# Supplementary material for: Transtibial limb loss does not increase metabolic cost in three-dimensional computer simulations of human walking
Source: PeerJ. 2021 Aug 4;9:e11960. doi: 10.7717/peerj.11960 (PMC8349165; doi:10.7717/peerj.11960)
Supplement: Supplemental Information 1 — Each subject’s simulation output and Matlab code for generating plots presenting the data. [file peerj-09-11960-s001.zip › TTA3D_solns_rev/Pre/soln_walk_N50_wm100_S25.sto]

num_controls=92
num_derivatives=84
num_iterations=387
num_multipliers=2
num_parameters=0
num_slacks=2
num_states=242
objective=0.803259
objective_auxiliary_derivatives=0.000947
objective_contactAP=0.011989
objective_contactML=0.009723
objective_contactVE=0.013006
objective_control_effort=0.516174
objective_state_tracking=0.204205
objective_torsoGoal=0.047216
solver_duration=15417.484183
status=Solve_Succeeded
success=true
DataType=double
version=3
OpenSimVersion=4.2
endheader
time	/jointset/groundPelvis/pelvis_tilt/value	/jointset/groundPelvis/pelvis_list/value	/jointset/groundPelvis/pelvis_rotation/value	/jointset/groundPelvis/pelvis_tx/value	/jointset/groundPelvis/pelvis_ty/value	/jointset/groundPelvis/pelvis_tz/value	/jointset/hip_l/hip_flexion_l/value	/jointset/hip_l/hip_adduction_l/value	/jointset/hip_l/hip_rotation_l/value	/jointset/hip_r/hip_flexion_r/value	/jointset/hip_r/hip_adduction_r/value	/jointset/hip_r/hip_rotation_r/value	/jointset/lumbar/lumbar_ext/value	/jointset/lumbar/lumbar_bend/value	/jointset/lumbar/lumbar_rota/value	/jointset/patellofemoral_l/knee_angle_l_beta/value	/jointset/patellofemoral_r/knee_angle_r_beta/value	/jointset/knee_l/knee_angle_l/value	/jointset/knee_r/knee_angle_r/value	/jointset/shoulder_r/shoulder_flexion_r/value	/jointset/shoulder_r/shoulder_adduction_r/value	/jointset/shoulder_r/shoulder_rotation_r/value	/jointset/shoulder_l/shoulder_flexion_l/value	/jointset/shoulder_l/shoulder_adduction_l/value	/jointset/shoulder_l/shoulder_rotation_l/value	/jointset/ankle_l/ankle_angle_l/value	/jointset/ankle_r/ankle_angle_r/value	/jointset/elbow_r/elbow_flexion_r/value	/jointset/elbow_l/elbow_flexion_l/value	/jointset/subtalar_l/subtalar_angle_l/value	/jointset/subtalar_r/subtalar_angle_r/value	/jointset/mtp_l/mtp_angle_l/value	/jointset/mtp_r/mtp_angle_r/value	/jointset/groundPelvis/pelvis_tilt/speed	/jointset/groundPelvis/pelvis_list/speed	/jointset/groundPelvis/pelvis_rotation/speed	/jointset/groundPelvis/pelvis_tx/speed	/jointset/groundPelvis/pelvis_ty/speed	/jointset/groundPelvis/pelvis_tz/speed	/jointset/hip_l/hip_flexion_l/speed	/jointset/hip_l/hip_adduction_l/speed	/jointset/hip_l/hip_rotation_l/speed	/jointset/hip_r/hip_flexion_r/speed	/jointset/hip_r/hip_adduction_r/speed	/jointset/hip_r/hip_rotation_r/speed	/jointset/lumbar/lumbar_ext/speed	/jointset/lumbar/lumbar_bend/speed	/jointset/lumbar/lumbar_rota/speed	/jointset/patellofemoral_l/knee_angle_l_beta/speed	/jointset/patellofemoral_r/knee_angle_r_beta/speed	/jointset/knee_l/knee_angle_l/speed	/jointset/knee_r/knee_angle_r/speed	/jointset/shoulder_r/shoulder_flexion_r/speed	/jointset/shoulder_r/shoulder_adduction_r/speed	/jointset/shoulder_r/shoulder_rotation_r/speed	/jointset/shoulder_l/shoulder_flexion_l/speed	/jointset/shoulder_l/shoulder_adduction_l/speed	/jointset/shoulder_l/shoulder_rotation_l/speed	/jointset/ankle_l/ankle_angle_l/speed	/jointset/ankle_r/ankle_angle_r/speed	/jointset/elbow_r/elbow_flexion_r/speed	/jointset/elbow_l/elbow_flexion_l/speed	/jointset/subtalar_l/subtalar_angle_l/speed	/jointset/subtalar_r/subtalar_angle_r/speed	/jointset/mtp_l/mtp_angle_l/speed	/jointset/mtp_r/mtp_angle_r/speed	/forceset/addbrev_r/activation	/forceset/addbrev_r/normalized_tendon_force	/forceset/addlong_r/activation	/forceset/addlong_r/normalized_tendon_force	/forceset/addmagMid_r/activation	/forceset/addmagMid_r/normalized_tendon_force	/forceset/bflh_r/activation	/forceset/bflh_r/normalized_tendon_force	/forceset/bfsh_r/activation	/forceset/bfsh_r/normalized_tendon_force	/forceset/edl_r/activation	/forceset/edl_r/normalized_tendon_force	/forceset/ehl_r/activation	/forceset/ehl_r/normalized_tendon_force	/forceset/ercspn_r/activation	/forceset/ercspn_r/normalized_tendon_force	/forceset/extobl_r/activation	/forceset/extobl_r/normalized_tendon_force	/forceset/fdb_r/activation	/forceset/fdb_r/normalized_tendon_force	/forceset/fdl_r/activation	/forceset/fdl_r/normalized_tendon_force	/forceset/fhl_r/activation	/forceset/fhl_r/normalized_tendon_force	/forceset/gaslat_r/activation	/forceset/gaslat_r/normalized_tendon_force	/forceset/gasmed_r/activation	/forceset/gasmed_r/normalized_tendon_force	/forceset/glmax2_r/activation	/forceset/glmax2_r/normalized_tendon_force	/forceset/glmed2_r/activation	/forceset/glmed2_r/normalized_tendon_force	/forceset/glmin2_r/activation	/forceset/glmin2_r/normalized_tendon_force	/forceset/grac_r/activation	/forceset/grac_r/normalized_tendon_force	/forceset/iliacus_r/activation	/forceset/iliacus_r/normalized_tendon_force	/forceset/intobl_r/activation	/forceset/intobl_r/normalized_tendon_force	/forceset/obtext_r/activation	/forceset/obtext_r/normalized_tendon_force	/forceset/pect_r/activation	/forceset/pect_r/normalized_tendon_force	/forceset/perbrev_r/activation	/forceset/perbrev_r/normalized_tendon_force	/forceset/perlong_r/activation	/forceset/perlong_r/normalized_tendon_force	/forceset/pertert_r/activation	/forceset/pertert_r/normalized_tendon_force	/forceset/piri_r/activation	/forceset/piri_r/normalized_tendon_force	/forceset/popli_r/activation	/forceset/popli_r/normalized_tendon_force	/forceset/psoas_r/activation	/forceset/psoas_r/normalized_tendon_force	/forceset/quadfem_r/activation	/forceset/quadfem_r/normalized_tendon_force	/forceset/recabd_r/activation	/forceset/recabd_r/normalized_tendon_force	/forceset/recfem_r/activation	/forceset/recfem_r/normalized_tendon_force	/forceset/sart_r/activation	/forceset/sart_r/normalized_tendon_force	/forceset/semimem_r/activation	/forceset/semimem_r/normalized_tendon_force	/forceset/semiten_r/activation	/forceset/semiten_r/normalized_tendon_force	/forceset/soleus_r/activation	/forceset/soleus_r/normalized_tendon_force	/forceset/tfl_r/activation	/forceset/tfl_r/normalized_tendon_force	/forceset/tibant_r/activation	/forceset/tibant_r/normalized_tendon_force	/forceset/tibpost_r/activation	/forceset/tibpost_r/normalized_tendon_force	/forceset/tricox_r/activation	/forceset/tricox_r/normalized_tendon_force	/forceset/vasint_r/activation	/forceset/vasint_r/normalized_tendon_force	/forceset/vaslat_r/activation	/forceset/vaslat_r/normalized_tendon_force	/forceset/vasmed_r/activation	/forceset/vasmed_r/normalized_tendon_force	/forceset/addbrev_l/activation	/forceset/addbrev_l/normalized_tendon_force	/forceset/addlong_l/activation	/forceset/addlong_l/normalized_tendon_force	/forceset/addmagMid_l/activation	/forceset/addmagMid_l/normalized_tendon_force	/forceset/bflh_l/activation	/forceset/bflh_l/normalized_tendon_force	/forceset/bfsh_l/activation	/forceset/bfsh_l/normalized_tendon_force	/forceset/edl_l/activation	/forceset/edl_l/normalized_tendon_force	/forceset/ehl_l/activation	/forceset/ehl_l/normalized_tendon_force	/forceset/ercspn_l/activation	/forceset/ercspn_l/normalized_tendon_force	/forceset/extobl_l/activation	/forceset/extobl_l/normalized_tendon_force	/forceset/fdb_l/activation	/forceset/fdb_l/normalized_tendon_force	/forceset/fdl_l/activation	/forceset/fdl_l/normalized_tendon_force	/forceset/fhl_l/activation	/forceset/fhl_l/normalized_tendon_force	/forceset/gaslat_l/activation	/forceset/gaslat_l/normalized_tendon_force	/forceset/gasmed_l/activation	/forceset/gasmed_l/normalized_tendon_force	/forceset/glmax2_l/activation	/forceset/glmax2_l/normalized_tendon_force	/forceset/glmed2_l/activation	/forceset/glmed2_l/normalized_tendon_force	/forceset/glmin2_l/activation	/forceset/glmin2_l/normalized_tendon_force	/forceset/grac_l/activation	/forceset/grac_l/normalized_tendon_force	/forceset/iliacus_l/activation	/forceset/iliacus_l/normalized_tendon_force	/forceset/intobl_l/activation	/forceset/intobl_l/normalized_tendon_force	/forceset/obtext_l/activation	/forceset/obtext_l/normalized_tendon_force	/forceset/pect_l/activation	/forceset/pect_l/normalized_tendon_force	/forceset/perbrev_l/activation	/forceset/perbrev_l/normalized_tendon_force	/forceset/perlong_l/activation	/forceset/perlong_l/normalized_tendon_force	/forceset/pertert_l/activation	/forceset/pertert_l/normalized_tendon_force	/forceset/piri_l/activation	/forceset/piri_l/normalized_tendon_force	/forceset/popli_l/activation	/forceset/popli_l/normalized_tendon_force	/forceset/psoas_l/activation	/forceset/psoas_l/normalized_tendon_force	/forceset/quadfem_l/activation	/forceset/quadfem_l/normalized_tendon_force	/forceset/recabd_l/activation	/forceset/recabd_l/normalized_tendon_force	/forceset/recfem_l/activation	/forceset/recfem_l/normalized_tendon_force	/forceset/sart_l/activation	/forceset/sart_l/normalized_tendon_force	/forceset/semimem_l/activation	/forceset/semimem_l/normalized_tendon_force	/forceset/semiten_l/activation	/forceset/semiten_l/normalized_tendon_force	/forceset/soleus_l/activation	/forceset/soleus_l/normalized_tendon_force	/forceset/tfl_l/activation	/forceset/tfl_l/normalized_tendon_force	/forceset/tibant_l/activation	/forceset/tibant_l/normalized_tendon_force	/forceset/tibpost_l/activation	/forceset/tibpost_l/normalized_tendon_force	/forceset/tricox_l/activation	/forceset/tricox_l/normalized_tendon_force	/forceset/vasint_l/activation	/forceset/vasint_l/normalized_tendon_force	/forceset/vaslat_l/activation	/forceset/vaslat_l/normalized_tendon_force	/forceset/vasmed_l/activation	/forceset/vasmed_l/normalized_tendon_force	/forceset/shoulder_flexionAct_r/activation	/forceset/shoulder_adductionAct_r/activation	/forceset/shoulder_rotationAct_r/activation	/forceset/elbow_flexionAct_r/activation	/forceset/shoulder_flexionAct_l/activation	/forceset/shoulder_adductionAct_l/activation	/forceset/shoulder_rotationAct_l/activation	/forceset/elbow_flexionAct_l/activation	/forceset/addbrev_r	/forceset/addlong_r	/forceset/addmagMid_r	/forceset/bflh_r	/forceset/bfsh_r	/forceset/edl_r	/forceset/ehl_r	/forceset/ercspn_r	/forceset/extobl_r	/forceset/fdb_r	/forceset/fdl_r	/forceset/fhl_r	/forceset/gaslat_r	/forceset/gasmed_r	/forceset/glmax2_r	/forceset/glmed2_r	/forceset/glmin2_r	/forceset/grac_r	/forceset/iliacus_r	/forceset/intobl_r	/forceset/obtext_r	/forceset/pect_r	/forceset/perbrev_r	/forceset/perlong_r	/forceset/pertert_r	/forceset/piri_r	/forceset/popli_r	/forceset/psoas_r	/forceset/quadfem_r	/forceset/recabd_r	/forceset/recfem_r	/forceset/sart_r	/forceset/semimem_r	/forceset/semiten_r	/forceset/soleus_r	/forceset/tfl_r	/forceset/tibant_r	/forceset/tibpost_r	/forceset/tricox_r	/forceset/vasint_r	/forceset/vaslat_r	/forceset/vasmed_r	/forceset/addbrev_l	/forceset/addlong_l	/forceset/addmagMid_l	/forceset/bflh_l	/forceset/bfsh_l	/forceset/edl_l	/forceset/ehl_l	/forceset/ercspn_l	/forceset/extobl_l	/forceset/fdb_l	/forceset/fdl_l	/forceset/fhl_l	/forceset/gaslat_l	/forceset/gasmed_l	/forceset/glmax2_l	/forceset/glmed2_l	/forceset/glmin2_l	/forceset/grac_l	/forceset/iliacus_l	/forceset/intobl_l	/forceset/obtext_l	/forceset/pect_l	/forceset/perbrev_l	/forceset/perlong_l	/forceset/pertert_l	/forceset/piri_l	/forceset/popli_l	/forceset/psoas_l	/forceset/quadfem_l	/forceset/recabd_l	/forceset/recfem_l	/forceset/sart_l	/forceset/semimem_l	/forceset/semiten_l	/forceset/soleus_l	/forceset/tfl_l	/forceset/tibant_l	/forceset/tibpost_l	/forceset/tricox_l	/forceset/vasint_l	/forceset/vaslat_l	/forceset/vasmed_l	/forceset/shoulder_flexionAct_r	/forceset/shoulder_adductionAct_r	/forceset/shoulder_rotationAct_r	/forceset/elbow_flexionAct_r	/forceset/shoulder_flexionAct_l	/forceset/shoulder_adductionAct_l	/forceset/shoulder_rotationAct_l	/forceset/elbow_flexionAct_l	lambda_cid33_p0	lambda_cid34_p0	/forceset/addbrev_r/implicitderiv_normalized_tendon_force	/forceset/addlong_r/implicitderiv_normalized_tendon_force	/forceset/addmagMid_r/implicitderiv_normalized_tendon_force	/forceset/bflh_r/implicitderiv_normalized_tendon_force	/forceset/bfsh_r/implicitderiv_normalized_tendon_force	/forceset/edl_r/implicitderiv_normalized_tendon_force	/forceset/ehl_r/implicitderiv_normalized_tendon_force	/forceset/ercspn_r/implicitderiv_normalized_tendon_force	/forceset/extobl_r/implicitderiv_normalized_tendon_force	/forceset/fdb_r/implicitderiv_normalized_tendon_force	/forceset/fdl_r/implicitderiv_normalized_tendon_force	/forceset/fhl_r/implicitderiv_normalized_tendon_force	/forceset/gaslat_r/implicitderiv_normalized_tendon_force	/forceset/gasmed_r/implicitderiv_normalized_tendon_force	/forceset/glmax2_r/implicitderiv_normalized_tendon_force	/forceset/glmed2_r/implicitderiv_normalized_tendon_force	/forceset/glmin2_r/implicitderiv_normalized_tendon_force	/forceset/grac_r/implicitderiv_normalized_tendon_force	/forceset/iliacus_r/implicitderiv_normalized_tendon_force	/forceset/intobl_r/implicitderiv_normalized_tendon_force	/forceset/obtext_r/implicitderiv_normalized_tendon_force	/forceset/pect_r/implicitderiv_normalized_tendon_force	/forceset/perbrev_r/implicitderiv_normalized_tendon_force	/forceset/perlong_r/implicitderiv_normalized_tendon_force	/forceset/pertert_r/implicitderiv_normalized_tendon_force	/forceset/piri_r/implicitderiv_normalized_tendon_force	/forceset/popli_r/implicitderiv_normalized_tendon_force	/forceset/psoas_r/implicitderiv_normalized_tendon_force	/forceset/quadfem_r/implicitderiv_normalized_tendon_force	/forceset/recabd_r/implicitderiv_normalized_tendon_force	/forceset/recfem_r/implicitderiv_normalized_tendon_force	/forceset/sart_r/implicitderiv_normalized_tendon_force	/forceset/semimem_r/implicitderiv_normalized_tendon_force	/forceset/semiten_r/implicitderiv_normalized_tendon_force	/forceset/soleus_r/implicitderiv_normalized_tendon_force	/forceset/tfl_r/implicitderiv_normalized_tendon_force	/forceset/tibant_r/implicitderiv_normalized_tendon_force	/forceset/tibpost_r/implicitderiv_normalized_tendon_force	/forceset/tricox_r/implicitderiv_normalized_tendon_force	/forceset/vasint_r/implicitderiv_normalized_tendon_force	/forceset/vaslat_r/implicitderiv_normalized_tendon_force	/forceset/vasmed_r/implicitderiv_normalized_tendon_force	/forceset/addbrev_l/implicitderiv_normalized_tendon_force	/forceset/addlong_l/implicitderiv_normalized_tendon_force	/forceset/addmagMid_l/implicitderiv_normalized_tendon_force	/forceset/bflh_l/implicitderiv_normalized_tendon_force	/forceset/bfsh_l/implicitderiv_normalized_tendon_force	/forceset/edl_l/implicitderiv_normalized_tendon_force	/forceset/ehl_l/implicitderiv_normalized_tendon_force	/forceset/ercspn_l/implicitderiv_normalized_tendon_force	/forceset/extobl_l/implicitderiv_normalized_tendon_force	/forceset/fdb_l/implicitderiv_normalized_tendon_force	/forceset/fdl_l/implicitderiv_normalized_tendon_force	/forceset/fhl_l/implicitderiv_normalized_tendon_force	/forceset/gaslat_l/implicitderiv_normalized_tendon_force	/forceset/gasmed_l/implicitderiv_normalized_tendon_force	/forceset/glmax2_l/implicitderiv_normalized_tendon_force	/forceset/glmed2_l/implicitderiv_normalized_tendon_force	/forceset/glmin2_l/implicitderiv_normalized_tendon_force	/forceset/grac_l/implicitderiv_normalized_tendon_force	/forceset/iliacus_l/implicitderiv_normalized_tendon_force	/forceset/intobl_l/implicitderiv_normalized_tendon_force	/forceset/obtext_l/implicitderiv_normalized_tendon_force	/forceset/pect_l/implicitderiv_normalized_tendon_force	/forceset/perbrev_l/implicitderiv_normalized_tendon_force	/forceset/perlong_l/implicitderiv_normalized_tendon_force	/forceset/pertert_l/implicitderiv_normalized_tendon_force	/forceset/piri_l/implicitderiv_normalized_tendon_force	/forceset/popli_l/implicitderiv_normalized_tendon_force	/forceset/psoas_l/implicitderiv_normalized_tendon_force	/forceset/quadfem_l/implicitderiv_normalized_tendon_force	/forceset/recabd_l/implicitderiv_normalized_tendon_force	/forceset/recfem_l/implicitderiv_normalized_tendon_force	/forceset/sart_l/implicitderiv_normalized_tendon_force	/forceset/semimem_l/implicitderiv_normalized_tendon_force	/forceset/semiten_l/implicitderiv_normalized_tendon_force	/forceset/soleus_l/implicitderiv_normalized_tendon_force	/forceset/tfl_l/implicitderiv_normalized_tendon_force	/forceset/tibant_l/implicitderiv_normalized_tendon_force	/forceset/tibpost_l/implicitderiv_normalized_tendon_force	/forceset/tricox_l/implicitderiv_normalized_tendon_force	/forceset/vasint_l/implicitderiv_normalized_tendon_force	/forceset/vaslat_l/implicitderiv_normalized_tendon_force	/forceset/vasmed_l/implicitderiv_normalized_tendon_force	gamma_cid33_p0	gamma_cid34_p0
0	-0.06874770232668649	0.02312123367875769	0.1103412077499986	0.1629115445219701	0.8977238607325227	-0.006709363553116182	-0.2310283809487053	0.01618625508346916	-0.05223771070712502	0.5118537243447697	-0.03635491000558045	0.0505930368439228	-0.004828797393882455	-0.05899765888093723	-0.08409758777620935	0.2009576425132134	0.04830759865510071	-0.200957642513214	-0.04830759865510104	-0.3888093218907533	-0.01366910819725052	0.02466604538450165	0.1431450277932275	-0.1726072529446302	-0.02082475255783668	0.2065706532046351	0.05829822929468334	0.5494266446667029	0.9299818771653284	0.1049354659058387	0.1427554829632221	0.5864842563794378	0.09419370714207968	0.08149468850747256	-0.4953814572160646	0.3484090812750204	1.702947280047128	-0.04816042866113644	0.0236107414660218	-0.8667837591806201	-1.145606569719366	-1.10172854659384	0.01745580981170517	0.3333561015646038	-2.40882037023195	0.4773614072758011	0.8156016739901987	-0.5624487012493994	1.879692610235476	1.778243976602278	-1.879692610235476	-1.778243976602278	-0.3642344839792402	-0.1771280004695499	0.07370631549960842	-0.2865198522004535	0.1302226009804951	-0.3091400159679143	-2.263815494271662	-0.6914505372636468	-0.2301921228452115	0.3236357472045149	1.311424043607208	-0.4450467312230255	5.867999424680153	0.3079012922498898	0.05184229833592115	0.05793466394831308	0.0458962253496385	0.05075124313121647	0.03865336977699276	0.03487624030610431	0.04264015495297144	0.05608507727018103	0.01992589172558918	0.05092814143867051	0.3708903814141031	0.3755438561596537	0.285732131020225	0.307743424968317	0.1933928149524507	0.1687036881259661	0.001724179459398238	0.04853417772511029	0.02740080625008676	0.136267162882803	0.001384043910885559	0.02361967971969139	0.001145391173923932	0.01285663107545223	0.001072799545953268	0.07555413287408452	0.001036031647734325	0.04584688098373282	0.006689315155882866	0.01669492851129635	0.001575693058976852	0.03456583015895073	0.003917038947546759	0.02783443778714104	0.02874848837296953	0.04855506084923425	0.005980337878225336	0.01336922641046662	0.05557680094762768	0.07270771992984879	0.07862923673460272	0.05655321355239416	0.03146233837540723	0.03400599838233312	0.0777793880969955	0.09952777562480603	0.05947336221305067	0.04393023883750605	0.3997472894604038	0.4058778029367036	0.007005340750009621	0.0832678512089871	0.0402065468769016	0.05393127403524615	0.003339801497714269	0.01806895196856093	0.0887650155812586	0.07204315546599224	0.001060826983925352	0.01922689741027043	0.001091329996738805	0.02098171332598515	0.008006769998387736	0.03829571701753949	0.041436297799676	0.0471394456160093	0.02321190178148845	0.03272769487960608	0.001012665165207495	0.02998294058469705	0.003332994733747255	0.007534833876483763	0.2249157749163485	0.1851662007811396	0.001193983500837187	0.1128115985540275	0.04783567687683139	0.0886192380892722	0.004117542211428516	0.008709984802015461	0.002218460301069527	0.006003732943587184	0.002037095305366428	0.004628690473416226	0.001054148596072073	0.03111060116388038	0.001053103230322756	0.04357047429510663	0.001008499812995867	0.00569240178145098	0.001025094715279341	0.003130686254906467	0.1618955040965614	0.1617195206397626	0.001293999836215352	0.01768677005339869	0.001344843961995694	0.02219049967029196	0.02888045430234966	0.03105184364005866	0.001025202340580891	0.02984447375218861	0.01797219379222601	0.1874465555554345	0.008990377321948368	0.03623933759402762	0.1058763664031849	0.0948743441895514	0.3800565089572608	0.2738971070442062	0.4625570234532832	0.3315403928425196	0.001005141289269832	0.003895193840556292	0.001040575444308163	0.01117379271586778	0.4068113622036181	0.3201679975247185	0.001083732605154685	0.02180601222404581	0.4367403304620638	0.4575072394975114	0.001021644971473736	0.02076491030202345	0.001123833408467101	0.008136000610705869	0.001150618394276697	0.01288416435819294	0.44159961637392	0.4200735730988267	0.3164148799365572	0.2262437293157152	0.001704055179075252	0.01402834060010511	0.001034692690105165	0.01292298113626246	0.234757594962394	0.1913324871307678	0.002780188606329861	0.02327318965403492	0.0010328551537922	0.003816577917181932	0.001040672626394061	0.01852792979853128	0.1557214461981604	0.1763695032963113	0.1152398779729905	0.1404586981979485	0.001033470328051444	0.001604242816347744	0.001056013892608151	0.00535113439642569	0.3291969599220724	0.2369056004131919	0.5581596676423437	0.5418684617483294	0.001036283362765933	0.00544768061322049	0.01221205275742734	0.1393327453557044	0.001024781934671318	0.03737921395734999	0.001030679238981303	0.007817372159414068	0.001011040758034655	0.006518880155707147	0.001023968926940949	0.005080849235618377	-0.02099711212636535	0.02043040668926397	-0.008064942050487077	0.0005887929905619634	-0.04246983355649696	-0.002663477949950465	0.002194744786143996	0.005716081644362571	0.04535075601785205	0.02689586282424561	0.03755409539901788	0.03914295170977213	0.001884918028353672	0.3951809561981044	0.2697945588030248	0.1717304776685981	0.001506701119755927	0.03130554845793732	0.001307210724322545	0.001139758479875489	0.001084333808950153	0.001044137356622242	0.01325155905247706	0.001208875251660816	0.001202131628059796	0.026563722397284	0.00131323536676081	0.0155554754783264	0.03290846784959858	0.03138653895747621	0.1341088644820873	0.1243181634278503	0.4505405668557379	0.001493582165496991	0.010502271867224	0.001208622882932013	0.008281989204153805	0.00108338718963575	0.001094539404521039	0.001334152852154756	0.05184537771803585	0.03336051537803533	0.001016414091429203	0.001288298973944826	0.1778581838374631	0.001181790133270339	0.001336855094289355	0.007862897889320883	0.003673465401474278	0.00322185115679264	0.001077065221796927	0.0010723764848867	0.001011366556741098	0.001034779832840916	0.1829912077254659	0.001053736116346311	0.001086697901973312	0.02964209099182534	0.001034235793319653	0.03703169308187135	0.009298293836463738	0.1219855500477697	0.3834661885643603	0.4360553784681679	0.001006452309023356	0.001026142590701584	0.2203776306311471	0.001113658548571342	0.4432905153122821	0.001030344947755844	0.001151815331316497	0.001196538532344977	0.6546456226420255	0.4133937805780498	0.001193437634601568	0.001039017103318499	0.2548622942370561	0.004567765266355342	0.001040123550931623	0.001055869975641258	0.09720898147339087	0.1178201384837194	0.001048817351311446	0.001078291559501385	0.3489156502701333	0.427358297285334	0.001028390740866892	0.00144013627187425	0.001028948410290729	0.001035081936826324	0.001012408959737675	0.001027215788773593	-0.02656194233103623	0.02123276602268667	-0.008615481042698242	0.003979843486194309	-0.05103545808959856	-0.006883554282685106	0.001390838335770619	0.003914798461612461	-0.7950353034568919	-2.229310849979719	-0.4690402125022671	-1.097381627612865	-0.1803171348730307	-0.5744278093217966	-1.116084226548062	1.062751401253086	0.5450080200039281	-1.005746488907245	-0.02680127803052074	0.1305602546465925	0.03115813544837474	0.01202883617198786	-0.4350116639863479	-0.352829769082881	0.3487583358030808	0.07650359770666004	0.007707086939991865	-0.2416767460654023	-0.2440275866091775	-2.234629800614452	-2.50228286868422	-0.05998799258873019	1.413687932298052	1.680597966695334	1.957694938517196	-0.4933308766836171	-1.984932878003694	-0.1419920944433811	-3.472872766832943	0.006185433640574485	0.1085692611359753	-0.4291930529551378	0.1482171996166054	0.4571339147554464	-0.1148538961393062	0.002611899558462298	0.00937494981894391	0.02290082365539591	-2.010970609753836	0.2728923875178987	0.1155502874274397	0.08213793826623221	0.09977258643954066	0.2174090107118116	0.0006999923820890114	-0.01776063889927351	0.5882127323570582	0.0585978227776531	0.0618650318382251	0.06990267043634679	0.09264279843278347	0.9811177519989629	0.0248970917759666	1.120602679844511	-1.551463440820446	-2.681645259461196	-0.01436054872802806	-0.05970949746341203	-5.853712630894593	0.01085772119794093	0.3942595343568217	0.1213711954768594	0.0163337116405212	0.01696153366636615	5.154029763729153	1.918958468884628	0.04237670279629122	-0.1931434775260094	-0.05618075117389756	0.1458530006853596	0.04959536604699578	0.0136384949013044	-1.945824799848027	0.06786942823059333	-0.0158556688999581	-0.01114703629260222	-0.5408876326516208	-3.322073982141477	0.06915157615633184	-0.6840415663894431	-0.09250966573721785	0.03790253234523924	0.032323074278445	0.02421377788768733	-2.172328778580076e-14	-2.640402737650199e-14
0.01	-0.06726641407571206	0.01805854827980862	0.1125916916073056	0.1801800373914291	0.8974257707327432	-0.00636464121800245	-0.2396117921019581	0.004799872548881477	-0.0635248294823442	0.5114758726706838	-0.03184696702179526	0.0242906913379023	-0.0001600822051757937	-0.05053831266836065	-0.08864862023932212	0.2213372429007636	0.07096739642456645	-0.2213372429007637	-0.07096739642456745	-0.392916698762086	-0.01568142969525495	0.02516608432368177	0.1387435227911782	-0.1711799952444843	-0.02400126511802314	0.1810734387331944	0.04300660987180904	0.5481640029058515	0.9330206640570542	0.1152615926240362	0.1274844448079174	0.6474842074244473	0.09853200751953797	0.220653011901279	-0.5145955506881119	0.1088082008915978	1.749967252413141	-0.01069785560618631	0.0440806408333539	-0.842431349024968	-1.127970587725655	-1.148759995013212	-0.1246880420672612	0.5463329454011	-2.803479811371037	0.4469668440795672	0.8748326777401175	-0.354850133734745	2.218946964651527	2.674197055335116	-2.218946964651527	-2.674197055335117	-0.4478060432882757	-0.2251450690510922	0.03017838476943524	-0.587454892506219	0.1574180566611659	-0.324709629014711	-2.838318330574334	-2.202536362854628	-0.03975764738403509	0.2703455871653391	0.7346876105383081	-2.427258895895152	6.312245560379681	0.4766277538349925	0.0537004997142631	0.05805242149629021	0.040648627262055	0.04446369800580735	0.04700170307787954	0.03960676691011521	0.04234692144237386	0.05102793965731229	0.01123727048784586	0.04208824627410772	0.3833022947195611	0.3934710047218118	0.2915677691293406	0.3266593790429057	0.1817598378041829	0.1577307712180699	0.001640295336201445	0.04813533524036395	0.02724668955042927	0.1369039843666036	0.001331335233186806	0.02420191363795479	0.001135276074495343	0.01301907839550854	0.00107279834754673	0.06891768390575574	0.001037265075327	0.0404025525057002	0.01325667823413733	0.02211791904573352	0.001371394516356598	0.03551301337133228	0.002568518804704904	0.02813551971876738	0.02903425080056113	0.04746377330363864	0.003677336400624142	0.01152234913539626	0.03570828524243692	0.05392775628058264	0.06659051411999324	0.04113590574100811	0.0327107928661704	0.03443282495963883	0.09911686016850019	0.1007556565896179	0.07845496226741822	0.0528493780115513	0.4172270080858217	0.4290175400879778	0.004355939108037526	0.07892322914553017	0.02534017457038769	0.03663243551773053	0.00228268669497962	0.0170066569632488	0.0708659855488997	0.05213668921482105	0.001068174260164371	0.01928837116237493	0.001106686002777488	0.0223182584448046	0.00474499828122522	0.03505045587348843	0.04397331735387919	0.04621786368079338	0.02695507466290174	0.03489039634794142	0.001013915247794337	0.0277571658619664	0.002302545527350902	0.007350904441273567	0.2245085966692528	0.2011339179397143	0.001178479327473969	0.1141824674909522	0.03153083369799952	0.07426641557138119	0.01680082419640474	0.01996536768865764	0.01330783406014891	0.01476434819990668	0.01112575069386692	0.01078475484472542	0.00106715607355195	0.03249965041265838	0.004526014790719549	0.04902009992694037	0.001009474121482645	0.005850563549691359	0.001028408113327986	0.002923352413685174	0.1729674532101644	0.1672959834787171	0.00117276906307401	0.01812425594692294	0.001211434761422543	0.02263292360679735	0.03071916664562056	0.03286914658159472	0.001027790025474583	0.03083167171183085	0.03159426239791204	0.1976966068687027	0.008076591709504637	0.03588892988953359	0.1145204902168518	0.1049718294531462	0.3781567822835761	0.2559212418148862	0.4490735548231204	0.3013503816817503	0.001005318483975624	0.003815798999732435	0.00103098414877043	0.01040450750545509	0.3284968826510703	0.2609927720117194	0.001092862121836342	0.02190367542776853	0.4372883148949054	0.4592737406003855	0.001024582861978778	0.02197461893983024	0.001127513843317169	0.008254093944906291	0.001165390381246243	0.01314861062078871	0.5046021613474999	0.463232457148015	0.3470708423884762	0.2421866146681764	0.003181481882745253	0.01672497517916724	0.001033608838001673	0.01108504669513802	0.2415058314016429	0.1890752909292311	0.007171668080054434	0.02797592237263674	0.001033682932230041	0.003800472890352284	0.001045797476625352	0.01867444782147254	0.1224072254616032	0.1537051768684457	0.115634958090811	0.1403494186255771	0.001039194992731766	0.001424900452253449	0.001063955509647824	0.005222907803648127	0.3327818217213717	0.2289414157152515	0.5096492280570291	0.5070107973433595	0.001029920611139403	0.006150618805912064	0.00697551924801038	0.133138148421382	0.001024666810404203	0.03636871055525773	0.001029924959258169	0.008185467255037916	0.001010668408483786	0.006839449553317399	0.001023292196514972	0.005318228445331152	-0.02281689606989253	0.02114902093275998	-0.008706343211803068	0.001656576641489468	-0.04999436502463552	-0.007350092917063567	0.001231532123123154	0.002312743491229566	0.06509466457312059	0.0406566438439968	0.07362877811718387	0.04443514787722368	0.001519600581526384	0.4223253603165316	0.3320794777347434	0.1540905943787958	0.001591765446950734	0.02345037347423143	0.001250349478740453	0.001112040433489842	0.001063035796455868	0.001033820398333003	0.02632102028316552	0.001115705804593286	0.001111254130759856	0.03174576775942963	0.001187219802566266	0.008299258660777947	0.06594380642722494	0.03651965456732846	0.1222336526523776	0.08339389834763379	0.4590800140296771	0.00159508624842352	0.005945915966202153	0.001146242609111128	0.07899183054122128	0.001069421140338501	0.001146475760969529	0.001233350939397953	0.04282699093661217	0.02931170587832093	0.001014202728812224	0.001167092817942478	0.2638395234186847	0.001145871035873486	0.02103320388625915	0.04970490214633486	0.04338412259730479	0.03569116878765543	0.001083767008135892	0.01417052884892196	0.001009744818372853	0.001029383231717197	0.1975509461689451	0.001040367997509543	0.001060399595844658	0.03555355393647536	0.001027308141271274	0.05547756925640848	0.005234489265181026	0.1310932373417781	0.3657486273396587	0.4031655252815377	0.001004699598106906	0.001016651699169484	0.1108099362779069	0.001092810914583864	0.4341853911609228	0.001025352237342324	0.001114025636756456	0.001167430745580205	0.6382005512100344	0.4044156555169789	0.007718093038904497	0.001026950426379196	0.2525902520861344	0.01795010380995027	0.001029824049108434	0.001047122359958687	0.04917027291846489	0.1147988561201771	0.001042052999131687	0.001067086190566151	0.3320369704087907	0.3661169453379317	0.001018989676064051	0.00126310129027215	0.001020822997505999	0.001024112427862384	0.001008480384804149	0.00101867226703168	-0.02164064300440029	0.02180063910421414	-0.009420434108080482	0.0008657468167056925	-0.05668602204091342	-0.01240993879154648	0.0001408744904447489	-0.002372238638234596	-1.483299042924546	-1.968898209239606	0.4614750811491494	-0.1723844658438858	1.019947393384899	-0.4189766558663932	-0.6763828364893963	2.334700162252409	2.973956386159881	-1.174221185272591	-0.05161042790641825	-0.01114439235226317	0.07206540866377548	0.01751961636605704	-0.8175376123704239	-0.6642756498759155	0.695749291537999	0.1033820932270282	0.06105605171821558	0.01380837142949264	-0.1299795964755502	-1.576175747871057	-0.7090160464931499	0.142883928370066	-0.7628938601960868	0.1853271530427546	2.350337062552586	-0.3914659030987258	-1.435956961009632	-0.07576362802036207	-0.6753824028930573	0.005016368641145123	0.1517885049398351	-0.2339375102143591	-0.3136878705626235	0.01054076613888253	-0.2852150042543862	-0.02215403151681865	2.923733115225004	0.2349791803068961	-0.9198296448481488	1.857606922034611	1.528817313249764	1.07584875025763	0.1580039961117962	0.814490523396591	0.02303431652026202	-0.02355730873720645	0.5166547960455037	0.03851601295568155	0.03985959302643779	0.2824353886508064	0.1023525467723135	1.060949766569175	-0.09779270665998265	0.920334864525916	-2.039654348567427	-3.341249845426461	-0.004258817365704206	-0.08327226923436971	-6.153025643687092	0.006809729231136548	-0.03476458061359482	0.120512161174414	0.008540266414101438	0.03021624033097046	3.320000353789036	1.222113033868521	0.4617261424704575	-0.1720428794040628	-0.425552765085886	0.7423321013832381	-0.02745892782944327	0.01434548758578072	-2.552726366220081	-0.08577538884083902	-0.0202327906570595	-0.01473078743178355	-1.049043351024633	-3.652473952945042	0.07441130649692983	-0.556960113507302	-0.1048644982973819	0.03868565967498446	0.03422327497966875	0.0251247295787906	-2.020091133747283e-15	-1.190341495763853e-14
0.02	-0.06421684108437818	0.01288052410270436	0.1126597819819342	0.1978952087416048	0.8975250979341525	-0.005852812430911307	-0.2477276654803031	-0.006299169681591703	-0.07507420633865398	0.5087267255546607	-0.02586624209338604	-0.004513180991474131	0.003922243760162021	-0.04152970314182201	-0.09133643729814216	0.2457909717537844	0.1002011693226865	-0.2457909717537844	-0.1002011693226863	-0.3975767458165192	-0.01816818497672414	0.02534715132835575	0.1315224550572446	-0.1694151094594248	-0.02728988779582197	0.1497504679819911	0.01753424172671945	0.5482830633577299	0.9351132680291115	0.1192469443267247	0.09784834512417233	0.7123342631081858	0.1020636416306542	0.3951516365789695	-0.5184492128469281	-0.08806961526071165	1.792282976190454	0.03132301157354415	0.05703203186150414	-0.7732762041988397	-1.088138508896309	-1.15418016281204	-0.4568032785763579	0.6279124904895717	-2.909125734902979	0.3600835626193178	0.9254543367839128	-0.1898056203913371	2.6945183033296	3.093039002333147	-2.6945183033296	-3.093039002333147	-0.4747685205980812	-0.2720147571625416	0.009911928578462542	-0.8504323985744342	0.1977482179683892	-0.3315620393689127	-3.428966750224216	-2.727600281706997	0.04614831969879335	0.1343991632627005	0.04326904050530958	-3.31805903691101	6.638020352425927	0.1465680389814664	0.06361277041132003	0.06654183275232789	0.04416988062423431	0.04705841244683998	0.06773377420793351	0.0531456869279997	0.04463846773119851	0.04806600530056485	0.00651631616503527	0.03691072410638351	0.400356091664348	0.4184782964261793	0.316592365818033	0.3619380245164361	0.1676544722358814	0.1455115785685062	0.00164081068076214	0.04752910498722806	0.02340871029442531	0.1358853063464424	0.001276544993957206	0.02479652310215506	0.001116356905362955	0.01314820317330907	0.001062144665219659	0.06069819097286025	0.001032720739150832	0.03399657351917304	0.02288605190626373	0.02980810475113418	0.001222578920002487	0.03644245299263912	0.001844353184064085	0.02922649386815999	0.0316379827797209	0.04863901096748814	0.002449404785164914	0.01067699991954168	0.02117141997161028	0.04008794859977655	0.07428979432333459	0.0398161455645282	0.03578271183676979	0.03681428935614542	0.1057998419536307	0.09237425600367676	0.07050587741891777	0.04927872759694064	0.4317210570478126	0.4464862356040514	0.003062817474962633	0.07512108580519183	0.01506707161333199	0.02598969210484505	0.001720187284539424	0.0164477449801353	0.09103514414650832	0.05519626901828456	0.001064860694678074	0.01930536581763111	0.001140336520711044	0.02387845827102087	0.003036462226701758	0.0333354001260678	0.04113933667603716	0.0412426025267002	0.02696125049059893	0.03364119794692886	0.001013433764848857	0.02518036138266156	0.001724113677747611	0.007436628347819066	0.2551290668841307	0.2384321557522204	0.00115276521305015	0.117185306491716	0.03180738035968905	0.06901793017183208	0.04295754394303575	0.04345057788718938	0.03778867132403604	0.03442497019684841	0.03127770399761661	0.02468114176380932	0.001077009216592598	0.03387001574203594	0.01271173837608798	0.0586997729178748	0.001009149763755057	0.005995127216950272	0.001027364498202776	0.002662516492320087	0.1852345618431063	0.171844115772905	0.001105455648092244	0.01864942345308166	0.001131557759612562	0.02325248828208853	0.0344717438902554	0.03647810082866482	0.001025617839880994	0.03184263975317155	0.04713665032774328	0.2085066960051077	0.005602017007299004	0.03422720198112382	0.1232541525653229	0.1137098513130991	0.3711202110047299	0.2331851252023804	0.4294250275618972	0.2650175384793151	0.001004530240889443	0.003755209534666843	0.001021442899436975	0.009725852838876736	0.2344737511898012	0.1936736212113378	0.001086997851072714	0.0219049030023604	0.4348080804340819	0.4569358425486075	0.001023553591585162	0.02317398610730413	0.001110453309318737	0.008331912163285675	0.001158217744561377	0.01337425959438244	0.5418731006936426	0.4833186463282177	0.3640597964733766	0.2497358786383032	0.007156860729510607	0.02255838203860466	0.001027031075459532	0.009530134174079196	0.2449761860667751	0.1822155463100008	0.01592528166989817	0.03707260284866119	0.001028944555000143	0.003774548232258926	0.001043983097890561	0.0187884471029803	0.08121339025778783	0.1260012583620101	0.1146120630612085	0.1388221894984112	0.001038672365618817	0.001195187268443324	0.001062319793281147	0.005051868544416295	0.3295213469033005	0.2159828525109355	0.4563305998035407	0.4687586816075781	0.00102203791936788	0.006995411625457771	0.004198511060761231	0.1281518972249102	0.001020544664045644	0.03537645431908488	0.001024060710406653	0.008650468810822685	0.001008517067931226	0.007251995050021537	0.001018680212259487	0.005620597137672748	-0.02014262449997758	0.02176714106827421	-0.009456778975819377	-6.355992119373093e-05	-0.05626958481489155	-0.01259655424534218	7.715200523228499e-05	-0.00301306062637952	0.08483857312838913	0.05441742486374807	0.1097034608353498	0.04972734404467526	0.001154283134699149	0.4494697644349587	0.3943643966664619	0.1364507110889936	0.001676829774145572	0.0155951984905255	0.00119348823315826	0.001084322387104194	0.001041737783961825	0.001023503440044103	0.03939048151385408	0.001022536357525837	0.001020376633459878	0.03692781312157528	0.001061204238371732	0.001043041843229527	0.09897914500485133	0.04165277017718073	0.1103584408226679	0.04246963326741717	0.4676194612036163	0.001696590331350031	0.001389560065180541	0.001083862335290219	0.1497016718782887	0.001055455091039937	0.001198412117418048	0.001132549026641146	0.03380860415518844	0.02526289637860653	0.001011991366196176	0.001045886661940165	0.3498208629999063	0.001109951938476636	0.04072955267822893	0.09154690640334888	0.08309477979313541	0.06816048641851827	0.001090468794474916	0.02726868121295723	0.001008123080004464	0.001023986630593461	0.2121106846124243	0.001026999878672752	0.001034101289715965	0.04146501688112542	0.001020380489222943	0.0739234454309456	0.001170684693898204	0.1402009246357866	0.3480310661149571	0.3702756720949074	0.001002946887190457	0.001007160807637369	0.001242241924666745	0.001071963280596402	0.4250802670095636	0.001020359526928704	0.001076235942196438	0.001138322958815517	0.6217554797780432	0.395437530455908	0.01424274844320745	0.001014883749439853	0.2503182099352127	0.03133244235354517	0.001019524547285221	0.001038374744274323	0.001131564363538889	0.1117775737566349	0.001035288646951919	0.001055880821630932	0.315158290547448	0.3048755933905294	0.001009588611261226	0.001086066308670059	0.001012697584721233	0.001013142918898437	0.001004551809870588	0.001010128745289751	-0.01671934367776434	0.02236851218574161	-0.01022538717346272	-0.002248349852782924	-0.06233658599222827	-0.01793632330040786	-0.00110908935488112	-0.008659275738081661	-2.906611137174705	-1.673964775469095	1.205290529110074	0.6790702856753654	1.581361547902036	-0.1553871580975205	-0.383609627180454	2.478780029694934	3.817546299792258	-1.255001637240382	-0.06827883170838042	-0.2005396461457012	0.03363324463561482	0.005364327720832963	-0.7516204568992392	-0.5451598707813672	0.8021973699963123	0.07295487949175555	0.165685530492832	0.2116282958235789	-0.04372197476613681	-1.246598606923143	0.317226658296997	0.3309395712518942	-0.5081683778525442	-0.8173599510360329	0.8234866114767398	-0.3848351320600523	-0.6537138570781647	-0.04131549000278325	1.120336444092647	-0.002710385996971514	0.153300202615422	-0.1231519736289459	-0.6625186441588451	-0.2252460591141436	-0.1850598474537753	0.05654256790938887	4.275479080605247	0.3492948364235837	-0.1901031860856165	2.718857849895832	2.295551635551854	1.630202447821166	0.09603580255995967	1.063418482532292	-0.002019627813347107	-0.02846105492781222	0.3825466234036317	0.076134145304509	0.09729317959496829	0.4282329315422653	0.09739681477286433	1.093125316626261	-0.2373669490071864	0.8487099991161086	-2.503513717457624	-3.910211667794337	-0.0105994735760619	-0.04158338869643934	-7.482497688371248	-0.008429404628107914	-0.4266202965736337	0.1193029014096774	0.008278688477010224	0.009202075866616651	0.5394907899320777	0.2402341924178064	0.6697311588717549	-0.1365390935127364	-0.9766904347126609	1.024642552169534	0.04763143979386995	0.00713474609023605	-2.953743215561956	-0.2157204827284405	-0.02592983284312948	-0.01970956958307057	-1.539763333926735	-4.000964248303789	0.09752250152712703	-0.442372418819717	-0.08886023255279311	0.05728382437740318	0.05071829409719486	0.03721167441345878	1.768310551830619e-14	2.597197461224924e-15
0.03	-0.05913300050943918	0.007369165172626024	0.1111970112331921	0.216004643699052	0.8980837854963961	-0.005264421390940265	-0.254918622073133	-0.01737378791737243	-0.08637344581490407	0.5010978274749341	-0.01944998192384411	-0.03339802379411216	0.006758120716983876	-0.03163572394622055	-0.09281757502213578	0.2757887124002583	0.1289300470398203	-0.2757887124002582	-0.1289300470398214	-0.4020417062434885	-0.02114630557823258	0.02544186772275088	0.1219366748992911	-0.1671003465542941	-0.0306175713233905	0.1125615550633283	-0.006036834542148281	0.5483750349737652	0.9352697172623572	0.1158244911548802	0.06925426091661067	0.7794448062524811	0.1037668451627307	0.6054798664107333	-0.591351435750717	-0.2057802211958157	1.826093959863652	0.07998284641174509	0.06139494807788708	-0.6262060743124054	-1.13393821679626	-1.107726807850208	-1.044356722301202	0.6705947517504658	-2.851448327612403	0.2188087866472621	1.05828466668459	-0.1059520016631787	3.333203613195095	2.633360263914232	-3.333203613195095	-2.633360263914232	-0.4029994052595661	-0.3220093867263539	0.0113014857724789	-1.058936346114951	0.2656020150917489	-0.3324080075565556	-4.004012340995191	-2.106886551083489	-0.04841345627109058	-0.1117560724942623	-0.7341171974743081	-2.44679287014824	6.71394773786356	0.2301562369028065	0.06438509969215232	0.06926200509252856	0.04233264007533671	0.04829012248936886	0.07994749874470536	0.06066630335921584	0.04591793827717127	0.04631160530114816	0.00390736996565736	0.03387792679262562	0.4181799364925369	0.4384324076489614	0.3452839827210843	0.3911896150468989	0.1491420878253166	0.1300659284848819	0.001629276967957166	0.04653699872217014	0.02033089665869446	0.1348119613177952	0.001224975673369031	0.02500402590910345	0.001095493483475646	0.01314751825502506	0.001049164509837373	0.05432185099454952	0.001026499323489491	0.0295446361797765	0.03192078197004382	0.03632875921771034	0.006619177070694299	0.04201012301205656	0.005825813623361914	0.03583951526589954	0.0309483232107641	0.04773557083182222	0.001774565002770953	0.01043923682359015	0.01159670351852309	0.03019399165846458	0.0737500821462327	0.03737313023556453	0.03408489252019951	0.03595648173383508	0.1168608082099553	0.09710146193153998	0.06563684158230539	0.04484249120713094	0.4418190237020533	0.4544795378019899	0.002332491507921627	0.07099681821459697	0.008504694739585313	0.02056170812263331	0.001403068106862059	0.01616000459566187	0.09924969584465874	0.05350285234263635	0.001064938520125382	0.01927301310736826	0.001150302844737908	0.02532241293845355	0.002100753281955502	0.03252647156740734	0.04159361241122456	0.03727028174193765	0.02855093574716562	0.03356601573398225	0.001011789237175902	0.02359530610933707	0.001408121659524911	0.00786539993447144	0.2917953475113995	0.272510594359382	0.001126991302567577	0.1201743675856674	0.03099636591783641	0.06428066286725154	0.06680794535954619	0.06562649020861931	0.06017415814956427	0.05326766052155034	0.04979964760499157	0.03780418031537308	0.01211097456254152	0.04669113380977333	0.04562870612383629	0.08810928177697201	0.001010442262971323	0.006166019628606029	0.001031791990335423	0.002367037021879938	0.197442857676716	0.1739565645916918	0.001067180629106537	0.01930931863996038	0.001084014347899358	0.02413126525703716	0.03851903705719476	0.04073078699477054	0.001026918734859184	0.03287260090492432	0.06241878246473429	0.2190776881990993	0.009833689703816267	0.03635545818614051	0.1347218869324417	0.1225025267872742	0.3559723779384732	0.2059528847679774	0.4015023176436931	0.2236781877997271	0.001003837964162969	0.00372384702661457	0.001014414795187564	0.009119040535402261	0.1481235050721123	0.1256063309263765	0.001392034015817513	0.02211289072745784	0.4270594699105673	0.448751130972094	0.003658132978859136	0.02749593201630673	0.001098171445288716	0.008478209064910473	0.001169574614082166	0.01362965657256649	0.5489879233254802	0.4737133228642943	0.3644282545907696	0.2465187311614182	0.01452544938677547	0.03250616704543954	0.001021316923629297	0.008257515976619174	0.245013121895347	0.1696758908046032	0.02793808351211991	0.04935093843862159	0.001025268944688238	0.003852828050184304	0.001046164425405975	0.01887335482410295	0.04610836838782576	0.1028503147702888	0.1134533166311535	0.1367189205681665	0.001147560338150256	0.0009722199168941973	0.001089825490928562	0.00486893217783191	0.3157943527446043	0.1980938893712145	0.4028170203028879	0.426674080028062	0.001016142360912734	0.008016382957522021	0.002680996066294947	0.1242666027163699	0.0010171710102248	0.03451004746637003	0.001018458126825147	0.009256857253264229	0.001006477484430191	0.007794467914445546	0.00101428845994066	0.006015510657207182	-0.01538723401812455	0.02225312763705433	-0.01017136816200182	-0.00188862650372571	-0.05993873388267303	-0.01825934109993649	-0.001162369720922177	-0.007260882403864168	0.04838257005443294	0.02781677111566723	0.08354858320225664	0.04550779334311159	0.00114203394020219	0.4633212641838457	0.4107197212334822	0.1052616484382492	0.001566822415099126	0.01797108026695446	0.001152451138715971	0.001064847449202382	0.001030506081283442	0.001017080477466107	0.04459655011185644	0.02185019096162204	0.01762887643027666	0.02434808383280044	0.001076006533019994	0.001036385029393322	0.05033089542346007	0.02391087501111117	0.1521215958207834	0.07369319831634671	0.4610168597147439	0.001458394320551766	0.001389631178264504	0.00106257852622543	0.07547559486393636	0.001073111936863159	0.001128752409689528	0.001111285909923781	0.0492332623372987	0.03471321073553706	0.001008458681666653	0.001106181291773494	0.3703866627169478	0.001091866501539778	0.02089753239834292	0.1001540880685975	0.09086514855655732	0.07470892617593557	0.0431513109324061	0.1318271695236791	0.0010148876641375	0.001046902848877582	0.2229596968556521	0.001027620258540881	0.001034868854110829	0.04480350699056761	0.001034950113903668	0.08767205537187163	0.0254989312875464	0.1619036550998269	0.3029915396745779	0.3135044197396182	0.001003261898511459	0.001007049279946532	0.00114430122590377	0.002249431500822446	0.3963157828442783	0.01097989630778787	0.001093126228929318	0.001217848983813521	0.5146795843099881	0.3378908793471846	0.029467911451461	0.001015781161197038	0.2404247943280638	0.04996458841342269	0.0010230670559183	0.001056946574450978	0.00107977060717082	0.1117877187998725	0.00145182070897173	0.001171404067803925	0.2641270987152736	0.2653237350140907	0.001010360283372257	0.001087204952382748	0.001014474134076802	0.001012190951972691	0.001004188302303658	0.00100937017181414	-0.009566155808505575	0.02264680656706769	-0.01084274213880092	-0.003425914406973746	-0.0616896012628552	-0.02418054219415519	-0.0024445157397986	-0.01038998951400541	-4.135950476558085	-1.44048100908992	-0.6149765723994275	-0.4568657783603077	0.02412328766566886	-0.2029168247709537	-0.2332694706558212	1.732773666303644	2.328714415958041	-1.821324386182956	-0.1238510719764257	-0.02762430205253793	0.01088065774711483	-0.005990285018557003	-0.5511024382629651	-0.3736135475324792	0.5315882884803729	0.9517922425045461	1.085208091554006	-0.3682393621786834	-0.006004188521109541	-0.7542100705405941	-0.7453966723619636	-0.4667671097417215	1.239201131320425	-0.08421359706258147	1.033247090732348	-0.4264175514325981	-0.4267893179925703	-0.01893015119223776	-1.180705320033701	-0.003831411008608549	0.1378090997988952	-0.0459741224172491	-0.1355096306404418	0.1823669355835695	-0.147664352616648	0.04003474740760602	2.852222639503646	0.2460388924938274	-0.7205022755162398	1.769925325796948	1.513990373026269	1.039179053998767	2.232357430831508	4.462811620232479	0.02670213974827839	-0.03029115007423313	0.03039368902032701	0.06337927661993334	0.08925820333940529	0.4177385019167352	0.1091716282078904	1.014988657759019	0.611360243771397	0.9226223847870917	-2.930456689480409	-4.324101774033443	0.002403613088436508	-0.06720938324318845	-5.954205793629994	0.0416274537291077	-1.256977259870855	0.6995251538968499	0.01713196045989459	0.03422393295383697	-2.415950616242649	-0.8873260803818803	1.271847479296195	-0.1167133505216347	-1.517019866855141	1.397481838776441	-0.012313096901708	0.009353918328419503	-1.673840396348738	-0.2110196582118808	-0.01931141466430067	-0.01740683491563795	-2.039749046044015	-4.383432260989113	0.1094980261650927	-0.3334385711147773	-0.0837624383639141	0.06664144266532726	0.05995873167333105	0.04343933967400056	1.319403538814933e-15	1.541934144460532e-15
0.04	-0.05242997599613377	0.0009029181360503627	0.1085182638238546	0.2343468868301721	0.899116121773039	-0.004609938030453673	-0.2594776061654559	-0.02912099558824375	-0.09726992400390351	0.4883319834099812	-0.01214924289174527	-0.06121425758347653	0.008532758651324296	-0.02026514652115627	-0.09344607887652594	0.313018519762285	0.1524808490573814	-0.3130185197622851	-0.1524808490573816	-0.4053322507309989	-0.0245763731829643	0.02561858375318727	0.1104994738729454	-0.1640951161167751	-0.03390671477519033	0.06976629101235018	-0.02700892087528634	0.5469016050369064	0.9327052114615496	0.1044374499252358	0.04799178641027479	0.8452104070940674	0.1073884377580899	0.7189884242509116	-0.7094268341458833	-0.3312649473798467	1.838844610925038	0.1260527544457306	0.07025049596461462	-0.2468817040973582	-1.222656395914309	-1.073627905362019	-1.484192475623247	0.8048082630011132	-2.69540393224809	0.147835758140369	1.220773982677456	-0.01927884647100363	4.140931646440162	2.057423862418606	-4.140931646440161	-2.057423862418606	-0.2398853327063069	-0.362404157807195	0.02631185578336391	-1.22071657225293	0.3358417244470145	-0.3238540242153712	-4.550236976687319	-2.20780229456089	-0.2669319908700802	-0.4097918435479936	-1.549648571054683	-1.85173709666572	6.369031891884112	0.5302458516379869	0.0482322945552937	0.05516789107775329	0.02883028256829434	0.03743834685581938	0.07512183167827753	0.05565538366780744	0.04465615423245682	0.0438591891454422	0.002579474344502338	0.03203894199157045	0.4345820485995963	0.4575483987810953	0.3693699640563926	0.4144311650287512	0.1250568828261869	0.1093411707108805	0.001568537604965304	0.04517791053423491	0.019868545454893	0.1350629214560165	0.001178668005907224	0.02507440307695813	0.001075323701119385	0.01301861800011985	0.001037058630720264	0.04912704421760091	0.001020177011777847	0.02595658355983322	0.03901900502424534	0.04103296582397366	0.01948345601003929	0.05370256020498745	0.01596105195880172	0.04949644254921747	0.02459163274563146	0.04175576293947582	0.001443484585619783	0.01051344526718198	0.006573059470024063	0.0245634014049376	0.05153178147480748	0.02611687315184428	0.02475256842712797	0.02819362688075661	0.1402350056867145	0.1128701099879903	0.07667977871555232	0.04730793025295747	0.446647575930527	0.4723126426711236	0.001846850162483828	0.06686475146906436	0.005111924833754563	0.01755577817241541	0.001233666602233496	0.01601519067029257	0.07151437649171682	0.03714845180136596	0.001073809149921791	0.0192273124957205	0.001120445866256966	0.02668100764555541	0.001620140594120361	0.03226910999144211	0.04894820523787445	0.03846112755695595	0.03384968073544808	0.03673168303977498	0.001009200161030778	0.0219128114222187	0.001280062026201151	0.008453783255701869	0.3219159848429246	0.3017168885158217	0.001105061466466779	0.1220565145441386	0.02108406653338546	0.05534484464779043	0.08308594535829673	0.07992109863126493	0.07527889466811927	0.06552485653012974	0.06234408960300038	0.04636019867392903	0.03769776870205679	0.07380055675554992	0.108148550640955	0.1408425719414332	0.001014472132954526	0.006339250604000792	0.00104546781206817	0.002063567272558214	0.2089865048356276	0.1722610005266433	0.001048358401624004	0.02006769667645494	0.001060631259355367	0.02525357210776786	0.04220855250475361	0.04474155487174679	0.00103485697637419	0.03403759656993751	0.07665343086813722	0.228684779872027	0.02376008932547887	0.04542124793177066	0.1501115772246765	0.1324182447902046	0.3307617085587399	0.1748255450116234	0.3638046473367822	0.1792066368804429	0.001003649584775049	0.003764814618895285	0.001010846574337401	0.008633058949120266	0.08860075419864948	0.07812459683855713	0.002132596298619403	0.02256946215857391	0.4126317908533729	0.4308631925283541	0.009897606151281133	0.03625326665535548	0.001100480025059563	0.008597576744730225	0.001215020114527232	0.01390567051713713	0.5217201293931603	0.4358917313328465	0.3457514596576766	0.2319161091789228	0.0255757029256747	0.04703576436055133	0.001018910057151831	0.007221291072802279	0.2414863939092081	0.1521595649631325	0.0427957898676208	0.06435138508326492	0.001025204039651834	0.00392153388036323	0.001056544348111593	0.01896566786818612	0.0255006096405593	0.09257655256370584	0.1127791669359255	0.1344800692363452	0.001410231681579702	0.0007960034312054224	0.001161349422787686	0.004693149222470914	0.2891752279218809	0.1751534765495242	0.3522214641009883	0.3817405125200023	0.001013581964681232	0.009241897374347295	0.001917095944405971	0.1215080840380866	0.001016373671663502	0.03371437954433827	0.001015181908108387	0.01003624923521822	0.001005276350698294	0.00849481874120263	0.001011714145580017	0.006522750134764728	-0.009033311944667685	0.02260065274753176	-0.0108211345342881	-0.00328202506736353	-0.06073046041901814	-0.02430974931396614	-0.002465827886251983	-0.00983063218030816	0.01192656698047663	0.001216117367586249	0.05739370556916337	0.04128824264154791	0.001129784745705248	0.4771727639327326	0.4270750458005023	0.07407258578750484	0.001456815056052695	0.02034696204338342	0.001111414044273723	0.001045372511300612	0.001019274378604991	0.001010657514888	0.04980261870985889	0.04267784556571833	0.03423737622709334	0.01176835454402557	0.001090808827668243	0.001029728215556999	0.001682645842068755	0.006168979845041537	0.1938847508188989	0.1049167633652763	0.4544142582258713	0.001220198309753539	0.001389702291348581	0.001041294717160613	0.00124951784958397	0.001090768782684114	0.001059092701961007	0.001090022793206386	0.06465792051940904	0.04416352509246763	0.001004925997136763	0.001166475921606887	0.3909524624339891	0.001073781064602983	0.001065512118456944	0.1087612697338461	0.09863551731997922	0.08125736593335287	0.08521215307033737	0.236385657834401	0.00102165224827053	0.001069819067161697	0.2338087090988798	0.001028240638408979	0.001035636418505641	0.04814199710000987	0.001049519738584479	0.1014206653127977	0.04982717788119468	0.1836063855638672	0.2579520132341985	0.2567331673843289	0.001003576909832417	0.00100693775225565	0.001046360527140887	0.003426899721048476	0.367551298678993	0.02093943308864661	0.001110016515662204	0.001297375008811582	0.4076036888419329	0.2803442282384612	0.04469307445971461	0.001016678572954188	0.2305313787209149	0.06859673447330022	0.001026609564551375	0.001075518404625894	0.001027976850802819	0.1117978638431101	0.001868352770991533	0.001286927313976986	0.2130959068830992	0.225771876637652	0.001011131955483273	0.001088343596095422	0.001016250683432326	0.001011238985046923	0.001003824794736726	0.001008611598338518	-0.002412967939246812	0.02292510094839378	-0.01146009710413913	-0.00460347896116456	-0.06104261653348213	-0.03042476108790252	-0.003779942124716082	-0.01212070328992915	-4.853226801965154	-1.346788163285106	-2.157566741884769	-1.737626849540361	-0.9249456766223881	-0.2949903893554787	-0.1448471246401808	2.311156011565244	2.61553819007014	-2.310823175315478	-0.1416752162838343	0.0643213872281221	0.006208116816816468	-0.02027873960339326	-0.515313816626683	-0.3723829268906564	0.4389077979341064	1.297908314194569	1.574466707608073	-0.8036452555125497	0.01867233314262224	-0.3939252693663248	-1.445421692654302	-1.050069874901259	1.700120047864798	0.5629751360912318	2.791447145715562	-0.3863949630478214	-0.1693030506804389	-0.01273019818108477	-1.811860329033438	-0.005379966541797903	0.136228210549363	-0.01283857708978189	0.3701146757973061	0.4229238446336882	-0.2045477302125065	0.0884649148250324	3.301050190460716	0.1279120093279257	-1.029813369061929	1.142597070139042	0.9784527723274498	0.7167984092196761	2.953696778168216	5.728174743605316	-0.001551915064605208	-0.03005911070380387	-0.3790559533634832	0.09583071522774357	0.1459991547511902	0.3798492737153721	0.1244037174253914	0.9003452124134529	1.1501397591156	1.073318504867145	-3.282533581847847	-4.536651715733552	0.003866546490847015	-0.01741724525775592	-3.365386448943068	0.04128733657572792	-2.367265670018956	1.006380647418231	0.002892844116791072	0.01332546914446048	-5.10376282357277	-2.036860708704242	1.586093620527472	-0.08926043478381003	-1.972024501927312	1.569064763105775	0.04571664224424816	0.008615810157976234	-0.3783069385343853	-0.2428369630438729	-0.01657965967105089	-0.01827888733797109	-2.550053270320523	-4.570757434012539	0.1384311184793564	-0.2170172527683016	-0.07471244641553869	0.09188453227994241	0.08229388656380573	0.05967686601812969	-1.657906008457185e-14	-1.752813312667392e-16
0.05	-0.04520315373851137	-0.006541202035410767	0.1046855220557797	0.2526970536931574	0.9005663856844089	-0.003854906848485029	-0.2590447984506236	-0.04151113123494231	-0.107378566282241	0.4725139456961152	-0.003552452656588325	-0.08673113001275085	0.009997476838970983	-0.007639852293828961	-0.0933418767920121	0.3590080640104785	0.1712962891877503	-0.3590080640104784	-0.17129628918775	-0.4066676243460645	-0.02828815011179322	0.02596280976569848	0.09762949575634418	-0.160527644274232	-0.03703665172486533	0.02175536008309965	-0.049045284229528	0.5430177585009885	0.9272368306254783	0.08440499377246655	0.03120283587537099	0.9043675349277488	0.1119588727761478	0.7212411615471214	-0.77200046926119	-0.4362352967188857	1.828722217819622	0.1626376755271718	0.08122582118313575	0.3407198350911794	-1.24796270437437	-0.9378923242915538	-1.657334012637562	0.9102625489660434	-2.381607536529786	0.1431927272513913	1.293531239279271	0.04272943562145269	5.054505348293857	1.745744934585108	-5.054505348293856	-1.745744934585108	-0.03012639896178498	-0.3781732039785158	0.03958421458875446	-1.347708326724858	0.3740401191937927	-0.2998624419768929	-5.028990059931609	-2.08010214203075	-0.4874204170032623	-0.6725113040365517	-2.430637667268376	-1.463361422595917	5.276940201862991	0.3984622004821359	0.03208567793605235	0.03968833778273432	0.01584853109950247	0.02464664269927457	0.069264077591829	0.05007510144368465	0.04207065714679271	0.04092485496223747	0.001869984681957385	0.03077702859460477	0.4369751030582767	0.4778506503646791	0.3857488862879308	0.4374838446384344	0.1044877997626505	0.09122808317763827	0.001542967956094839	0.04372455975075405	0.01915413938008602	0.1352909842825023	0.001147615211305173	0.02510629818057175	0.001063093963369864	0.01288535864206747	0.001028197597677744	0.0445884944110758	0.001015317247713401	0.02287241183855798	0.04398299089697561	0.04435333900610176	0.03094285821848865	0.06396670536350478	0.03086708309002627	0.06780552346504413	0.01799717620523317	0.0352792709951471	0.001273282335710229	0.01068815169137373	0.003878987291166833	0.02120308513209499	0.02980100129141929	0.01582150571910438	0.01641960707589933	0.02087498787599079	0.1413742113357026	0.1257144663484683	0.0769345666924392	0.05179018793632118	0.4396826670757878	0.4823647961063354	0.001543673286796475	0.06325068885899862	0.003300412671295716	0.01570669938775288	0.001142327091350851	0.01594380574343192	0.04054102424982391	0.02240452462364641	0.001083673161064878	0.01918429941013424	0.001108173516709895	0.02807882141519426	0.001364136635190493	0.03227790784466865	0.05212486259582492	0.04041798533708638	0.0365284044701371	0.03859654301675548	0.001007116908759009	0.0202998850028997	0.00121910182531018	0.009090957285097239	0.3450707286131152	0.3311220170343325	0.001092276556560083	0.1230109420276708	0.01157149888437639	0.04679907849394842	0.0959348826627173	0.09079716417132402	0.08749257059817975	0.07504464955853936	0.07241952424497741	0.053226097593634	0.06755394582582359	0.1030219529129194	0.1618179943950365	0.1868380698378587	0.001018622343101658	0.00645710845813533	0.001079206595113316	0.001753038938832172	0.2148921295126499	0.1646757644396411	0.001038634700217099	0.02098048038533241	0.001049036396980253	0.02672797553095272	0.0445559677181404	0.04732487713400782	0.001041720667845841	0.03531727857123141	0.08767489251917361	0.2363772289166866	0.02989546418743964	0.05447851805743177	0.1516060209053864	0.1413332427101426	0.3000776290592128	0.1416610394683168	0.3215451665919548	0.1344831543721023	0.001003664217410682	0.003894645881377439	0.001009247885691336	0.008399716948745799	0.05059343791603394	0.05011216528603392	0.01371669181176262	0.03211960332670823	0.392283788815684	0.403062090248097	0.0281909349349679	0.05816363408236137	0.001114644369781491	0.008652513673682628	0.001262595165980896	0.01412083743988736	0.4877669810161812	0.3778396184254991	0.3250515301675052	0.2075284586943192	0.04087042808624217	0.0661544228687555	0.001018501888200106	0.006614114707137962	0.2319424356777723	0.130776658974962	0.05434314453662251	0.07595226019495116	0.001027540730539668	0.003992382923615985	0.001066884668531389	0.0190643341660878	0.01393413556458882	0.0904757571603105	0.1126010268143137	0.132187301414299	0.004973384047753762	0.00174616188958715	0.002215883601488335	0.00515083358627633	0.2585265619069038	0.1486819860924584	0.3087493404634098	0.3377185024718697	0.001012883088231711	0.01073195778455603	0.001510893637768102	0.1200293095608728	0.001017458147279258	0.03303036410267207	0.001013038085638833	0.01100956602886098	0.001004492794036961	0.009369311081106313	0.001010028912662024	0.007149857343164558	-0.004293312090305161	0.02219334104174986	-0.01146086254784208	-0.003216467494285498	-0.06050126887148451	-0.02986516872301143	-0.003873550734902805	-0.01107583286866292	0.01358400554245848	0.00124252928200335	0.06525361620559608	0.03699038025813368	0.001126703453293078	0.4106153568290022	0.414094540427123	0.07512651622480078	0.001566641087755678	0.01667025617843683	0.00111855076081375	0.001054586474253018	0.001018721884514024	0.001009922793374554	0.0499576678538166	0.04487065970103775	0.05908596880145576	0.009639929174063935	0.001100231934928104	0.00102832435390603	0.005561954275251591	0.007889099840571295	0.09753092051003236	0.05299215083570162	0.3968327216249878	0.001233351598079526	0.001393431449551265	0.001052203462806123	0.002073575831029368	0.001096625447424181	0.001126112436091098	0.001103295450329764	0.0485071437536621	0.03577200625443379	0.001004968231970898	0.001146404116090663	0.3925279154487964	0.001083354502858295	0.001101205608877077	0.1173531793493718	0.108135446538746	0.08884232073900168	0.1205751322654656	0.2459014376485084	0.00102403246204046	0.001151982534572251	0.2173789135493843	0.001028745165356484	0.001038093792590665	0.04669833758617996	0.001048310006233145	0.1031306012732913	0.02558019476897103	0.1275427757649837	0.2217150045170889	0.2147633767344652	0.001003766198689643	0.001008131008065208	0.00105173011981673	0.04534298109291951	0.3308964925826374	0.07205711503777089	0.001145783134824698	0.001324647592385421	0.4101078933776395	0.2850802376792123	0.07056619253254798	0.001019260357801929	0.2007313699035312	0.06810462219648424	0.001032818169426893	0.001079449618253406	0.001028709615524814	0.1128210729638351	0.01450913400828569	0.005033588805888737	0.1888000642046388	0.2153942909101498	0.001013021977713736	0.001085856786030432	0.001020563341449418	0.001010441446785596	0.001003552617363294	0.001007990356977441	-0.001057587556807042	0.02120062141045684	-0.01210120291652781	-0.002041300747734308	-0.05983899919433913	-0.0349729142398378	-0.005356160471431592	-0.01148513721996784	-5.376071669278597	-1.367644387238548	-1.051712665774096	-0.8975652928164126	-0.2587101167002965	-0.3013569576545592	-0.1095738137893996	1.416809489865944	1.72569597378061	-1.369461546325433	-0.1470538169829656	-0.01284869440432711	0.001161270815522706	-0.006714590757761267	-0.3889312353435391	-0.2460616230664822	0.2400576398859227	0.7838407885978831	2.041598198405837	-0.521130912584907	0.01801765689480976	-0.2777092682658814	-0.6770712986454295	-0.4687189754506293	0.6532788865892168	0.2135519617724469	-0.7682258197192672	-0.3285498519948295	-0.1786669923968445	-0.00324661638253341	-1.134255299505811	-0.004024198349706522	0.1452199311996687	0.01145784199280023	-0.01094536221211992	-0.0356078735562932	-0.1177926700313497	0.05023981259759959	2.338391718776186	0.0670812290650932	-0.6895171379906682	1.039599931400663	0.9306046204685239	0.6627292390198342	2.861489488830924	3.504479194843439	0.01752225432302807	-0.03169330881085616	-1.110331713432086	0.09344099902622481	0.157542310113793	0.1552565514941015	0.1308022250857919	0.6261829731060303	0.5160966690472851	0.5456077784118933	-3.289399832690345	-4.332959742647986	0.01890464905876608	-0.02133288035100996	-2.238605761791328	1.675932400353767	-3.138505465105104	3.178727582296394	0.005920853446432336	0.02395566609646932	-6.165055234436	-2.7202651861823	2.192162215303175	-0.03714059028342891	-2.259884270264108	0.8029054446451901	-0.01218844278871823	0.01017025697464149	-0.021209164158875	-0.2181623530234266	0.1806198967403011	0.09820879745656805	-2.676571759402436	-4.174030396466767	0.1608082074593735	-0.08086887981275943	-0.0619256648177569	0.1047815556095704	0.0941114337839451	0.0669629573794434	-9.745140117096353e-15	1.797623493580723e-15
0.06	-0.03810785007970581	-0.01438915663147971	0.09977452007980102	0.2708720003095186	0.9023416282375992	-0.002976019991711617	-0.2525176777030841	-0.05393208909470899	-0.1158236059694573	0.4556269242474956	0.00597026338628837	-0.1083191479725308	0.01135831015377359	0.005390405794259215	-0.09253928671914535	0.4140591896300687	0.1881973631676801	-0.4140591896300687	-0.1881973631676798	-0.4059935188833365	-0.03210427678294876	0.02635128540235241	0.08365672182529919	-0.1566865642299077	-0.03985854513985405	-0.03035432720165842	-0.06622359903076738	0.5376015346830486	0.9194824457733846	0.05634879642448365	0.01957838971273989	0.9470401416715442	0.115650102737903	0.6926847044880168	-0.7901937190675735	-0.5469169889606221	1.803800561600216	0.1910484828119213	0.09502163092556823	0.9719809024441604	-1.228820838527849	-0.7409073871379543	-1.697989222573276	0.9899934245452271	-1.90963303834907	0.1270587835888916	1.301766754830121	0.1203987511994461	5.95324792071949	1.674550632330756	-5.95324792071949	-1.674550632330756	0.1620104828523569	-0.3832741062728255	0.03516178061096073	-1.441275735141613	0.3905633648376407	-0.2622453172758876	-5.369988247788848	-1.236192583960507	-0.5734074472744316	-0.8669926467550593	-3.154396810097427	-0.818836222211084	3.072127673906932	0.3544048403774247	0.02397866767788542	0.03186626278917556	0.008941075033915558	0.01795001477853749	0.0694434115531829	0.04912919436384465	0.03867584087212038	0.03764243978496857	0.001512487543929298	0.02980670053505117	0.4176315893832221	0.4792348922727031	0.3925170677332503	0.4435590493426468	0.09253754492515225	0.0807985954845258	0.001585054870889785	0.04227565666316174	0.01700330475450432	0.1349231501184641	0.001135659930927717	0.025117435831462	0.001061589992697568	0.01287749700995331	0.001023492607980226	0.04141771769742673	0.001012520961527337	0.02100314698446137	0.04668780885768084	0.04613193464958109	0.03782259574521797	0.06995777739872512	0.0499993216201236	0.08941338097430315	0.0134984952742753	0.0307435891031438	0.001192845176201821	0.01090877250906079	0.00251307462614778	0.01901779037834905	0.01954817710750598	0.01130705708390281	0.01286701922292842	0.01771802638381108	0.1021549118749014	0.1216262409669427	0.05377746510589425	0.04918048071222523	0.416748587637052	0.4572039390558179	0.001398430007144231	0.06045110856857375	0.002387788786246144	0.01441935260157159	0.001102110526255202	0.01591626175882192	0.02305187153307611	0.01451674195132363	0.001091532631149073	0.01913079757056367	0.001135557633100399	0.02962311402597537	0.001242640936890798	0.03243546071645495	0.04641653084200376	0.03759817546389498	0.033994859919397	0.03630640508227431	0.001006096922535081	0.01956185569398988	0.001178581483258903	0.009683977938524532	0.3607579381433246	0.3436530470020422	0.00109067425675872	0.1234802939591751	0.006602343019465005	0.04135095636229216	0.1067499437409858	0.100852775129836	0.09832728523810351	0.08423892468178068	0.08124806064072949	0.05974174074029591	0.09843082866569014	0.1304484872426762	0.1951888490327579	0.2116032430215752	0.001021887104445226	0.006537671059101521	0.001137162391002231	0.001436766040955103	0.2125144251406506	0.1506075572700988	0.001034027196833089	0.02207081610655	0.001044470365942257	0.02857763391460271	0.04514347263582643	0.04821551335676393	0.001044545834186403	0.03663903191670415	0.09452560765287063	0.2409692068658988	0.02143557560367861	0.0528388293733283	0.1299377613167954	0.1400489343442718	0.2667143586822031	0.1102569022402793	0.2780529210682851	0.09404914289321459	0.001003766222233383	0.004079006461137251	0.001009045854480708	0.008364766831424904	0.028058413416944	0.03332236359813533	0.03945771257872917	0.05223194023170304	0.3664123573941833	0.3691820696447995	0.06100717417364022	0.09588851318755111	0.001139612239056433	0.00867252004910858	0.001300015086727673	0.01426973885288829	0.4645620033860505	0.3194227171133402	0.3126200038213011	0.1799188894959589	0.06059383311546618	0.08996949135041335	0.00101958940548325	0.006379164228450571	0.2148884042212874	0.1078553280667039	0.06023483740246426	0.08144539768444042	0.001031814244667562	0.004064932840685262	0.00107401903402425	0.01915012915348338	0.007811774440180495	0.0925652288402448	0.1129229325099841	0.1300679071427149	0.01297583665731923	0.003888572273870332	0.004607892291190536	0.006425185918755571	0.2293154163915802	0.1229755025952787	0.2752535907874803	0.2994521881736112	0.001013479289613751	0.01248260640147473	0.001306190727729553	0.1198480816990669	0.001020157477883438	0.03247916578998908	0.00101156772522737	0.01217193493062954	0.001003965054680356	0.01040718446422189	0.001008875932816015	0.007886376916706348	-0.001809725217224462	0.02090791744786459	-0.01210150909396495	-0.001486496160972784	-0.05962246012954358	-0.0347490772939834	-0.005393603915595319	-0.01106718905147371	0.01524144410444029	0.001268941196420408	0.07311352684202879	0.03269251787471947	0.001123622160880917	0.3440579497252718	0.4011140350537437	0.07618044666209675	0.001676467119458708	0.01299355031349024	0.001125687477353699	0.001063800437205346	0.001018169390423061	0.001009188071861115	0.05011271699777435	0.04706347383635714	0.08393456137581809	0.007511503804102287	0.001109655042187974	0.001026920492255007	0.009441262708434421	0.009609219836101052	0.001177090201165635	0.001067538306126847	0.3392511850241041	0.001246504886405507	0.001397160607754006	0.001063112208451641	0.00289763381247482	0.001102482112164002	0.001193132170221197	0.001116568107453131	0.03235636698791511	0.02738048741639992	0.001005010466805056	0.001126332310574403	0.394103368463604	0.001092927941113573	0.001136899099297266	0.1259450889648974	0.1176353757575128	0.09642727554465046	0.1559381114605938	0.2554172174626158	0.001026412675810303	0.001234146001982831	0.2009491179998888	0.001029249692303962	0.00104055116667566	0.04525467807235008	0.001047100273881841	0.1048405372337849	0.001333211656747585	0.07147916596610017	0.1854779957999791	0.1727935860846016	0.001003955487546867	0.001009324263874758	0.001057099712492566	0.08725906246479059	0.294241686486282	0.123174796986895	0.001181549753987265	0.00135192017595932	0.412612097913346	0.2898162471199635	0.09643931060538141	0.001021842142649602	0.1709313610861474	0.0676125099196682	0.001039026774302412	0.0010833808318809	0.001029442380246803	0.1138442820845601	0.02714991524557983	0.008780250297800498	0.1645042215261784	0.2050167051826476	0.001014911999944183	0.001083369975965427	0.001024875999466475	0.001009643908524272	0.00100328043998992	0.001007369115616382	0.000297792825632734	0.01947614187251991	-0.01274230872891649	0.000520877465695933	-0.05863538185519613	-0.03952106739177308	-0.006932378818147101	-0.01084957115000652	-5.865350184021832	-1.427192184913548	-0.6260710815921934	-0.5186116023786101	0.001929352234753265	-0.3646065881684074	-0.08653005715801558	-1.472445923546692	-0.7799567910238845	-0.7741032072891948	-0.14078567710622	-0.05485801087649846	0.002056626272196321	0.004800805584484277	-0.2417591980514041	-0.1294015534549563	0.1305522902044854	0.4432936895352175	2.234222026294249	-0.4154832450474423	0.02785521184177905	-0.1589209655468108	-0.2892379331464376	-0.2177343723833663	-1.686396300535927	-0.8554178454006924	-4.251154951430224	-0.2234984991199506	-0.0569566509853665	-0.003962009729963928	-0.440631427956044	-0.007477717606447425	0.1655239787779661	0.01691242662241865	-0.5852188548671166	-0.4080757376587106	-0.02956830813073162	0.07963423963137398	-0.07376951969927233	0.03089689892267931	-0.4102845646248833	0.9785061538296387	0.9133491912937357	0.6467472546110561	2.594724412646012	1.482109801063612	-0.00901096569727404	-0.03120802353367447	-1.675650169871574	0.1313411176958791	0.221050146844092	0.04131206581333027	0.1328179862614623	0.2802509933239246	-0.989252002837517	-0.966542752294605	-2.930459918794044	-3.678757509842983	0.01477240994667822	0.02226113135318728	-1.120860476018225	2.153726483947935	-3.583049334627048	4.169282983054784	-0.004093266587771057	7.236719501941218e-05	-5.176720504534998	-2.681244451455556	2.525375615218443	-0.01481525738797768	-2.279709485944835	0.3475172386660635	0.04605681700723641	0.006041547532580211	0.4597464781315658	-0.2081622529515327	0.2218707255093055	0.1450547063971147	-2.397051878343276	-3.419618284037759	0.190548759821381	0.04249207031339579	-0.04814902061819188	0.1296949539051715	0.1149700952061911	0.08155933904658212	-7.127860526553494e-16	4.098539011812603e-15
0.07000000000000001	-0.03129103379113039	-0.02237947588612596	0.09348594865982617	0.2887411863053549	0.9043760116450383	-0.001925973070654694	-0.2398410985550343	-0.06614250367369279	-0.1225137577816199	0.4386921923171841	0.01648449824505513	-0.12422293648714	0.01236141087478003	0.01841813443420356	-0.09059424065908447	0.4775900817767956	0.2051567453667893	-0.4775900817767955	-0.2051567453667887	-0.4035571918152067	-0.0359712329277739	0.02661099067264987	0.0689541413316188	-0.1527047960474632	-0.04224825937692218	-0.08586114089681711	-0.07290267753101923	0.5321022040696498	0.9100359826602458	0.02237330637036786	0.01475320102101019	0.963568949938706	0.118148473272527	0.6735374640689291	-0.7999683189469829	-0.7019804296246719	1.768652202364733	0.2154517522933908	0.1142639125932888	1.547215609882289	-1.204174694878696	-0.5829263262605606	-1.695837618058885	1.103279990357109	-1.275444739468949	0.06559338925719956	1.293141120700259	0.2630662959196177	6.702750329666941	1.705408153051462	-6.702750329666941	-1.705408153051462	0.3256560526659246	-0.3875432342294641	0.01682852609261301	-1.489654884371361	0.4043292128396784	-0.2144861664977775	-5.767984093380152	-0.1215027223196025	-0.5201645240651452	-1.026408536959467	-3.626085732314062	-0.2001697553652153	0.2209734393913952	0.1507939211978238	0.01804093904677697	0.02604055685402244	0.005195921818050174	0.01427120514339575	0.06263489982954785	0.0441332371457851	0.03242069990890145	0.03277636846820187	0.001321667767285824	0.02894922721401393	0.3877567251273878	0.4520476588039278	0.3894119031622577	0.4256103670836937	0.08245058805371935	0.07243880186024983	0.001574448366132355	0.04070529774210466	0.01432097163988914	0.1341872697216216	0.002308819580858061	0.02598197452799254	0.001082450129340717	0.01297969206613253	0.00102075501649714	0.0397910161982772	0.001010725489348063	0.02031665219387106	0.05040824727083183	0.04877148711949916	0.05375970322880397	0.0825294433124354	0.07825788617865065	0.1185863630399335	0.009799935843644813	0.02691128470073638	0.001149467334504421	0.01113283525651569	0.001786284667693151	0.01742751250101849	0.01374104628279836	0.009062321802924347	0.01023924460221953	0.01537452940077433	0.05904406082763891	0.09399528792864648	0.02982514834767731	0.03566475369094259	0.3851836621707443	0.4082331281647215	0.004387594965293776	0.06052205456107072	0.001903594937229949	0.01348955946179396	0.00108091712593203	0.01588905140464726	0.01331002493624343	0.01033863016103626	0.001098267558958123	0.01905335331278327	0.008009395252533113	0.03786008558228701	0.001183942701970519	0.03266329771945276	0.03816557625819151	0.03130838076909851	0.02904167277729093	0.03183243509648161	0.001005608850764157	0.01976485812121885	0.001215487770045539	0.01040156525292543	0.3655683974085673	0.3321170414839426	0.001158984240501473	0.1237679881360992	0.003945039353039414	0.03809909339555026	0.1163645998768947	0.1104958224690078	0.1081249448732474	0.09325253959818086	0.08925137688020242	0.06611319546035574	0.1279791561226501	0.1545664824573689	0.2196395387616901	0.2238321726516348	0.001066502921506309	0.006640485837988651	0.001164700844760565	0.001120360705670821	0.1994913371916636	0.1315571289124722	0.00103569610215086	0.02349386295136544	0.001041044026113227	0.03095615187829686	0.04604673414037659	0.04946042145348789	0.001049242098936534	0.03798188105497688	0.09468256731581692	0.2415846879803873	0.01184345623170592	0.04287094462972578	0.09834031853996311	0.1214512454146999	0.2228600117597859	0.08194634235017703	0.2271867567015502	0.06046086874618566	0.001003961236784934	0.004286573760153447	0.001009288757922611	0.008447954196832461	0.01534082128358058	0.02351074492898075	0.06128209597162863	0.06805787222463813	0.3369964577011936	0.3330933929429477	0.09531008803023364	0.1349673294495951	0.001187586357987667	0.008663602747966265	0.004951649637922383	0.01791704852836505	0.4234561336088117	0.271753490956658	0.2812069686632872	0.152942998332422	0.08461447432080091	0.1186832625722147	0.001021368335325422	0.006283751793008013	0.1902643216254804	0.08594618718224446	0.06436690546184251	0.08483978309075858	0.001039362929023192	0.004132332986615059	0.001083952196533322	0.01921715058218528	0.004566680587949206	0.09741364634612223	0.1098387096695099	0.1254621336452997	0.01640713261908539	0.004350518904021227	0.005637416667041198	0.006745556592360737	0.1897842296954458	0.09821972835464877	0.2469371324465381	0.2677915657612286	0.001013184666436855	0.01464477483234484	0.001189511477179444	0.1206260380290951	0.001024941616697571	0.03198575805300427	0.001012020909584435	0.0135302585801624	0.001004118938185654	0.01160235988910547	0.001009188520252833	0.00872644482469296	0.0001659471940232548	0.01908883808294843	-0.01271948027720331	-0.0002687926582976984	-0.05772046886335761	-0.03909468664177349	-0.007031530771776825	-0.01221225485300416	0.008155766972434855	0.001153414218209231	0.03733580825794126	0.0186245490832672	0.001122047648764307	0.3040901652658887	0.366248270103683	0.06240642862041487	0.001467688489343089	0.01001003645689802	0.005570391737469611	0.001138316246069993	0.001017682906103378	0.001008576746150139	0.05907414243385112	0.09529657087061084	0.1403606518878978	0.004348197837507119	0.001099762741158933	0.001026194589721563	0.005571423469096236	0.00552487456191865	0.001131418631339912	0.001053704995982965	0.2967236809459684	0.01283287352315847	0.001397780077299285	0.001055251830366807	0.002172213576171185	0.001107645078118908	0.02718457956413585	0.00112808774061164	0.02483723557033948	0.01985707876095459	0.001005177452238951	0.001361878413329304	0.3588946738414504	0.001346172761788428	0.001130591559132463	0.1337565234728092	0.1255592460684708	0.1031009498968978	0.1827825080083587	0.2669416406176692	0.001186151698736125	0.001158874149800859	0.1559694217321765	0.001044356976771019	0.001034877444026906	0.04874885033660714	0.001060078141096848	0.08623117818412544	0.001194727228566069	0.03628321150199915	0.104376791207005	0.09745745084941254	0.001004340759090577	0.001009725387485112	0.001047151514719102	0.08819485891093723	0.2597384939717624	0.1552806253779659	0.001284917949569738	0.01507527733549315	0.2578085010943876	0.1566958727161576	0.1326142582847742	0.001024385313735981	0.1278950252743748	0.07129972937816915	0.001054151497509406	0.00110352451177801	0.001198377117523597	0.09808212797978019	0.01413507869062139	0.004976733868276931	0.08276528242044257	0.1841754103682017	0.001011157149798486	0.001054944715936066	0.001034188986311099	0.001014902725131436	0.001005124014322705	0.001011328435485092	0.00203614309997446	0.01695991568642769	-0.0133191886990881	0.0003171747451727439	-0.05508654720369047	-0.04309919138946579	-0.008748779190822554	-0.01444746761692203	-6.388082957341626	-1.494809035631079	-0.5662656843566299	-0.2468910985587912	-0.9578660397755941	-0.6107562253124901	-0.08272395593563178	-3.761236949629368	-2.660081021635796	-0.8892365042101078	-0.1678290177848948	-0.08889705202963293	0.1656581138552373	0.01616165728253839	-0.0912217529735911	-0.01654502028060384	0.3744623220026781	1.950596309508083	3.476626764793933	-0.3597423953183419	0.02006878830030794	-0.1496444341394486	-0.1844762834979202	-0.2556415949672816	-3.30935703928444	-1.588723194433704	-5.412559445963124	0.217820272043607	-0.1055297725285931	-0.001823798520076431	-0.3650315553798626	-0.008536070453249285	1.380156881506303	0.02720496815965565	-0.6493555811002414	-0.48891526276618	0.06191716765374591	0.07048622884746664	-2.091462172685772	0.03593882382711524	-0.2463612630651007	0.9355131246943472	0.8762372963171009	0.6197313228937457	2.219725084193656	0.9591476389822801	0.02048449004838502	-0.03076581703185814	-2.105377907328325	0.1578566834593688	0.2628116868381762	0.1936129530156217	0.1325026093992539	-0.1533019073439316	-0.9070681253570556	-2.656900299889324	-2.759650457641647	-3.052706307118337	0.02426248809995394	0.004732143571179064	-0.801095756106063	1.067395469163195	-3.620703531186446	3.641547587399399	0.001872250699647149	0.6636683681463873	-4.574034412077697	-2.816563169005614	3.202069369786325	0.0001882776024838404	-2.092488588945042	0.3239393838291474	-0.01124168431701694	0.006255859686481468	0.5347792782731138	-0.6851379520500924	-0.1007500275508729	-0.0628273872481082	-2.636135776939915	-2.943518410423823	0.2461293274595132	0.1069561343683323	-0.04584743529400023	0.1426488932209705	0.1243654100665653	0.08681385371016979	4.477243805371085e-15	1.932375929845767e-14
0.08	-0.02457992258148006	-0.03023048675213342	0.08591124879550045	0.3062173556527678	0.9066431343558299	-0.0007052185536909911	-0.2218957518511079	-0.07783383534447753	-0.1271981995139888	0.4215725627949316	0.02784439205640752	-0.133914444259832	0.01251081851198679	0.03104047115909467	-0.08738884409861465	0.5471105926442288	0.2220671731399148	-0.547110592644229	-0.2220671731399146	-0.3994723753921735	-0.03980366369827969	0.02668884097708689	0.05405533372233481	-0.1486292011493438	-0.04412404119699921	-0.1464462011120068	-0.06909124560175366	0.5273241272285496	0.8988721038123009	-0.01588060885356419	0.01449562982082937	0.9512063996566911	0.1187764742548684	0.6715436887032514	-0.7623320413399118	-0.8041426778308012	1.725197231915509	0.2375963434830085	0.129163150106924	2.025734413619561	-1.125004256887988	-0.3397653711793345	-1.734968740961147	1.159125215062466	-0.6671768899654694	-0.04367983315370209	1.220688371819497	0.3724688512813369	7.151171664860751	1.664759747134007	-7.151171664860752	-1.664759747134007	0.4917083538330329	-0.3763690314089532	-0.001209212561192171	-1.480521158262308	0.409328707972721	-0.1594588338765616	-6.385637551795072	0.8619095019429778	-0.4291566928147479	-1.210475793732513	-4.010081844060666	0.09468727609878637	-2.706144035928462	-0.01966907007911295	0.01147680175937174	0.01999703752368564	0.003229941268319368	0.01241737732918373	0.04247022033324883	0.03083696868976074	0.02236351641791075	0.02538434427616645	0.001225402159175904	0.02819703443861201	0.3540630448887722	0.4080854296916958	0.3760399501982271	0.3933514016925501	0.07058377842494448	0.06318624566744403	0.001464802535776949	0.03902821809385022	0.01147772775052797	0.133213629407121	0.00510618361908222	0.02832673812499504	0.001130145087863564	0.01321119918823037	0.001019143497314587	0.03944046961405363	0.001009522375869786	0.02049929426649908	0.05648880311030185	0.05316326345410587	0.08357870306895875	0.1065608399149124	0.1172756850362038	0.1564709638294224	0.006339821423567899	0.02337344599909157	0.001122832924185707	0.01137237728808968	0.00142132309952578	0.01621470521116142	0.008822465953034939	0.007122188204973967	0.006879419538498219	0.01251166306960564	0.03295916114087287	0.06604784553802991	0.01640707087717597	0.02258610411199212	0.3494401706026551	0.3515617057530753	0.01159563706833991	0.06441016549792895	0.00166113580717455	0.01277820123981797	0.001066391858349598	0.01587291104012748	0.007829644351388868	0.007815298338137142	0.001104216170202769	0.01894957742874888	0.02405818439127144	0.05519198263654133	0.001160353347941154	0.03295055996330093	0.03014064706434032	0.02507875390172888	0.02281475012791176	0.02648415976162338	0.001005448471323864	0.02063516652860889	0.001351703940877924	0.01122576262744743	0.3572621038379372	0.304663191773024	0.001319752797333242	0.1243850081830202	0.002595305414239996	0.0362982664141558	0.1251129021500239	0.119271233837516	0.1170106605978627	0.1015009406947391	0.09659218042209612	0.07198011986802787	0.1553242370948774	0.1746599980045741	0.2388035381984199	0.2306956260819006	0.001168691154981814	0.006765572231553275	0.001140821560818377	0.0008475942301467949	0.1740957172991379	0.1090811510100404	0.001044087095955789	0.02531971841958224	0.001036493479967799	0.03399703247023415	0.04814030632813492	0.05180664040674873	0.001058080798753785	0.03922409946481507	0.08676729420833966	0.2379802259806657	0.006743633845735309	0.03664260327670258	0.06364594100370571	0.08883282302109473	0.162735589219593	0.05450392511914171	0.1642871912315293	0.0327188369997372	0.001004251427693555	0.004514684988007089	0.00100961081037294	0.008666525739708067	0.008566882880186867	0.01810779851014663	0.07307072809995184	0.07469856070544972	0.3052557779834104	0.297047648512208	0.1270397795039804	0.1686208112964465	0.001263254438639978	0.008701213949913808	0.0135271655435899	0.02622868222074027	0.3445805605449526	0.2236038351662609	0.212199279090232	0.1215350383607693	0.1129370723987981	0.1537046935590316	0.001023529558290802	0.006472039926566341	0.157813551937186	0.06619815832784337	0.06827366110354807	0.08777577618565315	0.001050701116003603	0.004266801224426932	0.001098992101955677	0.01925310877154651	0.00300130618700155	0.103757659510292	0.1014020322624689	0.1169222379913412	0.01178771546905717	0.002448199161419191	0.004265168488731847	0.005531701862355848	0.1316586070440068	0.06861213091333576	0.2205867533755101	0.239961575725434	0.001011159084025487	0.01749008097280277	0.00111694351270501	0.1218643431599564	0.001031991163889196	0.03165591891381187	0.001014878075278563	0.01503849513944137	0.001005118091800684	0.01290050107147417	0.001011325369891162	0.009629846214099123	0.001983404847333631	0.01680499417058157	-0.01331005731839694	1.306695578380258e-06	-0.05472058200695631	-0.04292863908949867	-0.008788439972284229	-0.01499254109812227	0.001070089840429378	0.001037887239998037	0.001558089673853685	0.004556580291814966	0.001120473136647704	0.2641223808065057	0.3313825051536223	0.04863241057873296	0.001258909859227525	0.007026522600305808	0.01001509599758554	0.001212832054934691	0.001017196421783663	0.001007965420439111	0.06803556786992797	0.1435296679048645	0.1967867423999774	0.001184891870911931	0.001089870440129897	0.001025468687188098	0.00170158422975799	0.001440529287736238	0.001085747061514492	0.001039871685839278	0.2541961768678327	0.02441924215991147	0.001398399546844588	0.001047391452281964	0.00144679333986767	0.001112808044072111	0.05317602695805058	0.001139607373770152	0.01731810415276389	0.01233367010550927	0.001005344437672694	0.001597424516084136	0.3236859792192968	0.001599417582463319	0.001124284018967677	0.1415679579807211	0.1334831163794288	0.1097746242491451	0.2096269045561237	0.2784660637727226	0.001345890721662202	0.001083602297618913	0.1109897254644642	0.001059464261237654	0.001029203721378094	0.05224302260086422	0.001073056008311921	0.06762181913446597	0.001056242800384455	0.001087257037898121	0.02327558661403089	0.02212131561422346	0.001004726030634279	0.001010126511095434	0.001037203316945612	0.08913065535708382	0.2252353014572426	0.1873864537690366	0.001388286145152285	0.02879863449502703	0.1030049042754292	0.02357549831235175	0.1687892059641669	0.001026928484822259	0.08485868946260218	0.07498694883667011	0.001069276220716412	0.001123668191671587	0.001367311854800494	0.08231997387500029	0.001120242135662944	0.001173217438753367	0.00102634331470673	0.1633341155537557	0.001007402299652721	0.001026519455906691	0.001043501973155704	0.001020161541738611	0.001006967588655498	0.001015287755353807	0.003774493374316181	0.01444368950033548	-0.01389606866925903	0.000113472024649203	-0.05153771255217814	-0.04667731538715849	-0.01056517956349018	-0.01804536408383756	-6.92902549510401	-1.614400924324926	-0.6696337606282895	-0.1536152381924139	-1.658132895357527	-0.8697971632223035	-0.06547394803121388	-4.827445052238025	-3.642013417461949	-0.9526557209948802	-0.1621298225459365	-0.1024099944078921	0.2981016063667776	0.03066321876853198	0.01347178493384605	0.04442581918868625	0.4809970631422812	2.735239827288639	3.976545771065765	-0.3565901048948715	0.03095106866565642	-0.08342684805173196	-0.2283175965405314	-0.3216082420091325	-1.749694171000227	-0.7680023569345068	-5.791277255540042	0.5399344897520314	-0.01326966742634015	-0.001748011798058521	-0.1096754344804597	-0.01274404312501056	1.984509078366606	0.028797474792752	-0.5731852893817859	-0.5829368074718547	0.1038928879014462	0.1009562516556281	-3.257338358263051	0.09676207292244814	-0.1200773675556093	0.804978959696957	0.7603064273253806	0.5458411921335478	1.789828479148745	0.4090145611049488	-0.004556642760662435	-0.02248025158138068	-2.360760078832673	0.2119028423763409	0.353522672492627	0.2615742371195936	0.1126918405748348	-0.5637376295181139	-0.2413433247220038	-3.770689445101248	-2.756831386980652	-2.509509029726874	0.01888119571445734	0.04933796684704905	-0.239126025954168	0.3166777815232957	-3.574462880404657	3.08421610001618	0.005212434030788155	0.9329371705750255	-5.27280643127794	-3.567658213078699	3.786907568221745	0.04192485641279588	-1.847487079933185	0.2558387763811093	0.05947043538334922	-0.0001711008596005587	0.7588656097901813	-0.994986684260225	-0.2509825490411353	-0.1617903743245688	-3.367416518479919	-2.653491808720158	0.3271763017389785	0.1345618304801279	-0.0154353010589507	0.1596775358545016	0.1355632467032332	0.09422603533057453	9.131135402037341e-15	3.635237094813712e-14
0.09	-0.01784555237989796	-0.03741837112092981	0.0780027238627638	0.3232263722982686	0.9091023737128775	0.0006047876400650109	-0.1997206204966419	-0.08846259692418038	-0.1286469017871379	0.4036547130773788	0.03917812785798686	-0.1386033193791308	0.01143082576064365	0.04253678416285299	-0.08368756206570652	0.6194236427424551	0.2377235513023963	-0.6194236427424554	-0.2377235513023964	-0.3937148955227525	-0.04341750532819558	0.02660145903199203	0.03949772997165985	-0.1445773941472504	-0.04544092469896621	-0.2136526938093851	-0.05759005366435685	0.5235104800832929	0.8857367867119368	-0.05820129455997911	0.01569504082389676	0.9064703509844738	0.1177453686924444	0.6651500090206975	-0.6766795851815532	-0.7585037263081122	1.676199592160387	0.2516671120583264	0.1311342105446545	2.397453967994242	-1.002586699274604	0.08090714818662126	-1.842530036480354	1.09954448186731	-0.3061037699486578	-0.1597121944993093	1.077986627167718	0.3499558840695695	7.261539127272948	1.449769184766024	-7.261539127272906	-1.449769184766023	0.6562667854145111	-0.345689541319691	-0.0160106039077992	-1.430699690348674	0.4005199285277597	-0.1057353558757275	-6.771515839848019	1.382008903451867	-0.3325920195161524	-1.410441197076986	-3.899710889142568	0.1357416438428206	-6.121151853461795	-0.1825966013401873	0.006454397588126846	0.0155548675563887	0.002158497392518127	0.01153809259708512	0.0235287418646347	0.01841976317492349	0.01347695435594694	0.01823871544926678	0.001174966980783822	0.02758949588007826	0.3208596087968326	0.3605343039048721	0.3578101133963844	0.3579756217251347	0.06068583052079405	0.05573223086776976	0.001367113595427298	0.03746527176110507	0.008952134557588488	0.1321846408602052	0.01100645244991982	0.03284170551188169	0.001203987225421568	0.01348755001859851	0.001018227543206621	0.03991480350970886	0.001008752088428299	0.02109545282481141	0.0597579029929246	0.05520804166933186	0.11227679549651	0.1300108682081944	0.1666918615096175	0.2011546747747521	0.003826803019289588	0.02074552675234285	0.001113422562538218	0.01166526431992967	0.001228207436585384	0.01526010513841705	0.005344777860611677	0.005465595457786186	0.004225806391837933	0.01030022579413355	0.01805094430747739	0.05101598460429627	0.009046097405385138	0.01593487235965018	0.3097095473389895	0.2980080314218974	0.0148037977837182	0.06690233578622456	0.001534198624430768	0.01233993929638112	0.001057529267369035	0.01589356487626313	0.004692989291942445	0.006037644426441826	0.001107453523896314	0.01882784826624467	0.04309442253590978	0.07550499559704413	0.001152007453310071	0.03329258831168053	0.02220563847841257	0.01949914399531031	0.01654888768006012	0.02118775262696962	0.001005444349281169	0.02178081843535714	0.02101190889547723	0.02743331216006998	0.3426802878143999	0.272993587913692	0.004438589644794967	0.1265082254360393	0.001867898238288713	0.03519686517891846	0.1311875252115607	0.1252537278553178	0.1233268835864594	0.1073242886523691	0.1017771062541378	0.07607941310150762	0.1730848819263128	0.1855582609004895	0.2470917015417274	0.2302492779049003	0.002525265799323434	0.007898389077572392	0.001116558162144791	0.0006794588126265601	0.1506187087514075	0.0896910802692852	0.02772848814784185	0.05209198333817045	0.02722226518169171	0.06410893613862764	0.04921752129522015	0.05310562238701921	0.001067062524102705	0.04021256205498403	0.07453594947747602	0.2303153605978288	0.005987616797378085	0.03504249333593996	0.03586029746077649	0.05350845823969966	0.1050370087977891	0.03035918987370888	0.1057261518146156	0.01268477245164294	0.001004573094375256	0.004763446793033965	0.001010094503324151	0.009044920124418475	0.00491975689329156	0.01524702365830023	0.08098649185826309	0.07773636865336858	0.2739278557506803	0.2627032185315683	0.148716910876984	0.1908936636356758	0.001320626017452295	0.008858849326727503	0.02357928070585908	0.03571258316202564	0.2544133582380949	0.1712395489319022	0.1387899425225824	0.08408918862905106	0.1489336084380149	0.1974205876918143	0.001025794046799857	0.007106651815012585	0.1280996782682835	0.05058329694594732	0.07015826412103586	0.0886458154481552	0.00106290035492684	0.004597831703003419	0.001107884966242769	0.01924472132516148	0.004467650352928794	0.111680043603222	0.09382455306467156	0.1092130235470504	0.006890384067224364	0.0007836084399416364	0.002772951392534729	0.004325882709809156	0.07782718920628948	0.03765375334291389	0.2011713687549239	0.215967174871898	0.05556501424739685	0.07685630594273302	0.001167578960093768	0.1233301715547644	0.001040950745590737	0.03171558918525876	0.001018093390092507	0.01664826145124845	0.001006262797099403	0.01425897988258984	0.001013683172394798	0.01055874019781719	0.003742354584815955	0.01430304255346044	-0.01380738114125176	-0.0001527841174206102	-0.05095035679761396	-0.04633587734518473	-0.01042941635921829	-0.01666258502119692	0.001061487900088953	0.001034539805311216	0.001301214254122803	0.002853703239522526	0.001124106438305052	0.2429633193529774	0.3089391962662497	0.0474719562679464	0.001270693602677722	0.005562356688963807	0.02349964589067274	0.00133845702053372	0.001017340148420727	0.001007937784695441	0.06020949763167064	0.1590904883658689	0.2816042616687828	0.001157202010771091	0.001115263064099542	0.00102826472192489	0.001588479821665493	0.00139412080864302	0.001073192741496266	0.001034266918679617	0.2066066211010018	0.01302257105158298	0.00140468332990638	0.00104907637822503	0.001290356926410412	0.001109144939110946	0.07547920730622527	0.001146456073938464	0.009677425329264818	0.007242075821611483	0.00100552096352168	0.07693107096025033	0.3026267906689636	0.01287988881360509	0.001092887036750254	0.139000509113503	0.1317069455172418	0.1082922299665271	0.1938770966480509	0.2474491917844249	0.006138536738515448	0.001097805314510828	0.1147881117391872	0.1047006585342526	0.1027127568375299	0.04905294365896315	0.001079250794025236	0.05018019444983221	0.008669571973218245	0.00214006213773065	0.01215764692837213	0.01157604281420106	0.00100506167843684	0.001010996704342923	0.001040708601654877	0.09335086635267985	0.2024221794659302	0.176013227431862	0.001373713231122302	0.03972257421736286	0.0520460946995017	0.01230393572403414	0.2322092805791883	0.001029185045986818	0.08000089528562336	0.07051025063924977	0.001080947399397307	0.001111621699105553	0.009936789106274999	0.08412928650916775	0.002056308568099053	0.001231433448582694	0.001015085605065136	0.17095457515306	0.2201926050744617	0.001384255676775166	0.001056007289921082	0.001022521048411093	0.00100786568458992	0.001016855469035051	0.00547559329070841	0.01168857337855696	-0.01423375494173992	-0.0005198798440839747	-0.04671024698462529	-0.04946996516740094	-0.01196178218264041	-0.01722640569416106	-7.347319795142684	-1.853634458971021	-0.2760120943802424	-0.04101357124556457	-0.8922732042632968	-0.5696520367540112	-0.05436099520483174	-4.591973500654711	-3.365531432805844	-0.569239097718254	-0.1467838622439835	-0.1024020051527066	0.5926886053066971	0.02556592001700455	0.07640485506658946	0.07231779577529542	-0.03400696889225847	1.995191488967909	4.918275243843214	-0.1866341674082578	0.02922236949793418	-0.09719375146292024	-0.1179182981536242	-0.1435975859184103	-1.20786378405468	-0.5405458727701574	-4.94853559464343	-0.02865291260897044	-0.05505591525465509	0.004875000094901788	-0.1978748107078808	-0.01166045933580131	2.054810617741182	0.03782392480845363	-0.5415112489058861	-0.4886843234128851	0.122347491340234	2.842884258892726	-3.006516373294254	0.3119859295754776	-0.09725335177477662	0.3933268646906631	0.4051731125317197	0.2784063548262709	0.4468733115858036	-0.5010306802745986	0.2069126808622013	-0.01060511414371886	-1.520770046893215	4.748339998231159	5.102968937268204	0.01190391115006341	0.08629202095780251	-0.9523462686935795	-0.1113032395807906	-3.162475400278359	-1.977963573708134	-1.456243565968064	0.02859740809967645	0.03533194853621598	-0.2740896758589956	0.2856127777743727	-3.287605823424291	1.440271882569758	0.02648514761595554	0.9564180659591787	-4.516872142296704	-3.553686549625629	5.189862116170532	0.08599380173297519	-1.280647336595538	-0.06472378376439655	0.02681582430205689	-0.001619984370929167	0.8294536054595354	-0.5687125940980484	-0.09731089233293384	-0.08519744078126278	-2.609401885474369	-2.122277116300421	10.15192662759754	0.04833194796597121	0.03303543798988508	0.162636617970842	0.1362131700100409	0.09187149277243987	-6.024764383987262e-15	2.283242483140938e-14
0.1	-0.01148052925291068	-0.0437927735110144	0.07112234591750589	0.3397332173954926	0.911624788279629	0.001883388095206439	-0.1741834302768108	-0.09792234213440898	-0.1249624119175127	0.3848433853867115	0.04967373242602988	-0.1407466323798907	0.009568705074486848	0.05258845166715673	-0.08074635984183519	0.6913433906394547	0.2507276228233084	-0.6913433906394547	-0.2507276228233084	-0.3864174563766355	-0.0467032594595866	0.02637376035032447	0.02544733794586147	-0.1406290578571506	-0.04627509810170843	-0.2761936149523158	-0.0425774671744077	0.5206919011726235	0.8707862084560088	-0.08278793847482044	0.01702139708424992	0.8311816394885189	0.1152036510493594	0.5976742737841341	-0.5996356455975825	-0.5985132803350764	1.624762922260166	0.2502313854233178	0.1228820023840092	2.698146186692535	-0.8912009829930965	0.6868730573755197	-1.913664335584047	0.9914989683553248	-0.1580644662575365	-0.2001054200990294	0.9317592719282712	0.2204528894742875	7.072511224615377	1.134298418820133	-7.072511224615376	-1.134298418820133	0.7997002091703169	-0.3107515317039865	-0.02927255983627294	-1.379078813285058	0.3886345655741184	-0.06291681403355549	-5.452523240905558	1.564188412453334	-0.2301430458973499	-1.573528024846885	-0.463273485745917	0.1200763275560568	-8.816676600676034	-0.3217914862115755	0.003874804212119523	0.01333255840510645	0.001618362345489053	0.01122166864391274	0.01302463639082322	0.01165220467143473	0.007977808778981937	0.0137848348491567	0.001151566651447966	0.02714326990392698	0.2909497852046149	0.3180620917682325	0.3379707304438232	0.3273929959007445	0.05458886590301042	0.05117962653751621	0.001324134840735423	0.03616605248414827	0.006938733538316488	0.1311853035003	0.0205223834425581	0.03993644491676377	0.001303709826409935	0.01374169704303137	0.001017841680597771	0.0408687639327729	0.001008353309673742	0.02189588824803517	0.0580025518102534	0.05324381310035482	0.1344830068131008	0.1472731828462735	0.2266767037050327	0.2539980452231446	0.00254039084159401	0.01928795419186072	0.001121418442291747	0.01198874531396809	0.001132995228631592	0.01447681848259781	0.003517284602995856	0.004465475336773572	0.002857310459694894	0.009181343894581263	0.01002785164899312	0.04286685449076919	0.005225079225997736	0.01220914907186153	0.2660267651067562	0.2520094341812596	0.0108466272642477	0.06409405763542568	0.001473811350651006	0.01206361905483785	0.001053942419591709	0.01595033546342977	0.003021178068263382	0.004817412866972679	0.001107239583092758	0.01871519484016365	0.06301052427483107	0.09582253707150999	0.001151260376266758	0.03367135305797816	0.01429753649332604	0.0142730377835295	0.01078428508844343	0.01646367921427471	0.001005530596461017	0.02302431631325467	0.06565247652903967	0.06213005988577985	0.3257921278520886	0.2459341851133034	0.01156014307447153	0.1303068178124137	0.001487249705601164	0.03441218993300529	0.1337122285963447	0.1271739115478742	0.1262780119233193	0.1096206019119952	0.1041117594600185	0.07763602496983052	0.1775967521543064	0.1847384484673211	0.2412207164061388	0.2206200828010173	0.00558569663261744	0.01041967922677718	0.001111532481833377	0.0006463263028550137	0.137396362657676	0.07859543052068031	0.08786136321394977	0.1124023155220011	0.08629542051366874	0.1247386287371888	0.04833455251003378	0.05231835367405029	0.001074650105382758	0.04097576675394872	0.05973730093054692	0.2192710841739078	0.009361306781800289	0.03376404696209844	0.02053178453191718	0.02821747723348235	0.06301592583507244	0.01682769541293436	0.0633282225739714	0.004415171958854552	0.00100490175493037	0.005041158006178534	0.001010771540940891	0.009552985479258556	0.003064336664459692	0.01380479036408991	0.08720686733525466	0.08030539565521508	0.2447767610749284	0.2314318778897035	0.1567684708194939	0.1988245992426426	0.001342024161186925	0.009234327027905066	0.03386386411226618	0.04520854450546932	0.171231494517596	0.1469299657862734	0.08463582946500986	0.05781781104101334	0.1939678367904277	0.2621737530391592	0.001028054559836646	0.008211841570363492	0.1075463403655198	0.04048196879294477	0.06921570741006619	0.08682344331269007	0.001074835175356771	0.005204720989866127	0.001106304827064361	0.01921843715981418	0.009438566058110843	0.1204235795527552	0.09019290170954604	0.1051108583193781	0.004841266487603014	0.000194475373189138	0.002050183300678502	0.003711273354803658	0.04402796585152715	0.02072123540644982	0.1915410468391784	0.1979782583131543	0.174504350355707	0.1926457722317637	0.00137175005275232	0.1206255441089661	0.001051683780103882	0.03242994932645091	0.001020880578309295	0.0182984453281373	0.001007284133707897	0.01562637756147816	0.001015645728982625	0.01147365069673653	0.005462737774914122	0.01163231459990101	-0.01419827993053221	-0.0006263823009108391	-0.04647530468279961	-0.04933338995053074	-0.01190747690086175	-0.01667329406910558	0.001052885959750034	0.001031192370625512	0.001044338834404763	0.001150826187240596	0.001127739739962751	0.2218042578994497	0.286495887378877	0.04631150195715748	0.001282477346124112	0.004098190777933395	0.03698419578394165	0.001464081986017534	0.001017483875057994	0.001007910148951882	0.05238342739340945	0.1746513088268779	0.3664217809375911	0.00112951215063142	0.001140655688067133	0.001031060756661252	0.001475375413572983	0.001347712329549794	0.001060638421476914	0.001028662151519233	0.159017065334171	0.001625899943261371	0.001410967112967678	0.001050761304168058	0.001133920512953171	0.001105481834144938	0.0977823876544005	0.001153304774107097	0.002036746505773702	0.002150481537722346	0.001005697489370598	0.1522647174044142	0.281567602118629	0.02416036004474646	0.00106149005453686	0.1364330602462912	0.129930774655055	0.1068098356839091	0.1781272887399769	0.2164323197961301	0.01093118275536876	0.001112008331402735	0.1185864980139101	0.2083418528072663	0.2043963099537076	0.04586286471707475	0.001085445579739282	0.03273856976519846	0.01628290114605204	0.003192867237563067	0.001039707242713376	0.001030770014178657	0.001005397326239312	0.001011866897590841	0.00104421388636412	0.09757107734827616	0.1796090574746449	0.164640001094693	0.001359140317099601	0.05064651393969938	0.001087285123588215	0.001032373135716538	0.2956293551942282	0.001031441607151243	0.07514310110863336	0.06603355244182942	0.001092618578077544	0.001099575206536604	0.01850626635776335	0.08593859914334097	0.002992375000535147	0.001289649458408673	0.001003827895423586	0.1785750347523642	0.4393778078492703	0.001741991897639725	0.001068512606684804	0.001024880555082753	0.001008763780524403	0.001018423182716348	0.007176693207103227	0.008933457256778434	-0.01457144121422081	-0.001153231712817158	-0.04188278141706239	-0.05226261494764341	-0.01335838480169992	-0.01640744730448455	-7.568035188482802	-2.279664515474226	-0.225661597424523	-0.04104308240666243	-0.5282034930870885	-0.3314475178646293	-0.03321143155497722	-3.811662322190867	-2.683382588856889	-0.372373627110423	-0.1093844113886929	-0.09647975702756975	0.8140560099370578	0.02622245760380761	0.1093970904155801	0.08528119217096117	-0.3208042936985295	1.497697096248066	5.608477671677991	-0.1225207676413664	0.03706986110613359	-0.04916416466618288	-0.09702307130510276	-0.1030971668245356	-0.3731480069594996	-0.1829006640240564	-4.280261837430973	-0.5201551980671671	0.01911867295093912	0.005475338409142348	0.001809035962639235	-0.01092889610737583	1.985414781159274	0.03614475437660691	-0.5024845504545199	-0.468470063081213	0.1234620821313582	3.798795890273165	-2.335298146475216	0.4318370975937376	-0.05673216969044752	-0.007483105352143847	0.05489948772455552	0.03730491910216368	-0.5537865866678281	-1.427554824271494	0.2731380178771906	0.00452032996873258	-0.7018758804025255	6.919516295424685	6.457080458520926	-0.1556759015294167	0.06764026233408463	-1.239619837734942	-0.1770106113360431	-1.764012690069019	-0.6341832300490107	-0.1566162186656377	0.0246710773382708	0.0752721608732404	0.04458228557311589	0.2229215923088268	-2.959845012649546	0.2158327535635847	0.04878089890279587	0.9353492510069787	0.3381341864685657	-1.332763784343984	7.994361811134397	0.1360404297944895	-0.7447804341542621	-0.282643503212498	0.1146421970402232	-0.003750445176436508	0.9230959811106775	-0.2735768409365257	-0.03589101809613434	-0.04354841481601299	-0.5622445916883552	-1.452394949761987	11.61182456555903	-0.699529337641089	0.115502672891165	0.1677610488709149	0.1373470202578024	0.09142933837089516	-2.504598931785399e-14	3.351784516358309e-15
0.11	-0.006165258916241885	-0.04941468900693773	0.06617792721535316	0.3557208899140242	0.9140625316663276	0.003039707170689456	-0.1458065139488302	-0.1061087970610249	-0.1145173237057367	0.3657885791420052	0.05891332629824864	-0.1421306078882662	0.007779541594837519	0.06117390428124308	-0.07942697395011832	0.7607724425721464	0.2605976315218105	-0.7607724425721465	-0.2605976315218103	-0.3777926187216264	-0.04964727785365348	0.02602097152447689	0.01186570075083496	-0.136788885348001	-0.04674593155445748	-0.3076480301199854	-0.02645604077673258	0.5188842836792419	0.8544206646302742	-0.05525166749099383	0.01805372134744155	0.7464608442541872	0.1113389744789874	0.4659749695371508	-0.5196865017109477	-0.3890857614704739	1.573360991813619	0.2378119216293053	0.1075397808130177	2.972178138005447	-0.7303831917080803	1.371354395874804	-1.897257399692754	0.8498927986638085	-0.1305320977749364	-0.1563651621845732	0.7815223822166277	0.04221354919416195	6.796112859850206	0.8400099677251822	-6.796112859850207	-0.8400099677253733	0.9198732874103893	-0.2794432378160993	-0.0419655015493066	-1.338294678368882	0.3802172048929663	-0.03307809157982067	-0.9929633298703916	1.647705439809635	-0.1220290334516028	-1.695851729814286	5.429257119982389	0.0884041093146703	-8.028573741188191	-0.4388464210646822	0.002497686496004867	0.01217778134366861	0.001331381993662279	0.01115682914488382	0.007256553144915763	0.007961895816171989	0.004657104928502791	0.01102958133366466	0.001138751822525006	0.02682922590204309	0.2648193787632392	0.2832542044140068	0.317720504458035	0.3029104625624149	0.05130207194415451	0.04868610028818459	0.001350425909588508	0.03523668769488059	0.005456630318684076	0.1302375154918478	0.02670365386368092	0.04674352889722926	0.001368372744334668	0.01395882626638284	0.001017923737001846	0.04215430583062063	0.001008260814289589	0.02286309977989126	0.05297315876659347	0.0489466472213655	0.1489072631353135	0.1586000196294855	0.2810965166991196	0.3022162605654065	0.0018488164761143	0.01842115964498743	0.001151358149122445	0.01232648805081718	0.001085450787711103	0.01387442425944147	0.002505287071267312	0.003841360449954201	0.002117531206204497	0.008589230590155636	0.005695862756711946	0.0391976095599658	0.003183129685396323	0.01051094307749261	0.2258995883874486	0.212367556284708	0.006330559144119523	0.05988268070317939	0.001439071813752294	0.01192281142704531	0.001054358902782711	0.0160388535850694	0.002093029813919348	0.004017369362899122	0.001110353746621371	0.01863906891174794	0.08179930462019211	0.1144444570695859	0.00115228358931131	0.03405482484076607	0.008301229021311579	0.01016773549998974	0.006524270442022569	0.0128985705113126	0.001005791520186774	0.02434634950050706	0.1111458914156722	0.10074719164299	0.3069286091421521	0.2245142782444127	0.0161928273671116	0.1336886661746585	0.001276118200185997	0.03372245887406122	0.1348166083490932	0.1267679323912309	0.1277756069906107	0.1098010545208728	0.1053509949279382	0.07789342579144731	0.1717085981544408	0.1744261000435888	0.2268306480207002	0.2034323648070789	0.006886840082337342	0.01143613217839701	0.001121376667231867	0.0006851694429839358	0.1314762069818471	0.07295731906074526	0.1322305634167201	0.1690291865954768	0.1180923940035205	0.1547847163756206	0.04551337174853316	0.04948741800883382	0.00107880029405524	0.0415736018932777	0.04858710921843473	0.2084519471704703	0.01078709145849274	0.03013434144796454	0.01202379345066294	0.01724964347842763	0.0352401110797491	0.0153455862202999	0.03541632020138773	0.006610510331688124	0.001005341866270432	0.005353753330089831	0.001012600050237136	0.01022082005093263	0.002094447843011449	0.01324820865699585	0.0918991724388887	0.08200541809280612	0.2173823187433544	0.2029271768099785	0.1545861856591294	0.1965961319388405	0.003623311706886435	0.01196307127972952	0.04065627562927836	0.05127367122224603	0.1120340663307651	0.1641109609422698	0.05324212355247275	0.05357685513574546	0.2178760394607918	0.3082909904628324	0.001035757277302819	0.009787792481958078	0.09251185873249193	0.03342774276172986	0.06607093875468456	0.08300438715809726	0.00109287898412948	0.006025099650355318	0.001106289197929506	0.01920735198259665	0.0121179825682748	0.1278971116244904	0.08964663820214472	0.1036581811602612	0.00412141713509551	1.581980779192119e-05	0.001773592378792221	0.003421181414404056	0.02421717039922424	0.02071587690545626	0.1855943186823525	0.1857973687461635	0.2348854156556658	0.2426385293112728	0.00147619346007792	0.1093013598403397	0.001069706551933699	0.03395875957181402	0.00102251398045051	0.02000178568936691	0.00100790102150132	0.01701965565928304	0.001016702189974098	0.01239623056542345	0.005963596592492307	0.008832654751342423	-0.01454990370467616	0.0004615121105410391	-0.04261346340701393	-0.05165825587415383	-0.01324940049354748	-0.01597438256572845	0.001051779710615142	0.001033008549349825	0.001036697534997204	0.00111168861605274	0.001123436448341141	0.2087287647646017	0.2681274507394814	0.04804569417539661	0.001458494575966387	0.00370304851381055	0.03076119242084074	0.001411765408651744	0.001018453551484812	0.001008379803090676	0.0418724369821125	0.1675097575865034	0.3926924720139205	0.001122596381139936	0.001217962678689	0.00104009047477834	0.001417384891143161	0.001339460443656418	0.001072270270613893	0.0010338171007964	0.1461470528017	0.001379823664589742	0.001395997679885888	0.001058203102385508	0.001110563419825446	0.001120461181563623	0.1134190094215339	0.001153386424672245	0.00162371880656385	0.001799102963782494	0.001006372362816373	0.1897011173667054	0.2583168530596536	0.01871339156939105	0.001051493886104684	0.136519429675706	0.1300520202299171	0.1073492932980369	0.1479981824994571	0.1872848473427551	0.005997274565318292	0.00114822392680295	0.1259734567559058	0.1818672322117207	0.1231412079732072	0.03886958157280596	0.001081153140319588	0.03644394411475839	0.008936962483881134	0.002194631106850122	0.001184581309991118	0.001161900220920628	0.001006140479559091	0.001016733359981444	0.001108161178317673	0.09887934977212237	0.1582178448645626	0.1392850540012376	0.009948636542339368	0.046869751411442	0.03632986234205328	0.02179847351277948	0.2249384164368307	0.00105420863088495	0.0683070416985697	0.05858357949598081	0.001127775387342139	0.001111939914367025	0.0120060780235784	0.09146513083469948	0.003675551531788879	0.001649773421072939	0.001004657944188431	0.1730928262063146	0.2369925575528084	0.001452199494994573	0.001105349340931954	0.001023649919857822	0.00100835622402334	0.001017275826977596	0.005493978118386105	0.005952352898435435	-0.01488429747117954	0.002841201580678812	-0.03933616772319116	-0.05349963453896808	-0.01450413663971497	-0.01492901927134446	-7.675391326946496	-2.782305198316549	-0.04304114969211653	0.01631885792678645	-0.244313292637897	-0.2188378470743323	-0.02753272695910977	-3.159359587642619	-2.232701867248745	-0.1388855046056404	-0.07517291343608834	-0.09120551473083095	0.515231013137031	0.01769261717938607	0.1454169841876398	0.1066506647391754	-0.5328554320318843	0.7538718501615564	4.07610078903325	-0.05924804306879541	0.03288020998315897	-0.0619139670924726	-0.038636473360377	-0.02873684072975879	-0.3164493644587644	-0.1431052083587614	-3.591837621914429	-0.3463470529406575	-0.02911740498708062	0.01146028781594191	-0.1154812065527723	-0.0051386941811595	1.733049478599476	0.03951977982615732	-0.321297220132791	-0.2623316642366755	0.1382546706353277	3.860825900681951	-1.97204645548835	0.2509356084556995	-0.07602960795992561	-0.07260933043721163	-0.01822430542334904	0.01095174321838425	-1.47936378926343	-1.978634232603025	-0.04954534833172726	0.004741254882292214	-0.4081446956717723	4.136064416644155	-0.07934724890717829	-0.3937302031952351	0.05106991124270394	-0.9417153412756814	-0.471013329450039	-0.5735466538132427	0.1832390628027821	0.4556373126908042	0.03508490963795645	0.06580314082284631	-0.09151461515595448	0.1171072556529561	-2.730485315131968	-0.686144274857642	0.4660391655646791	0.3111112797500998	1.897302713233698	0.1953115490390039	1.275611319030298	0.1752205305715835	-0.6586740035200327	-0.4773434758370581	0.06477667393699396	0.0004719676289243061	0.6108280196111445	-0.02169929195486808	-0.00388702744128675	-0.01570542607078945	0.3170171537446768	-1.01641253343822	-0.9066469717837834	-1.42081466189077	0.1865185140003711	0.173064090807916	0.1411419385734181	0.09312130877263601	-1.735841338936877e-14	7.609668363327117e-17
0.12	-0.002149126342409681	-0.05408528450771653	0.06336632466059523	0.3712122254391158	0.9163909193064779	0.004017343073475258	-0.1148410463346642	-0.1122158697561299	-0.09815112778211511	0.3468990276661528	0.06654104825081164	-0.1435933035825357	0.006468644103894642	0.06814272193803578	-0.07992630365144643	0.8269219217950035	0.2675339551147152	-0.8269219217950035	-0.2675339551147152	-0.3681278713168333	-0.05231994603005348	0.02552084439503386	-0.001339476674537644	-0.1330083683865284	-0.04697322423464439	-0.2991449522945641	-0.009871186923655998	0.5184383488901653	0.8369437540694221	0.01497179267426167	0.01882979095519253	0.6725883387647975	0.1066726707640298	0.33784672121683	-0.4093716465687655	-0.1719500508561313	1.525495523572167	0.228360236113905	0.08714536784456592	3.215856443929564	-0.4753245366909206	1.871094599744513	-1.880613381813069	0.6691245844242769	-0.1738085034362142	-0.1044522223403375	0.608432280468964	-0.1432902291342594	6.416596682648456	0.547561397700655	-6.416596682648455	-0.5475613977006552	1.00768215912713	-0.2564814881714798	-0.05874022055584438	-1.303786859354326	0.3767034560387414	-0.0142086595211072	2.538975357712612	1.656873903533612	0.04219349496362431	-1.795801371870354	8.074164350539876	0.06882539646801111	-6.647018651687654	-0.4821169151287105	0.001803939633661167	0.01171678871469191	0.001188650370308749	0.0113129193089725	0.004284204751718999	0.0060768385252364	0.002949214433808551	0.009423384670856023	0.001130193521951016	0.02663390820199606	0.242739192036158	0.254686011235616	0.2978053137927175	0.2823474027869745	0.05029474874221794	0.04815083880841053	0.001451556738320959	0.03468890687599632	0.004510104823812904	0.1293986398043249	0.02690732685955316	0.04959846971912726	0.001374550687552867	0.014105333988878	0.001018449814847105	0.04373121751719845	0.001008449532971472	0.02399869255359671	0.04538245267524359	0.04270217346106324	0.1545498180796291	0.1620746516448491	0.3234610672544487	0.3363387688489859	0.001498426020320974	0.01793479530377541	0.001204983297091695	0.0126943799880208	0.00106619962267158	0.01342655339820685	0.001967524971432682	0.003476014523538219	0.001742044751508368	0.008338380146578972	0.00348799097084335	0.03742289949643705	0.00215437897316069	0.00961975143450512	0.1943256204797811	0.1812982041422695	0.003896957439037411	0.05668257928543841	0.001414211933687458	0.01184452682554455	0.001058289453015159	0.01616418125770219	0.001615187148202869	0.003434519340387463	0.001119402178957974	0.01859557286175536	0.09871202287326845	0.1303651318463707	0.00115283591803144	0.03444115220740721	0.00500338384663111	0.007792667103284198	0.004170532098318467	0.01086144619503113	0.001006259522149157	0.02573561203228532	0.1505968556802226	0.1380704866896804	0.2862845089955682	0.2060259914398276	0.01588767573923217	0.1354535906535388	0.001165481051017941	0.03299528645657378	0.1355081596534808	0.1257437928499161	0.1287092327578505	0.1092678090140397	0.1062939940412019	0.07779058979414213	0.1563058426585807	0.155737558858358	0.2067885803964976	0.1816744889872202	0.005094869630421286	0.009834813844577498	0.001144409625017793	0.0007710105370093115	0.1309171755931952	0.07078457092549935	0.1455891184563779	0.1897277338023577	0.101171122491604	0.1305219973975925	0.04074332207821815	0.04477937017650659	0.001078727623712986	0.0419800278930231	0.04408805239584114	0.200086621781932	0.007888764113933744	0.02590212361391258	0.0070831504598933	0.01386669229979271	0.01950034771269745	0.01740203009460331	0.01958389396772001	0.01072698660184015	0.001005933574107335	0.005687594642819642	0.00101594826355924	0.01101921604294361	0.001639161398597223	0.0132621782976911	0.09511264520247983	0.08264802797714629	0.1914655598157955	0.1770343693503338	0.1431807480236637	0.1846093525348172	0.009013915474889491	0.01793653462125616	0.04246472688138079	0.05209947384850776	0.08847276961813574	0.1608607774210092	0.04430489691012519	0.05593882093676589	0.2061788498981867	0.2886164923283659	0.001050995219994001	0.0116376677427473	0.0806984854093783	0.02745630409391735	0.06097951815344219	0.07735305883332862	0.001119481201703721	0.006807117246187059	0.001112465584154254	0.01920664766507307	0.01028031249955621	0.1334244916724718	0.09170808895633227	0.1045820584589213	0.004098292970979776	3.579617520337223e-05	0.001814890278424034	0.003372455777251207	0.01332557816603176	0.02217846372644512	0.1797856865686043	0.1769974162483494	0.194237960052663	0.1886453563535559	0.001383560440943358	0.0950991079550203	0.001097138882836254	0.03608550236284172	0.001022714689000067	0.02176286849295442	0.001008005432148465	0.01844588311835149	0.001016656212216318	0.01333677034031269	0.00500873947254026	0.005912031896257972	-0.01487568246734713	0.003487099110020255	-0.03962844051917122	-0.05325789090956363	-0.01446054291646517	-0.01475579337583608	0.001050673461480214	0.001034824728074123	0.001029056235589619	0.001072551044864899	0.001119133156719542	0.1956532716297649	0.2497590141000925	0.04977988639363575	0.001634511805808686	0.003307906249687723	0.02453818905773978	0.001359448831285992	0.001019423227911615	0.001008849457229436	0.0313614465708156	0.1603682063461289	0.41896316309025	0.001115680611648433	0.001295269669310884	0.001049120192895425	0.001359394368710581	0.001331208557763155	0.001083902119750841	0.001038972050073531	0.1332770402692172	0.001133747385918141	0.00138102824680412	0.001065644900602734	0.001087206326710294	0.001135440528984037	0.1290556311886672	0.001153468075237415	0.001210691107354048	0.001447724389842661	0.001007047236262075	0.2271375173289965	0.2350661040006781	0.01326642309403565	0.001041497717672486	0.1366057991051207	0.1301732658047793	0.1078887509121502	0.1178690762589373	0.1581373748893802	0.001063366375270851	0.001184439522200947	0.1333604154979052	0.1553926116161749	0.04188610599270684	0.03187629842853718	0.001076860700899923	0.04014931846432337	0.001591023821710283	0.001196394976142168	0.00132945537726773	0.001293030427667679	0.001006883632878887	0.00102159982237203	0.001172108470271214	0.1001876221959686	0.1368266322544804	0.1139301069077823	0.01853813276757916	0.04309298888318461	0.07157243956051695	0.04256457388984081	0.1542474776794331	0.001076975654618622	0.06147098228850602	0.05113360655013158	0.001162932196606898	0.001124304622198524	0.005505889689393457	0.09699166252605798	0.004358728063042626	0.002009897383737199	0.001005487992953453	0.167610617660275	0.03460730725634632	0.001162407092349489	0.001142186075179169	0.001022419284632898	0.001007948667522312	0.001016128471238825	0.003811263029668984	0.002971248540079228	-0.01519715372808974	0.006835634874168688	-0.03678955402931994	-0.05473665413029261	-0.01564988847776727	-0.01345059123818455	-7.743165035847161	-3.094735481019977	-0.08690471093138256	0.003142850217430515	-0.1671531802208336	-0.1016361473282969	-0.009466171187869471	-2.563723487023657	-1.899487876279143	0.01927932680131328	-0.03306761731253974	-0.07469729284162566	0.02362737822367805	0.01209815743268263	0.1676710481616286	0.1189574405408162	-0.710265869961401	-0.07274385732161752	2.789336259941451	-0.04643472650898858	0.04309970117704538	-0.01825949228121647	-0.04526927922401139	-0.03484459465412821	0.005758966494890848	-0.02149779374784177	-2.565756686608339	-0.3179000951664487	0.03162327820800016	0.01283724860882527	0.04524773227286708	-0.004402920690490161	1.44516573690105	0.0367158711474836	-0.1564377730879502	-0.1628731857451725	0.1369079510365145	3.540028548169197	-1.748974133614077	0.1084523209209737	-0.06422044139932657	-0.1311151822864163	-0.08784013541780263	-0.0347424446822183	-2.229025138967318	-2.341586389455485	-0.2504162392101716	0.0139199207484251	-0.008803215464677439	-0.2661484778943043	-4.404680864771086	-0.5310983349527835	0.02935843441743273	-0.748857514755088	-0.2975130753195333	-0.2470361747848744	0.0735273833385616	0.2276113607980885	0.02892027510223686	0.101384444940903	0.1586925551310561	0.01143908165872614	-2.437466288633533	-1.735829666480674	0.6977247168435664	-0.1125155670958321	-3.748101548982622	-0.01217944308625679	-5.163985300493551	0.1908252996344067	-0.5282229614738466	-0.6490979372477413	0.1069699841081427	-0.001674273761654409	0.5338655763597328	0.2017340506189389	0.003835368465552565	0.004724845833441008	-0.2686555272917622	-0.7762075359266492	-9.185361441886235	-1.275142860979571	0.2350891820246521	0.1793095373425588	0.143936892510525	0.09502131961140828	-2.822426983357436e-15	9.555248720174614e-16
0.13	0.0007301641946050051	-0.05762375511588294	0.06267722721335969	0.3862558111490627	0.918661794899525	0.004777193576217252	-0.08167160147696456	-0.1155489201131871	-0.07830321002946955	0.3279665968596382	0.07236255921256236	-0.145704669980612	0.005599406763405694	0.07341936120234811	-0.08223281268629165	0.8879737656838301	0.2714243598195218	-0.8879737656838301	-0.2714243598195217	-0.3577822306221976	-0.05483543339313417	0.02483318874995093	-0.01425899449803722	-0.1292199853478498	-0.04706508222289462	-0.2746307649188839	0.006324329191916095	0.5199984810100509	0.8185935596380535	0.08783353013694786	0.01937640051955111	0.609369150545085	0.1017727795434855	0.2407716436864824	-0.3026003573255354	0.02980278478786704	1.484292477627182	0.2260274461627044	0.06506657282658364	3.408137886458745	-0.1979316858916637	2.063538115218343	-1.910468253219325	0.5019348821294597	-0.2516982685791334	-0.07001043480176525	0.4529552072321131	-0.3140243706625821	5.781490395122924	0.2270367571889454	-5.781490395122924	-0.2270367571889457	1.059479192416575	-0.2480204177665535	-0.07778851968407689	-1.284090626786871	0.3815344800837376	-0.005338807195482142	2.304592221429263	1.575287300083554	0.267274527095322	-1.865212653067432	6.260098075541334	0.04482698994962538	-6.009342442079875	-0.4939288492659317	0.001435150158056655	0.0116035610030206	0.00111358585925375	0.01160159379719951	0.002695853481092319	0.005054473903973262	0.002030068640773821	0.008442684871270423	0.001124210940653296	0.02656909607164785	0.2238026109343413	0.2318003108083702	0.2797689527203553	0.2652497289975775	0.04831225329781377	0.04692142165850802	0.001545171817912865	0.03440720798308425	0.003859401204399141	0.128648238118945	0.02581479393041657	0.04914061817581821	0.001378230314330817	0.01422354010398505	0.001019277150874167	0.04552357592036414	0.001008793811905965	0.0252541405850717	0.03746414920067567	0.03611631720976514	0.1557359313793588	0.1602742985496532	0.3585622222263992	0.3615828719271788	0.001310539421525391	0.01765858231059801	0.001307690170243005	0.01313563312463199	0.001059506653877992	0.01308310288017602	0.001667611196457443	0.003218523974607744	0.001536951741756279	0.008250417218623156	0.002317534902923783	0.0367958582980213	0.00161012243041228	0.009262925406734243	0.1683534446995607	0.1583120828319599	0.002544874244301917	0.05357080833257633	0.001394995831548451	0.01189218183310142	0.00106213003096117	0.01632097530388416	0.001357384301393668	0.002960072087184585	0.001131916835346268	0.01857281129490936	0.1130150452605426	0.1432445288466026	0.001154010985766936	0.03484529438234011	0.003145712594832861	0.006410565411227953	0.002823090492633512	0.00962460519613853	0.001006892696450706	0.02710763070900755	0.1861088595484245	0.1721293946504713	0.2665492787980814	0.1900619479872355	0.01537352825338116	0.1369335156727894	0.001104468696060877	0.0321579671034959	0.1349243484166193	0.1235522735455285	0.1283248952809495	0.1075707307409682	0.1062670935373909	0.07686927361196513	0.1396161734740522	0.1363692619761401	0.1865403123088595	0.1597433661073841	0.003136103778295421	0.008100932930419039	0.001190626190151207	0.0009605381046989272	0.1333046368669632	0.07226994982867435	0.1537886066907528	0.1881075961215736	0.08006795620799806	0.1006775559446362	0.03600096017605876	0.04015726099400453	0.001081946028451951	0.04219344370989007	0.04230058724698985	0.1930588289616966	0.004806210315465107	0.02345785223423736	0.00421769884274364	0.01214990014380656	0.01082555974444822	0.01315705087666625	0.01085083009069852	0.008499824950534895	0.001006658722605421	0.006025651576454334	0.00101988814676527	0.01190611844647541	0.001432355906575934	0.01362526821809888	0.09793851853569424	0.08357044991312503	0.1678509367555195	0.1544948232496243	0.1308748890450929	0.1696507231450611	0.01800903647717427	0.02732411837267095	0.04350225102404792	0.05171010830123451	0.08602516636112996	0.1487060827760598	0.04394203999943107	0.05657999337253639	0.205947449556083	0.2658104201837281	0.001080502194418361	0.01362962669487622	0.07091303335743407	0.02275993674288331	0.05598221627934292	0.07173798461338776	0.001160240406771109	0.0074785070839513	0.001123318370531091	0.01920961687456501	0.007485659010002014	0.1380224021367163	0.093852997031572	0.1062908162971943	0.004510671243856177	0.0002100144780958276	0.004032117956436113	0.004782402092731717	0.00739839827465532	0.01744986232631773	0.1716370419462944	0.1691838807536233	0.1447408640070321	0.1219776637577068	0.001267878809587106	0.08449962149778502	0.00384339911957129	0.04142255785398462	0.001022780452061579	0.02349592004863717	0.001008059075703343	0.01982895359112708	0.001016484219963133	0.0142387930462384	0.004714405750631995	0.003173253572188964	-0.01512506803768666	0.005828169413980203	-0.03735347172407828	-0.05437870336754879	-0.01552503459616369	-0.01341733547841482	0.001050231451367002	0.0010359294647515	0.001024837291095265	0.001064088759038572	0.001117008302333696	0.1845651494651383	0.24054129673484	0.04256098526834167	0.001649755086114288	0.003061036440768096	0.02460321640053818	0.001401202011269528	0.001020743109153003	0.001009408164977889	0.02516859957872409	0.1551635933673846	0.4395417368069244	0.001113884261460889	0.001515711900688937	0.001055433254842156	0.001350412235649362	0.001316057387639598	0.001095904255387632	0.001044145169890632	0.1184051272089105	0.001118694674286996	0.001369841016991756	0.001066536123010995	0.001089762523185083	0.001152989465479772	0.1367752639383497	0.001156729158709157	0.001171214601411799	0.001373095982722035	0.001007978397101021	0.2568292350117322	0.223500816707462	0.01611928436653121	0.001040472375345646	0.1318030382868804	0.1256393179214465	0.1047853229207416	0.1100420121795752	0.146897799935756	0.001080784721006815	0.001284707397670824	0.1399595918755825	0.176272787017942	0.05889347165556605	0.02913879390663651	0.001092433672334886	0.04016717217627644	0.00148158013736575	0.001169066080141464	0.001281111908817218	0.001236889501756818	0.001007861583302075	0.001026009550378254	0.001254417487963608	0.1032848319003719	0.1219259985932456	0.1106674271554825	0.03568199109321362	0.04615808071783421	0.09227157159055185	0.04431225503510682	0.2500742668240017	0.001140187885141213	0.05509404314185821	0.04850332332958283	0.001236309647784819	0.001143343125392121	0.00363319710758387	0.09661643519335765	0.005441636351215282	0.01003639848852377	0.001005047819243475	0.1501673320657517	0.08854982574885381	0.001134600117902192	0.01143745523657575	0.001023212382962165	0.001008255550762221	0.00101645476978679	0.005142586205448656	0.0005960792738113668	-0.01531678505590595	0.007363267349762619	-0.03552963708475025	-0.05521315521548854	-0.01648964317059334	-0.01205227297317787	-7.734333013913758	-3.175528931962711	0.03199167577483621	0.04433786839692395	-0.05742614068309604	-0.08763490045867897	-0.00163507576378267	-2.031400441512756	-1.525090153205229	-0.2479681055423317	-0.02165684451353871	-0.07351822349229717	-0.08850748677510326	0.01153934607210513	0.1900679281253182	0.1320397166551199	-0.617199986606799	-0.2825774221437043	2.276141302302283	-0.01461516951241957	0.04673977275585561	-0.04120032674986338	-0.01452084398345192	0.006554079831499615	-0.08673915196518042	-0.03837062315647535	-2.059303413412163	-0.310931727280009	-0.00672461950936847	0.01773182284608364	-0.09315977164236207	-0.0007964513999770253	1.127671301435777	0.04303379041004329	-0.114827098117711	-0.09105868954656807	0.1361483058577109	3.275602158583707	-1.447152335485281	0.1790446994760501	-0.09680372088900853	-0.3077359373938204	-0.2517871751481113	-0.149062928633532	-1.676930477846553	-2.016064579088179	-0.1141265594757601	0.02291586297549661	0.2841128986379649	-0.06469985166031998	-1.728738888838203	-0.4043805780869862	0.013674862056048	-0.6606818488541182	-0.1760717725468367	-0.1012845373472356	-0.6845970500615003	-0.4921896423256552	0.03629455659278534	0.08368552515464334	-0.02093368783184169	0.1553586263223481	-2.075678791955029	-1.262768277546965	1.144715749133875	0.01864101401810042	0.3533464798063495	0.04688285164195505	-0.2044334111202849	0.2084850368638795	-0.4203539764061247	-0.4886036010317599	0.04602479882788724	0.001434040685700865	0.3997223189063101	0.1405042409768189	0.02625449438340816	0.2603152170951719	-0.5350975718680543	-0.8220264216267359	-4.265979160110811	-0.8174001494737955	0.7819630539839533	0.1681776959163239	0.1333163345622411	0.0861656676314189	7.401705969725406e-16	7.832602367647065e-16
0.14	0.00272151168133354	-0.06022284929945251	0.0638758248239297	0.4009194921758618	0.9209157195030736	0.005323511332458365	-0.04687618142852078	-0.1163074264973853	-0.05757938218907407	0.3085977531271829	0.0767148913774712	-0.1486919388021188	0.005056131627146832	0.077323018779442	-0.08612704692124974	0.9423060956975834	0.2720050345370586	-0.9423060956975834	-0.2720050345370585	-0.3469776232160027	-0.0573084430520505	0.02398512177752203	-0.02710076763923717	-0.1253664522172154	-0.04710351775990862	-0.254238505785862	0.02149571868807013	0.523732671393813	0.7998199982349055	0.135412052855975	0.01981294022510356	0.5521510209266995	0.09687274337301087	0.1602581111595761	-0.2214963616494463	0.2055889607049717	1.449514586942613	0.2249700382141408	0.04443881854438959	3.541051482078336	0.03958425788086858	2.046276617294404	-1.96789596700108	0.3752888250560235	-0.3489889881221949	-0.03925978147694661	0.3338359430244903	-0.4608352691563384	5.072693907633798	-0.1143845997533135	-5.072693907633798	0.1143845997533135	1.099475501438996	-0.2479859473406459	-0.09082248600367128	-1.288237922894359	0.3897334744301127	-0.003524169273612441	1.714589709180938	1.452048579649968	0.4770051477390884	-1.880474766226178	3.017521401808077	0.04681142470687338	-5.446806931422244	-0.482145905114831	0.001250257557704258	0.01171127237375227	0.001076608123834908	0.01199459309629572	0.001893397289326242	0.00452618777855741	0.001564252461495831	0.007808064904283488	0.001120157684890269	0.02663843026907759	0.207407741370094	0.2136983255436156	0.2645483006794398	0.2517447342907701	0.04390685173999384	0.04353536972235509	0.001599608463991412	0.03428807632084719	0.003408907763838129	0.1279655717493198	0.02527329823405486	0.04836212398583297	0.001400941902230701	0.01433604651998781	0.001020350874673136	0.04751792199278135	0.001009245358009058	0.02663763790471777	0.03025028000355991	0.03015228160275199	0.1544014304818856	0.1565180899934518	0.3881435868394643	0.3821947338271345	0.001215633431017092	0.01752634596581029	0.00146922701793603	0.01366095237535114	0.001059319195991329	0.01278715255471732	0.001512906428968769	0.003019757375446607	0.001426712254678653	0.00825550315858588	0.001734939462390787	0.03657667754138572	0.001339927213398646	0.009082274744372594	0.1459652972078493	0.139555419114855	0.001856763695937063	0.05033439210235423	0.001379792499390256	0.01201738757909008	0.001064495330766501	0.0165030229590046	0.001229631921826673	0.002510872132941843	0.001146948918722778	0.01856670265665262	0.1243260079567749	0.152857710640895	0.001156229276963898	0.03528025254702879	0.002188396879712619	0.005599234485037847	0.002107265739020565	0.008908998893834489	0.001007674937370201	0.02843162858043496	0.2180835935018343	0.2036595121532492	0.2493714259805213	0.177016589158503	0.0164958146126757	0.1388647249739986	0.001073453198806509	0.03118800620533763	0.1326318244283459	0.1195781289259853	0.1262459055845701	0.1042278323920456	0.1049463695198234	0.07481848848386466	0.1261713945721407	0.1215530244940231	0.1693013175761933	0.1419246695539282	0.002155820872399342	0.007196950337984794	0.001263865547281531	0.001207933200241527	0.137384954730611	0.07603150694902508	0.1668653373012862	0.1882973209011951	0.0750406294510641	0.09265659036046774	0.03216391577393673	0.03647061708396736	0.001091343801455818	0.04226052779614598	0.0413461947002797	0.1867933688136071	0.003185193073295595	0.02268607672434836	0.002750362022443171	0.01174175593415065	0.00627095389842066	0.008468612630662101	0.006260988622078728	0.00450027472999621	0.001007510333978049	0.006365554674039465	0.001024063032037514	0.01284671633382255	0.001369991477783728	0.01414632220540767	0.1008679396011076	0.08540146691930042	0.1470133097000508	0.1354160763022996	0.1220737344643129	0.1592165456623499	0.03074754360755702	0.04012932391782564	0.04547464630231073	0.05215226525640984	0.09351603969620845	0.1486513842134108	0.04455477281407706	0.0550058563976376	0.2407526342565798	0.2683837384522357	0.001126865094687646	0.01582573940148221	0.06249920873980631	0.01886315521233105	0.05202194939980023	0.06728725292686709	0.001217307571293556	0.008101949530399692	0.001138264815682093	0.01921864697406099	0.005132978873758175	0.1416990540989383	0.09491474365767104	0.1074018777572818	0.005255578259931623	0.0004658101082798424	0.009111308227665224	0.0082397761158059	0.004345515449576714	0.01431585590639713	0.1597868829291314	0.1598463506436514	0.1340345600823598	0.1009697314947946	0.001196112458706799	0.07929819058541827	0.01030180182597179	0.05071758619812509	0.001023210052611913	0.02514396085372852	0.001008239401905914	0.02112499245994942	0.001016561492592454	0.01507573261409817	0.005503843293849108	0.0006768812866540528	-0.01528795077967731	0.006960281165696207	-0.03575520416266751	-0.05506997491033987	-0.01643970161794724	-0.01203897066926995	0.001049789441253764	0.001037034201428866	0.0010206183466009	0.001055626473212218	0.001114883447947864	0.1734770273005117	0.2313235793695874	0.03534208414304762	0.001664998366419883	0.002814166631848486	0.02466824374333666	0.001442955191253102	0.001022062990394391	0.001009966872726335	0.01897575258663258	0.1499589803886403	0.4601203105235988	0.001112087911273331	0.001736154132066966	0.001061746316788896	0.001341430102588136	0.001300906217516038	0.001107906391024391	0.001049318289707696	0.1035332141486038	0.001103641962655947	0.001358653787179109	0.001067427345419245	0.001092318719659782	0.001170538401976516	0.1444948966880321	0.001159990242180927	0.001131738095469557	0.001298467575601418	0.001008909557939966	0.286520952694468	0.211935529414246	0.0189721456390268	0.001039447033018792	0.1270002774686402	0.1211053700381136	0.101681894929333	0.1022149481002132	0.1356582249821317	0.001098203066742853	0.00138497527314073	0.1465587682532598	0.1971529624197091	0.07590083731842526	0.02640128938473587	0.001108006643769889	0.0401850258882295	0.00137213645302121	0.001141737184140769	0.001232768440366682	0.001180748575845905	0.001008839533725293	0.001030419278384488	0.001336726505656019	0.1063820416047753	0.1070253649320108	0.1074047474031826	0.05282584941884816	0.04922317255248383	0.112970703620587	0.04605993618037284	0.3459010559685703	0.001203400115663821	0.0487171039952104	0.04587304010903406	0.001309687098962874	0.001162381628585683	0.00176050452577428	0.0962412078606573	0.00652454463938789	0.01806289959331036	0.00100460764553341	0.1327240464712285	0.1424923442413613	0.001106793143454874	0.02173272439797238	0.001024005481291439	0.001008562434002164	0.00101678106833477	0.006473909381228327	-0.001779089992456497	-0.01543641638372216	0.007890899825356555	-0.03426972014018054	-0.05568965630068446	-0.0173293978634194	-0.0106539547081712	-7.616475688292968	-3.315621884709216	-0.04271689444985709	0.02400781239183813	-0.06833748105048761	-0.03242018080879275	0.01736309436745599	-1.606980454525436	-1.180952059761235	-0.4120476304485954	-0.0005541711780616455	-0.06115022969068325	-0.04050115111153259	0.01095821761187368	0.2080685820119733	0.144567298175024	-0.5859017411047907	-0.4639149495227235	1.862888024293935	-0.01763939683088041	0.05991292399862592	-0.008759453766176862	-0.03352448926968601	-0.01623482106979842	0.08733105485042712	0.01373727933398286	-1.719865167967365	-0.3428291506388372	0.04713342589306799	0.01788797039757509	0.05029719206287401	-0.001072335240425478	0.7919226957131552	0.04287906909883264	-0.04228361991514593	-0.05862624642760209	0.127303789977539	3.034270456566594	-1.165237208842161	0.198709177312784	-0.09074875041550155	-0.4876402453175257	-0.417004150587996	-0.2606362338668916	-1.318613258946926	-1.519101124179344	-0.08443657486456405	0.02549342631929942	0.446432427970537	0.09582401418682603	-0.03998569101351098	-0.3440052804610707	9.208829526801111e-05	-0.5963909803259123	0.03698609863766543	0.01469341448121756	-0.01516442227492537	-0.1268663530486577	0.02928950789256998	0.1121235417042211	0.1902853685112866	0.19315809569814	-1.745306457956608	-0.8309392850716718	1.381249075591788	0.05378893339405567	-1.32810233252229	-0.4552413252200458	-0.08810721786438859	0.2316560505306585	-0.3683057973775498	-0.4162294305637032	0.09738050584414885	-0.0004620962848281025	0.3496138759550009	0.08219477498196379	0.0201508339237413	0.4142103873522779	0.05026346874958237	-1.081006458975829	-0.05340937529883577	-0.1955317520058394	1.026683752624583	0.1623073872243752	0.1265305717198904	0.08200469199829087	7.438312608653109e-16	2.699060370891583e-16
0.15	0.003977559861334105	-0.06209122332722698	0.06661634333798665	0.4152638346061536	0.9231548496332558	0.005683338276777718	-0.01110169506286429	-0.114906827889899	-0.03765545720856562	0.2885761138077041	0.07997894562355913	-0.1526390533337926	0.004788230878623982	0.08014701141118859	-0.09128279819903398	0.989512788939922	0.2691822434230055	-0.9895127889399221	-0.2691822434230052	-0.3357608315967605	-0.05978789924582725	0.02304569414346757	-0.04009847362258474	-0.1214451882412046	-0.04714131114180875	-0.2352682769777223	0.03531910461302461	0.5293131919316121	0.7811872603941101	0.1522130144815992	0.02039226190524598	0.4991933304767366	0.09216174027642757	0.09063564746144157	-0.15277742325834	0.3315992467507902	1.419987918858651	0.2223853126508116	0.02865316620508253	3.607823649930295	0.2325281559823873	1.926193289481086	-2.032877493670225	0.2819222756638242	-0.4325897704380001	-0.0138284253427795	0.2318094214751535	-0.5597659592312061	4.366785862099458	-0.4437698183300125	-4.366785862099458	0.4437698183300124	1.144300618380447	-0.2475676541636702	-0.09625171163746797	-1.312842658103747	0.3936058873002045	-0.003842096163019629	2.122546299422628	1.312803737636607	0.6327935663851585	-1.841539174540063	0.538502087197314	0.07025311641837811	-5.118924314154034	-0.4584386730061135	0.001152717857101751	0.01193030580677779	0.001057485002694375	0.01244943006326821	0.001465906690543413	0.004231488824780277	0.001314831343848352	0.007390649310270534	0.0011186964621347	0.0268383879027031	0.1942763776513839	0.1995429349227391	0.2514920833643495	0.2412988358304995	0.03826047771753398	0.03899467514867424	0.001683357886749219	0.03434938481033237	0.003080874852101039	0.1273515730882591	0.02375479362814547	0.04738954864761975	0.001427840461262024	0.01443172737382252	0.001021710223820385	0.04969535926133781	0.00100982203423329	0.02814337278034963	0.02273658749466776	0.02411100492724796	0.149784893941162	0.150590093471571	0.4117447011783128	0.3981118779513448	0.001164657145490768	0.01748094161132333	0.004235539262370385	0.01678311180322696	0.001062739995301551	0.01255958316378698	0.001426059171519908	0.002854108447032619	0.001361369370565354	0.008301953652854062	0.001433662831790626	0.0367179904244776	0.001200142473904157	0.009077251615766838	0.1281490487206883	0.124562897511298	0.001485619302942522	0.0468528678571172	0.001373239650807965	0.01225542072899291	0.001067325940380442	0.0167083000800172	0.001164331833754909	0.002120546396452476	0.00117273710737881	0.01858316540549062	0.1329848420059617	0.1593448945087051	0.001161340269645238	0.03575162472428206	0.001669817553299153	0.005129787818198004	0.001705870569426574	0.008461076349610351	0.001008581517595034	0.02967386704158119	0.2471292796217306	0.2328821211179016	0.233812984655009	0.1663591623683673	0.01777375426497599	0.140674196764951	0.001056263325029772	0.03011700418232784	0.1285739966553938	0.1139808609739732	0.1223915500446261	0.09937734998341967	0.1021850339528767	0.07170930041234673	0.1159232132124448	0.1104783776220148	0.1551702974944718	0.1284297847772068	0.00166252102233518	0.006698158200163585	0.003584784937233632	0.002568571308944278	0.1419251031536065	0.08100067245578658	0.1798471565793329	0.1856410244625878	0.07889539474748627	0.09308108891027683	0.02828003970009024	0.03283050560822451	0.00110881988779129	0.04221647792388682	0.04073141125786248	0.1809723832774185	0.002288565233597666	0.02302971167684399	0.001958128162419901	0.01202537866439912	0.003799777317088427	0.007506229555778635	0.003773123496832212	0.003584371011255723	0.001008527256330009	0.006705153067080558	0.00102754961052772	0.01384633332931383	0.001334732849950555	0.01474358096432706	0.1038262900303785	0.08776559740716551	0.1289096172447649	0.1194109772563317	0.1140927622318176	0.1505284947678491	0.04232590112410373	0.05174658301790409	0.04759564676963162	0.05275406104211007	0.09683972965999034	0.1379229369163457	0.04530818672296584	0.05109993389871531	0.2700918340575905	0.248218845719108	0.001223829525799708	0.01834648254004003	0.05567629044743028	0.01563178144390064	0.04865675819016133	0.06351843887589001	0.001314267596154399	0.008767978308782494	0.001167066990747035	0.01924316361853989	0.003443073907689014	0.1443348508172975	0.09486338477924718	0.1077646864184251	0.006989868815437345	0.0008448917490717347	0.01576319993671472	0.01301529806992792	0.002716463969698378	0.01386062211552006	0.1450926713326681	0.1477072178560437	0.1379845086229559	0.1033560289325898	0.001150759792353976	0.07933502807185318	0.01977489718818306	0.06267109688357268	0.00102408800440708	0.0266556406193399	0.001008578301019097	0.02229642619738499	0.001016953301372432	0.01582598366062252	0.007149896293991634	-0.001716766476575579	-0.01539258068443813	0.008111985829809114	-0.03410055195352218	-0.05487103021583938	-0.0171544838161008	-0.01092560006489682	0.00105226901276384	0.001038040307410875	0.001019191982773207	0.001054142752025088	0.001119114189064091	0.1704054344578165	0.2235876098531108	0.02828819495234492	0.001860186143123923	0.002671061535564891	0.01980121484070328	0.001466808158909963	0.001024023477561404	0.00101080741128947	0.01012303675341409	0.1361032531763451	0.4644091129874721	0.00111113155214282	0.01170583611151826	0.001070154151228964	0.001330522708065468	0.001286807959421961	0.001129165547411226	0.00105892210866827	0.0989084975609255	0.001093917599326783	0.001372974757194369	0.001072679539468623	0.00109971524230466	0.001224170917766073	0.1470220669514729	0.001172307504856871	0.001125204099940193	0.001276741684106238	0.001010045699847323	0.3097857700713939	0.199864753050129	0.01935861431831863	0.001037458853611045	0.1185877813652582	0.1128732727308353	0.0953633008411254	0.09973292556466422	0.1299464524879764	0.00118889548449335	0.009931373273999631	0.150824365819641	0.2041750434269458	0.09093927584975049	0.02160363225147005	0.00114309509787276	0.0398415601149516	0.001329811738229886	0.001118824062562955	0.001149469001305564	0.001111974593877365	0.00101021676509512	0.001031820515969135	0.001265218165055153	0.1093570763885368	0.09640416607321022	0.09818628436980126	0.05848313059027854	0.05096374163529266	0.09129357831928715	0.04634770816011427	0.3038574346934142	0.001427526986785687	0.04572232362247877	0.04339393526332268	0.001504610182990874	0.001226397229809095	0.001578988270451269	0.09353565768418017	0.0107821233093379	0.02714706569183569	0.001004092097960572	0.1127954462667088	0.1452245215661802	0.001100772901350863	0.03729359357558941	0.001025844656699858	0.001009242823197605	0.001017851797362402	0.009336738824317861	-0.004060555427230311	-0.01546214202980695	0.009440559297473833	-0.03231056519502006	-0.05401718465358155	-0.01772933477649991	-0.01002954574590594	-7.399774733559787	-3.612006418403999	0.0562136307254449	0.05758000246889465	-0.006468574738806908	-0.04349899002466188	0.02405682784169996	-1.229545145609881	-0.9215741153991454	-0.4927977408166206	0.0139900115082953	-0.06002311469636411	-0.1614271507926769	0.008410909714892736	0.2267841644566122	0.1564358569374873	-0.6225325293610909	-0.7164479423695556	1.32600398066479	0.003649613678405949	0.5286039672469397	-0.02772906520842824	-0.006603032171650354	0.01576683703731622	-0.02094569692881048	-0.00696700232170857	-1.283769705540592	-0.3525855754014779	0.01352649783969118	0.02231982636965114	-0.08213303042001023	0.003701765380152008	0.5102524398352165	0.05004440580053601	-0.04495939303325542	-0.03357029134572694	0.1204932498976242	2.8061465778637	-0.9799360683808259	0.1628413538712873	-0.1157351833559286	-0.6278172027757233	-0.5494895319294635	-0.3590427613030989	-0.9208163731585288	-1.186287088254144	-0.02638220951590481	0.2362084584163677	0.5457667056506551	-0.5850944917216039	0.1004998504690888	-0.3833015110107909	-0.008398781175434604	-0.5620075929835039	0.0357088614801434	0.03799058325103493	-0.1220222348781587	-0.05265192116844358	0.03640258231885016	0.09508334241673337	-0.006314713001102321	0.2744884877846029	-1.475565924957435	-0.9054158664296015	0.9675685378544375	0.06111220405640382	-0.9919874362243979	-0.3275472793836896	-3.425135047655596	0.2713112377862353	-0.2815578941684296	-0.3455056685877398	0.05248462300763666	0.004469235219663671	0.1893680487807045	-0.008135556413238982	0.05172565750182305	0.5371843043895662	-0.07045687336939573	-1.345731217180148	0.3585578228248486	0.1850448087477067	1.329743048665242	0.1407969086326591	0.1083282497416624	0.06871704158299215	6.157817251498714e-16	-4.116223742770407e-16
0.16	0.00452790708298625	-0.06329037735168093	0.0702894998518335	0.4293319309478939	0.9253540122526506	0.005919106574277209	0.02515984874763253	-0.1118170095304171	-0.01930181818597701	0.2680112913182731	0.08244134192079139	-0.1571868512553866	0.00478940197816174	0.08197614397194174	-0.09711138556248126	1.029604635364883	0.2632577142650033	-1.029604635364883	-0.2632577142650033	-0.3240832549291347	-0.06225304339009948	0.02207631412778156	-0.05338840848772974	-0.1175126031405612	-0.0471765114640208	-0.2109257748578969	0.04775529608671621	0.5362624348526658	0.7630798872918475	0.150098717877526	0.02124200665540709	0.4502886715319448	0.08773629073678962	0.01911791948987583	-0.087652360985349	0.3921165606629439	1.394265369232325	0.2169765360559904	0.01962708918041682	3.638462971046336	0.3774282082799855	1.732219425710364	-2.076532600991413	0.2149572352849927	-0.4691256661061424	0.01455458815252768	0.1348639288248532	-0.5954024862884647	3.649724544158294	-0.7347322085431222	-3.649724544158294	0.7347322085431223	1.191632511115741	-0.245123537439875	-0.09681296232640703	-1.346683699253564	0.3919976993568537	-0.003005557317019032	2.789044371518083	1.174609689397396	0.7507496243894147	-1.775401818519621	-0.7655302441314071	0.1008960387106799	-4.636200630388009	-0.4250351937257438	0.001105183467045991	0.01222934598168019	0.001048429942489403	0.01295860157500377	0.001251075016274242	0.004079490983113173	0.001189267918125965	0.007089364063172019	0.001120082012207771	0.02714813473558992	0.1847744514639077	0.1889984731122174	0.2401868526905731	0.2330463223206619	0.03189582719912269	0.0337452857754427	0.001822757533997353	0.03459135939967264	0.002844801803013359	0.1267976372118932	0.02062112398651598	0.04498531628474804	0.001453215357054168	0.01450892384548174	0.00102337027890685	0.05204091113705991	0.001010530705879913	0.02976347864319026	0.01446915660386891	0.01769805230822554	0.1414527982686734	0.1422938593957381	0.4289297222807464	0.4088240770427631	0.001138691488949983	0.0175011599942788	0.01054112916374723	0.02351473183369831	0.001068655242611195	0.01241307843478381	0.001377157770237315	0.002747742016848195	0.001321637018629501	0.008375678241615999	0.001293457232765462	0.03692021922886958	0.00113503026102749	0.009098432752607083	0.1153544542219185	0.1137774139481123	0.001294888524445723	0.04330048305446409	0.001377121350942335	0.01254898341091562	0.001071367781477441	0.01693246693770906	0.001135380289587157	0.001792797703337087	0.001212447905470992	0.01862747556901997	0.1390749842176049	0.163157526677326	0.001170055019462244	0.03625412145201511	0.001406633119945374	0.004832973032760732	0.001493891248379821	0.008185352488348474	0.001009602933754309	0.03082848053130574	0.2733685617514889	0.2597003485405195	0.2192944030685285	0.1571441094069689	0.01861715363230246	0.1421146755112955	0.001046676885289632	0.02902763195482907	0.1227108512168017	0.1071017077166546	0.1167095242596376	0.09331009773761091	0.0979038545242468	0.06768080564047485	0.1087718707853409	0.102646691876778	0.1441430972005353	0.1180707026470613	0.001460606410689169	0.006448099011347478	0.008973980904317121	0.005723587628472409	0.1463297447077052	0.08691416170741649	0.190374907338078	0.1774352072704964	0.08757808651566859	0.09417887635972476	0.02393228241487145	0.0288188969372724	0.001135103910587373	0.04210261780406959	0.04024226215517034	0.175669187632503	0.001816967928581599	0.02347961334632456	0.001549043048645129	0.01242075663282248	0.002507098333845245	0.007133967089570581	0.002479221263293546	0.003520485697248135	0.001009724420140333	0.007049054552482763	0.001029993020531225	0.01489405288261316	0.001281348243867802	0.01531040601991156	0.1067792980417072	0.09078764639318761	0.1134608219743427	0.1055077063287415	0.1055051077873458	0.1411333288817372	0.05095696757375473	0.05998801054352625	0.04953456688349083	0.05326534894374752	0.08943540009852009	0.1253236293022505	0.04584585479397469	0.04842282871357838	0.2737077795644179	0.2102757631212352	0.001384348811313876	0.02122833736931999	0.05052365083216064	0.01316021857176523	0.04568059196144758	0.06021769377599248	0.001460176882328288	0.009484829454046616	0.001213476509553549	0.01929010787399636	0.002499666925992316	0.1457228666958265	0.09367753768855484	0.1072691163558198	0.009961691990245072	0.001421526523659322	0.02350599190204904	0.01890926822194679	0.001895210068987054	0.0143237855101211	0.128004040681417	0.1329535039273599	0.1414257115169352	0.1046986671506312	0.001125074346355992	0.08264199794946997	0.03198461186275042	0.07662694045543887	0.001025446789188155	0.02797526588107795	0.00100908802940325	0.0233029989342716	0.00101768473225044	0.01646350393128693	0.009607133589432163	-0.004035626020835709	-0.0154446077500816	0.009528993699258411	-0.03224289792036679	-0.05368973421960396	-0.01765936915753901	-0.01013820388859549	0.001054748584273906	0.001039046413392877	0.001017765618945513	0.001052659030837949	0.001123344930180343	0.1673338416151214	0.2158516403366342	0.02123430576164223	0.002055373919827932	0.002527956439281311	0.01493418593806988	0.001490661126566857	0.001025983964728409	0.001011647949852583	0.00127032092019555	0.1222475259640499	0.4686979154513455	0.001110175193012298	0.02167551809096954	0.001078561985669078	0.001319615313542799	0.001272709701327881	0.001150424703798034	0.001068525927628825	0.09428378097324722	0.001084193235997606	0.001387295727209603	0.001077931733518004	0.00110711176494944	0.001277803433556506	0.1495492372149137	0.001184624767532847	0.001118670104410817	0.001255015792611059	0.001011181841754652	0.3330505874483196	0.1877939766860121	0.01974508299761047	0.001035470674203288	0.1101752852618762	0.1046411754235569	0.08904470675291784	0.09725090302911527	0.124234679993821	0.001279587902244033	0.01847777127485854	0.1550899633860221	0.2111971244341824	0.1059777143810757	0.01680597511820425	0.001178183551975698	0.0394980943416737	0.001287487023438505	0.001095910940985113	0.001066169562244405	0.001043200611908729	0.001011593996464973	0.001033221753553792	0.00119370982445432	0.1123321111722982	0.08578296721440967	0.08896782133641989	0.06414041176170894	0.0527043107181015	0.06961645301798738	0.04663548013985573	0.2618138134182581	0.001651653857907587	0.04272754324974714	0.04091483041761128	0.001699533267018959	0.001290412831032935	0.001397472015128257	0.09083010750770303	0.01503970197928792	0.03623123179036104	0.001003576550387701	0.09286684606218908	0.147956698890999	0.001094752659246847	0.05285446275320651	0.001027683832108307	0.001009923212393136	0.001018922526390081	0.0121995682674074	-0.006342020862004126	-0.01548786767589174	0.01099021876959111	-0.03035141024985958	-0.05234471300647865	-0.01812927168958042	-0.009405136783640673	-7.10300879180914	-4.009864745194053	-0.02671554607354286	0.03487472134500036	-0.0397972586275595	-0.009194111426025451	0.03932093421944071	-0.8847946924545098	-0.7422750696746616	-0.5537865903586211	0.03557904879248837	-0.04913767275182384	-0.326832556043221	0.007261341176750008	0.2416915034451524	0.1674414956167744	-0.6602369298088125	-0.937562460313178	0.8218990177355026	-0.004514849342196408	0.7818050445177558	0.007453478619873537	-0.0216679896232621	-0.0107800021704334	0.09951423910998775	0.01897813242320588	-0.878457559893064	-0.3570012621223548	0.05823933229583567	0.02166591773451476	0.06281260073572988	0.004497147430000044	0.2570123558753136	0.0491039791949302	-0.007757243635002048	-0.02418650983531398	0.1097787956931987	2.553394148159698	-0.8767624430947379	0.1249105683911584	-0.09442279131336125	-0.7440173063787958	-0.6603581180245339	-0.4444975739376456	-0.6700210335924439	-0.8919405948641098	-0.03468998506293304	0.3843690684845169	0.6352971769442801	-1.014080136509997	0.0946720889142699	-0.4183047195042809	-0.01386996121641091	-0.4928330020713035	0.05823944203467399	0.03704446211620291	0.1028596994601168	0.04353732789802412	0.03015012636502094	0.1217440532660462	0.184198627844301	0.324741795329626	-1.324940834281124	-0.9723622833937258	0.7060827607006755	0.03568735658164227	-1.702274395928197	-0.2094778624629551	-3.643745190813371	0.3038783886758334	-0.2163436181185858	-0.322615640347735	0.1075449792194163	0.004023425386715519	0.1000577079886048	-0.08948096976760768	0.05966146068279191	0.6379000269317283	0.2339429058451941	-1.603922687191034	-0.2621412192495749	0.4584947262305214	1.427150329908635	0.123896486449821	0.09355837161011564	0.05945853682637391	4.350481095911492e-16	-1.160420470319497e-15
0.17	0.004315852368731415	-0.0638012780339151	0.07420599784921397	0.4431572548454932	0.927481066329311	0.006100314825336851	0.06164402403461371	-0.1074604907115111	-0.003238393194148961	0.2471944836297948	0.08429817505490229	-0.1617853317123103	0.005111102605329653	0.08279732397264188	-0.1029478826988949	1.062439488177653	0.2547000078647019	-1.062439488177653	-0.2547000078647017	-0.3119213525406485	-0.0646792464061202	0.02112154123630551	-0.06703311409443964	-0.1136261226294641	-0.0471926615665083	-0.1808557099391538	0.05881424339876241	0.5442397274737591	0.7457008250666695	0.1401495065634773	0.02236486924425433	0.4057261392930353	0.08371912905017308	-0.0591362503564918	-0.01201768586747303	0.3806734924191479	1.371185688630159	0.2081152389214946	0.01742051627229373	3.651784132813319	0.4914036361766823	1.470224891595766	-2.085689015706404	0.1558394444975713	-0.4401103653996347	0.04610029047444476	0.0275903705717579	-0.5615254100827429	2.915299531144766	-0.9684675441511104	-2.915299531144766	0.9684675441511102	1.241768011169724	-0.240103695621174	-0.09376087479716222	-1.380868259982663	0.3848280498428166	0.0002279008383543898	3.170918801547369	1.039854661080115	0.8415891753688268	-1.700052142956168	-1.157492259891906	0.1220563743160851	-4.263096541213477	-0.3779285118393866	0.001081413337274852	0.01256432318681867	0.001044280758217595	0.01349393597558236	0.001136856146704202	0.003998181989789434	0.001122438284340782	0.006886555794181562	0.001124805332158412	0.02754818505607808	0.178543137799836	0.1817011512517804	0.2307731531527713	0.226396841967706	0.02575864254962073	0.02860699131048722	0.003059420209386625	0.03595548006242851	0.00265979340815906	0.1263108577853902	0.01656954462428561	0.04130553995457178	0.001456457837747625	0.01455832189217302	0.001025294379522125	0.05451981846508899	0.001011360901398013	0.03147612042245273	0.008099650129022678	0.0127769058642183	0.1295382626259579	0.1317818703063454	0.4402496910949937	0.4143580098055597	0.001124641371712681	0.01756419829565082	0.02019343715662515	0.0335421012733058	0.00108052076861962	0.01239603128592382	0.001343390504065488	0.002708148057147463	0.00129580478177495	0.008461960627700237	0.001232737093460391	0.03726464367903204	0.001106453353661838	0.009178649707142853	0.1065292037697267	0.106458078740021	0.001189084698198609	0.03985104036352148	0.001385430778107029	0.01291243716971468	0.001079597186090001	0.01717400112713181	0.001122297659493081	0.001586370970970539	0.001276041362799001	0.01871198990841162	0.143528460039502	0.1648504170583838	0.00118405634479891	0.0367783765922011	0.001265857399784874	0.004662840417040586	0.001374549186818236	0.008001515575814317	0.001010637282660092	0.03188202149171273	0.2969440223665077	0.283762665231757	0.2059476583914964	0.1488211806911339	0.01822167724414029	0.1429884851902634	0.00104035223570079	0.02802408705748954	0.1154966563540158	0.09940510030608067	0.1096665544505247	0.08645637069265606	0.09242230373884858	0.0630220560714335	0.1039075497651231	0.09695058363685982	0.1354554645669609	0.1099765079531956	0.002347948575980609	0.007026227470841915	0.01680668068136094	0.01054032364289835	0.1501043200793819	0.09358308513413702	0.2002987234908102	0.1686052092039653	0.1002237255280303	0.09653531745854861	0.0190334036575266	0.02435073276399673	0.001176234841678453	0.04195795826304447	0.03957314273933859	0.1708189900551448	0.001557787742241142	0.02387104708891371	0.001326357926087849	0.01270365511468344	0.001798709887685409	0.007327489446142035	0.001774373595145375	0.003731884521922425	0.001011125898471989	0.007397745479936936	0.001031554508504416	0.01600180094175564	0.001229778568230274	0.01592400346934726	0.1093229309362622	0.09411485002028612	0.1000228627494882	0.09325980915260043	0.0950090657038459	0.1298984530744965	0.05801735952139445	0.06603083099693821	0.05122829308868348	0.05358416216551287	0.08285657361854006	0.1131846740128126	0.04581828658443377	0.04704258407869711	0.2711325586866525	0.186782601761625	0.001495159782518596	0.02428409406070309	0.04633620012658066	0.01138260391327696	0.04279895678551696	0.05705919104115218	0.003577219909099815	0.01230853242812234	0.001277578475289279	0.019361578735029	0.001954573455704815	0.1457553206372809	0.09146370076508539	0.1059595691418424	0.01356768126492549	0.002154461303905408	0.03132335432299195	0.02533905879051087	0.00145879928778643	0.01556228671891568	0.109705965542396	0.1160501331709639	0.1466254906559734	0.1016474787659075	0.001111293698137407	0.08761421944672811	0.0418930048951257	0.0875760283677388	0.00102720045781181	0.02906122894551808	0.00100973382965095	0.02411727313141592	0.00101869013554807	0.01697119430880533	0.01251539714900619	-0.006136583622206654	-0.01543332767237787	0.01102023983082361	-0.02995708428993099	-0.05148687559307781	-0.01791968999657383	-0.009402359098276511	0.001058291776731727	0.001040736865819999	0.001018018223442486	0.001053010452072638	0.001135119456368395	0.1690542231478935	0.2120310786458475	0.01658738025578852	0.006298672296753479	0.002413590261652506	0.009660540538957206	0.001433754129072494	0.001028407761250981	0.001012713031994744	0.001152362515855111	0.1021726367117127	0.4621144210530511	0.001109875356322448	0.03850572520230477	0.001104980103107915	0.001298547166880312	0.001265660655606133	0.001185611307841367	0.001083617369888826	0.09351488538010044	0.001074377639869197	0.00139983955813046	0.001096820835043348	0.001110000470192914	0.001396838008102527	0.1510060038913156	0.001210492260793546	0.001119589245203734	0.001246034347171117	0.001012163757189978	0.3500255199902083	0.1782469172919625	0.01611485558971476	0.001032329852001632	0.100445923799555	0.09508432704639747	0.08123661754677079	0.09680414585675964	0.1204223885244458	0.004962758771028556	0.03112423349942577	0.1566990332175861	0.2221743670588635	0.1276712132232104	0.01079164532824072	0.001253652119240633	0.03816527139640277	0.001287252494880133	0.001092797668468405	0.001051437359110418	0.001032906450456023	0.00101342240725252	0.001033144074067747	0.001161127763323147	0.1134623546533841	0.07673379487733341	0.07287264683093858	0.06898811341690882	0.05381054583231444	0.07769628600405255	0.04505560315968496	0.270211490994715	0.001575956759051995	0.03996395214304452	0.03798480043843845	0.009258724958446606	0.001389984334115625	0.001373784415749752	0.0863513739252946	0.01952869267336926	0.04363612294412145	0.00100331178739983	0.07440173739446042	0.1604359244163681	0.001098802455515703	0.05403991974960495	0.001030160881565898	0.001010814320495801	0.001020425178748272	0.01567632381382515	-0.008073191431876197	-0.01537841559183595	0.01253550281135577	-0.02735580989152663	-0.04859774703581683	-0.01801234548108056	-0.008664292159654695	-6.753245344134652	-4.430460908190511	0.06494153805197869	0.06418945644005308	0.009015924501577273	-0.0248856606770934	0.04211632592864514	-0.5815009142048809	-0.5914021808196372	-0.4801119737455681	0.2247394056289167	-0.04690617247514657	-0.4057616618761789	0.002912242465324772	0.2538518497435306	0.175260923781698	-0.3515375764994493	-1.171712132379334	0.2793135606031201	0.01271386121640163	1.194962044471551	-0.003365154400700762	0.006925545985965009	0.01891088766665709	0.0009546672391667821	0.002225360148090064	-0.5918433039656096	-0.3331455774374156	0.02602377922249909	0.02580125707421908	-0.06024067170346483	0.01134025165768228	0.09328629537765962	0.05454304662250927	-0.02060933113972575	-0.01407948765571938	0.1008310688841602	2.256874677617075	-0.7917446825250134	0.05208448343098816	-0.09958459496681749	-0.7938044327771618	-0.7088887374013605	-0.4872076835569035	-0.4768629719840832	-0.7277116260491452	0.1303567301566678	0.5750024442896124	0.6945660093463115	-0.7093372357124187	0.3861122235342571	-0.4723671751798038	-0.01569470140613506	-0.4712194595531331	0.02768735289517814	0.0223432343385718	-0.02256418504906534	0.009467625949328078	0.03717677399988877	0.1066319755182216	0.0007119257572949299	0.3376894614374241	-1.131419511789752	-1.269261014487699	0.5053285741353399	0.02536858744552977	-0.7577118543366844	-0.08396065160369084	-1.223398335501132	0.3072685298674881	-0.1443403724708258	-0.3121134326945074	0.4406674836553366	0.00911602614197914	-0.08012273952666162	-0.1712219396235931	0.08507397034352436	0.6501798026968871	0.07178677331945917	-1.758435786052976	-0.2919926406374121	0.5297319797755008	0.800045122601069	0.0942995290011374	0.07007756698979867	0.04287939030214973	9.640090395368935e-16	-3.450887730152917e-16
0.18	0.003393034315549513	-0.06348052927715403	0.07769277877233714	0.4567633702873514	0.9295099362239877	0.006283636004535942	0.09806377233316814	-0.1020383751933732	0.009897866024748009	0.2263203094241073	0.08554673186994929	-0.1657798573657993	0.005637702851691999	0.08249231736849745	-0.1081344631458996	1.087871696242759	0.2440551939293011	-1.08787169624276	-0.2440551939293011	-0.2992274938139428	-0.06705484989962766	0.02020871145478446	-0.08097799044518017	-0.1098254492040893	-0.04716290616678429	-0.1485883950406128	0.06860588706968428	0.5530318238708395	0.7290860141038821	0.1282852678554169	0.02365073204687532	0.365290926231282	0.08018709313516521	-0.1230347482955105	0.07867752681364799	0.3061731458114696	1.350423678084091	0.1973396996592962	0.02004967480830657	3.625577573360923	0.5905475481263651	1.146786271124089	-2.088005904433117	0.09330197147231201	-0.3483347054191459	0.05553451200875224	-0.09037339214513142	-0.4654191484062192	2.169195594625613	-1.152153715562995	-2.169195594625613	1.152153715562995	1.298023778761371	-0.2350036329339081	-0.08842434038305166	-1.40671784804869	0.3748362822132949	0.006175543134797333	3.228494367477667	0.9211489611725424	0.9137103795870334	-1.622551566045089	-1.148535722933732	0.1334960814654725	-3.810736794956914	-0.3280100394039874	0.001071303801439806	0.01295278776174367	0.001043052607657213	0.01408233665719683	0.001079866399083412	0.003969418763929352	0.001089201292003151	0.006721288483528809	0.001133055123148733	0.02801900517516862	0.175324122289346	0.1772318301366801	0.2233132112642949	0.2211426551062066	0.02026982389100384	0.0240182528782701	0.005786217484984602	0.03883603394965193	0.002509951272897262	0.1258857545638612	0.01189026129108717	0.03693730400954174	0.001429635926788637	0.01457304818086365	0.001027468435780918	0.05711318588358826	0.001012308596270396	0.03327217838974378	0.004752503827767953	0.01011639642809779	0.1140668137228961	0.1187220812518717	0.4459076641281578	0.4142988687704124	0.001117467932779954	0.01766726425060503	0.03309056961616978	0.04683983674448594	0.001099664723709905	0.01249573042659748	0.001315969821494972	0.002749779902630377	0.001279362457781863	0.00857138416054281	0.001219967079394437	0.03757099289998174	0.001099715939174464	0.009246141988851833	0.1009958002208663	0.1018118714239923	0.001131264062168733	0.03663240547828898	0.001395856740472883	0.01330090619052514	0.001093158118124	0.0174316988176873	0.001117202612379697	0.001465129779360559	0.001367343573526416	0.01883297122368265	0.1467622395819731	0.1652576640857074	0.00120399113251087	0.03732090234007072	0.001195897342624074	0.004533985377349274	0.001310352822249971	0.007873790435548636	0.001011645399903369	0.03284313535890813	0.3178414796169137	0.3047939518434467	0.1938396063937444	0.1412307881074136	0.01625608959580668	0.1432010275004857	0.001035620122095095	0.02716997191924703	0.1071594615358473	0.09125561392028812	0.1014947955958082	0.07916229406088533	0.08589295054937508	0.05793754509561137	0.1008771347182718	0.09295618528524069	0.1286509742364836	0.1035002044832767	0.004624855433532032	0.008656054678379915	0.02683705832729385	0.01714412271204425	0.1530047122010212	0.1007270519132729	0.2105109880438969	0.1641001073779235	0.1164246132711758	0.1020910426840849	0.01354696703792871	0.01943077223308342	0.001234532916483243	0.04177606868759401	0.03859355040647509	0.1663645395183843	0.001427899925857116	0.02418616133246876	0.001213366649517142	0.01292378132124589	0.001435995046704699	0.007514504250523696	0.001415672184653309	0.003924341994484394	0.001012740943422514	0.0077443643299641	0.001032296039657773	0.01716322073209457	0.001187698676954009	0.01656846580934552	0.1112674403964904	0.0974812462488837	0.08820507404993619	0.08274369787609259	0.08192826062842945	0.1158551458633211	0.06400357777021445	0.07015152690930651	0.05264920619062492	0.05371858668614148	0.08258920714709364	0.1095254883679715	0.04507429960334348	0.04639582393969677	0.272389437988117	0.182437571323363	0.00151273822061184	0.02737361957200955	0.04277781230469691	0.01017018994451349	0.03988057681869409	0.05391485460061982	0.008378805157109577	0.01796761648833418	0.001359404840043515	0.01944933397804118	0.001669362487154941	0.1443892955087108	0.08826774629805056	0.1038688082314351	0.01757862375569996	0.003085975430071194	0.03884030431477255	0.0319552985942011	0.001240077184868842	0.01692010972462504	0.09085995024914352	0.09815110176700442	0.1546730628898102	0.09998089067903748	0.00110643060206173	0.09311228567606827	0.04761175666524901	0.09337540030845651	0.001029315975886215	0.02988132451236038	0.0010105023433621	0.02472017225748865	0.001019944279243113	0.01733708876982743	0.01580265536647577	-0.007991016535911685	-0.01535659959043939	0.01254751123585485	-0.02719807950756377	-0.04825461207046123	-0.01792851280391528	-0.008663181085512868	0.00106183496918955	0.00104242731824712	0.001018270827939468	0.001053361873307326	0.001146893982556478	0.1707746046806657	0.2082105169550608	0.01194045474993481	0.010541970673679	0.002299224084023715	0.004386895139844522	0.001376847131578158	0.001030831557773551	0.001013778114136898	0.001034404111514713	0.08209774745937561	0.4555309266547568	0.001109575519632592	0.05533593231363999	0.001131398220546912	0.001277479020217815	0.001258611609884385	0.001220797911884667	0.001098708812148827	0.09274598978695364	0.001064562043740784	0.001412383389051261	0.00111570993656874	0.001112889175436312	0.001515872582649416	0.1524627705677174	0.001236359754054277	0.001120508385996639	0.001237052901731161	0.001013145672625307	0.367000452532097	0.1686998578979128	0.01248462818181905	0.001029189029799969	0.09071656233723381	0.08552747866923803	0.07342852834062372	0.09635738868440404	0.1166100970550706	0.008645929639813137	0.04377069572399303	0.1583081030491501	0.2331516096835446	0.1493647120653451	0.004777315538277194	0.001329120686505617	0.03683244845113183	0.001287017966321778	0.00108968439595171	0.001036705155976419	0.00102261228900331	0.001015250818040113	0.001033066394581734	0.00112854570219201	0.11459259813447	0.0676846225402571	0.05677747232545718	0.07383581507210871	0.05491678094652738	0.08577611899011776	0.04347572617951419	0.278609168571172	0.001500259660196497	0.03720036103634191	0.03505477045926562	0.01681791664987433	0.001489555837198737	0.00135009681637124	0.08187264034288617	0.0240176833674506	0.05104101409788186	0.001003047024411847	0.05593662872673177	0.1729151499417372	0.001102852251784561	0.05522537674600343	0.001032637931023517	0.001011705428598546	0.001021927831106507	0.01915307936024289	-0.00980436200174827	-0.01526896350778017	0.01408078685312043	-0.02436020953319369	-0.04485078106515502	-0.0178954192725807	-0.00792344753566872	-6.374979601105054	-4.75536391688226	-0.01601807211532457	0.04548797755270541	-0.02928810513389628	-0.001685919758573556	0.05347489393959454	-0.3191945433871751	-0.4632163713833698	-0.4438753838108823	0.3388656936855934	-0.03680243175718826	-0.4645244790139387	0.0003269895765254797	0.2645835215392389	0.1841247332224941	-0.2081095282318025	-1.447122453329437	-0.2967157418532143	0.003490681374451859	1.435878250832323	0.03080273652710116	-0.005422828585968862	-0.006151772818156655	0.09189919326700777	0.01643319785787518	-0.34383198148051	-0.3108397009805741	0.06324238469702417	0.02489861796211332	0.07984970888516339	0.01179054233805013	-0.0001163148714926523	0.05275810073173093	0.0004982715704431783	-0.01296415538178527	0.09129337705087674	1.94718813225017	-0.7302552166718214	-0.007342905358080923	-0.06453683949398752	-0.8345931014224983	-0.7484280353876929	-0.5296498552937788	-0.329679055932406	-0.5683623500746384	0.175649764546059	0.7417816794286041	0.7303058474274339	-0.149100888412153	0.734528914256745	-0.5086639910332176	-0.02131596810169581	-0.4136835939517665	0.04297554222791159	0.02449000705653438	0.101558189022091	0.03974905747555473	0.02973571087982838	0.1324783995055073	0.1903716059567208	0.3325803156295319	-0.9785836543545214	-1.534048564180271	0.3216578524920757	-0.001190383645563172	-0.006320467008802449	-0.06278096328676477	0.185880993456243	0.3106321526611756	-0.1033034801736352	-0.3197823814860395	0.6746211964455289	0.007280301258760135	-0.1796381060166662	-0.2457237090534112	0.09937732986665265	0.6751898739570226	0.2578072652281445	-1.803054816703729	0.01477884032115206	0.5636636726469614	0.3972071355924313	0.07072298693036301	0.05128335739580622	0.03109935352717983	1.837064294575713e-15	1.228608884699417e-15
0.19	0.001960669620159568	-0.06222384439882262	0.08016718758985211	0.4701729927812811	0.9314249131959259	0.006510852098150732	0.1339598049357424	-0.09573384776101009	0.01952947556611968	0.205384063727024	0.08618304773285887	-0.1685628137360847	0.006088473892665233	0.08102073245115145	-0.1120918829035635	1.105850009176533	0.2318036291170656	-1.105850009176533	-0.2318036291170655	-0.2859424490204913	-0.06939693093392761	0.01935340171254623	-0.09511175860888481	-0.1061196305724859	-0.04705977541691322	-0.1166382924463908	0.07726999875599959	0.5624976880381743	0.713222847758367	0.1174237149298237	0.02494222629499823	0.3288759339199101	0.07719853094733105	-0.1633546001267107	0.1712040825693774	0.1842050487690521	1.331789159919943	0.1850494591168669	0.02555439728814638	3.551350249315468	0.6666190309585645	0.7795113179641308	-2.095366932320659	0.03516177569854217	-0.1999367474185584	0.03476238476463837	-0.2010534072838702	-0.3219284470156121	1.430878849087384	-1.290277346505779	-1.43087884908738	1.29027734650578	1.358129290874564	-0.234666122400467	-0.08291132596221414	-1.417292696634223	0.3673496446098299	0.01493003251882321	3.153261177681414	0.8144009360338791	0.9804685312783562	-1.554031637452921	-1.006060482530918	0.1180445938561002	-3.464977446467943	-0.2701683124577562	0.001067265105622356	0.01337258691458978	0.001043348112049318	0.01471146837540928	0.001049913724412626	0.003963029305795128	0.001070938066459756	0.006592420912298904	0.001145223345506197	0.02854719293918744	0.1743231993695758	0.1750960137272754	0.2174370128590281	0.2170707535547823	0.01561749212488729	0.02012286261160686	0.008297365336577895	0.04161234253705973	0.002382540247825215	0.1255304610855808	0.007912313439006257	0.032889046078211	0.001391844853726812	0.01457767590783146	0.001029919733348065	0.05980140345016868	0.00101339223362447	0.03514098870682262	0.002938438276332537	0.008584388604965316	0.09439985834648801	0.1025934178662786	0.4472274640346451	0.4099460190098269	0.001113349279441996	0.01779737135303417	0.04744349836693141	0.06166686371789866	0.001128323446501781	0.01270105735339581	0.001290595775262502	0.002858354336860814	0.001268238150598204	0.008694069303675969	0.001233141824761839	0.03792586554343005	0.001104679126415786	0.009328493431706062	0.09776692498239399	0.09912579226682383	0.001096172197035165	0.03372507766157919	0.001420553698552797	0.01375185951007562	0.001114602370291228	0.01770244810752479	0.001114112140211804	0.001448456885298893	0.001574363949813487	0.0190688867110936	0.1496937196285713	0.1652005082244366	0.001231138311874431	0.03788065673924216	0.00115581476351779	0.004439035003663137	0.001268408671968277	0.007767502587113427	0.001012638360829909	0.0337157571023422	0.3363839999944797	0.3228911081475282	0.1827350167537803	0.1342202174392286	0.01357961459789846	0.143060849947824	0.001031760510213874	0.02652950010114069	0.09831203154341138	0.08297166868906228	0.09280382210586592	0.07172604181958436	0.07886614986710279	0.05267801466134531	0.09942355578006239	0.09054056659197535	0.1235221891422135	0.09863732036300053	0.008781563270441285	0.01168452167836396	0.0366329840058643	0.02447613566535217	0.1548031431494301	0.1079210544958942	0.2203217366226738	0.1648708003985631	0.1329785878183969	0.1103484534951086	0.008930832537713257	0.01532628132246891	0.001321579231112609	0.04155433475227804	0.0373719264763492	0.1622908724941489	0.001363507730861399	0.02449529468294377	0.001154541967748044	0.01312180741137405	0.001240151694995503	0.007994785413970414	0.00122278016250238	0.004222423106118546	0.001014499064675643	0.008080914720671491	0.001032418871582049	0.0183767979712601	0.001154375748915157	0.01729038847695647	0.1124633554583416	0.1006882736688612	0.07804465909670311	0.07385379192478941	0.06631404506464196	0.09955163525502299	0.06810747467785611	0.07178543803450331	0.05403450678027538	0.05389728627228571	0.08214335231129216	0.1096825623100541	0.04372458188048795	0.04571169123013215	0.2734873570860349	0.1858659898717065	0.001471490103140594	0.03044138094942834	0.03976282446486828	0.009388010694581844	0.03705024903509505	0.05089148678966319	0.01210760764260725	0.02230955462639686	0.00151409259250762	0.01960039768528504	0.001511353964518884	0.1417813346273316	0.08436368157577984	0.1011622936303693	0.02202806104836889	0.004296707529802861	0.04536034857606379	0.03823754686469566	0.001123996461432937	0.01863025625278283	0.07270572486284584	0.08044038074022444	0.1622834775095396	0.1007680785154647	0.001107407760521199	0.09852236970047193	0.04861302021805905	0.09418050142190937	0.001031795108755001	0.03042210654638201	0.001011390015191948	0.02510628824192787	0.001021449208799244	0.01755839819456327	0.01870574303678012	-0.00971031474937983	-0.01519786827560057	0.01416981128343704	-0.02389865864346128	-0.04434217069773563	-0.01782285475495269	-0.008199132713074323	0.00106409852853536	0.001044694991088591	0.001019128146890793	0.001050711987168717	0.001167199216908872	0.1743753809729677	0.2061170615686123	0.009227892459106272	0.01132612270951174	0.002206937643465512	0.002995436763512343	0.001331819893050862	0.001033858077486209	0.001015147679335491	0.001025439372388134	0.05324271622622301	0.4453340271683167	0.001108626259883401	0.07228170207353223	0.001180803721058665	0.001252890934876032	0.00125498986940073	0.001268919124165415	0.001119269413565925	0.09371495255084999	0.001055471224686196	0.001474988018102572	0.00115487934783557	0.001109207025297345	0.002022308465009192	0.1557850408409055	0.001278917473717159	0.001108631340821603	0.001214270140988197	0.001014116848509161	0.379508926494418	0.1601953623601963	0.009097667633411707	0.00102652036110078	0.08167918252666696	0.07661280715100978	0.06606038429966125	0.0982926909090913	0.1153244023569731	0.01706102879555743	0.05149932153585712	0.1570143936858787	0.2411624996223795	0.1643064492163533	0.00323322672772416	0.00148260641638556	0.03516216475339626	0.001304334489687819	0.001096326509120825	0.001035542622590867	0.001021100583011992	0.001017240809707426	0.001032107016314417	0.001112170724295966	0.1138159933290198	0.06161410393959904	0.03649675798958282	0.07292567742697162	0.05645377030739362	0.07788523704417763	0.04092604512275124	0.2728476715072414	0.001367752919109613	0.03529149963108139	0.03255736112214432	0.01550924714148751	0.001832537922552878	0.001343556412174764	0.0766944036800363	0.02948945735070253	0.05492383330907004	0.001003161285089763	0.04197299145206929	0.1755010835157498	0.001113140249505206	0.04517791365140904	0.001035845350084711	0.001012828571951151	0.001023935678373812	0.02125096164831884	-0.01135437516096516	-0.01498226077506052	0.01586333087524783	-0.02022999706755638	-0.04002284103093684	-0.01765914509214565	-0.00795563248255666	-5.990199028469134	-4.957171662973943	0.07170229217357763	0.07254179805208749	0.0141926802833769	-0.01816151050948994	0.05344838273670047	-0.1173778471825644	-0.3545234551154294	-0.3438608034251961	0.226363909208257	-0.03329742548225893	-0.3420375711033834	0.0007140493414440126	0.2728894209896601	0.1897178181067028	-0.1091219186678118	-1.781065385909681	-0.5574513836631957	0.01836864383183354	1.525281810320932	0.01760193910426084	0.02077316870673703	0.0217791611476529	0.004335830136219737	0.003182494949847054	-0.1988909842843058	-0.2699563237528805	0.03672149335222658	0.02839072125329179	-0.04034805489035454	0.03327940898304672	-0.005561430785657113	0.05782770826765971	-0.01442988305652764	-0.009087225700641311	0.08341329430291887	1.673233362550294	-0.6735319918781837	-0.01996353518161595	-0.0574132994504889	-0.8195680935466789	-0.7364935970983524	-0.5217478760999413	-0.1647983579968573	-0.4127135982440171	0.4053401911865945	0.7298702814244328	0.7008749550712221	0.2767494578421171	0.8963665835870358	-0.3282724161730162	-0.02271923852111364	-0.3957928279597973	0.02307106294116457	0.01677772785208531	0.02221300699125465	0.02591676491822233	0.03553553034265979	0.1171608139927581	0.01428733748111025	0.3049217944574694	-0.8070645244279313	-1.717964850217591	0.01923563573109911	0.03106086952824812	-0.0002474461398590628	-0.07462593103279029	0.4634442694490755	0.303498352656472	-0.05657794323579131	-0.28889026596061	0.2410816223642248	0.02126017127573047	-0.3297339517038547	-0.2980377055093108	0.1427029625494804	0.5863221557699985	0.1286794532014214	-1.727194653199062	0.1192480808821594	0.5199206888448633	-0.2006125415291925	0.03867328629735746	0.0268644123764728	0.01403828467463536	1.639352442413406e-15	-2.094421290103252e-15
0.2	0.0001276141261363959	-0.06008555495143447	0.08128680836926973	0.4834049202701144	0.9331988006940867	0.006797941017764788	0.1690452033627099	-0.08878077272195564	0.02548760600030779	0.184490496830956	0.08627397887569767	-0.1696121958897823	0.006335804318733393	0.07852905290361265	-0.114490304963988	1.116577510363675	0.2184072850067512	-1.116577510363675	-0.2184072850067512	-0.2720820257775414	-0.07177324331716477	0.01854501057758182	-0.1092689826166739	-0.1024580123018511	-0.04685471700281794	-0.08568847096069072	0.08494845698922938	0.5726613160443709	0.6979263826669361	0.1085183457978793	0.02587646043793712	0.296137061718907	0.07477440860011073	-0.2031729080221454	0.2549984406250039	0.03521553819198549	1.314884677064779	0.169121804902907	0.03202424000816006	3.463450738239553	0.7202570694645856	0.4120904496873377	-2.079470144229997	-0.01577497254176692	-0.00161986210156059	0.01484638904508765	-0.2943923181847894	-0.1536196089578782	0.7190332452993554	-1.381109575178778	-0.7190332452993554	1.381109575178778	1.41309946866089	-0.2418499027213342	-0.07904061892692443	-1.411409016865698	0.365996210019596	0.02656107597965256	3.028438145773282	0.7240182705554506	1.053263147359405	-1.509211315228249	-0.7572989642039554	0.0620440604287005	-3.075512772883176	-0.2151220712811872	0.001066378711069902	0.01382132139500465	0.001044630120548763	0.01537724125748985	0.001035371015560447	0.003976921705132726	0.001060483895080286	0.006476579952896483	0.00116146063305723	0.02911368730734935	0.1750931103769101	0.1746960910192527	0.2129213879718433	0.2139849956796197	0.01187315293519076	0.0169678741316983	0.009946527563875124	0.04356266984206005	0.00227262447515915	0.1252389828225463	0.005185707020638673	0.03015834331045104	0.001350433631408877	0.01458963903817925	0.00103265875974905	0.06256756288763826	0.001014618901850582	0.03706814451014644	0.002018818355542506	0.007717360409281095	0.07012271095210511	0.08305167029126649	0.4449514568648595	0.4034778976291627	0.001110815757010803	0.01795139522165303	0.0626300527722975	0.0772605662803193	0.001167356158493996	0.01299455501411726	0.001265613448828735	0.003037952342265172	0.001260864885981681	0.008828774577559281	0.001263789814461669	0.03816291939697359	0.001117443252240232	0.009372699972586111	0.09631061104506855	0.09772390905168406	0.001074083079515422	0.03124666977540005	0.00146419645520437	0.01423080034034327	0.00114491052243167	0.01798230286772038	0.001110725723439674	0.001514893337678233	0.00193085099785835	0.01945629647744285	0.1527692921002042	0.1652615040019345	0.001265989459152842	0.03845015508872596	0.00112983527477004	0.004346556981238805	0.00123604211333552	0.007676169693627072	0.001013620422020917	0.03451504769830611	0.3526911552562975	0.3382784237741359	0.1724912794757992	0.1277266867715897	0.01054133857392316	0.1428163381967047	0.001028496611560347	0.02614459042377323	0.08926918073336712	0.07491680907487437	0.08390432704943722	0.06447899843440112	0.07161277933935467	0.04751275468280239	0.09940460036638847	0.08943314461978133	0.1199400161766537	0.0950759500331283	0.01498868090350519	0.01626878961682932	0.04530468257347543	0.03184651574436231	0.1553792252375595	0.1145921567341862	0.2293804265391851	0.1691052958408069	0.148536786110305	0.1196066410686065	0.005794172542244976	0.01254455940794199	0.001441821616143781	0.04132791552597605	0.03593743415020035	0.1585538226178986	0.001339955327112319	0.02473198129277345	0.001128452121942234	0.01329258621594761	0.00114159232907008	0.008513063656828034	0.001125526845016365	0.004563669294187588	0.001016373170915041	0.008414298198439269	0.001032000355257109	0.01964491232525417	0.0011295267130676	0.01805970075727895	0.1128361415873826	0.1035016146598638	0.06953184346367736	0.06644906761709783	0.04817806752455281	0.0816696230042108	0.0699599935863474	0.07081846488760585	0.05548553856540446	0.05422241544978453	0.07844645183292685	0.1087608854138702	0.04181521411689972	0.04489169827090837	0.2721869601108717	0.1909792877770769	0.001384622913200986	0.03345515122182171	0.03724908005540618	0.008969719611335835	0.0343623016274309	0.04805706757630215	0.01334781848677675	0.02373555275955049	0.001762805421640426	0.01984109202002965	0.001429003348215649	0.1380390188457381	0.07988151729856584	0.09785888423425949	0.02693039445378667	0.005938712130456805	0.05059889613463261	0.04378298922216384	0.001066007599920201	0.02038284704461355	0.05591256095821578	0.0638451034120872	0.1678704022166905	0.101897639375038	0.001113041714615633	0.1035420505851879	0.04452033017308846	0.09007463690532745	0.001034638535286067	0.03067958756677638	0.001012395478760388	0.0252759519627067	0.001023205710461956	0.01763536952841359	0.0210720271189322	-0.0113167562600138	-0.01495382268217453	0.01589894064738257	-0.02004537671166885	-0.03981939688401499	-0.01763011928500846	-0.008065906553519906	0.001066362087881172	0.001046962663930061	0.001019985465842119	0.00104806210103011	0.001187504451261287	0.1779761572652696	0.2040236061821637	0.006515330168277708	0.01211027474534446	0.00211465120290732	0.001603978387180184	0.001286792654521863	0.001036884597198862	0.001016517244534433	0.001016474633261483	0.02438768499307045	0.4351371276818766	0.001107677000134207	0.08922747183342444	0.001230209221570564	0.001228302849534229	0.001251368128917072	0.001317040336447054	0.001139830014981173	0.09468391531474638	0.001046380405631604	0.001537592647153802	0.001194048759102429	0.001105524875158331	0.002528744347369038	0.1591073111140936	0.00132147519338006	0.001096754295646555	0.00119148738024521	0.001015088024393016	0.3920174004567392	0.1516908668224797	0.005710707085004371	0.00102385169240158	0.07264180271610016	0.06769813563278156	0.05869224025869881	0.1002279931337785	0.1140387076588755	0.02547612795130182	0.05922794734772122	0.1557206843226074	0.2491733895612097	0.1792481863673656	0.001689137917171119	0.001636092146265544	0.03349188105566069	0.001321651013053826	0.001102968622289941	0.00103438008920528	0.001019588877020622	0.001019230801374923	0.001031147638047124	0.001095795746399939	0.1130393885235696	0.05554358533894097	0.01621604365370832	0.0720155397818345	0.05799075966825984	0.06999435509823751	0.03837636406598829	0.2670861744433108	0.001235246178022833	0.03338263822580459	0.03005995178502304	0.01420057763310075	0.002175520007906218	0.00133701600797828	0.07151616701718641	0.03496123133395446	0.05880665252025822	0.001003275545767592	0.02800935417740681	0.1780870170897624	0.001123428247225849	0.03513045055681467	0.00103905276914593	0.001013951715303828	0.001025943525641157	0.02334884393639479	-0.01290438832018205	-0.01469555804234087	0.01764587489737522	-0.01609978460191909	-0.03519490099671867	-0.01742287091171062	-0.007987817429444594	-5.620597757486317	-5.030667564066248	-0.01023100660068537	0.05281621032685477	-0.02523173363859752	0.0009194026068285368	0.06113621476782618	0.02798419688919675	-0.2659876361310067	-0.2957950264598744	0.1736694372037769	-0.02403938870825893	-0.2010134462997292	0.001794070252362205	0.2801718957171261	0.1957938304714956	-0.0751136027420348	-2.129739291213411	-0.719770065868903	0.008274034612611499	1.589213368633949	0.04843688331185566	0.008781885649437901	-0.003747746667519128	0.06833543528568264	0.008804217463041266	-0.08699279307474814	-0.225055714874627	0.06883988683950999	0.02671971203467535	0.09647157817155103	0.04208939785776943	0.02351401288226366	0.05470689079421173	0.0009927418225005183	-0.009973164392152008	0.07662714755684531	1.405219996755426	-0.6268472165626242	-0.02820974504975111	-0.01342441134620131	-0.7887759780148975	-0.7105862641641496	-0.5107957641491382	-0.06803971171794256	-0.3080595919937413	0.4868099522424286	0.7494551045690977	0.6257257785616607	0.5436595959087006	0.9346842667515972	-0.2441101918171541	-0.02225302629922404	-0.3463601643547563	0.02848619409887684	0.01904054994564603	0.1091576049041976	0.04838207276251742	0.02910232829208732	0.1433858224713532	0.1998495284988676	0.2538430298346335	-0.6815473256321707	-1.849748892682376	-0.1985190019266463	0.02809553462549101	-0.2220706346621281	-0.08995301321858572	0.5228568648616225	0.2998339316566709	-0.03052584683649295	-0.2819926619668098	0.09143319546247888	0.0252064262347681	-0.4065090860597326	-0.3651026680620176	0.1856318300510897	0.5278286913518108	0.2662961179627193	-1.579966076975187	0.08325344495037226	0.4855830447094869	-0.5849859904143381	0.01406278420501384	0.007992904663721575	0.002231735350132085	8.199048505859245e-16	-8.260712787012802e-15
0.21	-0.00217647279699942	-0.05718906174079293	0.08085036353673436	0.4964750418619028	0.9347883521264376	0.007148635806615745	0.2032983517785336	-0.08140192064689519	0.02791355399298072	0.1639640189174299	0.08590412989136734	-0.1684615057390922	0.006489782254578675	0.07522311643440009	-0.1151591318694987	1.120371158724895	0.2043512901164076	-1.120371158724895	-0.2043512901164076	-0.2577175647689681	-0.07426575473205101	0.01776636972021751	-0.1233127714656372	-0.09877555649151322	-0.04652054922017146	-0.05609822345981802	0.09177741513613265	0.5835965811359767	0.683001438019999	0.102614413630296	0.02597711922502576	0.2669342100642011	0.07293532202596525	-0.2580246377458181	0.3206713834712518	-0.1198654852348166	1.299345604858785	0.1481398772538094	0.03768368742223931	3.38725741750344	0.7527612451691018	0.08369844778037565	-2.022241993957879	-0.05663366427158079	0.2318112397268408	0.01756295347100548	-0.3617388288072406	0.01653406882788219	0.0457736426041874	-1.423868191853994	-0.04577364260418871	1.423868191853994	1.458983835506062	-0.2578931902653664	-0.07699493247587114	-1.400163253370286	0.3703972263492836	0.04121298663255831	2.882085219068784	0.6457821962959178	1.133886711418616	-1.463301732932057	-0.4276338301958256	-0.04594578732320251	-2.761416984193394	-0.1529202333629742	0.001067808170121276	0.01426698066604566	0.001047431256318251	0.01604575190135599	0.001027943380129598	0.003996656320812174	0.001053371549020443	0.006395783462155804	0.001184927523120938	0.02970512307502953	0.1775762072276187	0.1755686967230386	0.209409471819001	0.211682977103229	0.009518096597622193	0.01495846453306203	0.01036028909874771	0.04437857762073561	0.002174971634686908	0.1250172147203958	0.003439286472139453	0.0285470488971939	0.001309779564730632	0.01462136417710579	0.00103574723717388	0.06538718371881425	0.001016004965476494	0.03903481146683837	0.001527556086891147	0.007181541223329238	0.04708199307202047	0.0637962505437475	0.4393646918737103	0.3960987549205376	0.001109542249982442	0.01811833078699971	0.07878576298860618	0.09358102843936512	0.003419946342652163	0.01555198069479828	0.001241860263943891	0.003270060297608797	0.001257064462526146	0.008963109310555979	0.001287501591707421	0.03831080122735083	0.001134939157079518	0.009389792193388291	0.09610918531619816	0.09717609557963863	0.001058703927239875	0.02928990326209469	0.00152204012526768	0.01474867854115609	0.001271464235932786	0.01835405783350647	0.001105829559992385	0.00168662161311912	0.002190903945952269	0.01975380247702479	0.1562004562762016	0.1656767998372859	0.001319605359803697	0.03902753646746852	0.001110011718514489	0.004281472692518298	0.001208188664039694	0.007596920560612998	0.001014524815400294	0.03525342620498113	0.3672707204455508	0.3510777629613896	0.1627476331950359	0.1216522835265472	0.007760177422406562	0.1427445645783128	0.001025757910145469	0.0260596754337746	0.08006689725199047	0.06714990050224769	0.07487307664423769	0.05748974421508277	0.06415132081382786	0.04245245654235004	0.1002472828926227	0.08904739394364394	0.117567136934319	0.0923436881605111	0.02089618464835212	0.02068930272112798	0.05197285204854375	0.03883218993283103	0.154717974331711	0.1203294388427588	0.2380817345290486	0.1756144681642976	0.1632166466688558	0.1291562766220005	0.003784096549151241	0.01074517684485042	0.001538328674972095	0.0411020019270831	0.03438330611735964	0.1551630558143721	0.001336893145463007	0.02489835203141624	0.001117895547007031	0.01342408141124633	0.00108940492785608	0.009235862473874026	0.001073698409426754	0.004984985048073636	0.001018023661098986	0.008750071783662364	0.001031545498347512	0.02098737491517435	0.001112729453261358	0.01892441565638648	0.112116658341626	0.1055784838122993	0.06289364124317973	0.06046164412080408	0.03172967983096357	0.06571071996454661	0.06849939635924768	0.06720293065791896	0.05681335122992726	0.05449472551720794	0.07559395567563709	0.1074993279240392	0.03947416703903237	0.04394849209309955	0.2734459976342897	0.1981640585139584	0.001302994687473622	0.03646196513892123	0.03563881590554031	0.00892267446796019	0.03176833981929238	0.04535069611084394	0.01237942028693445	0.02279438533435578	0.001913084187353911	0.01998803800329805	0.001386097889498158	0.1333359515610422	0.07516322511009652	0.09415827407938877	0.03190300832835698	0.00810977947235769	0.05414980042138764	0.04827151680606803	0.001035396038290958	0.0223628032736712	0.04149950231091758	0.04919681652765097	0.1723396979647214	0.1025388392423717	0.001121968793002687	0.1079213739665798	0.03638496368558004	0.08268503659832024	0.001037850101885118	0.03066358697626284	0.001013518460835515	0.02523842353953817	0.001025223208020636	0.01757479214594547	0.02272597119734569	-0.01260931491220653	-0.0146155395444891	0.01739596809886039	-0.01584196636711889	-0.03550569676406093	-0.01641632976871649	-0.006124282189935024	0.001071778609598072	0.001053210082137291	0.001020405110395429	0.001044196980784185	0.001227860461123269	0.1848472678413143	0.2027018060631174	0.007369471943707123	0.009695809728413256	0.002037545653053521	0.001593923127561745	0.001251029362937423	0.001040719133989172	0.001018234527050124	0.001013318220279619	0.01272583222453821	0.4195399023996674	0.001108672829775258	0.1087029315402968	0.009623631168328615	0.001207654216309319	0.001254576011298838	0.001308108267176093	0.001164429414529754	0.09682467579021457	0.0010395775948332	0.001620215092411343	0.001580296359333354	0.001096677211506553	0.002406498106854968	0.163748014653205	0.001421143249482947	0.001083127454167446	0.001168764207017049	0.001015785862194135	0.4024729218896877	0.1429903372208748	0.003988027993118303	0.001022108733474102	0.06341722633073327	0.05874601426005104	0.05099122852088282	0.1024586846647069	0.1141703740376422	0.02906378991035493	0.06079784564431116	0.1518896442595598	0.2576349959329065	0.1923949649763231	0.001638321819252461	0.001641343432689981	0.03177761447527536	0.001343899993344439	0.001110234975391868	0.001035655861990061	0.001019870691789068	0.001020173364932792	0.001031008169081913	0.001094772121695925	0.1093810234953664	0.0533933275048251	0.008707227175954339	0.06195323054280735	0.0588718600704782	0.07341543839484835	0.03525109079173252	0.2835901667146183	0.001203293036423872	0.03406148757122845	0.02764452703157307	0.008887647288491231	0.00198055943890593	0.00134507294267406	0.06671240340068603	0.03986177258904465	0.05826019994612294	0.001003751452204787	0.02040002419327154	0.18084205505229	0.001137891896280692	0.01953649932610797	0.001043003293936811	0.001015309415866315	0.001028490032038299	0.02388161708451876	-0.01366581483803069	-0.01421324160854435	0.01869307011151157	-0.01143230143472473	-0.03144063325788241	-0.0143973073380988	-0.002691829634733765	-5.267590616214288	-4.982001224755444	0.07213764344930478	0.07412059620159249	0.01576266851891529	-0.01240214728705923	0.05842094747233977	0.1432322552443969	-0.1996899211946209	-0.1199050286232567	0.001326318282866625	-0.01956227557847422	-0.1202384598791089	0.004442155518982357	0.2840215731977882	0.1979678635221351	-0.03794087291073087	-1.733446003668803	-0.7610922910473411	0.02119549887840074	1.673716054789704	0.4401346270861604	0.03127917228055987	0.02213895711102579	-0.01735728427918838	-0.003011338788906858	-0.02418754291505824	-0.1679845691470187	0.04337323303108004	0.04550180872298424	-0.02156921881826875	0.01887895539581713	0.06247425331691059	0.05938055313966272	-0.01028965665764173	-0.006683159029837423	0.07157813090771217	1.163855736821887	-0.5937738431213346	0.01261259328652108	0.0008271045648884165	-0.7658523395612554	-0.6882350989013382	-0.5020243553768211	-0.01104081481298106	-0.2385081322663138	0.3988945054090067	0.6470983964754936	0.5194156138196488	0.7494934765000671	0.9773806453882307	-0.1266714971586241	-0.02249324668612863	-0.3277763220405113	0.008584315321682676	0.009238740198944311	0.05436718524431363	0.03927944187739729	0.03589583381451175	0.1315171670547357	0.0311884360285637	0.1597615469381495	-0.5186087874002052	-1.366967040450555	-0.5104652151599741	0.02429838445444038	-0.02334345331804545	-0.104248215556123	0.9200467383210782	0.3025341806626793	0.01877622733640994	-0.2621903491630936	-0.2412190817255598	0.005254873928550645	-0.5234393748963351	-0.3771464351242916	0.2499438487296886	0.3730952082387574	0.1627268768128515	-1.339061976451536	0.05631315161020454	0.3948650543497121	-0.8810833371433885	-0.01606369559539399	-0.01465653516190243	-0.01355451300776912	2.643511377997316e-16	-1.363880696959073e-14
0.22	-0.005040481851590438	-0.0537447036426538	0.07894227905385935	0.5093959516386087	0.9361486261528982	0.007542994159422427	0.2367919211643451	-0.07378058982614163	0.02737356093457742	0.1441173258421498	0.08517252879131956	-0.1649749041454996	0.006719338495268064	0.07139539926446692	-0.1142260267679833	1.117614527528947	0.1900543453903896	-1.117614527528947	-0.1900543453903897	-0.2429185270184137	-0.07695592332262211	0.01699896432948941	-0.1373285376929162	-0.09505202228882942	-0.04601164714851389	-0.02819728928596468	0.09794427766456237	0.5953409870818874	0.6689098656328244	0.09988274197630068	0.02487687500522794	0.2409815335123366	0.07171150413655046	-0.3151573343131939	0.3645714181244691	-0.2591123918759553	1.285042314048281	0.1232663237249937	0.0407569527993048	3.311534932237112	0.7687528186031688	-0.1810977605279281	-1.9435131765807	-0.08812539568517347	0.4655624264789804	0.02996205003125681	-0.3987484583299369	0.1667667924477372	-0.5910226661344458	-1.429299542313654	0.5910226661344458	1.429299542313654	1.500014817057099	-0.2813813378583004	-0.07679352559964553	-1.405804492529017	0.3742118884886957	0.06150793378175418	2.690575480369407	0.5915991468607565	1.215091318220517	-1.342536863275734	-0.1228468614863472	-0.1781365409485897	-2.425477752314885	-0.09206833433501571	0.001071231905394343	0.01471956991680761	0.001051956231141683	0.01672434673663108	0.001024441092652944	0.004023855310408443	0.001047883391953117	0.006322068076512497	0.001216838838325863	0.03030750643087444	0.1817318101319127	0.1774946423516685	0.2066984520808085	0.2098857204147773	0.008733812345881371	0.01429341085211678	0.009382566373814599	0.0438254802027459	0.002087556949023029	0.1248627764338411	0.002552603330268544	0.02777371364231978	0.001271567572291977	0.01467630610827791	0.001039208889033724	0.06825338040518877	0.001017556714096404	0.04103606783369353	0.001279839426213862	0.006840730181822284	0.02848701323751648	0.04814072331032051	0.43062086952014	0.3881553755043924	0.001109403747364888	0.01829695360765679	0.09597917452146038	0.1107116272084036	0.008700900600360571	0.0213389750410753	0.001219658366674789	0.003536325125111018	0.001256768207234244	0.009102038996669214	0.00129489132337419	0.03824380941000775	0.001155987001699623	0.009359961887082416	0.0969052717612439	0.09720780536176861	0.001047614255507361	0.02785323876524719	0.001592259316232103	0.01527101459511761	0.001527789971112583	0.01884974959419771	0.001098956978053442	0.001894643046601707	0.002260042358483229	0.01986321864942432	0.1600920789573862	0.1665695710508502	0.001396236956750339	0.03960998951522608	0.001093286746808189	0.004215162706262834	0.00118289920308512	0.007526376576646483	0.001015325879554807	0.03595720185905139	0.3803773081303493	0.3617396964331054	0.1533007678471047	0.115736401695654	0.005488480945204167	0.1430437415007393	0.001023517296793988	0.0262488463394398	0.07072429324971374	0.05957483022263294	0.06574930469556466	0.05069488607233778	0.05649183812596806	0.03745705774655605	0.1016762487969338	0.08917372049745452	0.1162236944529694	0.09030348039307046	0.02562900855246816	0.02427871646084253	0.0562518424702162	0.04477685694088922	0.1528046320901247	0.1249341684239154	0.2466259262370446	0.1839215375250205	0.1770516956445655	0.1391970100055915	0.002742533441670659	0.0097930259376048	0.001589217490695547	0.04088677952811405	0.03274947061579182	0.1520786336632892	0.001346484568137963	0.02497959483304716	0.001116252765162538	0.01351696604162355	0.001063953833417297	0.009979707896500083	0.001047930443192557	0.005417225408989659	0.001019320014494512	0.009089083775970537	0.001031248406118614	0.02240346509719096	0.001103820868937196	0.0198453691719669	0.1101698747180949	0.1066614605243412	0.0582074570319123	0.05602346359362173	0.01909048234931865	0.05383157569120755	0.06319251949336667	0.06089161316142316	0.05793626366956592	0.05466702125077964	0.0754870894241471	0.1084319645472302	0.03675687551752185	0.04269553409552707	0.2800116434741618	0.2094992116596265	0.001246191047261615	0.03952594141306776	0.03509911710755399	0.009298432341565167	0.02924706303656647	0.0427550862322759	0.009274728207033791	0.01968012310054262	0.00189091618146698	0.01996763156355364	0.001368664615513809	0.1277835312674727	0.07037253476142752	0.09027341408753214	0.03679838740669444	0.01096483331306288	0.05582024748054131	0.05130926104313435	0.001020333612880149	0.02429801956015148	0.02993211599462148	0.03727645035226697	0.176125901907132	0.1032504348691187	0.001133664719659906	0.1115310201277993	0.02458658871340345	0.07268998483933484	0.00104143128769677	0.03038229778911598	0.00101475885650346	0.02499966234217898	0.00102750532371123	0.01738013324497839	0.02363246798889949	-0.01354778547483726	-0.01418123420939901	0.01859310739211055	-0.011329174140806	-0.03156495156485202	-0.0139946908808774	-0.001946415538932846	0.001077195131315001	0.00105945750034456	0.001020824754948739	0.001040331860538241	0.001268216470985253	0.1917183784173591	0.2013800059440712	0.00822361371913654	0.007281344711481993	0.00196044010319973	0.001583867867943338	0.001215266071352988	0.001044553670779481	0.001019951809565811	0.001010161807297716	0.001063979456005984	0.4039426771174578	0.001109668659416312	0.1281783912471691	0.0180170531150867	0.001187005583084375	0.001257783893680606	0.001299176197905069	0.00118902881407835	0.09896543626568279	0.001032774784034789	0.001702837537668778	0.00196654395956427	0.00108782954785477	0.002284251866341346	0.1683887181923164	0.001520811305585844	0.001069500612688295	0.001146041033788843	0.001016483699995254	0.4129284433226362	0.13428980761927	0.00226534890123223	0.00102036577454661	0.05419264994536638	0.04979389288732054	0.04329021678306683	0.1046893761956353	0.1143020404164089	0.03265145186940811	0.0623677439409011	0.1480586041965122	0.2660966023046034	0.2055417435852805	0.001587505721333831	0.001646594719114443	0.03006334789489003	0.001366148973635059	0.001117501328493803	0.001036931634774849	0.001020152506557533	0.001021115928490647	0.001030868700116692	0.001093748496991893	0.1057226584671632	0.05124306967070922	0.001198410698200246	0.05189092130378018	0.05975296047269658	0.07683652169145921	0.03212581751747674	0.3000941589859258	0.001171339894825006	0.03474033691665231	0.02522910227812311	0.003574716943881774	0.001785598869906262	0.001353129877369838	0.06190863978418565	0.04476231384413483	0.05771374737198766	0.001004227358642026	0.01279069420913626	0.1835970930148176	0.00115235554533554	0.003942548095401299	0.001046953818727708	0.001016667116428847	0.001031036538435466	0.02441439023264273	-0.01442724135587934	-0.01373092517474784	0.01974026532564791	-0.006764818267530375	-0.02768636551904617	-0.01137174376448698	0.002604158159977056	-4.924545373927531	-4.821302266790993	-0.008845010655634849	0.0548330486091571	-0.02373885885430503	0.002335623626216828	0.06332573240033318	0.2386521818579763	-0.1650352585432265	-0.02692384292156368	-0.1001316021295256	-0.01057342558941024	-0.03342161462315142	0.006437428701280693	0.2894870667568858	0.2027117125041419	-0.0361119738527189	-1.409760788395221	-0.8326174073728237	0.01061148567491032	1.751240690632526	0.69435061643094	0.0156132600818309	-0.002828756043609014	0.02536070574132877	-0.0005802879585998414	0.02891185776035031	-0.1210353115831757	0.06973145746846465	0.05150707101660254	0.1037302097781448	0.004471432153366793	0.1190090885248289	0.05572122459717689	0.0007476023152477065	-0.008232134582713898	0.06970657703589359	0.9777388536478606	-0.5951429337327708	0.04598036311380397	0.04139276778661215	-0.7504083194125102	-0.6717070488495001	-0.4978158952174759	0.03437573427185333	-0.1696487709582901	0.3205900793255517	0.5412536684870146	0.399215273078558	0.9032390033551361	1.032903832790997	-0.07466386064945982	-0.02011478631485309	-0.2850912338660067	0.0114606066965291	0.01131843696136124	0.1133669260201697	0.05056699416851883	0.02975000970924923	0.1581113408907516	0.2110972517932561	0.05506454175602268	-0.3716987318098274	-1.033797139416296	-0.7376756552882321	0.008092667855293724	0.21676818794231	-0.1519033771712993	1.352933346618944	0.311266403066497	0.05403475655965668	-0.2598403445886826	-0.3431857662625911	-0.008264058891884089	-0.5763796878345733	-0.4019526354590044	0.3224291298119662	0.2376720219843118	0.2573481294472537	-1.034381935164744	0.09733259683300875	0.3316476006750789	-1.106076280809863	-0.03899493512155514	-0.03225365017442687	-0.02458456834961146	-1.092067963372964e-16	-1.84733167974572e-14
0.23	-0.008430364969180947	-0.04997770927391447	0.07578497980643968	0.5221797784588527	0.9372462708702879	0.00794975702396423	0.2694670754829628	-0.06606153828161922	0.0245704395637467	0.1250851003131233	0.08417092909374067	-0.1592734463105727	0.007059467916700242	0.06736085172849532	-0.1119506314049621	1.108660424377049	0.1758633196370758	-1.108660424377048	-0.1758633196370759	-0.2277215130071955	-0.07991321429779095	0.01622068563199791	-0.1515332117759318	-0.09130799944168398	-0.04526307132750523	-0.002322035010792839	0.1036791672089484	0.6078866370477225	0.6565725216393216	0.09976702491227943	0.0224145237951145	0.2180720546373415	0.07114030105402461	-0.3581861650778015	0.3850455018139858	-0.3670976561371615	1.271980093318998	0.0961914426372189	0.03996920267882665	3.216947494651839	0.7730961196610714	-0.3675535665778115	-1.866492321996269	-0.1104310101731781	0.6662952988946015	0.03389276942027725	-0.4027290554232493	0.2827716457478859	-1.195841864499638	-1.405362893969239	1.195841864499586	1.405362893969238	1.539114836685762	-0.3108314238194895	-0.07959500504889457	-1.440271752052161	0.3738236346463837	0.08935670001907904	2.485592425582538	0.5595545475325255	1.293681366503393	-1.105064451675065	0.08560748291892803	-0.3097423802208326	-2.156252606144979	-0.02250308737487697	0.001076523445190329	0.0151659189177651	0.001058999517229546	0.01740388403318612	0.001022590123069169	0.004048573576920368	0.001043296154464341	0.006261224599477283	0.001259770583440422	0.03091326498051003	0.1868915651692925	0.1802132152074893	0.204549026272127	0.2083063521675247	0.009109028260320215	0.01462116224843195	0.007592976349988749	0.0424475872407782	0.002007550364317922	0.124783125997399	0.002048148352055823	0.0274772386170013	0.001233506470775215	0.01475002682687035	0.001042812925036263	0.0711662931144335	0.001019231346147529	0.04307429758317469	0.001147398666721951	0.006595674650999735	0.01557629884270104	0.03684005054700357	0.4201747084061523	0.3801388162638601	0.001109631741681569	0.01847843921382025	0.1137445750168979	0.1283375881452452	0.0159097002426311	0.02920635982580419	0.001199150920903713	0.00380412595388958	0.001258081180351047	0.009238291579881196	0.003131863587777214	0.03943564168865207	0.00122279628114771	0.009341024164996834	0.09876406706962169	0.09791198200354841	0.001039210040104608	0.02686087724895482	0.0016147005274223	0.01575366582461101	0.003110724850773477	0.0206693292590693	0.001090849011828953	0.002123752455507731	0.002164409259756742	0.01980363827623922	0.1643211007209568	0.1680944849973137	0.001536428107588045	0.04023086364439215	0.001079360335409064	0.004157403757073597	0.001160525875941019	0.007459171585660505	0.00101595619481525	0.03665093652765924	0.3923325772593159	0.3709115978406301	0.1437873254982494	0.109651729631265	0.003816196934727381	0.1437768407706423	0.001021629791436639	0.02667759082027802	0.06144490463072384	0.05221598021817961	0.05673762337540424	0.04412436923158846	0.04886818314971181	0.03259616964151452	0.1030134635583292	0.08941232859909391	0.115202976207858	0.08872244638005866	0.02906389492749695	0.02693727130153856	0.05793348739172404	0.04925601580607589	0.1493412837210134	0.12812528451618	0.2552249163439848	0.1934731481413467	0.1904033368821615	0.1498906568085824	0.002692752195874391	0.009702759879805071	0.001593655036511789	0.04068744816772613	0.03116493476636046	0.149317197719974	0.001355933753360594	0.02503137974005263	0.00111687024652864	0.01359873163226653	0.001050217058728493	0.01088435519712949	0.001034052196416655	0.005905135493823033	0.00102029279135017	0.009427247609558129	0.001031308856819432	0.0238983493950041	0.00110028928457638	0.02085203650956563	0.1068881492478038	0.1065634135123145	0.05503384661009896	0.05284999046666981	0.01054245660071894	0.04569367138460845	0.05561265520349235	0.05337200390087269	0.05858350305941104	0.05455847481801271	0.07586219718570665	0.1103272762108429	0.03419374721561191	0.04111382136842187	0.2882327378007242	0.2228773432735799	0.001205307032408849	0.04270432662861798	0.0359525442408994	0.01018737611625573	0.02684909821755612	0.04029981020079893	0.006213289455042775	0.01671439224713556	0.001787395270272216	0.01986662345811982	0.001366155050597505	0.1215770213005435	0.06544649823110305	0.08618272966036582	0.04122580594169834	0.01456120660013203	0.05567917207846154	0.05283350443955949	0.001012650417540203	0.02632295158490566	0.02176388750810816	0.02868648728700983	0.18032047449704	0.1046304784881545	0.001144704265767112	0.1144474352379726	0.01447145113058172	0.06419991322450651	0.001045650488855178	0.02985075814424252	0.001016210776856249	0.02456954657293396	0.001030234335939865	0.01705843467527389	0.02370594873175327	-0.01394204119591012	-0.0136683880517456	0.01953848238824742	-0.008091320811904031	-0.02869811843761558	-0.01074157779555697	0.00337500580689042	0.001086123848538018	0.00107214611285546	0.001020527465694053	0.001036989911750082	0.001335177788820825	0.1987082324848256	0.200395151715816	0.0106023130654091	0.004322111741132282	0.001893103882245098	0.001467045049502816	0.001175749032541593	0.00104826507317808	0.001021839219003697	0.00100886032784744	0.00104452271340815	0.3911169538737397	0.001110038699588361	0.1479582899439145	0.02856921750837913	0.001169998146040523	0.001260857625648861	0.008229278029931827	0.001379813251578984	0.1034063360909946	0.001028506398294165	0.001583321487343124	0.007136468128309396	0.001077821542751645	0.001878398066277748	0.1733847510994994	0.00181945741738747	0.001060939090496576	0.001129771122948269	0.001016720883291109	0.4220813586513779	0.1244079835900881	0.001870876433786868	0.001019072763992676	0.04558190133572418	0.04153759165110843	0.03619596537214006	0.1050613191964815	0.1132250949312709	0.03324860812613373	0.05801147040711777	0.1403387237488943	0.2753527912053508	0.2185500041310674	0.003531392277613164	0.001557397758120542	0.02870773767562916	0.001365467391317334	0.001117523081485971	0.001035061520990928	0.001019146098932611	0.001021465338106338	0.001031797417599538	0.001099036127243128	0.09916997559950406	0.05093490566566385	0.001147481120425145	0.0411107166530317	0.05908350746787552	0.07593769983390798	0.03040010148852399	0.3074354889556357	0.001155435352376224	0.03883984617040454	0.02315493682560617	0.00241397276851334	0.001589403682506598	0.001372348607843645	0.05670279613063717	0.04790663762477691	0.05360261571178195	0.001005015485477539	0.01220871059031295	0.1903571485839532	0.001159450222000162	0.002574829358009509	0.001052654821287861	0.001018614198058236	0.001034799024286072	0.0232126762738838	-0.01394813678936509	-0.01310551219599731	0.02032243103444369	-0.005914669518500458	-0.02664068764528279	-0.006984331935033302	0.009313105270253887	-4.593220555509289	-4.565206007266609	0.07169018968337822	0.0750520368838227	0.01560696164813541	-0.01065935922110558	0.05906597265577456	0.3012489887930209	-0.1537210459798729	0.08398138181563734	-0.1723383955353625	-0.004815320994527651	-0.02327426919811574	0.008129808248321378	0.2935432872952213	0.2054777814140172	-0.01735361546455724	-0.8678080373157633	-0.7754922654066186	0.02199258332245548	1.777809499190691	0.8695088689234419	0.03212121604562461	0.02192545388158284	0.2110121546198255	-0.0017743759153354	0.111923241067808	-0.08010675456212783	0.0351257217598611	0.2916542323595616	-0.01839272598441727	-0.01541324024536736	0.1880239651192492	0.06664550205993543	-0.009445288853190051	-0.005982210408276845	0.06957386648578999	0.8688114350349387	-0.6260984072729436	0.09793196852245457	0.04790206411621941	-0.7221142851234376	-0.6430461587703684	-0.4752606037356837	0.01778524166652923	-0.1444567551449181	0.2132571370915297	0.3481726590989137	0.2371509540530065	0.9971929260590739	1.102163809231857	0.04573927539121114	-0.01997444077996532	-0.2643666055336457	0.001273111627320868	0.006398280302369075	0.08094963519786645	0.049294752509886	0.03565085415370547	0.1465361571271081	0.04620377356007251	-0.07626271259943201	-0.2625626606579978	-0.6156941810453828	-0.7711772382552092	-0.0287197220018373	0.1540220308375079	-0.1604230877884592	1.303849777896397	0.3251551168332351	0.1232999630750747	-0.2340538456858329	-0.2478077616630245	-0.01236310843831963	-0.6551840186986351	-0.417222020825593	0.3969918635367493	0.06764860345781996	0.1730322269721805	-0.6857908645613711	0.1796805423898762	0.2580669206012888	-0.6317303005926465	-0.06626008626611359	-0.05306738695574849	-0.03907213216409611	-1.556630755887569e-16	-6.926958718044545e-15
0.24	-0.01211154267059909	-0.04611943268256535	0.07170532196053393	0.5348406943713594	0.9380710314633365	0.008329849864383969	0.3009999023206915	-0.05835789484572532	0.02026194854422911	0.1067162715467953	0.08299917926100378	-0.1518176749998434	0.007313772587149416	0.06344945802481528	-0.1086814065411966	1.093776812233867	0.1620179417986016	-1.093776812233867	-0.1620179417986017	-0.2121416932546573	-0.08318764313178267	0.01539240840551648	-0.1662368012935303	-0.08759093052177208	-0.04420152375615569	0.02153690024403751	0.1092188843255348	0.621207468243178	0.6472059262742298	0.1013129723194227	0.01877385381787585	0.1978597897202168	0.07125482628495985	-0.3734162510787614	0.3828278626463436	-0.4435841115731742	1.260460132500838	0.06868949885734169	0.03542294797489215	3.083069436059315	0.7656711968774176	-0.4821716902652997	-1.810833824040916	-0.1221554227167128	0.8164251216394989	0.01279709985199058	-0.3741176918724953	0.3655326925970008	-1.776924464390944	-1.360169959345724	1.776924464390944	1.360169959345724	1.576575965320944	-0.3448089096196142	-0.0867932313974517	-1.50558757944517	0.368821103042393	0.1241022838496772	2.287311676301111	0.5525646613008455	1.370127564153127	-0.7483871376035044	0.2094860327465555	-0.4138002943736544	-1.886034960742938	0.04507732835724569	0.001083634162595972	0.01562488128720802	0.00106886645501832	0.01810493999795133	0.001021516351701192	0.004074483533209303	0.001039331789935597	0.006185780088332928	0.001314712754368423	0.03151362578656541	0.1927146044689921	0.1834433541172658	0.2028293163289421	0.2067536463937284	0.01046913546792148	0.0158031836810519	0.005217770054587362	0.04044088418661063	0.001933857997219192	0.1247772968280364	0.001736804217509815	0.02736021068320538	0.001194714503151775	0.014835364137865	0.001046470641698731	0.07413320239515686	0.001021012411666554	0.0451564943424124	0.001080514500134159	0.006404568209479883	0.008688664604672823	0.03043587710305148	0.4089161235660179	0.3725495737028006	0.001109930779996183	0.01866294422940148	0.1319091275425572	0.1463449772413155	0.02463228959597386	0.03853680298771437	0.001180392922188266	0.004062235653465501	0.001260274535505407	0.009377471698218389	0.007486293363597967	0.04242418059504837	0.001351579285966938	0.009353131979638602	0.1017112680166656	0.0994462655925689	0.001032874520650313	0.02619770841626766	0.001566206772419824	0.01614006769690191	0.006468569787649653	0.02426774164943471	0.00108179056867113	0.00231710056714692	0.001913871502612192	0.01957443917273759	0.1688270773336142	0.1703710556402628	0.001755744399827714	0.04090673757290238	0.001068116990526144	0.004083338995195656	0.001141203970249094	0.007391265432605729	0.001016389848909709	0.03735934938476949	0.4033077467102895	0.3793593252773612	0.1340106512631178	0.103128294987637	0.002775186991300206	0.1449482304243001	0.001020039666839933	0.02727780633646868	0.05232862276903894	0.04511749244725836	0.04793709430340641	0.03782096610753012	0.04139115832762719	0.02793386811294501	0.1039411542849561	0.0896182124429965	0.1141574801574612	0.08745637082015574	0.03113403525604636	0.02858658416822804	0.05687908797473835	0.05161220121383945	0.1441667965380714	0.1296400476785491	0.2639902019217957	0.2036675921691812	0.2034335553824679	0.1611670518187221	0.003635936938615077	0.0104903839714478	0.001551303054745637	0.0404828316121653	0.02968442240630953	0.1468478885378841	0.001360318329456114	0.02505259180404851	0.001117189778397934	0.01367220363037363	0.001042415770131654	0.01186644262229999	0.00102661243092549	0.006448715053421902	0.001020953735773907	0.00975746280195465	0.001031803636435095	0.0254476010088387	0.001101168676846864	0.0218887957998385	0.1022124810165345	0.1051044309035917	0.05314784457981144	0.0507808750389136	0.006056560249100215	0.04107948288747471	0.04647017778198047	0.04536944756765362	0.05863564351322973	0.05411427145888106	0.07567735730116677	0.111346962885126	0.03201410382794547	0.0395673939489835	0.2960968411744823	0.2351993432520475	0.001176911391223823	0.0460439332855291	0.03832329030167506	0.01175535089699921	0.02459555375995349	0.03801722963897699	0.004077924395196382	0.01476702072238304	0.001637554749027193	0.01971185846467674	0.00137450733696669	0.1148746166305518	0.06035592319896279	0.08190821825399541	0.04502599343590224	0.01890759730249594	0.05373350188728326	0.05267167203543362	0.001009204854119389	0.02826654312896715	0.01714607176739503	0.02351702932754593	0.1854735822512232	0.1068641340252306	0.001153770710025861	0.1168209885246594	0.008465374627122596	0.05925953365874494	0.001050610864725135	0.02907815421553506	0.001017910392133326	0.02395235693744026	0.001033480302426966	0.01661235087024065	0.02292929967353191	-0.01375405672525824	-0.01308049734669413	0.02024171785949022	-0.006445270536250098	-0.0270453888126945	-0.006732265547470402	0.009621444329016685	0.001095052565761082	0.001084834725366439	0.001020230176439373	0.001033647962961905	0.001402139106656377	0.2056980865522921	0.1994102974875608	0.01298101241168165	0.001362878770782503	0.001825767661290472	0.001350222231062289	0.00113623199373019	0.001051976475576678	0.001023726628441583	0.001007558848397166	0.00102506597081031	0.3782912306300216	0.001110408739760415	0.1677381886406599	0.03912138190167163	0.001152990708996631	0.001263931357617121	0.01515937986195852	0.001570597689079598	0.1078472359163065	0.001024238012553535	0.001463805437017344	0.01230639229705454	0.001067813537648542	0.00147254426621394	0.1783807840066824	0.002118103529189089	0.001052377568304817	0.001113501212107648	0.001016958066586973	0.4312342739801197	0.1145261595609062	0.001476403966341504	0.001017779753438735	0.036971152726082	0.03328129041489631	0.02910171396121331	0.1054332621973277	0.112148149446133	0.03384576438285941	0.0536551968733344	0.1326188433012765	0.2846089801060983	0.2315582646768544	0.005475278833892489	0.001468200797126659	0.02735212745636829	0.001364785808999614	0.001117544834478142	0.001033191407207002	0.001018139691307698	0.001021814747722012	0.001032726135082372	0.001104323757494326	0.09261729273184496	0.05062674166061849	0.001096551542650003	0.03033051200228321	0.05841405446305448	0.07503887797635675	0.02867438545957124	0.3147768189253455	0.001139530809927486	0.04293935542415675	0.02108077137308928	0.001253228593144943	0.001393208495106868	0.001391567338317452	0.0514969524770887	0.05105096140541898	0.04949148405157622	0.001005803612313024	0.01162672697148965	0.1971172041530888	0.001166544898664787	0.00120711062061778	0.001058355823848024	0.001020561279687651	0.001038561510136695	0.02201096231512488	-0.01346903222285083	-0.01248009921724679	0.02090459674323947	-0.005064520769470543	-0.02559500977151941	-0.002596920105579626	0.01602205238053073	-4.275146069233366	-4.230516140087393	-0.006322336957740165	0.05913678225165517	-0.02350052089797718	-0.0005845831956719131	0.06224618368384374	0.3409653926491102	-0.1597027638519574	0.1439301643395426	-0.2258936205696319	0.004190827826112655	0.002467803681302028	0.008760747181521049	0.3002863810526609	0.2115051144554553	-0.02532215599178361	-0.4304609245224801	-0.7471540714782682	0.0112153675586755	1.827526322478312	0.9869622918670113	0.01367503424200631	-0.002243249017974661	0.3847020312915466	0.005628819386787423	0.1949332472085127	-0.05519677486219823	0.0504815860273757	0.4072736161162765	0.09657795032308669	-0.02945231417796386	0.2693404278219785	0.06672118446596467	-0.002513560222663589	-0.008372366996443982	0.07264221473637815	0.8329040594891193	-0.6828954495805635	0.1336384398646097	0.07568697485717407	-0.6983358727061136	-0.618284305511326	-0.4580985799230997	0.02783088272464999	-0.1066570803363912	0.1187416845240171	0.1166589770024157	0.06394468709957397	1.031805685656803	1.149453474220747	0.1009141692374969	-0.02117182534991197	-0.226665881620938	0.005346038094616454	0.009659718454189899	0.1288549509283418	0.06170088912161237	0.0281602814711615	0.1689848040951452	0.217115642327919	-0.2171225775831168	-0.1508271919706077	-0.3290539775219271	-0.8342650698217645	-0.05903871741750995	0.04164319007638809	-0.1448463156379197	1.141707019521783	0.3435106913390076	0.1898409577702624	-0.2253012506576461	-0.1395139005331808	-0.01901543701797683	-0.675558628447142	-0.4387180312996274	0.472432612870951	-0.09954313812579789	0.2410800333087236	-0.3502809140060836	0.2680549804410498	0.2230752359777966	-0.3961378709965063	-0.0872077918882606	-0.06966842342419421	-0.04946161541532382	6.440791951098697e-17	1.796677321174378e-14
0.25	-0.01577358026069573	-0.04239371900276599	0.06701067901520301	0.5473950285677898	0.9386240695724053	0.008646651742748221	0.3309441832462223	-0.05078806944922545	0.01514033206674719	0.08874837375691652	0.08176929021444169	-0.1431457287125915	0.007192889887890214	0.05998310365426372	-0.104735642101737	1.073173680318338	0.1487087226593584	-1.073173680318338	-0.1487087226593584	-0.1961941702879087	-0.08681895571104928	0.01446553729964851	-0.1816658856553447	-0.08392988203378411	-0.04275453685343858	0.04353180550457272	0.1147701050369178	0.6352717955869555	0.6417551873841477	0.1038134695337771	0.01424683724945639	0.180066030378023	0.07207386137289912	-0.3557193794190706	0.3600190491986818	-0.4934208479043778	1.250771250236139	0.04205523377527238	0.02766676598574185	2.899165136243689	0.7465450649486373	-0.5351126281393466	-1.785494145076354	-0.1222580688902467	0.9135630148521379	-0.03949387676072504	-0.3160046628179566	0.4224126484002924	-2.340724782026581	-1.299218652464691	2.34072478202663	1.299218652464691	1.612207914688206	-0.3814984989393249	-0.09939799955804872	-1.567729707740204	0.3664696625906429	0.1654882090656225	2.107665100914154	0.5597081906086898	1.440007464335157	-0.3767656128676176	0.2888932975311765	-0.4900067478815907	-1.676319549147336	0.1176316207110348	0.001092260701121534	0.01608713033543814	0.001082840060078653	0.0188274276141679	0.001020812635364234	0.004094069925547734	0.001036064672878531	0.006102122432929799	0.001380751590060368	0.03210240407298922	0.197830719856717	0.1867939415816149	0.201334492102385	0.2051101950705503	0.01172734287218215	0.01691217508658516	0.003319795411088597	0.03875161487072622	0.001866348081765885	0.1248504913448337	0.001542805464286014	0.02739168088827453	0.001163889623357766	0.01493562537396796	0.001050432970087721	0.07715865340340647	0.001022964735721174	0.04728915502585794	0.001044677041535837	0.00623525032923054	0.004975185444139375	0.02668775418260324	0.3976387275370479	0.3654768603161159	0.001110292545758432	0.01884433088756698	0.1496359676687545	0.1642691806501223	0.03088727888747617	0.0453986466895165	0.001164492842446129	0.004295962332584893	0.001262975559608742	0.009513859717099444	0.01556388464966413	0.04792337765044158	0.004924462940536255	0.01157591754908667	0.1049583601686058	0.1013905407760077	0.001028088571172684	0.02575287088208495	0.002073729584008942	0.01709058392731999	0.01032204476787113	0.02833490983426142	0.001073095596452391	0.002487078676177782	0.001678080802400737	0.01933783939750533	0.1734177044788807	0.1734736429423521	0.002857519392652753	0.04237517045396794	0.001059246141402366	0.004001417110732648	0.001125190636053808	0.00731806184407991	0.001016762385418284	0.03809943167563538	0.4138080325041711	0.3878285203276375	0.124816338538569	0.09632015164801308	0.002132063044159528	0.146442166652746	0.001018785221349254	0.02800038400807684	0.04358176596581823	0.03834556578501682	0.03963474640522929	0.03189329248211029	0.03431202780866172	0.02356210020833108	0.1037207793682536	0.08942952449943592	0.1123418089212922	0.08630866708791413	0.03196048785552662	0.02929640362250586	0.05392957018899616	0.0519720309199855	0.1372669875024971	0.1293510543877894	0.2718055152075458	0.2138866839499531	0.2150040283417343	0.1726145734407514	0.005856803554392968	0.01241628927627657	0.001515040668563827	0.04029559709844132	0.02857519147507048	0.1447219662791411	0.001359763804008239	0.02506562814271319	0.001115587108418276	0.01374218519352603	0.001036568088985171	0.0130378895249209	0.001021714259465639	0.007085736112473796	0.001021787047087845	0.01007114082209269	0.001033323988870431	0.02702997729517653	0.001109825188954887	0.02297296678866484	0.09625452259485071	0.102253653852395	0.05167395614761574	0.04929308813522865	0.003642150507306276	0.03825095607334487	0.03718192215495814	0.03759493693985738	0.0579414068104003	0.05326665756107325	0.07479940641418611	0.1113636945774242	0.02956495920976209	0.03790375959714952	0.3034743453147052	0.2459433908899279	0.001159522231628268	0.04956843204679635	0.03987599850751084	0.01360964579981489	0.02251656415083336	0.03592668729839864	0.002698836700871619	0.01362387840805474	0.001507448250402896	0.01956234554224242	0.001389669397652694	0.1078850642473598	0.05499559501622763	0.07736534882283175	0.04776131991329326	0.023792927452793	0.05059198527886066	0.05121473493387689	0.001007561806399593	0.03024953776965448	0.01453000427117123	0.02068193074415721	0.1913977704736789	0.1097905368475592	0.001159315711519029	0.1188114796567573	0.004946652174526972	0.05634708907897692	0.00105704364660323	0.02807961845154662	0.001020103199753363	0.02315610389522175	0.001037733105091086	0.01604817100275451	0.02185777724713547	-0.01329333836674112	-0.01240397022967163	0.02068445366975984	-0.005777305668374082	-0.02553446547357371	-0.004566483888367252	0.01077053771406403	0.001106476938114177	0.001108005587390442	0.001019953391477603	0.00103183189910625	0.001489693151459512	0.2071277533629828	0.1982273741191412	0.01317191669135186	0.001282869905464545	0.00177055014334302	0.001332143607614551	0.001128031316737051	0.001056740657252411	0.001026071132345595	0.001007216050793558	0.001020500318382994	0.3687042093723163	0.001110889531126134	0.1843936453977152	0.03704521550615041	0.00114365851056238	0.00126736105853395	0.03206674715484293	0.01468789282651905	0.1109759934181382	0.001022150877503532	0.003567994928146255	0.01624901405755994	0.001060855458459752	0.001397633371384122	0.183005576606726	0.005611058472097789	0.001048011221615449	0.001104301525454116	0.001017312566556964	0.4413311206557806	0.1080963378130826	0.001444372119386427	0.001017225775666366	0.02949924924294791	0.02657031253077247	0.02328498719403079	0.1016521448790403	0.1076251625190949	0.03211804285119996	0.04735931225298875	0.1215822939643531	0.2881209652126688	0.2379328460858957	0.01050930801003096	0.001484869153749251	0.02726191095425641	0.001354447478055097	0.001110850312942806	0.001028189096581666	0.00101532765508506	0.001023364657622983	0.001036751017546471	0.001131117192730446	0.08391188234753777	0.04920173448106392	0.001087634361296981	0.02247045013948263	0.05591899455815244	0.07244826218728488	0.02509458320789524	0.3206293745767319	0.001143008597719513	0.04065656978352245	0.01940550675342464	0.001247842271090704	0.001353613623610659	0.001417234472726292	0.04554553768360563	0.05107710881353658	0.04435744248145516	0.001005892738986654	0.01168448273755077	0.204940701232617	0.00116385802245683	0.001200112630071549	0.001068294309483065	0.001023928645779121	0.001045203588808323	0.02066370676634332	-0.01269206492331592	-0.01166653992267494	0.02095107502124323	-0.005679568719613268	-0.02397510669606437	-0.003976353255501545	0.007718419365937364	-3.976319177951366	-3.837175106586743	0.07285153521245896	0.07958630435467613	0.01469126011021846	-0.01273134957394647	0.05669061678985548	0.3190065387682269	-0.1694618734466199	0.0829444586640066	-0.1224892201562284	0.01074486291950898	0.005726987870361231	0.01122017966750561	0.3050664077352128	0.2153575063790832	-0.01234337872260904	-0.3093266694028904	-0.6672409792672446	0.02156306340945673	1.758018335153515	0.4219636067376288	0.02811700405179113	0.02161370689630776	0.7042540880922661	0.4091175738967711	0.1913806784612973	-0.03448035590877258	0.137906640254227	0.4056107678274682	-0.02346462214384833	-0.01931642836705501	0.3485956828546591	0.2135926109031463	-0.01146024401069377	-0.006884490018406926	0.07580634619601892	0.8654483174585517	-0.6718089557709551	0.1641891607425389	0.0730929709442065	-0.6563312268744396	-0.5675928230334156	-0.41735273115942	-0.06194027559364189	-0.1257422604916942	0.02382292789267007	-0.05000979472959682	-0.1252621767798779	1.012733637342565	1.138282170866444	0.2699984601285376	-0.01659484981721939	-0.1970334693902226	-0.001685636782818312	0.004950403920678454	0.1140519721952631	0.06633633974371508	0.03245414289903614	0.1527748888124445	0.05384808901964662	-0.3555885610925245	-0.1438718829340651	-0.2345416376480529	-0.7318836919048899	-0.1097597403504139	-0.0378353215133641	-0.1905641284231822	1.034262133545485	0.3609235216256523	0.1823726667175632	-0.1956255535341826	-0.08432165650261114	-0.01214631637196111	-0.7146131362406078	-0.4708374866654976	0.5004947525866507	-0.1947880613593281	0.1736208186214367	-0.2212389238266859	0.3213919732338186	0.1776228641283603	-0.2037478494543463	-0.1114539623655406	-0.08888645348929913	-0.06270184692446316	1.643137492276561e-16	2.268226332198842e-14
0.26	-0.01916049250854488	-0.03896496818089067	0.06187537759422056	0.5598634102451033	0.9389148783552208	0.00887777194986379	0.3588507727895041	-0.04346196989623143	0.009700475523276983	0.07095142042244178	0.08058530423730742	-0.1336344371219748	0.006473490310971003	0.05719233515684703	-0.1002573045110757	1.0470218593271	0.1360826730700716	-1.0470218593271	-0.1360826730700717	-0.179911949227768	-0.09081851096475491	0.01338810821871605	-0.1973414037447674	-0.08019991590925164	-0.04088789732740401	0.06361011676448501	0.1204536223303676	0.6499530087245368	0.638970514567775	0.1070564360181754	0.009005644288816237	0.1642613459082389	0.0735854973287878	-0.318391182629256	0.3234352910614742	-0.5317158067034838	1.243269628677492	0.01624363360667221	0.01828661372515525	2.675531159609551	0.7169260281761863	-0.5458197034629119	-1.776644932960026	-0.1129748088311365	0.9842941823124605	-0.1069062756626342	-0.2390005172461671	0.4720473228377331	-2.886662279532838	-1.223536049354434	2.886662279532838	1.223536049354434	1.643515583999337	-0.4184574445073259	-0.1169048264091255	-1.554874324966881	0.3826046303513119	0.2080328085131315	1.903992876176525	0.5790239777142303	1.49350472291395	-0.2151739228615999	0.3579798867553219	-0.5566355728178212	-1.488219986259549	0.183597501947165	0.001102286458315308	0.01656349976363818	0.001101413416068389	0.01958117735230807	0.001020322484532349	0.004113777950314059	0.001033523384627224	0.005999465063073846	0.001457536014889907	0.03267106098613739	0.2015385008573391	0.1896205736635806	0.1999540584992789	0.2033549214715372	0.01246002006150345	0.01756359969227182	0.002321515858452233	0.03778052023250631	0.001804968812395048	0.1249981298341461	0.001436659062865575	0.02751276545136902	0.001144377484889197	0.0150583413237826	0.001054796358149735	0.08023978229262052	0.001025113233350447	0.04947025415290253	0.001026592419124309	0.006081661461741409	0.003081392643231865	0.02444608351827879	0.386831763423468	0.3592077066492841	0.00111071384172197	0.01902422748429331	0.1665609577259263	0.1815194234617958	0.03314246916264702	0.04770721828734897	0.001151876896811988	0.004525509783906999	0.001266040906484348	0.009651602918192833	0.02775866546971775	0.05629159652299632	0.01316520934786361	0.0169392690454527	0.1081409649851326	0.103223056941435	0.001024652607701711	0.02549390881940346	0.003376553735634872	0.01886390010594488	0.01419120420288065	0.03236897194556063	0.001065269253623876	0.002630162251714942	0.001522574380040036	0.01915913485274352	0.1779973625125109	0.1772913423025315	0.005145489106334395	0.04491113417408495	0.001052628303820163	0.003902345568165816	0.001112584598306755	0.007241252846044755	0.001017125899069065	0.03888411836387439	0.4241212180864792	0.3967585589643798	0.1166493239842861	0.08983060112368356	0.001793315220570473	0.1482128207375093	0.001017881173583887	0.0288249539849488	0.03529919656377511	0.03198523256712418	0.03196091865730902	0.02646226157764635	0.02774288646973878	0.01956485888656137	0.1019969252478175	0.08845197084798687	0.1093909325367859	0.08488435372272674	0.03157891065210969	0.02907505715729989	0.04943566066282928	0.05050567014011998	0.1286265077254863	0.1270644275123854	0.2780682194806637	0.2239366842529323	0.224534430893388	0.1838973216496775	0.00945625931238899	0.01560498454200948	0.001505228560767748	0.0401445391673691	0.02794838004072582	0.1429369211648288	0.001354318263998628	0.02503994173996918	0.00111143776421176	0.01378348790367497	0.001031143215870939	0.01431983291819329	0.001017859604266393	0.007788102189394957	0.001022978824032087	0.01036412206678845	0.001036097157285671	0.02860878749788902	0.001127552518505507	0.02404834825187637	0.08906567293995993	0.09794154511301578	0.05021881063246614	0.04796060349687913	0.002415812340069584	0.03643084508764399	0.02841761745229985	0.03050684100620946	0.05643117529846704	0.05193356308774688	0.07316540174969782	0.1105994870569263	0.02656683680748197	0.03570243990663386	0.3102915689501304	0.2564277784327813	0.001152568167790352	0.0532530929322691	0.03963758350007243	0.01542989710984435	0.02062410339689569	0.03404835184676976	0.002001693515567429	0.01317644570891228	0.001422548473105697	0.01944374875393148	0.001410082116501986	0.1007371281447523	0.04931747812437879	0.07247183588603916	0.04924102306132653	0.02883471906219335	0.04651822441310418	0.04871703522477255	0.001006785272264889	0.0321009979772498	0.01320711565001915	0.01900224842791184	0.1979988320337703	0.11337530127409	0.001160743893893478	0.1204254432809583	0.003152012507052453	0.05483664057971117	0.00106522988393669	0.02686998293910287	0.001022883552813613	0.02218854249825799	0.00104318102596932	0.01537176415490046	0.02060243273914896	-0.01262178738087881	-0.01163608832761624	0.02086301779185236	-0.00596468267917728	-0.02395088897689673	-0.004764178768614146	0.005617813499350894	0.001117901310467322	0.001131176449414536	0.001019676606515833	0.001030015835250587	0.001577247196262608	0.208557420173673	0.1970444507507216	0.01336282097102206	0.001202861040146557	0.001715332625395568	0.001314064984166815	0.001119830639743889	0.001061504838928142	0.001028415636249606	0.001006873253189983	0.001015934665955651	0.359117188114611	0.001111370322491857	0.2010491021547706	0.03496904911062918	0.001134326312128096	0.001270790759450782	0.04897411444772733	0.02780518796395849	0.1141047509199693	0.001020063742453527	0.005672184419275064	0.02019163581806536	0.001053897379270996	0.001322722476552986	0.1876303692067696	0.00910401341500648	0.001043644874926063	0.001095101838800552	0.00101766706652696	0.4514279673314415	0.1016665160652591	0.001412340272431341	0.001016671797893994	0.02202734575981383	0.01985933464664862	0.01746826042684829	0.09787102756075289	0.1031021755920568	0.03039032131954057	0.0410634276326431	0.1105457446274298	0.2916329503192394	0.244307427494937	0.0155433371861694	0.001501537510371846	0.02717169445214452	0.001344109147110576	0.001104155791407466	0.001023186785956164	0.001012515618862394	0.001024914567523966	0.001040775900010563	0.00115791062796659	0.07520647196323058	0.04777672730150934	0.001078717179944013	0.01461038827668204	0.05342393465325037	0.069857646398213	0.02151478095621922	0.3264819302281182	0.001146486385511585	0.03837378414288816	0.01773024213376002	0.001242455949036491	0.001314018752112823	0.001442901607135133	0.03959412289012257	0.05110325622165419	0.03922340091133409	0.001005981865660287	0.01174223850361189	0.2127641983121451	0.001161171146248875	0.001193114639525365	0.001078232795118119	0.001027296011870609	0.001051845667479965	0.01931645121756177	-0.01191509762378102	-0.01085298062810309	0.02099755329924698	-0.006294616669755979	-0.02235520362060931	-0.005355786405423463	-0.0005852136486560096	-3.704744438338544	-3.40373087836082	-0.003498260963029891	0.06538920663669469	-0.02347619441146938	-0.004384526086270799	0.05822190902829945	0.2361743161723968	-0.1820672190189499	0.05241680437040182	-0.08225868503675768	0.01907962232871527	0.02039067528634915	0.01325168992369537	0.3114219572455915	0.2211928031752546	-0.02217635343932572	-0.1291704732977965	-0.5864421275076617	0.01091735527104528	1.692734203051727	0.07630787107283334	0.0128391886832718	-0.00197221257492917	0.9585063947237665	0.6337420047703083	0.1725814436061917	-0.01802168056198346	0.2150415756683393	0.4006524014116682	0.09119904362271443	-0.0178732683520763	0.4123628394399981	0.2802273522762161	-0.005943491843524568	-0.009093448898168618	0.08156309421102095	0.9250727767822889	-0.6191768865216626	0.1889820111279752	0.09608543591003391	-0.6160171838363853	-0.5189557613201414	-0.38319326335431	-0.1299422588529439	-0.1619790069254765	-0.06749149937312308	-0.2485791201998572	-0.3355820298291341	0.9979873900982897	1.116498791600122	0.3534721614168125	-0.01393650882008961	-0.1584904527347765	-0.00239851018712496	0.003923947853498624	0.1509542490585939	0.07476989269544468	0.02402092638283376	0.1682715873701797	0.2153577372048321	-0.5093889152195391	-0.1197667389034521	-0.127370811834978	-0.6969821309918921	-0.1561348325210756	-0.1145446524828355	-0.2523833833742251	1.089775000516391	0.3755431161804239	0.183032239213036	-0.1828598728677921	-0.0003719774976024382	-0.01283221071782888	-0.707235372330286	-0.5088467324252373	0.5037249046916685	-0.3076956596351985	0.2147731466903268	-0.1191976605773987	0.3997273012814877	0.1477697343984332	-0.1157386548962331	-0.1294277415792234	-0.1039300943732887	-0.07190701148887559	1.488610201765735e-16	8.026641285471126e-15
0.27	-0.02212058828041071	-0.03594161962826838	0.05636666507287554	0.5722691816373228	0.9389502709619256	0.009012732208961795	0.3843588470673404	-0.03647753084211242	0.004299138454356534	0.05320619383952956	0.07952171772793148	-0.1234564571620905	0.005054812789916959	0.05522154230007622	-0.09526869406282015	1.015524345616289	0.1242944643924568	-1.015524345616289	-0.1242944643924569	-0.1633493475155091	-0.09518278667581306	0.01212377849965442	-0.2124550748172438	-0.0762011334142499	-0.03863308074666709	0.08138249385001375	0.1264013735649992	0.6650786068979142	0.6365136094203709	0.1110189713167012	0.003105408675982989	0.1500299427616454	0.07575262838701868	-0.2743448781118443	0.2810102380492089	-0.5705431398439866	1.238221236822864	-0.009290015303646133	0.00882949065427286	2.42465545753374	0.6790682112105867	-0.5319095461063871	-1.769326291359003	-0.09997032535549716	1.051657198149143	-0.1754423471252193	-0.1553842509179175	0.5261206047790068	-3.40547705119454	-1.128072541861353	3.405477051194557	1.128072541861353	1.667617229810499	-0.454076243983524	-0.135305598259723	-1.468939306931386	0.417189496371848	0.2400310128238959	1.635013278943426	0.6153524064549154	1.530850423453486	-0.2759657449920013	0.4188956045456196	-0.6226206260223298	-1.358234894651279	0.2486221980594061	0.001111854597889232	0.0170360015098547	0.001122387278989043	0.02035108803616065	0.001019862093407355	0.004129264523429016	0.001031471214179826	0.00589269866452793	0.001615027950074276	0.03327795413349658	0.2046030986989955	0.1915409604867222	0.1986826488029028	0.2014366094289414	0.01234272540893145	0.01747939079933377	0.001765052454592924	0.03706156503597087	0.0017467231134969	0.1252177375335573	0.001372121393437573	0.02771183916058895	0.001131261606058101	0.01520266370313084	0.001060199951567966	0.08338158268379152	0.001027642078566072	0.0517065778027079	0.00101691376440867	0.005939042717954313	0.002072007836049267	0.02300721399333957	0.3769258547964341	0.3538374224767313	0.001110685062981101	0.01919740630379838	0.1828164697788169	0.1981221592370049	0.03329025486518016	0.04756963119024112	0.001141607443594817	0.004759256191730316	0.001268092308871904	0.009783773364721469	0.04343817420648437	0.06701904181377995	0.02379111030704411	0.02377485864738194	0.1105325783681607	0.1044109226699236	0.0010220406256107	0.02541620815297898	0.005460643739011678	0.02141041804822184	0.01770565547250856	0.0360052978984176	0.001058196711263332	0.002794540972086313	0.001415948820692838	0.01900787610727609	0.1823754362602928	0.1816295061691522	0.008450014664166519	0.04833375193570871	0.001047491206981028	0.003800121272329532	0.00110235921937547	0.007160158622121196	0.001017653348059384	0.03973501352006077	0.4348156852548142	0.4063616404947888	0.1085496882072225	0.08361296019022027	0.001612497662926139	0.1502230777239014	0.00101720934115675	0.02976209532224541	0.02688473081486724	0.02565524030514047	0.02415686587353843	0.0210808693712031	0.02110412664470927	0.01562496820018892	0.09961387857671472	0.08718279987740551	0.106161015208156	0.08343839163637323	0.03048832966352006	0.02827809623410944	0.04391795211285471	0.04741956512915738	0.119283008093142	0.1233842358969219	0.2810312846354809	0.2339119754597345	0.2292640309389283	0.194714932557135	0.01369668054040174	0.01943891527766332	0.001522630284535028	0.04003798146995745	0.02817262664292212	0.1415612434506814	0.001353676989919973	0.02497706038693222	0.001109248620394497	0.0137880016932975	0.00102731298216032	0.01575170090789868	0.001015266548380938	0.008539987889319721	0.001024252088964353	0.01063108056754865	0.001040274409281901	0.03015783281097257	0.001152315597160737	0.02512757370723264	0.08134385181805663	0.09262869331335197	0.0491398969601681	0.04702688449001563	0.001762560143439827	0.03514100753134927	0.02033363678822782	0.02397130283170011	0.05438247645589479	0.05028643268631253	0.07203940686348038	0.1097652984557203	0.02527808004513381	0.03413629512593141	0.3143804913141852	0.2673028051211384	0.001149854955594302	0.05703862401642178	0.03746429928789921	0.0170201310603778	0.01917993662349454	0.03259877988035045	0.001623685625695069	0.01304868156970669	0.001365823384588105	0.01934062288261286	0.001433504918284912	0.09358750732983928	0.04369187857197848	0.06753451997957673	0.04963827328998498	0.0336994204170835	0.04210129188148463	0.04563247890610649	0.001006525032629502	0.03382584572679292	0.01376890466982572	0.01865026851390027	0.2012360520517693	0.1173148465775383	0.001161914887612477	0.1216322749719176	0.002190272951549293	0.05402931767758186	0.001075698776608812	0.02547835653639888	0.001026430184994142	0.02106915562385109	0.001050233521538158	0.01459844466328938	0.01987303866596345	-0.01159027834200876	-0.01086556484203608	0.02135151135278126	-0.00623674738051845	-0.02217395949918707	-0.005312393523905244	0.002574263202817288	0.001125127735096963	0.001155261813903373	0.001019134482692196	0.001028759576456288	0.001950193158159954	0.2109737253441423	0.1960601042256442	0.01124087959669029	0.001167342095053457	0.001661058785586311	0.00129706819216673	0.001115722650422646	0.001069479290706938	0.001031846363731042	0.001006813135239361	0.001014345500565326	0.352969890838516	0.001110049944939166	0.2164246262101999	0.0321725989539795	0.001128027926602894	0.001269754061733751	0.07274165649033355	0.042143252332242	0.1137960117615087	0.001018694780194857	0.009338546817087914	0.02272257423346826	0.001048243738434971	0.001289621653069749	0.1912807603672832	0.0143861982498096	0.001040874536524321	0.00108884718865038	0.001018655117589725	0.4645840458035811	0.09276407327287542	0.001433547483450124	0.001016373370770759	0.01303579947817444	0.01130188231431354	0.01032081204171817	0.09490430270441474	0.1002396917703197	0.0282410024597335	0.03396333382559396	0.1011083587388819	0.2822497962098559	0.2317159255592167	0.02060220253927015	0.00157397630205929	0.02950066803654495	0.001360539393484539	0.001109350257974879	0.001023444821431861	0.001012612097846801	0.001026137928578194	0.001047876407576377	0.001195180639575961	0.06726842856004769	0.0478613977900474	0.001080802590012788	0.008299648899701554	0.05047804257075347	0.0711895486511195	0.02576981788939763	0.318885913229045	0.001147489676115719	0.03192597069169365	0.0174400432337448	0.001217756180035771	0.001300516823195185	0.001470624562529853	0.03456230701885389	0.04928049486670111	0.03471054473710464	0.001006484624358776	0.01661894128172821	0.2013893804909604	0.00116479522624453	0.001174273997062121	0.001093672489053802	0.001032511878639966	0.001062420826344519	0.01958891455151011	-0.0102989138775295	-0.01010510872753478	0.02212317135655075	-0.006462516650478149	-0.02025203472425587	-0.005825893973979198	0.002058294387453398	-3.429748478905366	-2.980388600128672	0.07263734685495601	0.08310615633657933	0.01413960297626897	-0.01412575005884069	0.06303592836392154	0.1479022620889649	-0.2045006304259439	-0.06041996379973142	-0.06461654463841242	0.0250283212928745	0.02069324075207848	0.01559497578096005	0.3172287915476782	0.226417742605265	-0.009898022447610046	-0.1395807924653547	-0.4834618683204848	0.0203463068217167	1.625154417960294	-0.09577624549341295	0.02903424313948109	0.02074446345658699	1.186074835264836	0.7287918944411317	0.06278437984502502	0.002521874415705289	0.2921733402428155	0.3312323672816522	-0.02069575253634156	-0.01327392963003966	0.4527119504181512	0.3934508328127356	-0.01261313766051213	-0.00767574928154267	0.08949029694371893	0.9952847599457844	-0.6315527010342689	0.2132359530729162	0.09560979711251545	-0.64930689498139	-0.556096219607949	-0.4032098731259816	-0.1270178141138257	-0.1289693692800511	-0.09581148588935472	-0.3718418274634253	-0.4041720838072191	0.988500525486824	1.033432169982922	0.408504509217317	-0.007553484125373417	-0.1154382507468337	-0.008550351219067455	-0.001940310619455916	0.1408291333605963	0.07558546428107782	0.02739172852577795	0.1467235517898123	0.05303197596798111	-0.5571654940326138	-0.06755565934547376	-0.1219638447084157	-0.6171289870332127	-0.1752048126104256	-0.05885118303440901	-0.05867906726575243	1.057159388647106	0.3807928036500008	0.1306318474104457	-0.1125128266917985	-0.01501581783489293	-0.008740356979178066	-0.7162840204957768	-0.483006158830829	0.4621206270350864	-0.3150638648413155	0.1426313075643286	0.04542332704719559	0.3819424880781619	0.09752416661040993	-0.05268630527011052	-0.1474401945466244	-0.1188848790692042	-0.08183916181821546	2.849621860255033e-16	4.441930961801471e-17
0.28	-0.02466172819813523	-0.03334924704818348	0.05045418595177315	0.5846345667226927	0.938726579988394	0.009056842814147705	0.4073153171717011	-0.02989847710076098	-0.0008869521145544652	0.03562637644053353	0.07858134108396864	-0.1125941853892962	0.002992380997100178	0.05408012620228571	-0.08972597565617818	0.9790595865319055	0.1136418851189872	-0.9790595865319056	-0.1136418851189873	-0.146587355204685	-0.09989360677001001	0.0106951066363822	-0.2267417782314627	-0.07185537342736109	-0.03614526696713919	0.09600099710363745	0.1328571932043223	0.680554727427399	0.6334560269004823	0.1151217167410033	-0.003430949757100583	0.137093162983371	0.07853381105718417	-0.2346000118010288	0.2372400965539235	-0.6124691266549539	1.23519236730763	-0.03557308244042599	0.0001166829427361231	2.165210324914469	0.6358489656226051	-0.502770403460938	-1.743563096176744	-0.08833283574850692	1.121152544894474	-0.2356571299977567	-0.07312516545056737	0.5828689145154149	-3.880111354247276	-0.9964101685253852	3.880111354247276	0.9964101685253852	1.683393703683563	-0.4877663211350601	-0.1497732552521204	-1.38948079331605	0.4520001287286566	0.2546322482707777	1.27321810979551	0.6806376586525457	1.563609194130041	-0.3353093973582678	0.3860219119105753	-0.6838601368679064	-1.229295312595721	0.3064078243341222	0.00112025137055399	0.01750902143371587	0.001144916416350132	0.02113356500309611	0.001019360816154396	0.004147891888682977	0.001029817171597383	0.005773810133178281	0.001880088982156852	0.03392936371182024	0.2074167104467574	0.1925786031780204	0.1975172599459983	0.1992068000445036	0.0112428288401938	0.01653197279944461	0.001468316174231561	0.03642650553237645	0.001690455034366013	0.1255024243347882	0.001331342367195487	0.02795201375030102	0.001122650545551078	0.01536988463610155	0.00106688941358309	0.08659017153475561	0.001030622057308248	0.05400552532139641	0.001012046533356892	0.005812688470203078	0.001564121579626171	0.02203492045346613	0.3681816221864456	0.3496215260565236	0.001110010292887418	0.0193637115845579	0.1984481342654013	0.2139693411404061	0.03204874241938007	0.04595267427749811	0.001133323810187013	0.005008677651867014	0.001268599669691013	0.009913255418848917	0.06238140348488034	0.07999493666493031	0.03597062540962054	0.0314234265107871	0.1117900233534942	0.1044345980934051	0.001020050433350259	0.02554515285048991	0.008318380960237201	0.02466559345991422	0.02072251619392002	0.03908601085364123	0.001051833811109294	0.002968798141214309	0.001346056144094403	0.01887574727968824	0.1864551279139506	0.1862944216415746	0.01270405764570853	0.05256324348562349	0.001043537940733452	0.003687847408218709	0.001094119644076902	0.007076730792516159	0.001018411207310364	0.04069141150109827	0.4462234781255425	0.4166590787762207	0.1000186197186083	0.07705551908573287	0.0015325722728003	0.152480871137417	0.001016724299956003	0.0308224892384648	0.01806338789510054	0.01901258213907483	0.01587652789040711	0.01536486639269895	0.01413679108707253	0.01153216143992505	0.09697452300083706	0.08584909698870105	0.1030711944420856	0.08226984715842944	0.0288933078682817	0.02708061142702042	0.03761046185806485	0.04300483468143639	0.1097811396850985	0.1189066700253694	0.2796992899902157	0.2435352882471623	0.2276691305654287	0.204294140651167	0.01830108166907071	0.02367888519640946	0.001567534536394458	0.03998990041559423	0.02939628034085449	0.1406522929368497	0.001361569890363759	0.02490148289961159	0.001110752371521037	0.01376629927747689	0.001025527797631617	0.01724461127496759	0.001014018897785942	0.009299375814847823	0.001025500387246696	0.01087237573243655	0.001045913878149761	0.03164698006455164	0.001183332045282158	0.02615988021326718	0.0734357019883151	0.08671855424597615	0.04859300074446955	0.04659791837244577	0.001435984501678296	0.03416422528779518	0.01299217009004655	0.01802419160308233	0.05191785279399666	0.04839119553864737	0.07199779127653971	0.1092913010907169	0.02663273840962805	0.03457218867132934	0.3145062830455611	0.2770095472355649	0.001149000392120805	0.06085354306526864	0.03327355216429131	0.01795487998838922	0.01829035252941438	0.03168892918741868	0.001421981205217266	0.0130794300023708	0.001330700354034088	0.01924999374043752	0.001459075945567182	0.08653954313796675	0.03828857428724973	0.06272391851015235	0.04901742833878426	0.03793523681787024	0.03760601169713312	0.0422987927130815	0.001006646482456728	0.03520232221545714	0.01643021194549837	0.0198431479542981	0.1989896095640073	0.1208893656090527	0.001164312659368137	0.1224544778695064	0.001697673976845652	0.05364370687949653	0.001088653720928632	0.02395032593647004	0.001030811789580404	0.01983209294565108	0.001059047961272433	0.01375333541883877	0.0198115495308682	-0.01016898616488439	-0.01011014241312983	0.02226475457796008	-0.006439368934780283	-0.02017953707571382	-0.005808536821375299	0.003322085128045632	0.001132354159726648	0.001179347178392283	0.001018592358868559	0.001027503317661981	0.002323139120057255	0.2133900305146115	0.1950757577005668	0.009118938222358519	0.001131823149960344	0.001606784945777047	0.001280071400166644	0.001111614661101381	0.001077453742485735	0.001035277091212477	0.001006753017288755	0.001012756335174994	0.346822593562421	0.001108729567386481	0.2318001502656293	0.02937614879732984	0.001121729541077663	0.001268717364016722	0.09650919853293975	0.05648131670052551	0.1134872726030481	0.001017325817936193	0.01300490921490067	0.0252535126488712	0.001042590097599076	0.00125652082958515	0.1949311515277968	0.01966838308461271	0.001038104198122564	0.001082592538500189	0.001019643168652492	0.4777401242757208	0.08386163048049178	0.001454754694468901	0.001016074943647527	0.004044253196535071	0.002744429981978461	0.003173363656588057	0.09193757784807662	0.09737720794858261	0.02609168359992646	0.02686324001854484	0.09167097285033395	0.2728666421004724	0.2191244236234963	0.02566106789237085	0.001646415093746692	0.03182964162094538	0.001376969639858515	0.001114544724542293	0.001023702856907543	0.00101270857683123	0.001027361289632435	0.001054976915142177	0.001232450651185258	0.05933038515686483	0.04794606827858546	0.001082888000081609	0.001988909522721068	0.04753215048825657	0.07252145090402598	0.03002485482257607	0.3112898962299718	0.001148492966719908	0.02547815724049915	0.01714984433372959	0.001193056411035038	0.001287014894276063	0.001498347517924576	0.02953049114758522	0.04745773351174803	0.03019768856287518	0.001006987383057268	0.02149564405984454	0.1900145626697756	0.001168419306240184	0.001155433354598909	0.001109112182989495	0.001037727745409309	0.001072995985209072	0.01986137788545846	-0.008682730131277979	-0.009357236826966472	0.02324878941385451	-0.00663041663120032	-0.01814886582790243	-0.006296001542534933	0.004701802423562815	-3.12304246353436	-2.622950619304483	-0.003394625433470317	0.06790246325342489	-0.02284803598273868	-0.006808952647038681	0.06712519522083885	0.05962548980370548	-0.244366687387336	-0.1202250170196327	-0.06547954644854383	0.03209544269225708	0.02861085138472973	0.01783140064809939	0.3247796492042507	0.2337175769518498	-0.01892345423173479	-0.03585527628464421	-0.3555645770385233	0.009542647522118357	1.541623428690218	-0.2195660920544755	0.01597419914668	-0.002509891054601803	1.408196306797052	0.7963376570654233	-0.06025661739524868	0.02330739222508785	0.3567730695511871	0.2895298018858374	0.09317473337246221	-0.01404728504439086	0.4777131606003087	0.4416021099343931	-0.007953405498506462	-0.009560170034257081	0.1026636591812707	1.063944126986855	-0.6871369207264634	0.2384892965526435	0.1207359516947063	-0.6785503646528656	-0.585877915732281	-0.4137764781326668	-0.1428486424774777	-0.1064954852434694	-0.1475962761533047	-0.5143042075515076	-0.4950568810467637	0.9275917062233954	0.8688182289150091	0.4346799980338493	-0.002241180210913451	-0.06514501267160556	-0.004937737043875109	-0.001319293235096754	0.1631627245313085	0.07627033781609988	0.01888825920848572	0.1562919754693647	0.2059739473404517	-0.6288463687618755	-0.01881616104464652	-0.06475974928592197	-0.579296741813372	-0.2057561817670679	-0.0425064052423198	0.1480242818458945	0.8561180857302989	0.3814207091194992	0.05193523470864973	-0.07491561817034544	0.03133053687471772	-0.01033286541372578	-0.6869040477222486	-0.4835038450174699	0.377947913871059	-0.3575216345068444	0.1450988945145574	0.1897742103045005	0.3267220468946725	0.07084397572438277	-0.03139623408772595	-0.1567085810241171	-0.1274652551319669	-0.08626496205676293	5.923851461092299e-16	-3.939591193973229e-16
0.29	-0.02686105156850157	-0.03119657479409325	0.04410047306455427	0.5969778288008558	0.9382338375946911	0.009019658218432888	0.4276963390133647	-0.02377957515934954	-0.005730872221468421	0.01846019116825579	0.07774674096547433	-0.1010136300304875	0.0004011383571200495	0.05374188100728662	-0.08360233165675006	0.9381260736672916	0.104529955290054	-0.9381260736672916	-0.1045299552900543	-0.129702301858365	-0.1049274288177117	0.009148093098577045	-0.2403944453676955	-0.06719890916005546	-0.03357568297373268	0.1066630038337733	0.1400857186573039	0.6963373198137277	0.6301888764599946	0.1182307998671988	-0.01057752871453226	0.1253738113787544	0.08189403815845868	-0.2067094002070586	0.193310255796397	-0.657995122395475	1.233759141762249	-0.06301429810795536	-0.007349849524537846	1.911479557314488	0.5867470861653761	-0.4648472522798482	-1.687634793979034	-0.07873805682727725	1.193141721362647	-0.2804015486403845	0.004409476670155742	0.641674552225485	-4.301884618749278	-0.8240636563979081	4.301884618749274	0.8240636563979087	1.694202714911561	-0.5178908383446335	-0.1585623996230663	-1.340252140288572	0.4781936140156681	0.260033356953944	0.8768545112952066	0.7673367634756917	1.588034103554827	-0.3197594925592124	0.2301324903675913	-0.7418721720354663	-1.107588799429305	0.3641758076385873	0.001128131623054577	0.01795942964128551	0.001171038895375256	0.02190491828116252	0.001018831622498406	0.00416332403342419	0.001028478550137791	0.005655640620857725	0.003672129740887554	0.0358897870781335	0.2097715297424715	0.1927103919257185	0.1966181838286219	0.1966046476916757	0.009310997164759943	0.01485641695780031	0.00130017934135003	0.03576790912466715	0.001637128200821061	0.1258510701631821	0.001299039744862287	0.02823608356035191	0.001114650551673695	0.01555788006870852	0.001075296511586309	0.08985822676998854	0.001034941871525217	0.05636562829451931	0.001009372471241704	0.005704435974746767	0.001294008504165641	0.02135752612753939	0.3614691612268487	0.347318496665413	0.001109205787515033	0.01951637381527983	0.2146114501569102	0.2297207018678713	0.02834605211392884	0.04208290711146611	0.00112639035496136	0.00526732924168518	0.001267899382987868	0.01003233894636364	0.08128543665508503	0.09397370679721118	0.04764642357267868	0.03918616845442986	0.1115435932012727	0.1031022424553636	0.001018454022229259	0.02590724790054061	0.01339825210095975	0.02986440805053414	0.02344961818113454	0.04182063607368035	0.001046145165450478	0.003181278453088923	0.001295214900961462	0.01874958747147283	0.1903195157366966	0.1911705011517474	0.01748749799908687	0.05718854713872744	0.001040520896648567	0.003577352182299622	0.001087527055228226	0.006991418413202481	0.001019107389944506	0.04178977485523965	0.4586098730123655	0.4276342193547754	0.09209541261735898	0.07029680140307862	0.001482500915759932	0.1549920991458024	0.001016344229516587	0.03202760216520992	0.01099501692425466	0.01350608702230924	0.009364934411207502	0.01071633228248902	0.008603737931816768	0.008238895768578803	0.09393871329341749	0.08427171045113442	0.09982662405347999	0.08113738979532034	0.02652378714867618	0.02528363800475351	0.03114987600394574	0.03780291458224349	0.1009315827987019	0.1142980244090391	0.2771250884091848	0.2524461997475417	0.2245278135308021	0.2125260178788886	0.02334903681829246	0.02837951850286551	0.002868088141908337	0.04105458077387705	0.03103713940152253	0.1400662770871358	0.001384814123800976	0.02486562250641763	0.001118568026087336	0.01375040288252257	0.001025906022378993	0.01882004093584146	0.001014023451172487	0.01007130423417121	0.001026636339951657	0.01108737671448458	0.001054098332007009	0.03306033655270325	0.002923619541984754	0.02903612328768973	0.06574036633100462	0.08054747406870549	0.04851234382960072	0.04659802926375035	0.001266863729391786	0.03338396178031874	0.007673511711812982	0.01360620418633681	0.0490729802315001	0.04623393607209914	0.07266818151261788	0.1086306567754068	0.02876829574703551	0.03600406643819227	0.3157571752537453	0.2857638125778145	0.001150560928509343	0.06462557297727901	0.03137004703813916	0.01976283209051151	0.01795234814520995	0.03130596674506864	0.001306035056056138	0.01318376750179966	0.001307835674732049	0.01916682454910988	0.001482823197501104	0.07972558056252817	0.03347312360378159	0.05838106449520029	0.04781851549577142	0.04135566116919605	0.03337299763992067	0.03900697462743326	0.001007238164380109	0.03620895818426761	0.02071135563464239	0.02223116060000117	0.1945069358585407	0.1242026410107631	0.001171471645041865	0.1230484787430659	0.001431276194311352	0.05347998986937971	0.001102722409177257	0.02234033210378233	0.001035583643192015	0.01851972309556293	0.001068791177423843	0.01286611353648443	0.02078414800549293	-0.008394411273619654	-0.009263806012334638	0.0230155239283795	-0.004882497054011244	-0.01803170245509216	-0.006197734778777066	0.004099252426703908	0.001139705186489321	0.001214224578935795	0.001018017325158739	0.001026731703203778	0.008281354670780514	0.2142227150876997	0.1951131098952355	0.00563292503412265	0.001119129924883921	0.001560098177428136	0.001252957219026047	0.001101843115782963	0.00108962697179781	0.001042958304133051	0.00100645125707357	0.001012168428111664	0.3479655714661565	0.001108062500492228	0.2516592520187546	0.01957672462306942	0.00111700712724958	0.001265860511842148	0.1137815824978807	0.065885203151476	0.1091902745256044	0.001016341407564862	0.02386493185404086	0.02756751340825703	0.001038222293440823	0.001230162598798274	0.1983781048456092	0.0253136441985787	0.001036768517254317	0.001079032420073157	0.001019991642478623	0.4940277325038877	0.07877023311931639	0.001409599352142887	0.001015841849586763	0.002596736198579273	0.00189876991917363	0.002146861776622285	0.08785223130851651	0.09346692615723955	0.02188411882184915	0.02084351662394672	0.08558484455847769	0.2716472214774316	0.2188070593974607	0.03180362675082772	0.006412716680538414	0.03385857633907199	0.001436171425544262	0.001136993834573299	0.00102849679051529	0.00101514469383796	0.001028205521982839	0.001069081555823322	0.007712503100110081	0.05274870687810485	0.04881563635321723	0.001097172786244826	0.001896346124677379	0.04392584066855131	0.07441915053172085	0.03221032654125775	0.3244478260890767	0.001155310415378817	0.03229564540057443	0.01794319521275866	0.001178567027393153	0.00128147331038069	0.001515390151713788	0.02637819811752075	0.04541910811413725	0.02690125092868964	0.001008587086891006	0.02881817491255097	0.1841848585047245	0.001187816629637413	0.001151756705546085	0.001124353906109177	0.001042938151382152	0.001083956247687941	0.02249496257615677	-0.006389181296192864	-0.008342724959839105	0.02357968089041786	-0.001927289511502321	-0.01579013713609126	-0.006508319325264062	0.004394379727877377	-2.882858100722022	-2.35219332836171	0.06899031690522867	0.08161522834926281	0.01378671677347092	-0.01449104422469999	0.3049682299832971	-0.03124970466216399	-0.2729142626574705	-0.2080901134991311	-0.06724615846023357	0.03768600146103672	0.02873574147352127	0.0195950700993961	0.3291954565159412	0.2387433419934532	-0.006400291569911407	-0.07926119501272805	-0.1080190392653581	0.01787381016808601	1.612583529717	-0.5424882160087535	0.03097887432334917	0.01899890193951327	1.384106891004685	0.7523454508486157	-0.204132769029147	0.0482563241150668	0.6640166590138002	0.2590509664144108	-0.01476768324817024	-0.01184033851961042	0.4944008343435023	0.4793016763869544	-0.01268435883785999	-0.008019232384791261	0.1174981306245433	1.13383479231631	-0.6580913731683365	0.263143356505887	0.1237319191104636	-0.4339745715226863	-0.3552211147268237	-0.2543082376343001	-0.1724556318459305	-0.1198602592168886	-0.2129310891377321	-0.5292315270168506	-0.4274186545989601	0.8351818249974486	0.766177705323265	0.5001212596656883	0.2003307407747268	-0.04946033505572123	-0.001390033586119879	-0.0009343779087066584	0.1579745248552788	0.08021252809895581	0.02211537520722071	0.1311904729064831	0.3886231415350074	-0.6082614247980894	0.0195597518531967	-0.0814657615871186	-0.3213189194359932	-0.2268732452483157	-0.07905742264307013	0.1370319762416067	0.8877492375886422	0.3717071510345193	0.3078882243332068	-0.006419735665982759	0.0005838917788312524	-0.007146070182255913	-0.6713757398692837	-0.3917826982005582	0.3024523995708845	-0.3074068734432732	0.0700784645399963	0.286636287790888	0.3140748793782465	0.05278612921565708	-0.005406176228704358	-0.1642013336423552	-0.1342410232834531	-0.09052516992156795	1.318830781411412e-16	-1.885474511524529e-15
0.3	-0.0288248109609675	-0.02948272390161074	0.0372998500717323	0.6093157314266849	0.9374655159900832	0.008913920874881257	0.4455546185959172	-0.01818722210734039	-0.01016056984731058	0.001914463846951752	0.07700356256988525	-0.08876768707213537	-0.002571852988375076	0.05414698274007339	-0.07689619127455675	0.8931160261554456	0.09719885480829493	-0.8931160261554456	-0.097198854808295	-0.1126915859199952	-0.1102292785358167	0.007545199697632152	-0.2535308111643665	-0.06231348336137923	-0.03092962369704078	0.1138915128308122	0.1482493151044744	0.712217905906938	0.6270280610128796	0.1196111220891399	-0.01819672354615135	0.115081111172749	0.08578809144431022	-0.1874872162209979	0.1494758242323227	-0.7018511477755632	1.234120476840859	-0.09068892462111636	-0.01359386662462707	1.660661873092298	0.530539187742093	-0.4199259072464615	-1.619471505981988	-0.07004849116744542	1.254230064803139	-0.3120068710833096	0.07554422010625601	0.699368191068886	-4.695418283693661	-0.6402442990905926	4.695418283693661	0.6402442990905926	1.708526222077357	-0.5413718552240222	-0.1609492278800677	-1.286220525402859	0.4977924350038948	0.2699273049278507	0.5865185631761012	0.8676518574903362	1.583207935510857	-0.3140423986837	0.04026973105971348	-0.7783833117054009	-0.9439650328735096	0.4131730612495588	0.001135747075053581	0.01839910877098247	0.001201538117114876	0.02267081028986912	0.001018279497362254	0.004180671261011517	0.001027423558515649	0.005530667360531715	0.007521662160539407	0.03962890335031348	0.2115570090367578	0.1919939697968159	0.1960703428250592	0.1938115052017699	0.006604264511379728	0.01250609128566559	0.001209713745472245	0.03506145389583291	0.001587113679164828	0.1262571899334959	0.001269329233899834	0.02853738119673223	0.001105764391510974	0.0157583337226113	0.001085587200485561	0.09318136183854668	0.001040943081909391	0.05878919864767934	0.001007885134292261	0.005611217704601346	0.001158534368182548	0.02085694443097139	0.357301993520695	0.347401590509582	0.001108470020757448	0.01965886801883788	0.231863147026049	0.2462997079930306	0.02169738906060837	0.03534089246018399	0.001120562629417359	0.005532710248469244	0.001266120820520893	0.0101466795652842	0.09895827767315185	0.1076080579119354	0.05806302010522629	0.04639302991146924	0.1096052412403787	0.1003935775365002	0.001017163752719621	0.02649317345939146	0.0212282390580698	0.03756646284900918	0.02596576755218015	0.04430014466778455	0.001041117160736532	0.003391664231222996	0.001256610009662371	0.01862582726819596	0.1940100725400151	0.1961204001866294	0.0226442297731586	0.06206613812737347	0.001038344883011553	0.003463385848409983	0.00108245114524326	0.006906007613696578	0.001019629634816195	0.04305115649314021	0.4721327771275038	0.439390790694391	0.085301823275824	0.06402399647508727	0.001434881797357653	0.1577314792951637	0.001016037682300797	0.03336603332979802	0.006607397886641725	0.01010857245217156	0.005576821465380785	0.008032599929821395	0.005244462764327568	0.006257365057284232	0.09043913097941758	0.08240344501558121	0.09628372463944522	0.079875356537321	0.02326406600966842	0.02279933602750772	0.02482488962380599	0.03235716984650384	0.09314784030849406	0.110343368685798	0.2750175438500999	0.2598507493700099	0.2224095457634975	0.219390104531511	0.02887276327092016	0.03357480231787767	0.005886493693882349	0.04369958500923039	0.03285645328720764	0.1397150426800448	0.001426030889054932	0.02489056838806465	0.001133702206886642	0.0137661238762441	0.001028493113329956	0.02052512811630997	0.001015244373843117	0.01094557001783431	0.001027626363051587	0.01127475199670382	0.001065243909997352	0.0343670125375924	0.007008604192994984	0.03431931252378746	0.05845103337405635	0.07449549058789807	0.04886774231698111	0.04700354166046299	0.001189399854030137	0.03273145386850459	0.004892122424356915	0.01125744965635854	0.04586399563808772	0.04383017995956821	0.0738790658285787	0.1079214533413883	0.03091939301630726	0.03728644229045964	0.3210197439509046	0.2946248170847191	0.001154750477737032	0.0682621236409988	0.03357478447441455	0.02407730524740126	0.01816209466434572	0.03146567716677245	0.001240791585556395	0.01331204641328748	0.001293630940742471	0.01909017038493887	0.001503218568629526	0.07320228289050389	0.02940412747645187	0.05475394974159026	0.04623055922970787	0.04391059367282438	0.02955166599412504	0.03601935742780811	0.001008334106817052	0.03688089481210628	0.02641535261790461	0.02555203308921141	0.1894933382534115	0.1267337001152345	0.001184750687272971	0.1236067990583829	0.001296083622546538	0.05345440318905811	0.001117377401277829	0.02068807630104465	0.001040574824281728	0.01716262631202551	0.001079142953704952	0.01195591691025815	0.02286407062416667	-0.006273853753141335	-0.008305352633984658	0.02348637469622837	-0.001228121680622905	-0.01574327178701039	-0.006469012619730419	0.004153359729133042	0.001147056213252028	0.001249101979479362	0.001017442291448917	0.001025960088745564	0.01423957022150373	0.2150553996607879	0.1951504620899042	0.002146911845886788	0.001106436699807498	0.001513411409079214	0.001225843037885447	0.001092071570464524	0.001101800201109894	0.001050639517053638	0.001006149496858382	0.001011580521048324	0.349108549369892	0.001107395433597978	0.2715183537718798	0.009777300448808993	0.001112284713421473	0.001263003659667574	0.1310539664628217	0.07528908960242649	0.1048932764481606	0.001015356997193542	0.03472495449318104	0.02988151416764293	0.001033854489282632	0.001203804368010458	0.2018250581634214	0.03095890531254468	0.001035432836386058	0.001075472301646114	0.00102034011630476	0.5103153407320545	0.07367883575814098	0.001364444009816868	0.001015608755526004	0.001149219200623475	0.001053109856368712	0.00112035989665649	0.0837668847689564	0.0895566443658965	0.01767655404377184	0.01482379322934863	0.07949871626662144	0.2704278008543908	0.2184896951714252	0.03794618560928453	0.01117901826733006	0.0358875110571986	0.00149537321123002	0.001159442944604323	0.00103329072412303	0.001017580810844714	0.001029049754333251	0.001083186196504479	0.01419255554903482	0.04616702859934487	0.049685204427849	0.00111145757240809	0.001803782726633736	0.04031953084884604	0.07631685015941572	0.03439579825993943	0.3376057559481815	0.001162127864037774	0.03911313356064972	0.01873654609178772	0.001164077643751215	0.001275931726484647	0.001532432785503003	0.02322590508745628	0.04338048271652646	0.0236048132945041	0.001010186790724742	0.0361407057652574	0.1783551543396734	0.001207213953034646	0.001148080056493274	0.001139595629228855	0.001048148557354952	0.001094916510166789	0.02512854726685508	-0.004095632461107751	-0.007328213092711737	0.0239105723669812	0.00277583760819568	-0.01343140844428009	-0.006720637107993192	0.004086957032191937	-2.775863810779732	-2.173210133954226	-0.005540441007457389	0.06681020938149095	-0.02246501941258225	-0.008169702248139446	0.4228637763939169	-0.1100166855164172	-0.2825647148028996	-0.2551789831175453	-0.07505131067357414	0.04359023107586091	0.03205641665054474	0.02032304490721977	0.3357956158693212	0.2464110529592248	-0.01591660916913943	-0.0004927504128745541	0.121660070017502	0.0075090420895301	1.707152508229176	-0.7940155891047938	0.01732008254059099	-0.003458472772875777	1.339312503285717	0.6851615597446985	-0.3355184735596353	0.06807349398510844	0.8574211111220843	0.2385064766995903	0.09275582662282632	-0.01356736432489369	0.4924770655421085	0.4920595770427826	-0.00864762709267409	-0.009579854072462054	0.1352673159331421	1.220230279199011	-0.5899543697938592	0.2841197247478047	0.1473995992634116	-0.2567542553273887	-0.1929175642236766	-0.1514294861223869	-0.201024422074742	-0.1324106642214778	-0.2850619871495963	-0.5630691348608523	-0.364258902428803	0.6263193306411322	0.5952601138951586	0.5336100997437813	0.3138235952027967	-0.01818872414697963	0.007223517924274557	0.005004184500095593	0.1890942284502971	0.09673781068402454	0.01336311924281462	0.1349558748169484	0.6873631796755775	-0.6050270294691875	0.06226414003704346	-0.03920863015271397	-0.1654501644597827	-0.2550555109634099	-0.05221822898398007	0.1181238989267931	0.8774659186613413	0.3543248594615166	0.5532394456621443	0.03361895464038828	0.036118819284932	-0.009029860506925644	-0.6287710670394648	-0.3403559927489168	0.2048495443316612	-0.2966814573020718	0.07815902632020227	0.3763461790059542	0.1702787874468816	0.06370786407595057	-0.003770168129002595	-0.1651609750340712	-0.1364106418218926	-0.09085991083114908	-1.35251902722934e-15	-4.781172521134183e-15
0.31	-0.03064584383216683	-0.02815519458709233	0.03005557355146041	0.6216670104127624	0.936421783361417	0.008753322893024301	0.4609055501901336	-0.01315153704524362	-0.01416144007545959	-0.01391341941847737	0.07628306455293322	-0.07598661536127548	-0.005787500838666414	0.05516926826136293	-0.06960322018312494	0.844124683553968	0.09171674460657972	-0.8441246835539682	-0.09171674460657984	-0.09550753108311065	-0.115717865124	0.00594992738895543	-0.2660437124050904	-0.05726790363293734	-0.02815173717488387	0.1190687292510341	0.1575048489972189	0.7278676893805974	0.6237328294590635	0.1191454604875959	-0.02598097787395937	0.1065909135260094	0.09013699449001568	-0.1780082158290532	0.1165001095045323	-0.7447420538800639	1.236519333260343	-0.1179155986619579	-0.01838778574074202	1.410030876145908	0.476166568308702	-0.3773977793261653	-1.546958078972105	-0.07437884611322956	1.295779862360793	-0.328792018013619	0.1270631138479809	0.7568511195244052	-5.107201041296814	-0.4594365120753564	5.107201041296814	0.4594365120753563	1.728323398776552	-0.5549299797925286	-0.1572495750362152	-1.215051917674012	0.5099990853570314	0.2856969915981624	0.453896997260854	0.9829825909220071	1.543942511053297	-0.3470967231103351	-0.11658205137085	-0.7729330133255626	-0.75774163384459	0.4544925456232189	0.001138529398898269	0.01881932972119033	0.001217096010063113	0.02340940812180058	0.001017582205549704	0.0041996126261192	0.001026452688871141	0.005410217152949143	0.01282560211829609	0.04452546593543001	0.2123802634639111	0.1904855118070527	0.1949905276149958	0.190741564855891	0.004314475797095877	0.01051310040733042	0.001155435776372489	0.03430603865497037	0.001540450293771497	0.1267135004165571	0.001245556883362179	0.02885259182017538	0.001098041990605061	0.01596578035069166	0.001098450546657253	0.0965768588583157	0.001045667904344265	0.06129544435298108	0.001006945994507076	0.005528272517711075	0.001086733703579486	0.02048407535792529	0.3575330352633889	0.3504186494777122	0.001106839551276569	0.0197908234671163	0.2487814653876473	0.2630683782306874	0.01492963142166639	0.02844279232110427	0.001115674442011596	0.005802610498138094	0.001261661124532196	0.01025496952153794	0.1153531871571729	0.1209368724427496	0.0682440853718107	0.05321281756190244	0.1059296154658153	0.09639606768162784	0.001016194247144289	0.02726626514770545	0.03030692115837673	0.04629618492841246	0.02777529702195013	0.04608430701214505	0.001036823314538707	0.003620813623486543	0.00122340650851655	0.01850309848302502	0.1983991147546409	0.201136673010215	0.02793591814387261	0.06698134160710804	0.001036452661086619	0.003355446469958714	0.001077882912701335	0.006820963600521366	0.001019951568197125	0.04450175124779569	0.4870778497851666	0.451986332963815	0.07866482870912014	0.0581071211603157	0.001405071209464254	0.1606428276608561	0.001015842499674576	0.03483196513209978	0.003946248049433984	0.008061983777782439	0.003372160631984646	0.006491007407514121	0.003229148017425401	0.005077832574172323	0.08655471001433718	0.08020614336582305	0.09256203346354358	0.07847669476666043	0.01992619636340405	0.02021399266570504	0.01910460471903497	0.0271917330250206	0.08574935348310141	0.1066018635623421	0.274749607840648	0.2647315205271327	0.2227435442553071	0.2242982747400122	0.03563052348701124	0.03988823764416164	0.01111742262862543	0.04830782490582313	0.03422348677246127	0.1394830247325431	0.001464443059487023	0.02497443337612533	0.001147042372856682	0.0138232513466686	0.001030523921529772	0.02244736113550169	0.001016102526786046	0.0121157365593515	0.001028607872336641	0.01143159431853548	0.001082504488903722	0.03555866366438942	0.0161549671069332	0.04471688484789522	0.0514998715944507	0.06855703354995545	0.04919335740365076	0.04752432345204623	0.001163211995999607	0.03216814465931609	0.003386835130876739	0.00994209376449824	0.042309110310426	0.04114920813134472	0.07378543900059766	0.1068882719618233	0.03132733220713266	0.03777494941556576	0.3272749505602622	0.3015205023818524	0.001160763764629598	0.07167139345832844	0.03752242712322018	0.0303608932768752	0.01888364053954124	0.03212781654181284	0.001201137120022798	0.01342780966388748	0.001281974013512168	0.01901679012094548	0.001516841745118904	0.067014622880298	0.0257625648298105	0.05156025559561851	0.04429759302928274	0.04555450723481428	0.02616126138499538	0.03337456942053426	0.001009231796674265	0.03744675712163318	0.03200845007792974	0.02919143878100115	0.1866475216425197	0.1276659256273842	0.001197904842677282	0.1243080018110599	0.001223136937567902	0.05348534788809537	0.001132327912727091	0.01901330363034276	0.001045724686302549	0.01577436193816949	0.001089822023495611	0.01102892527399414	0.0253720198747838	-0.00399303714689614	-0.007308067355987181	0.02410526826392128	0.003087037158513931	-0.01359654482429785	-0.006746451711700375	0.004397317747473954	0.001136662705648603	0.001219926655236282	0.001016360890441998	0.001025004093213199	0.0221741595158897	0.2127039703666709	0.1914170109175238	0.001674192952720948	0.001092544963955275	0.00147349124611499	0.001216522437125696	0.001088251932398823	0.001120337509602617	0.001050540035306541	0.001005815616782162	0.001012313295898935	0.3659781817037773	0.001103235550443072	0.2862323658760091	0.005447113215867445	0.001109147355887217	0.001251948773115455	0.1450730386860308	0.08619376960715144	0.09706882857332022	0.001015039946656043	0.04560356003603718	0.02979089203155402	0.001031084854992824	0.001176145330186623	0.2093367280374524	0.03645129814001984	0.001033679762992077	0.001071143589381614	0.0010202413520978	0.5307817364945157	0.06645799458964884	0.00138208625602424	0.00101566526905355	0.001114869797224293	0.00104114758780321	0.001092623914304251	0.07913641908467367	0.08560223615599925	0.01492900792989869	0.01088320105915947	0.07238057806325468	0.2776320931256224	0.2276123723450774	0.04815962524520862	0.02140930204503931	0.03574650706937837	0.00151218999214228	0.001162192078612857	0.001032084882097359	0.001016500510531742	0.001030119830737077	0.001115097305891123	0.03613101519792782	0.04004974654655369	0.04950836305729839	0.001156656303304196	0.001799345940176574	0.03608765598106316	0.07136956722761423	0.02957419895348998	0.3417936990302493	0.001171168953153452	0.04472746565959865	0.0204868886119664	0.001156247323056037	0.001264667459316124	0.00152987112935645	0.02022852353477253	0.04075836399648571	0.02116808566577352	0.001010148446924587	0.04035684935532279	0.1850083633294424	0.001215317585284132	0.001146362052355601	0.001154914435729969	0.001053569156024362	0.001106034265835296	0.02807474721175077	-0.001630144289306155	-0.006294665488631917	0.02487991854916666	0.00765115563790382	-0.01158192696556411	-0.007044542486699935	0.004889564338036276	-2.748302497290632	-2.050439443095311	0.06563025176660653	0.07677723330396166	0.01417212152335261	-0.01404992067041837	0.5471688419207378	-0.1900353960046098	-0.3336808585092214	-0.1520101843560498	-0.07649237492202894	0.04759741196949215	0.03123920122855132	0.02101035879924801	0.3436096993922193	0.2551386142336962	-0.004316612211363559	-0.05410288091468608	0.5025922604953352	0.01586936674942796	1.637213814069607	-0.6061532073893008	0.03162491208113678	0.01788699179146576	1.325623299024683	0.6829029450567987	-0.4620969839623278	0.08513549135778976	0.8900612482984078	0.1256499761028035	-0.01277107239919749	-0.011573630821183	0.514803512840641	0.4904867004782856	-0.01183494303445067	-0.007933369575988881	0.1547729516596688	1.303076665808495	-0.5949767607145799	0.2966802687603043	0.1481636474505817	-0.1537805131230166	-0.1158367199017077	-0.08670454666874211	-0.2367027054134117	-0.1465638697143599	-0.2400614259064351	-0.4753564480199244	-0.3851570253810563	0.3879862591007704	0.424544507921326	0.715628759782626	0.5893742051273452	-0.02769486032528475	0.008669418343726868	0.005693074327518022	0.2027974321944767	0.1348188408538578	0.01610839228496187	0.1077463885317489	1.359897231659313	-0.5849676982711041	0.0436484720858872	-0.06321060546861038	-0.09892755756444148	-0.2813783532419146	-0.154592430294594	-0.02770813452534274	0.5697412646246302	0.3268844483709725	0.7049359222549179	0.09512388519821814	-0.001015236276981987	-0.006399753536604687	-0.6071453106719421	-0.3013875043133696	0.1232024330658179	-0.2380839042826388	0.04248652186456289	0.3481336497760644	0.05148987066732244	0.07470029959994538	0.007714902220146876	-0.1695838899529433	-0.1412333811487637	-0.09442485663220115	-2.10902626295013e-15	-5.31204134660471e-15
0.32	-0.03241075243374703	-0.02714332029485684	0.02245025104210771	0.6340537983496084	0.9351100440658512	0.008548924040184876	0.473765364726735	-0.008672515868538075	-0.01765151825268913	-0.02904175636985258	0.07550943096981629	-0.06297617812507966	-0.009101079729246005	0.05665124961095679	-0.06180666703792505	0.7908849892356099	0.08794494915032877	-0.7908849892356099	-0.08794494915032879	-0.07812434487486927	-0.1212995684792546	0.004417321373239911	-0.2778056934165052	-0.05213999016082039	-0.02521474402329795	0.1230688983038803	0.1678995203201836	0.7430406311646323	0.6200442703301042	0.1176158810616737	-0.03354469300204906	0.09985293574845523	0.09483564231140861	-0.1762623622972373	0.08634481977567864	-0.7740603455917082	1.241222266994613	-0.1442902580006961	-0.02235404082112062	1.162438461569354	0.4192064106638216	-0.3177674970624272	-1.479562243171225	-0.0806756044004098	1.300103169870306	-0.3315930791235245	0.1674833857668517	0.8000846018229961	-5.54508862706976	-0.2981813499977388	5.545088627069759	0.2981813499977388	1.748352496348788	-0.5599952086383202	-0.14841596929253	-1.136036479541109	0.5142591837389904	0.3017486308131687	0.3511090897009157	1.095479343534372	1.487839597586433	-0.3927079137121749	-0.1725138338159005	-0.7342754717617356	-0.5935210590364189	0.4831220163870761	0.001134722168831954	0.0192326262206711	0.001210284689913171	0.024123712481931	0.001016692766225197	0.004222490273272615	0.001025489257881416	0.005287077319082484	0.0193537875074336	0.05038668221455338	0.212028847230724	0.188226052205356	0.1929089382947305	0.1870927379488589	0.002919520145872561	0.009294067762414898	0.001121350377025601	0.03352239364892968	0.001497152661834038	0.1272076491015453	0.001229009717666555	0.02916723508511205	0.001092271496839147	0.01617542246040441	0.001114151402706927	0.1000596740525456	0.001047979518936656	0.06389798145500365	0.001006309633971173	0.005452001780329245	0.001051204034989491	0.02017445047831121	0.3632117930739808	0.3578702464572251	0.001103943980813025	0.01991600173749372	0.2646598116819702	0.2788566297697724	0.009272303672047042	0.02280685293883325	0.001111661878751047	0.006064507383858459	0.001253903753737028	0.01035982995647604	0.1304124852193225	0.1341039818153804	0.07858194104810595	0.06013322830690276	0.100482442603371	0.09118936812630389	0.001015551124278423	0.02816769624014897	0.04008452480164101	0.05539844668577348	0.02867582482056836	0.04695962386845171	0.001033291877540765	0.003819340298642632	0.001192973418888861	0.01838244988685302	0.2039350764003329	0.2064969907167547	0.0332727859989736	0.071865983768422	0.001034630037304549	0.003248793098982784	0.001073434443528649	0.006737251801911197	0.001020063053100417	0.04614504185956829	0.5036170852036812	0.4655362938330146	0.07170260893051948	0.05209333990971322	0.001398979017655759	0.1636356910777628	0.00101577322561278	0.03637684400388366	0.002580591900231142	0.007008621518258499	0.00225174375595951	0.005707149938508594	0.002197457239188872	0.00447872340053386	0.08232380101148096	0.07770405495658272	0.0887198671541268	0.07695923554695944	0.01685385914448977	0.01783701269546424	0.01418957503609234	0.02274327651442247	0.0783904505272071	0.1026179301158042	0.2770856716207304	0.268373501718372	0.2262865352276851	0.2286444062922624	0.04391634118787607	0.04761841339891235	0.01872804874592047	0.05511806553200742	0.03487837334193494	0.1391715455741008	0.001492059303846917	0.0250463555280559	0.001155085541436007	0.01386542065764849	0.001030935665481664	0.02472997789632858	0.001015990985825572	0.01359241369960002	0.001029633683450575	0.01155898078563257	0.001107092095654149	0.03660938106801329	0.03126133066515596	0.06087217608724275	0.04485153407577128	0.06275007021944071	0.04928842441863041	0.04791163617830707	0.001172722745106739	0.03167209388346545	0.002625329733461201	0.009252767632026645	0.03841699713022362	0.03819782292351961	0.07154808998241392	0.1048261170681849	0.02925663619553319	0.0365865663875572	0.3328112457114234	0.3073810448543979	0.001168291168689607	0.07478691949574942	0.04221869396943746	0.03820517893294498	0.02010104115252074	0.03329445416734785	0.00117739411301854	0.01353076034549254	0.001270513145742073	0.01894710408406558	0.001522376205699534	0.06109168916365915	0.02240595907614346	0.04866610629796538	0.04203880308852542	0.04636002763413187	0.02320692935892205	0.03114152413955815	0.001009661237229767	0.03788008697498532	0.0369000587907841	0.03244667989321425	0.1874005612348343	0.1284699686422665	0.001208533116224162	0.1250641573131918	0.001185798917964511	0.05356381711913206	0.001147462179854187	0.0173005918850532	0.001051009921330359	0.01433813572506032	0.00110072028504705	0.01006969097340305	0.02817213625491997	-0.001589106163613345	-0.006286607193934811	0.02495779690794254	0.007775635458031633	-0.01164798151758302	-0.007054868328161413	0.005013708624150512	0.001126269198045194	0.001190751330993231	0.00101527948943508	0.001024048097680822	0.03010874881027565	0.2103525410725537	0.1876835597451461	0.001201474059555113	0.001078653228103041	0.00143357108315075	0.001207201836365939	0.001084432294333101	0.001138874818095356	0.001050440553559436	0.001005481736705914	0.001013046070749519	0.3828478140376627	0.001099075667288165	0.3009463779801383	0.001116925982925787	0.001106009998352938	0.001240893886563331	0.1590921109092399	0.0970984496118764	0.0892443806984798	0.001014722896118551	0.05648216557889331	0.02970026989546519	0.001028315220703078	0.001148486292362396	0.2168483979114833	0.04194369096749501	0.001031926689598085	0.001066814877117107	0.001020142587890833	0.5512481322569769	0.05923715342115671	0.001399728502231607	0.001015721782581094	0.001080520393825104	0.001029185319237696	0.001064887931951999	0.07450595340039094	0.08164782794610201	0.01218146181602553	0.006942608888970334	0.06526243985988792	0.2848363853968541	0.2367350495187296	0.05837306488113262	0.03163958582274851	0.03560550308155848	0.00152900677305453	0.0011649412126214	0.00103087904007172	0.001015420210218821	0.001031189907140904	0.001147008415277729	0.05806947484681994	0.03393246449376251	0.04933152168674778	0.001201855034200345	0.001794909153719459	0.03185578111328026	0.06642228429581273	0.02475259964704051	0.3459816421123167	0.001180210042269171	0.05034179775854757	0.02223723113214505	0.001148417002360781	0.001253403192147606	0.001527309473209902	0.01723114198208879	0.03813624527644494	0.01873135803704293	0.001010110103124509	0.04457299294538817	0.1916615723192114	0.001223421217533622	0.001144644048217934	0.001170233242231075	0.001058989754693731	0.001117152021503783	0.03102094715664646	0.0008353438824954375	-0.005261117884552095	0.02584926473135214	0.01252647366761195	-0.009732445486848125	-0.007368447865407605	0.005692171643880659	-2.779450193849879	-1.845820223199904	-0.006925331152383581	0.06195151502122156	-0.02167776300249845	-0.0087076275049578	0.6157945151950696	-0.2602170079031181	-0.3983420270335332	-0.1003873364334675	-0.08069726370928547	0.05115787146093297	0.03194294494918819	0.02076214123370777	0.3532592507614777	0.2656693323032706	-0.01458171926703719	0.01215608827356033	1.008567672294125	0.006153606509504596	1.511068768514953	-0.541583437743248	0.01571940975162484	-0.004144377035446746	1.306971471649011	0.7052861786580823	-0.5773564136499399	0.0937413748109841	0.9319290467135523	0.05673737908942036	0.08663128319985469	-0.01315132679330248	0.5612860421328985	0.4859473133586285	-0.008390425597658617	-0.009313411159202728	0.1738064873566093	1.411113999154131	-0.6093355569600171	0.3004227349906979	0.1631890131599579	-0.05810897235447421	-0.04137055356331698	-0.03534482422776219	-0.2619817739711435	-0.156170154029529	-0.2433893088377296	-0.4196730726838573	-0.4127445670450935	0.3785613374644509	0.4828523826449626	0.8169581854360162	0.7542237411208699	-0.03408096633506851	0.004834950698195631	0.002012552611155434	0.2611709767773839	0.1580399304302626	0.007471948295965198	0.1067691301823255	1.838906962723751	-0.5787282879835918	0.03557032697264759	-0.02575694348453679	-0.04024421258201714	-0.3091381868835005	-0.2580129317986394	-0.2172541316961338	0.6704373537438055	0.2955761034798112	0.8653789709813092	0.1345186047393347	0.03355630548447114	-0.008291015608740763	-0.5758258083261675	-0.2804470230850656	0.03717091179733544	-0.2143329120423572	0.05165253508525831	0.2995132630906471	0.1446422879934365	0.07469841396693475	0.005734738270566257	-0.1727487899515818	-0.1460030096726064	-0.09730844369656931	-1.716225809750336e-15	-2.108969355013414e-15
0.33	-0.03417288141086466	-0.02648273014896521	0.01468900893842656	0.6465005759615291	0.9335406152338662	0.008305137510296705	0.4841711156805141	-0.00481725319634517	-0.02034115419688218	-0.04358853177481865	0.07474291660436136	-0.05016934843805469	-0.01239228407818089	0.05855264468480036	-0.05372148488306587	0.7332341405513924	0.08558928550129717	-0.7332341405513926	-0.08558928550129709	-0.06055337651361437	-0.1268994970679978	0.00299600998447798	-0.2887555148333694	-0.04700525515411628	-0.02212446514187247	0.1257789203968444	0.179196146521799	0.7576224617904129	0.61589071328662	0.1163595788486744	-0.04062891084995744	0.09444221005485762	0.09987311818449575	-0.1776978418988011	0.04507327237717137	-0.774048306401609	1.24864070036367	-0.169438443248235	-0.02641213351869295	0.9205171878900754	0.3513892555520644	-0.213517939798068	-1.431809539649921	-0.07146060739462431	1.253566625580422	-0.3236070274329698	0.212481204964921	0.8122413619390474	-5.9823997120608	-0.1793292614679173	5.9823997120608	0.1793292614679173	1.764492236567409	-0.5588711994157308	-0.1354050053545439	-1.053893059648968	0.5115710405208355	0.3159444983861773	0.1820709683500976	1.157095291717954	1.429075011276675	-0.4382588956575522	-0.06398355954044312	-0.6767439966624429	-0.4910289200724727	0.5278324854327717	0.001126278874051936	0.0196263571227582	0.001189544332209575	0.02481641902987441	0.001015721141614278	0.004237142987135906	0.001024497792629588	0.005166784460520908	0.02543683324958241	0.05585100160491335	0.2096075849071292	0.1853501948729014	0.1893232529959975	0.18292618834277	0.00206813696719837	0.008538094592316688	0.001097529372081861	0.03272015651192473	0.001458185920612268	0.1277427691265634	0.001214565670893926	0.02947471670866197	0.001087155998011349	0.01637776523145631	0.001135373655284779	0.1035993208273683	0.006082976709937294	0.0698788151918453	0.001005845601185401	0.00537383635748477	0.001032964622830364	0.01992337946824526	0.3740073894664264	0.370479613534951	0.00109995641709579	0.0200311710839097	0.2791637416704135	0.2935324150225792	0.005317067539510973	0.01879350913665502	0.001108415420135002	0.006288573937006998	0.001243635625231258	0.01045258536596285	0.1432804353205904	0.1466749711386732	0.08732196486961295	0.06690897890731878	0.09355937728523783	0.08518262426946856	0.001015174857354084	0.02912297693361092	0.04944868804189119	0.06422528663638429	0.02849235992988708	0.04679524649604935	0.00103049519854183	0.003977031680550355	0.001165551791447748	0.0182652732410037	0.2104694957584239	0.2123099025343255	0.03834497621517232	0.07648295502822139	0.001032785501311282	0.003148774943627134	0.001069042286420655	0.006653842506073916	0.00102103695682096	0.04793429088125005	0.5212457537973342	0.4803573413227727	0.06343240827183354	0.04581719200916807	0.001391681767839152	0.1666065967399023	0.001015807991227839	0.03793571696432226	0.001846357509125176	0.006456259756416284	0.00165333013313834	0.005301081872537567	0.00164281170945075	0.00416329003593956	0.07746590522537458	0.07473414694906828	0.08417045343219227	0.0750341439016383	0.01386312171149314	0.01553366371755911	0.009984126494406239	0.01893646960665927	0.07048286456349569	0.09761132585613547	0.2807560354222316	0.2733025874500917	0.2301807140187261	0.2342346161522873	0.05359285708585834	0.05664069845261203	0.02744249067795851	0.0630710922081367	0.03525339203856517	0.1388421118198042	0.001511738655532252	0.02503133410700926	0.001160039919289836	0.01383606402576315	0.001030690516862861	0.02743122691425164	0.001015547834434738	0.01530726121702311	0.001031067975178336	0.01165760413088538	0.001151255583529268	0.03750209410867312	0.04734714477913734	0.07741128570521826	0.03833570017109038	0.0568842294320858	0.04888078009312477	0.04796099621355929	0.001208311430294173	0.03128443602660021	0.002224016332478975	0.008927554938710371	0.03440112458444713	0.03514523235645471	0.0687103657969332	0.1026815971494121	0.02714512165517992	0.03464934577355939	0.3351824733354609	0.3154127127635046	0.001178290142821653	0.077563933958524	0.04572597017849364	0.04616765608107209	0.021427343673501	0.03461866827955197	0.001162120489318776	0.01366288791700205	0.001255844589110105	0.01887957363579772	0.001536000347482022	0.05540150813181875	0.019149850245084	0.04587523160721092	0.03857566933396917	0.0456067258289336	0.02022715682919244	0.02883447546315578	0.001009926016008355	0.03813923607705662	0.04097343186489184	0.0351246051734849	0.1895340800585255	0.1305792327658676	0.001216193088296667	0.1255830890365763	0.001165213594034303	0.05372097811205761	0.001169229682371052	0.01555604852887146	0.001058343020392378	0.01285521916146465	0.001115674998486432	0.009080897195374991	0.03079661107149138	0.0008605193948815984	-0.005253398441283546	0.02594299260872192	0.01216242023550593	-0.0097378597694488	-0.007266343750371535	0.00551489050615553	0.001110058169128282	0.001148647470541319	0.001014228064027666	0.001022973337980992	0.03407424646704788	0.2010492941027225	0.1794559461166295	0.00115626938263702	0.001067717608469196	0.001404017719645783	0.001193023852986169	0.001079629529771274	0.001173201914897004	0.02011960485569433	0.001005261962773514	0.001014770975872569	0.4089610032317504	0.00109303794077956	0.3114191959111238	0.001085443267984012	0.001104211117663812	0.001226210231420302	0.1658783959010899	0.1006203778744942	0.07939082463851263	0.001014834346999109	0.06431789742987466	0.02707200666540286	0.001026966156232538	0.001127274192176244	0.226001938551249	0.04627575165636231	0.001029968045710538	0.001062486608637191	0.001023664833721034	0.5718913776461098	0.0472713964739396	0.001370832461256252	0.001015947725137263	0.001077045567313833	0.001027467712385957	0.00106238801385967	0.06800489205582523	0.07490089638482965	0.009233734279965182	0.004142959346306581	0.0557085864953821	0.290336038014346	0.2374220887603404	0.07137443193348071	0.04199895081330108	0.03576468199292979	0.001535005144544338	0.001165416621527816	0.001030059986455747	0.001014804403444112	0.001033720620502351	0.001239736402767641	0.07343851686462853	0.02768631959005942	0.04757102280974843	0.001282195794196344	0.001811940141175883	0.02783854662993778	0.06384796606457721	0.02471175308844555	0.3346120360281755	0.001195887910777267	0.0495753846774992	0.02347564404919564	0.001144353332587771	0.001229701649177603	0.001569581691742158	0.01405980386839182	0.03132434254164299	0.01532877377043099	0.001010278961918311	0.04682089102822848	0.1943550633857766	0.001224804918186322	0.001143043806944367	0.001210224590423096	0.001071886764134702	0.001143167447966768	0.03324161701993811	0.003330285363378952	-0.004214014133971661	0.02700317061139955	0.01625796226729699	-0.007832069447340509	-0.007396135880520066	0.005874247477979814	-2.840841032794336	-1.559175372654295	0.06242810636694879	0.07274479793091197	0.01303734285667798	-0.013685326493685	0.4866610029515604	-0.3177851568634401	-0.4379739328802048	-0.05477254640233737	-0.07971764323736932	0.05630296577614798	0.02956152119177953	0.01959602215962932	0.3540441967452113	0.87982580188309	-0.004480244459064624	-0.04340128693292505	1.5025737663689	0.01405803310785656	1.41653453815753	-0.2832870471179878	0.0249106231506973	0.0158315917411957	1.204009175775292	0.6429556145767102	-0.6286218232247793	0.09575804610937558	0.8374638588622899	-0.08138628813690515	-0.02125363142359917	-0.01077068357996312	0.5994041113691722	0.4401648369356064	-0.01067668493174045	-0.007781509023398313	0.1834972568793441	1.550073990658168	-0.6531213484588932	0.2915700261365551	0.1506588935022369	-0.04709829710701105	-0.03528026015637995	-0.02572818930353458	-0.333052593242904	-0.2331469779435958	-0.2235121689867677	-0.3445100733988525	-0.5862003159932592	0.616336746404796	0.6250811829394234	0.9754936707570762	0.8343776536840993	-0.0312399846944768	-0.007194333198501361	-0.007213501310069909	0.2847805777954419	0.1849253461391005	0.01042585409899676	0.07600101610103129	1.515266587577045	-0.5947082718307736	-0.02345445870556502	-0.04226231030340861	-0.02266941930928168	-0.3043998638521724	-0.1747319631924195	-0.1612054394259182	0.8819348299217664	0.2603149257720106	0.7240439096316178	0.131372752650646	0.004050157969091052	-0.005844935209257108	-0.5605313255175614	-0.277907092386149	-0.1867438918303028	-0.2468824534701843	0.005561367489795431	0.2349811432774824	0.2736563360207639	0.02673677447325922	0.02421703939511723	-0.1757213384338929	-0.1502908898950809	-0.1001760081374845	-9.129491062585727e-16	-1.854614155773607e-16
0.34	-0.03599539744716704	-0.02625585358782222	0.007052080288935485	0.6590367612563663	0.9317244165038444	0.008020504002570726	0.4922118176586104	-0.001653868121950985	-0.02178904200908681	-0.05771828119940558	0.07410355204784412	-0.03805876845255565	-0.01551240501312119	0.06089458522951421	-0.04565604914333338	0.6712906229486522	0.08423080628778273	-0.671290622948652	-0.08423080628778271	-0.04286147893026893	-0.1324546062736482	0.001718047328253416	-0.2988828597258299	-0.04193090489199568	-0.01890310699734057	0.1265338304600457	0.1909064140531277	0.7716331010643066	0.6112739844034791	0.1166314708557352	-0.04696309091214831	0.08998426053921839	0.1054614785641128	-0.1883397741341288	-0.0003978971740684822	-0.7491976547536684	1.25910380357794	-0.193644237608544	-0.03052343638868283	0.6894286664328775	0.2808308911040834	-0.06941787066458424	-1.39615704709533	-0.05524564261286216	1.160853229565113	-0.2973763963071901	0.2555924799406962	0.7961353187982581	-6.403622410774344	-0.09874446289431368	6.403622410774344	0.09874446289431367	1.772538340766947	-0.5510313320197057	-0.1197462227857317	-0.9715411746603987	0.5021822348222554	0.3279644834344063	-0.03991331625166947	1.178207609477038	1.373601327209195	-0.4853422816435253	0.1331250101961098	-0.5842679146182136	-0.402965823444741	0.5932989176930714	0.00111395047892484	0.02001632024395788	0.001158119431594629	0.0255017085078175	0.001014709595510222	0.004251817872046034	0.00102346465884835	0.005046683143482353	0.03044780700198314	0.0603117350750759	0.2046206106183996	0.1818137351025746	0.1839583981059868	0.1782731385173353	0.001618065736253007	0.008119311858046841	0.001080152182943717	0.03192869119326894	0.001423921344796804	0.1283424450617355	0.001200254264904318	0.02975862833756705	0.001082196869917172	0.01656513508725675	0.001163148846464714	0.1071280398382918	0.01792629737064295	0.08048106522902519	0.001005503758601999	0.005293819308007964	0.001024711312901403	0.01968580480672961	0.3896815444176816	0.3877070822469609	0.001094943409128026	0.02014071780633602	0.2921002674111531	0.3070362456551462	0.003284022140117233	0.01669707750795894	0.001105892950187442	0.006479054292332052	0.001231159409469846	0.01053918444747279	0.1535291233658724	0.1581198209862022	0.09371006232913745	0.0728541740614692	0.08530160084653733	0.07852434235165559	0.001015042566748423	0.03005172280689526	0.05797360560042777	0.07222822217209265	0.02714518604273262	0.04549642941437702	0.001028422641201033	0.004071055178050456	0.001141234152661609	0.01815730258850495	0.2179262183628424	0.2184472287438964	0.04302904337939752	0.08072363847382105	0.001030883879037319	0.003053989811182173	0.001064682048317103	0.006573360401142955	0.001023285626312547	0.04980406579514781	0.5396693127630993	0.4964773434833917	0.05337702836097612	0.03888636643433776	0.001373587479511558	0.169423324174482	0.001015938391291992	0.03943148816541914	0.001476237137734264	0.006171957234256427	0.001352472056659938	0.005092800724870948	0.001363548771235361	0.00400443280221406	0.07184723078631861	0.07102194777750151	0.07863109423485769	0.07221031992990969	0.01087666514091305	0.0132421356708553	0.006439550176280227	0.01579663975584329	0.06173984300066952	0.09094144317384778	0.2850490444680301	0.2808818553969739	0.2328970991758304	0.2409438618226389	0.06461318131025509	0.0668881837231093	0.03679754871909287	0.071765539797271	0.03552683731859582	0.1385580618768069	0.001524580193990871	0.02491536689826591	0.001162754324921118	0.01373455818500985	0.00103015828567921	0.03053962447200226	0.001015018313326927	0.0172908360840769	0.001033050719818089	0.01173096053450101	0.001219700691461259	0.03821395215306236	0.0626810147334817	0.09210454037290045	0.03187264475940781	0.05085053673595749	0.04785149898760318	0.04748742422852935	0.001266274420652058	0.03101709402910395	0.002031231193119996	0.008841957381279436	0.03035618011706073	0.03204942690002494	0.0659772619142778	0.101254659579607	0.0260135581604414	0.0335421486325892	0.3329691258471684	0.3239405134897184	0.001191128790534476	0.08000298074512684	0.04724505084401964	0.05262460614532754	0.02270820186822439	0.03594287991934522	0.001152452564350795	0.01383538248789489	0.001236658944382945	0.01881760815134783	0.001563940064070027	0.04991464410379332	0.01591530143589495	0.04310438090383716	0.03351887900782787	0.04264689741766083	0.01702624904985656	0.02620776246551459	0.001010142811044932	0.03809899596799703	0.04417276498431462	0.03712448976504395	0.1918743914393942	0.1338720113485616	0.001220714544745306	0.1255518696779228	0.001154121943375898	0.05401854948864322	0.001200109488040031	0.01379493597339277	0.001068459042004392	0.01133810619018648	0.001136161073287324	0.008071656886084138	0.03315188258587629	0.003340355568302184	-0.004210926356679606	0.02704066176234664	0.01611234089445406	-0.007834235160398984	-0.00735529423451709	0.005803335022889969	0.001093847140211362	0.001106543610089394	0.001013176638620249	0.001021898578281151	0.0380397441238201	0.1917460471328913	0.171228332488113	0.001111064705718905	0.001056781988835326	0.001374464356140799	0.001178845869606386	0.001074826765209425	0.001207529011698655	0.03918876915782916	0.001005042188841098	0.001016495880995602	0.435074192425838	0.001087000214270946	0.3218920138421093	0.001053960553042264	0.001102412236974678	0.001211526576277264	0.1726646808929399	0.1041423061371119	0.06953726857854546	0.001014945797879675	0.07215362928085602	0.02444374343534061	0.001025617091761895	0.001106062091990017	0.2351554791910146	0.05060781234522961	0.001028009401822984	0.001058158340157271	0.00102718707955123	0.5925346230352424	0.03530563952672249	0.001341936420280893	0.001016173667693428	0.001073570740802551	0.001025750105534168	0.001059888095767325	0.06150383071125953	0.0681539648235573	0.006286006743904816	0.001343309803642854	0.04615473313087626	0.2958356906318378	0.2381091280019512	0.08437579898582871	0.0523583158038536	0.03592386090430112	0.001541003516034147	0.001165892030434223	0.001029240932839725	0.001014188596669293	0.00103625133386381	0.001332464390257521	0.08880755888243716	0.02144017468635634	0.04581052393274907	0.001362536554192392	0.001828971128632334	0.02382131214659529	0.06127364783334169	0.0246709065298506	0.3232424299440343	0.001211565779285394	0.04880897159645081	0.02471405696624619	0.001140289662814678	0.001206000106208238	0.001611853910274417	0.01088846575469486	0.02451243980684101	0.01192618950381905	0.001010447820711963	0.04906878911106877	0.1970485544523418	0.001226188618839013	0.001141443565670793	0.001250215938615108	0.001084783773575654	0.001169182874429746	0.03546228688322976	0.005825226844262466	-0.003166910383391229	0.02815707649144696	0.01998945086698203	-0.005931693407832886	-0.007423823895632528	0.006056323312078969	-2.918298934753031	-1.229890485532354	-0.007678887329394632	0.0604681010210579	-0.02167332879218799	-0.008669319200342408	0.415077331155412	-0.3923374954775318	-0.4956420709027107	-0.03294924926762299	-0.07854290003947857	0.06406905349151254	0.0272289460201798	0.01776755818346828	0.3510736979815338	1.189952592370778	-0.01495204459308937	0.01485535798366099	1.932187999151021	0.005029081711752069	1.276677844467068	-0.1582010030471402	0.009002170187661761	-0.005375642630255447	1.08174357649627	0.5391750894049295	-0.7076640258454233	0.08843441077540198	0.7671481637330144	-0.1701505627641333	0.07389770631690155	-0.01131012839132332	0.626168920532884	0.410689750518656	-0.007343821015564897	-0.008727972977680715	0.1899116657998766	1.670904933326332	-0.7402710918170237	0.2695870894788298	0.1505686612917335	-0.004497124418112178	-0.001813169902454197	-0.004029598054044189	-0.410440006781594	-0.3359166193110012	-0.2410251225979689	-0.2862776612944852	-0.745400251568771	0.9085977804969606	0.7066595447102787	1.061998228794644	0.9025079237217593	-0.02500420407515587	-0.01535420684119215	-0.01241728916246966	0.3426006847429552	0.2117854003563984	0.002418559968577071	0.07059813092826267	1.469735972665387	-0.612298669738274	-0.06901607708368784	-0.001693771610226617	0.007678814594980442	-0.3177811647562015	-0.1144964620050595	-0.05124943709057936	0.7696639171652618	0.2279825682453898	0.5642735542069914	0.1345181102572692	0.04162970535982349	-0.007178023369638711	-0.5351624075633318	-0.2764422256087977	-0.404134409417406	-0.2782657762899611	-0.008225307140923763	0.1639051253483495	0.38134517981203	-0.0353318024406556	0.0338168150022792	-0.1760626298109754	-0.1528422912092165	-0.1013977499491622	6.62988774253353e-16	-6.705446331393729e-16
0.35	-0.03799128953108544	-0.02648109661792303	-0.0002327967500385327	0.6716937984183797	0.9296698223088664	0.007695202585116376	0.4980110001185298	0.0008156267716642139	-0.02163016404388515	-0.07152389504609151	0.07363578306587958	-0.02709780245511857	-0.01825303435070397	0.06363597223807531	-0.03787803889378326	0.6052227619445836	0.08350140759888398	-0.6052227619445838	-0.08350140759888407	-0.02514074636068236	-0.1378945290314706	0.000605247198709699	-0.3081999734657633	-0.03698302987835344	-0.0155772662494509	0.1249566406083408	0.2026118878078729	0.7851136020784972	0.6061823001976052	0.1188845385227076	-0.05219436295005997	0.08636302714236935	0.111920796950833	-0.2137845367121426	-0.04115992293465495	-0.7079976959045963	1.272852658101151	-0.2170808324273212	-0.03426341385006362	0.4734998902740051	0.2155995469686597	0.1027736621952489	-1.362725606708836	-0.0417551590531476	1.028280196519466	-0.2460275637190275	0.2878194750456515	0.7588023589696565	-6.805990072727142	-0.04818560462882684	6.805990072727142	0.04818560462882681	1.769386384533105	-0.5349992899799696	-0.1030147418859029	-0.8935476487064642	0.4859947169059617	0.3361416143326082	-0.2717138275738477	1.158253323692948	1.3219835801196	-0.5323105703917054	0.2881038583591519	-0.4565134372142085	-0.3212374990250337	0.7081506715936001	0.001100203355039411	0.02039778549210331	0.001126742187961414	0.02618839002502888	0.001013663765489648	0.004264684051119831	0.001022404452859486	0.004936490054195838	0.03428446534033508	0.06377125505113153	0.196740125140878	0.1774002490375231	0.1763402851043968	0.1728599855871528	0.001367370216432978	0.007861765686422311	0.001066323702543697	0.03118415916062591	0.001394971289589628	0.1290452148513702	0.001191748988262638	0.03001923617025736	0.001079254047939258	0.01673593592778955	0.001679065522691065	0.1108626607927242	0.05317650892809148	0.09993675109250176	0.001005256599123551	0.005210579272565232	0.001021554768799223	0.01946412177562942	0.4103745331801515	0.4091012655709275	0.00108940612644737	0.02024435053906652	0.3036386630439225	0.3192543326316817	0.002191911163811983	0.01553152858567897	0.001104189222665375	0.006631874714132033	0.001217321312421961	0.01061758886318524	0.1603542672470041	0.1680439475131282	0.09786501838018632	0.0776927911638451	0.07568289020325809	0.07101761753128451	0.001015241388905685	0.03086289074202557	0.06573179520471407	0.07956882306707477	0.02419852982410991	0.04268268793871337	0.001026952751072469	0.004127559488127697	0.001119242668171367	0.01806492309410394	0.2253934419535567	0.2245965571184274	0.04745609801976014	0.08470834402233414	0.001028923511034017	0.002971745079441592	0.001060343920343998	0.006497376289327369	0.001025201351017435	0.05168747361798365	0.5585061231439965	0.5135748707493412	0.04280654660209586	0.03155077863576049	0.001377121654058983	0.1719546356585185	0.001016236448151094	0.04079426423156975	0.001281557182901825	0.006032380168073239	0.001193186390082097	0.004990925919399086	0.001216876719800845	0.003925071517578327	0.06625273295000988	0.06707970200322524	0.07336343534888866	0.06907072692433007	0.008525622636357083	0.01142410383843757	0.003940220833710696	0.0138188066388691	0.05225761850316713	0.08262616323371536	0.2910455771534815	0.2912518528782573	0.2366698213240227	0.2485639264531077	0.0772855338471303	0.0785004695353729	0.04573841638198507	0.08040922198056231	0.03575984540430484	0.1383386812412152	0.001526508810046814	0.02473488704724164	0.001163899811566841	0.01359692346215315	0.001029892467625573	0.03414246012142087	0.001014645425906896	0.01959247627581915	0.001034907192789774	0.01178052261181973	0.001555466974641971	0.03895144365511303	0.07551712152135974	0.1037057380620734	0.02576162753509072	0.04498913948828817	0.04654635059284915	0.04673486708748153	0.004344748688743013	0.03355863834701187	0.00191344752195005	0.00889084979395105	0.02658674868154334	0.02911406509461669	0.06506955439085341	0.1008420225954394	0.02673033808239579	0.03378889638374558	0.3329794915053846	0.3329845626912225	0.001202945797553582	0.08213716196762068	0.04742655776530001	0.05750485693334551	0.02400777673118465	0.03732285618662453	0.001145524806066701	0.01406703858779847	0.001211960809971448	0.01876568574862335	0.001649449880428504	0.04469611229100481	0.01278302464189115	0.04044556686743988	0.02709249724084267	0.03762977639828569	0.01364610405136467	0.02329865649891285	0.001010440188746194	0.03776676146953379	0.04619365590812954	0.03831092005975922	0.1951451791381274	0.1383125553303057	0.001221625559499179	0.1248740341355753	0.001147158464570868	0.05450600261631389	0.001245939355796759	0.01207130383089693	0.001084271868655355	0.009835346331831153	0.001168312916164586	0.007080466814975072	0.03452762708772834	0.005858965664628769	-0.003149477276560656	0.02782060703717047	0.01851533970924528	-0.00593939393941391	-0.00735252914758096	0.005694479826676761	0.001079160329302804	0.001083519240499119	0.001012066609949431	0.001020795472859909	0.03930628037405655	0.1758582574554507	0.1572644805467033	0.001101683243786751	0.001047822886585003	0.001356619658723864	0.001186314515787536	0.001077344626484591	0.003070891862760034	0.1422189882596675	0.001004963167433901	0.001019770277856803	0.4726041669849833	0.001080800089809919	0.3298283349134561	0.001042309267502867	0.00110241831725989	0.001195616693464719	0.1696995240736422	0.1031168920699683	0.05715158708722459	0.001015873473603301	0.07843275318030701	0.01780509677432862	0.001025258656893177	0.001088124953324497	0.241507305544135	0.0546557508126019	0.00102593033635302	0.001053856949242451	0.001027201984276079	0.6123799249874686	0.02536016575859642	0.001413693586545493	0.001016862213244042	0.001082970216744111	0.001028512654794282	0.001067605054947543	0.05690680440748563	0.06495830177932857	0.005756640261922726	0.001257520226416852	0.03550550668574335	0.3086102597683972	0.2481652581939605	0.1017394970643342	0.05980564082206618	0.03612528570381453	0.001517955454886731	0.001164416162815975	0.001029932988894874	0.00101431552859806	0.001037336953893412	0.002390221576826979	0.09479373560772551	0.0164744021806785	0.0442392376013745	0.01282694105509743	0.001757821152043578	0.02095373463216786	0.06617496272622891	0.02999308673597228	0.3417103295608869	0.001218371384491846	0.04664874936673011	0.02611290292456605	0.001136637530070524	0.001169515103303203	0.001845925490260436	0.008069703768877565	0.01559258884466513	0.008261355031755456	0.001011005061440154	0.04824560422577098	0.2038226485982148	0.001219516220452214	0.001138608370823713	0.001330442276189421	0.001114226495275097	0.001229381536551944	0.03515564375316632	0.008404566817503685	-0.002074081710845647	0.02833137674855954	0.01973904959785107	-0.004050713143290487	-0.007292728262077299	0.005296149842154256	-3.002145880428164	-0.9854150538529568	0.06141168683518405	0.07325928772502767	0.01305070736575358	-0.01197871769146346	0.2830866441544719	-0.4987477481123339	-0.5963417442672851	-0.01977182624590032	-0.06988763698960689	0.07753377268602139	0.02490396611432228	0.01636972715760625	0.390476068644447	2.61864803302384	-0.004944195847150201	-0.04126627768245845	2.326561422789994	0.01304094037366883	1.160374327571485	-0.0813594491121143	0.01811387148082576	0.01451447975650517	0.8927542562916332	0.4272066660540834	-0.7985318615727649	0.07288582831367703	0.6996408013958815	-0.3810068821130634	-0.0292402713620213	-0.007582851756815669	0.5976238476226755	0.3866655163930183	-0.008405074053796945	-0.006856183256288687	0.1864109642770014	1.733473037920542	-0.7243690537976412	0.2347526548447904	0.1248466685276172	-0.01684915584162472	-0.01307408452805869	-0.008777896490199588	-0.383638446723772	-0.2923964929901517	-0.1351564333986356	-0.115958675162578	-0.9145164580480126	1.14566800641602	0.8228937714371128	1.244964867730427	0.8304828836474549	-0.01856903848937071	-0.01902319041859008	-0.01397127828264697	0.3832957996817342	0.2492924177060237	0.005728945785696156	0.07804006827847643	0.9082588764607363	-0.5631973586386448	-0.08172745115402295	0.4802267900646214	0.005184867214397394	-0.2743763283649478	0.02447991596194942	0.09783197402739248	1.036830520742887	0.2004829297154314	0.4115311738825944	0.1414569284447504	0.01512946161954684	-0.003819922571375928	-0.5069086520782289	-0.2566044514536556	-0.6006337434285728	-0.3037954870561801	-0.0524021508188775	0.07281044877675225	0.5104227139952198	-0.09267049248906296	0.06180553015132078	-0.1684361711974148	-0.1475834310741674	-0.09681730349491824	1.767783466508494e-15	-6.964239317767807e-16
0.36	-0.04033000606265617	-0.02700923632828539	-0.007112272486423813	0.6845047950039191	0.927386675234492	0.007340704390611788	0.5017436567585519	0.002708752004416365	-0.01970196479537424	-0.08492799102291801	0.07319950876132102	-0.0175543599902223	-0.02033851813752071	0.06655366579590813	-0.03049328940677446	0.5352500158403543	0.08324608760033732	-0.5352500158403543	-0.08324608760033735	-0.007518187011701655	-0.1431155134819626	-0.0003462662837033217	-0.3167871342076993	-0.0322389715739218	-0.01220151574554766	0.1211757704388772	0.2139788041714044	0.7980624667568132	0.6006414527784643	0.1218058547261338	-0.05598389854143378	0.08356037769671326	0.1198162102348374	-0.2569046636645357	-0.06097723322638592	-0.6681173942358906	1.289895688283119	-0.239354813488429	-0.03636279179873023	0.2761235024535144	0.165556958931526	0.2844463859974278	-1.315853473123372	-0.04894670713163161	0.8773485230569449	-0.1663472861366047	0.2908537897948693	0.7174831662906873	-7.184599430806522	-0.003928724823920913	7.184599430806522	0.003928724823920909	1.752903696670675	-0.5072436705545351	-0.08748889325767743	-0.8255505750745156	0.4614188929761848	0.3379464347718648	-0.4806493798034763	1.110496131234223	1.26727406006258	-0.5751749242985915	0.2667747174868786	-0.295920625310588	-0.2392490332066153	0.8805178971499128	0.001085985862151497	0.02079334897820096	0.001099540724659619	0.02689471596839399	0.001012585818391556	0.004288914874546724	0.001021322784889832	0.004834920408963272	0.0368901981008519	0.06609866756013978	0.1857606353907852	0.1716710195287387	0.1661980732403868	0.1661592390493195	0.001237207577830624	0.007699638509359666	0.001054930508296655	0.03054045584346798	0.001371571033322143	0.1299140978804671	0.001191231653081321	0.03025693457178235	0.001079042528869979	0.01689207197510026	0.002866655447357357	0.1148300727259702	0.1158034693624	0.1312032949434879	0.001005093550762474	0.005129970724035228	0.00102161518810127	0.01921899298350568	0.436154824272571	0.4338365658457151	0.001083537248672113	0.02034840612459795	0.3138519872924123	0.3301124277412052	0.001637173982271345	0.01494087517165075	0.001103340658670306	0.006772370868125803	0.001202446837677699	0.01069863312228417	0.1632987499823781	0.175768356660089	0.09979712108137682	0.0813714740822279	0.06468898065276001	0.06245668665332177	0.001015804813273784	0.03149117241442828	0.0727396322768484	0.08619441392265956	0.01945769659603133	0.03810810877722857	0.001026038840417431	0.004153381209584895	0.001099278035256771	0.0179973039253303	0.2324007713115396	0.230278247561337	0.05167681574149369	0.08846523194586225	0.001026903759615963	0.002899889355680959	0.001056024131614665	0.006428490058602806	0.001026166219981575	0.05352510639088263	0.5775302866205525	0.530844254602942	0.03233582169881893	0.02444853364040081	0.001414758187474147	0.1740799262217056	0.001016729842846859	0.04198562386775726	0.001188853344438177	0.005966356776961044	0.001114895679572494	0.004941073167586736	0.001147372086470786	0.003890170120067805	0.06105558426241781	0.06323659287002384	0.06897055863533416	0.06635449984640199	0.007064071049798809	0.01028750321261717	0.002631616581418554	0.01334407199134591	0.04208538409609696	0.07271389958108275	0.2993382733481824	0.3034005413384203	0.2426898718584067	0.2575125450524532	0.09174403558263901	0.09147759975915967	0.05386267568803367	0.08846028488443905	0.03597794374536908	0.1381927387980962	0.001515955324711153	0.02456927454879486	0.001163734365740105	0.01347790016188092	0.001030105803698681	0.03831212755645674	0.001014522568757505	0.02229168003247685	0.001036378062225115	0.01181024125602591	0.002251491670943344	0.03979755149456503	0.08511914803877484	0.1114248241279481	0.02013369325310694	0.03952225798632347	0.04511554097586964	0.04584823320488673	0.01153734354820302	0.04002611292785585	0.001818927271295888	0.009007358711067443	0.02322357174870351	0.02646019769193911	0.06675203145571425	0.1015944749146543	0.02963474314040019	0.03544344784724766	0.3391319367159418	0.344630815856722	0.001212256570761381	0.08404522440867467	0.04653004724308134	0.06085032103269941	0.02535178361203897	0.03877161419316568	0.001140235153317934	0.01434653066024809	0.001181367233685743	0.01872894038675434	0.00180915570496141	0.03980917712055008	0.009786206556870737	0.03794661447910561	0.01939179345566953	0.03060734356967165	0.01010481656362864	0.02012705132387653	0.001010867561597422	0.03716734178627647	0.04689812511369802	0.03856928904422	0.199719471310782	0.1441536475776342	0.001218744548353482	0.1238497560989373	0.001142259512530265	0.05521729448405677	0.001308962554028484	0.01043076509926013	0.001106901329302601	0.008388962556455293	0.00121448791288339	0.006135770031739846	0.03478177983497026	0.00841806234556511	-0.00206710846815402	0.02819678896685122	0.01914940513475504	-0.0040537933560573	-0.00726421036289869	0.005151412447988922	0.001064473518394219	0.001060494870908804	0.001010956581278607	0.001019692367438658	0.04057281662429298	0.1599704677780101	0.1433006286052936	0.001092301781854558	0.001038863784334659	0.001338774961306913	0.001193783161968676	0.001079862487759737	0.004934254713821374	0.2452492073615058	0.001004884146026698	0.001023044674718001	0.5101341415441285	0.001074599965348877	0.337764655984803	0.001030657981963384	0.001102424397545102	0.001179706810652161	0.1667343672543445	0.1020914780028246	0.04476590559590367	0.001016801149326934	0.08471187707975801	0.01116645011331672	0.001024900222024538	0.001070187814659835	0.2478591318972554	0.05870368927997418	0.001023851270883051	0.001049555558327627	0.001027216889000928	0.6322252269396949	0.01541469199047036	0.001485450752810097	0.001017550758794653	0.001092369692685676	0.001031275204054358	0.001075322014127757	0.05230977810371173	0.06176263873509984	0.00522727377994061	0.001171730649190884	0.02485628024061043	0.3213848289049566	0.2582213883859698	0.1191031951428396	0.06725296584027872	0.03632671050332797	0.001494907393739341	0.001162940295197733	0.001030625044950044	0.001014442460526824	0.001038422573923008	0.003447978763396406	0.1007799123330139	0.01150862967500066	0.04266795126999993	0.02429134555600258	0.001686671175454827	0.01808615711774042	0.07107627761911615	0.035315266942094	0.3601782291777396	0.001225176989698319	0.04448852713700942	0.02751174888288585	0.001132985397326286	0.001133030100400163	0.002079997070246449	0.005250941783060267	0.006672737882489253	0.004596520559691866	0.0010115623021684	0.04742241934047318	0.2105967427440879	0.001212843822065417	0.001135773175976615	0.001410668613763717	0.001143669216974525	0.00128958019867412	0.03484900062310289	0.0109839067907449	-0.0009812530383000648	0.02850567700567211	0.0194886483287201	-0.002169732878748087	-0.00716163262852207	0.004535976372229543	-3.082864239029326	-0.8279447792531396	-0.004859239738443955	0.06439698625173382	-0.01940039992061935	-0.006944630389528987	0.1886558377457866	-0.6554861842239993	-0.7531607924328887	-0.01386545035496343	-0.05837715694240152	0.097291701383857	0.02264705978711903	0.01483459953916397	0.3976318937441983	3.552124189872651	-0.01442574721013073	0.01016620577899051	2.600411389315308	0.00511365227214119	1.004679471064724	-0.04322190139691973	0.006537316627159776	-0.004847673952370853	0.6418001005031965	0.3071882526062835	-0.9185052373636622	0.05185715822979487	0.6241461558535185	-0.5223180999280886	0.06776118859151579	-0.006358063533876304	0.5326413342085956	0.3651262255216269	-0.005266019419613825	-0.007308396759212914	0.1807566558125729	1.705276250856623	-0.6936025311734898	0.1883829053091087	0.1162853752992406	0.01021361059599584	0.008591240829427605	0.004862379370968868	-0.3906126785666183	-0.2512434337806948	-0.1047388812789668	0.0143420325955799	-1.064796994068683	1.264335976272897	0.9723703384856041	1.334967111098661	0.783984067838809	-0.01031656558056248	-0.01238073632577779	-0.008695004645632155	0.455967041866461	0.2912981133395023	-0.001550126653893652	0.09232139840863206	0.6933136480060139	-0.5333955205973614	-0.095831425392988	0.7834922809773791	0.02120211548382664	-0.2614822842097509	0.118521398671448	0.2303113053785545	1.290104709964269	0.1827588119572504	0.257316216474207	0.1482744581098504	0.05119689986790579	-0.004142615722992096	-0.468843079096741	-0.2444698959960495	-0.8051967712650272	-0.3307656179767284	-0.06166234409972943	-0.02170713670252333	0.6614548329289006	-0.1046203012987433	0.07858456301647247	-0.1594439476391635	-0.1415670746134748	-0.09209909237446191	1.804653598714943e-15	3.185589858149174e-16
0.37	-0.04317443169467939	-0.02760025473412697	-0.01368156590017081	0.6975036291498841	0.9248896005846325	0.006980010700694972	0.5035502748460882	0.004162735620862448	-0.01595147531802741	-0.09776224553086295	0.07255366950203125	-0.009514097972482411	-0.02150238748121343	0.06932101282983626	-0.02345786328954957	0.4614911182155513	0.08351277111395156	-0.4614911182155512	-0.08351277111395174	0.009853090020051438	-0.1479977787171716	-0.001158854493294446	-0.3247694692794387	-0.02778608756965355	-0.008845792079098433	0.1155984163447194	0.2249124208886825	0.8104659825756136	0.5947358572230612	0.1233547004829603	-0.05801200154204339	0.08155944605381152	0.1296577916398904	-0.3113697410664961	-0.05285791233456208	-0.6524047985449952	1.310019562534869	-0.2594146355898587	-0.03488252904131217	0.09441254643708308	0.1223473312640712	0.4537062032213995	-1.246549891055124	-0.08504740757235972	0.7340736847538765	-0.06704883347317304	0.2564849761704532	0.6961599079422645	-7.518394971359691	0.06751533206508155	7.51839497135969	-0.06751533206508557	1.717250555522025	-0.4675509956670957	-0.07656644018221485	-0.7746469924987242	0.4270095933207867	0.3317764201475746	-0.6670619630484048	1.081780508294329	1.218628112028439	-0.5968811872803125	0.03714222435837982	-0.1043125642175076	-0.1501260726469789	1.089543812261668	0.001073329913041333	0.02120178351076023	0.001078022496808627	0.02762175931211235	0.001011558932937862	0.004323781384494197	0.001020343556244369	0.004744389704913919	0.04003633123588918	0.06867667552499371	0.1714182717420068	0.1639020036080795	0.1532704246482687	0.1574023510937807	0.001165388257753544	0.00758292008493737	0.001045926044566763	0.0300377194915819	0.001352609971377553	0.1310030647748837	0.001193532404134385	0.03046793382560311	0.00108016630187937	0.01703724292779816	0.02197974807512259	0.127346633303218	0.1795274257372377	0.1684015343525656	0.001004981151406303	0.005055473879225802	0.001023985215368076	0.0189618291004054	0.4637410666040515	0.4588974202752622	0.00107792574467461	0.02045233630617945	0.323021932960655	0.3394941726316201	0.001339228201559629	0.01468978247083345	0.001102655646504126	0.006917064764462255	0.001187921566812708	0.01078388919867657	0.1633507746996214	0.1811452903238967	0.1007844034635046	0.08411403852104515	0.05305560050297191	0.05303230143746853	0.001016594602608029	0.03190509713597867	0.08154755492918275	0.09346538617201093	0.01427461075513037	0.0330723372910686	0.001025372878256932	0.00420090026609752	0.001082920727214804	0.01796201606972898	0.2367022415311989	0.234842186328225	0.05589572915391677	0.09214460811294753	0.001025117681278918	0.002836818627599564	0.001052168366975068	0.006365067065893623	0.001163494930474111	0.05540074266595497	0.5953504108954152	0.5472241363325343	0.02264108261745461	0.0178183001082823	0.001468912418966385	0.1757059191599982	0.001017288927568042	0.0430087705683243	0.001141415489393948	0.005960541051298122	0.001074140760092795	0.0049379691880841	0.001111894077722598	0.003888512060820208	0.05467677900383861	0.05826835780529444	0.06268409515450533	0.06236895633527492	0.005733748370057293	0.009251463681005609	0.001918588765021391	0.01372455560904694	0.03210238345882382	0.06242620162027455	0.3089740129029803	0.3158013673400057	0.2504544509835118	0.2677536018487038	0.1063696242717559	0.1042705006242976	0.06037292060388886	0.09531045106617667	0.03615232475630599	0.1381164285807049	0.001498060898446401	0.02449505813563822	0.001159807073973608	0.01341649684978342	0.001029652558167437	0.04319347377289334	0.001014127522691415	0.02546617718079678	0.001039437424474942	0.0118215115766539	0.005681870010405156	0.04271022856493461	0.09366708616203316	0.1177513590784241	0.01513414887206231	0.03465027759821554	0.04277213867528524	0.04426385701155332	0.02314407806030836	0.05049156704832869	0.00175212391107926	0.009187645503674716	0.01999748881747824	0.02387921130253966	0.06607139094384268	0.1006695777663249	0.02924314845943182	0.03598826995950707	0.3463552627435	0.3551298913451019	0.001223693918972342	0.08579700087087215	0.04605626108265474	0.06425790946396227	0.02610210510627504	0.0396957414508443	0.001136825869252506	0.01467124332881679	0.001153442532946042	0.01871848323702846	0.001960286095574304	0.03527903254439201	0.007138841438851335	0.03583716593624063	0.01289951536850579	0.02415397746893099	0.007240737107665805	0.01760416172520841	0.001011016758236311	0.03640071757844945	0.04697458437680772	0.03812484569059576	0.2079544394946722	0.1520758255974879	0.001212654398556413	0.1229362343149435	0.001139352631129348	0.05616233897102626	0.001516936824069788	0.008959577910476683	0.001196737866013259	0.007055042091125635	0.001366700284783865	0.005291522545489623	0.03336641229727902	0.01082048052748236	-0.0009970509598238658	0.0287793375260217	0.01786559038822003	-0.002233249878279593	-0.007199432193550953	0.005021754606766394	0.001056501914073936	0.001051498750333223	0.001010095680126781	0.001019013122607551	0.04646894390509296	0.1372014206944169	0.1235174761365842	0.001089143799164215	0.001034599092981303	0.001327839438683502	0.001197743562640544	0.001082582953486348	0.0749608588715247	0.3048799884091632	0.001004847285651077	0.001029334573850603	0.538769860088565	0.001069955827579578	0.3444352516572047	0.001026810567870994	0.001101534779887878	0.00116694632995553	0.1605321411505055	0.1022233211103105	0.03303750120408429	0.001017937244944791	0.1004392641499931	0.006359374899271871	0.00102449324760724	0.001062258240723623	0.2413483549775376	0.06317008510644977	0.001022757508541918	0.001046970015733005	0.001542729122635215	0.6433833487891419	0.008302998968226165	0.001559131645324767	0.001018141551806976	0.001091719997830294	0.00103208366795195	0.001074645023804298	0.04188365539079677	0.0485240981884878	0.003554916424383725	0.001173854322511016	0.01651240482492388	0.3336532356736627	0.2702926970233584	0.1332675144134594	0.06953528332501856	0.0363821636196473	0.001466285209127348	0.001149606405531193	0.001027958894714385	0.001013102073845779	0.001046174431713535	0.0142432131559676	0.1091663837840574	0.008002621742328365	0.03764020183063821	0.0458776699322775	0.00167878979831262	0.01494429985528548	0.06012456100305359	0.02320827216605021	0.3619515131281241	0.001244430195697393	0.04633548023102981	0.02647466278132458	0.001133522147103667	0.001117031982120862	0.002150285117392908	0.003507923968672919	0.004982709435938779	0.00381626055347991	0.001010841823201614	0.04676243304590131	0.2321474634764765	0.001200784413981536	0.001136793714056535	0.002007056774926608	0.001414333059419902	0.001724712555516226	0.03076497409892965	0.0130921576986065	6.036821143873725e-05	0.02958081450147753	0.0152833292892816	-0.0004635200003434612	-0.007164893676092589	0.005280719353173632	-3.151872102633058	-0.7310510428730062	0.06444191944282744	0.0775806484218691	0.01536916832644105	-0.01015044704124553	0.3166566654846461	-0.9124053385091312	-1.008893928498518	-0.009755282621967454	-0.0425684836989314	0.1207016476223676	0.01947217611086863	0.01410227767174763	1.949021832150913	3.84884446279397	-0.003667505329502344	-0.04453886992174547	2.402267456128754	0.01303680652718927	0.8698292733246917	-0.009439590140875271	0.01901113569488455	0.01551395337300865	0.4368120040418084	0.2496299007320689	-0.9658098660251814	0.03112661723445025	0.82645926539152	-0.4909487636893958	-0.0262834016499384	-0.001350436382112762	0.3683183065206513	0.3688351708892816	-0.006925067197298027	-0.005815768422911398	0.1939583787647318	1.555357037885589	-0.6288636316706964	0.136045745998015	0.09194245829365749	-0.004922260181159863	-0.00390657590896424	-0.001972623633652885	-0.5961528308469483	-0.5483412189979426	-0.1057574302395841	0.06214535828093548	-1.001962372761479	1.266502412141608	1.123990699098617	1.231123081926665	0.5889172517702228	-0.00309335050928286	-0.004248217434513258	-0.005449708839188338	0.5123353212449198	0.3340633227181498	0.002239778411554145	0.4595601474973569	0.5942282075999149	-0.4474364038575705	-0.2189358857275944	1.274380582892574	0.01706441669875865	-0.2566882407997026	-0.3054821005022393	-0.1495717454471738	0.9484477574456697	0.1650616985679049	0.4077767401303015	0.04297742703866377	0.02327254017636108	0.001118293645749137	-0.432726925754816	-0.1832598510462399	-0.5037652747451425	-0.1864701674893846	-0.09441896274873612	-0.06392726393527139	0.9835281801598469	-0.08114926341867044	0.105599938266737	-0.1335989502318357	-0.1233440629608872	-0.07594520309652085	1.75765751926706e-15	8.939351651782881e-16
0.38	-0.04654518645050897	-0.02797902386282779	-0.02029363865795168	0.7107081546871189	0.9222112921405646	0.006660922152654462	0.5038161563149615	0.005097849967825908	-0.01086674685595545	-0.1097700380958071	0.07140203535295531	-0.002805490209886823	-0.02169193982423493	0.07156075250291001	-0.0164389342321641	0.3858578188690481	0.08480139233200441	-0.3858578188690481	-0.08480139233200454	0.02674480101518972	-0.152433365778691	-0.001908348917764259	-0.3323546851216139	-0.02374174599869269	-0.005594424911198975	0.1071897206975027	0.2357254802587483	0.8225390091640056	0.588885089022852	0.1224316550228998	-0.05796240161390948	0.08077408069831518	0.1416419950480877	-0.3621704884257878	-0.01852737779824051	-0.676673263042622	1.33103396653716	-0.2756015723311301	-0.02804176342346888	-0.03202382127905291	0.06178310503509821	0.551294182942621	-1.150561084523128	-0.1501056850887859	0.6110176720280929	0.0285161140149767	0.1853323176238728	0.7141837543235823	-7.559479775146536	0.2004588160637944	7.559479775146536	-0.2004588160637944	1.656990489347707	-0.4179080358166238	-0.07487013623019863	-0.746126729161682	0.3797104063146922	0.3170751350618143	-1.046917690415171	1.08638466179167	1.201176213980799	-0.5642094532596622	-0.2276035258905303	0.119619960438175	0.00386422427446556	1.309042297778765	0.001063016721723132	0.0216401028309142	0.001062766806405828	0.02837770825543135	0.001010615078310171	0.004376207569411614	0.001019514388654888	0.004652132735720666	0.04444004656282406	0.07222601907502453	0.1535310424320729	0.1531411459865303	0.137391973918029	0.1457678178828761	0.001127897938390892	0.007498991895075554	0.001039292331973618	0.02968111876420853	0.001337660361460196	0.1323321302353723	0.001196663078532278	0.03064476579667677	0.001082088700929621	0.01717217126196598	0.06393305826325843	0.1506773415778997	0.2372981019908137	0.2074065996163893	0.001004906540491449	0.004992742945894339	0.00102831606880141	0.01866941783461712	0.4913044590503397	0.4816920741589836	0.00107279804002117	0.02055643070480482	0.3312939579797634	0.3474722085338282	0.001188169211015758	0.01470322434134747	0.001101868298653123	0.007084787043126026	0.001174278425334287	0.01088121347259388	0.1609581409240191	0.1845691041765946	0.1014083661925577	0.08653017740836771	0.04115065513004275	0.04315172812845589	0.001017557626706347	0.03211768138219937	0.09322017212597271	0.1026518186579853	0.009225602821939197	0.02816688217573143	0.001024836469092734	0.004267192689353849	0.001070778311048852	0.01795727661909554	0.2370840798106611	0.2374080514387833	0.06019733169929186	0.09580365862352469	0.001023677915690261	0.002769849191723505	0.001048947947793306	0.006303383357341575	0.001489838693012003	0.05739602955743468	0.6111181927814632	0.5616445342171291	0.01402796091097226	0.01194287187857704	0.001532819561536765	0.1767854424146391	0.00101786387339775	0.04389644290322159	0.001117373682073186	0.005997001484284887	0.001054172541144002	0.004969050865826884	0.001093819699083791	0.003915144999130736	0.04637389251319091	0.05145116632373113	0.05318287240847305	0.05533815645537839	0.004230146202037583	0.008106586503897272	0.001561878600712919	0.01459479250368915	0.0227243010643786	0.05249025663248366	0.319429674243566	0.3297440533432001	0.2596922344219823	0.2809553526011073	0.1205075084227934	0.1162502617976457	0.06492101138950086	0.1002959915850742	0.03627089820467883	0.1381679143356794	0.001474804261464079	0.02444859677752454	0.001151175458189792	0.01333162496379061	0.001028092355197208	0.04839949637783686	0.001013259576512324	0.02878218661471359	0.001044844021238874	0.01182374857689882	0.01271032263862451	0.04837567708115471	0.1020407493532953	0.1237540855901626	0.0108192243742562	0.03044481297250498	0.03916989178032493	0.04151167404125738	0.03921569393169377	0.06480936538121651	0.001714746433355126	0.009392830518264311	0.0167930475641447	0.02128696793335729	0.06078392710341358	0.09544520746131099	0.02325371664431076	0.03188751568789416	0.3517453846751981	0.3663745184003138	0.001239039163098187	0.08729576274174335	0.04665129225084682	0.06867736124234439	0.0259982660750651	0.03975969140619815	0.001135390068124169	0.01500251959037681	0.001131481052691987	0.0187326484117853	0.00207101180125093	0.03124381681305384	0.004926456858316403	0.03416461668879664	0.008689804380931688	0.02016626155752892	0.005393571232357684	0.01614449065944013	0.001010730903592936	0.03522383322564089	0.04671198770299459	0.03735582916725565	0.2210271939120127	0.1650351593631904	0.001203579220592783	0.1221654666721918	0.001138409918423176	0.05723280532717611	0.001918840436953471	0.007782676892337773	0.001376963604029871	0.00595954040706731	0.001660247034814521	0.004632970005390834	0.03017193876859977	0.01302678719336141	5.404904277766673e-05	0.02969027870961555	0.0146341061130827	-0.0004889268000844383	-0.007180013502148724	0.005475030646988457	0.001048530309753623	0.00104250262975758	0.001009234778974942	0.001018333877776435	0.05236507118589295	0.1144323736108237	0.1037343236678749	0.001085985816473838	0.001030334401627929	0.00131690391606008	0.001201703963312408	0.001085303419212945	0.1449874630292375	0.3645107694568147	0.00100481042527545	0.001035624472983208	0.5674055786330015	0.001065311689810265	0.3511058473296065	0.001022963153778564	0.00110064516223065	0.001154185849258883	0.1543299150466665	0.1023551642177964	0.02130909681226488	0.001019073340562645	0.1161666512202282	0.001552299685227107	0.001024086273189938	0.001054328666789164	0.2348375780578112	0.06763648093292533	0.00102166374619981	0.001044384473138378	0.002058241356268048	0.6545414706385891	0.001191305945981972	0.001632812537840519	0.001018732344819286	0.001091070302974906	0.001032892131849499	0.00107396803348083	0.03145753267788181	0.03528555764187576	0.001882559068826787	0.001175977995831138	0.008168529409237346	0.3459216424423687	0.2823640056607472	0.1474318336840791	0.07181760080975833	0.03643761673596663	0.001437663024515346	0.001136272515864652	0.001025292744478766	0.001011761687164834	0.001053926289504075	0.02503844754853881	0.1175528552351009	0.004496613809656057	0.03261245239127649	0.06746399430855247	0.001670908421170393	0.01180244259283053	0.04917284438699102	0.01110127739000631	0.3637247970785086	0.001263683401696479	0.04818243332505021	0.02543757667976326	0.001134058896880955	0.001101033863844321	0.002220573164539364	0.001764906154285552	0.003292680989388324	0.003036000547267967	0.001010121344234879	0.04610244675132943	0.253698184208865	0.001188725005897653	0.00113781425213643	0.002603444936089485	0.00168499690186526	0.002159844912358319	0.02668094757475641	0.01520040860646811	0.001101989461177539	0.03065595199728295	0.01107801024984311	0.001242692878061163	-0.007168154723663109	0.006025462334117724	-3.193681387245807	-0.6564622670666387	0.001117717781078201	0.07017810617195513	-0.01588846492567446	-0.007289883418271169	0.3829229547810266	-1.253854524401977	-1.328689843506046	-0.007307403442431725	-0.02915003203971861	0.1453114145982222	0.01581360323773473	0.01278607583333771	2.560461433230954	3.913489360821834	-0.01207256491412761	0.003116729241426734	2.147171280150267	0.005146495681152031	0.723937673423386	0.009685012869400716	0.01114299309336935	-0.002434034446769325	0.2511761382812315	0.2419031423073234	-1.009742855995357	0.01158906316374267	1.007238203178102	-0.496254825763419	0.07151586193892402	-0.0002483828081624867	0.1330266029426623	0.3610610942199706	-0.006045760978579545	-0.00696053992751408	0.2046867790941263	1.313379481857172	-0.5426414706908416	0.07908896857888635	0.0891905021654279	0.01866884232579685	0.01542837227847616	0.01052057888252549	-0.7604039619333967	-0.8602947075346058	-0.1265064103787155	0.1122926879836384	-0.9944463994651118	1.572707976594622	1.564509129716118	1.172339172740367	0.4110589352708338	0.01524262889264526	-0.006829725317274397	-0.01338871942470892	0.520902319567902	0.3196005704589159	-0.003356790730453606	0.6428756875788572	0.6285519602587322	-0.4000923681178979	-0.329392780785418	1.553961123460578	0.02618175988018973	-0.2637336801659773	-0.7413732326654567	-0.6988039713958688	1.439215023330614	0.1321558936917361	0.4596888858980866	-0.02376100235477602	0.05250961846523053	0.0007818486491949737	-0.369857310132869	-0.1570900369116819	-0.3120667333971879	-0.118121911396641	-0.1437143730960127	-0.08662177064566927	1.668885982098512	-0.07606947305024109	0.1036689368523496	-0.1005867135102146	-0.09388331835939276	-0.0549601031441981	1.47841654600718e-15	2.519388386785829e-16
0.39	-0.05036225567621033	-0.02790040282057334	-0.02732498609117295	0.7241165901101547	0.9193980106877703	0.006436903206441605	0.5033529679163273	0.005288961298323208	-0.005417221466232435	-0.1206931009053446	0.06947469512248539	0.002755486938924246	-0.02101481676197763	0.07291969867050146	-0.0090537869482134	0.3125933303345041	0.08771051436893224	-0.312593330334504	-0.08771051436893265	0.04292411059236117	-0.156324845498022	-0.002689534826784674	-0.3397435496209271	-0.02024250395200097	-0.002522668387376938	0.09413459891846548	0.2462910422645552	0.8346118851559808	0.5836612021941838	0.1201304206399877	-0.05563469783085775	0.08141477380476136	0.156303383378822	-0.392257498659235	0.03060695436044519	-0.7318591446227356	1.350651288587227	-0.2853424825824249	-0.01637508090039888	-0.05708357401030238	-0.03049483897996569	0.5323879247571547	-1.044426220381724	-0.2320379492478433	0.5025342244038742	0.09638014989435809	0.08969482621513394	0.7661008769658423	-7.037621587008585	0.3768844320118492	7.037621587008584	-0.3768844320118456	1.577288903193665	-0.3610920298126473	-0.08182326120158824	-0.7309022864319026	0.3199144547754526	0.297533578436069	-1.44054329408504	1.007243998712933	1.216193587484044	-0.476318835894646	-0.1373547642966574	0.3442991350587234	0.1039030506776517	1.645800157382672	0.001055464716165046	0.02210245933326113	0.001052612697562461	0.02915910597502318	0.001009844475752934	0.004439085388910744	0.001019116386390086	0.004558328612987863	0.05252456031418331	0.07844203779954047	0.1315737057253171	0.1388798958594953	0.1185257364090976	0.1312425477951941	0.001109932030536616	0.007443455364748382	0.001034599575410997	0.02945679051217978	0.001328044516278208	0.1339739404922515	0.001206285910566529	0.03080023581672703	0.001086517884198115	0.0172944216706286	0.114334920992774	0.1775239573034305	0.2906595213873799	0.2459421374642576	0.001004854582129363	0.004938421214337347	0.001034932142264475	0.01835862697672388	0.5155620886626073	0.5001270015063883	0.00106938897421936	0.0206579851532224	0.3392757346254853	0.3545182915041777	0.001107303438646581	0.01491072611073863	0.001101735405465382	0.007270102233802249	0.001163519220207184	0.01098932080869136	0.1557509189338905	0.185489858279018	0.1011211380388369	0.08868377988390863	0.0296131537246015	0.03354586283845038	0.001018729313157223	0.03213515871603428	0.1088187862989764	0.1140806721401183	0.005491925729660529	0.02453191364479245	0.001024545859665021	0.004366899422586668	0.0010623147622958	0.01797568178265055	0.2332977541738158	0.2373055237288791	0.06510820059981422	0.09987487761318779	0.001022981692279705	0.002698200917778715	0.001046984978043112	0.006241191244362872	0.02191277098862907	0.07006861381213381	0.624535739475664	0.5733709790646357	0.007845932774951617	0.007757319554426605	0.001654934812380123	0.1772676363487029	0.001018550529408102	0.04468088132982165	0.001098107963726024	0.006077963189917644	0.001041555014248086	0.005038602254490343	0.001078905750912621	0.003967422888066765	0.03745300572767667	0.04386536499691583	0.04301655446680777	0.04691330085700417	0.002985874656909132	0.007191381835834799	0.001384129916708474	0.01564966345101412	0.01706013175002356	0.04684379624615879	0.3287775288994624	0.3480236293598322	0.2685914154505835	0.2983641032132053	0.1331287018778552	0.1267697941946833	0.0667701124697281	0.102761614870075	0.03644245410900235	0.1383574419312303	0.001470807190108457	0.02428420328854797	0.001147126356893072	0.01312653249589015	0.001027173153263051	0.05320598399371128	0.001012702361964206	0.03171581764580741	0.001050883127051968	0.01182901689868945	0.02127425453388022	0.05512758982000129	0.1101552386465396	0.1298297634218805	0.007481581245581541	0.02722202142012078	0.03607567633277828	0.03886323953541201	0.05238837909123522	0.07675079781358844	0.001679409578934375	0.009564814844638199	0.01375920914318182	0.0187975075416005	0.05362592072326812	0.08884331516632103	0.01631923685153894	0.02520366651267469	0.3567572631587786	0.3847358074533099	0.001265124838878351	0.08836798428461497	0.05037226131351928	0.07577087369821307	0.02534010970128371	0.03920866834481976	0.001133628814130984	0.01531650186267297	0.001116068753001421	0.01876350779745492	0.002022908635199025	0.02788983943183352	0.003472629844197573	0.03320017088224359	0.007732401380011321	0.01969046072864648	0.004608868708511183	0.01574017370296448	0.001010225058463764	0.03351774698067062	0.04745000245220892	0.03683412668039054	0.2320611122378225	0.1828047917215331	0.001199807640996405	0.1210622451197022	0.001139262888159618	0.05823772592500881	0.002084537977369093	0.006850546000790218	0.001452951616913721	0.005164167112846443	0.001785186761563525	0.004134502522592737	0.02658331710601828	0.0148067800781562	0.0009829381919639042	0.03041300526100249	0.01178571619100658	0.001300377654800778	-0.007166391329037889	0.006344950841721598	0.001046820044407199	0.001041654852238462	0.00100887982839647	0.001019013777053295	0.07094500301683211	0.08338119253707416	0.07884881238559437	0.001095661947867985	0.001029191524236333	0.001318974370444516	0.001228664014944793	0.001096057321632974	0.215043065285752	0.4117129540948951	0.001004792120742281	0.001047058389771644	0.5750513672129233	0.001066287649361376	0.3593636629300445	0.001023217421704302	0.001102402462653551	0.001150733016507764	0.1415445500905711	0.09929822539264546	0.01166855468348078	0.001020689379060401	0.1431629183551628	0.001475057280262343	0.001024376352878885	0.001052807864136821	0.2190916864480139	0.07450712255741837	0.00102275911938682	0.001045413394245348	0.07982838908844035	0.6594147770580197	0.001140895463435892	0.001908794209436959	0.001019715959571465	0.001067035073117654	0.001024639985717877	0.001054422218996815	0.02282220349792366	0.02667636526094338	0.001505155632329898	0.001218140018752908	0.01291898718917347	0.3489238679339402	0.287728649572243	0.155601134837324	0.06680812884362353	0.03681976737707464	0.001491160647383847	0.00114852659082739	0.001026998031469494	0.001012427705494381	0.001059912474352083	0.03552030699883544	0.1251650631166914	0.003397507562215673	0.03227337195890497	0.0688582439487504	0.001618536342843307	0.009277297961403773	0.04084044809134772	0.006479918028562573	0.3701613510199862	0.001316507426241889	0.0606624832636649	0.02387535027803203	0.001129879544325288	0.001099166503222613	0.001762811006448864	0.002089831409276833	0.009594880295962808	0.004409087888882016	0.001009340965663744	0.05026561313160362	0.2496875044841252	0.001201933634278877	0.001142128157979932	0.00196471077016602	0.001402772710736735	0.001708709548584991	0.02291659106843242	0.01627187014031782	0.001816586325783485	0.03094137442336219	0.009503491021791247	0.003135829931013477	-0.007151358440180713	0.00747046184253718	-3.197326378110575	-0.5816574655683429	0.07000550609422401	0.08361401843774373	0.01750854366487877	-0.01084669495758684	0.8396743698889233	-1.61509337836163	-1.57770121755036	-0.003981788203841274	-0.01804523857556047	0.1853653762262942	0.01523414562190495	0.01157776768933744	2.777192817557004	3.761070307967302	-0.002366090160212646	-0.04935313432252623	1.562458530134651	0.0127640412488502	0.7079250970611547	0.02851571829767485	0.02231941106385782	0.01779553100522692	-0.08205668137975268	0.1817903387644849	-0.9198212579701061	-0.008391271835484885	1.288031493616807	-0.2524637479299864	-0.02146269007585142	0.002890224787904699	-0.1656553209441059	0.4486997249920273	-0.008117338771413686	-0.006007191851441969	2.118666980005117	1.049103693507176	-0.3035371775862501	0.01586415836088063	0.07022302313312626	0.002767284135415795	0.002759144446050809	0.002590164543429246	-0.7583116083057256	-0.8229481579089161	-0.06501309944432759	0.1029496141027752	-0.1958353261611972	1.909685896059061	1.697052457425242	0.957097727736074	0.0861134837813156	0.02086909224534486	-0.02532843132326997	-0.02473325927770442	0.4568670569983337	0.2818960104508781	0.002304127155545662	0.6999155289959874	0.5756514043372726	-0.2530600205883308	-0.2054247529678548	0.8696562818213199	0.0126539718259633	-0.2361342081799097	-0.5471884906130444	-0.6089529215832846	1.930986963476567	0.07768710986460754	0.9349482155482741	-0.08210669354888833	0.02046340174173902	0.004210666628633171	-0.300524720974749	-0.04536845027625135	0.1880875169501688	0.02559228092516274	-0.1750553404781229	-0.0115726104930636	1.632319763435586	-0.1472528260013316	0.09442181105013589	-0.08560276253862203	-0.06600608464686911	-0.04481869551847115	8.28909166071061e-16	-9.308540044887733e-17
0.4	-0.05421061926258222	-0.02743977741339016	-0.03497607997082681	0.7377211438692095	0.9165386872018361	0.006341159433017171	0.5027450905235096	0.004349273187341138	-0.0003434477657084287	-0.1308660573633852	0.06682776460314786	0.007272323611586371	-0.01997490379701667	0.07341940723362675	-0.001051813202847673	0.2462213140239497	0.09224945778604179	-0.2462213140239496	-0.09224945778604192	0.05825892862158637	-0.1596692888102894	-0.003553938454261677	-0.3469578531654671	-0.01734792786809288	0.0003613948335756319	0.08085012224194522	0.2554806854198707	0.8469187729751787	0.5794436938365642	0.1215903314648726	-0.0511088521350011	0.08244471478512068	0.175009293976034	-0.368429360559733	0.05787349518757016	-0.8006225523290941	1.370257633740944	-0.2848099789578093	-0.002386728865784627	-0.06096162011531842	-0.1643767832605948	0.4761438451029557	-1.000539814223763	-0.2940237428621895	0.4021895767983161	0.1010740945730161	0.01348479673060965	0.8375490466074311	-6.180985330348632	0.5264230921001223	6.180985330348632	-0.5264230921001223	1.488092179758784	-0.3085007543930806	-0.09151367991403382	-0.7112145382070932	0.258777213757724	0.2795364745066999	-1.092788669911884	0.8112008916932978	1.247978579439488	-0.3629337590480334	0.5246255156688701	0.5592483429991923	0.0817137990572864	2.117946751074279	0.001050834668499268	0.02261325142092354	0.001047113495682287	0.03000024023801526	0.001009281800608208	0.004507268739506375	0.001019257590386466	0.004447683759983539	0.06522680268061182	0.08860737806813739	0.1051844971525446	0.1205053208721653	0.09662486885565366	0.1141870526614686	0.001105790731283092	0.007415718419387777	0.001031682511904855	0.02927362158850723	0.001324270935063917	0.1360857325488722	0.001224577929313013	0.03094852360610702	0.001094110444665709	0.01740200185154555	0.1692775898431806	0.2055878200426761	0.3396796851786426	0.2819770477600457	0.001004819459134183	0.004873934967435344	0.001043958093638197	0.0180007904781178	0.5345744139407669	0.5133941315777566	0.001068173228807059	0.02076370447471523	0.3473051571545454	0.3620836340033438	0.001066999617112972	0.01520754625307905	0.001102547904763602	0.007459162584850301	0.001156413719061791	0.01111192467948438	0.1475072339839642	0.1826273432773356	0.09966028599816441	0.09002544390293017	0.01874739684212364	0.02458748184976929	0.001020123278199306	0.03194390243671399	0.128777856999311	0.1286024285376882	0.003549859497086085	0.02268310986701851	0.001024545729406222	0.004440175392154144	0.001057323826486404	0.01799429729755165	0.2251459175993806	0.2338524814994894	0.07085136054762781	0.1046879935489586	0.001023181684618195	0.002610833517074275	0.001046518576414255	0.006172653336651259	0.0679662279593394	0.09554610732072565	0.635406708308427	0.5829704922045332	0.004632155490445626	0.005690764657911003	0.00185387636639853	0.1770730123843973	0.001019385734363888	0.04535142016545658	0.001076455934472337	0.006157222873684824	0.00103112083927073	0.005109778534584051	0.001061674554861089	0.004020051602773379	0.02852722311358198	0.03625382806009531	0.03340148326208051	0.03891375838182629	0.002171080550240394	0.006636752990797978	0.001316260633764686	0.0167391470381717	0.01639769409244917	0.04735375714203369	0.3359456552368406	0.3644673446509275	0.2761875201003079	0.3104926310440471	0.1437570959130572	0.1359028247737453	0.06555449597977804	0.1020992165017413	0.03671262188964194	0.1385494202211428	0.001495544989100735	0.02395643897415358	0.001151230614257827	0.01289489007578938	0.00102756679607125	0.05786627458563041	0.001012757061255997	0.03471551431755122	0.001056895690674505	0.0118277045613495	0.03061946608201142	0.06222216103718573	0.1179705648151931	0.135048469641957	0.005231995609915533	0.02521173099615055	0.03425971996760752	0.03730056633021649	0.05994833435353544	0.08290910939379383	0.001635559097681271	0.009734687283410499	0.01095735022962457	0.01652476756987236	0.04584303935436338	0.0851377723634402	0.01042754996281121	0.02028871609752401	0.3622196133284766	0.3989531411940057	0.001304577637852225	0.08875747883867284	0.0580470250640109	0.08689501775876263	0.0242485127145318	0.03820429586266492	0.001130658195880835	0.01561531894015897	0.00110743047820685	0.01879327450199475	0.00177021108696829	0.02524159129628729	0.00290106039688931	0.03306586116572876	0.01034768188550085	0.0233516308831225	0.004894660904061823	0.01642301149441731	0.001009581878459025	0.03217167712447625	0.04975846942477911	0.0372472992820801	0.2375396564378009	0.1926271401092149	0.001204527137968818	0.1191668503810922	0.001141846735688736	0.05906337411489661	0.001848504015493272	0.006075355686779979	0.001349868281987503	0.004623123830887623	0.001622299839694705	0.003734890052960948	0.0228775388809418	0.01611441872898761	0.001768965818096604	0.03084419572885079	0.009786573398279978	0.003158903841730718	-0.00715065308234604	0.007598257245577204	0.001045109779060767	0.001040807074719318	0.001008524877817981	0.001019693676330144	0.08952493484777126	0.05233001146332467	0.05396330110331381	0.001105338079262131	0.001028048646844724	0.001321044824828948	0.001255624066577181	0.001106811224053002	0.2850986675422666	0.4589151387329755	0.0010047738162091	0.001058492306560089	0.582697155792845	0.001067263608912484	0.3676214785304824	0.001023471689630028	0.001104159763076445	0.00114728018375663	0.1287591851344758	0.09624128656749456	0.002028012554696621	0.001022305417558146	0.1701591854900974	0.001397814875297666	0.001024666432567828	0.001051287061485269	0.2033457948382165	0.08137776418191144	0.001023854492573827	0.001046442315352318	0.1575985368206127	0.6642880834774502	0.001090484980889838	0.002184775881033413	0.001020699574323622	0.001042999843260405	0.001016387839586252	0.001034876404512802	0.01418687431796552	0.01806717288001104	0.00112775219583296	0.00126030204167466	0.01766944496910962	0.3519260934255118	0.2930932934837389	0.1637704359905688	0.0617986568774887	0.03720191801818265	0.001544658270252353	0.001160780665790141	0.001028703318460282	0.001013093723824022	0.001065898659200058	0.0460021664491321	0.132777270998282	0.002298401314775299	0.03193429152653347	0.07025249358894832	0.001566164264516218	0.006752153329977009	0.03250805179570444	0.001858558667118978	0.3765979049614639	0.001369331450787285	0.07314253320227961	0.02231312387630078	0.001125700191769522	0.001097299142601509	0.001305048848358342	0.002414756664268112	0.01589707960253734	0.005782175230496094	0.001008560587092667	0.05442877951187782	0.2456768247593854	0.001215142262660097	0.0011464420638234	0.001325976604242524	0.00112054851960815	0.001257574184811633	0.01915223456210844	0.01734333167416754	0.00253118319038943	0.03122679684944144	0.007928971793739387	0.005028966983965787	-0.007134562156698316	0.008915461350956638	-3.151737350369884	-0.5464556269611462	0.01080483484481309	0.08212541485222385	-0.01482735870541164	-0.01065802947251901	1.172787263597109	-2.076519496460997	-1.834734852714757	-0.001747486448545581	-0.02091816636828046	0.2393077745465529	0.01437715710372734	0.009852030284330886	2.803910835973911	3.41336385040579	-0.01410546798272067	-0.006292398901110628	1.113611824943056	0.005979470296467436	0.8277895791866869	0.02754868745936423	0.01189202516848392	0.0004652724929956434	-0.5054776825399493	0.0795154510034306	-0.880245995730175	-0.03015765946743032	1.625818786265468	-0.1390218751304781	0.06622970920456948	-0.0002063128066669764	-0.5370763009544063	0.5094404834414952	-0.009189586330535633	-0.008229698873813293	2.765668629872673	0.8879931403353708	-0.1188419851639739	-0.05627461109493308	0.06641058397255874	0.01832843795250701	0.01575335056446704	0.01059074403654186	-0.765551083934445	-0.7752320828953706	-0.05439124577383089	0.1192152159500097	0.2368378569749272	1.205535831487325	0.5084645734648502	0.8950388091451641	-0.2145453953959593	0.01573276776499792	-0.03950389040095559	-0.01869870986484803	0.4916629147768332	0.3328136985888715	-0.004672922556529679	0.7114073832465141	0.4571576379305281	-0.1575921424351121	-0.1122405206554129	0.3973369530273808	0.02575938235979411	-0.2203895961598599	-0.1621033342436003	-0.3450242193820392	0.6104239608706888	-0.00438950407132646	1.265815206834292	-0.1144308865096411	0.04947657950242978	0.0005633118990230022	-0.228711460998108	0.008937181096139417	0.5153274632746063	0.09930903818915018	-0.07171109534086875	0.1003532470652822	0.07942918796645597	-0.2345041102743048	0.06781445526322602	-0.06919859800263788	-0.04301731590703729	-0.03518910051088676	-1.099700346019317e-15	5.877939349823118e-16
0.41	-0.05748969208885227	-0.02685963974193711	-0.04336028670393935	0.7515266435009189	0.9137416563979478	0.006389158419110435	0.5018794964443677	0.001925787553676602	0.004380986529272289	-0.1410624695719167	0.06367938724386815	0.01075786678025151	-0.01926416852645783	0.0733127915609014	0.007741843478720108	0.1888134126920235	0.09807516436548736	-0.1888134126920235	-0.09807516436548749	0.0726860709769756	-0.1625325810595976	-0.004513914489582537	-0.3539056474299788	-0.01504133790894059	0.003089070042210222	0.07449440788633309	0.2626132574199375	0.8595508129513271	0.5763813261219068	0.1309370502328119	-0.04429952006618168	0.08342052129612974	0.1985311969122089	-0.284844098870836	0.05575072617758449	-0.8721877536720262	1.39089947041027	-0.2735038784068014	0.01141918542964266	-0.1132022488854469	-0.3168208931988898	0.4887306028092367	-1.043789224481366	-0.3345438438898335	0.2864828523780657	0.0390055151506362	-0.03201044881117206	0.9174629986800403	-5.30928358363617	0.6343361110327868	5.30928358363617	-0.6343361110327872	1.399001310654131	-0.264631854000577	-0.09967930297558961	-0.6730674403663424	0.2040047587869248	0.2674929175299128	-0.251603287324789	0.6125354109868927	1.268600299027347	-0.2597771030477302	1.241061646812152	0.8079502331931429	0.1177600946676984	2.581325542385321	0.001048082200464125	0.02318606010492462	0.001044430495161178	0.0309414699858632	0.001008863514099441	0.004576934192045534	0.001019629133410683	0.004314626715954609	0.07977681299759933	0.1006223849633076	0.07709264220885997	0.09740710467965032	0.0729309886861399	0.09427510999458964	0.001112097902445218	0.007416217377463047	0.001029755749833477	0.02904126933074517	0.001327907269874774	0.1387433441456636	0.001252428132751684	0.03107214365567923	0.00110893537320774	0.01749175973953383	0.2200031177817613	0.2327069629722155	0.3819818522510658	0.3142036159846874	0.001004778674927995	0.004784067623719324	0.001052354614078303	0.0175896836365511	0.5482417012287197	0.5215286044467504	0.001068291552487697	0.0208768533418331	0.3559848907293808	0.3714397375423721	0.001046046920531933	0.01551745215774199	0.001104012234701311	0.007636077614914456	0.001151637252262343	0.01124764105852665	0.1401984461402564	0.1777737817226697	0.1005781121209196	0.09139015642373247	0.0106996332314502	0.01772683808748207	0.001021671476062673	0.03148659501761993	0.1493653655927193	0.1448956013744261	0.002579715802663178	0.02179735480479592	0.001024807757783119	0.004482527903226019	0.001053608557638643	0.01799281825991744	0.2159980127553325	0.227421139854936	0.07692629437178677	0.1098639912099982	0.001023779511711891	0.002502987361397272	0.001046705014141923	0.00609219876674323	0.116434509448604	0.1235709709181204	0.6443976547378463	0.591570935606897	0.002900481441750186	0.004641932226998627	0.002682567331686916	0.1762413687580223	0.001020290339477179	0.04587646163754062	0.00105842908564894	0.006244834067969372	0.001023275946624964	0.005187395275748296	0.001047194050154963	0.004075642134705277	0.02135972905994806	0.03012036534454229	0.02638820504438122	0.03299015219635141	0.001653832342868713	0.006321985359485098	0.001667157292502891	0.01821370932950763	0.02080527950546769	0.05334029955500062	0.3418113108775821	0.3701741373033927	0.2816512060994831	0.3081164200720695	0.1529715743193446	0.144531045888156	0.06097949538313457	0.09817507618303391	0.03685698464452773	0.1387207647412173	0.001509558185996055	0.02357874727370486	0.00115432180764861	0.01276346518353117	0.001029971333053511	0.06315162330383177	0.001013718367218754	0.03841132376431964	0.001058568738226351	0.01180362939750191	0.0367915555474622	0.06656381011369343	0.1222185950866967	0.1362202251686575	0.00401166319368887	0.02433584653615689	0.03440609676105809	0.03738770833350826	0.0622801667866337	0.08408012307748809	0.001567690479024329	0.009962662291474161	0.008842540407571393	0.01485611754409182	0.0403644108985867	0.08441864257082587	0.006771257932824419	0.0177287764075182	0.3688583262211708	0.4001120477893663	0.001351232294492611	0.08829285139179445	0.06878352587138074	0.1009249712207079	0.02328031990328972	0.03731532125133134	0.001128180650102782	0.01595684933935843	0.001099759645537799	0.01880127240829457	0.001517002752298184	0.02322173608544274	0.004301932711842838	0.034824611085939	0.01472528632170799	0.02886238559535255	0.005760865339666772	0.01763494989840655	0.001009080862082257	0.03188226495627657	0.05203704563292739	0.0382965785500932	0.2392692203774366	0.1862588510915483	0.001206555951566537	0.1165935601929606	0.001147842682007707	0.05973680284409486	0.001561691456036306	0.005482854201982176	0.001226102677416724	0.004266715791465934	0.001418887306351545	0.00343624061681028	0.0198853211521321	0.01689859777670447	0.00236780793778842	0.03004338735164282	0.00969752629293937	0.005092551660507712	-0.00712759749669687	0.00824412126922958	0.001045308239891031	0.001042340889589932	0.001008346409214158	0.0010202883677893	0.1065968306586107	0.02677461421793935	0.02984673002589528	0.001129939531975886	0.001027498075127553	0.00134070869275599	0.001303277194589698	0.001139224669177029	0.3220133523175031	0.4788021106310305	0.001004704431745637	0.001063295469205178	0.5782805855344039	0.001069388671801981	0.3794813133270851	0.001024885394693768	0.001106701716847033	0.001146142155236476	0.1291204510574763	0.106726423520932	0.00175732051194047	0.001024109665686528	0.1897016670787836	0.001700882200282849	0.001025430774859916	0.001048433660482985	0.1968417509207788	0.08785889392209201	0.001024864690477542	0.001047285520724514	0.2036510691142078	0.668285384896101	0.001069058876838332	0.004703913175903504	0.001021682105983234	0.001036842390846228	0.00101403107440038	0.001029790844983854	0.01243371990160447	0.01851615471907478	0.001101700661009956	0.002686842069282656	0.03250935491644738	0.3553894842352039	0.2911146429711491	0.1702590100958577	0.04947083299561542	0.03687638854818022	0.001506827923350426	0.001154798893770434	0.001035664174465382	0.001016093776170941	0.001055581760997377	0.04217942161102749	0.1245882278508779	0.003083999834947528	0.03683165793600315	0.0608596939908593	0.001438298654518043	0.00641321883052798	0.03488472591615759	0.00369393474955838	0.3882250647434759	0.001425660075244002	0.09039603858664942	0.02208432825718908	0.001125517315201882	0.00108709885585724	0.001208695076902066	0.008617726367332976	0.02251062864459632	0.007434536858522574	0.001008558495612661	0.05516882548002459	0.2394676865968811	0.001203191408158466	0.001160553268289091	0.00120864254306675	0.001077377237255323	0.001163815531507754	0.01747957269529085	0.01732698970667316	0.002835949855814928	0.0282958513761893	0.01102332278700843	0.007077067220621556	-0.007098970182959122	0.008352913227524971	-3.063547142873812	-0.5329608019214856	0.08257923883821798	0.1032685564395729	0.01812114339950659	-0.0149338688549664	1.232377490361316	-2.52189973699874	-2.142834788395839	0.001420504804888822	-0.02566550491676728	0.2918295362377977	0.01021564846691178	0.007867537132364058	2.592824545758881	3.014262497388982	-0.006897491582679523	-0.06079806415999303	0.5044900135081929	0.01424594240933728	1.035612745343705	0.03290289660680659	0.01981196290724064	0.02051412203997691	-0.4239424084597451	0.2185111213961058	-0.5086553698535314	-0.06319719793519797	1.618861788785338	-0.04751322479697034	-0.02853567552542847	-0.0005108781792971938	-0.7222352149007081	0.5247597880026764	-0.01175615833172083	-0.008077391818407224	2.800967927926246	0.8295605359886927	-0.08521552675249766	-0.1129835061175671	0.03945920400031986	0.003973865967434624	0.003712626561749395	0.003067923519406055	-0.4821628727856914	-0.4231712366161351	-0.01510715062537985	0.1738496688686743	0.8985940194686834	0.0699179383470686	-0.7677711126550345	0.8278111094636484	-0.5635392595808462	0.01763350985186212	-0.03407484382629231	-0.008359942938954461	0.5542273306257638	0.3939194228738159	-0.00152842021348106	0.1904131964855069	-0.1935907687409336	-0.02618226503418834	0.1165167847818425	-0.1424340693684244	0.02400625339709175	-0.1213521818167304	-0.004059491028794209	-0.1635764143708416	-0.1881814832980096	-0.08167238398970454	1.52597961628051	-0.06742614354478928	0.03032406681417609	0.0004464148545747404	-0.1761513012410098	0.3156011356245783	0.5862592550182281	0.1398805573847691	0.003335643623702922	0.101212987409513	-1.113937849960409	-0.2674206020125786	0.06963456704648675	-0.04971880404698681	-0.02852932075162135	-0.02477081103932376	-2.641733355387368e-15	1.11910949426285e-15
0.42	-0.05985667912352373	-0.02637282914834542	-0.05233921423183761	0.7655402768336043	0.9110904557019462	0.006558196328513082	0.5004601444823528	-0.00191715567116765	0.009830916068798016	-0.1518427737929832	0.06015904542743162	0.01283325656801503	-0.01923614238159247	0.0728351479066949	0.01722306095024107	0.1398618693992356	0.1048485377515723	-0.1398618693992356	-0.1048485377515724	0.08627225522123272	-0.1649714090609639	-0.005531480030198108	-0.3603136644862641	-0.01323855307808273	0.005741140190408435	0.07435307477316454	0.2676758316929438	0.8720941966204873	0.5740434053923213	0.14433843257898	-0.03484320422256981	0.08488616850893797	0.2265336389482321	-0.1860122022398051	0.0392080796153392	-0.9195667112861577	1.411884373936215	-0.2556439573809715	0.02182105579609194	-0.1717131966897603	-0.4482683014963756	0.6212428940120752	-1.117318216730643	-0.3684166342934477	0.1201589006180074	-0.03546773054834424	-0.06072079956549355	0.9750612045989823	-4.489713722520987	0.715956453427995	4.489713722520987	-0.7159564534279951	1.319900557516716	-0.2236079048044881	-0.1030315809680587	-0.603259096568899	0.1580161880988167	0.2644154624228404	0.1500875785767932	0.3972013462810878	1.230247318042269	-0.2180443620337536	1.335558231314689	1.088645097957699	0.1796819394171169	3.014054571043906	0.00104680580210032	0.02384128293535058	0.00104385678748159	0.03200857180125335	0.001008565195574576	0.004656905491231459	0.001020112303171573	0.004169396592450935	0.09509544556490442	0.1132981953738508	0.04888870498716295	0.07049180623305583	0.04814019216703251	0.07142673473885636	0.001127554647368603	0.007435593050317109	0.00102851738930415	0.02875804709552158	0.001339556218926882	0.1419146231021544	0.001290178013338709	0.03115021248856942	0.001132556505079492	0.01755471239057537	0.2632469447622385	0.2569024468743518	0.416021037038419	0.3419085517651538	0.001004723583401661	0.004675395319341935	0.001058953597790101	0.01708744729996267	0.5564336458566597	0.5233080771409686	0.001069413624632355	0.02100053610854913	0.3656566935511774	0.382639521244712	0.001036281452874565	0.01583501224788795	0.00110601553771118	0.007781821484255202	0.001148680361933413	0.01139892949478119	0.1359124366049972	0.1749743395068105	0.105528750730156	0.09489734769563402	0.00637167867169935	0.0140789221901771	0.001023347754251937	0.03064209100633276	0.169029403114464	0.1607005844674592	0.002243062471771511	0.02154516362141828	0.00102532105926861	0.00445393251092854	0.001050324372371144	0.01797565206210687	0.2077441839252057	0.2199469134625866	0.08312198172724095	0.1151632040937365	0.001024583619313057	0.00238818007990247	0.0010472199736668	0.006006781966074172	0.1608433578011486	0.1507987426456494	0.6519141531825511	0.5995110028413337	0.002016499902785798	0.004100633608179892	0.004351087957743365	0.1747547544232953	0.001021233924631091	0.04615783411658638	0.001046338764647877	0.006332301494293444	0.001018176297811999	0.005262883643686114	0.001037412646479918	0.004132221296552554	0.01672076701837576	0.02619014233219084	0.02286337151958701	0.03017669200117211	0.001381571863872924	0.006203712575558595	0.002554625898666877	0.02017918894657394	0.03015210023780007	0.06408810540841235	0.346858443926011	0.3685476082046953	0.2845118885500039	0.2994559218950529	0.1610125261074645	0.1524031608775534	0.05285295458317658	0.09096329948541945	0.036781244856756	0.1388840378902193	0.001497661336367384	0.0233141342148765	0.00115287553443276	0.01271221772996641	0.001034655038246276	0.06872723123339197	0.001015699536699432	0.04234532741720744	0.001054244392506	0.01176940995707042	0.03822620706515704	0.06670024025550561	0.1213286644271638	0.131760969544127	0.00378652197330726	0.0245161353860552	0.03678118764196592	0.03936785929521469	0.05932692705255081	0.08047443094482756	0.001469828430980952	0.01029822503423479	0.007595834347643749	0.01393748847713213	0.03850008548583179	0.08460984520787347	0.005810609832177365	0.01708493389507171	0.3770901788140481	0.3989987346980564	0.001402718547584127	0.08726130318516907	0.08219852718387063	0.1171306926988877	0.02266542415575708	0.03677453083601991	0.001126850730170073	0.01645169160597087	0.001090823552919347	0.0187904057037189	0.001342077187841021	0.02170073087006291	0.008075140141695976	0.03883365053179563	0.02015002256943811	0.03506553150042358	0.007014700336706531	0.019156660937634	0.001008829431062429	0.03202852963540573	0.05360613169148387	0.03910576664771376	0.2381354624356467	0.1751313659407941	0.001201594116177516	0.1140731048476299	0.00115789704500384	0.06051133098522691	0.001359432525702657	0.0050726375040403	0.001142611967449819	0.004047236840367114	0.001270215751996595	0.003234873345773639	0.01777280733131714	0.01714909614761367	0.002770599754645054	0.02782248757707251	0.01173074458667428	0.007102501091210825	-0.007096184318933426	0.008084377194825893	0.0010455067007213	0.001043874704460541	0.001008167940610314	0.001020883059248445	0.1236687264694501	0.001219216972553988	0.005730158948476746	0.001154540984689657	0.001026947503410376	0.001360372560683037	0.001350930322602219	0.001171638114301069	0.3589280370927396	0.4986890825290854	0.001004635047282164	0.001068098631850266	0.5738640152759628	0.00107151373469148	0.3913411481236878	0.001026299099757512	0.001109243670617614	0.001145004126716311	0.1294817169804769	0.1172115604743694	0.001486628469184326	0.001025913913814886	0.2092441486674699	0.002003949525268072	0.001026195117152342	0.001045580259479508	0.190337707003341	0.09434002366227258	0.001025874888381255	0.001048128726096712	0.2497036014078029	0.672282686314752	0.001047632772786832	0.0072230504707736	0.001022664637642817	0.001030684938432024	0.001011674309214493	0.001024705285454892	0.01068056548524341	0.01896513655813854	0.001075649126186881	0.004113382096890618	0.04734926486378516	0.3588528750448959	0.2891359924585594	0.1767475842011465	0.03714300911374213	0.0365508590781778	0.001468997576448525	0.00114881712175073	0.00104262503047054	0.001019093828517973	0.001045264862794687	0.03835667677292289	0.1163991847034738	0.003869598355119758	0.04172902434547285	0.05146689439277032	0.001310433044519845	0.006074284331078939	0.03726140003661069	0.005529310831997725	0.3998522245254879	0.0014819886997007	0.1076495439710193	0.02185553263807733	0.001125334438634172	0.001076898569110426	0.001112341305445774	0.01482069607039783	0.02912417768665532	0.009086898486549077	0.001008556404132758	0.05590887144817137	0.2332585484343768	0.001191240553656838	0.001174664472754757	0.001091308481890962	0.001034205954902511	0.001070056878203867	0.01580691082847327	0.01731064773917878	0.003140716521240425	0.02536490590293715	0.01411767378027746	0.009125167457277318	-0.007063378209219929	0.007790365104093303	-2.959957972051505	-0.5320367623630203	0.02728766413042239	0.1072998283609092	-0.01276618937508896	-0.01309264536739593	1.304947966671629	-2.839935947276874	-2.422021370485598	0.002027856507804357	-0.03109216186034666	0.3420412464864968	0.005266913767354494	0.004490982895193582	2.219179030493264	2.509037361570706	-0.01786646011458471	-0.02451829790545584	-0.1573882100120709	0.008086250216354091	1.196525611848988	0.02907952455607853	0.005657793024026431	0.003579683936126519	-0.09465381477860686	0.5080112012232736	-0.2377004227333583	-0.1075969779061675	1.528180837524478	-0.0123090993617005	0.05204012852946222	-0.003343745109620262	-0.7456532505136186	0.5340835279811625	-0.01058181149412341	-0.00922214502573975	2.606250255899484	0.7559179067500051	-0.01733522274538935	-0.1872687527653846	0.01767678536510017	0.01829968436032486	0.01532767591914937	0.01078847001957703	-0.3249031432941463	-0.1532028848363701	-0.01509227629654498	0.2173986810959478	1.189090545063955	-0.2611285187452163	-0.7483928675429753	0.7438175841426318	-0.8720726711772155	0.01411849355052186	-0.01688816207703093	-0.002663222126240004	0.5497147570485903	0.3804525398127414	-0.006701777873269942	-0.129636403692554	-0.6690445923157411	0.05364251954325387	0.2663612710275075	-0.5580042102435265	0.04727692929910698	-0.07038540439528744	0.01996315168877371	0.03819521612973098	0.1559800235365467	-0.1177736560210115	1.700968810081215	-0.04479404730470703	0.08013895298441105	-0.003209610800165133	-0.1289414619051777	0.458995086225603	0.6538057018428349	0.1612635652368393	0.01542427412490341	0.05233501298678615	-0.8724100386510462	-0.223937141714075	0.08803433764988707	-0.03274164063131028	-0.01563149824262217	-0.01573266748800315	-2.465648574878441e-15	9.856971595405064e-16
0.43	-0.06128820713183102	-0.02615449795964007	-0.06158585848272927	0.7797662978691341	0.908638600240952	0.006806472615723196	0.4985762722350319	-0.006966708156219039	0.01725046733641108	-0.1633481121021633	0.05638846992947375	0.01295954205774354	-0.01985648751485478	0.07219844700510836	0.02707645101467238	0.09884493907841083	0.1123471149820618	-0.09884493907841087	-0.1123471149820618	0.0991108194502547	-0.1670127840038331	-0.006560358149136605	-0.3658609183294017	-0.01183775852075775	0.008401613464039365	0.07532424262406902	0.2704130331889484	0.8838967427349644	0.5717415241669377	0.1551886601182721	-0.02251825604953306	0.08673541352716757	0.2587399827786596	-0.1091592588804996	0.004445202489662035	-0.9220541826453942	1.433665163195899	-0.2348415361345852	0.02694218521435844	-0.1907173828737223	-0.5554029612485298	0.8555108964280184	-1.173586134929415	-0.3848078067256162	-0.1014438580327554	-0.07637543655389095	-0.06541101726567708	0.9879087932083458	-3.708994641031726	0.7858881821697716	3.708994641031725	-0.785888182169775	1.244265249471443	-0.1846290844498596	-0.1035725854561495	-0.5060917589182402	0.1229835029374677	0.2675507955390374	0.0409088469093396	0.1493063156418325	1.124400319265344	-0.2474903741524206	0.8287325081261935	1.373274849863922	0.1860121842143888	3.422468320773062	0.001045999938668131	0.02455296025284671	0.001044005086789912	0.03318333618301313	0.001008298400045424	0.004734525134984258	0.001020352766615928	0.004024241768736164	0.108684982166924	0.1250173537442499	0.0270696943236234	0.04538119123921612	0.02817213941909716	0.04977470884331043	0.001562459673091935	0.007801798396422055	0.001027342989041261	0.0284427157792085	0.0013671327843035	0.1455789559639036	0.001350456141314285	0.03118417599989255	0.001174529275948173	0.01759298980009734	0.2983202677909457	0.276737321317229	0.4421332887277866	0.3639915340058566	0.001004647701008931	0.00455567207863455	0.001062431652767399	0.01651975487888235	0.5605202566026377	0.5206722849308013	0.001070299484076023	0.02112395750690379	0.3761223481316214	0.3949879086890629	0.001030917876394226	0.01613803386606865	0.001107996935368445	0.007861694316846387	0.001145851510676046	0.01154938600510621	0.136399060261174	0.1763799019658641	0.1142127671482252	0.1014206349348506	0.003983597806440106	0.01216736958410267	0.001025040873411917	0.02933921043663301	0.1857167456977128	0.1747178201220553	0.002207643073899	0.02159476879804903	0.001025983720574497	0.004356366172406129	0.001046984124801673	0.0179523096144737	0.2022551379745072	0.2131413013865722	0.08901009485801256	0.1202059995646176	0.001025012970766906	0.002278688504461909	0.001047238358075406	0.005919819216610203	0.1990174411634378	0.1752112803587794	0.65781723206154	0.6065947901511957	0.001541475661156255	0.003877310802658585	0.007269425304207737	0.1726347493900497	0.001022084656845601	0.04609841705247496	0.00103836414824142	0.006433231153689332	0.001014861353647892	0.005348228424519067	0.001030915664998538	0.004195632920820059	0.01441306342877697	0.02434091808504862	0.02261100082404525	0.03024491115553488	0.001233437217802705	0.006191544321292983	0.004401377632609777	0.02302394171088903	0.03964555262356603	0.07425334473841289	0.3518416874827213	0.3671328904408604	0.2871324089689622	0.2959129883647389	0.168647245827679	0.159785490363363	0.04155364560386943	0.08105249720134797	0.0364533073959235	0.1389631373822528	0.00146621133540715	0.02323151061245106	0.001145076147785173	0.01271607075735945	0.001038218122207628	0.07375944158753667	0.001017194008450532	0.0458134951908967	0.001049484154921509	0.01174448298900973	0.03370092326097437	0.06220139772307681	0.1104050380175456	0.1190323074713323	0.004344668774300335	0.02548137331766567	0.03898927124274489	0.0412590515517871	0.05601645245684125	0.07639012929089239	0.004836360079196796	0.01427935560711542	0.007320770275021935	0.01385835955053013	0.03809197754062802	0.08390202403738049	0.005509648108351356	0.0168506798000359	0.3862588385761377	0.4014492226102179	0.001470928786462072	0.08609574650960872	0.09430988097005347	0.1314323687147458	0.02178323229648674	0.03599103480565908	0.001124014274298317	0.0172024832321314	0.00108144340797013	0.01877346971476743	0.001225767922398742	0.02057830031973579	0.0125976750758302	0.04344780202165599	0.0237928202437748	0.03953127096519265	0.007846726622463851	0.02018138777325918	0.001008461569319258	0.03203786795877436	0.05274355067401457	0.03879751213837627	0.2393014234451092	0.171441820103153	0.00119028154265125	0.1122659523459159	0.001170175984597305	0.06165493827501163	0.001224420468587609	0.004812940786928828	0.001088335475649346	0.0039298435308997	0.00116978814527	0.003114266056209189	0.01511060997129645	0.01681226704528109	0.003058185812954037	0.02530988774558065	0.01328864705738544	0.009066650056091783	-0.007092573029537608	0.007632384666822331	0.001044868804837673	0.001044400355521988	0.001007896208585112	0.001020366095114332	0.1311532716693203	0.001153415270188597	0.003444473632982795	0.002744293538329074	0.001025421164444122	0.001425903543307302	0.001466000827708145	0.001257659404927282	0.3700711929341659	0.5000561794413808	0.001004512622951731	0.001064320224446009	0.5669138003606639	0.001070974428074549	0.4041275115751793	0.001024520202758668	0.001110750175642525	0.001141130800112981	0.1438040181127792	0.1347759680946085	0.001433908630467856	0.001027555242268726	0.2161809550852309	0.002311661930970909	0.001027078057529901	0.0010417536153175	0.1950150187185198	0.09919074785009258	0.001025108639102677	0.001046520347959523	0.2714959905176894	0.6723544561366731	0.001043929986877973	0.01302059159414002	0.001023228462538883	0.001029538511985547	0.001011188948855811	0.001023686870925251	0.01289839271088297	0.0251843393434561	0.001082010888660253	0.008227895471829696	0.05358107242192085	0.3650011486073853	0.2948658811586122	0.184447312769855	0.01990246117370459	0.03565597313471362	0.001403322751728419	0.001126918541177286	0.001041335634842307	0.001018457881354428	0.001043907121944701	0.0198833886056303	0.07555436285210186	0.005831896812402313	0.04146806200049075	0.05222667989484867	0.0143449502872266	0.007835157399428975	0.0379088755577052	0.004904577167206501	0.410919984241	0.001592831265044612	0.1133088612132626	0.01989144059498727	0.001117445399633059	0.001067262217265394	0.001098045990688783	0.0197063545310337	0.0267854892330782	0.008431646101337675	0.001007674589867113	0.04804267740175808	0.2486180084226814	0.001167720739594794	0.001189982615584947	0.001077374507756709	0.001029813753540479	0.001061069194663793	0.01189137192556966	0.01607673338773096	0.003279747304519031	0.02275327338821755	0.01418332814975395	0.01098398509975551	-0.007112317596659066	0.007054007788974111	-2.862907593873246	-0.5416331093310711	0.09410672379824381	0.1242583510026603	0.01807636003143772	-0.01502705909838334	1.042542570676529	-2.096695584732609	-1.842848887547753	0.06554242272276793	-0.03051813763905108	0.39035875833856	0.001524725877618217	0.00312964206957997	1.735515885038606	1.898094690852909	-0.008910610561014314	-0.07450400115346932	-0.3845771230092297	0.0142365523575951	1.259153226163761	0.03143611644974838	0.00743893402717936	0.02066873313544091	0.3894720853655831	0.7951301774128713	-0.1419738504849059	-0.1528465528059684	1.256093215247021	0.01807977157660934	-0.04253699568125156	-0.00141242102687908	-0.5967743443278409	0.4766105210690376	-0.01082172282350038	-0.008336102483948815	2.260626702162567	0.6473422894198634	-0.02110916048221139	-0.2378147143682789	-0.02787254192735722	0.006258208950444628	0.005337865366419002	0.004321760399809365	-0.06406703522679652	0.155522931658633	0.007484511935185375	0.3431485725693215	0.8628227798155677	-0.03636038189961624	-0.013247286050387	0.7185466727450313	-1.111976338994686	0.001732882656770953	-0.001433478110758723	0.002843880820955155	0.4559415662275945	0.3123788300265075	0.0002876999904869564	-0.7404414225366771	-1.815221841361756	0.1345177605468591	0.1203130105027827	-0.2715469279182903	0.7062549386101793	0.04516699761325994	-0.1323591088461429	-0.06624053906892365	0.2903843642421836	-0.1117134058579967	1.162531092866208	-0.1084086583921414	0.07745464573732631	-0.0005270333770135858	-0.09555705655232503	0.4613803278832167	0.2578717890774306	0.05272000608226025	-0.009364209280976981	-0.1215538252974725	0.07093349012302831	-0.1378040965132176	0.1372803291153521	-0.01869762227329889	-0.007324202899750239	-0.008069402475968299	-2.113079666375229e-15	7.946448290565085e-16
0.44	-0.0622171814903059	-0.02628418421127156	-0.07062613875980842	0.7942204866980476	0.9063913369528983	0.007079199704165446	0.4969326742228897	-0.01290043021083073	0.0267980047357088	-0.1751112302880466	0.05248070246437123	0.01067353830015139	-0.02051913392149175	0.07155109483110747	0.03682707651283483	0.06577553059084597	0.120608885184964	-0.06577553059084598	-0.120608885184964	0.111086619434307	-0.1686632307635824	-0.007619502592061734	-0.370433501401825	-0.01076206742792886	0.01108958816621155	0.07510650881745702	0.2706433052602196	0.894464971294079	0.5689904280870245	0.1607979873731503	-0.007439100961006698	0.08852331459293553	0.2948880878783218	-0.08550147227324757	-0.03039540845204477	-0.8782939165235911	1.457517932612942	-0.2147255227938618	0.02671121604251893	-0.1236583496540636	-0.6251022154082849	1.046840120349097	-1.168874192071163	-0.3958550277222831	-0.3622989488461251	-0.04392798520591448	-0.06285105404806091	0.9545082913461865	-2.900209355869003	0.8685950479105307	2.900209355869003	-0.8685950479105305	1.147347708522847	-0.1454222681806392	-0.1090848457654063	-0.4083249424260164	0.09299549519959523	0.269915748131113	-0.08769275292644564	-0.1041845386656427	0.9833838069696382	-0.3078873329396726	0.2873781744319524	1.639486481055611	0.16741314892479	3.802406824890845	0.001045278093302273	0.02530459589991027	0.00104434214227928	0.03442584488154121	0.001008029134907725	0.004814157529985341	0.00102021433722963	0.003887080616027668	0.1194875550115249	0.1342222240527481	0.01493178240605544	0.030267723873573	0.01603363611465016	0.03588045540941732	0.002573363164383013	0.008633025704968362	0.001025992535712961	0.02817680361800769	0.001413680118620676	0.1497124669184302	0.001438115666970058	0.03118068575372886	0.001238524875355383	0.01761660809317426	0.3243185738517164	0.2913671651142526	0.4601950053148491	0.3796811576678739	0.001004548535930562	0.004440534657443299	0.001062280037613692	0.015887690980036	0.5613084270775289	0.5153203968610273	0.001070472491934362	0.02123803761376387	0.3872712724503664	0.4075426127508388	0.001027347402200043	0.01646196092427741	0.00110974080799858	0.00787304337546571	0.001142500284856306	0.01169544645763438	0.1424407649727527	0.183037896789648	0.1264465101310787	0.1107696298597484	0.002748117352723141	0.01129217014041458	0.001026708079699874	0.02758781161476912	0.198420062659883	0.1854389872094456	0.002343445830855185	0.02182375179072304	0.001026756571261754	0.004183520608345525	0.001043400552817361	0.01794565010669605	0.2005374383742108	0.208385322983258	0.09440269142347307	0.1247381136125965	0.001024844244475475	0.00218164123884192	0.001046443018851528	0.005836745964060031	0.229628103021254	0.1956986649976221	0.6620163791759074	0.6121879033136802	0.001301627580524812	0.003802853956068382	0.01158712496361841	0.169976810926238	0.001022791866855413	0.04563413640324251	0.001033805017861032	0.006544904901933885	0.001012961867180917	0.005441572653393879	0.001027159136851366	0.004267214615866345	0.01430311874943376	0.0245262950458051	0.0254572510959383	0.03306067495333768	0.001162520516853457	0.006249920544100637	0.007364467766084654	0.02687409441400456	0.04747842432263757	0.08172187018231253	0.3571914898631392	0.3675294936091452	0.2908193515107005	0.2981299072234335	0.1762395846655449	0.1664920615269721	0.02722259535915145	0.06868600163837506	0.03585931387787124	0.1389193250993673	0.001417652705027509	0.023249526258606	0.001130225296523002	0.01275729641070721	0.001039353884494853	0.07783034760688851	0.001017622757458919	0.04857686031976538	0.001046425835850065	0.01174659027146749	0.02248481821939084	0.05248522540990253	0.08652925430220104	0.09668585233451871	0.005599041625406097	0.02710874447235256	0.04003847936138964	0.04194283610958592	0.05453682244896035	0.07478967623896593	0.01293584563968477	0.02356943887310155	0.008050896571331652	0.01465297600016892	0.03817683311824475	0.08254602856977544	0.005047856102059097	0.016136233035053	0.3959882799126546	0.403931758089828	0.001560435077450798	0.08509952053266816	0.1034756489609666	0.1404446085517278	0.02037830103631339	0.03467628767568919	0.001118650810872263	0.01814948999050531	0.001071934939359187	0.01877287610320165	0.001160447734506687	0.01978934157117543	0.01725873830794055	0.04801215941219694	0.02454825559248832	0.04059355924130106	0.007943319242128356	0.02039182514316063	0.001007836603517018	0.03192509345319026	0.04867354500697515	0.03652333193290039	0.2455597180426317	0.1752786881232581	0.001172864100968195	0.1113108081596765	0.001183974479527821	0.06318880174369947	0.001149922949982643	0.004708686668928863	0.001059004919139653	0.00391121199739215	0.001115072734884288	0.00307987305523254	0.01161285158268715	0.01587738111020502	0.003246735021242799	0.02273126612527045	0.01385171746060681	0.01096057813937088	-0.007123995524698386	0.00699081561407502	0.001044230908954057	0.001044926006583432	0.00100762447655989	0.001019849130980205	0.1386378168691904	0.001087613567823194	0.001158788317488986	0.004334046091968575	0.001023894825477861	0.001491434525931577	0.00158107133281407	0.001343680695553465	0.3812143487755924	0.5014232763536761	0.001004390198621295	0.001060541817041749	0.5599635854453651	0.001070435121457617	0.4169138750266709	0.001022741305759835	0.001112256680667438	0.001137257473509649	0.1581263192450815	0.1523403757148477	0.001381188791751376	0.001029196570722667	0.2231177615030319	0.002619374336673764	0.001027960997907406	0.001037926971155414	0.1996923304336997	0.1040414720379126	0.001024342389825116	0.001044911969822332	0.2932883796275754	0.6724262259585945	0.001040227200969111	0.01881813271750645	0.001023792287434922	0.001028392085539063	0.001010703588497126	0.001022668456395609	0.0151162199365225	0.03140354212877367	0.001088372651133597	0.01234240884676876	0.05981287998005655	0.3711494221698762	0.3005957698586916	0.1921470413385634	0.002661913233667055	0.03476108719124944	0.001337647927008293	0.001105019960603827	0.001040046239214039	0.001017821934190815	0.001042549381094699	0.001410100438337725	0.03470954100072993	0.007794195269684866	0.04120709965550868	0.05298646539692706	0.02737946752993334	0.009596030467779	0.03855635107879972	0.004279843502415157	0.4219877439565123	0.001703673830388515	0.1189681784555059	0.01792734855189717	0.00110955636063189	0.001057625865420268	0.001083750675931758	0.02459201299166955	0.02444680077950109	0.007776393716126285	0.00100679277560136	0.0401764833553448	0.2639774684109861	0.001144200925532734	0.001205300758415114	0.001063440533622446	0.001025421552178413	0.001052081511123709	0.007975833022666062	0.01484281903628315	0.003418778087797309	0.02014164087349794	0.01424898251923049	0.01284280274223369	-0.007161256984098189	0.006317650473854919	-2.786040069730333	-0.5660432893181697	0.03527933004450663	0.1208486917148031	-0.01236363912445638	-0.01149391116605034	0.8020903542913784	-0.8405064216375129	-0.8704668781551129	0.09503224899660734	-0.02120833083761775	0.4358768650420005	-0.002223837729991907	0.001559159606372196	1.178172901322538	1.230365645833592	-0.01694929621094933	-0.03739259345867123	-0.700607381933391	0.006217991917690865	1.23778893533399	0.03326061256176584	-0.0080469617695907	0.002700472377441832	0.9558326581674906	1.073152738359532	-0.03042979025576821	-0.1973006283390703	0.8689671240833183	0.02356646384668372	0.03698428342063769	-7.157406151942197e-06	-0.3357265159735721	0.431947243400705	-0.008092949530041464	-0.008444245642707611	1.821219641042011	0.4577830772744955	0.01243796904076827	-0.2948554388786892	-0.06329593165884626	0.02044850213002211	0.01692756552750193	0.01242248417531911	0.0820170982855974	0.3963060438514784	-0.0009833808816200583	0.4184786688559256	0.6497477678438315	0.1011356676787021	0.4035776102587299	0.6086659197028399	-1.363211326957323	-0.01046386143317816	0.003239687638890084	0.004811303064645403	0.3574538900899821	0.239492010848599	-0.001294927769554684	-1.173102359841645	-2.592603205119711	0.1860691641585115	0.02487973127272988	-0.06123448984178213	1.109067467920174	0.104363670853287	-0.109671707733613	-0.05784331785962482	0.1623895370262141	-0.0839075162973113	0.6430815743059798	-0.1510442672259396	0.1193819794266003	5.886415295243679e-05	-0.06224710155177076	0.4490362663619198	-0.0268845358893041	-0.001594327907889074	-0.008998291665651153	-0.3408501262408862	0.6328727328981623	-0.05353547861907153	0.1660855734304438	-0.001653120808921467	0.004120856949132766	0.001510190229548109	-7.016059899063282e-16	2.577525240025938e-16
[truncated: 472,778 more chars]
