# Supplementary material for: Transtibial limb loss does not increase metabolic cost in three-dimensional computer simulations of human walking
Source: PeerJ. 2021 Aug 4;9:e11960. doi: 10.7717/peerj.11960 (PMC8349165; doi:10.7717/peerj.11960)
Supplement: Supplemental Information 1 — Each subject’s simulation output and Matlab code for generating plots presenting the data. [file peerj-09-11960-s001.zip › TTA3D_solns_rev/Pre/soln_walk_N50_wm100_S31.sto]

num_controls=92
num_derivatives=84
num_iterations=180
num_multipliers=2
num_parameters=0
num_slacks=2
num_states=242
objective=0.779489
objective_auxiliary_derivatives=0.000932
objective_contactAP=0.012329
objective_contactML=0.008819
objective_contactVE=0.009442
objective_control_effort=0.515867
objective_state_tracking=0.184840
objective_torsoGoal=0.047260
solver_duration=7470.766719
status=Solve_Succeeded
success=true
DataType=double
version=3
OpenSimVersion=4.2
endheader
time	/jointset/groundPelvis/pelvis_tilt/value	/jointset/groundPelvis/pelvis_list/value	/jointset/groundPelvis/pelvis_rotation/value	/jointset/groundPelvis/pelvis_tx/value	/jointset/groundPelvis/pelvis_ty/value	/jointset/groundPelvis/pelvis_tz/value	/jointset/hip_l/hip_flexion_l/value	/jointset/hip_l/hip_adduction_l/value	/jointset/hip_l/hip_rotation_l/value	/jointset/hip_r/hip_flexion_r/value	/jointset/hip_r/hip_adduction_r/value	/jointset/hip_r/hip_rotation_r/value	/jointset/lumbar/lumbar_ext/value	/jointset/lumbar/lumbar_bend/value	/jointset/lumbar/lumbar_rota/value	/jointset/patellofemoral_l/knee_angle_l_beta/value	/jointset/patellofemoral_r/knee_angle_r_beta/value	/jointset/knee_l/knee_angle_l/value	/jointset/knee_r/knee_angle_r/value	/jointset/shoulder_r/shoulder_flexion_r/value	/jointset/shoulder_r/shoulder_adduction_r/value	/jointset/shoulder_r/shoulder_rotation_r/value	/jointset/shoulder_l/shoulder_flexion_l/value	/jointset/shoulder_l/shoulder_adduction_l/value	/jointset/shoulder_l/shoulder_rotation_l/value	/jointset/ankle_l/ankle_angle_l/value	/jointset/ankle_r/ankle_angle_r/value	/jointset/elbow_r/elbow_flexion_r/value	/jointset/elbow_l/elbow_flexion_l/value	/jointset/subtalar_l/subtalar_angle_l/value	/jointset/subtalar_r/subtalar_angle_r/value	/jointset/mtp_l/mtp_angle_l/value	/jointset/mtp_r/mtp_angle_r/value	/jointset/groundPelvis/pelvis_tilt/speed	/jointset/groundPelvis/pelvis_list/speed	/jointset/groundPelvis/pelvis_rotation/speed	/jointset/groundPelvis/pelvis_tx/speed	/jointset/groundPelvis/pelvis_ty/speed	/jointset/groundPelvis/pelvis_tz/speed	/jointset/hip_l/hip_flexion_l/speed	/jointset/hip_l/hip_adduction_l/speed	/jointset/hip_l/hip_rotation_l/speed	/jointset/hip_r/hip_flexion_r/speed	/jointset/hip_r/hip_adduction_r/speed	/jointset/hip_r/hip_rotation_r/speed	/jointset/lumbar/lumbar_ext/speed	/jointset/lumbar/lumbar_bend/speed	/jointset/lumbar/lumbar_rota/speed	/jointset/patellofemoral_l/knee_angle_l_beta/speed	/jointset/patellofemoral_r/knee_angle_r_beta/speed	/jointset/knee_l/knee_angle_l/speed	/jointset/knee_r/knee_angle_r/speed	/jointset/shoulder_r/shoulder_flexion_r/speed	/jointset/shoulder_r/shoulder_adduction_r/speed	/jointset/shoulder_r/shoulder_rotation_r/speed	/jointset/shoulder_l/shoulder_flexion_l/speed	/jointset/shoulder_l/shoulder_adduction_l/speed	/jointset/shoulder_l/shoulder_rotation_l/speed	/jointset/ankle_l/ankle_angle_l/speed	/jointset/ankle_r/ankle_angle_r/speed	/jointset/elbow_r/elbow_flexion_r/speed	/jointset/elbow_l/elbow_flexion_l/speed	/jointset/subtalar_l/subtalar_angle_l/speed	/jointset/subtalar_r/subtalar_angle_r/speed	/jointset/mtp_l/mtp_angle_l/speed	/jointset/mtp_r/mtp_angle_r/speed	/forceset/addbrev_r/activation	/forceset/addbrev_r/normalized_tendon_force	/forceset/addlong_r/activation	/forceset/addlong_r/normalized_tendon_force	/forceset/addmagMid_r/activation	/forceset/addmagMid_r/normalized_tendon_force	/forceset/bflh_r/activation	/forceset/bflh_r/normalized_tendon_force	/forceset/bfsh_r/activation	/forceset/bfsh_r/normalized_tendon_force	/forceset/edl_r/activation	/forceset/edl_r/normalized_tendon_force	/forceset/ehl_r/activation	/forceset/ehl_r/normalized_tendon_force	/forceset/ercspn_r/activation	/forceset/ercspn_r/normalized_tendon_force	/forceset/extobl_r/activation	/forceset/extobl_r/normalized_tendon_force	/forceset/fdb_r/activation	/forceset/fdb_r/normalized_tendon_force	/forceset/fdl_r/activation	/forceset/fdl_r/normalized_tendon_force	/forceset/fhl_r/activation	/forceset/fhl_r/normalized_tendon_force	/forceset/gaslat_r/activation	/forceset/gaslat_r/normalized_tendon_force	/forceset/gasmed_r/activation	/forceset/gasmed_r/normalized_tendon_force	/forceset/glmax2_r/activation	/forceset/glmax2_r/normalized_tendon_force	/forceset/glmed2_r/activation	/forceset/glmed2_r/normalized_tendon_force	/forceset/glmin2_r/activation	/forceset/glmin2_r/normalized_tendon_force	/forceset/grac_r/activation	/forceset/grac_r/normalized_tendon_force	/forceset/iliacus_r/activation	/forceset/iliacus_r/normalized_tendon_force	/forceset/intobl_r/activation	/forceset/intobl_r/normalized_tendon_force	/forceset/obtext_r/activation	/forceset/obtext_r/normalized_tendon_force	/forceset/pect_r/activation	/forceset/pect_r/normalized_tendon_force	/forceset/perbrev_r/activation	/forceset/perbrev_r/normalized_tendon_force	/forceset/perlong_r/activation	/forceset/perlong_r/normalized_tendon_force	/forceset/pertert_r/activation	/forceset/pertert_r/normalized_tendon_force	/forceset/piri_r/activation	/forceset/piri_r/normalized_tendon_force	/forceset/popli_r/activation	/forceset/popli_r/normalized_tendon_force	/forceset/psoas_r/activation	/forceset/psoas_r/normalized_tendon_force	/forceset/quadfem_r/activation	/forceset/quadfem_r/normalized_tendon_force	/forceset/recabd_r/activation	/forceset/recabd_r/normalized_tendon_force	/forceset/recfem_r/activation	/forceset/recfem_r/normalized_tendon_force	/forceset/sart_r/activation	/forceset/sart_r/normalized_tendon_force	/forceset/semimem_r/activation	/forceset/semimem_r/normalized_tendon_force	/forceset/semiten_r/activation	/forceset/semiten_r/normalized_tendon_force	/forceset/soleus_r/activation	/forceset/soleus_r/normalized_tendon_force	/forceset/tfl_r/activation	/forceset/tfl_r/normalized_tendon_force	/forceset/tibant_r/activation	/forceset/tibant_r/normalized_tendon_force	/forceset/tibpost_r/activation	/forceset/tibpost_r/normalized_tendon_force	/forceset/tricox_r/activation	/forceset/tricox_r/normalized_tendon_force	/forceset/vasint_r/activation	/forceset/vasint_r/normalized_tendon_force	/forceset/vaslat_r/activation	/forceset/vaslat_r/normalized_tendon_force	/forceset/vasmed_r/activation	/forceset/vasmed_r/normalized_tendon_force	/forceset/addbrev_l/activation	/forceset/addbrev_l/normalized_tendon_force	/forceset/addlong_l/activation	/forceset/addlong_l/normalized_tendon_force	/forceset/addmagMid_l/activation	/forceset/addmagMid_l/normalized_tendon_force	/forceset/bflh_l/activation	/forceset/bflh_l/normalized_tendon_force	/forceset/bfsh_l/activation	/forceset/bfsh_l/normalized_tendon_force	/forceset/edl_l/activation	/forceset/edl_l/normalized_tendon_force	/forceset/ehl_l/activation	/forceset/ehl_l/normalized_tendon_force	/forceset/ercspn_l/activation	/forceset/ercspn_l/normalized_tendon_force	/forceset/extobl_l/activation	/forceset/extobl_l/normalized_tendon_force	/forceset/fdb_l/activation	/forceset/fdb_l/normalized_tendon_force	/forceset/fdl_l/activation	/forceset/fdl_l/normalized_tendon_force	/forceset/fhl_l/activation	/forceset/fhl_l/normalized_tendon_force	/forceset/gaslat_l/activation	/forceset/gaslat_l/normalized_tendon_force	/forceset/gasmed_l/activation	/forceset/gasmed_l/normalized_tendon_force	/forceset/glmax2_l/activation	/forceset/glmax2_l/normalized_tendon_force	/forceset/glmed2_l/activation	/forceset/glmed2_l/normalized_tendon_force	/forceset/glmin2_l/activation	/forceset/glmin2_l/normalized_tendon_force	/forceset/grac_l/activation	/forceset/grac_l/normalized_tendon_force	/forceset/iliacus_l/activation	/forceset/iliacus_l/normalized_tendon_force	/forceset/intobl_l/activation	/forceset/intobl_l/normalized_tendon_force	/forceset/obtext_l/activation	/forceset/obtext_l/normalized_tendon_force	/forceset/pect_l/activation	/forceset/pect_l/normalized_tendon_force	/forceset/perbrev_l/activation	/forceset/perbrev_l/normalized_tendon_force	/forceset/perlong_l/activation	/forceset/perlong_l/normalized_tendon_force	/forceset/pertert_l/activation	/forceset/pertert_l/normalized_tendon_force	/forceset/piri_l/activation	/forceset/piri_l/normalized_tendon_force	/forceset/popli_l/activation	/forceset/popli_l/normalized_tendon_force	/forceset/psoas_l/activation	/forceset/psoas_l/normalized_tendon_force	/forceset/quadfem_l/activation	/forceset/quadfem_l/normalized_tendon_force	/forceset/recabd_l/activation	/forceset/recabd_l/normalized_tendon_force	/forceset/recfem_l/activation	/forceset/recfem_l/normalized_tendon_force	/forceset/sart_l/activation	/forceset/sart_l/normalized_tendon_force	/forceset/semimem_l/activation	/forceset/semimem_l/normalized_tendon_force	/forceset/semiten_l/activation	/forceset/semiten_l/normalized_tendon_force	/forceset/soleus_l/activation	/forceset/soleus_l/normalized_tendon_force	/forceset/tfl_l/activation	/forceset/tfl_l/normalized_tendon_force	/forceset/tibant_l/activation	/forceset/tibant_l/normalized_tendon_force	/forceset/tibpost_l/activation	/forceset/tibpost_l/normalized_tendon_force	/forceset/tricox_l/activation	/forceset/tricox_l/normalized_tendon_force	/forceset/vasint_l/activation	/forceset/vasint_l/normalized_tendon_force	/forceset/vaslat_l/activation	/forceset/vaslat_l/normalized_tendon_force	/forceset/vasmed_l/activation	/forceset/vasmed_l/normalized_tendon_force	/forceset/shoulder_flexionAct_r/activation	/forceset/shoulder_adductionAct_r/activation	/forceset/shoulder_rotationAct_r/activation	/forceset/elbow_flexionAct_r/activation	/forceset/shoulder_flexionAct_l/activation	/forceset/shoulder_adductionAct_l/activation	/forceset/shoulder_rotationAct_l/activation	/forceset/elbow_flexionAct_l/activation	/forceset/addbrev_r	/forceset/addlong_r	/forceset/addmagMid_r	/forceset/bflh_r	/forceset/bfsh_r	/forceset/edl_r	/forceset/ehl_r	/forceset/ercspn_r	/forceset/extobl_r	/forceset/fdb_r	/forceset/fdl_r	/forceset/fhl_r	/forceset/gaslat_r	/forceset/gasmed_r	/forceset/glmax2_r	/forceset/glmed2_r	/forceset/glmin2_r	/forceset/grac_r	/forceset/iliacus_r	/forceset/intobl_r	/forceset/obtext_r	/forceset/pect_r	/forceset/perbrev_r	/forceset/perlong_r	/forceset/pertert_r	/forceset/piri_r	/forceset/popli_r	/forceset/psoas_r	/forceset/quadfem_r	/forceset/recabd_r	/forceset/recfem_r	/forceset/sart_r	/forceset/semimem_r	/forceset/semiten_r	/forceset/soleus_r	/forceset/tfl_r	/forceset/tibant_r	/forceset/tibpost_r	/forceset/tricox_r	/forceset/vasint_r	/forceset/vaslat_r	/forceset/vasmed_r	/forceset/addbrev_l	/forceset/addlong_l	/forceset/addmagMid_l	/forceset/bflh_l	/forceset/bfsh_l	/forceset/edl_l	/forceset/ehl_l	/forceset/ercspn_l	/forceset/extobl_l	/forceset/fdb_l	/forceset/fdl_l	/forceset/fhl_l	/forceset/gaslat_l	/forceset/gasmed_l	/forceset/glmax2_l	/forceset/glmed2_l	/forceset/glmin2_l	/forceset/grac_l	/forceset/iliacus_l	/forceset/intobl_l	/forceset/obtext_l	/forceset/pect_l	/forceset/perbrev_l	/forceset/perlong_l	/forceset/pertert_l	/forceset/piri_l	/forceset/popli_l	/forceset/psoas_l	/forceset/quadfem_l	/forceset/recabd_l	/forceset/recfem_l	/forceset/sart_l	/forceset/semimem_l	/forceset/semiten_l	/forceset/soleus_l	/forceset/tfl_l	/forceset/tibant_l	/forceset/tibpost_l	/forceset/tricox_l	/forceset/vasint_l	/forceset/vaslat_l	/forceset/vasmed_l	/forceset/shoulder_flexionAct_r	/forceset/shoulder_adductionAct_r	/forceset/shoulder_rotationAct_r	/forceset/elbow_flexionAct_r	/forceset/shoulder_flexionAct_l	/forceset/shoulder_adductionAct_l	/forceset/shoulder_rotationAct_l	/forceset/elbow_flexionAct_l	lambda_cid33_p0	lambda_cid34_p0	/forceset/addbrev_r/implicitderiv_normalized_tendon_force	/forceset/addlong_r/implicitderiv_normalized_tendon_force	/forceset/addmagMid_r/implicitderiv_normalized_tendon_force	/forceset/bflh_r/implicitderiv_normalized_tendon_force	/forceset/bfsh_r/implicitderiv_normalized_tendon_force	/forceset/edl_r/implicitderiv_normalized_tendon_force	/forceset/ehl_r/implicitderiv_normalized_tendon_force	/forceset/ercspn_r/implicitderiv_normalized_tendon_force	/forceset/extobl_r/implicitderiv_normalized_tendon_force	/forceset/fdb_r/implicitderiv_normalized_tendon_force	/forceset/fdl_r/implicitderiv_normalized_tendon_force	/forceset/fhl_r/implicitderiv_normalized_tendon_force	/forceset/gaslat_r/implicitderiv_normalized_tendon_force	/forceset/gasmed_r/implicitderiv_normalized_tendon_force	/forceset/glmax2_r/implicitderiv_normalized_tendon_force	/forceset/glmed2_r/implicitderiv_normalized_tendon_force	/forceset/glmin2_r/implicitderiv_normalized_tendon_force	/forceset/grac_r/implicitderiv_normalized_tendon_force	/forceset/iliacus_r/implicitderiv_normalized_tendon_force	/forceset/intobl_r/implicitderiv_normalized_tendon_force	/forceset/obtext_r/implicitderiv_normalized_tendon_force	/forceset/pect_r/implicitderiv_normalized_tendon_force	/forceset/perbrev_r/implicitderiv_normalized_tendon_force	/forceset/perlong_r/implicitderiv_normalized_tendon_force	/forceset/pertert_r/implicitderiv_normalized_tendon_force	/forceset/piri_r/implicitderiv_normalized_tendon_force	/forceset/popli_r/implicitderiv_normalized_tendon_force	/forceset/psoas_r/implicitderiv_normalized_tendon_force	/forceset/quadfem_r/implicitderiv_normalized_tendon_force	/forceset/recabd_r/implicitderiv_normalized_tendon_force	/forceset/recfem_r/implicitderiv_normalized_tendon_force	/forceset/sart_r/implicitderiv_normalized_tendon_force	/forceset/semimem_r/implicitderiv_normalized_tendon_force	/forceset/semiten_r/implicitderiv_normalized_tendon_force	/forceset/soleus_r/implicitderiv_normalized_tendon_force	/forceset/tfl_r/implicitderiv_normalized_tendon_force	/forceset/tibant_r/implicitderiv_normalized_tendon_force	/forceset/tibpost_r/implicitderiv_normalized_tendon_force	/forceset/tricox_r/implicitderiv_normalized_tendon_force	/forceset/vasint_r/implicitderiv_normalized_tendon_force	/forceset/vaslat_r/implicitderiv_normalized_tendon_force	/forceset/vasmed_r/implicitderiv_normalized_tendon_force	/forceset/addbrev_l/implicitderiv_normalized_tendon_force	/forceset/addlong_l/implicitderiv_normalized_tendon_force	/forceset/addmagMid_l/implicitderiv_normalized_tendon_force	/forceset/bflh_l/implicitderiv_normalized_tendon_force	/forceset/bfsh_l/implicitderiv_normalized_tendon_force	/forceset/edl_l/implicitderiv_normalized_tendon_force	/forceset/ehl_l/implicitderiv_normalized_tendon_force	/forceset/ercspn_l/implicitderiv_normalized_tendon_force	/forceset/extobl_l/implicitderiv_normalized_tendon_force	/forceset/fdb_l/implicitderiv_normalized_tendon_force	/forceset/fdl_l/implicitderiv_normalized_tendon_force	/forceset/fhl_l/implicitderiv_normalized_tendon_force	/forceset/gaslat_l/implicitderiv_normalized_tendon_force	/forceset/gasmed_l/implicitderiv_normalized_tendon_force	/forceset/glmax2_l/implicitderiv_normalized_tendon_force	/forceset/glmed2_l/implicitderiv_normalized_tendon_force	/forceset/glmin2_l/implicitderiv_normalized_tendon_force	/forceset/grac_l/implicitderiv_normalized_tendon_force	/forceset/iliacus_l/implicitderiv_normalized_tendon_force	/forceset/intobl_l/implicitderiv_normalized_tendon_force	/forceset/obtext_l/implicitderiv_normalized_tendon_force	/forceset/pect_l/implicitderiv_normalized_tendon_force	/forceset/perbrev_l/implicitderiv_normalized_tendon_force	/forceset/perlong_l/implicitderiv_normalized_tendon_force	/forceset/pertert_l/implicitderiv_normalized_tendon_force	/forceset/piri_l/implicitderiv_normalized_tendon_force	/forceset/popli_l/implicitderiv_normalized_tendon_force	/forceset/psoas_l/implicitderiv_normalized_tendon_force	/forceset/quadfem_l/implicitderiv_normalized_tendon_force	/forceset/recabd_l/implicitderiv_normalized_tendon_force	/forceset/recfem_l/implicitderiv_normalized_tendon_force	/forceset/sart_l/implicitderiv_normalized_tendon_force	/forceset/semimem_l/implicitderiv_normalized_tendon_force	/forceset/semiten_l/implicitderiv_normalized_tendon_force	/forceset/soleus_l/implicitderiv_normalized_tendon_force	/forceset/tfl_l/implicitderiv_normalized_tendon_force	/forceset/tibant_l/implicitderiv_normalized_tendon_force	/forceset/tibpost_l/implicitderiv_normalized_tendon_force	/forceset/tricox_l/implicitderiv_normalized_tendon_force	/forceset/vasint_l/implicitderiv_normalized_tendon_force	/forceset/vaslat_l/implicitderiv_normalized_tendon_force	/forceset/vasmed_l/implicitderiv_normalized_tendon_force	gamma_cid33_p0	gamma_cid34_p0
0	-0.06382464149545559	0.02343806004236754	0.1139221517381467	0.1693291976813955	0.8979590644199655	-0.006473535068068384	-0.2275622219994665	0.01272521662885108	-0.02397786194508014	0.5062748421651821	-0.04017570306030306	0.09062054493632726	-0.002692233053951095	-0.05933986239014089	-0.08565996683624062	0.2108790458961115	0.04418780236309101	-0.2108790458960894	-0.04418780236310017	-0.3904650912376576	-0.01064476328395905	0.02506048938494656	0.1391461379603729	-0.1806811510704223	-0.02275629119488965	0.21396317894672	0.0752891075268364	0.5504455287216526	0.9312005101579072	0.09896817311060066	0.1231787244832773	0.5867295971090184	0.05743548278287065	0.08759509822175605	-0.4722567509737984	0.3723881890759504	1.707421064950714	-0.054596454786242	0.01974151555626763	-1.001921093825731	-1.117064152035856	-1.094053972142821	-0.04215864018049232	0.3598094761619928	-2.345407046969122	0.4633436748299515	0.8354141999075035	-0.6234837753007101	1.643854601405769	1.696820752452377	-1.643854601405771	-1.696820752452378	-0.428308199143936	-0.2107353129333184	0.0751426755282758	-0.3153454327741566	0.1257513298840126	-0.3287251034111675	-2.201997182881232	-0.546632288045572	-0.1940704723305736	0.3549008519792309	1.429070399801238	-0.6903001317473204	5.502109187709605	0.313178597592642	0.04244861933708158	0.04966876132962709	0.03424236743492007	0.04090052299340322	0.04222684319569397	0.03684043317928619	0.04279429471170168	0.05063116555860288	0.00937928688532837	0.05152538433975474	0.2614685221773932	0.2583107568866785	0.1756541213157819	0.1702074762256361	0.1954854771925008	0.1724793476288873	0.002026393451639495	0.0418905564273583	0.01656501462708138	0.03672950334798707	0.001158537281391091	0.04532371608883288	0.001042148601122111	0.02282073935732445	0.001017133102851618	0.02795685544630695	0.001013196754960424	0.08984890613392768	0.01258983290286838	0.02201306698359923	0.001705460846054167	0.02411902528322529	0.002962024512148484	0.02554996719616069	0.02573794231943126	0.04889167437251304	0.003029687720159783	0.01135380122791273	0.05448106440120853	0.06648666753770351	0.09033183190212286	0.07159449495581185	0.02578182318633742	0.02959761667540904	0.04477511374308697	0.06653985841364538	0.04403277603149799	0.05417586379668506	0.2315783859438928	0.2122048183806405	0.02044322331367066	0.04151397506734657	0.02660076817334844	0.04099985455006085	0.003398811126174562	0.01800300343758267	0.1114552690099387	0.08874024907022125	0.001013485746088318	0.01908611930209988	0.001022532102565706	0.01412489158560134	0.004202727765701533	0.03317170345671026	0.04210282974567431	0.05561975052732554	0.02273632619697429	0.03199912590146226	0.001003699359713153	0.01654329693685555	0.002098963215007077	0.003811048712655074	0.2088888249888049	0.2377745367183085	0.001026809551648569	0.009251247887800653	0.06370074902125616	0.08936772742951156	0.009282752201766623	0.01153193226096201	0.00899798347578621	0.01154860518009529	0.00656645037141787	0.007139692794266336	0.001011813283819703	0.03107059307433224	0.001011166037160728	0.04425763209497032	0.001001920143212908	0.005437350796492913	0.001005832782439522	0.002241723727594284	0.1622790673720353	0.1647468086425873	0.001156432502202589	0.02506235364377824	0.001183375799427559	0.009489334391585605	0.0191530009285031	0.02320115950229913	0.001004957781965422	0.0254985051654006	0.1225461356981142	0.1164949507636444	0.04159070868496424	0.07637877536495404	0.1890937077069292	0.1523508683384429	0.4486970524628197	0.3210762476673912	0.4850591864104952	0.3393007626387786	0.001001133905938591	0.004013016256918164	0.001019764304986078	0.008080319886661457	0.427501395978103	0.3378221808757974	0.001019264507171786	0.02489338782330223	0.4071387498344198	0.4308068437648949	0.00100475836487543	0.01598589297406188	0.001025098278739866	0.01053941705731296	0.001033795121175632	0.01302181321489544	0.2791012667403053	0.2745859251961782	0.2835873893444739	0.2562652380566132	0.001066523930917521	0.009491008958065004	0.001010495461796775	0.002745432318360848	0.2405074546479706	0.1973675347656504	0.001084091844484151	0.02125177324270678	0.001007081899978069	0.004062016148889297	0.001008696080811607	0.01840189896873589	0.1592692834380431	0.2092027019640756	0.1164725165916409	0.141505703845851	0.001006408221743709	0.00268057644857147	0.001012224930785535	0.005227995813179467	0.3655696162585457	0.2653024280132167	0.4943828551018065	0.4313165197379477	0.001006770718204722	0.01767195349982812	0.05268745566777323	0.05401505909252913	0.001005514599810631	0.02957136704835917	0.001006313466765009	0.006714079954492641	0.001002076954767963	0.007079557309868683	0.001004847966318272	0.004923620898876555	-0.02243216478157144	0.01840468319081913	-0.008754038786895397	0.000703585113197425	-0.04440917932666064	-0.002006766617136674	0.002291628727632074	0.00582255945114486	0.03611622079173607	0.01579073388242588	0.04235831877217566	0.03936625800856387	0.001136757082109006	0.2909836516063927	0.1787703179513577	0.1731113126273261	0.002008940788953384	0.01884255181364118	0.001116796597373136	0.001035167175148187	0.001017171046596715	0.001013264703442973	0.01655447100641379	0.001025061273338686	0.001028439352251901	0.02248594552525416	0.001044280438780144	0.00105380297648132	0.05974487077307442	0.02477684368641236	0.08616178993281894	0.09495243941087494	0.3011068226550527	0.001047968650641565	0.001184439411119717	0.001044746172510192	0.02056448677683334	0.001018741610472506	0.001019218486673803	0.001058444630273379	0.05468819821868674	0.03269494521351319	0.001004129398635079	0.001071816577875212	0.1718310063342924	0.001019003972957213	0.001067512120896272	0.0195251741029167	0.01891720840707209	0.01341772197059748	0.001017264243221996	0.001015833554369053	0.00100262147503987	0.001008204846300328	0.1835072961913783	0.001008511457203076	0.001016121169796545	0.02151638811021779	0.001006765302494353	0.2365165438428531	0.05177543884253042	0.2412183209991353	0.4363787747985262	0.4730078643907156	0.001001409426117229	0.001005488677648098	0.2350806566736112	0.001026483123529742	0.4141990824457931	0.00100686635064477	0.001030570884033776	0.001044107768960905	0.4362160721662268	0.3633677435731743	0.001068401911810359	0.001012176261196562	0.2587996763425046	0.001145488745921583	0.00100870586364254	0.001012081086653513	0.08218895793236358	0.1178706697058658	0.001009443265424003	0.001017310995277266	0.3845822978009174	0.3899421084377713	0.001004119916150106	0.01476754852813545	0.001006444672157375	0.001007131391142607	0.001002315408659443	0.001005451482488935	-0.02660358511155189	0.01916736840243708	-0.009596231569763122	0.004585034379962371	-0.05263016262773865	-0.006305220748813207	0.001003885998322552	0.004689520357235788	-1.084763897000038	-2.373871241715547	-0.4697268674191624	-1.128709070513427	-0.1460334861936864	-0.5593580794721614	-0.5396589245774716	1.089505559848795	0.671349142227351	-1.028660250169902	-0.007746388030216369	0.1507243736434372	0.05253549548740467	0.02283774076910053	-0.1970075754066041	-0.4906051296352262	0.195224437554589	0.03537272347093071	0.03943079822974559	-0.3026474779606771	-0.09667737277610725	-2.951719291588316	-2.181430917216461	-0.1072935722718295	1.255814567389719	1.480651461871567	2.340731124815692	-1.138219103793419	-1.670048723871921	-0.1550273963634134	-3.957480143240584	0.004381672148535429	0.09009779602701926	-0.2096572301736443	0.2259482493933929	0.44164315464503	-0.07176351972341731	0.03361775329462302	0.1792419401817705	0.04218496096767593	-2.719791487165729	0.6018437458035796	0.5697855267230694	0.3184855741845451	0.09047235862722157	0.2287887752087037	-0.001943513092328371	-0.01519800649052907	0.6182094285051244	0.08047006639480481	0.04709955142582301	0.1553302556044084	0.07642369226088568	4.054801947220916	0.3631112470417715	2.070576432460058	-2.131272707932306	-2.084956659889569	-0.0158329726031895	-0.03580221123000944	-5.902111466969775	0.01105846272124533	0.4407395889994532	0.0946297294140693	0.01728431725222556	0.01137662722889566	4.947473207949791	2.310083384881819	0.07444848312145776	-0.06304250447110558	-0.05432004701201899	0.0294963570921727	0.02208999601997145	0.01296859518495414	-3.329879442617449	0.0226465684578502	-0.02055968842589504	-0.01218146434329372	-0.9143731729966261	-2.543422359191296	0.1454658995388896	-1.233651753914839	-0.0728789592919348	0.03086874260401876	0.03175638258126446	0.02168087637394012	-4.075435203422096e-13	1.297848812791532e-12
0.01	-0.06225861957695472	0.01861689961860244	0.1162371930706518	0.1866339618176393	0.8975917161792696	-0.006152975121083673	-0.2375665561808872	0.001724603823789275	-0.03518090637145065	0.505210884780408	-0.03519474153020948	0.06512830169058448	0.001802417992209463	-0.05067481568417783	-0.09064622452986178	0.2288831946902876	0.06591996346989504	-0.2288831946902614	-0.06591996346993018	-0.3952047405217724	-0.01301906774299585	0.02558167456929207	0.1344496965901796	-0.1792835766612271	-0.02612756869296041	0.1892240003795663	0.06095263930409896	0.5495633785654229	0.9346130124045029	0.1103140150239273	0.1051376119758507	0.6435365593107774	0.06210961383302885	0.2294056023929385	-0.490496995991808	0.09580992092252219	1.752265502165323	-0.01817041333526605	0.04317482164174828	-0.9848400167345625	-1.078626833559273	-1.139973978696933	-0.1946955078129852	0.6145892465145818	-2.700602551268968	0.4279056484498009	0.8974488779987925	-0.3787331078589719	1.98813001710438	2.576143291240423	-1.988130017104369	-2.576143291240442	-0.5069881551661792	-0.2639769855792374	0.03330205238514418	-0.6144968063391197	0.1571454849435396	-0.3434853532203258	-2.745598248236366	-2.159873667555308	-0.005410963478453711	0.3076444899211034	0.8189615885784206	-2.716515590350018	5.8423997790903	0.5229682386906098	0.04478687962927747	0.05020560339958895	0.02906480034804413	0.03476933712081939	0.04994047907616399	0.04080374140913295	0.04246120202089743	0.04567431745857967	0.005376730239201114	0.04699043782708845	0.2758074215536592	0.2758855642265033	0.1859795487032603	0.1874783572435627	0.1836038177367077	0.1611258348666086	0.002076635148600198	0.04159116834596161	0.01633086514404131	0.03730883944217463	0.001135209568608598	0.04620278127924732	0.001037921446356423	0.02306509916426604	0.001016378836605347	0.0247320668723288	0.001012520350410171	0.08166486098097842	0.01811133667245339	0.02647292261509778	0.001369606892169334	0.02462716756899455	0.002014110523801117	0.02624037885018692	0.02602628656811531	0.04779000773496975	0.002055355413947369	0.01066273567618117	0.0302234977745754	0.04321420257510796	0.08488477700000158	0.05819954893562183	0.02701543468149689	0.03002422637957847	0.06239317776112822	0.06857609126962583	0.05949334011082811	0.06082734510710199	0.2571297422568212	0.2397713049661471	0.01121284764105022	0.03230703240143513	0.01459469130645544	0.02739519090123645	0.00224559651542427	0.016848322196804	0.09089821329174931	0.0654175808812124	0.001015125490025586	0.01913509508298233	0.001024249169317998	0.0152192817480437	0.00266458674649992	0.03157310381572893	0.04544195869186816	0.05511719427196117	0.02652707977909885	0.03416528407495174	0.00100399518042313	0.01495939902491028	0.001588795281976025	0.004130315955113461	0.2113902962749086	0.2601098238865242	0.001022663999355924	0.009839272113336628	0.04145109531972027	0.07055595884669516	0.02426910765762224	0.02400477753140289	0.02352844935738078	0.02334539865649491	0.01758818915443457	0.01444004859845981	0.001014933281358716	0.03248538084079843	0.003660015106707206	0.04906108907648611	0.001002165593180288	0.005580349832877413	0.001006670097035183	0.0020631608642863	0.1736813008408797	0.1706499626967768	0.001083354434700668	0.02572818360408664	0.00110015274014599	0.0097954583281362	0.02203903602578001	0.02591115649220107	0.00100547226336465	0.02634052921224846	0.17401519834155	0.1587713502081172	0.04941370844985075	0.08045352506609414	0.2117657945516378	0.1727945537307921	0.4405145258921284	0.2965555290912251	0.4763861771979184	0.3150638518746671	0.001001165946669778	0.003919541938577675	0.001012257462426689	0.007511971136536555	0.348305442848156	0.2786579585470685	0.001021483508614926	0.02503338445951045	0.4083742866499423	0.4331852787443037	0.001005658488371328	0.01689354149741333	0.001025904622916151	0.01070245172181746	0.001037355202521237	0.01327918246537649	0.3300782996646962	0.3160003130557711	0.3082027673547753	0.2751086387871983	0.001063228226514983	0.0102166514146985	0.001010401563935096	0.002141668850120533	0.2465440718318626	0.1948914064103845	0.004815516508645465	0.02530955250789071	0.001007294014180565	0.004029838325406707	0.001009778867279414	0.01853948032895706	0.1202378208761172	0.1709859645631918	0.1169023698102875	0.1414126537959651	0.001007502981941573	0.002451073266529429	0.001014147099253991	0.005098451054669952	0.3686196494139381	0.2533873261893327	0.4551605899288007	0.4051468691408944	0.001005146548951926	0.01923048492929001	0.0337875560276585	0.04000400818300309	0.001005495377645969	0.02876375597683905	0.001006118583179598	0.007021148989882733	0.001001998084438659	0.00739704752190426	0.001004687017225337	0.005140383825855055	-0.02290438719562678	0.01927438668546367	-0.009464992603779322	0.001748115220020979	-0.05127576466565494	-0.006950448710789968	0.000843565007107131	0.002279007728980722	0.05738860195958751	0.02920563579997825	0.07374510484864776	0.04436775821280037	0.001083249459061106	0.313166758501538	0.224232573953821	0.1554322708480342	0.002230837911886634	0.0137158955204627	0.001105947811563246	0.001032129566675191	0.001014259407021312	0.001010591025573058	0.03062955484440265	0.001014535565517273	0.001016351507334166	0.02964396614317931	0.001027650061860906	0.001030732718215731	0.09262401683336871	0.03151909678448837	0.08209429972752953	0.06363315360236858	0.3053801007988733	0.001062019447649413	0.001134503235698073	0.001030288193310923	0.09632785774052925	0.00101521630496482	0.001031804594596198	0.001040338532295062	0.04490843638234238	0.02917620751040107	0.001004449945340089	0.00104286364257941	0.2540093599076668	0.0010177957099517	0.02443090912343647	0.05890999336136166	0.05706819108374895	0.04324718528590968	0.001018955377917503	0.01101468650366036	0.001002251429684067	0.001006980216477549	0.1994709945177551	0.001006217789320289	0.001011277833056836	0.02844101122141455	0.001005366661492991	0.2672062138566202	0.06491183453218048	0.2581566547785867	0.4095504436302564	0.4417631032228784	0.001001021498432854	0.001003561746406815	0.1259042340875611	0.001021516749517426	0.4082188135164593	0.001006365841491487	0.001023505799439635	0.001038482264136311	0.4224218352383586	0.3489590327365346	0.001052517659419542	0.001008719619993522	0.2563474484804282	0.01514845080691662	0.001006506985234288	0.001009911266290701	0.04159892653849213	0.1172245561806751	0.001007964593750134	0.001015163129242268	0.3663803222452777	0.3437077859850603	0.001002894819112243	0.007899726213485324	0.001004655265728451	0.001004887253486244	0.001001578079118289	0.001003731003102232	-0.02041725127694478	0.02022970480653002	-0.01007095524787587	0.0005231099988923129	-0.05705883163498369	-0.01241031317402445	-0.0007327555063898592	-0.003192954095788216	-1.911813661071685	-1.992387407604075	0.5269525148427867	-0.1392674592742243	0.8515799816304733	-0.4111600430702911	-0.3761125725476084	2.268124231223252	2.590761658965202	-1.22370031759858	-0.04613605859800606	-0.05310268680422412	0.1091429001051926	0.02364623477988715	-0.3952319526557866	-1.049079814428266	0.6503896370456539	0.06108560971729474	0.09961283533401398	0.06201524759151117	-0.04347849865440182	-1.761546749276911	-0.588149250965857	0.1800715355007858	-0.5003914242823742	-0.03504793940883933	2.859592925750511	-0.7130311176940778	-1.039816390492667	-0.08162538130624807	-0.8712734584025511	0.004268921834181706	0.1217387329946719	-0.1158158291513903	-0.3048268498638565	0.02475471940149694	-0.2034332999002372	0.03267123551695489	3.915848436861021	0.06693597091352545	-1.123159705384827	1.809963158818412	1.711428843881008	1.088059034146317	0.1657473958266986	0.6852030452540933	0.02189105982222957	-0.02050797782949753	0.5491415952368752	0.06157758071610541	0.02435375387878983	0.3742410106391026	0.08918244571632401	4.329529604199404	0.4631057246562612	2.018859022069142	-2.768034298707996	-2.758720851608107	-0.005356153167952782	-0.06500872262486165	-6.106177856047749	0.01271107253953825	0.03845860949495446	0.08856295488795064	0.01456022038797307	0.03213390499748142	3.198364467548598	1.407227025295453	0.07253999362099184	-0.05547064434648661	-0.4782845840780806	0.7209077064727011	-0.01620935772142551	0.01355898720940982	-4.189793570627253	-0.04239304536579547	-0.02571445926388748	-0.0143523223976508	-1.4600822081376	-2.690317851766623	0.1727264634147568	-1.463597571307481	-0.08440390036838956	0.03337458565929553	0.03464166096144135	0.02365920329350408	-6.428117036670255e-13	4.817027585811525e-13
0.02	-0.05916060310883949	0.013657686877563	0.1159421470262278	0.2043491825220237	0.8976097117516958	-0.005633951678189893	-0.2469769078198854	-0.00875868853370214	-0.04664572282990156	0.501899678588414	-0.02831978979705107	0.03765727492888106	0.005712262195643457	-0.04139381009589611	-0.09333393588223006	0.2512647434317423	0.09424130463448892	-0.2512647434317546	-0.09424130463448743	-0.400352184290691	-0.01592133112960785	0.02581068425356338	0.1270451225320894	-0.1774706027117855	-0.02958509739964826	0.1590560196282459	0.03530738795463981	0.5498762813608502	0.9369542978079516	0.1149246769966075	0.0728765482640181	0.7032399232197725	0.06592126008172973	0.393994008124241	-0.4998672144316892	-0.1496292863063874	1.789512378578825	0.02247230776835495	0.05943421473807825	-0.8831245853393604	-1.013600062514309	-1.146408378552315	-0.4916084016552059	0.7386075167973077	-2.741163750178682	0.3463823062455381	0.9586059763626205	-0.1637745070591275	2.519334590861334	3.014656764010351	-2.519334590861334	-3.014656764010351	-0.5098670961041608	-0.3163270984463223	0.01670757551395242	-0.8569719703529356	0.2088312379337704	-0.3459753451343757	-3.287757619712942	-2.808388913387037	0.04494011800100284	0.1406574833502295	0.08203441167510113	-3.534290372623736	6.081389529156187	0.1406816373013099	0.05576451689742793	0.05920495629644841	0.03263790714060735	0.03728038670274611	0.06820210138531883	0.05212972980120573	0.04459668926696729	0.04282499464646671	0.003308100664337573	0.04382748899699532	0.2926889157801674	0.3005266079733536	0.2093557169893649	0.2181814013570579	0.1693293463303684	0.1483721809691899	0.002212549735852535	0.04108773864919536	0.01371219978171765	0.0353025389719383	0.001118121958129501	0.047223881240944	0.001034289293455512	0.02324590433597824	0.00101454536227339	0.02110658012796679	0.001010844819267396	0.07080979157605699	0.0276744373448797	0.03409371869039082	0.00119620455235562	0.02523733499857743	0.001532008140705825	0.02756144995845839	0.02958098753640021	0.0497260012674284	0.001557638103086902	0.01044537603355361	0.01661259338325158	0.03008027158469375	0.09584496622291386	0.0580196906541096	0.0308599852381067	0.032948167834389	0.06986396741067058	0.06349556136630161	0.05337168046932199	0.05578105021638808	0.2746242467551466	0.2631372115649351	0.006387836973840411	0.0270561189471625	0.008200210479594483	0.02042487904771067	0.001658576248902648	0.01625616522119568	0.1104608588042894	0.06803038062671928	0.001014181456968355	0.0191486064987581	0.001031403229588826	0.01641883617560072	0.001880671943691765	0.03074032425074042	0.04269315500221803	0.04995586654216781	0.02680839890036553	0.03315754507663028	0.001004303370133315	0.01330628619418094	0.001318669706746345	0.004513184229290297	0.2428486492030389	0.3086521643233213	0.001019987750784927	0.01042028904126759	0.03965263310863831	0.06529258380154883	0.05023049674059167	0.04607595244803062	0.04871602935838464	0.04421429556427133	0.0373120049803781	0.02783034242705233	0.001017338485765378	0.03385078501367435	0.009925859010072405	0.05702770148286791	0.001002103138974638	0.005702126781751497	0.001006475923485443	0.001831695937838526	0.1866793111000265	0.1754640448053969	0.001045672467190876	0.02647153835900148	0.001056120955815617	0.01018097982885352	0.02684102735267445	0.03043741708107623	0.001005029703678023	0.02722618065343032	0.2146888114039773	0.2016665760981443	0.05954541853050108	0.08586623048748306	0.2318209904934638	0.1927420163010031	0.4264424629320933	0.2658122958651283	0.4607086188290496	0.2842004384331911	0.001000987896045669	0.003856007951080243	0.001007541846907225	0.007037321756875707	0.2542554056692534	0.2121897266090323	0.001020108118609403	0.02506301343408596	0.4073117282628637	0.4316462400070523	0.001005857942813483	0.01779041166255195	0.001022773420685061	0.01081537355973202	0.001036320445323661	0.01350522495761783	0.3577007734068995	0.3358124166187862	0.3191500574495277	0.2833823838437584	0.00105363570518316	0.01097900853893742	0.001008625464057046	0.001680810327964565	0.2495157048306222	0.1870542638833389	0.01356815249311683	0.03444689158336519	0.001006300030392322	0.003984153053772922	0.001009234547605802	0.01865330492526913	0.07836509347644141	0.1278803198901023	0.1168865991877669	0.1406351135998018	0.001007310383794273	0.002158817037705782	0.001014033257699367	0.004928452664483881	0.3647307134556332	0.2362720835234634	0.4130132730812964	0.377513960871617	0.001003722011210668	0.02125620430931202	0.02001915209018197	0.02684232479999844	0.001004590618538351	0.02796807613325344	0.00100489855859179	0.007438162091381885	0.001001589817027588	0.007830390551762757	0.001003745909933129	0.005436554850162745	-0.01893757211057585	0.02027251211974086	-0.01001845966148229	-0.0006116576650837832	-0.05651707245015081	-0.01266840435881508	-0.0007968839028760001	-0.004157159147090588	0.07866098312742986	0.04262053771753032	0.1051318909251257	0.04936925841704225	0.001029741836016991	0.3353498653966838	0.2696948299562796	0.1377532290687254	0.00245273503482887	0.008589239227280649	0.001095099025745136	0.001029091958205525	0.001011347767451694	0.001007917347707799	0.04470463868242557	0.001004009857670973	0.001004263662382645	0.03680198676110476	0.001011019684928976	0.001007662459970763	0.1255031628936398	0.03826134988256014	0.07802680952224346	0.03231386779387285	0.3096533789427169	0.001076070244662858	0.001084567060288816	0.001015830214113948	0.1720912287042245	0.0010116909994603	0.001044390702519764	0.001022232434319563	0.03512867454600248	0.02565746980729137	0.001004770492038474	0.001013910707283937	0.3361877134810197	0.001016587446955081	0.04779430612597642	0.09829481261980698	0.09521917376042924	0.07307664860122151	0.001020646512601172	0.0210135394529238	0.001001881384316812	0.001005755586654552	0.215434692844132	0.00100392412143713	0.001006434496314614	0.03536563433261218	0.001003968020470769	0.2978958838703871	0.07804823022183029	0.2750949885580375	0.3827221124619864	0.4105183420550412	0.001000633570756661	0.001001634815149225	0.01672781150149175	0.001016550375499884	0.4022385445871177	0.001005865332301872	0.001016440714847394	0.001032856759314145	0.4086275983104964	0.3345503218998968	0.001036633407026659	0.001005262978794521	0.2538952206183511	0.02915141286791934	0.001004308106828033	0.001007741445928019	0.001008895144625198	0.1165784426554839	0.001006485922075056	0.001013015263207912	0.3481783466896369	0.2974734635323469	0.001001669722076856	0.00103190389883306	0.001002865859310303	0.001002643115828984	0.001000840749575484	0.001002010523714618	-0.01423091744233892	0.02129204121062351	-0.01054567892598837	-0.003538814382177753	-0.06148750064222932	-0.0185154055992357	-0.002469397011102143	-0.01107542854881233	-3.267306456715158	-1.586132117905583	1.222775298091586	0.5997380204039857	1.326502546244188	-0.1378530218828307	-0.2652593880590527	2.502752841254449	3.357781761337502	-1.308688477357549	-0.04855471102250486	-0.3664029392395193	0.08094244972679139	0.01012681370764207	-0.2771472094740016	-1.024809980013749	0.8274125263117978	0.05577775226526775	0.1655626891196267	0.3048845560688501	-0.001936190920463858	-0.9240124972213496	0.4615866305805612	0.3921727779636289	-0.1675379844672285	-0.8589037783370005	1.500615127462201	-0.3470132614788236	-0.3431783648658361	-0.04252254332702202	1.229613443808528	-0.002711200487189625	0.1111306489882868	-0.05649321501169778	-0.7058060454805243	-0.1931362796986096	-0.08560650347903052	0.04633795962629851	5.42065259387603	0.04078350141943613	-0.01011277967913559	2.521509675044546	2.384206213008566	1.536473179066323	0.08059563986587236	0.8614198601372505	-0.006187930619248229	-0.02577841911815838	0.4003950393906734	0.09597502530721314	0.06297906423793752	0.5185829754750411	0.08514917128008673	4.178567236331205	0.6307023910915318	1.971331868030716	-3.375775637917468	-3.410257195359103	-0.009844906476498688	-0.01706233721146485	-7.362913388868656	-0.01101506964641347	-0.3427551543245557	0.09247405757535213	0.007261751920116796	0.00511127559708194	0.6270163486380883	0.1961522500827267	0.08179141665585134	-0.03446151526083243	-1.126522881370108	1.045408319220267	0.01938850633048328	0.008217242937667119	-4.307660897066669	-0.1142514608100245	-0.03311029777805305	-0.0202721906738987	-1.954401341385904	-2.836073893639302	0.2389034896477961	-1.063778248617202	-0.07049271376500486	0.05285755582519974	0.05492694614090687	0.03756249583763738	-8.780798869918413e-13	-3.344432956292271e-13
0.03	-0.05413862168654288	0.0082749367414231	0.1136752350149091	0.222390319564466	0.8980761339666256	-0.005014690140098066	-0.2549798913374627	-0.01897544236637913	-0.05781130446571549	0.4942832920260094	-0.02068959880948355	0.01075547128792267	0.008410792717055473	-0.03107064649270385	-0.09436204765548455	0.2799982786213257	0.1225186413668479	-0.2799982786213439	-0.122518641366741	-0.4049663824098649	-0.01937568536355623	0.02599031385192621	0.1175932856820192	-0.1749563114043264	-0.03302388614653914	0.1235887068793287	0.01087748984283009	0.5496703095219302	0.936849650639013	0.111653862008853	0.04330071580463515	0.7644375284808309	0.06753344687193008	0.5969789995186033	-0.5862847479830661	-0.301337529348036	1.815130463359911	0.0707690006434777	0.06480282815694673	-0.6795899057500795	-1.040122559140418	-1.086964531761691	-1.010431611981811	0.8015083004622305	-2.628235695114788	0.2017719680493558	1.113487132141352	-0.04502474371664995	3.258402620068233	2.622098619639379	-3.258402620068232	-2.622098619639398	-0.3989854971462028	-0.373426755726281	0.02035274865722397	-1.026026349475068	0.2947498621091178	-0.3406472557483311	-3.801539869160444	-2.198467556291181	-0.1023988335690138	-0.1674382188693541	-0.7371701044264205	-2.419660817470358	6.091779868830963	0.2205531449600435	0.05673417076764743	0.06151551941571425	0.03208020331075043	0.03859170240168006	0.07816735289528809	0.05785510610314661	0.04502461165768532	0.04097261229874628	0.00219460396724075	0.04163294901045797	0.3124685969890234	0.322050980009533	0.2358935326409268	0.2456919884439108	0.1507172896415518	0.1324603080854599	0.002144673415391908	0.04005239024781763	0.01132429375291005	0.03267372664636989	0.001100707946844346	0.04779764840789153	0.001029469922405119	0.02324998670071845	0.001012087063711754	0.01879465147314407	0.001008773987316426	0.0621085373484082	0.03701375952170199	0.04092007714887654	0.008838936680744086	0.03324814393802177	0.004713626725770886	0.03325047916176266	0.02859683960395068	0.04856435829663715	0.001290304158888414	0.01054500478299939	0.009141111497971255	0.02237944061170007	0.09442305716224417	0.05532902668884483	0.02967204871410629	0.03235453087570255	0.08412435790955483	0.07083459711410604	0.05236806414950803	0.05254784507889566	0.2900479557165661	0.2789971332610541	0.003799506843694802	0.0238217956918528	0.0047482242813024	0.01720475302810347	0.001342733175569024	0.01594731828955732	0.1172650875697416	0.06656813644218938	0.0010140196141846	0.01910719704543894	0.00103334201030773	0.01745458305799872	0.001459733709595816	0.03040665901402629	0.0420596334929847	0.04516357608524998	0.02774138770855208	0.03268947163161976	0.001004100426075393	0.01253383688901985	0.001172177649580117	0.004977227730757162	0.2821205100655943	0.3510143399046233	0.001017029455542785	0.01052402666772488	0.03761953911380937	0.06165738936787275	0.07402155619870866	0.0670710010649138	0.07237830639862548	0.06452875376813635	0.05614790127580475	0.04084703040671825	0.009626481577996735	0.0440901511306651	0.03913266977445651	0.08323217185104616	0.00100233051811586	0.005843486791493669	0.001007891567961895	0.001559656917621701	0.1992298685806918	0.1772633199479196	0.001025267170267234	0.02733355316852837	0.00103183139708284	0.01070526030292002	0.03281396229674786	0.03639021162356512	0.001005223820361948	0.02814773278495309	0.2478693851067629	0.2418421365216979	0.0759239041373248	0.0938350377162256	0.2480007016407271	0.2119945146348487	0.4042644945243846	0.2293898508001475	0.435923611751896	0.247225806335345	0.001000831878402133	0.003832301655828646	0.001004654643282355	0.006636806956264149	0.1665172223539307	0.1435187732996817	0.001802990066406107	0.02570398935199219	0.4013619559916481	0.4242635882939058	0.005096451485769686	0.02346364402771144	0.00102070838460581	0.01098509591430374	0.001038825867021256	0.01373578251931491	0.3586159397069147	0.3285923108532173	0.3146028118300673	0.2786642242419936	0.001045675839768022	0.01176953742429836	0.001007310419358746	0.001360062721621144	0.2490224806808941	0.1725180027871143	0.02615036700210327	0.04732943286606846	0.001005550048722861	0.004046590493293181	0.001009664715629911	0.01873516601203841	0.04434094311021529	0.0926983570389418	0.1170346731091803	0.1394687973375932	0.001315221683834354	0.001959572040436413	0.001021277574285083	0.004724870892753281	0.3506474524056967	0.214415095064575	0.3724613446973203	0.3482490224735742	0.001002788650039245	0.02387338346963728	0.01181247130783431	0.01873982784714816	0.001003871322024519	0.02728903162759332	0.001003739934805957	0.008004550358978383	0.001001204289227442	0.008423997949678024	0.001002853856743287	0.005839602757026087	-0.01427256173757028	0.02109035334531778	-0.0105806562677618	-0.00283931850646056	-0.05972977324372502	-0.01892194206163121	-0.002318866487599572	-0.008838731170786859	0.03987385630094566	0.02181851088531919	0.07874453286456091	0.04224712807867797	0.001026276592315645	0.3652180657063477	0.2938100954519859	0.1066028636504419	0.001752896328959225	0.008854043406925341	0.001071984851300803	0.001020529854153122	0.00100798956878382	0.001005520246322756	0.0504618422921051	0.03040367242839312	0.01401741471601929	0.01946857293374246	0.001012157238283078	0.001006551381379139	0.06332937838018331	0.01976758141139461	0.1244125397056176	0.06709411788086642	0.328259384715671	0.001051546200736942	0.001074319003153947	0.001011345322101412	0.08657448123368369	0.001015678878170381	0.00102771888646469	0.001019082854042398	0.04656542810103396	0.03148665287081839	0.001003143602473702	0.001024379592169439	0.371556965616162	0.001011719701041446	0.0244044773320854	0.1088043472933168	0.1078800645867921	0.08380783742208588	0.03375688814583467	0.116139905880116	0.001003147355253969	0.001012418526654289	0.2245692794997355	0.001004118027442957	0.001006647322985608	0.04335312855868968	0.001006659265982809	0.3145900089106326	0.1133004609790345	0.2789998795432104	0.33151076236837	0.3532527998343961	0.001000699928094589	0.001001662778031872	0.008871182485757027	0.003974991033784482	0.376119275423171	0.0164845001154213	0.001020351616110549	0.001048690248493389	0.3168860413447681	0.2794816064745951	0.001038031533470391	0.001006516245045583	0.2429826644139787	0.04951381808909376	0.001005159972202873	0.001012118412193694	0.001006275365283825	0.1178337715433939	0.002168377296301633	0.001042186567920022	0.2972845237653536	0.2740382704699749	0.001001942203716671	0.004245860618873108	0.001003340125420836	0.001002442004953301	0.001000771212146044	0.00100185359452853	-0.009640866800751111	0.02174684427865051	-0.01117083474745972	-0.004507382647263559	-0.06153629211849685	-0.02550070893436372	-0.003720424653520861	-0.01173094529206279	-4.449059217578869	-1.273535584069258	-0.7050707806981305	-0.3447691588512111	-0.09359236703176811	-0.2430786935436989	-0.1801744749614662	2.01864591811748	2.369141906735135	-1.860629924171173	-0.1457123888808347	-0.1710265708983401	0.03647575276997966	-0.009792602545488518	-0.2019068163502061	-0.7527204893082834	0.5678941755336221	1.415395603264819	0.9131644628299926	-0.5022190884609629	0.01943492022196791	-0.6121379839698069	-0.9521106511245238	-0.4696032781426402	1.476936892999943	0.1758216015441537	1.898072419562677	-0.2819923857833698	-0.2777016778548794	-0.0215689371091301	-1.275714527504866	-0.005610899547112164	0.09822847147685589	-0.01398222700148324	-0.2542267393063257	0.07932395373866845	-0.07953887012775621	0.04740250479140132	3.505790077231737	-0.01239282382413001	-0.6844793526541449	1.725793879294949	1.717396557692625	1.103386161788203	1.774019573677297	4.034916764926212	0.02442656744744014	-0.02828397965725086	-0.04444785274738303	0.08400144983345732	0.05009996119010235	0.6596577435385724	0.09890481616749085	3.817617827207775	0.9708459387973312	1.856670725194785	-3.879877583691507	-3.956654364976745	0.003253594663713435	-0.04919643103948439	-6.193558483190017	0.1212439171811104	-1.171317418302504	0.9756269818365505	0.0214266740996455	0.03186899594457029	-2.025943017111214	-1.134596132451481	0.07849786619374863	-0.02877284936513121	-1.754871668128797	1.490641952373278	0.0001558799604968097	0.008054451561112702	-2.688752335483791	-0.1238766824750849	-0.009281259562842542	-0.02093903812977314	-2.414410160713688	-2.992680379389407	0.2910881830108196	-0.5574834916946767	-0.06467474712685058	0.06273905536675423	0.06622814912853862	0.04470162040514299	1.401393676348298e-13	-3.320137096234298e-13
0.04	-0.04748948865341224	0.001739953213225151	0.1099637081711915	0.240580100458204	0.8990242290744681	-0.004330200408495667	-0.2598110616865548	-0.02976857681882497	-0.0683901451276616	0.4821157923268926	-0.01200807139300693	-0.0146882133155767	0.009916664956532231	-0.01897485969562149	-0.09429796867916525	0.3170533992934409	0.1463090377708099	-0.3170533992934434	-0.146309037770785	-0.4080521536218966	-0.02336752639177597	0.0262404273166997	0.1066719765462943	-0.1715611486985901	-0.03637533954471347	0.08310852346320213	-0.01107950011765817	0.5475030177338147	0.933488507395931	0.1001618210041943	0.02370763795018295	0.8237484875119057	0.07110827146536691	0.7194243303577331	-0.7303138928821133	-0.4385522527768417	1.819241148837986	0.118806886752303	0.07247985344019051	-0.2487619516516354	-1.128876186473177	-1.029060183768983	-1.401831028907045	0.9488748026043047	-2.449539942691014	0.1078506498182243	1.313130615145996	0.05466364284394343	4.183651687367607	2.117268698331846	-4.183651687367607	-2.117268698331847	-0.2041817146752633	-0.423824457298614	0.0308043487961918	-1.15086642748313	0.3850055175899873	-0.3285082753908892	-4.290331753154118	-2.313807283133864	-0.3473238718378793	-0.5106417314779015	-1.562210791700548	-1.537739451640219	5.704060283158628	0.5332091979486179	0.03937330692952175	0.04621537855495177	0.02185239512662249	0.0302391179614087	0.07198582006005691	0.05201458083705726	0.04195472594704925	0.037754315857966	0.001633163708262028	0.0400934821834294	0.3353445441437489	0.3452300133784386	0.2609067668090835	0.2700603645058686	0.1265961703380501	0.1114207059891237	0.001761201367898481	0.03842954247973952	0.01022873291513871	0.03164866665353196	0.001080442290835636	0.04800669167848583	0.001022778273073978	0.02304040704926159	0.001009178581854645	0.01673507790369132	0.001006539931115622	0.05500978931402948	0.04454017995254959	0.04605230240368576	0.02687666297547564	0.05092547841678984	0.01271266726128188	0.04464316544125209	0.01976442314680045	0.04038150073389933	0.001157085711016634	0.01078553402692187	0.005263091450760824	0.0179178261736331	0.06634247525869798	0.039929653082849	0.02018573585749506	0.0243820401039236	0.1116941634935273	0.08986613440559947	0.06744557850848842	0.05856865926117875	0.3063706742690671	0.3056327241119097	0.002476292963189937	0.02177345130726538	0.002986940510764537	0.01533374871377922	0.001182387057135456	0.01577834459683938	0.08473139396027941	0.04744304514234355	0.001015933634490168	0.01903558432426224	0.001025971245019141	0.0184276004843824	0.001247329486165844	0.03038583181691448	0.04699917755144274	0.0448398378880037	0.03099444546603596	0.03434007141238627	0.001003185149565279	0.01150239854004024	0.001104146015696446	0.005479869607510655	0.3188027842030301	0.3878481169652135	0.001013115955875412	0.01032529561070601	0.02545459102041084	0.05225193183594029	0.09119251872617434	0.08155770665322719	0.09040669009592249	0.07933644931676986	0.07079270522776139	0.05062850056130568	0.02970455078320703	0.06546601628979727	0.0961708304611003	0.1308348878098162	0.001003077456012681	0.005989990828040795	0.001011932146125627	0.001272924450073589	0.2103427779566594	0.1744969309132188	0.001015165581394461	0.02830303762036575	0.001019797609043608	0.01134743766487782	0.03966741741166221	0.04338420816272167	0.00100666712648713	0.02919914820149951	0.2742323081091013	0.2772403922188714	0.1000120599422331	0.1054388869462541	0.2595824001810021	0.2294254893340566	0.372455026746888	0.1887914600190568	0.4005391537571601	0.2056276483183394	0.001000787104866695	0.003884078788673461	0.001003225742804762	0.006330276972979068	0.1023673347040633	0.09187293274137967	0.003668827132762528	0.02712856505645152	0.3889239944775648	0.4074690470411385	0.01474295408515163	0.03597204262489327	0.001021632715653398	0.01113878614370398	0.001047998143834737	0.01395998006067257	0.3288098092742618	0.2961954459692926	0.2927977941411701	0.2607942219543258	0.001042396849329244	0.01259263597853175	0.001007280166200744	0.001123656473424277	0.244802327181647	0.1524739839156923	0.04210239593683195	0.06345057093231074	0.001005601390760132	0.004128408620137971	0.001012069251893136	0.018812383504748	0.02447762322769796	0.07490485993409436	0.1176407312089499	0.1380602821333207	0.002049507070511956	0.00192234068876724	0.001039490195158208	0.004499774412749404	0.3241736380797614	0.1880356041027702	0.3365224600303496	0.3181450214154523	0.001002458514289923	0.02720908478140288	0.009099197212070404	0.01567740797141748	0.001003749106773779	0.0266874099948083	0.00100306030696189	0.008739322352210588	0.001000976836887646	0.009203625848028597	0.001002329550423074	0.00636367795567668	-0.009657524518844135	0.02166616913252831	-0.01118482568416901	-0.004227584296976681	-0.06083320115909559	-0.02566332351932189	-0.00366021244411976	-0.01083626634085259	0.001086729474434026	0.001016484053084699	0.052357174803991	0.03512499774031382	0.00102281134861486	0.3950862660160103	0.3179253609476949	0.0754524982321557	0.001053057623088682	0.009118847586570743	0.001048870676863905	0.001011967750109398	0.001004631370116208	0.001003123144934821	0.05621904590179379	0.05980333499911123	0.02703056576964529	0.002135159106371445	0.001013294791628721	0.00100544030277807	0.001155593866745594	0.001273812940216535	0.1707982698889842	0.1018743679678432	0.3468653904886043	0.001027022156819471	0.001064070946026019	0.0010068604300866	0.001057733763160211	0.001019666756885834	0.001011047070403193	0.001015933273765583	0.05800218165606355	0.03731583593434643	0.001001516712909365	0.001034848477056456	0.4069262177513209	0.001006851955149174	0.001014648538216907	0.1193138819668257	0.1205409554131521	0.09453902624294873	0.06649312977906323	0.2112662723073079	0.001004413326195033	0.001019081466656406	0.233703866155339	0.001004311933449016	0.001006860149654428	0.05134062278477197	0.001009350511475967	0.3312841339508781	0.1485526917362396	0.2829047705283837	0.2802994122747535	0.2959872576137509	0.001000766285429857	0.001001690740902401	0.001014553470049969	0.006933431692060592	0.3500000062592302	0.0319631348984183	0.00102426251737324	0.001064523737673939	0.2251444843790353	0.224412891049292	0.001039429659912402	0.001007769511296563	0.2320701082096063	0.06987622331027819	0.001006011837578636	0.001016495378463385	0.001003655585937081	0.1190891004313054	0.003330268670529123	0.00107135787263544	0.24639070084107	0.2506030774076051	0.001002214685355646	0.007459817338907336	0.001003814391536572	0.001002240894075011	0.001000701674713295	0.001001696665340395	-0.005050816159163326	0.02220164734667771	-0.01179599056893092	-0.005475950912349067	-0.06158508359476422	-0.03248601226949171	-0.004971452295939551	-0.01238646203531358	-5.220434470355658	-1.136098038307088	-2.299365497748746	-1.333042007405193	-0.9866777673666114	-0.4110358404895314	-0.1342447561638515	2.833685107796388	2.729339556362076	-2.334234320001066	-0.1660545842841248	-0.04565247268795629	0.007997670452047375	-0.03260558954406548	-0.2266761924071399	-0.7043087413583646	0.4885858855466041	1.989082860139993	1.306294104395956	-1.099358362283157	0.02624390803957358	-0.276169190231204	-2.080155297469909	-1.08359798453106	2.170962324261001	0.9919000856013092	3.655748958384308	-0.1098174873567095	-0.07335402389326311	-0.01454789554428947	-2.302955979110886	-0.008751853672216816	0.09858475772958192	0.006074392869235432	0.1879044064641061	0.2305983654731764	-0.1374043122515465	0.0540576346737689	4.314972889750365	-0.01971023529679245	-1.164165399396122	1.219841069336208	1.282853681974176	0.8894296140576241	2.307895448256581	5.1410689782338	-0.005159125283438907	-0.02871710858096278	-0.5127377960542548	0.117468953768255	0.08655844180798507	0.7268233748688153	0.1111218284685028	3.223106291055141	1.357710791349922	1.607027141105553	-4.210964781139009	-4.334962379191066	0.005251779099554438	0.001734626198799007	-3.957890838688768	0.1457048876277887	-2.225133062235597	1.459507303751544	0.004055326871466414	0.003839271539999927	-4.408335475038592	-2.434216287103275	0.08830535044681576	-0.01759324364075919	-2.228074436410018	1.693127675978679	0.02326464373672057	0.007288524662686081	-0.8299677478005563	-0.1626912492354825	-0.0007075686513325953	-0.02457513232647137	-2.858901841966108	-3.003886425653878	0.3826079199368409	-0.05576283317806786	-0.05500813926018381	0.08653430095600517	0.09213104622445065	0.06176795419570294	1.21169851323816e-12	-2.947511176509867e-13
0.05	-0.04014650132930631	-0.006048791453499437	0.105126698450892	0.258698912821062	0.9004184485778326	-0.003566874323426071	-0.2592125791212975	-0.04127368158720596	-0.07784521770340495	0.4671362753295469	-0.001928722630093136	-0.03773363702733226	0.01079784644550296	-0.005242895247836097	-0.09351056394590071	0.3640345903861167	0.1658609105078496	-0.3640345903861243	-0.1658609105078356	-0.4089709568499994	-0.02774079762439531	0.02657409245489328	0.09460268809000096	-0.1674332499796275	-0.0395432139067889	0.03788903707725458	-0.03393082575683976	0.5428874691034508	0.9269985518171847	0.08011286854041751	0.01003924006754284	0.8761576726751	0.0755352633067027	0.7442563975547987	-0.8137170515232913	-0.5228823623632853	1.80240109695534	0.1586451831102216	0.08014859459001883	0.3755249050135649	-1.159966565001928	-0.8464499706669796	-1.578872182318918	1.053705639752354	-2.144858352978396	0.06636240764952558	1.414417030132182	0.09851102360232225	5.209393018214857	1.826041613063803	-5.209393018214853	-1.826041613063791	0.01412523074123186	-0.4476943212483263	0.03305808941453224	-1.261601865983172	0.4340908971318035	-0.3032196849003103	-4.731428496621259	-2.133793911477099	-0.5472446307232098	-0.7667197470687692	-2.414244471330238	-1.178639764893826	4.579128253318464	0.3783562504976464	0.02162861783468306	0.0295881236693122	0.01195285727604425	0.02067718400908623	0.06437065533515593	0.04541288466730507	0.0372075771240969	0.03359933293705558	0.001333987151400394	0.03891099665347379	0.3466611724558597	0.3705466308812745	0.279881152369387	0.2952075618085336	0.1053287946144502	0.09274088897089516	0.001413973305357946	0.03670851611899408	0.009141859601277981	0.03075887055076223	0.001066057141136168	0.04808949322618767	0.001017982986468482	0.02284412536313449	0.001006840814139931	0.01498722326210468	0.001004757331620327	0.04886134987319917	0.05002779543293782	0.04981871007601498	0.045072757745824	0.06870952908776495	0.02920300540822553	0.0651286142982751	0.01123109457367281	0.03211525043567549	0.00108694043567749	0.0110548638567977	0.003190010987896757	0.01524048387056754	0.0372289078133665	0.0242358431741924	0.01117739570381394	0.01653710489693765	0.1175824835586567	0.106022403026917	0.07077111635572174	0.06653410606607042	0.3121552990219793	0.3246009094829906	0.001768937215713501	0.02056531073723119	0.002046974191669488	0.0141441841954888	0.00109653025775928	0.01567809339379502	0.04824640220821479	0.02891442492065935	0.001017677923124824	0.01895363941385434	0.003262405372988149	0.02185653174025037	0.001134333163165816	0.03051429786523341	0.04794750915991477	0.04499905025649849	0.03184523873129479	0.03467653519607105	0.001002347893777648	0.01060098205932907	0.001069786317260915	0.005928031661842574	0.3510688685188012	0.4269572793205938	0.001010400438965487	0.01023512323680763	0.01390392438344604	0.04281169949482029	0.105208615857616	0.09313865605503449	0.1053178289010384	0.09144171567013679	0.08298443594249423	0.05893012390167978	0.05365774569060459	0.08880522405942452	0.1441655459805754	0.1711174132087434	0.00100388224285479	0.006083478398946123	0.001020895618738313	0.0009701576062882885	0.2156076197439541	0.1657504679560763	0.001009986730415112	0.02945772679697443	0.001013575831167761	0.01219385700066592	0.04542016776752692	0.04930803582035815	0.001008061408987189	0.03033311337335139	0.2895309701142754	0.3046198392988596	0.1118057369650878	0.1180722293129921	0.2597682124024353	0.2428960159608183	0.3358371157472831	0.1468459966463086	0.3600490183540823	0.1620260357440853	0.001000784753835288	0.004027152362173445	0.001002573319121554	0.00624314970649786	0.05911927511889321	0.05911087583701231	0.01644934947302466	0.03738123507359992	0.3709766074288597	0.381506696869133	0.03653354880379538	0.06189887498891444	0.001024956710479514	0.01124468503814503	0.001057078562074753	0.01412287376352825	0.2990592999262332	0.2480580160762622	0.270615616986062	0.2322854097881245	0.001039736619354805	0.01340891429230996	0.001008154699566102	0.0011571811973784	0.2343160622547859	0.1287960453046688	0.05526125568964943	0.07661865451509242	0.001006178659331551	0.00424010799640078	0.001014333533757114	0.01888610299446668	0.01336657516659026	0.06872507240499579	0.1186416106346489	0.1364689225822092	0.005039034800547167	0.002727642669157706	0.001238099003281963	0.004358237213904318	0.2962702016373114	0.1589563214726066	0.3075008466711603	0.2898663455687345	0.001002537897187243	0.03147659096270216	0.007465240576929863	0.01492204349070896	0.001004066262646018	0.02623350209853363	0.001002607170058959	0.009652932883925196	0.001000826151408161	0.0101858947109609	0.001001980160700526	0.007012635265849121	-0.006577851167912716	0.0214707820629291	-0.01183192314221602	-0.003661682852392161	-0.06116270117565634	-0.0319379456773186	-0.005148206439083322	-0.01100266076962113	0.001081629243867455	0.001017481659865306	0.05642266865860432	0.02855637912313774	0.001021413966007672	0.3467434044403483	0.3132964019146175	0.07347350437387033	0.00105072778420177	0.007004846542757537	0.00105295463397559	0.0010138591834774	0.001004218841944869	0.001002715269833976	0.05705386189550905	0.07188072776375641	0.06521820321956381	0.001618214131918748	0.001014426689151496	0.001005240515123116	0.001194277721349821	0.001267170055845636	0.08591852043615916	0.0514444520524385	0.3025611626487224	0.001031731202388654	0.001062039929247684	0.001007364069894771	0.001129217204198782	0.001019346455427191	0.009484395673990743	0.001017263903054978	0.04140648424681964	0.02897743401706588	0.001001442628391037	0.001033314435239971	0.4244917252346107	0.00100818559391658	0.001019891403790495	0.1292403337436461	0.1306546708058225	0.1028557525335622	0.09560309036989145	0.2148684149327264	0.001004979040168217	0.001039651841508651	0.2167602708600683	0.001004838231615392	0.001007304103064093	0.05309318374196054	0.001009649423966712	0.3073145271534136	0.1104897862595924	0.2397105071047298	0.2412507986530031	0.2538707372425256	0.001000795862715679	0.001002066633439367	0.001024838011988197	0.0500004909260431	0.3174998136020242	0.0863649086883187	0.001031930525940477	0.00106822753859127	0.2524169456287551	0.2311911390753115	0.001034884832636249	0.001010160761459833	0.2004857217265908	0.07235989506933244	0.001007428849322711	0.001016854676595555	0.001003788196565674	0.1209753404841917	0.01228868647518984	0.001760952984482261	0.2359122954594636	0.2477307714280721	0.001002963868785523	0.004244726604772662	0.001004888679341805	0.001002046515571026	0.001000641978198032	0.001001548784889892	-0.004719805823982112	0.02069070276633142	-0.01250776665889089	-0.001644366959842024	-0.0611542952569318	-0.03777411456157679	-0.006777603748561752	-0.01006201418583544	-5.828611431951762	-1.135177488005649	-1.149832532491816	-0.6497786936452306	-0.3931530590620496	-0.427868974130336	-0.1060680722049015	1.916972257982211	2.083702344439327	-1.45542382932241	-0.172027151574228	-0.1235853457247938	0.008974967406652563	-0.008213915033720251	-0.1275749194215527	-0.5204521246614047	0.2798676502340832	1.576977839899153	2.649115556371459	-0.6022116778040286	0.02773075198236257	-0.2403988201228546	-1.135636734198633	-0.5401474542071378	0.8442019327414322	0.459473925646243	0.2040051826763384	-0.1176100659287946	-0.1349120625957995	-0.006512855427931338	-1.4288528341337	-0.008268473112929213	0.5593217022248164	0.01817307047685575	-0.1861022174136886	-0.1510435579267761	-0.04794171592128962	0.03874128242562599	3.203039471794128	-0.001005103009838395	-0.7433212061230769	1.105074048692472	1.145999250175593	0.7801237811912647	2.314264319341675	2.947664400643654	0.01534300559731957	-0.03150260675213758	-1.206787637334825	0.1205978001657686	0.08880013529455394	0.4776290189729448	0.1136198736830058	2.162284857412553	1.031585741579067	0.9865575735924926	-4.098467091065864	-4.307516140061759	0.02036561809342493	-0.009307836784244173	-2.611165522146508	1.715233421804519	-2.918163863925242	3.547529333860016	0.01294003093091987	0.02077408961035132	-4.890726927603442	-3.119248633090104	0.07794038491274974	0.0198978931118251	-2.460130282825689	0.9861499617259177	0.005656918420771588	0.006862903437572222	-0.3770617731414936	-0.1565396830930918	0.1438839396819779	-0.006116503436634258	-2.876547011692073	-2.612053351262398	0.4746628270413658	-0.1036867222021099	-0.03600732756969534	0.09813513394305698	0.1062365231517041	0.06938493781862551	1.447678475613089e-12	3.290225970351812e-14
0.06	-0.03270269544006398	-0.01426002803882769	0.0996254075018477	0.2765857178617218	0.9021692961165676	-0.002727963895347357	-0.2521592347802047	-0.05272434407473284	-0.08500905732625334	0.4508423524454376	0.008800255197433788	-0.05729165144158412	0.01120344830264012	0.00893657602149384	-0.09241387381132772	0.4211773893987507	0.1834885853117897	-0.4211773893987454	-0.1834885853117993	-0.4078955657733133	-0.03225870345721107	0.02684417731644918	0.08146772718245522	-0.1630089973373858	-0.04240279500025194	-0.01107730592094805	-0.05130209968268435	0.537128949589606	0.9185667051985955	0.05254363617212933	0.0004808498520798089	0.9113580826550736	0.07919873807891062	0.7395880433836252	-0.8148122765788443	-0.5714084985457178	1.772839684398367	0.1901324938199964	0.08759672204201344	1.042210403507802	-1.117987730305453	-0.5708135931754292	-1.664712206249449	1.078800615571711	-1.752058083201623	0.01273472340833875	1.402631979451531	0.1165207230956213	6.215973271359193	1.732429111712834	-6.215973271359193	-1.732429111712834	0.1946571462829448	-0.4527513773361984	0.01808829346885608	-1.364000917733058	0.4442763022465977	-0.266849621668232	-5.039703075605172	-1.217796940465174	-0.5759180485338601	-0.8990199394460774	-3.066266772599775	-0.7157379182012346	2.262305246514394	0.3805057841227207	0.01195903925934586	0.02074378684500557	0.006754727580319023	0.01583486587763012	0.06190450813470879	0.04296168780641232	0.03156273895580844	0.02903877176660725	0.00118353791971845	0.03789580629171521	0.3381067214479333	0.3773161358423745	0.2903931410226295	0.3074064602000243	0.09164672596071874	0.08123833448839445	0.001238952892551884	0.03511147017463427	0.007545877364171661	0.02935138778189675	0.001060909753034662	0.04819443759288559	0.001016532617047126	0.02284486540148907	0.001005466137434551	0.01408997584505621	0.001003662434734717	0.04469928726379178	0.05334291873288286	0.05195309543407241	0.05993605716762158	0.08265004653168254	0.05524853670362762	0.09479187435636979	0.006518817763601902	0.02737086756948495	0.001052438167289436	0.011342322948281	0.002142754173106765	0.01348785877670177	0.02058356021768114	0.01567631740067393	0.006461743720115157	0.01248392307438958	0.08481536808063404	0.1024283837153956	0.04978255311454623	0.06492383077970269	0.3008675235532386	0.3110351691024714	0.0014164735553703	0.01970526120275184	0.001573867157679055	0.01322844380432192	0.001053855991178793	0.01562787728109056	0.02677097981174553	0.01834429308264498	0.001018389420328515	0.018857587971738	0.008575694451317492	0.02905643870415099	0.001078494411438324	0.03072037829975541	0.04077302786790443	0.04051698784680665	0.02833727199619249	0.03156444127016315	0.001001892416096641	0.01044230958102323	0.001051843744282461	0.006318025380567218	0.3778391745302598	0.4458325042104047	0.00100971048321139	0.01025157627966375	0.00779270986427281	0.03699670496671074	0.1172484691739168	0.1038336923804621	0.1179234595293335	0.1024124275499056	0.09328694856964617	0.06641555072867944	0.07898199321382086	0.1108376669498167	0.1718980338795868	0.190432741804411	0.001004567431722764	0.006126578262346053	0.001035665013307905	0.0006495453834538709	0.2126464053992078	0.1509565213272983	0.001007661816557168	0.0308575719959269	0.001010688475895352	0.01324493456962067	0.04927938370194068	0.05333052578891068	0.001008907732434606	0.03143051903289783	0.2911110976801061	0.3186761240165293	0.1024733266209999	0.1233231629694621	0.2444983299484144	0.2471462285928195	0.2974449075315659	0.1084153342446426	0.3179427125906265	0.1210342054290789	0.001000798375009686	0.004231444799951771	0.001002435313406997	0.006341165091050135	0.03296775653033796	0.03931672269907013	0.04323120986716202	0.05764131961238034	0.3480546995024923	0.3500892319274141	0.07228904709013595	0.1033560325976669	0.001030453682274943	0.01131389834048256	0.001063469457390653	0.01421615426456641	0.2882309636166349	0.2049493789365311	0.2582202862649362	0.2013751995534595	0.001036133663267257	0.01421124512906971	0.001009787964502802	0.00143360842912041	0.2160055106050804	0.1042190383185566	0.06333444169805348	0.08408678859000193	0.001007176008074724	0.004373180726050211	0.001015644856487752	0.01893779218191613	0.007497982361452675	0.06794218416876519	0.1200063209506278	0.1349103080291859	0.01095312098184741	0.004442338981491558	0.001682000563656356	0.004329760424109382	0.2737877554566507	0.1321128173164308	0.2868087539571146	0.2666998622387372	0.001002952349966764	0.0367777315365683	0.005042597026940613	0.01343614034281485	0.001004762174516884	0.02596258569109156	0.001002283477619364	0.01074097160225274	0.001000720983584067	0.01136663224682931	0.001001731576613303	0.007778605311664607	-0.005330619827482449	0.020398356652832	-0.01252213968820482	-0.0009186597358592525	-0.06098534228928916	-0.03755488792470743	-0.006848305405819132	-0.009508493679558352	0.001076529013292004	0.001018479266634993	0.06048816251321572	0.02198776050596316	0.00102001658340045	0.2984005428646857	0.3086674428815405	0.07149451051556721	0.001048397945317817	0.004890845498943888	0.001057038591082828	0.001015750616841832	0.001003806313775713	0.001002307394739562	0.05788867788923013	0.08395812052840697	0.1034058406694967	0.001101269157463921	0.001015558586671748	0.00100504072747469	0.001232961575950379	0.001260527171473414	0.001038770983326021	0.001014536137043248	0.25825693480884	0.001036440247958847	0.001060008912472541	0.001007867709698148	0.001200700645236293	0.001019026153971481	0.01795774427755964	0.001018594532343708	0.024810786837576	0.02063903209978465	0.001001368543885343	0.001031780393423125	0.4420572327179009	0.001009519232684775	0.001025134269371078	0.1391667855204666	0.1407683861984941	0.1111724788241764	0.1247130509607183	0.2184705575581432	0.001005544754141206	0.001060222216361895	0.1998166755647985	0.00100536452978265	0.00100774805647303	0.05484574469915304	0.001009948336446482	0.2833449203559495	0.07242688078294356	0.1965162436810756	0.2022021850312528	0.2117542168713005	0.00100082543999731	0.001002442525969085	0.001035122553932318	0.09306755016002274	0.2849996209448173	0.1407666824781856	0.001039598534506249	0.001071931339509294	0.2796894068784778	0.2379693871013324	0.001030340005358351	0.001012552011622994	0.1689013352435757	0.07484356682839656	0.001008845861067222	0.001017213974732084	0.001003920807194676	0.1228615805370788	0.02124710427985083	0.002450548096327881	0.225433890077856	0.2448584654485378	0.001003713052216787	0.001029635870633855	0.001005962967151751	0.001001852137064005	0.001000582281678201	0.001001400904436819	-0.004388795488801335	0.01917975818598535	-0.0132195427488508	0.002187216992664651	-0.06072350691909979	-0.04306221685366179	-0.008583755201183841	-0.007737566336357002	-6.39264202669685	-1.180715553987576	-0.7427818852700195	-0.3891188431517499	-0.1565779055813125	-0.4921514903951078	-0.1007857225309786	-0.8757374005460502	0.1396797741242689	-0.8987818129494973	-0.1412585009441983	-0.1491898059021375	0.01242623423859221	0.006798755345421829	-0.05655474749677486	-0.3070333750656017	0.1621814226337717	1.220376214732103	3.141856344650277	-0.3949848758255146	0.02986976043798369	-0.09122574835843603	-0.65329847038852	-0.3252473075006013	-1.779095262278046	-0.9232443326210309	-2.851036191920808	-0.04019928028388388	-0.01858919855999516	-0.004540877469702196	-0.711258302267832	-0.01157315963223946	0.8527798992905304	0.02159727007474588	-0.7403505491613979	-0.4591131764299713	0.01114448823185459	0.04242396753950956	0.2681853966122797	0.001614848019862424	-0.4391178368865282	1.042658454067301	1.05594278727066	0.7261903113919582	2.046542472376595	0.9476296175615736	-0.01523666681385057	-0.03228618439508062	-1.722234530382896	0.1665001582378266	0.1274900884368937	0.3465558371006613	0.1038099262168634	0.5584738185908302	-0.1187709507023016	-0.2370356578451646	-3.508004586921845	-3.813005927340889	0.01749555191012478	0.0387631563593267	-1.364310085429208	2.147187791927633	-3.316156016175289	4.565572352607942	-0.00328179156341994	-0.01008336881491914	-3.40257692437835	-2.914495900798578	0.08551585506278186	0.03098725790190305	-2.407888111429547	0.5531377744333522	0.02753931435353244	0.002882464739067819	0.2494121107685668	-0.1561422496341775	0.1811712977415478	-0.001963050518973156	-2.411746147159804	-1.981447922311174	0.5893347984489239	-0.2018705665901627	-0.0184098415756529	0.121419938284248	0.1318247808087613	0.08517050132604451	1.60938473281216e-12	3.863681513142059e-13
0.07000000000000001	-0.02530598905431588	-0.02218276901838548	0.0935787294982539	0.2941315051150427	0.9042073363026401	-0.001800653269242641	-0.2386167938231436	-0.06349405045898515	-0.08950361358148617	0.4338440539265244	0.01956044875657058	-0.07254816949355841	0.01089881912082733	0.02259141284985092	-0.09098187340794277	0.4876838025834496	0.2005717249602864	-0.4876838025834588	-0.2005717249603565	-0.4052385164006659	-0.03677701360264932	0.02690192814389852	0.0674094192729395	-0.1585896628717414	-0.04485475784481221	-0.06367002482921046	-0.05842899460363995	0.531949229249883	0.9092656013504283	0.0196301269678331	-0.003523796679575131	0.9201815569951695	0.08257234347130434	0.7363158070861857	-0.7657621726760565	-0.6335806943279523	1.735399192051698	0.2163973149272768	0.0976031549201897	1.651850498274631	-1.031914371543865	-0.327503159612574	-1.732828033962492	1.068841425793819	-1.304911544743051	-0.0723323240634845	1.321493231323441	0.1688200229492375	7.02376791823956	1.673149927837742	-7.023767918239549	-1.673149927837733	0.338434034307126	-0.4482994499809015	-0.005465295112126727	-1.437000716645756	0.4397207449575352	-0.2216177021468126	-5.516442485604609	-0.2479271658941278	-0.4637174024673301	-0.9746995492343933	-3.489830757983158	-0.1345009337973873	-0.4968307916481357	0.2941946589827129	0.006705135868459201	0.01594306043222982	0.003966534886935089	0.01328152782476622	0.05429289297140057	0.03787368558195795	0.02447120176893512	0.02368091010272788	0.001103644395782429	0.0369601262305906	0.3184240498786739	0.3589532504728222	0.2922632006366281	0.3017780252175079	0.08034575735359854	0.07232182559915015	0.001144499312651779	0.03361400767954591	0.005787045912976687	0.02773360526763572	0.001126435246498672	0.04827132061712336	0.001021187073651885	0.0229049759987072	0.001004611828062712	0.01379527405613649	0.001002957941704417	0.04252219212726745	0.05636648029270692	0.05381831707876394	0.07841873477125413	0.09823853914065962	0.08710143172403489	0.1282304015697474	0.003877796992539993	0.02449163428194392	0.001034590434411714	0.01164055711262747	0.001586158581360123	0.01226843554215421	0.01135900709828727	0.01089503167721879	0.003912875516536568	0.01029212590191167	0.04826886481722308	0.07597567774128468	0.02750264736180145	0.04973083765994067	0.2789145612124123	0.2803498211154826	0.001919536454597915	0.01969819743980255	0.001322841466609197	0.01255668906832206	0.001031381234169459	0.0156050081330315	0.01469170631136195	0.01233096816290039	0.001018887048113426	0.01874263916589831	0.0223647733057451	0.0439840318419884	0.001049988909349107	0.03096963245506264	0.03178780817275003	0.03312788186831198	0.02308500565213213	0.02692944730102563	0.001001631939622342	0.01074151886070718	0.001047032469600275	0.006703716061602949	0.3920459619142441	0.4370800512569409	0.001018798147929251	0.01023740461554296	0.004509468291308256	0.03337349633782501	0.1267394239384723	0.1131215814323116	0.127851320723247	0.111862657179491	0.1013584708739038	0.07281495539180517	0.102827099082518	0.1291478408702181	0.1910394417064599	0.1973351957969405	0.001006452395412256	0.006135301665764011	0.001041327212775557	0.0003468169739374713	0.1957795333293414	0.1305890298720978	0.001006598602830251	0.03270828198562506	0.001009005705041655	0.01462575830933251	0.05201036414589982	0.056274974008475	0.001009904676552996	0.03241778756136304	0.2785725307571293	0.3158724676067889	0.0817280156384889	0.1154513576113501	0.2169834040353227	0.2368848339145355	0.2489106585517762	0.07550840782581003	0.2646253278505963	0.08471433362499434	0.001000834589098042	0.004464059888179544	0.001002513534241873	0.006557828131515345	0.01803306051648896	0.02768900759858146	0.06157990620516868	0.07028321134833283	0.3214375873056104	0.3165504518366665	0.1078209978148365	0.1446150916424265	0.001041089952614145	0.01131921476734018	0.002749472634591394	0.01588009175692206	0.2600410401889092	0.1733063544808252	0.2289294327852709	0.1721647488188541	0.003013883158744611	0.01736612216983305	0.001012011236522542	0.001759161625846533	0.1870287392066404	0.08089509214409792	0.06867671629579963	0.08841483393093712	0.001008995853208049	0.004487814135096088	0.0010169275727186	0.01895813978360544	0.01385623865969501	0.07619472620007098	0.1165659075648602	0.129903639782733	0.01327890201756953	0.004699589914920781	0.001867659262198825	0.004107216918074056	0.2361198626636226	0.1068495822311719	0.2700378192306293	0.2490630779262114	0.00100306915628656	0.04351376729533241	0.003084780459982536	0.01183307821282995	0.001006158965135285	0.02580242470336202	0.001002425013674414	0.01199423852767381	0.001000767465032733	0.01273097624327453	0.001001835028584341	0.008645944195848082	-0.003068011284006423	0.01865250740007389	-0.01329208107165704	0.0003442172613517299	-0.05887262301563455	-0.0423900135070282	-0.008643797917301762	-0.01052888639679079	0.001046124553439037	0.001012828071848758	0.03123895791234569	0.01158631257141901	0.001020826843257183	0.2609761789166145	0.2844241487025265	0.05956738682813069	0.001044214944195081	0.003094752856616592	0.001311082210579662	0.001034729346707587	0.001003652070154355	0.001002154902816102	0.06202445171667498	0.1180476722950784	0.1498719318717448	0.001069877755377804	0.001016398997430664	0.00100489351179483	0.001178453955409266	0.001180295132946357	0.001027577021566071	0.001010674034692758	0.2169226850409462	0.00363561945755558	0.001062117805499332	0.001008091024705051	0.001137039435554087	0.001019725441103413	0.05413533084849551	0.00102177412117258	0.0181930370020466	0.01414159115009006	0.001001354375839223	0.001050692076500996	0.4041627127475979	0.001044108640109601	0.001022782164803015	0.1419050781203518	0.1438385629641845	0.1136949065449853	0.1443581322733127	0.2259880785598586	0.001010841712543831	0.001036219588160162	0.1376043004780414	0.001005600080158085	0.00100683680150002	0.05578552246913152	0.001011783087058258	0.228669092870334	0.03675389182604956	0.142179317135095	0.1157736718688785	0.1151759029503163	0.001000911902687242	0.001002723888286312	0.001027540196681849	0.0759398241862726	0.2513237920176482	0.1690062554442524	0.001062788535197611	0.007420144785095728	0.1404411366534791	0.1194989113676276	0.008507994221557994	0.001015825115021517	0.1096520276939235	0.07606115044124119	0.001012619065148189	0.001019149700579052	0.03739460935249771	0.1016921426283115	0.01112718713627203	0.00173185317530248	0.113254379275152	0.2319376629969335	0.001002748772376005	0.001017174093991388	0.001009008297402106	0.001003181628653848	0.001001013443309118	0.001002401081207658	0.0002512246233049148	0.01648485751858716	-0.01412005311335429	0.0001326944735127683	-0.05527919661920772	-0.04668737641204213	-0.01048732460167883	-0.01378233516237044	-6.924378278877844	-1.286174371856182	-0.2900250141686073	-0.1548847211697489	-0.8409343779521891	-0.5808106967687722	-0.08733355943882509	-2.636510129342053	-1.164116589680704	-0.8952541872217988	-0.1511795366530731	-0.1697158772679403	0.007086886076010588	0.007427345629837568	-0.007270157631394409	-0.1389570477137048	0.2077475608905245	1.856503212787867	3.503700175922562	-0.2043971013028471	0.03002304613644649	-0.1293999192898175	-0.3369502342867759	-0.1398315256012747	-3.031118342708208	-1.801131511058357	-3.30282364132227	0.04336089640489928	-0.08805228953613724	-0.0005409462166307999	-0.4828941892798906	-0.01166152358806375	2.056087448466733	0.0274951746487843	-0.7183770498235624	-0.4743894303308755	0.04410124128362734	0.03647200642522714	-1.852089639618993	-0.001220796748440921	-0.2889735909838299	0.8056210644173322	0.8246874217365323	0.5517265581775601	1.621960329979394	0.4452668378102445	0.008489347922008852	-0.02709943034901917	-2.333035618594386	0.2084937868925045	0.152472444686973	0.2463013232288998	0.09290150852276666	-1.11497174532277	-1.387559158874897	-1.829645274003251	-3.088924696006318	-3.460719505080169	0.02668397175109295	0.01513666569967189	-0.9362047655084325	0.4782282492062069	-3.381832177512634	3.717528976953896	0.002196569313324983	0.3078814426561259	-3.18155649402615	-3.057005044984832	0.5188648790786005	0.03499377196588971	-2.263641722920854	0.3219118734483467	0.004297535318341299	0.00102745910405558	1.327552645156395	-0.8131102131664972	-0.1051547006377977	-0.03853599447839651	-2.74199479270125	-1.588145853743348	0.7685172443400826	-0.1211679444730336	-0.0117349565271648	0.129937717676752	0.1416018349755865	0.08879017297102026	2.674120941920715e-13	5.024792165354041e-13
0.08	-0.01804512783193171	-0.02949579655965825	0.0870407217718679	0.3112753302184497	0.9064756778399771	-0.0007811457610962148	-0.2194107706074555	-0.07328184800545309	-0.09154723055286762	0.4162281810371986	0.03008915030380849	-0.083503202687347	0.009783366535150785	0.03522959755002986	-0.08905866004505072	0.5604219188167756	0.216730606065463	-0.5604219188167816	-0.2167306060655159	-0.4010932589659312	-0.04117246842144546	0.02675632807156034	0.05294091179999778	-0.1542119793567553	-0.04679664414126024	-0.122158191224179	-0.05706754544389768	0.5277807738791453	0.8988027398329502	-0.01672089278200732	-0.003195359737381177	0.9014370585591006	0.08508221855110649	0.7124190106634151	-0.6928695888881909	-0.6696744431195916	1.692447254415576	0.2361927637763336	0.1060360984503559	2.174926855224862	-0.9216059627483238	-0.08062573638364665	-1.788227080380578	1.032502213231885	-0.8917611115674965	-0.1494299574095295	1.199301553807787	0.2147633149868165	7.462313881084487	1.547577403048771	-7.462313881084487	-1.547577403048771	0.4922987587009506	-0.4281803120062913	-0.02258188648823844	-1.446040830417905	0.4359461121158059	-0.1648343120455978	-6.218792572945843	0.4798718756754493	-0.3736650547366189	-1.131371473307921	-3.753768881707843	0.1508787765721415	-3.251289308717687	0.2077597216039327	0.003992952117258363	0.01349005422626489	0.002550172792231564	0.01207045238026182	0.03654859488705327	0.02654476347468946	0.01568551983941457	0.01739476074344726	0.00106410516905957	0.03612946970799843	0.2924014518178617	0.3277925241360043	0.2851199528209142	0.2861491320253572	0.06857083479573234	0.06311856629729479	0.001095177270266994	0.0322289686704225	0.004003754316574735	0.02605008663022351	0.00128621779661868	0.04841890562377633	0.001033006891566832	0.02303749194469977	0.001004107726461302	0.01384688174555767	0.001002529588149703	0.04170871840007943	0.05987724026005788	0.05604573974290141	0.1030735806193377	0.1189637289018485	0.1236238491474183	0.1640228994329901	0.002524065609224218	0.02281221915157173	0.001026090423970702	0.0119477033459129	0.001307122563293725	0.01136503997639452	0.00650224832115683	0.008257481515891615	0.002581811840706463	0.009152904591698	0.02671522460183766	0.05141256865803381	0.01511689363323837	0.0351856561639136	0.2497077446997645	0.2446428915591794	0.003466853540662175	0.02066396650473243	0.001198268617217835	0.01202158719469669	0.001020259829717214	0.01560689847537172	0.008249371357297334	0.008856659146245578	0.001019485554309086	0.01861945906270151	0.04630462015206586	0.06864516207718496	0.001037331236219351	0.03125511406564539	0.02378826343179754	0.0265313187846468	0.01718019669134211	0.02194657640500298	0.001001494679902489	0.0112324118782875	0.001054087523003936	0.007082622264137662	0.3893766273489234	0.4121224383718158	0.001040642240035833	0.01029172802625029	0.002839554976282722	0.03114823910428955	0.1333688820131645	0.1197601478311089	0.134869221727344	0.1187178616464269	0.107002590945983	0.07741080063111738	0.1241393235638417	0.1434062339146523	0.2054291997423469	0.1995861916978378	0.001010044193861611	0.006126525228939052	0.001032150383309466	0.0001307581195472134	0.1611039213477705	0.1046603717966308	0.001006185093479011	0.03512448667757444	0.001007708878004102	0.01637033916694261	0.05391326766872782	0.05833590258218281	0.001011320728665062	0.03327370378667838	0.2510356460888806	0.2964613562144024	0.05359880108893345	0.09693259903288226	0.1785382720435436	0.2102652831889136	0.1839503148885029	0.04632596034128777	0.1927030683549766	0.05162479389539133	0.001000895940174575	0.004718254354821825	0.001002693377163597	0.00685524268397427	0.009997788198459603	0.02109319077180995	0.06349461472592358	0.06914663847518165	0.2918897951412984	0.282647944866375	0.1386490849540159	0.1783324025487828	0.001058005445545116	0.01131485957422148	0.006743097619852018	0.01967399462518578	0.1901163426714673	0.1362076785107492	0.1648389549676506	0.1376468826765335	0.007709145793373119	0.02405664923065004	0.001014759669289199	0.002150891678708034	0.1451998061338197	0.05881139187093717	0.07214854866322201	0.09071383765287583	0.001011792850830741	0.004637334789057	0.001018536948258155	0.01895514943933418	0.03446973042931332	0.0930223640650375	0.1056971579484032	0.1192897274954827	0.009487919758123927	0.002830573177110762	0.001601473401712488	0.003639233658723165	0.1688037098018695	0.07525104300618697	0.2543839186475697	0.2340922068928966	0.001002645145674811	0.05236097424399437	0.002090184970073452	0.01096425975210557	0.001008380431451274	0.02576563454850714	0.001003160828262504	0.01335381137340413	0.001001006384689299	0.01420982527622753	0.001002387070594874	0.009564266720323868	0.000779538305222688	0.01627395720422271	-0.01414906844247682	-0.000604505419012249	-0.05453884305782158	-0.04641849507338863	-0.010511341688126	-0.01489886318654404	0.001015720093581265	0.001007176877055742	0.001989753311475466	0.001184864636875557	0.001021637103113462	0.2235518149685442	0.2601808545235112	0.04764026314067531	0.001040031943071972	0.001298660214289231	0.00156512583007542	0.001053708076578403	0.001003497826539802	0.001002002410904676	0.06616022554412315	0.1521372240617536	0.1963380230739991	0.001038486353290125	0.001017239408189239	0.001004746296124903	0.001123946334864486	0.001100063094418015	0.001016383059808469	0.001006811932317695	0.1755884352730605	0.006234798667151049	0.001064226698527084	0.001008314339706974	0.001073378225867122	0.001020424728239053	0.09031291741941687	0.001024953710001067	0.01157528716651768	0.007644150200396821	0.001001340207824259	0.001069603759573407	0.366268192777289	0.001078698047532016	0.001020430060236897	0.1446433707202389	0.1469087397298791	0.1162173342657966	0.1640032135859055	0.2335055995615732	0.001016138670950179	0.001012216959959841	0.07539192539128411	0.001005835630537099	0.001005925546528404	0.05672530023911332	0.001013617837666047	0.1739932653847178	0.001080902869156278	0.08784239058911392	0.02934515870650405	0.0185975890293322	0.001000998365367879	0.001003005250594864	0.001019957839437197	0.0588120982125219	0.2176479630904808	0.1972458284102998	0.001085978535886409	0.01376835823068252	0.001192866428477273	0.001028435633921787	0.01598564843775865	0.001019098218419215	0.05040272014427166	0.07727873405409449	0.0010163922692283	0.001021085426433307	0.07378529789779092	0.0805227047195447	0.001007269992694195	0.001013158254277881	0.001074868472450166	0.2190168605453299	0.001001784492544301	0.001004712317360627	0.001012053627653448	0.00100451112024426	0.001001444604940029	0.001003401257978837	0.004891244735410748	0.01378995685118916	-0.0150205634778577	-0.001921828045638697	-0.04983488631931573	-0.05031253597042237	-0.01239089400217377	-0.01982710398838409	-7.384069985608328	-1.489470887714451	-0.2732378436794816	-0.1206663213815683	-1.404761882125866	-0.6778090294765852	-0.07978101482879651	-3.435305593995417	-1.86041186780361	-0.9561318955110797	-0.1187738037012899	-0.1623370305268298	0.02656663072088595	0.02127982509684728	0.01270714817362178	-0.03430909319136729	0.2346216264484745	2.24771564516396	3.612650474642791	-0.1550212443372839	0.03165217430696693	-0.02802021457178682	-0.2245513579005842	-0.1147321349016938	-1.401175884086424	-0.7936820078600343	-3.855352505778685	0.1543672852541087	0.008741373817945954	0.0004110206203720221	-0.2034551215371922	-0.01321941872524498	2.799487318740669	0.02884276109671197	-0.5818419701854796	-0.5286885617919161	0.04948123581410025	0.04106707182803587	-2.972846589729979	0.0153138629411891	-0.1595275579096721	0.5127939234597151	0.536937754744803	0.3654784266310439	1.236186297150057	0.01733799921546551	-0.01873663489697151	-0.01495227338180631	-2.834467854440102	0.2795990986874396	0.2002415120122519	0.169851907967916	0.07753946582545573	-2.76301717793877	-2.24816159477042	-3.508666867310524	-2.763108800059488	-3.166939512447168	0.02181142754633974	0.05491345871933093	-0.3579304307201872	-0.6085051299172561	-3.388901392082912	3.057222724886542	-0.005216115570773694	0.4159097063739964	-4.493707227252736	-3.975978982344521	0.7926458590963296	0.04422262910952322	-2.159838931174487	0.1473294506412011	0.03451676327376443	-0.001785123928128993	1.964431277483463	-1.277591057812435	-0.2440822365049646	-0.05105100118385398	-3.678806975101738	-1.44826526646812	1.011569036420107	-0.05502183272550083	0.006264324906716768	0.1426811223544188	0.1547257881082196	0.09536722938779016	-1.284376204309758e-12	5.854710036557432e-13
0.09	-0.01126821948105844	-0.03613476876414014	0.08045790985754962	0.3279684320348573	0.9088868296923364	0.0003013463641180976	-0.1954173206600412	-0.08210440159360254	-0.09103300118770891	0.3982550897114915	0.04022862996696271	-0.09072814264640323	0.008151881621730406	0.04662087150743478	-0.08690817774705231	0.6356211872866933	0.2313419624271648	-0.6356211872867833	-0.2313419624272352	-0.3953479489284064	-0.04529850635566678	0.0264758178860992	0.0387028332416323	-0.1498359103935	-0.04813847724074478	-0.1875414826170878	-0.0494389885128494	0.5242199046034354	0.8862279518184772	-0.05517529993662085	-0.001741584399375685	0.8520841257554955	0.08633038524088185	0.6366417175318611	-0.6396342651494642	-0.6351167240987146	1.646143796283145	0.2439858203813301	0.109506804992629	2.601393500763992	-0.8505836863117584	0.2018797404945015	-1.802626286663981	0.9951266431369747	-0.5732043831154385	-0.1686411959713723	1.082675309433413	0.2049012389688322	7.515607587175982	1.364014519414916	-7.51560758717598	-1.364014519414946	0.6517800817723003	-0.3973756916191735	-0.03352937699633143	-1.401544265793368	0.4394085512733743	-0.1056489837368169	-6.630683522929242	1.010331635544319	-0.3321409831939909	-1.375649651879715	-3.462689277663173	0.1405941834672608	-6.485715680592471	0.05313185540568169	0.002539844905793892	0.01214334880378404	0.00179557703491908	0.01145501625892801	0.02034818921763051	0.01604446866944554	0.00871359854767996	0.01208688902181586	0.001043564112357644	0.03541538311112079	0.265160979781345	0.2922360174394148	0.2735440414006834	0.2661704199054442	0.05789435928551194	0.05449475321622793	0.001069162075924074	0.03101299441878	0.002689377639769167	0.02473303255604093	0.004825285902045458	0.05042210818510199	0.001047595915364869	0.0232745667676799	0.001003806898114465	0.014133939663418	0.001002275124015504	0.0418762800422513	0.06113605838906588	0.0567085861226679	0.1282170064295676	0.1408413257442208	0.1715063057481916	0.2083904979829256	0.00179577315658383	0.02172957182227292	0.001022913470900728	0.01225396151112611	0.001159116794689506	0.01068590087214751	0.003879906691125212	0.006679326731627664	0.00185308793845445	0.008513535161647627	0.01458984117188757	0.0387539790837771	0.008346476982948301	0.02828538696671924	0.2180200908795786	0.2059685901813139	0.004131859103880364	0.02124407868502185	0.001133499457967884	0.01166052075296742	0.001014531239356883	0.01562884103995092	0.004764040164930844	0.006774976204926362	0.001020499272684947	0.0185063263694661	0.0688519252199014	0.09546100901555334	0.001031533999115641	0.03156173226887482	0.01668044465063444	0.02101620728054415	0.01179626777540869	0.01739607224805424	0.001001432977501822	0.01184873743959231	0.01482191034243328	0.01790445622468655	0.3770403154525979	0.3806469647487004	0.007451555654285682	0.0145829287587838	0.001949073444808432	0.02974814157257901	0.1378250951007559	0.1238492778110629	0.1396620720660341	0.1230480740501136	0.1108262766169914	0.08039866628231576	0.1382681129293179	0.1515440063797916	0.2119883788776456	0.1975246426625435	0.001015027799563649	0.006128243456611467	0.001022243801503333	4.44190029941651e-05	0.1249503962539484	0.08009067526137491	0.01517588278225606	0.0513400153966406	0.02390515747471383	0.04386459290296984	0.05404903513300171	0.05860021643325351	0.001013180188617526	0.03402795490641088	0.2178644824468962	0.2620780698353705	0.0370390184217661	0.08006253329939038	0.1351334526797607	0.1686332360630058	0.1210716724651877	0.02330871839701836	0.1239071653400175	0.02470461853877423	0.001000973202779124	0.004989580696229969	0.001002939065871815	0.007207899137001552	0.005657816346705147	0.01740483642144399	0.06002360520535943	0.06374804351237034	0.2623804754520977	0.2501667006065598	0.1599242002341102	0.2024761835186886	0.00107298222815977	0.01138756199951611	0.01338221222872189	0.02581075171729735	0.1170651106766883	0.09165054217088758	0.09980010386913644	0.09552599178682443	0.03395313216621055	0.05447019641137515	0.001017329286620927	0.00261879791480944	0.1044451383039392	0.04003366151147803	0.07359284286549407	0.09114459658777921	0.001015004411391702	0.004918585008790819	0.001020628023190046	0.01894861913276833	0.0613843212400008	0.112225370017505	0.09400871324148243	0.1081359320401664	0.005384618551500901	0.001122787743084634	0.001313138634237407	0.003240004196974779	0.1024884912975133	0.04052510787976419	0.2409480748683902	0.2197478172002805	0.05084174698063364	0.106472060305902	0.004491570580910441	0.01238317686621701	0.001011092442082608	0.02592221639316334	0.001005119136455286	0.01477428747695186	0.001001683214067874	0.01575450180978539	0.001003858390231658	0.01049494167111926	0.003971083075786536	0.01358725012263902	-0.01476164032908577	-0.0009396564991942913	-0.04990556637561566	-0.04993816424473538	-0.0122647643303931	-0.01714954622304872	0.001012911424206098	0.001006253881173339	0.001499903760907668	0.001107001326963595	0.001022645531496826	0.2037110242123312	0.2436649621154059	0.0414690647679428	0.001043813816176268	0.001317850024919251	0.01444172663661787	0.001070456487902815	0.001003490452561954	0.00100201699302708	0.05974934729745757	0.1751670187811165	0.2883349396726618	0.001030976010644322	0.001021610225570384	0.001005124784414247	0.00109123323804345	0.001083561733437713	0.001015358675361369	0.001006501934675688	0.1479740392608303	0.003639062388238332	0.001067599376208773	0.001008785023474971	0.001046709575405423	0.001022510001125914	0.1025152844224724	0.001025962656165288	0.006367552743199298	0.00444364190694137	0.001001392927946097	0.05371791679176222	0.3368997370639461	0.0253313838021793	0.00101466817651391	0.1444602991659701	0.1469205397890352	0.1163088933155522	0.1551557455389879	0.2141780584465232	0.001023662628709442	0.00101169331137206	0.06370800818247534	0.05524133036590946	0.08955783871232798	0.05205830212410898	0.001016382371759911	0.1439399634692735	0.03012105296487784	0.04756383245707079	0.01517695256126874	0.009801321108432057	0.001001100346565567	0.001003355078198587	0.001021737934430783	0.05290499931163651	0.1956956947347493	0.1887207706013368	0.001090765777428568	0.02626035170789708	0.001100356046461245	0.001016171199398439	0.1038343688580226	0.00102076954076365	0.03815758575412048	0.07391031768920232	0.001020000372047727	0.001024258595530901	0.1114376459882852	0.07520588717770699	0.00100688220266357	0.001012017155256386	0.001037980220752095	0.213928595020322	0.2001049188925248	0.01209660552498259	0.001015489571925898	0.001009395835327356	0.001003185395218168	0.001007071823633645	0.00642649851865045	0.01073837765821566	-0.01516707369667692	-0.000489070342221001	-0.04532883373844983	-0.05315833603553262	-0.01391728323523561	-0.01725818304728509	-7.729011383207061	-1.82760382614293	-0.04858938611893506	-0.02255693842414146	-0.7549007052780838	-0.3968840232811235	-0.06365798889895051	-3.581922314684264	-2.081108184516506	-0.7814370713002868	-0.1184841974412096	-0.1005456305263782	0.3539317365892076	0.02534221173565498	0.04055426021267654	0.06042795485028503	-0.08556743077059135	2.125405806534183	5.167961019467914	-0.07534670307564957	0.03016161217273146	-0.0852890836843741	-0.108350799175887	-0.03087406349678146	-1.055742847800176	-0.5575197955904501	-3.775271012092866	-0.02757273708419276	-0.05622024091466844	0.003577605534521125	-0.1908948177014739	-0.009891805289666164	2.512463613562668	0.03199699569696515	-0.5187434161379142	-0.3958669360295927	0.06928104246014709	1.932838137015965	-3.242139354595619	0.7801552940702171	-0.1182777005310182	0.3024220372257856	0.326663054650905	0.2296025117449981	0.4271794368167645	-0.4226434845474576	0.01041181524912466	-0.002125934957330428	-2.082162913780324	2.76171272805537	4.823378247097674	-0.1004132324609005	0.0729149177921518	-3.957855401784279	-1.1999973063133	-4.737651183420124	-1.798096862140905	-2.132789455781258	0.03005485447138192	0.02603818388532183	-0.3311044108843252	-0.4928691659716473	-3.089634693815329	1.783694113676085	0.01892436097751384	0.7755225675767108	-3.90707328392035	-4.060382226762234	5.086680634516992	0.05173971711800362	-1.591325957772919	-0.05445765608197383	0.03063075335326306	0.000115498868402273	1.869736925948432	-0.9674265076663401	-0.1092233028910885	-0.02976469927735544	-3.021672869099002	-1.420368371150502	8.656208826074602	0.2523504078250037	0.02951916814105897	0.1414207206639116	0.1539455539702707	0.09089035602340961	-1.255528158399262e-12	3.178449580866954e-14
0.1	-0.005438712320547919	-0.04238267012630842	0.07457381160266412	0.344197619892433	0.9113143585196146	0.001389879907780961	-0.1678302932623807	-0.09044710036017028	-0.08714147312107526	0.3802509532662234	0.04998634164078428	-0.09536684040686556	0.006575059201401793	0.05695754517383508	-0.08516927337860719	0.7094954260458637	0.2437973094560912	-0.7094954260458857	-0.2437973094561035	-0.3881573206710944	-0.04912695058949807	0.026085556003798	0.02491063879333468	-0.1454209909165612	-0.04895195733372142	-0.2502282180286762	-0.03757107023273022	0.5212653105595081	0.8714484763494741	-0.07648621290426608	-0.0003691182195396068	0.7743943763755089	0.08637002044032023	0.522938772520694	-0.614655420408182	-0.5299317112379224	1.599664462649188	0.2394681586059028	0.1072443821400676	2.893642345240518	-0.8256349984295279	0.594834003936294	-1.79443610432942	0.9561486153881716	-0.3745126718429425	-0.1384974588390887	0.9883814955945603	0.1324477290650345	7.197307938934723	1.11637553649329	-7.197307938934723	-1.116375536493292	0.7813624026589109	-0.36866157192704	-0.04453222585593893	-1.356864008404061	0.4437162148533942	-0.05916371074389414	-5.679481376686091	1.327744145484303	-0.2524100083799176	-1.572308964213661	-0.3250700443158927	0.1346169449366309	-8.918652623993534	-0.03394657646377723	0.001806765803917545	0.01146854360019346	0.001416528159000157	0.01121659290207305	0.01133800355937368	0.01025467684208774	0.005064949653350121	0.009194706109126085	0.00103380173268038	0.03484387624292505	0.2399061987610955	0.2580355464550472	0.2601164381309763	0.2456114157682978	0.04908757702779083	0.04723369785954426	0.001058049970893779	0.02997802170563455	0.002037222338222554	0.02404973709539311	0.01293252177349257	0.05509469745650726	0.001063264650215732	0.02352847762414075	0.001003652870845647	0.01457496344608243	0.001002155251194336	0.04276940816154913	0.05893664356841413	0.05466408952136896	0.1516993141165985	0.1614238866969522	0.23333942876995	0.2655239555049874	0.001426660396266704	0.02102851545954512	0.00102351214622419	0.01256217865887853	0.001085283457392243	0.0101096287547509	0.002535052942436737	0.005745041528571053	0.001479227433096898	0.00818077707544747	0.008153868863519341	0.03179369536131123	0.004844780243902504	0.02461230097195558	0.1868284445422755	0.1712222064713048	0.003172976209550121	0.02032795400504888	0.001102803167706536	0.01139187080038895	0.001011903733381446	0.01567045285094002	0.002977400370699119	0.005478495773944322	0.001022049019536892	0.01841192925327947	0.08609347634553187	0.1178700652411116	0.001029141333605495	0.03188537630220819	0.01040845734048072	0.01620518875179711	0.007433661274504897	0.01374014435584666	0.00100142851550065	0.01252797604771498	0.04656542897120645	0.04193015333914709	0.3590571980624184	0.3488818268860066	0.02244930964185083	0.02463941411765786	0.001499110085198877	0.02882697005093926	0.140391953355044	0.1257563878695096	0.1425096961072132	0.1252022893125746	0.1130752069976165	0.08195300702871958	0.1429329185073368	0.1526660474695575	0.2089117967971953	0.1912734084413804	0.001021282136235635	0.006161392229960476	0.001017030729665486	9.20317197770622e-05	0.09731673917844121	0.06296328429757353	0.04783233785835168	0.08632286289726702	0.07583255598045137	0.1033332843469668	0.05199564740567299	0.0566591560391758	0.001015492398822496	0.03472408533856018	0.1847302150685246	0.2204199421003981	0.04130148009465868	0.07144973781887957	0.09048255072744518	0.1171140870095081	0.07374793532042387	0.01120887763146933	0.07449825359026192	0.01065512684166851	0.001001062830814424	0.005271371718492375	0.00100323685012893	0.007584413401338259	0.003441078083703837	0.01544382312315988	0.05543016212495874	0.05885614908903455	0.2348022017494199	0.221209506311327	0.1690611836810773	0.2142494977139862	0.001082861988439156	0.01167670200068231	0.02276797843254742	0.03446606308737905	0.06838291737282767	0.06827914796826277	0.05748084079374753	0.06419557751802585	0.08667072409913976	0.1217226030706323	0.001019449530489235	0.003233308000982414	0.07368879381090683	0.02707249637428775	0.07291107282336594	0.08975908468270134	0.001018414318103366	0.005427899309149864	0.001023260392059768	0.01895018814693723	0.09186415042436351	0.1302884428428366	0.08486884754600575	0.09965602785365593	0.003290286294477898	0.000411138067589355	0.001168255070400612	0.00302454351095092	0.05916196397741058	0.01971172924610086	0.2303624000631743	0.2056897254879698	0.1599818546293839	0.2023963637676139	0.01116581662259547	0.0142821709541808	0.001014166581458997	0.02644536039278977	0.00100854136891129	0.01618235823292688	0.001002892292795712	0.01728345706294845	0.001006429879838796	0.01138452574585468	0.006058433854800637	0.01065729496679578	-0.01506350443716809	-9.62017236433398e-05	-0.04535710576096982	-0.05300858734525783	-0.01386683136652334	-0.0161871599411509	0.001010102754831416	0.001005330885290686	0.001010054210345007	0.001029138017054925	0.001023653959881332	0.1838702334561171	0.2271490697073011	0.03529786639519267	0.00104759568928071	0.001337039835551237	0.02731832744316389	0.001087204899220943	0.001003483078582485	0.001002031575148586	0.05333846905078517	0.1981968135004763	0.3803318562713233	0.001023465667998468	0.001025981042956088	0.001005503272714657	0.001058520141219344	0.001067060372458087	0.001014334290924984	0.001006191937048706	0.1203596432485926	0.001043326109321265	0.001070972053892536	0.001009255707241357	0.001020040924940357	0.001024595274015013	0.1147176514255302	0.001026971602329591	0.001159818319886706	0.001243133613489652	0.001001445648066163	0.1063662298239499	0.3075312813506037	0.04958406955680952	0.001008906292785698	0.1442772276117008	0.1469323398481906	0.1164004523653073	0.1463082774920657	0.1948505173314705	0.001031186586459805	0.001011169662784104	0.05202409097366868	0.1094768251012737	0.1781097518781226	0.04739130400910239	0.001019146905849923	0.1138866615538294	0.05916120306059935	0.00728527432502744	0.001008746416036213	0.00100505318753284	0.001001202327753366	0.001003704905796884	0.001023518029432537	0.04699790041074912	0.1737434263790185	0.1801957127923662	0.001095553018967616	0.03875234518511184	0.001007845664456808	0.001003906764881262	0.1916830892782752	0.001022440863108735	0.0259124513639708	0.07054190132431454	0.001023608474862331	0.001027431764632907	0.1490899940787779	0.06988906963587009	0.001006494412633688	0.001010876056235545	0.001001091969042739	0.2088403294953141	0.3992080532924917	0.02318849873261639	0.001018925516186578	0.001014280550406222	0.001004926185486809	0.001010742389284225	0.007961752301889922	0.007686798465242415	-0.015313583915496	0.000943687361196367	-0.04082278115758417	-0.05600413610064285	-0.01544367246829738	-0.01468926210618602	-7.934392929064934	-2.369489948044871	-0.1388577996674372	-0.04526376837883756	-0.462661286540139	-0.1946712676946079	-0.05126506909712643	-3.164098451549672	-1.97647027124906	-0.6835803506257727	-0.0825734959662825	-0.03558530781585498	0.560443972736391	0.02464703179104731	0.04350032113331383	0.1108042022325752	-0.3068469698331988	1.988708467225223	6.165822269081722	-0.07870305096844776	0.03204397089469647	-0.007446817180356461	-0.09577744159360506	-0.05340986598637634	-0.2615147137219161	-0.1482453673556547	-3.069768972207884	-0.1448800868268411	0.02722467154952781	0.004344869912442557	-0.04641461935273191	-0.009472302940901548	1.918129176171438	0.03224792708408004	-0.4410233751123738	-0.3497733088343623	0.06206384517415197	2.681839702605913	-3.030779437640279	1.168370788190344	-0.06374235597600757	0.07638993915840847	0.1017383264968503	0.07877344566965769	-0.166959977951522	-0.8205990379733828	-0.01245052579572382	0.01183809327907829	-1.346006740158017	4.033062855003394	6.595129053606668	-0.2712229410262761	0.06591532857218976	-4.217985449126407	-0.5967075441755738	-5.486087252827536	-0.5796285643286841	-0.5928027805531413	0.02390436366908827	0.05968502094916454	-0.01246222033844166	-0.5071650220447487	-2.684091399169684	0.5831293699541106	0.03807139959656408	0.9196205619751798	-0.2565587998182731	-1.817883658165819	8.160417754832098	0.0735433990988158	-0.9965258867312136	-0.2159247173634715	0.08012957933771618	-0.0001652592622995422	1.736444652059234	-0.7428128040724931	-0.04485508478749992	-0.01429724603884022	-0.8962956765145982	-1.391005670408335	9.374212516373795	0.04099356205366567	0.07957675580689073	0.1402000528469945	0.1515815320266623	0.08714905417793159	-9.182632647985572e-13	-6.461319232515581e-13
0.11	-0.0008039773988894039	-0.04833777325463684	0.07002836399708132	0.3599686474268177	0.9136594178334788	0.002423482257910053	-0.1379909241694904	-0.0984062245680515	-0.0786913859293414	0.3623133668081279	0.05916066681730956	-0.09870128402051286	0.005397111985718983	0.06629587065480419	-0.08442030354558751	0.7791832869588756	0.2535404345387433	-0.7791832869588845	-0.2535404345387159	-0.3798231908172454	-0.05267975092095312	0.02558631331215196	0.0114881383415661	-0.1409912404356402	-0.04937929637435414	-0.2875298985513652	-0.02358931240082008	0.5193710312338352	0.8551431709554733	-0.05133039631860108	0.001026187294605721	0.689375119684935	0.08552440848899644	0.4075181130098415	-0.5677846491170262	-0.3758770136360985	1.554974586778676	0.2302779028201065	0.0985135832151159	3.067462916486562	-0.7468904849078203	1.079698225936079	-1.797405791745387	0.8677068150329882	-0.3058559248615332	-0.09989966783309578	0.8713634170497981	0.01412720928479827	6.730482215812377	0.8311548898575634	-6.730482215812421	-0.8311548898576069	0.8823293408789682	-0.3421782028285986	-0.05558486446999923	-1.327824793329195	0.4418509433365635	-0.02818815982927796	-1.861162815831749	1.456294702666458	-0.119544602488093	-1.684659843273874	4.901068093987899	0.1441363141305972	-7.99220923654075	-0.1280801901307244	0.00141683992468493	0.01114876661272209	0.00121518497904961	0.01118766642151038	0.006354312475517973	0.007074283406939305	0.003097414404065747	0.007548323801243082	0.001028814557949013	0.03442767667576523	0.2166107615875262	0.2291389932556271	0.2454930504464984	0.2270955777527399	0.04322616076613217	0.04241003033955928	0.001059229814243011	0.02916234756385457	0.0016683544550677	0.02366913972996589	0.01873965650628773	0.05941733579468204	0.001074732325996991	0.02375464834281348	0.001003610556914037	0.0150800847805716	0.001002130035277401	0.04412272542299388	0.05402459849236126	0.05042514906727459	0.1675866648150195	0.1761551498656402	0.2887737888323424	0.3171765065117323	0.001228977719851055	0.02054611670095534	0.001027472517154179	0.01288493017672153	0.001046629486587048	0.009661750301578809	0.001811190007823031	0.005122808848360581	0.00127718362919794	0.008013673149441665	0.004693141788990977	0.02872049448271825	0.002974823429170847	0.0231189322054389	0.1587978789576868	0.1436589260406725	0.002129297789676038	0.01901844884337163	0.001087262661870042	0.01126756370797858	0.001011001406301323	0.01573941288287322	0.002020253917299797	0.00457822165788502	0.001024161723160273	0.01833758296043777	0.1016336248901922	0.1355822924251632	0.00102817685743006	0.03222405365711301	0.00592425301806496	0.01257390884261408	0.004409976400906195	0.01112503046846577	0.001001478502306035	0.01319359204935941	0.08106736564923879	0.06935824898718813	0.3381176574939751	0.320796963465008	0.03470277019606695	0.03520726692200044	0.001258742126016389	0.02808101096002065	0.1417299539352565	0.1258332659054285	0.1440477474270054	0.1254991061813653	0.1143240813454916	0.08233606462626691	0.1402156351288324	0.1477857950136678	0.2002161252078536	0.1816438185252376	0.001023578696454401	0.006178136847625483	0.001014945838959871	0.0001957994714447849	0.08228211444865664	0.05331522960079426	0.07377416195628908	0.1150736134735581	0.1038664597992851	0.140135914335585	0.0480272258009932	0.05282190469248196	0.001017091810139695	0.03533310115685082	0.1567515156283466	0.1835380369403115	0.04235885504075005	0.0639072044161539	0.05375654671610425	0.0690269991146783	0.04156677730159973	0.00960113508817792	0.04201319512641435	0.01032753237528309	0.001001163482373497	0.005562290609262704	0.001003843465596569	0.008029618609986095	0.002395842536670868	0.01464278282754877	0.05376944332591051	0.05631428104137063	0.2097148791334095	0.1961803993594625	0.1676143732294927	0.214005234748936	0.003668954755693345	0.01473410449079652	0.02973336976635863	0.04086210291323767	0.04020289236540887	0.06877328130420324	0.03465083175384539	0.05510614049841815	0.1163418918529872	0.1725277123888302	0.001024276518222737	0.004060230032080653	0.05365634789208728	0.01883789643952746	0.07065790015292894	0.0869592401809056	0.00102304141258646	0.006120954887382974	0.001025663953191993	0.01895550520730982	0.1074783079219906	0.1410106691482909	0.08036677205997032	0.09508244867981742	0.002175469786522265	0.0001186390139425518	0.00109217264290531	0.002902687064726431	0.03292709972412359	0.01709772169075209	0.2203039257004537	0.1922655491239149	0.2125353537673762	0.2361908185281681	0.0140714637355859	0.01175466177946305	0.001026576696147136	0.02746737406252412	0.001010436787905474	0.01759472542521523	0.001003576976858265	0.01880418644117646	0.001007833067062262	0.01225633004471463	0.007069108773077014	0.007577300438965452	-0.01536560264786758	0.001727485692117859	-0.04146851090881701	-0.05537838990115906	-0.0153321875057869	-0.01500538306006591	0.001010065226682087	0.001005447658457892	0.001008468857571105	0.001021760350977852	0.001023598607055918	0.1672166240733657	0.2108381543495707	0.03683849965736678	0.001071340508901485	0.001237719876238501	0.023178197972016	0.001086216085994497	0.001003637121470223	0.001002164896608874	0.04324397241524728	0.1876800245142948	0.4000285652294281	0.001022591879168449	0.001036343653943709	0.001007146285098437	0.001050970484722636	0.001066237798108845	0.00101607855219384	0.001006967977916933	0.1066858580100156	0.001030075179917477	0.001071179590165635	0.001010744830181839	0.001016872766058841	0.001027854085003244	0.130087106789908	0.001027343502234247	0.001099892492407605	0.00116895695555411	0.001001602332412012	0.1405395224606993	0.2836011823263395	0.04783945526941923	0.001007653048913481	0.1433303098643079	0.1459449108307518	0.1158787379324905	0.1270769618635124	0.1768618746842893	0.001021554130657129	0.001014135161935244	0.06995104294975357	0.1031590545168026	0.1081612507225104	0.03956393038725718	0.001018425919280973	0.1089314447003616	0.03015341745041168	0.00416165085546569	0.001023276622937425	0.001011709093004118	0.001001323983418266	0.001005126114324079	0.001533526381782399	0.05574019408530622	0.1578832509887497	0.1521199721654943	0.01084324425732564	0.0366428629377927	0.008393194552055276	0.01173962821825513	0.1260147351502802	0.001035103793282647	0.02985340667679866	0.06530715548349718	0.001031451679369757	0.001028786265423351	0.1112687802716384	0.07816257891067388	0.001008209021436138	0.00101471571236028	0.001001498760624363	0.1968344662001918	0.2014644103274712	0.0121010947371137	0.00105689386783706	0.001010826149946542	0.001003750832078827	0.001008067340386311	0.007365668868302668	0.004409707490113809	-0.01570931584446419	0.004178211772616462	-0.0380964998576503	-0.05724759549747318	-0.0167083556750419	-0.01407650294208496	-8.02529010241993	-2.85254041114856	0.02856669339272083	0.02347533922188869	-0.206342759587842	-0.1327474654033463	-0.03300121391851999	-2.633322890756536	-1.739118968991574	-0.3068182186538589	-0.07525010491659397	-0.03675458505458427	0.2987852994239357	0.02122507349872656	0.05642014457979473	0.1576525309028788	-0.5313076352669747	0.9433537352605903	4.216213529551781	-0.02863195568019575	0.0329526643738321	-0.06074789051710404	-0.03955018384617256	0.004967600890711858	-0.2925399583234274	-0.1298938545337183	-2.455863664865113	-0.1190550933054068	-0.0307922277800894	0.009061802916082121	-0.1059594690276679	-0.005974671727324964	1.645196194811559	0.03506176827145124	-0.2864275239219238	-0.1880186653382646	0.06950577198729078	2.768486120199933	-2.605022822044561	0.9159761352930389	-0.07976694374880301	-0.05583529898321481	-0.03717127232790596	-0.0006868162453053661	-0.8106962574115593	-1.117458811440596	0.007307605323562594	0.01004166870727187	-0.5818322434775776	1.753201217276725	0.8726670340630562	-0.4840103641804355	0.05426831760896458	-3.155439299149985	-0.8559719835066831	-3.984471399597095	0.1196061940553821	0.3450307348410195	0.03205770638963767	0.03901658669011553	-0.09246307947901128	-0.03546875411216718	-2.325660497466353	-0.6474883958076026	0.5355565924190939	0.3872509401159552	0.03886945512449243	-0.261253205169857	1.98232791333374	0.08960999866675122	-0.6451470984328057	-0.3455972329923737	0.06350021625143323	0.0007314467653906824	0.4319382872560709	-0.1948889552580658	-0.01604098382950917	-0.009730545747507084	0.1455306201601494	-1.287492278764035	-1.819322440477982	-0.4342130961220384	0.1227879582558093	0.1423949091578899	0.1525951394080336	0.08731671445533161	-2.308390439864379e-13	-5.093020714653686e-13
0.12	0.002781847965060362	-0.05356675198694669	0.0671218872546495	0.3753057824790016	0.9159346005498198	0.003340901479692707	-0.1066164060695209	-0.1049989228934535	-0.06585721277174303	0.3442163453433536	0.0671202858432217	-0.1017535563833937	0.004520912173660545	0.07422640984371608	-0.08495110975803172	0.8439094298050315	0.260398515449456	-0.8439094298050331	-0.2603985154494463	-0.370573418398131	-0.05597610881542262	0.02496848767447061	-0.001649631300874599	-0.1365916308097609	-0.04955340177925551	-0.2890576361048703	-0.008691430543794072	0.519012443595089	0.8378371249102246	0.01243184362623992	0.002507451187549005	0.6164099811963416	0.08395032911112638	0.3131568609939642	-0.4694305412153599	-0.202137538610089	1.512885966209052	0.225492839138764	0.08400775647078264	3.200672146658141	-0.5523498219319777	1.471651197116176	-1.8263231056392	0.7132073852787263	-0.3180784216804512	-0.07814797816163872	0.7068242371673844	-0.1235074800392341	6.204964325563276	0.5393667021052114	-6.204964325563276	-0.5393667021052133	0.9644909157125666	-0.3173730845289345	-0.06824881506265626	-1.299917846538346	0.4376880438458018	-0.008516983597445587	1.475307217153516	1.510968950515995	0.05472832900558788	-1.77245709446308	7.396214627517008	0.1518086206898259	-6.507828983596759	-0.1796400617731815	0.00122155932591606	0.01111316329479478	0.001114516949907311	0.01136603702671324	0.003798804459110878	0.005469314468371695	0.002100392747967876	0.006576911370449292	0.001026294378795467	0.03416332457280556	0.1952401938938725	0.2050068745914384	0.2300604643627694	0.2105806036458828	0.04074595245066207	0.04058403218139286	0.001071696455061888	0.0285792441570212	0.001433933899484724	0.02339023699860537	0.01968101677822214	0.06096443553549327	0.001079969266186009	0.02396573832532072	0.001003666470964854	0.01568129031401054	0.00100218412830023	0.04587832439655284	0.04669570464748528	0.04423060652999154	0.1729680121012862	0.1800071527771492	0.3295798397666128	0.3508787380418827	0.001129644106545599	0.02023877124788598	0.001034635416580357	0.01323015858101815	0.001028130128553767	0.009322290603233739	0.00144427415013519	0.00473641606439752	0.001175683021050992	0.007979699496803659	0.002933502287416469	0.02715460626816744	0.002031634609727368	0.02242511450963505	0.1355514267740115	0.1218454021551546	0.0015982472776385	0.01790616918283702	0.001079598487312849	0.01120190348882062	0.001011295388961176	0.01584398223817357	0.001537949126358845	0.003912921091341317	0.001026847737543416	0.01828088150038535	0.1167636018744866	0.1511915878208746	0.001027880873095014	0.0325780961547906	0.003601103946286789	0.0104527399291724	0.002837778838723736	0.009684387115122135	0.001001581865025095	0.01388701982411998	0.1136811910120797	0.09659400960712719	0.3158689868867007	0.2964047789354619	0.0401589609340221	0.04237446407595585	0.001137841014347407	0.02734528154452588	0.1421505490504089	0.1247432625496777	0.1445743715898553	0.1245629374742347	0.1148356936936731	0.08196877290210922	0.1308094270029166	0.1364200074374724	0.18793093560347	0.1686814348888558	0.001019907933180471	0.006137707456160959	0.00101538735341808	0.0003153893269324313	0.08128080728218851	0.05136207854227947	0.08461580922222414	0.1221091663833065	0.08899187731966217	0.1229320268271929	0.04224756975157808	0.04722328803869216	0.00101753046474702	0.03577706134396643	0.1370267050642163	0.1573702817922243	0.02927201008399639	0.05544684120596954	0.03052364409698992	0.04036183754838283	0.02292557271946555	0.01083152428020177	0.02316927444508539	0.01391067848962935	0.001001274641154671	0.005868091683885796	0.001004857581733722	0.008557956453048072	0.002124757539255428	0.0147002167191772	0.05682457492507826	0.05746157067417574	0.1874433521431963	0.1746176862367248	0.1557369617374325	0.2009896011410758	0.009780192782088384	0.02163078372892456	0.03232425957448888	0.04276435262817217	0.02750768610207947	0.06272621683303133	0.02687368590313194	0.05374552422648183	0.1049728162185574	0.1610036374280985	0.001033023209622399	0.00498088780500601	0.04400768744305562	0.01427449444122425	0.0670713768691758	0.08281607902279549	0.001029277258610319	0.006798277232625468	0.001027542733822066	0.01895487259588823	0.1002202297212221	0.1394059621525184	0.08140462859490881	0.09529853025704092	0.00161597000277765	4.239323340729525e-05	0.001056055385838247	0.00283680254519214	0.01809494137959866	0.01806307074334475	0.2094245738664027	0.1800666263854596	0.1669041393947813	0.1819298974338552	0.01010479471586184	0.007843555049144905	0.00105177110762415	0.02886035915968313	0.001009655973190323	0.01903268688711025	0.001003331171382003	0.02033597576687806	0.001007196118302574	0.01313295821221109	0.007008611456777434	0.004365908279603105	-0.01573012333741278	0.004491731104985126	-0.0383547917581433	-0.0569972970176796	-0.01666376169003768	-0.01420295132363697	0.00101002769853092	0.001005564431624383	0.001006883504800482	0.001014382684903869	0.001023543254231425	0.1505630146906147	0.1945272389918395	0.03837913291952542	0.001095085328519614	0.00113839991692647	0.01903806850086391	0.001085227272764171	0.001003791164356638	0.001002298218068546	0.03314947577970177	0.1771632355281147	0.4197252741875382	0.00102171809033776	0.001046706264937328	0.001008789297493283	0.001043420828225071	0.00106541522375914	0.001017822813472489	0.001007744018793201	0.09301207277144131	0.001016824250508461	0.001071387126440032	0.001012233953121919	0.001013704607177217	0.001031112895994733	0.1454565621542831	0.001027715402139019	0.001039966664937638	0.001094780297623147	0.001001759016752964	0.1747128150974485	0.2596710833020742	0.04609484098203234	0.001006399805033367	0.1423833921169158	0.1449574818133142	0.1153570234996742	0.1078456462349622	0.158873232037111	0.001011921674850729	0.001017100661086971	0.08787799492584127	0.09684128393233604	0.03821274956689915	0.03173655676540616	0.001017704932714099	0.1039762278468939	0.001145631840224919	0.001038027385906129	0.001037806829835614	0.001018364998466409	0.001001445639080476	0.001006547322850498	0.002043534734145748	0.06448248775986169	0.1420230755984808	0.1240442315386141	0.02059093549568126	0.03453338069047365	0.0157785434396446	0.0224753496716252	0.06034638102230393	0.001047766723452177	0.03379436198962744	0.0600724096426801	0.001039294883868574	0.001030140766219604	0.07344756646449843	0.08643608818547806	0.00100992363023953	0.001018555368487521	0.001001905552217624	0.1848286029050693	0.0037207673624574	0.001013690741609438	0.001094862219464894	0.001007371749486444	0.001002575478668785	0.001005392291487756	0.006769585434715121	0.001132616514985402	-0.01610504777343234	0.007412736184036903	-0.03537021855771635	-0.05849105489430341	-0.01797303888178635	-0.01346374377798392	-8.058270340538799	-3.02445326419298	-0.08202306552325732	-0.003804351115899617	-0.1475763872228985	-0.05967729229569096	-0.0208955762641183	-2.211211544502669	-1.576297489508637	-0.08404647821309533	-0.03605934894936259	-0.01524638100123554	0.005336253262380027	0.02163088456724503	0.06271716092577553	0.1912605446567342	-0.6979673865198039	-0.1871435842146692	2.57575837377414	-0.04369238980885552	0.0365393482556939	0.01423693379757742	-0.0486094622754952	-0.02678381116980424	0.03994781907722574	0.0116648467993794	-1.91981766317588	-0.1054349866182711	0.03895404610173835	0.01146673459395746	0.0005800906779881752	-0.005943336015775657	1.497542818498767	0.03532095560484332	-0.1390011759850885	-0.1148792020286427	0.06762619979799619	2.64337269698351	-2.292243659347632	0.4882396581188339	-0.06169642095645439	-0.1569863391749438	-0.1448587886881632	-0.07129641867233533	-1.464067002035045	-1.487157782033516	-0.02388532763845438	0.0150025140383486	0.192973987475731	-0.3099766782942797	-4.206174445789737	-0.6234960023985501	0.03290420261721787	-2.075155446726556	-0.7802735056712925	-1.601701987122251	-0.01200221727346753	0.1893453355802779	0.02688080039020862	0.0763115478046652	0.1592326170608799	0.2306665140316047	-1.990812633347419	-1.97114475860193	0.8059267491974739	0.02086253979741021	-1.564798361246548	-0.2721195086153251	-4.305419100929432	0.09229054743710555	-0.2622862994593158	-0.4845880486392598	0.07698293269405507	-0.001355193111345321	-0.7289420081789439	0.2151193461170991	-0.001604430148759194	-0.003102860698009748	-0.1804243549536693	-1.145954945290036	-8.2368626545898	-0.2357259490766981	0.1537710412282209	0.1453189067768315	0.153793521519871	0.08811382790784945	5.463696197004033e-13	-1.635629194621496e-13
0.13	0.005530894672172347	-0.05767498195910652	0.065984118499734	0.3902408721188352	0.9181925606874851	0.004091273459445487	-0.07396160202484914	-0.1092398925506465	-0.04998628489642404	0.325704411893564	0.07338119326318182	-0.1051661577506524	0.003799835800581968	0.08042201068360308	-0.08689923246498887	0.9026054400371674	0.2643168475190965	-0.9026054400371608	-0.2643168475191022	-0.3606096590597903	-0.05906169882129318	0.02421319917602093	-0.01452313191262974	-0.1322130594365367	-0.04958621944914396	-0.2729672445843568	0.006426165973698897	0.5206004679772738	0.8197025039784134	0.08127333449164248	0.003971228227347038	0.5548692618792247	0.08197805454874396	0.2379898712608726	-0.3545711026662571	-0.02855692531702362	1.474941257049781	0.2261213708247351	0.06605551949981142	3.325873683666159	-0.2975949293522114	1.674031642110283	-1.878180691208385	0.5430170392741804	-0.3671438677198229	-0.06559676546904727	0.5364309881410219	-0.2636509528995404	5.531916080356891	0.2418178442400508	-5.531916080356918	-0.2418178442400752	1.026588148572003	-0.3011141452157604	-0.08224897422469868	-1.278203637666887	0.4385894155255151	0.0005012044054897884	1.692436440649941	1.501406181234907	0.2609028006283854	-1.846713068676297	6.12904426004748	0.1419546258163288	-5.815060861880766	-0.211530213934327	0.001117880750233787	0.01123096454743621	0.001061141562331953	0.0116663751398558	0.002436135003652437	0.004613724240138708	0.00156859349185315	0.005977984058592225	0.001024855869142344	0.03404851728642716	0.1761183015186058	0.1847499610496	0.2152869029748087	0.1957340814269851	0.03813159501674625	0.03876795921156279	0.001089604023962564	0.02821975723769359	0.001292702178732562	0.02321084148295607	0.02004874853594703	0.06122802513063957	0.001088923368310357	0.02417298355142604	0.001003780473185006	0.01636044382196834	0.001002283805261445	0.04796882345412998	0.03901686301158989	0.03772508792536025	0.173343526247794	0.1767055920723824	0.362571166086306	0.3736939223167868	0.001076711989972279	0.02004735124401216	0.001041605032142049	0.01359827783430228	0.001019304571793719	0.009089556713353776	0.001247587046390637	0.004464419094208809	0.001121096998524847	0.008013471487398919	0.001997757059073685	0.02663714599382409	0.001530796839957725	0.02230102067665243	0.1154733286165545	0.1041752450230859	0.001313279369482507	0.01677027672372562	0.001075223953618935	0.01124781558985127	0.001011834244915199	0.01598226304428817	0.001281145256974195	0.003386234647411793	0.001030562025024146	0.01824048118901881	0.130002450810237	0.1649461181386796	0.00102795689855554	0.03295142172144903	0.002348848045543555	0.009178901531058752	0.001981255961337199	0.008828173740545248	0.001001727634929832	0.01458220409590395	0.1441580574292047	0.1223419009468572	0.2943058011997015	0.2751109819295799	0.04484978232595728	0.04680859853184816	0.001073389436264423	0.02655071910104825	0.141330861334614	0.1224833222173055	0.1437505232894588	0.1223943459762468	0.114400573115382	0.0808001404653783	0.1210474385924348	0.1237864498172987	0.1755419983617323	0.154063310186475	0.001016771651186203	0.006050718484445035	0.001017125294447894	0.0004872969628747073	0.08624073512604664	0.05417101279259305	0.08802815323062375	0.1198786842231665	0.06937884915958531	0.09080320895025275	0.03638532993466626	0.04154914004878263	0.001018911958022859	0.03603077995850554	0.1217770071203216	0.1393319466849322	0.01604957300450856	0.04889281742548764	0.01668683193161193	0.0294576537176074	0.01254727526742367	0.007476080778474244	0.01266711773235882	0.01178081708730609	0.001001398195387982	0.006187676416286174	0.0010058259208542	0.009166433378107039	0.001961949863428529	0.0150182845271893	0.06187600204579601	0.06049307104933475	0.1677632777686174	0.1560632183251038	0.1416822140915916	0.1827443046455844	0.02075675218419657	0.03335821509669947	0.03467136315305441	0.0439314660745821	0.02763900969047722	0.06297622319594608	0.0268147927843876	0.05448239905502559	0.103358404622416	0.148512503987863	0.001058219951532295	0.005886483505640827	0.03851581918914857	0.01170316579161665	0.06345354890074316	0.07849866764531621	0.001034923312503293	0.007396998826631852	0.00103061937213873	0.0189496783815396	0.08550055877325875	0.1324024510679978	0.08377375974357079	0.09723459806351999	0.001320257173186965	0.000116836501982623	0.00104035716328771	0.002841194686827875	0.009928949381772655	0.01330862747433942	0.1968187604193661	0.1688239777118411	0.1109584129490614	0.124541963693714	0.005710064133232958	0.006030486789556654	0.0110295845345855	0.04112430188011047	0.001008512415790009	0.02043589514395291	0.001002961105610264	0.02181840034012954	0.001006285249912378	0.0139728785285689	0.007212575130676048	0.001319566399750425	-0.01605521747517157	0.006625712056310981	-0.03608950384750734	-0.05800369043125849	-0.01774677953305229	-0.01330598110563122	0.001009818470114962	0.001005586840668873	0.001005740866295123	0.001012485501154268	0.001023202591829051	0.1387168425968883	0.1844373297122413	0.0321775853041967	0.001119380054328019	0.001151548777158711	0.02166526644626016	0.00110925840050993	0.001003990446213212	0.001002463107019261	0.02697554374356437	0.1711267755729344	0.4390362989983795	0.001021510002424345	0.001050680536198911	0.001011244569526917	0.001041952804880186	0.00106328095616746	0.001018806832097613	0.00100820252265098	0.0793403955596131	0.001015658965366945	0.001070063671823427	0.001012531327405003	0.001013269566664767	0.001037232433461781	0.1528964555498562	0.001028307297679056	0.001031863473699441	0.001076709051385318	0.001001981131176742	0.2020730438669374	0.2447449348700523	0.054191468416244	0.001006195621025763	0.138059239103997	0.1403192063074658	0.1123930460634245	0.1054661062293676	0.1517138111879229	0.00101484943946924	0.001020485191802146	0.09722014140775082	0.08895150993450832	0.04750056753267111	0.02748052348581595	0.001022587439586389	0.09464319895998412	0.001142024920332122	0.001035962993039042	0.001057267174155548	0.001027639167704523	0.001001595421437657	0.001007075918431979	0.001578887964618724	0.07142678130533196	0.1296475300839684	0.1161483906132666	0.04316200620716498	0.03984866416414944	0.03795922788708551	0.03038104208793143	0.1357390531895852	0.001115479783537036	0.03041297744819052	0.05776827144216507	0.001042072803888592	0.001036935665098041	0.05822683118981852	0.08737087836635575	0.001013670256902673	0.00102863897544949	0.001001767732740309	0.1667564235688033	0.04230769200048467	0.001012873982794753	0.03902483742941871	0.001007280491351927	0.001002576416652404	0.001005290805461415	0.007770930561342921	-0.001577215572289989	-0.01634044737432159	0.008130073705455761	-0.03439964416870439	-0.05862019227440136	-0.01864878989707941	-0.01228280074974341	-8.030539223177955	-2.977556371414104	0.06156944988717653	0.049610345166594	-0.04396415659539938	-0.05487024990314216	-0.002865508183668358	-1.843948114310981	-1.386281377627009	-0.2684324369627174	-0.0316194931673057	-0.01783870015493796	0.05119974344917592	0.01985520861798522	0.07222532468737283	0.2250837261513382	-0.6124337376199694	-0.4584050100058796	2.005588824364782	-0.004432720238969482	0.03747281640114365	-0.04105874705060764	-0.01478418444560552	0.01955150287927856	-0.08996666547787488	-0.02070031297874443	-1.62355840731145	-0.1195501802701484	-0.01109554998953374	0.01571099037012299	-0.07774190553046376	-0.002703513171597802	1.24337410869091	0.03898979968369291	-0.1100306815220521	-0.06206754699872784	0.06986388565886162	2.503535002850763	-1.961164908661271	0.422504128709725	-0.09024875953414443	-0.2960441912362693	-0.2899924992288819	-0.162715430924158	-1.085196072667715	-1.404123151487083	-0.00135177657536114	0.01870087708668151	0.3693076973505111	-0.2448433993316612	-2.280154540575422	-0.5210352215979606	0.0177910762426553	-1.564472673363636	-0.5137617263709382	-0.6667244400466428	-0.492972155159681	-0.4643212295381524	0.03470099669106046	0.05409323503167566	-0.03501502338192907	0.3633748288374864	-1.721603735971875	-1.670712652052406	1.482544095602437	0.1919325422751017	1.100643368483356	0.3043212465219582	0.9811602792469883	0.088373368073755	-0.2433587283244096	-0.3889241238856291	0.04988464712162057	-8.35514545799854e-05	-0.6684326440574536	0.1746934720549815	0.01368522911017294	0.003288382472342802	-0.5915798397475203	-1.122819509037512	-3.520923435857176	-0.1121247240752998	2.116476051253362	0.1357996096720515	0.1430155787733076	0.08033497945330999	2.917342397860872e-13	-7.661784325673071e-14
0.14	0.007568393208027226	-0.06070528703016945	0.0664879344892953	0.404820793525816	0.9204574716142755	0.004661789471111791	-0.04018723196825769	-0.1109858378773219	-0.03294663464620202	0.3066103893821472	0.07806148543947208	-0.1091504740566357	0.00321838748360981	0.0850377307529893	-0.09017480664699767	0.9545013186020267	0.2651852349823736	-0.9545013186020267	-0.2651852349823838	-0.3500751114943421	-0.06202577629122128	0.02333470639803104	-0.02728213129133149	-0.1278085788047768	-0.04957242259544904	-0.2562156002178331	0.02111380964600575	0.5241910246716057	0.8010579440011294	0.130151943116851	0.005366700474630576	0.499813844317671	0.07978541756783412	0.170847226734884	-0.253845561000028	0.1261794102879555	1.441852319638489	0.2268829968727995	0.04803656285349116	3.424585349044548	-0.05334495582747879	1.705395672100485	-1.942740917968688	0.3970843365545194	-0.4324214094159189	-0.05022236698811907	0.3908480830488776	-0.3889977750609055	4.8449379921079	-0.07062221916762877	-4.844937992107901	0.07062221916762694	1.078648561134721	-0.293070577339578	-0.09288967097034526	-1.277017599927521	0.4428698955535974	0.0008059211194368578	1.607557786357398	1.42497838147604	0.4552347914351895	-1.874444903557486	3.403638179477045	0.1381476621849634	-5.21076863248388	-0.2237125454789959	0.001065934428529939	0.01146427497154713	0.001034471048827881	0.01207301135956657	0.00174975418705825	0.004181581373068626	0.001301140607280661	0.005584264775695883	0.001023966534201486	0.03409002186559771	0.1594079559913049	0.1680523732962759	0.2020320157944474	0.1829894876262257	0.03382084094646535	0.03543009701881224	0.001110705523988231	0.0280312251289284	0.001228624770290947	0.02308934343496366	0.02150476794168104	0.06206479195817067	0.001105418225017213	0.02436358345709079	0.001003937136716607	0.01710803248821151	0.001002416104750104	0.05034488810544817	0.03194335601815584	0.03179598371311404	0.171242271486701	0.1711343235116867	0.3904275599826217	0.3913567213923954	0.001050147005642756	0.01995329465820668	0.001047076246823959	0.01398738118958337	0.001016121981239314	0.008895614956650815	0.001148451132925025	0.004260847322540217	0.001092739366846444	0.008090995427608877	0.00152832614914775	0.02642473712771655	0.001280080021582475	0.02232677425845742	0.09753716056803241	0.08918734112747963	0.001170070323792746	0.01555903207597289	0.001072375485487084	0.01135351400618026	0.001012252300511448	0.01614863332045048	0.001152416861133173	0.002921592460739222	0.00103547944852272	0.01821547550223742	0.1406755747417386	0.1758592872673408	0.001028290976823364	0.03335080498725113	0.001714885618366237	0.008366842740670993	0.001542214872539748	0.008328954692793959	0.001001911596469097	0.01525336215930369	0.1722756253686272	0.1466112983019368	0.2746708411308275	0.2572884974256257	0.05106620001270038	0.05130288456318089	0.001041066826909769	0.02567965251742602	0.1391030164523801	0.1188015294462063	0.1413985828051056	0.1187404277232418	0.1129134920673874	0.07870875703860269	0.1142148987204315	0.1142650549705562	0.1650045585296578	0.141245851998156	0.001016668828684042	0.005953885726935233	0.001019686915777183	0.0006758441473144266	0.09304715002664392	0.05875812918438168	0.08654334841585361	0.1150378254846964	0.06210640070407733	0.07611762779616012	0.03122039878586539	0.03660855108706685	0.001022044781214364	0.03613191399076981	0.1086743406753023	0.1254416063523173	0.008992227554868427	0.04550699715952676	0.009282464541737239	0.02527555552717624	0.007093939329477365	0.00429436773524164	0.007140544943217766	0.007644181629042884	0.001001534870155259	0.006515408629222238	0.001006574276428135	0.009814009109896892	0.001648316703336289	0.01521199689243579	0.06773160483028494	0.06448389260757466	0.1504991761907457	0.1401551557774708	0.1298685246170371	0.1677193858690752	0.03700541345793611	0.05014135706588306	0.03839835701399176	0.04619045132956585	0.03814773665833279	0.07445595889576177	0.03053714900729664	0.05752848460093916	0.1334360990680451	0.1641062003403836	0.001104680846953987	0.006739250674133867	0.03396245586469861	0.009579733917262452	0.06040515508065391	0.07483699860441308	0.0010391346079709	0.007938435395138294	0.001035555953403966	0.01894520353784929	0.07022938766517195	0.1261038605648009	0.08551298789341027	0.09884438483549129	0.001174119043029867	0.0002599407207205231	0.0010375550315552	0.002888712063525865	0.005676597144618987	0.009809163130032201	0.1819649822607352	0.1572053418126456	0.09110735214004548	0.1059074418683008	0.003463471121467878	0.005896320142969506	0.0341939039790748	0.06753905115241776	0.001007895266649675	0.02175821638223102	0.001002776635377607	0.02320277105518737	0.001005779273632033	0.01474895268308599	0.007948126439727176	-0.001502435618383961	-0.01632051525501726	0.007815264054365209	-0.03468735828462084	-0.05842524648918331	-0.01855828615758565	-0.01221969568080235	0.00100960924169702	0.001005609249712407	0.00100459822779127	0.001010588317404887	0.001022861929428284	0.1268706705031623	0.1743474204326437	0.02597603768885529	0.001143674780135819	0.001164697637391508	0.02429246439165872	0.001133289528254047	0.001004189728071241	0.001002627995973534	0.02080161170741826	0.1650903156177517	0.4583473238092222	0.001021301914510581	0.00105465480746622	0.001013699841568264	0.001040484781534604	0.001061146688574677	0.001019790850727283	0.001008661026513353	0.06566871834778623	0.001014493680221052	0.001068740217207761	0.001012828701688584	0.001012834526155599	0.001043351970932238	0.1603363489454285	0.001028899193219847	0.001023760282466192	0.001058637805150431	0.001002203245609011	0.2294332726364262	0.2298187864380307	0.06228809585045195	0.001005991437010894	0.133735086091078	0.1356809308016173	0.1094290686271746	0.103086566223769	0.1445543903387318	0.001017777204086804	0.001023869722518203	0.1065622878896586	0.08106173593668153	0.05678838549844617	0.0232244902062195	0.001027469946467544	0.08531017007307429	0.001138418000441069	0.001033898600167547	0.001076727518484117	0.001036913336958598	0.001001745203795993	0.001007604514014114	0.001114241195096538	0.07837107485080087	0.117271984569449	0.1082525496879132	0.06573307691865128	0.04516394763782527	0.06013991233452698	0.03828673450424588	0.2111317253568632	0.001183192843617809	0.02703159290675307	0.05546413324164835	0.001044850723898357	0.00104373056398298	0.04300609591513782	0.08830566854723204	0.00101741688356625	0.001038722582414079	0.001001629913256809	0.1486842442325376	0.08089461663851177	0.001012057223978018	0.07695481263936445	0.001007189233218954	0.001002577354637851	0.001005189319436851	0.008772275687970541	-0.004287047659565265	-0.01657584697521071	0.008847411226874425	-0.0334290697796925	-0.05874932965449915	-0.01932454091237239	-0.01110185772150292	-7.919132725735361	-3.063149088929958	-0.0589212309994041	0.01745527030676212	-0.06288691498699132	-0.01863568651932422	0.0103667968370601	-1.499346386799737	-1.155911805880051	-0.388404322715447	-0.001868386807681262	-0.003666887470723253	0.119971699742852	0.01830182049316366	0.07640419258536205	0.2483736634069585	-0.5826845080707722	-0.641085155403822	1.545281333915631	-0.02421970613929797	0.04073616871308064	0.02199536043348712	-0.03492442250066508	-0.01803342110615575	0.1009581007020258	0.04163432976499835	-1.38336701588037	-0.1205054243623699	0.05091130906563351	0.01708462860949034	0.01298894226068009	-0.002864410739915631	0.9292705806679576	0.04053249539877395	-0.0466452544776395	-0.0434803366747663	0.06282095812212937	2.347673900051887	-1.597981158956993	0.5002699732105561	-0.07699724903941201	-0.4413568269212633	-0.4419241396955029	-0.2558466166836851	-0.8416344473733863	-1.127024479236466	-0.02585408482765986	0.01833042373008283	0.5486104157493004	-0.8320519939584914	-0.717527101218263	-0.4767841966993688	0.002387286461056164	-1.245556491791411	-0.1466328027778603	-0.2572848590512598	0.02274387441840522	-0.212009475612367	0.02851029644635378	0.0841313091247559	0.1343615284452798	0.4225307506344412	-1.461531560542346	-1.327069214785724	1.817068869477982	0.2392369015191553	0.681147506133987	0.1897226348681219	1.311546857628441	0.08172484100137764	-0.1727069444335824	-0.353439581335131	0.06552592756795163	-0.001211318479249335	-0.5879578919031214	0.1498631391947791	0.01212775990311214	0.005522186310102935	0.0705714299528392	-1.221152390406608	-0.4861802716497849	0.1000543735253354	2.98393235156892	0.1291415030718169	0.1341827498796945	0.07534459554182699	-2.975532623772531e-13	-7.360598082357148e-14
0.15	0.008975090182238127	-0.06277451361054563	0.06834202690961715	0.4190938031779476	0.9227231775694137	0.005064597899280899	-0.005642119191812805	-0.1103929708905383	-0.01630500566558886	0.2868282122545109	0.08140911850969965	-0.1137665799749057	0.002782152112683785	0.08828422437702338	-0.09452610224552775	0.9996359872440869	0.2629257115396147	-0.9996359872440752	-0.2629257115396063	-0.3390249534092373	-0.06492850876862533	0.02237481194513472	-0.04014230887166122	-0.1233668401794687	-0.04958233499591506	-0.2375591236541022	0.03479551440997652	0.529542814136354	0.7824127185210159	0.1504337369251397	0.006813355099858464	0.449424599465457	0.07749885804553056	0.1093838425247618	-0.1615271477582814	0.235854208269221	1.413347215150847	0.2257165027285375	0.03338797776205588	3.481418458675617	0.1644469224928255	1.6107148878756	-2.009849647128953	0.2772565495858644	-0.484589527524365	-0.03548653884722949	0.2605586316864379	-0.4731320337852161	4.182034132585057	-0.3762668543284211	-4.182034132585079	0.3762668543283857	1.131251887632892	-0.2875974687216649	-0.098327718118548	-1.297358113214657	0.444888668910731	-0.002941824700302396	2.134564973975896	1.310035341350591	0.6100839263715433	-1.849124307636784	0.8023127340109761	0.1501361601530467	-4.848070082313305	-0.2319635826353031	0.001038466978456579	0.01175807301043749	0.001020441747777562	0.01254289978291029	0.001384891497042443	0.003947237475694127	0.001158681856890915	0.005323778280251837	0.001023662959113211	0.03428397141220264	0.1454390078650092	0.1546786565819455	0.1901999632027432	0.172481319203449	0.02857043991066423	0.03119629141778361	0.001138718642731425	0.0279939206723754	0.001192993027909738	0.02300756204378577	0.02188540211158782	0.06268536972509434	0.001121481640031107	0.02452462860371907	0.00100414572120744	0.0179097889242021	0.001002589297878825	0.05294961860448073	0.02425938807912754	0.02557420816775048	0.1660693576576395	0.1634369590903347	0.4132765290530744	0.4044933815714407	0.00103606332702843	0.01992754301287957	0.002250736258217904	0.01559884057153554	0.001015703412887712	0.008776664265655921	0.001095457586363731	0.004100159164310602	0.00107661632281191	0.008187392321922312	0.001280104951624172	0.02655668434949388	0.00114747611393636	0.02252682056374722	0.08258489779415254	0.07688091921088928	0.001093644040618506	0.01428411235740232	0.001070963516695541	0.01156205658587426	0.001012850331413088	0.01633973893613139	0.001084189220875797	0.00252779688815691	0.001043197710939487	0.01820588295932957	0.149125995521271	0.1837412818508634	0.00102906930192087	0.03377918988016049	0.0013761282256093	0.007844386575971926	0.001304246315121232	0.008009362383150377	0.001002130141958901	0.01587700836346359	0.1984941601030616	0.1693701536774655	0.2566506242838202	0.2427457517426324	0.05561901702371481	0.05577417271913814	0.001023872839082961	0.02476223731112857	0.1352572960291916	0.1137104305839832	0.1373595795867005	0.1136360937866962	0.1101150598838352	0.07566604731687902	0.1097573663800427	0.1072941838514456	0.1562600144892236	0.1310019056231436	0.001018745482043431	0.005852550725015865	0.001023699115614482	0.0008639763461864813	0.1002007303839505	0.06442268525808792	0.08109002264836021	0.1040776962856867	0.06015612857143699	0.07047159009644034	0.02595770618812619	0.03166483487519855	0.001028027620320932	0.03610800067953742	0.09706219773839903	0.1138244809607154	0.00519125745294758	0.04450411847971172	0.005290682579188399	0.02358317290791418	0.004185522598695632	0.003621179335569322	0.004198301014880645	0.006217645372142631	0.001001692812601077	0.006845520380037674	0.001006986228183164	0.01050614884820779	0.001376000801283524	0.01551588006528331	0.07373275695276324	0.06891131473348393	0.1354202885032992	0.126680551810341	0.119467721033675	0.1549252172197751	0.05269994154607202	0.06604527938537773	0.04248344710800649	0.04863121976079405	0.04153240778548552	0.07507638940041245	0.0295113751452675	0.05553021512276844	0.1516805373519836	0.1550235783530169	0.001686973297701959	0.008024029294122421	0.03026877388092692	0.007891123940338418	0.05762924638875985	0.071532496387979	0.001263134579277978	0.008668272873041349	0.001043922727594264	0.01894365111477394	0.05524956869732457	0.1205564409014241	0.08626509903082016	0.09978907610688907	0.001100764135586401	0.0004218133681235633	0.001042850014993176	0.002963146111178741	0.00340177660090004	0.00892207479019781	0.1653542209933311	0.1444055349935034	0.08595277616588405	0.102299533047786	0.002266773716213963	0.006755204923224995	0.05780989326666007	0.09445676933353099	0.001007624585592485	0.02296746766439419	0.001002712289970857	0.02445651186149929	0.001005534331590777	0.01544578208018032	0.009396705965000611	-0.004183373961099808	-0.01643595497222049	0.009032224273488534	-0.03347542692481271	-0.05799476168237433	-0.01929478406572545	-0.0112781221847987	0.001010103132765436	0.001006035962824089	0.001004130617825903	0.001010049398501592	0.001023757433342939	0.120661933995272	0.1664674947102641	0.01955564230913732	0.001188368401750812	0.001148425375367103	0.02062052837780655	0.001142364335594914	0.001004509216333344	0.001002889289506738	0.01094439665819846	0.1512662117994529	0.4660203756250457	0.001021491370404433	0.005581386438496463	0.00101659442105333	0.001040112689845779	0.001058720272925696	0.001022725196699737	0.001009958987620752	0.05914381391378948	0.00101370962762986	0.001070131301494201	0.001014017594924923	0.001013424880293229	0.001057897385122882	0.1636598632413642	0.001030708672663112	0.001022063717934341	0.001054123896329944	0.001002488152478139	0.2527524768337057	0.2165569786629387	0.06030961342089068	0.001005965537588754	0.1256661048426415	0.1273023965593705	0.1032131051007515	0.1035888417803704	0.1404340867653305	0.001023554562684771	0.001031263452121418	0.1131482365598451	0.06748267898909441	0.0584712857120934	0.01713024599914502	0.001039994500769898	0.07674948816034012	0.001144390654885427	0.001035076792761734	0.001126844396798759	0.001117205118424395	0.001001951918272206	0.001007254548664885	0.001073276524030528	0.08419903179941285	0.107853165634573	0.1004778309079378	0.07651035410761434	0.04918912612007403	0.03285372421251634	0.01979399303195493	0.1508226170287224	0.003233724669935427	0.02510428092991794	0.05301453360705662	0.001878425997101639	0.001060161615274092	0.03041290081090976	0.08638749019981092	0.001030280872594943	0.001056516233642293	0.001001581882722033	0.1291604809908214	0.07727832667210922	0.001012492731174585	0.09414916728826038	0.001007472895239111	0.001002702837732567	0.001005355659466918	0.01134482971189761	-0.006781373345043036	-0.01643948108703135	0.01039703492990321	-0.03230058128110106	-0.05696062249786531	-0.02000747649654775	-0.01047756025943178	-7.724020653389813	-3.284488207686977	0.07489987946143666	0.06329635448757373	-0.000710916309250377	-0.02797760373667316	0.02731331410086804	-1.183020553347791	-0.9540511371134878	-0.4566089282707452	-0.001520819399381263	-0.01042041048888709	0.002045998747981594	0.01436732556182804	0.08352927014933502	0.2717620474550159	-0.6586834248955309	-0.8881666852709862	1.098271093198798	0.009780411685959911	0.264252862564907	-0.02748544872429145	-0.005158296769657837	0.02385523453808286	-0.03057658749457507	0.009141355705125786	-1.084587818320949	-0.1308524086416392	0.006830270080086688	0.02060823030963882	-0.06378808220179892	0.0004563087569473107	0.6509593744136172	0.04458823350817931	-0.05125672793156565	-0.0233107433310365	0.06117210769312666	2.202325576562085	-1.327522086578078	0.3789305627020415	-0.09887546621778852	-0.5738589353604487	-0.5757214896223815	-0.3508333289577888	-0.5693493317834953	-0.9228774433199666	-0.001980701533514737	0.01943949492500809	0.5917650638794396	-1.298452631543651	-0.4514727783761033	-0.5119641846024779	-0.006803644326283468	-1.079706875632278	-0.05580280163240766	-0.1020500587788194	-0.1038780202527302	-0.08139292496760817	0.03546278256559561	0.06263857391305029	-0.01806733780676904	0.4620185162898708	-1.257828436005648	-1.225796929678109	1.390411598399616	0.2436294039404777	-0.5868973325755665	-0.5926954898805638	-2.676404264948767	0.1722550573753528	-0.1567915879327716	-0.3131372119993322	0.08461894633072213	0.0005814044437766663	-0.5268738189507336	0.04354008246044359	0.01894868661175537	0.009230808497552933	-0.1525470686098731	-1.343362275182454	-0.3099573329974081	0.07566412809292039	2.417174412397689	0.1129748278226917	0.1167635658995636	0.06432058601672362	-3.283593422912077e-13	-6.368892163132762e-14
0.16	0.009733903548155563	-0.06396637783985405	0.07102932134434588	0.4330996899160698	0.9249609678411495	0.005346806127009459	0.02938076225401579	-0.1078463280411891	-0.0009766416115481061	0.2664902936491816	0.08370290187275387	-0.1187180596728101	0.002539420073299001	0.09029106318510036	-0.09947486110552163	1.038142769179346	0.2577602101967128	-1.038142769179344	-0.2577602101967111	-0.3274526971067345	-0.06778015667734526	0.02138338206546556	-0.05327609749718486	-0.1189225886385719	-0.04963432755922874	-0.2133077517865554	0.04728797187380351	0.5362919196961834	0.7641849755449344	0.1491900408336641	0.008348481623403703	0.4032326477843423	0.07517886144207725	0.04127050508013896	-0.07837309079149507	0.2928198131725748	1.388427736836622	0.2212998602030802	0.0239165227653862	3.520139082924557	0.3374102166864896	1.44274268678709	-2.05388921349581	0.1863143951337798	-0.4994961653362537	-0.01152170072616346	0.1429171198380964	-0.5084904273638012	3.519360650747731	-0.6518177991960886	-3.519360650747731	0.6518177991960867	1.183068204614954	-0.2828536636020262	-0.09919675632462321	-1.331739808966176	0.4433724786719272	-0.007610111449863123	2.726536847122107	1.18712892144812	0.7346980104516078	-1.790948402750993	-0.9014598004764195	0.1558420418475654	-4.371309998263812	-0.2303999617088662	0.001024985115200875	0.01210665337668406	0.00101364355539088	0.0130744172528896	0.001201972476251927	0.003832782010527837	0.001087165274847634	0.005134392877518307	0.001023959202428657	0.03461409217982824	0.1343485078468617	0.1442394902836709	0.1797208958402128	0.1637418797151806	0.02271041181721994	0.02633287583885181	0.001175072125923081	0.02808224244324889	0.001167040217178164	0.02292631483067756	0.02031332836284891	0.06206375483525172	0.001134049346403858	0.02466013230303253	0.001004409785433158	0.01877026140195498	0.001002806563474371	0.05576392127566791	0.01541471757274427	0.01868205873736665	0.1574780100705419	0.1535754106782143	0.4310441922409477	0.4136465510824952	0.001029119054126413	0.01996312358472128	0.00510415489387272	0.01892638153906478	0.001016942213169748	0.008711906980205363	0.001068778895540803	0.003998779635396443	0.001067343661589768	0.008298948811153921	0.00115735984403838	0.02669304675459061	0.00108181034807804	0.02272492986089557	0.07100173592256968	0.06736217574340853	0.00105504208001606	0.01301450611723702	0.001070953594532766	0.0118107806709888	0.001013743936317982	0.0165502326423195	0.001050375179411635	0.002205030309518062	0.00105433084716757	0.01821480981283241	0.1554633057739785	0.1889550955232179	0.001030363436820857	0.03423144466354151	0.001205682516815538	0.007473493192284427	0.001182905993224515	0.007805287464478919	0.001002381884886342	0.01646208081283791	0.2229202872426018	0.1906223778633704	0.2400401493941319	0.2303989735153117	0.05718049240030788	0.05858035391166311	0.001015266422412623	0.02385434971268792	0.1296782917317543	0.1073844309422593	0.1315427071094042	0.107290421090626	0.1058723042130265	0.07172933043351283	0.10735040476841	0.1025418772280684	0.1492526466207617	0.1227660501806643	0.001022673350646447	0.005762915976411918	0.001029402824279045	0.001067503623291302	0.1070425614637684	0.07074271575961522	0.07201710233293153	0.09029919713981409	0.05983672903595084	0.06629232543561958	0.02024491707632103	0.02636916461723773	0.001037282704239837	0.03600316719467701	0.08656537451554225	0.1038107030576078	0.00325684799331626	0.04435374375786789	0.00325508220647711	0.02281738647214691	0.00273480142974039	0.003286878011974958	0.002745233181936336	0.005854420145494519	0.001001875153236051	0.007183678856984781	0.001007017031137041	0.01123361929541054	0.001219216496608597	0.01596100125703115	0.07960250973447437	0.07370555976815751	0.1223578987218222	0.1145098029952379	0.1100120971252853	0.143322798983646	0.06578151657675473	0.07848350911343058	0.0465125097188158	0.0509572917927367	0.03048581317129495	0.06212129369682155	0.02010919008216077	0.04560819561575781	0.1381296001412639	0.119611454844568	0.003000930626254647	0.01012483530925742	0.02739063469006077	0.006608371418751567	0.05498871946543827	0.06846072736345424	0.001791624735872295	0.009714361888083728	0.001056323162103095	0.01895044304318792	0.04099573053469505	0.1154594286223067	0.08586130146408068	0.09980448583208823	0.001070523773816171	0.0006129527938207577	0.001054396865829925	0.003070651938901975	0.002251514717828134	0.008667062343713665	0.1472621610671543	0.1302470302737972	0.08142687002238999	0.09821717839747128	0.001665218976669294	0.007488433616223601	0.07768966634464969	0.1162338019550888	0.001007631213757371	0.02402303442797603	0.001002742906877123	0.02554200546348673	0.001005495133549261	0.01604135044620689	0.0115946018227095	-0.006739903865656866	-0.01638352428583522	0.01047096014854886	-0.03231912413914931	-0.05665879530901526	-0.01999557375788894	-0.01054806604475016	0.001010597023834208	0.001006462675935725	0.001003663007861121	0.001009510479598747	0.001024652937260078	0.1144531974873813	0.1585875689878841	0.01313524692941152	0.001233062023368509	0.0011321531133431	0.01694859236395246	0.001151439142936733	0.001004828704595012	0.001003150583039799	0.001087181608967901	0.1374421079811532	0.4736934274408699	0.001021680826298277	0.01010811806953335	0.001019489000543511	0.001039740598156978	0.00105629385727597	0.001025659542672004	0.001011256948727232	0.0526189094797919	0.001012925575036453	0.001071522385780215	0.001015206488163162	0.001014015234435855	0.001072442799316152	0.1669833775372992	0.001032518152107561	0.001020367153404425	0.001049609987510773	0.001002773059344911	0.2760716810309851	0.2032951708878458	0.05833113099132987	0.001005939638161974	0.1175971235942053	0.1189238623171238	0.09699714157432836	0.1040911173369701	0.1363137831919294	0.00102933192127782	0.001038657181726336	0.1197341852300315	0.05390362204150716	0.06015418592573935	0.01103600179206357	0.001052519055086658	0.0681888062476059	0.001150363309325005	0.001036254985346101	0.001176961275110266	0.001197496899880146	0.00100215863274974	0.00100690458331435	0.001032311852965656	0.09002698874802374	0.09843434669968894	0.09270311212795934	0.0872876312965753	0.05321430460232266	0.005567536090502655	0.001301251559663163	0.09051350870058671	0.005284256496249262	0.02317696895308189	0.05056493397246154	0.002712001270293727	0.001076592666570296	0.0178197057066821	0.08446931185238819	0.001043144861625391	0.001074309884871649	0.001001533852176238	0.1096367177491052	0.07366203670570573	0.001012928238364495	0.1113435219371497	0.001007756557262176	0.001002828320834255	0.001005521999501259	0.01391738373582435	-0.009275699030520756	-0.01630311519885195	0.01194665863293209	-0.03117209278250974	-0.05517191534123125	-0.02069041208072305	-0.009853262797360688	-7.456163475215322	-3.583994597562063	-0.0479647653045811	0.02978107974145906	-0.0389092285386998	-0.004415467988319743	0.03760104102958612	-0.9124363035888011	-0.8021660189783507	-0.5143263181920297	0.02325685870366474	-0.003560051858858305	-0.1284668316092845	0.01319353104459512	0.08814740094060879	0.2902880978391729	-0.716759285077283	-1.073921953555516	0.7485832003141912	-0.01195326265028863	0.3839524858753308	0.03283404153265088	-0.02306269656493524	-0.01500150198325795	0.1018411373405455	0.04124692814747449	-0.8258313260565445	-0.1194427286934165	0.05894761005793247	0.02096224671394449	0.02719474117892846	0.0008394688924760257	0.3956343984338928	0.04530647345602307	-0.01633269831398694	-0.02037685849659593	0.05510620716577076	2.046347662125872	-1.15878766781907	0.1672485805305194	-0.07509172751274761	-0.6883369828214909	-0.6901918916020299	-0.4346480490131319	-0.397921548243067	-0.7254062927390473	-0.02351403419804928	0.02140943936349008	0.6797053012985551	-1.395725983328716	-0.4241724934386807	-0.5471750058417907	-0.01379674797144835	-0.9248869940925799	0.02386798881224247	-0.07196562233910203	0.09052128961200127	0.0006527304159827367	0.03011964161991696	0.0911974508780552	0.1626091321601161	0.4958953323777713	-1.200760530105965	-1.088719132123022	1.123930351186792	0.216297621669358	-2.033957735512241	-1.395027370897359	-3.95435344657851	0.2449303200312515	-0.09153545339015313	-0.3068929429579585	0.1287762349880994	0.0004575523081516442	-0.4978764150378809	-0.03599317006083678	0.01798111558228517	0.0121365423129636	0.196986608591703	-1.492891970520778	-0.5810694376106739	0.0749231560809944	1.955795239634412	0.09840459936155582	0.1005333090120153	0.05509238932804923	-1.357728533054114e-13	-5.100978373544998e-14
0.17	0.009742258027788546	-0.0643509973461512	0.07400251943178555	0.4468712571859472	0.9271335573249254	0.005563594118649352	0.06476289165418632	-0.1037945316403153	0.01244836363693243	0.245897123734775	0.08520711503639371	-0.1235631045133828	0.002608929821855591	0.09115240883816271	-0.1045134101415248	1.06998013137123	0.2500565374506976	-1.069980131371217	-0.2500565374506888	-0.3153683214805184	-0.07058123741612035	0.02040254589999267	-0.06680502915484721	-0.1145165984777054	-0.04972921259410198	-0.1837479125128711	0.05852438179209022	0.5441598731882883	0.7466589664156194	0.1370786616158548	0.009838738250649896	0.3611837368932703	0.07293379899844668	-0.03833659601970604	0.002252490008235361	0.2926467241286939	1.366284545193863	0.2127685325831312	0.02019630218012053	3.551064801751269	0.4687875842477548	1.233781005732651	-2.062737326467041	0.1159356011767857	-0.4597158099237856	0.02325153888644435	0.02928461470842792	-0.4901911362958264	2.845427856647329	-0.8818265987128472	-2.845427856647351	0.8818265987128167	1.234493741125928	-0.2773980149696304	-0.09680068904630133	-1.37388352007075	0.4372798872369679	-0.01070283263021711	3.144852705014155	1.061140391226119	0.8355984586136382	-1.711189520836562	-1.425282305107288	0.1384879249099819	-4.022968433111605	-0.2176409022385372	0.001018130507936886	0.01246986344461393	0.001010270002522059	0.0136276938510647	0.001104783858068779	0.003772927812015984	0.001049170719906087	0.005010826441350083	0.001024894629704668	0.03505823221062693	0.1260942034046876	0.1363454001971323	0.1708269313239255	0.1564246934281391	0.01695581530485719	0.02146487966862368	0.003696341678329548	0.030618704843113	0.001147563142791761	0.02286282076226499	0.01746061487191986	0.06044024051801133	0.001140752898036406	0.02477866908087869	0.001004725593124558	0.01967644880814079	0.001003065567641216	0.0587491945706682	0.008532781838630581	0.01334308421974917	0.1454432383024648	0.1418500298250667	0.4438598585602226	0.4192306451868923	0.00102546907222649	0.02003899823473283	0.0121660122246802	0.02641640886400145	0.001020406144160483	0.008745700050698276	0.001054060181303932	0.003957408304392368	0.001061494980976385	0.008410992567998529	0.001094249951621236	0.02694770001966613	0.00104788013534283	0.02296387841792684	0.06220985699332405	0.06011860672908549	0.001034199537721879	0.01184422622334643	0.001072462096670313	0.01212997187758359	0.001015352830792558	0.01677550459989238	0.001032803188145605	0.001991576258855882	0.001081322259385081	0.01825732412933193	0.1602687029736304	0.1918909389113565	0.001032310904657914	0.03469918230471355	0.001115064886188169	0.00722578965724273	0.001117504865774054	0.007663973160325996	0.001002644454952971	0.01699942647444374	0.2453663124469894	0.2101525704466652	0.2251076109512545	0.2195568943386594	0.05653563473396502	0.05935574637021181	0.001010645327177857	0.02303563835834171	0.1226896341337415	0.1001719255994177	0.1242833239919541	0.100056344221468	0.1004068848893821	0.06712392782210731	0.1059315768246986	0.099019626241393	0.1432196301634244	0.1159778000049628	0.0011105443646301	0.005746390943381269	0.001037146121191392	0.001293346662539196	0.1129724876258144	0.07760760900719121	0.06491244703575444	0.07881342251701216	0.06150626881162594	0.06291291252848921	0.0145841611676664	0.02115985903453647	0.001050712186284298	0.0358594906182635	0.0767512325722805	0.09487540677690681	0.002257270892656215	0.04464329367671525	0.002173143870538112	0.02240212617075535	0.00200612018912124	0.003460073637504395	0.002027745025767782	0.006006963859235854	0.001002095166225951	0.007531491312427338	0.001006904471426585	0.01200993185304598	0.001126236027914194	0.01652988805838382	0.08470487303806862	0.07851189348502262	0.1104467856081112	0.1033403774720669	0.1001390034794393	0.1317938202842782	0.07750577685035619	0.08884380422716297	0.0500779943502882	0.05286256148464359	0.01837236707110717	0.04752517664941051	0.01112169932620138	0.03473038865294151	0.1205102879907285	0.09258301185547377	0.003572042878643262	0.01166484356690122	0.02521019973703327	0.005771506843089845	0.05221990897761945	0.06535138854647095	0.006939725706434169	0.01563437409477113	0.001086281247127676	0.01898310534904244	0.02865561489405444	0.1107713687165243	0.08440062209140055	0.09895457109476831	0.001119590942857728	0.0008477371100136413	0.001694336253891182	0.003663602539408715	0.001640136667437639	0.00919585754474125	0.1284857067982035	0.1147304994198384	0.07982024622175436	0.09261767905641304	0.001346858624617126	0.007996588468006511	0.09183421847782039	0.1313647462758888	0.001007846129594405	0.0248956870156488	0.001002844397551173	0.02643370969277723	0.001005607372172653	0.01652163695849402	0.01436062481448866	-0.009086788096122312	-0.0164290474237322	0.01196587760997288	-0.03048007464998792	-0.0544076088691493	-0.02051165352617525	-0.009532962635308751	0.001011334630856876	0.001007009911416646	0.00100351375047454	0.001009713817225664	0.001026896387636457	0.1131291414222593	0.1542914458818814	0.008359958433308442	0.01065334589900487	0.001123160959704682	0.01204703529087778	0.001144596248467462	0.001005245077258082	0.001003491229408755	0.001047304654366676	0.1172101641743554	0.4708581775842274	0.0010216613571133	0.02789265923755306	0.001027837340992929	0.001037892306664852	0.00105465666890371	0.001030980053521424	0.001013664786322733	0.04947280840436866	0.001012150474840065	0.001076156038538624	0.001018567751027342	0.00101493546762897	0.001140703453865645	0.1686051364413618	0.001035877382273843	0.001020987745729733	0.001049231423811241	0.001003040086763429	0.2938112303692947	0.1939115133383325	0.05349595648948192	0.001005748460803294	0.1077517186161162	0.1087503785206598	0.08901272566444898	0.1037725883128336	0.131788976428016	0.001348116407395277	0.001050745570297699	0.1229052379141621	0.05731859391822799	0.06658261254825927	0.006047046861491916	0.001074987849851914	0.05973657300659795	0.001260244287066993	0.001042496752071313	0.001300240716986512	0.001344320607090744	0.001002464149485009	0.001006688126671384	0.00102695428289563	0.09278800744005873	0.08857447511455795	0.08053167432265695	0.09737680730528339	0.05543617116060573	0.003869634314290957	0.001188286084662129	0.09723525474729768	0.003226958820825425	0.02235397775444103	0.04728508842593598	0.02054769675835595	0.001152048781586936	0.01115447773974538	0.08067733346990213	0.00127857117705392	0.003450260274502774	0.001001528924168447	0.0914522780644952	0.081144691124822	0.001016556497871399	0.1102233124009006	0.001008334813290311	0.001003052980772436	0.001005895236432635	0.01748124066919903	-0.01128254357906869	-0.01657531634153331	0.01347617025302954	-0.02808741065480891	-0.05154497725161761	-0.0208847264508233	-0.008261619096225739	-7.13458525021311	-3.890752009373965	0.0794464578166455	0.069315010500338	0.01151080386920117	-0.01571593014247319	0.05019300439488281	-0.6697989736041328	-0.6627275901062598	-0.4648099274255325	0.454679579583981	-0.007659673657809831	-0.1956215092550079	0.01084481206981823	0.09294197163370285	0.3062339088818912	-0.3802386039627576	-1.278018536215356	0.3604439636733673	0.01841148958754564	1.060023072649849	-0.009663908804508098	0.007327081773264718	0.02464089440211377	-0.01519432680749424	0.01377573398013442	-0.6259851347316457	-0.1126544556488604	0.0189707312655546	0.0236004565059389	-0.04336394650924946	0.006769626990793285	0.2014173577013668	0.04780267374922697	-0.02776866587717994	-0.01000235166261723	0.05197297496967766	1.856919374259167	-1.012793871892501	-0.009628955607195552	-0.08182647807107293	-0.7525342614897328	-0.7548177173614791	-0.4859804934616059	-0.3102519512314386	-0.6329163329648013	0.01170313330445293	0.02354307754633233	0.6953471606629335	-0.8939096048810782	-0.2440743045208844	-0.4999737857332868	-0.0154475782140155	-0.8621076783401439	0.03857569792381118	-0.0160139040283448	-0.01930864818932413	0.02942822000048027	0.03717314318216688	0.07182357574726236	0.005921595194897317	0.4653939206350459	-1.049861071067889	-1.217844190905383	0.9452785377959312	0.1643473299202802	-0.9906696666437211	-0.7946004799255442	-1.647947599591898	0.07195609338871926	-0.07148928529003899	-0.3168678133987632	0.9852745991275533	0.005307832520593981	-0.4443050172043322	-0.1303440546437465	0.02761895309420736	0.1008043988633706	-0.0178794411599319	-1.597939382318895	-0.5060773259186859	0.03520361879367493	1.084865383925883	0.07649185051368186	0.07813850817596073	0.0413226863676786	-8.429369709979014e-14	-3.578504175099781e-14
0.18	0.008992431891661646	-0.06390526203094334	0.07669879422294758	0.4604333573810235	0.9292073484141681	0.005765836703984405	0.1002976183820163	-0.09855380594091405	0.02352943135964545	0.2252756959791873	0.08604976116765917	-0.1277164360142143	0.002961008619660656	0.0908754075577544	-0.1090981189606285	1.094997647692665	0.2402654812481189	-1.094997647692663	-0.2402654812481157	-0.30274908587425	-0.07332882759316134	0.0194507640390067	-0.08075050784872501	-0.110187904219192	-0.04983510295396512	-0.1512222637382804	0.06853052627877153	0.5529380042813439	0.7300224631736829	0.1225950694910738	0.01104381294766855	0.3230833540589106	0.07084547589290056	-0.1103656180717312	0.08769787350960485	0.2374351539199749	1.346534321876386	0.2015401813152871	0.02100744150442325	3.550658548459751	0.5751960763927417	0.9739551816329794	-2.059540781723787	0.05400098867699331	-0.361153497384549	0.04499210908002199	-0.08475226687563119	-0.4177223839924736	2.155391476657978	-1.069294490508321	-2.155391476657979	1.069294490508319	1.290040200626051	-0.2721555512545956	-0.09338589542699358	-1.415049216209155	0.4279132982017583	-0.009811176447686698	3.31969874730418	0.9410758351240647	0.9167335306419296	-1.613047225275221	-1.375902381871133	0.09880565580343421	-3.581604386921266	-0.1990520940917441	0.001015073743804644	0.01287237611368301	0.001008857790704056	0.01422953287606166	0.001056114894098269	0.00375444638865339	0.001030280773099008	0.004911712056641596	0.001026484368569577	0.03559727305284607	0.120597132901696	0.1307751656138785	0.1636292498162319	0.1504582008795242	0.01161803410092012	0.01692593706005864	0.009614261832369124	0.03658871320139132	0.001133329069098427	0.02280270312079828	0.01359455629851674	0.05816361510185886	0.001140681532597353	0.02488364829540492	0.001005091708378022	0.02062613866140076	0.001003365413424751	0.06187794640773654	0.004951542114329638	0.01049322694803105	0.1299122312984397	0.1278777535711395	0.4517119216526082	0.4206995972181187	0.001023635165081873	0.02015701931571362	0.02431295668619544	0.03904624486312377	0.001026313391661807	0.008846859176518222	0.001045778949597641	0.003996094299778627	0.00105775281724345	0.008536379521582012	0.001065360200403306	0.0271034833685573	0.001032124734650854	0.0231451035550875	0.05584568596284877	0.05478041989033702	0.001023394495439858	0.01080059289289157	0.001075533743113608	0.01247179729551643	0.001017838324040729	0.01701240800650646	0.001024480963738762	0.001868183476622944	0.001128952932120024	0.01833232700774251	0.1638030550117494	0.193181104247441	0.001034964560774246	0.0351787305175401	0.001070066494228867	0.007026906730755781	0.001084617447711407	0.007562913444499243	0.001002909254699602	0.01749374130852902	0.2656833371637189	0.2277053357431025	0.2119965632480555	0.2100797819898059	0.05398683412756271	0.05843859746376132	0.001008240244928042	0.02235430145661512	0.1144530313172479	0.09236634219760481	0.1157496572015616	0.09223018204075994	0.09382462006538166	0.06201876016040785	0.1049727616114213	0.09626237216056867	0.1377465231076339	0.1100942717100668	0.001313862146513899	0.005826860756586305	0.001047062774560033	0.001534043355227503	0.1177108833595075	0.08469113522172064	0.06244355461829157	0.07257139176920964	0.06530161064904817	0.06156355501453956	0.009192960104917838	0.01626393540281489	0.001068662735247538	0.03568403541489902	0.067390724876567	0.08656984116495554	0.001809780722808974	0.04521593177567552	0.00163248846535392	0.02239855906995825	0.001701967861190496	0.003632175374401234	0.001740959109867401	0.006434428698845038	0.001002357952509501	0.007881747594356857	0.001006739937239101	0.0128252611121155	0.001077064931501926	0.01717450050201147	0.08875757200613785	0.08301388837361676	0.09920215862933263	0.09317785164345117	0.08913984288433446	0.1189505635026409	0.08831265291928703	0.09733207719407803	0.05300915558081949	0.05423605865539527	0.01107970852681963	0.04019982051053798	0.00636541539981477	0.0294348568520616	0.1125795990894295	0.08272025388570861	0.002833141767201848	0.01174165241493293	0.02367139870536311	0.005265549241802475	0.0492043850927888	0.06208551123635592	0.01823001302141011	0.02802082172632503	0.001138992913046501	0.01904125817154746	0.0187714307837865	0.106481939256577	0.08192334551693742	0.09727051919432902	0.001261842671049924	0.001138195964541781	0.00319914915668893	0.004973756337548866	0.001333630241132427	0.009776436064803894	0.1094811288136552	0.09853773898647571	0.08217045692677558	0.08875069397275685	0.001189305973085582	0.008362422082560522	0.09918662510639643	0.1382205448215332	0.001008242805599467	0.02556019008510488	0.001003007503995644	0.02711139505356084	0.001005850175263927	0.01687495963830197	0.01765853710066478	-0.01120697920530924	-0.01662568923148546	0.01348385784384585	-0.02781060340180009	-0.05123925466278478	-0.02081322302900419	-0.008133499031404944	0.001012072237882028	0.001007557146898248	0.001003364493088118	0.001009917154853116	0.001029139838015955	0.1118050853571373	0.149995322775879	0.003584669937202092	0.02007362977464299	0.00111416880606665	0.007145478217802627	0.001137753354000753	0.001005661449921359	0.001003831875778078	0.001007427699758924	0.09697822036755463	0.4680229277275855	0.001021641887928699	0.04567720040558164	0.001036185681445482	0.001036044015171802	0.0010530194805314	0.001036300564367701	0.001016072623913573	0.04632670732894529	0.001011375374642406	0.001080789691295014	0.001021929013895011	0.001015855700826301	0.001208964108415642	0.1702268953454244	0.001039236612441001	0.001021608338055687	0.001048852860111544	0.001003307114181591	0.3115507797076046	0.1845278557888194	0.04866078198763339	0.001005557283442028	0.09790631363802711	0.09857689472419558	0.08102830975456941	0.1034540592886954	0.1272641696641021	0.00166690089350501	0.001062833958869938	0.1260762905982919	0.06073356579495005	0.0730110391707801	0.00105809193091484	0.00109745664463005	0.05128433976558996	0.001370125264810743	0.001048738518798402	0.001423520158861937	0.001491144314299638	0.001002769666221992	0.001006471670025943	0.001021596712823236	0.09554902613209276	0.07871460352943974	0.06836023651735716	0.1074659833139919	0.05765803771888838	0.002171732538079062	0.001075320609665671	0.1039570007940093	0.001169661145397859	0.02153098655579952	0.04400524287940527	0.03838339224640989	0.001227504896606014	0.004489249772809593	0.0768853550874134	0.001513997492483403	0.005826210664133816	0.001001523996161694	0.0732678383798854	0.08862734554393914	0.001020184757379071	0.1091031028646481	0.001008913069321333	0.001003277640717636	0.001006268473368126	0.02104509760257357	-0.01328938812761657	-0.01684751748421459	0.0150056818731269	-0.0250027285271081	-0.04791803916200381	-0.02107904082092344	-0.00666997539509077	-6.777567836605555	-4.125329170382515	-0.0401042448614321	0.03949356521062081	-0.03063467350059345	0.0004749422948122777	0.05658120329743117	-0.4476652029312218	-0.5320272712924669	-0.4485156057443501	0.7099660504068345	-0.002884766473155593	-0.2590890513871851	0.01048201839074153	0.09684789035864043	0.3189838062540057	-0.2189358358781239	-1.523301033704725	-0.07444521432573944	-0.003523976402265311	1.411914220746227	0.04630725258054589	-0.007051231214232628	-0.01233286249748349	0.0820671540813297	0.0297022441909042	-0.4447548909380478	-0.0941134160158945	0.06347445223926824	0.02328853652019273	0.0452069949890427	0.007337181618628403	0.06649878802281094	0.04766858774688536	-0.006568576637723217	-0.01232594084857369	0.046500041662938	1.650862204753201	-0.8857943022559193	-0.1712596924656511	-0.04761683702606476	-0.8069525946164238	-0.8086089539137477	-0.5346010590726309	-0.244922167084424	-0.5444619165872758	-0.004115064971677066	0.02438017003173436	0.7234318946773208	-0.3469772083270087	-0.01816141480170873	-0.4844986155545979	-0.02015247309172762	-0.7989408603425961	0.08048562483591572	0.01037301779872286	0.09030251187363701	0.05563695558580294	0.03060840686293662	0.099000791144905	0.1777542605532836	0.4350275667171726	-0.9993805911650709	-1.351574748546972	0.7495259218226116	0.1099431174464969	-0.5798055537975565	-0.2785723385088745	-0.5212164427119094	-0.04770956188458483	-0.02535405853558253	-0.3382006415789223	1.422063319970453	0.005555656119134796	-0.4181503258598463	-0.2028206026948744	0.02911602325951526	0.1555771818272966	0.2073432723751115	-1.628137886402865	-0.2345665861309282	0.04645890864837612	0.300766084589564	0.05677469572290388	0.05772953530649571	0.02969962283012541	-1.012302173936474e-13	-1.932606748117615e-14
0.19	0.007607446651865742	-0.06260968857369863	0.07859610528966551	0.4738088327135471	0.931158373139956	0.005994059950008649	0.1356189555253582	-0.09239373447300657	0.03173267815320355	0.2046919797762641	0.08632893716619551	-0.1305962426081733	0.003413723878795664	0.08949988961584014	-0.11270663968861	1.113061661012737	0.2288081732613351	-1.113061661012726	-0.2288081732613195	-0.2895516107818139	-0.07603772195397301	0.01853149807386353	-0.0950581032221484	-0.1059525331523194	-0.04990145996096561	-0.117904736473934	0.07737061648895628	0.5624597166707209	0.7143912591334561	0.1096904315398426	0.01171713022873396	0.288914354104189	0.06898490757061997	-0.163955266259914	0.1712862286890551	0.1368717604141917	1.328857636877589	0.1883100786406032	0.02485562142481166	3.507362732283887	0.6540706935119799	0.6636611239295478	-2.05682449006141	0.001949005306202327	-0.2075071876813911	0.04242662096311017	-0.1887949275898255	-0.2984022954404998	1.457887500133817	-1.215191116897993	-1.457887500133837	1.215191116897964	1.34932112669435	-0.2704238712358638	-0.09064844664581365	-1.440391403212957	0.4201378566810918	-0.001789984998599247	3.323458583164087	0.8299995536344634	0.9873808743966109	-1.523766814168509	-1.198245707479534	0.03278041333040727	-3.245573144971622	-0.1727452620197014	0.0010137119827088	0.01329002521836794	0.001008329333323328	0.01485963824107123	0.001030280659819483	0.003751622057760134	0.001020286903501665	0.004837416144372345	0.001028775515991685	0.03621146252058803	0.1169420177837954	0.1271315941797144	0.1579749553014007	0.1457379045748729	0.007429811356148177	0.01334912544843006	0.01595703422492923	0.04318353800976637	0.001122035349894604	0.02275713383456959	0.009856775013589012	0.05580788660398329	0.001134586516601639	0.02498510348824066	0.00100550766731355	0.02161333047920106	0.001003711397687126	0.06512108402165812	0.003029737315128632	0.008875942882135193	0.1122111914263791	0.1122429018682486	0.4558971168780775	0.4190428725563458	0.001022582661411435	0.02030198440320879	0.0384116104426068	0.05369650298173241	0.001034319150103161	0.009022390031644687	0.001040266079949729	0.004104008000316999	0.001055116161846341	0.008666269491536451	0.001053419539607178	0.02727713499233056	0.001025323903087702	0.02330506784263311	0.05123373264296424	0.05087418952872805	0.001017195997469299	0.009925159951272227	0.001079827277382837	0.01286665356991737	0.001022248223320736	0.01725645338189044	0.001020152650055601	0.001845653590791242	0.001928033733715525	0.01916387557091173	0.1670168344341424	0.1936142263615371	0.001038533857972964	0.03566813325432866	0.0010460006872219	0.006873040865036955	0.001066103573346915	0.007478783557727215	0.001003167719593001	0.01794438317667728	0.2841299106947313	0.2432831243642636	0.2008124555722213	0.201876669311143	0.05113215022429193	0.05646160346680223	0.00100681611534559	0.02186406372276858	0.1055653262059197	0.08429037094250005	0.1065221170192054	0.08412177126583895	0.08663910189524618	0.0566634798920094	0.1041989106404447	0.09416012453155295	0.1326647985835662	0.1051095483265825	0.00345894167876559	0.007338227310982662	0.001535056294670329	0.002007038389386493	0.1211058419898394	0.09178173408581862	0.06313836110090239	0.07056399413344987	0.06931462353058465	0.06200833547534471	0.005251550346929934	0.01270233335755645	0.00112605948793238	0.03550775465422212	0.05846980509385013	0.07865091257656943	0.001612044939499801	0.04591219811594384	0.001348366880260282	0.02258969905045274	0.001528362687396792	0.003957437600670442	0.001560262479303846	0.006951364009909086	0.001002666451618164	0.008225975432984613	0.00100657313636032	0.01368122630456366	0.001049410697341614	0.01790934199064811	0.09168064526276103	0.08711495254354717	0.08879428838573167	0.08389418602850568	0.07739884946566711	0.1052679386224476	0.097436739534244	0.1032002892423229	0.05537205723328283	0.05520365945703058	0.006737366271372621	0.03601669919633058	0.003793320933154974	0.02710986733202663	0.1062540133073788	0.07810897803056466	0.002004372440558624	0.01155978239824586	0.02259992799071766	0.005031839028216385	0.04601834974099792	0.05872914927754524	0.02948923031531111	0.04017156229242688	0.001782443588720898	0.01968568600199812	0.01152663981522024	0.1024219077562368	0.07865165423082425	0.09492062681635938	0.003938457918604054	0.002321297951553886	0.006532036757881764	0.007771952701119875	0.001170976866219172	0.01070538143067917	0.09083738991897614	0.0824113339354334	0.08568941364661173	0.08707303943093789	0.001108151691763019	0.008733786985731368	0.100842796483604	0.1381026010188911	0.001008777699831021	0.02600071737967583	0.001003215103964625	0.02756351061177274	0.001006190723059475	0.01709459226167897	0.02064708253017751	-0.01308452969201839	-0.01655092561321915	0.01502394790129915	-0.02419367591729624	-0.04731364837323597	-0.02082648502146657	-0.00782407129282895	0.001012483053209697	0.001007967387985505	0.001003414056028671	0.001009858958899149	0.001032869372632786	0.1114471335994837	0.1481042997495091	0.002376031665410534	0.02518156331591512	0.001106983838119036	0.004681894991328915	0.001120191419739576	0.001006176690727383	0.001004274160407182	0.001005389440786634	0.07690962246027143	0.4627879399966511	0.001021356441005892	0.0623625668024456	0.001048121957207868	0.001033245534931678	0.001051823651516761	0.001044958629297363	0.001020084387379647	0.04485297671236467	0.001010211551329028	0.001087263946316069	0.001030991039170602	0.001015472178312664	0.004074950934309139	0.1738598942221974	0.0010447973848663	0.001020394260332828	0.00104512104976612	0.001003546336249096	0.3256157130249107	0.1789154345421736	0.0467196068381699	0.001005145143774955	0.08847698977251367	0.08870910986846113	0.07322312394985442	0.1028066909546917	0.1230066156004703	0.009120143821168703	0.002873235395202105	0.1260316184927183	0.06684466033398892	0.07571013138706927	0.001043477213307518	0.001260570690842441	0.04358907712479897	0.001435822209967626	0.001054989642903578	0.001282776818858408	0.001270750073266824	0.001003171802412821	0.001006338527357344	0.001019802722323449	0.09575321378209314	0.07078373777359974	0.0558825137384014	0.1120515807014484	0.0588390480004187	0.002003239158122931	0.001072703763603964	0.09138317787760415	0.00110962820400433	0.02127972833879721	0.04056242461154069	0.04535582861166039	0.00349049420749662	0.00281403368377572	0.07207610450226658	0.01116652659895198	0.0136315263719483	0.001001555879521469	0.05738708187997318	0.09194298100200606	0.001026578609056072	0.09795888069531926	0.001009690812042664	0.001003561028397975	0.001006779198692489	0.02331721590177271	-0.01479819343024885	-0.01623888849815613	0.01657865078129043	-0.0199295063449434	-0.04290452945267266	-0.02063770237436329	-0.008437920272443679	-6.405517915969387	-4.274907025269462	0.08365598047484016	0.07602973777951758	0.01538625785763561	-0.01131095236649708	0.06525157247944892	-0.2896271893658902	-0.4148279130457243	-0.2811056799404724	0.6176572399563171	-0.005280155931176634	-0.2121918167699141	0.01001892973291056	0.1005863258096072	0.3294589574538642	-0.1155315147698856	-1.605267167554019	-0.2637010464543629	0.02428237491505806	1.512394803535567	0.004264798985616119	0.02167511164026492	0.02602240688607472	-0.01842981431168586	0.00717760157712624	-0.3372585938537937	-0.07998846098454697	0.02772731937541659	0.02506919147563214	-0.02397871572511748	0.1468776675808686	0.03055386620452974	0.04973775513962045	-0.01963842598487001	-0.006168588415405509	0.04356150743466661	1.46551326617548	-0.7564523208290912	-0.2121130313061644	-0.04452233275645505	-0.8057111286445588	-0.8105577204411866	-0.5358132335111714	-0.1827140344065452	-0.4585353717764352	0.2772007022357601	0.0687095163342693	0.6904886156926643	-0.06875384535532802	0.09422385644264908	-0.2487146208065834	-0.01604980014418522	-0.7819651316048616	0.06341750651425786	0.02613960205190051	0.0002615996318958058	0.04890254561813783	0.03615903859929726	0.07985813279374637	0.02292116606703459	0.3825198707360343	-0.8663654388625966	-1.383567220663032	0.4310998279181451	0.0810775504639213	-0.2857744963141024	-0.1792250436333948	-0.4347902791259152	0.007253166828419387	-0.01746880477056002	-0.3357197010718524	1.038492120737063	0.113827727438616	-0.3969228953475031	-0.2663546768532394	0.202181136158425	0.3899187019246049	0.03419435957970246	-1.588708557714374	-0.1054032753842413	0.03158207320986365	-0.3128463518690304	0.03182942564463057	0.03314079491187082	0.01464184496557254	-9.339316102606497e-14	-6.66383004054215e-15
0.2	0.005766849840234644	-0.06048214924294994	0.079333123450762	0.487016447963537	0.9329664562836798	0.006267317407990256	0.1703199500693202	-0.08552734254404787	0.0367419927753118	0.184146765554924	0.08609103715899362	-0.1317205670933631	0.00374705460291558	0.08713063688412022	-0.1149545755461852	1.124164923950909	0.2161011787089528	-1.124164923950906	-0.2161011787089472	-0.2757653371636902	-0.07875331602453933	0.01763417212519764	-0.1094367668077689	-0.10176560825548	-0.04983749785488621	-0.08516005452302244	0.08519166428602543	0.5726810603125376	0.6993356622623158	0.09876574535938948	0.01163787347258162	0.2583043403405254	0.0673968968194172	-0.2014879324372346	0.2540910482120802	0.005376572797448348	1.312962305369685	0.1729518649440673	0.0300142838959016	3.426590028584654	0.7164601686034708	0.3351687473407075	-2.051840385397115	-0.04941421245087417	-0.01005707562854453	0.02111520203648359	-0.2834992248552327	-0.1456054099187323	0.7632414002780293	-1.319231803627381	-0.7632414002780296	1.319231803627379	1.407799905764207	-0.2734954932050768	-0.08899789213132339	-1.429262858648435	0.4182240641955893	0.01625264616845219	3.205129684618034	0.7372673524991253	1.056659781130022	-1.497925791457866	-0.9799120277157739	-0.05170915163873836	-2.869807148709491	-0.1445405798756413	0.001013236937776046	0.01374593401875794	0.00100827045780023	0.01554017223241256	0.001017393129148319	0.003768500556607056	0.001015263059476871	0.004765956456868977	0.001031786171842546	0.0368822021467691	0.1146363795374616	0.1248110597172701	0.1537649856487147	0.1421057241504429	0.004685816983838315	0.01101864419524237	0.02162944522912178	0.04911502457438261	0.001112796347283426	0.02271607869895212	0.006721725981160409	0.05391707539484804	0.001122756449632771	0.02508822508120675	0.001005973291714756	0.02263778222978948	0.001004105556185262	0.06846343037530153	0.002058726292130451	0.007962385903759759	0.09306205403072082	0.09574045300659614	0.4571478877051085	0.415289549720484	0.001021913864001883	0.02047797443481692	0.05336172286303821	0.06917928894520656	0.001044290892046588	0.009241472766864793	0.001036110942102891	0.00429041933968119	0.001053200199967813	0.008811058668626521	0.001051782201492476	0.02731302738244238	0.001023931794023594	0.02338639535207373	0.04802588013946025	0.04801989976389723	0.001013515979550305	0.009220517899601136	0.001085211517424093	0.0132709540169132	0.001028985218094836	0.01750476489427997	0.001017797634666452	0.001903294291910866	0.003755670815216794	0.02102798309407437	0.1703810433701269	0.1940007461997231	0.001043099297296124	0.03616400153048755	0.001033364650724116	0.006725461621179111	0.001054983011656596	0.007406170637865007	0.001003416558089742	0.01836363496660436	0.3007932529627872	0.257031956000565	0.1915933795127282	0.1949182538261289	0.04868257884415195	0.05443685835000354	0.001005898229653018	0.02158202234091625	0.09633530483776677	0.07630273017991192	0.09690221157116737	0.07606933724452697	0.07910590953888402	0.05131533071210799	0.1034775345833494	0.09246435795865206	0.1278848415198538	0.1008025120411763	0.008222726887877717	0.01078712132898135	0.002682504302621494	0.002878047272405224	0.1230721464735808	0.09841692228653562	0.0662524262298569	0.07091128433148132	0.07272133756388889	0.06319015913298474	0.00323425577962847	0.01087178644155481	0.001236315245887437	0.03534411699231541	0.04997684344940566	0.07098813304745409	0.001545873891454477	0.04657727917185947	0.001209279874782438	0.02288704358615004	0.001371124792867298	0.004147640691978824	0.00135965983760863	0.007435528391033123	0.001003021792588932	0.008563365920516337	0.001006423172880559	0.01457574147682534	0.001034690744173772	0.01870706640069916	0.0934269151281438	0.09061097785766713	0.07930166424603564	0.07567028472553299	0.06511557361639127	0.09130687922598962	0.1045235486593075	0.1060937405542769	0.057190469776184	0.05580761981644528	0.004430738159553741	0.03390521483892786	0.002489315121535478	0.02599436641662354	0.0972244924983167	0.07334941728701576	0.001558329266726632	0.01180506791722834	0.02192068885707492	0.004994556734460857	0.04269624277422387	0.05531815819734506	0.03851287495997364	0.04939881069105301	0.003232593698131881	0.02112776907441719	0.006930601622409067	0.09848214292688028	0.07468820090240662	0.09195948957818108	0.01004580205134662	0.005075353928043752	0.01204264956040541	0.0124892625966775	0.00108963878202932	0.01157529443181345	0.07287940180955484	0.06693225915402219	0.08910220639544596	0.08655384940203864	0.001070774255336008	0.009069423571304603	0.09705916893111291	0.1321937876491054	0.001009434077750965	0.02620675184709535	0.00100346061683587	0.02778315532326448	0.001006616401870479	0.0171760953999809	0.02315800987281409	-0.0147162500560095	-0.01612025174975783	0.01658595719255943	-0.0196058853010188	-0.0426627731371655	-0.0205366800545805	-0.008899558631539005	0.001012893868540491	0.001008377629073593	0.00100346361896898	0.001009800762945672	0.001036598907252796	0.1110891818418301	0.1462132767231393	0.001167393393617485	0.03028949685719181	0.001099798870171757	0.002218311764856496	0.001102629485481429	0.001006691931533478	0.00100471644503595	0.001003351181805609	0.05684102455298395	0.4575529522657177	0.001021070994083782	0.07904793319931323	0.001060058232967269	0.001030447054689475	0.001050627822502231	0.001053616694222877	0.001024096150839416	0.04337924609578391	0.001009047728014671	0.001093738201333388	0.00104005306445001	0.001015088655801756	0.006940937760204328	0.1774928930989698	0.001050358157291418	0.001019180182609847	0.001041389239419747	0.001003785558315052	0.3396806463422166	0.1733030132955279	0.04477843168870704	0.001004733004106162	0.07904766590700033	0.07884132501272674	0.06541793814513923	0.1021593226206858	0.1187490615368378	0.01657338674882775	0.004683636831535131	0.1259869463871442	0.07295575487302725	0.07840922360335813	0.001028862495696623	0.001423684737068535	0.03589381448400792	0.001501519155124263	0.001061240767010665	0.001142033478853692	0.001050355832231786	0.001003573938606443	0.001006205384686476	0.001018008731820215	0.09595740143209235	0.06285287201776077	0.0434047909594601	0.1166371780889039	0.06002005828194789	0.001834745778166836	0.001070086917543416	0.0788093549611982	0.001049595262609211	0.02102847012179452	0.03711960634367062	0.05232826497690531	0.005753483518390828	0.001138817594742156	0.06726685391711605	0.02081905570542199	0.02143684207976395	0.00100158776288307	0.04150632538006103	0.09525861646007243	0.001032972460734647	0.08681465852598624	0.001010468554766944	0.001003844416084997	0.001007289924020845	0.02558933420097171	-0.01630699873288103	-0.01563025951209756	0.01815161968945397	-0.01485628416277872	-0.03789101974334141	-0.02019636392780309	-0.01020586514979663	-6.040466310904485	-4.333455111058034	-0.03245230551449606	0.04957929057852609	-0.02669410754379257	0.001042187239198727	0.06789123496286978	-0.1830578085865229	-0.3144040952480472	-0.1992495339384799	0.5772984016693518	-0.001981936355711077	-0.1661055936355322	0.01081529842051289	0.104299876919937	0.3388255542000679	-0.07819041832718272	-1.696820465439762	-0.4937648491527658	0.002681012472984179	1.578419789740183	0.05501762858001664	0.008648296623357152	-0.009353020934176708	0.05451530733325554	0.0139748885985401	-0.2343667715783634	-0.05995523803394403	0.06536328667894818	0.02414176391098146	0.06124111249741708	0.2138489739584395	0.05717833284029231	0.04896169557861397	-0.005311252297669635	-0.01002254748235105	0.04022202602101905	1.285070807779899	-0.6368548635246575	-0.1808099164314248	-0.005977566658488011	-0.789286496113805	-0.7974136031929497	-0.5331748413730573	-0.1636259558671634	-0.4089244969793576	0.3833904277432771	0.1039829397835788	0.6323497619928196	0.123960358431437	0.1292472245649748	-0.138287589600491	-0.01762385309241618	-0.7477110484882816	0.07424856796394676	0.03161392885421288	0.06329068487330319	0.04908276959801872	0.02924093658773292	0.106710787093506	0.1903308447837427	0.3140197955517152	-0.7874277287632453	-1.407261651786104	0.1545737745639652	0.0372150290125216	-0.1654781624289601	-0.03667461758839496	-0.5508734203919818	0.03772154525999915	0.01393152541458867	-0.3491264658387032	0.8373648864971028	0.1650867049888521	-0.394096991656071	-0.3250695747389394	0.3433068211588881	0.5393998882122656	0.1955367994086913	-1.498671832478284	-0.002873683548927287	0.03931324513886953	-0.8574078288456584	0.009876130296304325	0.01123536595723099	0.002073725811628068	-7.117144724216268e-14	3.793850531531256e-15
0.21	0.00362348236054402	-0.05753711961210072	0.07865481882562625	0.5000731878854107	0.9346100441468785	0.00659312296288406	0.2040454467220632	-0.07809517380338502	0.03848834636978064	0.1636734321101354	0.08532467112195814	-0.1307093330670486	0.003792731796443479	0.08386805461553595	-0.115563451863614	1.128374327886388	0.2025695593741252	-1.128374327886382	-0.2025695593741063	-0.2614081797313879	-0.08152833714463774	0.01674944209578136	-0.1235207319458683	-0.09756446066721583	-0.04955396853663874	-0.05399479119058412	0.09217107756171851	0.5836076799417906	0.6842245088408544	0.09009543208149697	0.01062949188824694	0.2310490115959191	0.06612187998226936	-0.228620034003193	0.330691505087709	-0.1400372888789773	1.29859716070973	0.1550405444261877	0.03488177432539076	3.31938652574406	0.7656437864275228	0.02187981119109347	-2.03730701249207	-0.1012188372434313	0.2148979935894209	-0.009240703995548692	-0.3633992849494698	0.02223290170895786	0.08418005134473508	-1.379772164470965	-0.08418005134475055	1.379772164470937	1.462210520435154	-0.2830184076874688	-0.08817718153126226	-1.390725371256178	0.4220672280363049	0.04086393879348405	3.022381337955454	0.6616308132432267	1.129506218089033	-1.510481202829551	-0.756321527299654	-0.1550385320692444	-2.578087120689081	-0.1104181990956966	0.001013129546206322	0.01421844551382224	0.001008418632831375	0.01625239488200859	0.0010106061853231	0.003793980423399174	0.001012424366944702	0.004708620868767143	0.001035730624439774	0.03758832003061314	0.1134457788303867	0.12339362290058	0.1506734055477945	0.1393677054318549	0.002968292008411979	0.009572147029273611	0.02509734961714763	0.05303086818649728	0.001104530740937024	0.02268740287617916	0.004455885761214985	0.05261474044737638	0.001112817425359287	0.02520618531007384	0.001006496719296778	0.02369416983448196	0.00100454343491531	0.07188597010153269	0.001542212881935661	0.007389957858463331	0.07120578445469918	0.07747340321305111	0.4565046627364513	0.4102663887315509	0.00102140977724823	0.02067363218796509	0.06876068162483071	0.0850684710092335	0.002397339749076262	0.0107558854962695	0.001032813430017541	0.004539185436401781	0.00105172993180305	0.008962054116855377	0.001052899532273169	0.02731560023396542	0.001024091568375954	0.02341764415402998	0.04566679233540492	0.04585236762382153	0.001011050486531035	0.008695479048668235	0.001093372357500398	0.01370924956024129	0.001042020257073887	0.01775739894635572	0.001016152819089076	0.002049734679546102	0.005350996977121244	0.02265562005766386	0.174032133276341	0.194834259528762	0.001050222020340265	0.03666237525399278	0.00102570134191454	0.006598225916945686	0.001046890279310946	0.007338037419785952	0.001003644256604621	0.01875817643562381	0.3160149951595258	0.2690510136175879	0.1837620991879257	0.1890133607266666	0.04708864771709232	0.05297764228045879	0.001005249352422743	0.02153086595224885	0.08706128438085599	0.06859329225410624	0.08724315376813062	0.06828064443304234	0.07149319698269052	0.04610440785800311	0.1027522489304166	0.09097402642508341	0.1235403289189278	0.09699121082839048	0.01339856867296675	0.01454839782425136	0.005587249030445408	0.0048196350484746	0.1236980471591945	0.1042918330503958	0.07147228856338642	0.07306373571380413	0.07616775214996467	0.0648212350199962	0.002157449954494562	0.009880406487259711	0.001492839372375744	0.03527546879693945	0.04195882139156078	0.06358788373342521	0.001503801779724444	0.04715995734447746	0.001137051188163105	0.02319397150336295	0.001247483823464033	0.004420490743596411	0.001204446135316815	0.007994152412312421	0.001003382298638659	0.0088929469034205	0.001006284906639413	0.01552334144985206	0.001026396988173655	0.01961023177702433	0.09394416661710855	0.09330312786062073	0.07101410355495236	0.06848574805620282	0.05133830969585921	0.07659783551279234	0.1085208968006028	0.1058163091642987	0.05837996441036904	0.05597512635918929	0.003074057330519266	0.03274923385392556	0.001798827467788142	0.02562716946191921	0.09225198320158447	0.07033656144671756	0.00130734758940877	0.0122857866496908	0.02195509733551121	0.005204209612765308	0.03950119554849222	0.05205308568360344	0.04366282768775954	0.05426888679794738	0.004439509621451782	0.02231615249323601	0.004111996797314907	0.0944168077644021	0.07035226500940561	0.08860979254169234	0.01660868627672938	0.008657155470738892	0.01721685631758575	0.01726437074691334	0.001046523518289613	0.01264741653535204	0.05670694821414418	0.0527752375812844	0.0926502472529194	0.08703386073731934	0.001053269398731268	0.009391210904938047	0.08906358485387619	0.1222210114646895	0.001010211740535525	0.02617744065963508	0.001003741653875703	0.02777113649236972	0.001007126031375375	0.017120407034968	0.02481569332046883	-0.01598188517209641	-0.0156343643431467	0.01798310929385843	-0.01467186245647706	-0.03760617715228529	-0.01897168213189285	-0.007586164476587282	0.001013122624982173	0.001008738001842379	0.001003609924085747	0.001009190308381038	0.001042574846169646	0.1122858835493991	0.1455174864583749	0.001155924768110328	0.0278799109730956	0.001092648376762956	0.001919395596043335	0.001102334571078983	0.001007337161058859	0.001005238299260737	0.001002710391350741	0.02916926656402238	0.4528116412272022	0.001020727910738799	0.09599744988883788	0.00613602680383515	0.001028479743340078	0.001049837249312854	0.001054439733415681	0.001024394670281584	0.0423210745609126	0.001008008180042827	0.001108746371262286	0.001068730413957894	0.001013893048246147	0.00710869100411158	0.1821098528950495	0.001063793109663774	0.001016494762891804	0.001035994283567262	0.001003962152933083	0.3515893985386657	0.1683963468557987	0.04547164316462635	0.001004439607667054	0.07031917954897643	0.06982965973302357	0.05812806187059572	0.101362788308897	0.1156835033845798	0.02101265259470248	0.01200310286197838	0.1234240577451987	0.08271975696808498	0.08263037466132551	0.001029852096827831	0.002044889764165776	0.02916329294149436	0.00142474529006705	0.001062338459209089	0.00109889158275075	0.001036303946137598	0.001003912750243977	0.001006086551952474	0.001017558736487103	0.09352361059399911	0.05779647957257933	0.0260821825924667	0.1120235395534998	0.05973293084758263	0.00148878872504241	0.001082925208487282	0.09104721593173593	0.001042439282862649	0.02281506358168543	0.03448155663640867	0.04757324100887154	0.005669173468453964	0.001116918301050904	0.06249984886153991	0.02622020225363072	0.02407302350645402	0.001001689708901014	0.03135040897608812	0.09942143553990554	0.001036804862218214	0.07053698129712163	0.001011488517974995	0.001004194630657013	0.001007966465582668	0.02585446406372064	-0.01698742943955552	-0.0151517608013748	0.01924545307868107	-0.009590302246894502	-0.03232170709455987	-0.01642693877247695	-0.004177009783068247	-5.694422244354968	-4.298613994320458	0.08740244462423305	0.08255753410927985	0.01732451959171793	-0.009009204821726451	0.07233555464091934	-0.1039835590489637	-0.2360614206609086	-0.09927276585299311	0.2251338468732971	-0.003163395991474981	-0.09521027634727397	0.01297304205217208	0.1069761826170721	0.3454094208502608	-0.04156538466912731	-1.959084053263457	-0.478615547212931	0.028440038742422	1.597267459049227	0.2456743960949706	0.03424931310993129	0.02738995311461475	-0.03114037766268009	-0.004765420406470424	-0.1987285765471004	-0.04360937677867503	0.032890717285805	0.02581809853578813	-0.007153880129231299	0.119338029745101	0.1102136633459256	0.05011612220860779	-0.01632625703139093	-0.005020886446896884	0.03876284336087903	1.122750535675018	-0.548021618297137	-0.1063527008526125	0.00110220424825613	-0.7517819029865053	-0.7594025294819988	-0.5090192870738905	-0.1379478137887811	-0.3560136198499128	0.3658431555240446	0.2798564535472601	0.5371347291236457	0.3028007757619119	0.1953133077325915	-0.06768515372625332	0.002954880425108898	-0.7287103942833236	0.04665742779667739	0.02990437405736573	0.008443184452389585	0.0628429485295736	0.0348119884986194	0.08993117067961789	0.04181186367241716	0.2225646041649386	-0.6565536543572807	-1.52647617739842	-0.1901776008097787	-0.004468757474084523	-0.07656415878047407	-0.02851145484473417	-0.05518595502051585	0.05751005233540509	0.0310055087856501	-0.3080714462301107	0.19057906073078	0.07966381730906845	-0.4182946220094682	-0.3479254222962603	0.3775231578388875	0.425629290385579	0.06088900892980977	-1.326813487113592	0.09728075038027874	0.02744405214160741	-1.132922067521626	-0.0150111785431409	-0.01300399931742667	-0.01267827688902704	-4.841275612673572e-14	1.24923980286647e-14
0.22	0.001165759751320122	-0.05395278659941442	0.07655238185179158	0.512992620811802	0.9360527639073326	0.006959651840370512	0.2367252250599164	-0.0703010626773229	0.03733514579193815	0.1435110111273852	0.08411946356799967	-0.1273707249676529	0.003617021709426364	0.07997501006323846	-0.1145418624065213	1.12595933826837	0.1886521333966681	-1.125959338268368	-0.1886521333966611	-0.2465495479602039	-0.08444387771584932	0.01586604713897354	-0.1373151782786237	-0.09332302820325496	-0.04901200465279525	-0.02482326064220515	0.09848459076310474	0.5952880261416829	0.6694025120057918	0.08359589682465496	0.008435675494233991	0.2068060275172131	0.06518942460667952	-0.2643589583420856	0.3819517245826139	-0.2794498969411198	1.285500906273212	0.1327782444250028	0.03815894841443765	3.217446365605527	0.7888486456840436	-0.2447420871253246	-1.989657892981571	-0.1371825158162689	0.4554177389905499	-0.02316225410710388	-0.4095916816111755	0.1804877449773793	-0.5616373104214277	-1.396393132152533	0.5616373104214275	1.396393132152531	1.508094773541234	-0.3015993834272788	-0.08873087760942408	-1.37135909757948	0.4262810393353066	0.0679395592877568	2.806383127807117	0.6040873376360677	1.207405095258004	-1.440094474178026	-0.5457564235059089	-0.2887961135739559	-2.267338215529249	-0.07602828756324045	0.001013190311154246	0.01470293971513419	0.001008672959648629	0.01698516881093247	0.001007287496255061	0.003825679722314987	0.001010700323817869	0.004655774361103693	0.001040691232805514	0.03830897749599144	0.1132463430687791	0.1226603084503373	0.1485210032943177	0.1373272602933915	0.002096337773547271	0.008848731547389526	0.02573621574552443	0.05400297203423441	0.001096822736196972	0.02266460742321097	0.003159341363909444	0.05199589225811901	0.001107701708323032	0.02535161181619206	0.001007081077696212	0.02477727665413767	0.00100502332212697	0.07536615938841716	0.001283073845089343	0.007025674332234409	0.04592440272233988	0.05650888074171855	0.4545878426586031	0.4063622748045598	0.001020986229801937	0.02088656522188925	0.08447109716222101	0.1010816548459767	0.005596956259258542	0.01411115026457818	0.001030181297702975	0.00483829341038941	0.001050599647661626	0.009115614582959591	0.001053869654716018	0.02714742701639663	0.001024320747599866	0.02335028110034117	0.04389961206873415	0.04405354983078936	0.001009298305581124	0.008377193471456806	0.001104957812401413	0.01414066626790142	0.001062879276883633	0.01800978790544837	0.0010147327107557	0.002256199787279192	0.006234142336985676	0.02356793591205947	0.1780391863331221	0.1962188060742381	0.001060502025104853	0.03715438543596938	0.0010205280307382	0.006475129110637602	0.001040146887340276	0.007277417102558799	0.00100384639018973	0.01914042334541895	0.3299526999292187	0.2795671631150987	0.1769824666214716	0.1838798642215609	0.0465436851420454	0.05240341626541418	0.001004778303967754	0.02171118473208145	0.07789547194701449	0.06128347584139494	0.07772577408559865	0.06089973524732653	0.0639329759424358	0.04113475381812278	0.1019961152804991	0.08963525242406936	0.1196970209132073	0.09362868215872941	0.018166869599549	0.01804355012382396	0.01065144006556069	0.00838561310548282	0.1230148380965922	0.1090496636358771	0.07864568053540721	0.07689271700129739	0.07993485955702348	0.06706333238554434	0.001616777271060656	0.009364148318889808	0.001931393854525855	0.03538442793101449	0.03443270314926385	0.05648649356247207	0.001444382153477242	0.04759783495250326	0.00110148641653162	0.02348778545675958	0.001164068496767471	0.004659781561001951	0.001119783026765726	0.008696405639086356	0.001003731951544005	0.009222340260012509	0.001006156361938807	0.01651680415368421	0.001022026809242228	0.02057349633755361	0.09319851614453827	0.09502535792350496	0.06405937702388581	0.0623977306533816	0.03558739868058226	0.06093877394669763	0.1088921548494317	0.1026878375730895	0.05890066349833956	0.05570314392689325	0.002218003619704893	0.03215700917921514	0.001458884013724959	0.025589203689802	0.09460732983163081	0.0721759340395651	0.001178168391043249	0.0129370259860789	0.0228312930613518	0.005674796080843889	0.03654903509967833	0.04907306108664574	0.04418787837544767	0.05428896642299724	0.0050024869487468	0.02286252219597549	0.002671612839618465	0.09012975886325386	0.0657947304741132	0.0849398693375935	0.02253229578938205	0.01271521049395202	0.02111664006459567	0.0212019993752645	0.001025023018790939	0.01363310236289037	0.04286929184398391	0.0405143693108718	0.09644232632478525	0.08846756040516095	0.001046437040701161	0.009666301225238247	0.07736318993853254	0.1096198531090317	0.001011110611834747	0.02592107206114955	0.001004057296947286	0.02753577799322267	0.001007719157889168	0.01693319230064556	0.02554500771151924	-0.01685738401524157	-0.01515340273379443	0.01917804892044286	-0.009516533564374041	-0.03220777005813735	-0.01593706605411288	-0.003129129513784576	0.001013351381428026	0.001009098374612895	0.001003756229202172	0.001008579853816415	0.001048550785088949	0.1134825852569682	0.1448216961936106	0.001144456142603509	0.0254703250890063	0.001085497883354446	0.001620479427232222	0.001102039656679368	0.001007982390584689	0.001005760153485317	0.001002069600889982	0.001497508575054255	0.4480703301886878	0.00102038482739467	0.1129469665783652	0.011211995374697	0.001026512431987605	0.001049046676123658	0.001055262772603975	0.001024693189717809	0.04126290302604099	0.001006968632069547	0.0011237545411856	0.001097407763467145	0.001012697440690511	0.0072764442480202	0.1867268126911293	0.001077228062034424	0.001013809343172845	0.001030599327713078	0.001004138747550127	0.3634981507351149	0.1634896804160697	0.04616485464054642	0.001004146211226463	0.0615906931909527	0.06081799445332068	0.05083818559605197	0.1005662539971058	0.1126179452323211	0.02545191844057203	0.01932256889242391	0.120861169103252	0.09248375906314274	0.08685152571929276	0.001030841697956104	0.002666094791277973	0.02243277139898063	0.001347971425009905	0.001063436151410057	0.001055749686646117	0.001022252060039491	0.001004251561885932	0.001005967719217004	0.001017108741151622	0.09108981975590384	0.052740087127398	0.00875957422550293	0.1074099010180958	0.05944580341321593	0.00114283167191791	0.001095763499431009	0.1032850769022746	0.001035283303116938	0.02460165704157615	0.03184350692914175	0.0428182170408312	0.005584863418520078	0.001095019007360185	0.05773284380595961	0.03162134880184107	0.02670920493314536	0.001001791654918498	0.02119449257211522	0.1035842546197382	0.001040637263703888	0.05425930406825365	0.001012508481186061	0.00100454484523502	0.001008643007148254	0.02611959392646935	-0.01766786014622987	-0.01467326209065197	0.02033928646790824	-0.004324320331010384	-0.02675239444577821	-0.01265751361715076	0.001851845583660143	-5.372801378101681	-4.17502621908148	-0.03005576406860609	0.05368954654238565	-0.02545022111054044	0.001940003317797524	0.07079915124096223	-0.04623333529600519	-0.1748893792230515	-0.05463319700523175	-0.01144955120317986	-0.0008058624007545005	-0.02940824199379732	0.01630855386761111	0.1096437199167293	0.3503554663335602	-0.03656151445512747	-2.23631500096577	-0.2699554367789073	0.00613606867902945	1.603220144297653	0.4231880363517255	0.01871667214900904	-0.008840017225001395	0.02036609350699992	-0.005747482488635307	-0.1606239021650198	-0.01860458329530331	0.06398751947482699	0.0240927452971672	0.07324605662973828	0.07078475245772044	0.1673849761279436	0.04768898723053714	-0.004483472741405489	-0.008519967324601774	0.03776311417985729	0.9844891838761326	-0.4825755446528371	-0.003811905531509517	0.04031746701496587	-0.7093621934960047	-0.715856878040639	-0.4849210785271444	-0.1333144493548128	-0.3191699883592088	0.330165588609744	0.4288609959492584	0.4089337263122522	0.4592663394673002	0.2514515202728801	-0.04326323229614853	0.01789761301540274	-0.6879392198727257	0.04528845504416577	0.02899113610181234	0.05657883802557108	0.07780861070023708	0.02920341126682376	0.1158833332460471	0.2023506815829758	0.1200358075385382	-0.5681238754555511	-1.597265222400168	-0.4156342656814787	-0.0506827659818921	-0.05272690036292951	0.0291716189210719	0.4195722662386588	0.07182566605500103	0.06611824335740507	-0.2921168824512926	-0.1326344098381669	0.03668396224396712	-0.4384397393924039	-0.3891148082540408	0.4385575172592514	0.3719039838209199	0.17824954419489	-1.119441172014691	0.1878639829638165	0.02997384247774832	-1.383084263092447	-0.03553535190676991	-0.03343256769991237	-0.0242315480556837	-2.52837358171539e-14	1.99777503017016e-14
0.23	-0.001751589798725643	-0.05003676034062292	0.0731458104160303	0.5257866644932111	0.9372453309496702	0.007346891132681533	0.2685065627253923	-0.06243384953369151	0.03384637724725085	0.1240598971969098	0.08268038754250413	-0.1216000318669741	0.00346260329246461	0.07584267235205366	-0.1120577484230474	1.117305866792172	0.1747911627756456	-1.117305866792169	-0.1747911627756205	-0.2312880814434951	-0.08759716696194168	0.01496868689607982	-0.1511346335528697	-0.08905197561436157	-0.0481855561596891	0.002230066616238204	0.1042930133283213	0.6077741544259548	0.6560079270162963	0.07911074404933098	0.004736936253169385	0.1853572749311174	0.06464112742328637	-0.3178057234247917	0.3969760689929338	-0.3958004123860857	1.2735708174653	0.1053124083105147	0.03865974878774027	3.136632706433774	0.7824627494620483	-0.4389203765548574	-1.900239448406761	-0.1484871577969084	0.6909311382004102	-0.00784335310299795	-0.4113157508843208	0.3094128219246015	-1.164063279275488	-1.371815839293827	1.164063279275484	1.3718158392938	1.543240867359049	-0.3299617144642564	-0.09093872150939077	-1.402656309514767	0.4262385952255938	0.09830438709152227	2.607394928520745	0.561450116700457	1.289964892330946	-1.206586853883196	-0.3550385468030517	-0.4490390637259466	-2.021483647617579	-0.03326690805391456	0.001013434445275505	0.01515478372297425	0.001009079757441212	0.0176905703881052	0.001005569563382779	0.00384885810829885	0.00100948847894833	0.004621141450360796	0.001047190774560602	0.03902225187118195	0.1145133866413637	0.1225926374781942	0.1468525652280733	0.1357584408472218	0.001678865945161409	0.00850019008976313	0.02379126376334229	0.05238452910868586	0.001089449179936251	0.0226542803956021	0.002356395218724218	0.05180032561655115	0.001100531244209102	0.02552709302969766	0.001007739196627015	0.02587949008872339	0.001005570629383382	0.07887551224471154	0.001145348884449632	0.006776094053419043	0.02546208780026705	0.038596605986926	0.4519002347540614	0.4051746664294187	0.001020630200424053	0.02109857028822293	0.1005358778162863	0.1171378207638549	0.01047119168573039	0.01915500909934656	0.001027978578592225	0.005156165878255966	0.001049781014158166	0.009254026653351614	0.001057025380315726	0.02688880141906044	0.001025803338500856	0.02319657509609603	0.04299270251859386	0.04282456664101233	0.001007930412253344	0.00828456790828164	0.001115781542567411	0.01457799768876351	0.002116744228241233	0.01928826947960094	0.001013372658954764	0.002516604690985756	0.006260230739529462	0.02362766057343832	0.1821203823790909	0.1980878555110385	0.001071726293053921	0.03762742158087142	0.001016794937470136	0.006376518114868087	0.001034552334257528	0.007223330736316772	0.001004021642032412	0.0195188882485017	0.3427860846676502	0.288862024319502	0.1699847268007464	0.1790100210242762	0.04458909711919555	0.05199089247860098	0.001004405468825441	0.02212845961814166	0.06879584017884043	0.05433321481863664	0.06835008490451942	0.05390493801894735	0.05640248147876805	0.03637490917493513	0.1002369847786963	0.08775921440952565	0.1152627439562095	0.09012543688858682	0.02154413859633877	0.02059865150195096	0.01499275356923304	0.01214950957188781	0.1210088529489365	0.1124248224944163	0.08699335139723924	0.0820542262298133	0.08450839269506964	0.06990108390892531	0.001332836768648586	0.009074544707801904	0.002184469146841344	0.03541525142152423	0.02762584713552	0.0498616869359478	0.001385160320274964	0.0479445602383388	0.001082041661322819	0.02375403774789967	0.001107239691902468	0.005000055274933751	0.001070477689511714	0.009551452491086656	0.001004089942110941	0.009556674217988954	0.001006143982016251	0.01756320689786145	0.001019942514260322	0.02161109242845573	0.0909316160250489	0.09545993318941173	0.0581307386350624	0.05706372757686849	0.0221373229331775	0.04772220477343604	0.1050468251386312	0.09734548875448398	0.05842431379874843	0.05476465402342794	0.002011549841083186	0.03220800300969019	0.001287055773906345	0.02580769562129559	0.09836562499244272	0.07598382164566563	0.00110806394200512	0.0137103529637968	0.02431871835834954	0.0064165971556898	0.03367507902674273	0.0462220827324365	0.04060730859451388	0.05067145523071916	0.004846259728544588	0.02270658137925077	0.001901264449522301	0.08552394009622118	0.06119752304038036	0.08105558912745307	0.02738688525614501	0.01712386222225007	0.02357666135601047	0.02413299089870054	0.001013683501878813	0.01475655838089027	0.03173723578814257	0.03047900765770893	0.1013134218710275	0.09082479364271867	0.001043406399817803	0.009918707254375459	0.06372117898378819	0.09596052010118081	0.001012194646315231	0.02545399770959178	0.001004428540885245	0.02709170387557466	0.001008440243942841	0.01662422411774053	0.02558458927924614	-0.01731756881991696	-0.01450064002612579	0.02022698937788701	-0.005762461053590996	-0.0276318465065415	-0.01167582022574741	0.003632377662523294	0.00101397376801119	0.001009845553007302	0.001003803302288718	0.001007929024655334	0.001058528778606472	0.1188237581149065	0.1437862952792673	0.001326195278670274	0.018289499304997	0.001078621658122045	0.001426104984483768	0.001085473980066048	0.00100879781607199	0.001006461757625602	0.001001761417465004	0.001254028281622025	0.4438984411969273	0.001020153767076984	0.1307868418756795	0.01946274932475504	0.001024986842876924	0.001048829314646634	0.001064580627513363	0.001029591176426205	0.04245516324719328	0.001006116141778929	0.00112983821293722	0.005008799424216999	0.001011330946000173	0.005449474380085521	0.1906777484444366	0.001088640187889622	0.001012148655032923	0.001027147416829001	0.00100425925149563	0.3735846036360905	0.1543055202052714	0.03886028344137955	0.001003908536676325	0.05288507251489683	0.0520677948444932	0.04355352963175255	0.09535460276708291	0.1055145696979146	0.02515825857341253	0.02001658021379903	0.1156294795666516	0.1030438551571031	0.09386407496857585	0.00104184080417414	0.002264815911173276	0.01749761079958256	0.00130267467223719	0.001060414268521602	0.001041571260798136	0.001016522680519709	0.001004640962402915	0.001006269330643393	0.001018335559515774	0.08500483440714045	0.04884412465687012	0.004917288590616856	0.09279540765677452	0.05643533905276329	0.002347992154638147	0.001118319386769493	0.1037953145796569	0.001034886471617817	0.02717860893940496	0.02901323436730269	0.03077366623133071	0.00391566347839488	0.001096011978392521	0.05331223465669302	0.03393457174876265	0.02600864915722661	0.001001958392774793	0.01641281590691587	0.1119969723373623	0.001039926025865351	0.0389625128652293	0.001014011802386754	0.001005043365108247	0.001009654047436458	0.02519616712919407	-0.01749752056354194	-0.01370977966683603	0.02118609216331419	-0.003158901120872754	-0.02375948460355614	-0.006629219684259016	0.01181831050192171	-5.069756108708031	-3.97291439064751	0.08264881239670098	0.07884858270536507	0.0161817823805099	-0.00628845846380817	0.07113060698622831	0.03621269420867824	-0.143789694098015	-0.01868027793292592	-0.3027482596625248	-0.0009166214826657261	-0.008511468418104969	0.01874296285665083	0.1111061692192878	0.3519541459604289	-0.01749010010244032	-1.374229920080805	0.004398391015348824	0.02878448282492923	1.611708509785644	0.5833135735262783	0.03829512975583961	0.02509669028771645	-0.05287589361809782	-0.02240030120088214	-0.08559252207718369	-0.001240757888834056	0.03297930048595631	0.215221200402366	0.002080033408847511	-0.04963052308158487	0.2068875559629159	0.04657419473141764	-0.01260368628815278	-0.003765897328378125	0.03816840575957276	0.882325467715336	-0.5072180401131152	-0.1007720080264917	0.0467144748792297	-0.6826229947056236	-0.6849054087200822	-0.4681022317365801	-0.2389265598450541	-0.3816208609912942	0.1860483298901865	0.3302609806325223	0.2663009125241353	0.5689480875689893	0.3162489025799478	-0.01833156571212326	-0.009793274698849268	-0.6327169678779986	0.02708033952897815	0.02476104054798606	0.02312887644112309	0.09355758251829564	0.03556497231171826	0.09998219748755761	0.05516940210609347	-0.03490425809357323	-0.4981384016111006	-1.074134889950265	-0.6527612964538291	-0.1354617535318137	0.05300493046928301	0.02092939776212456	0.3390063789164665	0.08316910940995076	0.0860654166928094	-0.280373487979523	-0.5666767595012354	-0.06041981868766581	-0.4791656632831444	-0.3885651930796611	0.4436368435004159	0.2221633151359806	0.07764816911921588	-0.8833982881592297	0.2860864430967727	0.02189677814442536	-1.356749423735274	-0.0573147600282781	-0.05491446731807099	-0.03717459081702293	2.401125292680308e-14	5.289219265971916e-14
0.24	-0.005164250151143495	-0.04609881438406459	0.0687576531602541	0.5384692969102179	0.9381505569589738	0.007720263591946502	0.2994141099675942	-0.05469443235942641	0.02883856316601119	0.105512731054278	0.08119263104131196	-0.1137078970625806	0.003457716170800891	0.07185989724034546	-0.1084920505639646	1.102777946793748	0.1612955196657528	-1.102777946793746	-0.1612955196657459	-0.2157038838618517	-0.09106117697870401	0.01404332169796919	-0.1655707915138575	-0.0848320739631863	-0.04702683195583259	0.02738689002097718	0.1097906519231202	0.6210902106029861	0.6459154883248542	0.07641983758370831	-0.0005068523622061329	0.1663949276463199	0.06453137126683503	-0.3634211188114372	0.3863356641417134	-0.4757670609430097	1.263218653392752	0.07531003779459122	0.0353855818052338	3.042688280948836	0.7632894518124687	-0.548551194441308	-1.808868335407819	-0.1469186109379123	0.8797060797378132	0.006744004926155491	-0.3796791617196785	0.3968045200884192	-1.736527014866474	-1.323327629925813	1.736527014866474	1.323327629925811	1.572640986528832	-0.3637435375608615	-0.094331868652601	-1.494699634927711	0.4160508517918	0.1343947014379406	2.427082357066946	0.5419305435509697	1.373390673810064	-0.7796652145673175	-0.1869071615659945	-0.5978059884370621	-1.770057155269491	0.01167991782613825	0.00101386779804364	0.01560040090012833	0.001009656829608281	0.01839129674223027	0.001004734571082814	0.003871233051467986	0.001008557277834647	0.004581567731803223	0.00105543017253675	0.03971708729915703	0.1174659148223608	0.1234548334013293	0.1454329657712963	0.1343531627296836	0.001560477115035847	0.008403022321621661	0.01931663950931693	0.04813782232570688	0.00108232427016481	0.02265313342625699	0.001856051020173416	0.05184953524773217	0.001088661517527263	0.02572557655370429	0.001008476007016426	0.02700554408293704	0.001006195123108919	0.08241402312837298	0.001076317993178907	0.006593161154941417	0.01405604798204386	0.02846248293879415	0.4487468875457628	0.4058895352100398	0.001020336685020498	0.02131264564362166	0.1169789526328982	0.1333897344518963	0.01694673236879095	0.02573201859365682	0.0010261145709848	0.005472942172858441	0.001049263140815671	0.009389033569724264	0.001063263362396241	0.02647421553111485	0.001028994404898605	0.02295414342000379	0.04305713029227957	0.04233330366355324	0.001006820345130734	0.008325973742659989	0.00112423436471517	0.01499026299278693	0.004590526357732641	0.02198656453068059	0.00101200938068814	0.002762702642480202	0.005367724096191843	0.02275951139578653	0.1861334033400826	0.200365810088132	0.001083044278101642	0.03807898838985056	0.001014098520010034	0.006275756187159805	0.001030029524224158	0.007172727327855154	0.001004169506087561	0.01990856224712258	0.3546010887736019	0.2973705206836443	0.1620781168645946	0.1734190045130885	0.04014349536483109	0.04994639298094956	0.001004100247658894	0.02271701352306138	0.05974091144750812	0.04759235627427885	0.05911485420074102	0.0471655702512245	0.04889054589088163	0.03175162155089233	0.09700628065763239	0.08491605310146577	0.1096884922819916	0.08599342903248178	0.02313776272875645	0.02186838957934398	0.0175283945763547	0.01511768638390227	0.1176657733194381	0.1143797392289416	0.09618571221434419	0.08818993037933448	0.09010254217287091	0.07339131280067514	0.001196218588449235	0.008924035490096849	0.002110810347963555	0.03522735524308478	0.02163306117593842	0.04391825695599775	0.001332893037854833	0.04819991649116558	0.001070810628487094	0.02399304063618995	0.001071737311901021	0.005355418523376064	0.001042964615017011	0.0105746937458612	0.001004463645095068	0.009891671545292273	0.001006288676236018	0.01864814774137534	0.001019514551930753	0.02267690168949115	0.08701129150373915	0.09429160268697373	0.05306824722183253	0.05244572938596671	0.01303072176975167	0.03889435059264545	0.09661373592130688	0.08963409567574646	0.0568012355767467	0.05302497808002863	0.002509397618737913	0.03301869306889765	0.001212368402105719	0.02613584425266402	0.100726962744828	0.07889608409659025	0.00107281602306448	0.01460699577274766	0.02632262206624051	0.007472573316229001	0.03080719774245764	0.04341969733567277	0.03303242403275406	0.04343925261578323	0.003937904871008123	0.02180317196489839	0.001515171515554935	0.08061761261213264	0.05664581613496982	0.07715208629005901	0.03099457576587349	0.02159722766585779	0.02451227576005372	0.0258026455632171	0.001008099700761398	0.01581019593946604	0.02341708108306039	0.02293106095686491	0.1076406039279865	0.09423936483807947	0.001041535941266879	0.01013202508400409	0.04902153680778804	0.08232552292930656	0.001013488423860027	0.02478607202809949	0.001004863454494553	0.02644684441700605	0.00100930637775388	0.01619745043838599	0.02498216527030463	-0.0173574040330167	-0.01364073084102548	0.02114117332730569	-0.003734157409905119	-0.02411126542786145	-0.006236542327697594	0.012530523333467	0.001014596154601099	0.001010592731405123	0.001003850375374422	0.001007278195493844	0.001068506772125183	0.1241649309728447	0.1427508943649239	0.001507934414736835	0.01110867352099754	0.001071745432889886	0.001231730541735984	0.001068908303454657	0.00100961324156035	0.001007163361765994	0.001001453234032536	0.001010547988178695	0.4397265522051672	0.001019922706760483	0.1486267171729963	0.02771350327480674	0.001023461253763572	0.001048611953171046	0.001073898482419261	0.001034489163131081	0.04364742346834567	0.001005263651485993	0.001135921884681937	0.008920191084968037	0.001009964451307178	0.003622504512151172	0.1946286841977436	0.00110005231374219	0.001010487966891587	0.001023695505942632	0.001004379755440296	0.383671056537066	0.1451213599944734	0.03155571224221352	0.001003670862124305	0.04417945183884105	0.04331759523566608	0.03626887366745273	0.09014295153705616	0.09841119416350633	0.0248645987062471	0.020710591535177	0.1103977900300499	0.113603951251064	0.1008766242178595	0.001052839910394515	0.00186353703107626	0.01256245020018423	0.001257377919464819	0.001057392385636097	0.001027392834949482	0.001010793300997502	0.001005030362926677	0.0010065709420691	0.001019562377881255	0.07891984905837428	0.04494816218634112	0.00107500295575654	0.07818091429545211	0.05342487469230806	0.003553152637358505	0.001140875274106571	0.1043055522570391	0.001034489640120619	0.02975556083723374	0.02618296180546005	0.01872911542182203	0.002246463538270546	0.001097004949424668	0.04889162550742224	0.03624779469568663	0.02530809338130953	0.001002125130630748	0.01163113924171663	0.1204096900549876	0.001039214788029652	0.02366572166219809	0.001015515123590377	0.001005541884987113	0.001010665087728229	0.02427274033191869	-0.01732718098085386	-0.01274629724301996	0.02203289785872007	-0.001993481910735215	-0.02076657476133399	-0.0006009257513672416	0.02178477542018314	-4.773061789452155	-3.704649421502807	-0.03130113001890882	0.05275450202777726	-0.02561090966547465	0.0009518417468417566	0.06711136176385127	0.1397400437606986	-0.1421811134967962	-0.004358458993537535	-0.537102322702208	0.001030149244914413	0.01954701255042882	0.02090901595956981	0.1144118318465979	0.3561870718115465	-0.02323203832332441	-0.6806846595819184	0.1105399943546961	0.006550126540998491	1.642369698338831	0.7298181682650616	0.0184974375681521	-0.009521047897069387	-0.01082596461507492	-0.02349261680260934	-0.01307985969637614	0.008201696211098852	0.05897429604719491	0.3080554406630421	0.07038466629500374	-0.1147900150123919	0.2491660041872454	0.04339512000656316	-0.004913659151392865	-0.00782337577577203	0.04000493329301501	0.8272162158220019	-0.6268102074338415	-0.3302070477009292	0.07457327076265798	-0.6674816978170706	-0.6647709859110357	-0.4576096746955615	-0.3267391080472784	-0.444922505552147	0.07309292848175664	0.2697170650445371	0.1248853015087932	0.6541053236695004	0.3819469939467652	-0.01544435349280663	-0.02584632058433182	-0.5516638905570802	0.02701464844016737	0.02354125553747182	0.05959674492402577	0.111447491260352	0.02933608507050326	0.1235909531115617	0.2079933155762404	-0.200545346124182	-0.4249228983256595	-0.7195222240072775	-0.8894431177060064	-0.2109199739499163	0.09921234539051345	0.05110295888921295	0.2404472352033104	0.09648883230734655	0.1289532604869523	-0.2823982909215944	-0.8555726943214845	-0.1128097568150101	-0.4985414828114899	-0.3929593336885764	0.4515002603112713	0.1196366120201484	0.164285852300801	-0.6219581815521257	0.3993315745238426	0.02215620257632129	-1.378217095884677	-0.07570561789439104	-0.07358963589257736	-0.04779264735361393	9.462666039506598e-14	1.065266343462397e-13
0.25	-0.008898535968518298	-0.04236222839569837	0.06378303675090288	0.5510575968200543	0.9387543065384237	0.008039503945197184	0.3291841955012215	-0.0471594666774114	0.0231795390885298	0.08775082157150921	0.07975426474970639	-0.1042765737787849	0.003484478748983152	0.0683260647701345	-0.1042791705272861	1.082622254382361	0.1483564132408945	-1.082622254382362	-0.1483564132408754	-0.1998347475824263	-0.09487368014553912	0.01307073805935614	-0.1811165657643931	-0.08075418227263288	-0.04546059065543571	0.05089039103594832	0.1152052226196026	0.6352193760793359	0.6407531521614653	0.07534001406831128	-0.007081190974139921	0.1496796672577787	0.06490546726005193	-0.379094831682514	0.3589664189694174	-0.5160609877273852	1.254787272760483	0.04567255960125511	0.02811007184569737	2.903370585738065	0.7427706097704869	-0.5743698651366506	-1.747473029820121	-0.1395811675547091	0.999827168820156	-0.004990180049856829	-0.3241838018177606	0.443545651986604	-2.293173259127739	-1.261787609270739	2.293173259127768	1.261787609270712	1.601034329226089	-0.3985317053776614	-0.1012693811221035	-1.597613599345674	0.4030918587493413	0.1796962744130012	2.269266067252999	0.5441658402162725	1.448931630463948	-0.2991646098200573	-0.03291444449072323	-0.7137977162507667	-1.574890423364468	0.06308342018386828	0.001014415599790164	0.01603353993512634	0.001010357442850811	0.01908948949780833	0.001004282369718149	0.003887565696768012	0.001007818250521614	0.004534923298357431	0.001066168074308476	0.04038570074174945	0.1218938863300725	0.1253645265482786	0.1441229685285565	0.1328660856525043	0.001509391862049951	0.008364118986619052	0.0141173139990971	0.04296931989945407	0.001075522828863276	0.02266550887850661	0.001542907079381305	0.0520849619647706	0.0010765221980738	0.02594605734472977	0.001009351203991567	0.02816313747343443	0.001006928680420368	0.08600236435860338	0.0010396007474154	0.006437232844907937	0.007786099723660607	0.02277308738191963	0.4454111251271877	0.4072073453829171	0.001020080816402616	0.02152044343703325	0.1334485846860399	0.1497953191121612	0.02127715231534482	0.03036018967418598	0.001024564405543618	0.0057648295759592	0.001048910032891768	0.009517860943046923	0.001067404799140982	0.02601514579170487	0.001031802356194888	0.02266455380686701	0.04414567822188816	0.04263083227920359	0.001005931935540589	0.0084154396470764	0.001139808808903467	0.01541013817923647	0.007837160072349145	0.0254336466203533	0.001010747618578071	0.00297608461601597	0.004194250210010519	0.02159250238227255	0.1901921230743524	0.2031808402612063	0.001321452982031004	0.03872360061885879	0.001012082512686916	0.006172880423381148	0.001026387663558483	0.007117624848800116	0.001004318641509874	0.02032127656768098	0.3658067862151547	0.305632513336945	0.1531913244041085	0.1664223953994146	0.03265097731386749	0.04502082128839198	0.00100385487075256	0.0234197031337457	0.05096277649234544	0.04109452862719456	0.05022851698182112	0.0407038065404606	0.04157822128634984	0.02730650864600865	0.09212049446231638	0.08103304580829966	0.1028777151277383	0.08126620758257289	0.0229400647815571	0.02180521988813304	0.01884712926948208	0.01743891617788647	0.1131934680212195	0.1150738763735267	0.104316419707779	0.09474580204632896	0.09498776851450133	0.07710864533344094	0.001149141939467722	0.008870281743182608	0.00234975764754442	0.03535108448979994	0.01705562243110565	0.03910583923982375	0.00130288919230034	0.04840051534407641	0.001064095906373274	0.02420323432158013	0.001048670735997328	0.005813222701499472	0.001026709383584028	0.0117929416756203	0.001004941099986643	0.0102179586020214	0.00100670654136546	0.01976445018226889	0.001020596101986367	0.02378317309541145	0.0816914505606364	0.09158717629550522	0.04848860869525786	0.04837553440899009	0.007273699360598571	0.03317415459669875	0.08517672232356202	0.08033912164371818	0.05412237102266167	0.05057475522811192	0.003049194371226977	0.0339901935526187	0.001175413182825167	0.02658021656709922	0.1024780740304718	0.08114270706072732	0.001055372342085438	0.01562946586766602	0.02784679239864383	0.008751944261819885	0.02804733004544506	0.04073683777960233	0.02465372888450688	0.03546671941068211	0.002979721647164525	0.02084098552580505	0.001314092038739268	0.07550430204661239	0.05209036511394644	0.07325066917288323	0.03323107175689002	0.02581880175061163	0.02434463076672837	0.02648832582379117	0.001005217613794313	0.0169606460645926	0.01797428653202397	0.01797199216375428	0.1140222679462989	0.09833415377074507	0.001040512704661404	0.01031865427752458	0.0356651693870738	0.07016155050146315	0.001015122987081099	0.02392749795841926	0.001005407167652924	0.02560838376963918	0.001010409598923432	0.01565697158445856	0.02414352731007325	-0.01685797016933855	-0.01280384729469237	0.02171797985997339	-0.002680823547487755	-0.02161267698292459	-0.003257668596103052	0.01444478371117461	0.001015315303028575	0.001011504405014091	0.001003779110276901	0.001006855354358034	0.00108482323470612	0.132004733232964	0.1415433548839172	0.00141228355636105	0.006090382204878108	0.001065648367347882	0.00120297619196624	0.00105963551280559	0.001010810941295589	0.001008139430402425	0.001001321194745448	0.001008037959891229	0.4363770758494268	0.001019722990978093	0.1656620906241591	0.02466078245831485	0.001022519378912856	0.001048483736583578	0.001069868774095297	0.001034924195656883	0.04699586253531525	0.001004790548278269	0.001173033603516575	0.01328119223492074	0.00100898610308854	0.002391680204818607	0.1990099799114329	0.001967174391725895	0.001009558383712519	0.001021668146303306	0.001004553450471654	0.3939353027439229	0.1339206939193285	0.01729519006279472	0.001003539143689002	0.03651937690232886	0.03568489507437692	0.02975759240939474	0.08127575983354676	0.08873034707891617	0.02088730564413201	0.01995764190021226	0.1035301142871685	0.1174168873037496	0.1023612569059433	0.001140118056178879	0.00322244169584549	0.01146394234821399	0.001283686027580965	0.001056864407578913	0.001022349046709764	0.001008942743175227	0.00100578285535077	0.001007624071634418	0.00102354870224235	0.07077036915802551	0.04109967443024693	0.001064006919269518	0.06209814759096283	0.04853885358286222	0.003666433524832344	0.001133587002329619	0.1054706350741091	0.001039520704508507	0.0294319269449561	0.02376895172036083	0.01191481902143119	0.001742225867126459	0.00111084031204152	0.04435412526046577	0.03544687474980356	0.02317260871161606	0.001002297038430117	0.01211578090164347	0.1255209312264545	0.001039644761048241	0.01626565953300552	0.001017931621143844	0.001006337761341073	0.001012312968534907	0.02320151893236509	-0.01598316765644803	-0.01201300378969714	0.02204285199364382	-0.002177362994472753	-0.01979097031526004	-0.002404189140297177	0.01048705072167545	-4.484477897827796	-3.384900540295129	0.08079912603228334	0.07873438743393979	0.01525502284082023	-0.007927546327382443	0.06588277407999384	0.2406640265554351	-0.1564233662373532	-0.004181008848748036	-0.5054616991232518	0.001619502307200593	0.02887805274774772	0.02322567646116092	0.1172890767010891	0.3618782717888288	-0.01134276826426895	-0.4497340623182353	0.1526619980014627	0.02784003759346383	1.639090024405467	0.2345603405639042	0.03437718151684888	0.02410116935807656	-0.06590836572077416	-0.03288594449837976	0.07083161894422546	0.01030004427357348	0.03301943753132405	0.3753422473507114	-0.003988934321735349	-0.1188163839229486	0.3161836250454295	0.08188452974956757	-0.01343897996214584	-0.00447461501268384	0.0427666207924849	0.8305062251269942	-0.7729912873532622	-0.6722766988159878	0.07028839471511238	-0.6320205530100373	-0.6275245598615112	-0.4318889029411918	-0.4463743155908885	-0.5005499804230178	-0.08065470278997441	0.1952708133087676	0.01261005780815977	0.6513859581373844	0.3570467503897912	0.001697418980609618	0.04514336192827988	-0.407102291215011	0.01497564138021853	0.0187901472658846	0.03940706761767849	0.1318533182173323	0.03386941354580544	0.1056310106291305	0.06152112656285823	-0.342779165997415	-0.3884529684901725	-0.4352294028961303	-0.9821496930181164	-0.2786213117651347	0.09311427960533614	0.04185036556546734	0.2162454187386079	0.1075343383868957	0.1310336193576545	-0.2567677952193986	-0.7531477131522371	-0.0825293675180119	-0.5206489985788889	-0.3890758925018657	0.3892891509336932	0.02030374410684357	0.08805474010773214	-0.374996145046515	0.4214524458793575	0.01584799239137537	-1.072268931322818	-0.0954985640585123	-0.09370330415296581	-0.05995013221971542	1.43627062955202e-13	1.269463923431094e-13
0.26	-0.01265932252404855	-0.03895978829686594	0.0584983380693693	0.5635719612491233	0.9390686617817303	0.008275416689897957	0.3573223568817241	-0.03985768166009239	0.01752884098163357	0.07048408108528302	0.0784244772862611	-0.09384598185025303	0.003285938754474283	0.06543429181412144	-0.09966565422960755	1.056943245776887	0.1361138883956418	-1.056943245776889	-0.1361138883956386	-0.1836862360799363	-0.09902730327780053	0.01199624363446725	-0.1971862311841046	-0.07669894933954957	-0.04341605215213167	0.07268517579253209	0.1207376136170058	0.649998627392336	0.6390049442942631	0.07568441063434411	-0.01471752633346824	0.1348592091605242	0.06579192245784028	-0.3687212664386239	0.3195064862372905	-0.537783515379008	1.248431557239285	0.01743117056836393	0.01872006009525861	2.716303450322692	0.7166533188770593	-0.5468860003331011	-1.709834536095454	-0.1252028452873093	1.079559808691142	-0.03831650963048588	-0.2512672588751606	0.4769317722745723	-2.84119025368385	-1.184011314004066	2.84119025368385	1.184011314004064	1.628516031142428	-0.4319675306457829	-0.1147140259075843	-1.599477868762794	0.411519100297869	0.2300541420194784	2.085339105390735	0.5654946037336748	1.503407841140305	-0.09683955532994207	0.09793685471947045	-0.810205337918889	-1.391096697012245	0.1141517587415773	0.001015049116390434	0.01647378720279647	0.001011163637485319	0.01980299125870549	0.001004020732104118	0.003903885190667252	0.001007237393871629	0.004470080447367402	0.001079696052812587	0.04102017172690769	0.127691700437425	0.1282374227509543	0.142851786765536	0.1312009141189678	0.001436027321268124	0.008304226128959782	0.008956023156337313	0.03785131761140927	0.001069073617309355	0.02268901469437033	0.001371724607981053	0.05245389074042041	0.001065816397685489	0.02619086076713106	0.001010387730269972	0.02935497022594847	0.001007783552671506	0.0896595305152935	0.001021181922649569	0.006298522898722429	0.004550143403623784	0.01961700948224054	0.4420656985511344	0.4089355743255456	0.001019853037537141	0.02172605850499994	0.1497984792997692	0.1661783907538487	0.02202308538201459	0.03119811125955196	0.001023318522621676	0.006050428573202151	0.001048669417744721	0.009647349894104715	0.001067459076839878	0.02545764056764675	0.001033423301756526	0.02232721175710136	0.04627493522772442	0.04371485676483497	0.001005251281700686	0.008544145820138682	0.001166153639805483	0.01581102566870944	0.01161141620858333	0.02937303487907029	0.001009627630275607	0.003157310702400289	0.002989559344648146	0.02037909179602194	0.1943546752062129	0.2067363544814124	0.001873856632161899	0.03964382306360746	0.001010609975907918	0.006051426860618353	0.001023553402460689	0.0070576851280699	0.001004480062897734	0.02076846846252074	0.3766270286472521	0.3140871233919908	0.1432857998931553	0.1579495853249618	0.02182281884770703	0.03615347084447647	0.001003666351545914	0.02420925628393407	0.04257111062916848	0.03495321078586253	0.04178848041828397	0.03461622298157487	0.03454859420918642	0.023104323558899	0.08548144829193705	0.0760583274897816	0.09477952878003407	0.07598186550421425	0.0209238336563469	0.02035673880261862	0.01916122792391532	0.01903794104093514	0.1076918644423879	0.1146052989931328	0.1105457755272439	0.1011039885102305	0.09839146218817468	0.08044279256413257	0.00116925206445224	0.008898060168313598	0.003146849186896204	0.03602124632319132	0.01413405836178821	0.03585055836095389	0.001301037551645443	0.04853683970348234	0.001060475682141537	0.02437469689599749	0.00103461845545004	0.00629241941398857	0.00101765938008083	0.01320478458073456	0.001005556141946104	0.01052802156096353	0.001007442196592362	0.02087999746523168	0.001023130717281653	0.02487252743945698	0.07508796011062809	0.08738723469059273	0.04421092151624878	0.04468993258785383	0.004305391195627791	0.02997551397875705	0.07149884805978006	0.06973914172907865	0.05042369337029663	0.04746261753834927	0.003376003991455223	0.03484150922609882	0.00115329176648551	0.02705442879527123	0.1039776844821438	0.0833683536936618	0.001049170091259574	0.01674826557470242	0.02848837994387487	0.01017549951783435	0.02543882704353383	0.03823245793317913	0.01690287738426708	0.02809202302430733	0.002246203479094546	0.02009454788887779	0.001220395419673291	0.07027406527476306	0.04750850470788198	0.06933553238515847	0.03402886160200182	0.02931250257025862	0.02323352846655959	0.02626480652541181	0.001003863277281875	0.01801630208923584	0.01535867716099494	0.01532832669638551	0.1198230646605034	0.1027049384330491	0.001040216385874982	0.01046255205704372	0.02482703919156741	0.06052631347038142	0.001017148699872622	0.02288631338654717	0.001006077024918293	0.0245807621223913	0.001011785280926446	0.01500550761811835	0.02314983372362675	-0.01579548333184187	-0.01203602381036609	0.02191688479414517	-0.002452299649173919	-0.02012941120389631	-0.003466886278191538	0.007551054038072055	0.001016034451462765	0.001012416078626734	0.001003707845178833	0.00100643251322171	0.001101139697286493	0.1398445354930834	0.1403358154029104	0.001316632697986162	0.001072090888767087	0.001059551301806095	0.001174221842197149	0.001050362722157843	0.001012008641032644	0.001009115499039531	0.001001189155450789	0.001005527931606141	0.4330275994936881	0.001019523275197019	0.1826974640753229	0.0216080616418192	0.001021577504061106	0.001048355519997706	0.001065839065766698	0.001035359228181752	0.05034430160228478	0.001004317445067957	0.001210145322342907	0.01764219338487377	0.001008007754866737	0.001160855897487419	0.2033912756251221	0.002834296469705999	0.001008628800532285	0.001019640786661828	0.001004727145502861	0.4041995489507798	0.1227200278441836	0.003034667883380727	0.001003407425251708	0.02885930196581707	0.02805219491308881	0.02324631115133663	0.07240856813003302	0.0790494999943241	0.01691001258200979	0.01920469226525057	0.09666243854428626	0.1212298233564346	0.1038458895940263	0.001227396201966511	0.004581346360630575	0.01036543449624411	0.001309994135697422	0.001056336429524449	0.001017305258474469	0.001007092185362235	0.001006535347781125	0.001008677201201365	0.001027535026609954	0.06262088925767337	0.03725118667415208	0.001053010882802743	0.0460153808864706	0.04365283247341315	0.003779714412307173	0.001126298730553555	0.1066357178911777	0.001044551768897339	0.02910829305267852	0.02135494163526113	0.005100522621032043	0.001237988195984569	0.001124675674657787	0.03981662501350567	0.03464595480392391	0.02103712404192432	0.001002468946235246	0.01260042256157182	0.1306321723979197	0.001040074734068509	0.008865597403802342	0.00102034811869927	0.001007133637699396	0.001013960849344157	0.02213029753281129	-0.01463915433204208	-0.01127971033637424	0.02205280612856762	-0.002361244078210391	-0.01881536586918602	-0.004207452529227071	-0.0008106739768321318	-4.212780707203959	-3.027370965923669	-0.02987948330863597	0.055816303181505	-0.02561353993795064	-0.002687841768485109	0.06028287024051556	0.3323806549070991	-0.1778000047682661	-0.008556363410000297	-0.527002295092173	0.003256221959697204	0.0462474242649864	0.02577354222295004	0.1212597042533183	0.3699520571096381	-0.01978836548531315	-0.1740211281060276	0.1926237482825473	0.006113581498693625	1.637867094627639	-0.02823173075198831	0.01723975646760992	-0.009388732221586151	-0.03051306153719725	-0.03304310406564868	0.1442193143049035	0.01604974993767987	0.05517675660416803	0.4065166744503114	0.06395348896782224	-0.124070329224725	0.39726281361508	0.09851716312033527	-0.008629218964022259	-0.008790824111628218	0.04690044815674053	0.8657396961691463	-0.9220503995897901	-1.118562797978731	0.09194597863962192	-0.5961797366683098	-0.5899349555390652	-0.4090241111371007	-0.545081313094512	-0.5563466312359365	-0.2039693503429534	0.1252760788272893	-0.1076576034848353	0.6145682830520738	0.3053099335318081	0.0008620810376091432	0.08344019691676681	-0.240236523095569	0.01415974973502039	0.01579503334246026	0.06387525179082819	0.1501664863336277	0.02609126544787448	0.123439921530073	0.204609903167068	-0.4996483888002483	-0.3480042671473106	-0.215211148569589	-1.150444294221149	-0.3433029414926811	0.07517538334893291	0.05707094163191299	0.2362519689645716	0.1157547547323643	0.1577901225644397	-0.246702348946356	-0.7360053305126057	-0.06965999591819765	-0.5219267240848433	-0.3957032677741992	0.3059256072734102	-0.06220329979017374	0.1453270321991909	-0.1588775164070058	0.4545307204489639	0.01360991977063671	-0.8724700165009365	-0.112227718336826	-0.1114218358798472	-0.06998966984756851	1.718770608035363e-13	1.154800539979142e-13
0.27	-0.0162139242131806	-0.0359865241476487	0.05301871951184228	0.5760340083978782	0.939107919406177	0.008414214040764471	0.3833630928686629	-0.03285459837104712	0.01231368054386803	0.05350974016576467	0.07726378445517385	-0.08270557420651183	0.002673453028379036	0.06332155565841979	-0.09470934194211267	1.025819135811731	0.1247402489322285	-1.025819135811741	-0.1247402489322216	-0.1672731167439655	-0.1035037932215166	0.01076507573514826	-0.2126577168243911	-0.07242337435019958	-0.04089904067681732	0.09235669724867078	0.1265410281170862	0.6652045605729252	0.6375101574469738	0.07718818016385295	-0.02328558964541251	0.1216223137657075	0.06722428370345217	-0.3401672136621662	0.2751714265293921	-0.5582776007368018	1.244341288133722	-0.009457240424152255	0.009152445812166092	2.486590073016985	0.6830581885586929	-0.4934019873336516	-1.686284645996269	-0.1072884022974167	1.146247148100723	-0.08598776657523145	-0.1716268458120021	0.5144060451801119	-3.380588451560067	-1.087558927203827	3.380588451560084	1.087558927203799	1.653507125441812	-0.4628106114026873	-0.1309337544611029	-1.494782348202387	0.4437223683953461	0.2696548582050448	1.833264736988446	0.5971143721181906	1.53640845644879	-0.203603809097998	0.1923272178720726	-0.8982633407761363	-1.256832084515013	0.1735927278432919	0.00101562441182225	0.0169020944041064	0.001011920381320897	0.02051894705504835	0.001003832824461937	0.003914763823164711	0.001006760477368502	0.004396834227149204	0.001095255542098146	0.04160885980750013	0.1341556489650824	0.1318447339661306	0.1414020802979822	0.1292839252131734	0.001345813112821977	0.008227800150973921	0.005133477418459729	0.03394575465755184	0.001063000213705223	0.02272723008960052	0.001265874523166622	0.05292820643896383	0.001055314164011501	0.02646134107847103	0.001011508258288522	0.03057947770383544	0.001008797706650036	0.09339117587885352	0.001011373597300241	0.006169928588470617	0.002822189646809796	0.01780636368057322	0.4390255143665604	0.411051857626907	0.001019557130085109	0.02192130826382626	0.165929200676365	0.1824368258951085	0.02115879698667281	0.03027089935005652	0.001022201481634557	0.006339247735649694	0.001048288440103142	0.009770247109397313	0.002470108980384695	0.02595522131948188	0.001076310925742532	0.02198888806274	0.04861111062768753	0.04503533821351103	0.001004692368948101	0.008727364154485126	0.001190861613235343	0.01619304356852225	0.01509520214521556	0.03299024725791815	0.001008620791427624	0.003344449874173611	0.002086673380327754	0.01945318404098951	0.1987020843113203	0.2111394336993214	0.003820081244390816	0.04182849497357242	0.001009501063239571	0.005921091628779285	0.001021300350154828	0.006990512130769506	0.001004638009036903	0.02125737631034143	0.3874383903284384	0.3229884456656957	0.1311224432846972	0.147626408791586	0.01263925627346334	0.02634987640648681	0.001003501298794899	0.02509212244639953	0.03444619279936605	0.02908984751082567	0.03364652507202815	0.02880884539659521	0.0277753084103447	0.01911773416678985	0.07828691855385966	0.07078737554899306	0.08659545910627515	0.07067929127644805	0.01807199989915383	0.01823904879120874	0.01881514427001202	0.02001947276779936	0.1020426351723836	0.1136447538380755	0.1141329603448514	0.1070058249798986	0.0991497594035306	0.08310809102716286	0.002622098596744572	0.01020756920878947	0.005247596373054671	0.03787429627131567	0.01306738247551565	0.0343022951067037	0.001306612220067784	0.04860854662552355	0.0010597022645811	0.02449708597728936	0.001026502558282009	0.00682704042413228	0.001012713313254929	0.01479532521209395	0.001006237071928511	0.01081375310349062	0.001008531503435434	0.02197557778068855	0.001027128836604081	0.02594943987887425	0.06800963398119397	0.08229774186331751	0.04069908601922385	0.04169925168919027	0.002718176287586768	0.02806052558534257	0.05680346372332981	0.05804188286320626	0.04620695745433631	0.04403696982164691	0.00433603455098325	0.03623102046989317	0.001179869394029041	0.02758941045074216	0.1046987629502882	0.08567635228357444	0.001047087077262336	0.01792610655384954	0.0283217304790205	0.01176668576811995	0.02338611637978105	0.03624539621470979	0.01073621615515901	0.02214589520193358	0.001741507048053008	0.01956714796004877	0.00117425631062451	0.06502368574906346	0.04319159662315654	0.06565719645540173	0.03425222566809889	0.03228595154452263	0.02178995121416986	0.02564503953875731	0.001003299335177247	0.01904203390832064	0.0146579981059314	0.01431527372421111	0.1228469915771928	0.1070930285090864	0.001040328612912311	0.01056563660076617	0.01629038000685185	0.05295772399042407	0.001019499959944468	0.02167783119381599	0.001006843768886272	0.02337498856352464	0.001013388444519775	0.01425088946336058	0.02256418707731665	-0.01434827680063945	-0.01131972314101751	0.02234037626811734	-0.002333942088836133	-0.01874435786782343	-0.004262441308187355	0.003264741697926381	0.001016382778432829	0.001012954863366699	0.001003577562830327	0.001006121709021851	0.001120179024592592	0.1472804098254664	0.1381746367585089	0.001196932929092003	0.001052661467287365	0.001054247470677022	0.001139821183244822	0.00103932253181883	0.001013237685999666	0.001010477232654644	0.001001145984385365	0.001004583369522172	0.4315867037808513	0.001019017248886003	0.1989166302579727	0.01898707515271511	0.001020583230601212	0.001047499634006981	0.006361567023463344	0.001193371261299838	0.0523862648498061	0.001003935809115085	0.001222044870123847	0.01993407562864159	0.00100720511480066	0.001125012944055345	0.208398981542715	0.008421508771019081	0.001008108599593728	0.001018375659984947	0.001004866035990779	0.4158629114321611	0.1038953710537832	0.002026246849849988	0.001003263627702121	0.02141843037599248	0.0206319828536964	0.01714993560150499	0.06546574431030447	0.0722842974411559	0.0131997310374704	0.01777364331928023	0.09181031296094687	0.1175685689341041	0.09703460527472539	0.006603664452197898	0.009898652433837562	0.0132106387244126	0.00131447270914961	0.001061063889504172	0.001018690552540051	0.00100796655084072	0.001007292904367318	0.001010501017799769	0.001034466897693886	0.055534546458056	0.03585696755681134	0.001047744280355784	0.03126137924180945	0.03887106269924463	0.006671931930357153	0.001276288237439684	0.104913389682288	0.001045229664101534	0.02729722197485237	0.02082347649120091	0.003082596643137681	0.001194207498084715	0.00112749953153857	0.03641746550832038	0.03439804087055993	0.01943285471725967	0.001002918479077407	0.01498632286992224	0.1243283752180436	0.001040759055640789	0.004970786975907105	0.001023299786685054	0.001008071583228229	0.001015984209281235	0.02232565206661054	-0.01266836824431479	-0.01063543271538339	0.02299392385372942	-0.002193742936998965	-0.01730249813066025	-0.005101987361351275	0.002238761897587396	-3.954288251592943	-2.658290120983148	0.07941488574721477	0.07995507440457759	0.01452284283360326	-0.01000432640432862	0.05675449200738954	0.3853024734066618	-0.2071232889260944	-0.007475290326420003	-0.2777253050923369	0.004499529263831653	0.04953323185614819	0.0281713098574912	0.1236918314025122	0.3763644801982558	-0.009172634369146906	-0.1662598764967766	0.2276580528453704	0.02612408892646866	1.614084118808147	-0.147711952273613	0.03501935606006763	0.02317152214659021	0.1276430869172436	-0.03346278055888568	0.1229721484555378	0.02058957922257739	0.02836145213409887	0.3231126988301541	-0.004070012837146113	-0.06647202216900162	0.483125080311199	0.3191071114011177	-0.0156627469698125	-0.005808020603111284	0.05108323973280223	0.915164075650952	-1.155950076550809	-0.8137021310014497	0.08851702413175064	-0.5768175117489175	-0.5718233048726257	-0.3887216749550247	-0.5146400065764049	-0.5045579251324468	-0.2243227000734841	0.06981740890092518	-0.08813271933432469	0.5610806327145673	0.2220894991242996	0.2403659237971131	0.2729282648393722	-0.06930883376604785	0.001892007444699565	0.009110825459166432	0.04802088125205405	0.1671420796945407	0.02911370208354577	0.1013436250655172	0.05761603508677966	-0.5237956591468742	-0.2525739838305894	-0.1617395299191742	-1.194365797461036	-0.3456479499030106	0.1913504160578265	0.05139190775845464	0.2260514374989577	0.1195387343436775	0.1618371759715386	-0.1573827727468878	-0.4748945904659931	-0.03882388611228411	-0.5250743873860921	-0.3443982963167808	0.2847499206502549	-0.06507025485099914	0.07557397911814676	-0.04609457459291202	0.4183924674248564	0.007590858226254564	-0.6499716911820016	-0.1285969127276348	-0.1289678250337869	-0.08032941987302367	1.777393118381401e-13	6.816620340584495e-14
0.28	-0.01942202964171205	-0.03345585810880822	0.04733003796207805	0.588466055324215	0.9388819650792987	0.008460726321845228	0.4069490848612631	-0.026214620895988	0.007715683232629647	0.03673336820249448	0.07627165561237405	-0.07096653032744329	0.001530040803185837	0.06199481742705187	-0.08937602612708984	0.989392342501455	0.1144258628808586	-0.9893923425014592	-0.1144258628808608	-0.1506281077833056	-0.1082731185720769	0.009389284535126779	-0.227081139926318	-0.06782197255513796	-0.03809682088478973	0.1090364615553167	0.1327184225762291	0.6806993897507237	0.6349031482129031	0.07932115832557957	-0.03257991347537086	0.1097115734189569	0.06928922176394162	-0.299422014318451	0.2309868641617692	-0.579596113826691	1.242431512755674	-0.03561121964360749	0.000263046138114329	2.225354651454888	0.6440321560865331	-0.4234533750411467	-1.670240744843879	-0.09149004761109858	1.199287055763712	-0.1445018094606085	-0.09406767399694727	0.5523324777647636	-3.901726922708173	-0.9721606315949519	3.901726922708173	0.9721606315949503	1.674893956080912	-0.490534612014344	-0.1436386860479122	-1.389865361090707	0.4766844614404398	0.2870958053621085	1.486987675495157	0.6402905955447458	1.561187040582321	-0.3192840326862019	0.2237785811626883	-0.9554574415262436	-1.125865687399014	0.2406671217182772	0.001016086168466679	0.01733956416290728	0.001012568091674671	0.02125369711396653	0.001003673743958102	0.003929013575338093	0.001006366658031833	0.00430913543664808	0.001112555008563359	0.04214125648930682	0.1409570221871098	0.1358678899246465	0.1396641255861059	0.1270279380897351	0.001240840651979001	0.008139791160778282	0.003175535588714023	0.0318245113208032	0.001057311677505128	0.02278125872311645	0.001195730617381731	0.05346290570569853	0.001044542625187501	0.02675126276040473	0.001012683068818646	0.03182980765556988	0.001009985734193158	0.09718656941124093	0.001006450088368301	0.006050227455975441	0.001950434630511113	0.0167287750671562	0.4364819563975463	0.4134292381993946	0.001019156113359629	0.02211229465716852	0.181792369343657	0.1984653568336949	0.01944540807664536	0.02843384619173197	0.001021145851070702	0.00664072129585064	0.001047669909020149	0.009894847275617661	0.005803042740704358	0.02796277980634616	0.00117677089370932	0.02168113323143889	0.05080344949639422	0.04623620319449236	0.001004222138605879	0.008955850650399793	0.001209163445816846	0.01652094728658002	0.01797812218177163	0.03595902680569567	0.001007716100861514	0.003525023282162905	0.001615326667460524	0.01894243534823963	0.2032763656818235	0.2163942970945292	0.007562231900467721	0.04563976314193593	0.001008686649600008	0.005773673529799704	0.001019541484376243	0.006918239810983235	0.001004786422544794	0.02179417562377605	0.3984546083129854	0.3324031912466261	0.1160205521124168	0.1345632804046309	0.007326401393034762	0.02044850739669855	0.001003346878854401	0.02605739217187589	0.02652912269010667	0.02341036868265503	0.0257300242467175	0.02317410201573604	0.02124392725100504	0.01532133190640802	0.07112342715103664	0.06565490872833028	0.07892862803292232	0.06588291278536551	0.01478760270034254	0.01577520383902211	0.01794354006654556	0.02041003206577625	0.09668627292313828	0.1127690187703279	0.1146927751892335	0.1122312336011865	0.0966883790486341	0.08477137734763188	0.006019303171550881	0.0132919025801361	0.008928654764059693	0.04119498106378166	0.01390933217303869	0.03446652756539487	0.001311638834914674	0.04860888730775347	0.001061680366960622	0.02456547425599327	0.001023139339668063	0.007352275659170561	0.001010678841791898	0.01653163496969559	0.001006956333182104	0.01107146878246693	0.001009988244228001	0.02302021963668581	0.001032594463503492	0.02696171714809041	0.06084781315310816	0.07680041185800232	0.03815417400889641	0.0395896114864278	0.001915739209941375	0.02686166338219102	0.04172030433398102	0.04574465940984417	0.04169822818805167	0.04047323157952475	0.006252392532665853	0.03844098856023349	0.001268154878030181	0.02811159731625464	0.104390212959212	0.087903456213289	0.001046385091040977	0.0191335461265124	0.02737244192715092	0.01344004400677403	0.02205667185423906	0.03495134691864139	0.006546212356657418	0.01816064408567769	0.001466649599766449	0.01925799224594319	0.0011525995425547	0.05983407340040048	0.03926984248712653	0.06235887889632403	0.03425380094746081	0.03492721564447072	0.02026512121575677	0.02489699828198028	0.001003242386189929	0.01984287462155318	0.01545957384394527	0.01435920527318158	0.1220265892617605	0.1109788912349262	0.001040727011020708	0.0106260466065524	0.009892542084972632	0.04735240341342827	0.001022151554476143	0.02033181128156969	0.001007696155050799	0.02201670663877368	0.001015201802851065	0.01341101004513863	0.02249920788441262	-0.01255201723175371	-0.0106514378372407	0.02310895190954938	-0.002182822141249215	-0.01727409493011524	-0.005123982872935387	0.003868928167490755	0.001016731105409554	0.001013493648110129	0.001003447280481309	0.001005810904821552	0.001139218351896743	0.1547162841578494	0.1360134581141073	0.001077233160198272	0.00103323204581306	0.001048943639548171	0.00110542052429282	0.001028282341480731	0.001014466730968479	0.00101183896627053	0.001001102813313878	0.001003638807435525	0.4301458080680154	0.001018511222576377	0.2151357964406232	0.01636608866361006	0.001019588957141259	0.001046643748018145	0.01165729498115999	0.001351383294421598	0.05442822809732743	0.001003554173160077	0.001233944417894632	0.02222595787240813	0.001006402474731203	0.001089169990624556	0.2134066874603078	0.01400872107232939	0.001007588398654378	0.001017110533306432	0.001005004926478528	0.4275262739135423	0.08507071426338292	0.001017825816322512	0.001003119830151791	0.013977558786169	0.01321177079430601	0.01105356005167421	0.05852292049057142	0.06551909488798457	0.009489449492924644	0.01634259437331226	0.0869581873776066	0.113907314511774	0.09022332095542487	0.0119799327024342	0.01521595850706364	0.01605584295258166	0.001318951282601596	0.00106579134948478	0.001020075846608467	0.001008840916327095	0.001008050460956262	0.001012324834403015	0.001041398768785836	0.04844820365843416	0.03446274843947124	0.001042477677916849	0.01650737759714484	0.03408929292507257	0.009564149448409654	0.001426277744328227	0.1031910614733993	0.001045907559304906	0.02548615089702657	0.02029201134714401	0.001064670665236956	0.001150426800186866	0.001130323388418459	0.03301830600313232	0.0341501269372009	0.0178285853925963	0.00100336801193075	0.01737222317827115	0.1180245780381675	0.001041443377212198	0.001075976548003115	0.001026251454670679	0.001009009528757494	0.001018007569218084	0.02252100660040974	-0.0106975821565874	-0.009991155094392424	0.02393504157889114	-0.002026241795787575	-0.01578963039213443	-0.005996522193475441	0.005288197772006888	-3.703838415782521	-2.332997024699385	-0.02804697164589858	0.05957515578096897	-0.02493931599515876	-0.005578355830317863	0.04902459044798749	0.4155496035762728	-0.2455996482969079	-0.01087296573817263	-0.1701383717193863	0.006418869607948105	0.05832413789355018	0.0296618163275075	0.1264241990238356	0.382701690882276	-0.01800972986207471	-0.0274096904299462	0.2448432024811617	0.005260908446081361	1.591886254095392	-0.2101999804976035	0.01977063608700245	-0.009048141911322244	0.271482485482855	-0.02692933138519324	0.1202960207711926	0.02510338224996422	0.0443539202204709	0.2768301082152096	0.06264033630947369	-0.04103851643392579	0.567619649076424	0.4238364147717532	-0.01204579240329706	-0.009810688603950157	0.05647874128906583	0.9684243576123791	-1.470040770305477	-0.338117712351681	0.1084266912170304	-0.5594028472987976	-0.5554081147234278	-0.3709866847892924	-0.5173842890342235	-0.4551074838860477	-0.2732003384446187	0.007081593017592112	-0.09069558601921547	0.4792827133797434	0.104907505021473	0.3558269473237198	0.3769671659162168	0.102262619492205	-0.0001134982320141662	0.004994872819562054	0.06199809675612692	0.1793203115772292	0.02048809266885688	0.1132522296472748	0.1916828690822914	-0.5812158243883294	-0.1717961279570742	-0.0719859107231568	-1.270437211704061	-0.3709210465416812	0.2392667526605507	0.05451198362983826	0.220073036928306	0.121674473436192	0.1742245202317893	-0.1080998644234647	-0.343829989212287	-0.02601115251257713	-0.5097732886808523	-0.3196995936084258	0.2394886323866622	-0.08785815383661215	0.1003488110240701	0.05251938781730112	0.3540852504152776	0.005075012176200206	-0.4798162358559045	-0.1397352622461897	-0.1419235090706833	-0.08704192255476823	1.582936751702661e-13	-1.967092190008218e-14
0.29	-0.02218258615586422	-0.03136380941916399	0.04141977777155668	0.60088908540481	0.9383971751367624	0.008423725801394026	0.4278064940275164	-0.01999757478164905	0.003875335122815646	0.0201058716152004	0.07542419828109065	-0.05878017840272091	-0.0002352774948645322	0.0614223177071603	-0.08366564553413512	0.94787852324702	0.1053678307382235	-0.9478785232470281	-0.1053678307382326	-0.1337839627849392	-0.1133007094377412	0.007910891829246413	-0.2406367121243628	-0.06293564255339915	-0.03521110508824352	0.1218115539027053	0.1394106910723171	0.6964119880281785	0.6316252457090847	0.08142122721498934	-0.04227701000571125	0.09898901005963225	0.07206586336526141	-0.2540410958020864	0.1877888923117678	-0.6039843833674877	1.242450162611076	-0.061378187410619	-0.007324497859872073	1.946010916864801	0.5974621790896216	-0.3456238328845971	-1.651888487231091	-0.07847243595281192	1.237198053772057	-0.2066719332900015	-0.0217756134991577	0.5911720020597467	-4.396942571391848	-0.8341455927545314	4.396942571391823	0.8341455927545016	1.694122721358163	-0.5139729368502847	-0.1511737439631442	-1.322037424249681	0.4993487890874359	0.2901213015021039	1.072418237476116	0.7052522064654583	1.577449864516595	-0.3340801484991957	0.1925099447648479	-0.9797963041499852	-1.01718071865865	0.3122955557348018	0.001016634072930127	0.01776764361388531	0.001013349925294031	0.02199457172995798	0.001003548718883521	0.00394071210140275	0.001006050545020334	0.004215424602639923	0.001220803328305981	0.04268050814675153	0.1463636398292575	0.139751896207178	0.1383625725366178	0.1245177351745138	0.001156701954727225	0.008070456752301228	0.002127065498042717	0.03048510319642186	0.001052097846959685	0.02285316522782009	0.001151029299051121	0.05405115797907842	0.001036489418868776	0.02706065401688536	0.00101448495983229	0.03310621833609335	0.001011702762882178	0.1010447557393876	0.001003836569248213	0.005937481044782473	0.001487061495592114	0.01605659390728665	0.4346139811052759	0.4161861064942232	0.001018863559693074	0.02229188737239798	0.1977509495475838	0.2144905516972899	0.01603214034968752	0.02506325137136638	0.001020370397782339	0.006946845639069193	0.001047263585598913	0.01001384018720846	0.0117584436996225	0.03191232454760254	0.00415027621782229	0.02333294280847974	0.05192430159391333	0.04676708790963695	0.001003860375038906	0.009225247050573874	0.003121889404800369	0.01867530338997439	0.02038533569036712	0.03841641405944567	0.001006975245492957	0.003713552461947021	0.001353466610033638	0.01862323044018962	0.2082587399906644	0.2225120037687998	0.01220113772570578	0.05022113146551694	0.001008029831746494	0.005618824156100048	0.001018091266317158	0.006839636232544296	0.001004961612385104	0.0223937559668999	0.4100351931157177	0.342392820703387	0.1025755733275057	0.1201561979822847	0.004265395295784661	0.01759492035686293	0.001003242426957715	0.02710161620629315	0.01897950417211648	0.01799025746146251	0.01827480103121089	0.01783792807646679	0.01512441576193753	0.01178726984558656	0.06383597722046465	0.06046681988608496	0.07150893939488367	0.06139247062635917	0.0111574042488893	0.01303121709354052	0.01659093346291987	0.02018774295954512	0.09203955170249412	0.1123390264794998	0.1146151130540777	0.1169890737401817	0.09389218355396652	0.08584810040205962	0.01085804411740906	0.01773353866737073	0.014102748568995	0.04585060688545057	0.01581684905238892	0.03580716094363411	0.001322167312240747	0.04856608618764589	0.00106604187281573	0.02458316929000189	0.001022410776118697	0.007899049616075154	0.001010369941732126	0.01837886556465139	0.001007593074897287	0.01129693450326653	0.001012727474319273	0.0239970379501275	0.001045790602775646	0.02792181331445316	0.05383511359323539	0.07107667603747676	0.03654947314332705	0.03830423414295468	0.001488353357460648	0.02603736155314193	0.02840091174003928	0.03439198936789657	0.03696530026376158	0.03677234172896698	0.008615765477792364	0.04087286823873917	0.00156044145937344	0.02869090973059244	0.1054521344336142	0.09118630794664553	0.001047106310086222	0.02033998569381194	0.02818331837371198	0.01615081628255779	0.02130092416369499	0.03420500735466866	0.003879811698517253	0.01569337519255214	0.001309885741794559	0.01905491923097304	0.001142707382209137	0.05479860529353939	0.03601671637749506	0.0596848839312956	0.03406912350251719	0.03716476832575568	0.01874124587742443	0.02408756065184268	0.001003472554632588	0.02044495493177548	0.01775367071378514	0.01536316688333948	0.1205542268016723	0.114943191715391	0.001041888431082904	0.0106560617145432	0.005625986938149355	0.04369480598790482	0.00102465460514167	0.01888793456951472	0.001008479985234333	0.02054272658909524	0.001016924767687972	0.01251004452639205	0.02311389053378464	-0.01047687926577996	-0.009811495992468555	0.02372338690981357	-0.0009023027598461724	-0.01575975534786019	-0.00596570839764549	0.004676125512019477	0.001017604649217719	0.001014730419108058	0.001003394348747424	0.001005645985152424	0.001497932012947157	0.1545949911172249	0.1367047920267177	0.001062173246229217	0.001025220542995753	0.001044747961061789	0.001103683929935672	0.001027959497806241	0.001017962268466988	0.001014886332353096	0.001001128483261481	0.001003350772996867	0.4307772379059721	0.001018599586937603	0.2325311708621833	0.008779133699914244	0.001019541683467756	0.001047007277017925	0.0236349255747897	0.01227098269252968	0.05232684148691626	0.001003424433707298	0.008411688222682125	0.02375937177836128	0.001006036522260528	0.001073065222230563	0.2198157987507275	0.01988076959931016	0.001007141434221105	0.001016134762670221	0.001005261537605159	0.4417752339291089	0.08185855463596002	0.001022050923049217	0.001003145483292926	0.007537353747445461	0.007119305506997647	0.006060552583245305	0.05098639414232454	0.05854581362018751	0.005283483512166555	0.01404412592341061	0.08449832401553384	0.1150214562393766	0.08986844799126499	0.01946915618429792	0.02349908605863744	0.01947147452496727	0.001345139842255798	0.001074634996968443	0.001022986524428426	0.00101107015662137	0.001008429398773386	0.001018330846915969	0.001074862137472064	0.04217819149081153	0.03483000310271255	0.001042269769996329	0.009651823608466304	0.02902985954213863	0.01246328688552251	0.002236418630645236	0.110214850911224	0.001049506384138119	0.03219552524967583	0.02059426569250127	0.001054638565749943	0.001143186434690195	0.001134170610023157	0.0314712674776754	0.03360105325089402	0.01638550064998667	0.001004003200429906	0.02274709329290255	0.118721088561842	0.001044496602816053	0.001062706592573268	0.001028112696835712	0.00100953784975925	0.001019318902850453	0.02420288032985619	-0.008225178987160088	-0.008827826866157016	0.02416849817481562	0.001277367850309544	-0.01422151573018542	-0.006782782885691534	0.004993665048558298	-3.469919354048455	-2.074188647090796	0.07822125944073852	0.08145766347206869	0.0143085832378413	-0.01147829051316487	0.056826423943289	0.3456092168625229	-0.2548377103328752	-0.004308157773072105	-0.1058090353999489	0.007892378908340582	0.05999877479716713	0.0322090657621774	0.1292989295145527	0.3900983739746035	-0.007569453347684019	-0.08155636711097181	0.3103547334607046	0.02408799627588283	1.610145545309198	-0.4481958258101719	0.03642348388048102	0.02233826441333318	0.512215652692223	0.3339186843887585	-0.01131638428134512	0.0293100720751253	0.363706168694329	0.2183924045552722	-0.002919417915003877	-0.02462931969146015	0.6563802870359604	0.4863084665308634	-0.01746939044658442	-0.006959784056297091	0.06419364236819695	1.029218648804797	-1.372142948102125	-0.2218139609981933	0.1044167784233382	-0.525513108735171	-0.512851852045321	-0.3370262105298545	-0.5235723142097108	-0.4443740646403579	-0.2807789072347603	-0.0520809102555559	0.001493072470184553	0.4734077871901784	0.1160246846323655	0.5184886092426939	0.5445272162214133	0.1661553644456938	-0.007151098102210272	-0.0007308514385466171	0.05174731454133123	0.1908215667615646	0.02277018102975178	0.08751940810350096	0.04569134701173248	-0.5680531241150909	-0.08693997382351207	-0.08250999212810811	-1.011558444096972	-0.3728286430863006	0.2457289411263318	0.06204656791392243	0.4311076463803038	0.1189576769846862	0.3720089523291316	-0.0452987990376412	-0.164894828320081	-0.01576773318024246	-0.4953136238850748	-0.2217293502601608	0.2070496564109543	-0.07732852637555193	0.0335364326295591	0.146406723638761	0.4368054028714511	0.001379962249994919	-0.2605592656165807	-0.1481252173860446	-0.1520193434215281	-0.0925303384453952	6.899318367982088e-14	-6.874573442601168e-14
0.3	-0.02452988770253154	-0.02969275989270725	0.03521978111257523	0.6133205717613678	0.9376537729610559	0.008321009413038852	0.4458669779001184	-0.01430367506756981	0.0007830548555859906	0.003763000166451612	0.07469278654651204	-0.04623827476028044	-0.002565599525413292	0.0615324382868639	-0.07752401886143963	0.901535378209376	0.09784895510910369	-0.9015353782093786	-0.09784895510911024	-0.1167418998008379	-0.1185323648238385	0.006383131879141175	-0.2535376553259491	-0.05785965176974912	-0.03229291590363996	0.1305725751746817	0.1469652487615482	0.7121707320331989	0.6282658716344861	0.08309685218179512	-0.05209252835079762	0.08939728436194479	0.07548782002239673	-0.2167710208294758	0.1467870315197794	-0.6375434075192017	1.24412276794823	-0.08733366614773906	-0.01288012744267197	1.665969592726634	0.5394028760441177	-0.2738398065416721	-1.613315717138211	-0.06828092825165313	1.270397399314986	-0.2575025559640748	0.04245638593787229	0.6385816936975518	-4.867592079350294	-0.6643293288916791	4.867592079350294	0.6643293288916773	1.714477553228545	-0.5313475161007234	-0.1535121348927272	-1.258939561798906	0.5146166178230422	0.293590482973671	0.6841734604169215	0.8127484341740314	1.570416186095599	-0.3355783468421862	0.138889796642044	-0.9791418044798048	-0.8996981550711836	0.3697301328825053	0.001017344875038366	0.01819515730522725	0.001014359336990117	0.02274000830526508	0.001003459758678912	0.003955776480764364	0.001005810066310268	0.004113280035507354	0.001454235334759054	0.04323779862592984	0.1495375594353498	0.1424672255405341	0.1378611342291074	0.1219632483713672	0.001107098442368631	0.008027343170081538	0.001596217264745315	0.02954701496731883	0.00104739325184903	0.02293770525271107	0.00112781185383449	0.05467633036183227	0.001032302995197039	0.02739529669140146	0.001017134074574095	0.03442460609451028	0.00101408527789165	0.1050117928753408	0.001002543299767658	0.005838240370347903	0.001254790394370039	0.01560705121384757	0.4335289855275595	0.41971281840792	0.001018761555574372	0.02246266181662255	0.2139751503601614	0.2306081242735884	0.01055415095340078	0.01978439283099816	0.001019959205535021	0.007268576000584643	0.001047242350171025	0.01013144336876993	0.02056853022935046	0.03808287665873028	0.01102525888289849	0.02789205567148765	0.05157186280073168	0.04606592937812897	0.001003614681830609	0.009552735577704547	0.007636257206658397	0.02333884802500929	0.02236159502172739	0.04040177613705236	0.001006421934271948	0.003906936573555089	0.001214353685644153	0.01841331186745221	0.2137435183595871	0.2295310748604066	0.01739989398277322	0.05524335680406713	0.001007477991899259	0.005453379558592108	0.001016878381391127	0.006758048990510446	0.001005177533290677	0.02309317477190537	0.4223885115818507	0.3529819065240604	0.09323381090357297	0.1079050767638147	0.002713469691910461	0.01622794286882265	0.001003203060341129	0.02822570099520056	0.01186535231416552	0.01288223227197999	0.01138181778318891	0.01289656139642138	0.009487258083894697	0.008556798032700659	0.05635025200708874	0.05511668574868316	0.06420140397802432	0.05696756915823471	0.007218286018934433	0.01005598776336584	0.0147745314587584	0.01935758394054914	0.08830216220439226	0.1127347991121081	0.1150321449809917	0.1217218388003826	0.09213031042157756	0.08720362261563819	0.01694451130388152	0.02338144154833895	0.02073224949102332	0.05189290974509014	0.01844878077488068	0.0377954610201014	0.00134052453152646	0.04849177789941382	0.001072645252904382	0.02456535751875964	0.001023502682196842	0.008475034348211461	0.001011330734351905	0.02036198149182057	0.001008100849627797	0.01149017499313542	0.00101710086754224	0.02487876729999455	0.001069124003626273	0.02878264374411589	0.04708110225987168	0.06534891368799925	0.03586509717626931	0.03781759934829197	0.001274173948757701	0.02541875279658952	0.01787551586281811	0.0252842575798826	0.03203936833677661	0.03294522432789437	0.01123181899988884	0.04332796254445945	0.002111161017387908	0.02936645004791906	0.10901199937989	0.09641781587363983	0.001049266931828239	0.02149958440544508	0.03178669195192802	0.02096180340138915	0.02105371400700752	0.03396275592483432	0.002523740621228521	0.01455732674196871	0.001227837809099398	0.01891935193296001	0.001139686365336595	0.04996793509885798	0.03354765106535813	0.05779169287418985	0.03371283599540401	0.03904876382323718	0.01725224118684247	0.02328444467056492	0.001003905335210371	0.02078298690628839	0.02152443751168725	0.01725001553441544	0.1199727937097846	0.1196756104362306	0.001043996155897721	0.01066268490807571	0.003439907134382329	0.04196409777439459	0.001026836591422838	0.01738760418937969	0.00100913599641557	0.01899338291908056	0.001018441812956845	0.01157282013109046	0.02444003390320608	-0.008136897830837094	-0.008755963225387409	0.02408383630718456	0.001726943464685973	-0.01420956571247571	-0.006770457367359551	0.004748836144563385	0.001018478193032873	0.001015967190110008	0.00100334141701427	0.001005481065483037	0.001856645673994252	0.1544736980766006	0.1373961259393283	0.001047113332261579	0.001017209040181165	0.001040552282575453	0.001101947335578705	0.001027636654131895	0.0010214578059675	0.001017933698437787	0.001001154153203981	0.001003062738553379	0.431408667743932	0.001018687951300407	0.2499265452837444	0.001192178736220352	0.001019494409795141	0.001047370806019814	0.03561255616842379	0.02319058209066064	0.05022545487650462	0.001003294694252549	0.01558943202746359	0.02529278568431233	0.001005670569786761	0.001056960453836849	0.2262249100411471	0.02575281812628858	0.001006694469787407	0.001015158992033067	0.001005518148732847	0.4560241939446756	0.07864639500853721	0.001026276029781855	0.0010031711364342	0.001097148708722776	0.001026840219689413	0.001067545114816669	0.04344986779407285	0.05157253235238619	0.00107751753140351	0.01174565747350985	0.08203846065345996	0.116135597966979	0.08951357502710504	0.02695837966616693	0.03178221361022853	0.02288710609735268	0.001371328401909639	0.001083478644451664	0.001025897202245877	0.001013299396915857	0.001008808336589802	0.001024336859443427	0.001108325506164702	0.03590817932318385	0.03519725776595537	0.00104206186207028	0.002796269619785102	0.02397042615920091	0.01536242432263619	0.003046559516962993	0.1172386403490493	0.001053105208969852	0.03890489960232434	0.02089652003786463	0.001044606466260081	0.001135946069194609	0.001138017831627041	0.02992422895221657	0.03305197956459222	0.01494241590737727	0.001004638388928161	0.02812196340753543	0.1194175990855166	0.00104754982841876	0.00104943663713875	0.001029973938999335	0.001010066170757939	0.001020630236480674	0.02588475405930235	-0.005752775817732693	-0.007664498637921497	0.02440195477074028	0.004580977496406581	-0.01265340106823631	-0.007569043577907609	0.00469913232510954	-3.258637584331662	-1.891064312716002	-0.02816012342028561	0.06048754772244512	-0.02426614532830654	-0.007265102459464844	0.05263235476355557	0.1818142137426146	-0.254456425881819	-0.005628800378058219	-0.0898743927267335	0.008945573635951167	0.0657081597571538	0.03471209992078318	0.1348196146002788	0.4044718524502344	-0.01530858243525681	0.01711800288200708	0.3988119262226822	0.003497254286646628	1.610361796636736	-0.5918527244795414	0.02289183981185779	-0.009326087796766634	0.7156839594679368	0.5545313258553349	-0.1261126285535542	0.03672180764081164	0.5461916265298904	0.1824250729685347	0.0636113227682043	-0.01918124903697677	0.7478925325453363	0.512007817742211	-0.01416483717323647	-0.0104074213141694	0.07644643367750091	1.088315630393079	-1.038848529530167	-0.04079580202292462	0.1243988420883484	-0.4969856409632977	-0.4764466628907761	-0.3102686352021561	-0.5497933480191122	-0.4419993456868838	-0.3194488553139099	-0.1144923895674962	0.07445739867308371	0.474267697623067	0.1606673368525988	0.5970803061705675	0.6543025736044147	0.2317959591368764	-0.00641493186089879	-0.002106488236405725	0.06784025178981026	0.2064973780132237	0.01404304641236717	0.09423443693720435	0.1718297216845754	-0.5820211301506015	-0.01204761818839559	-0.03084729645138598	-0.8214495608953544	-0.3961665566010454	0.2439096781018322	0.07375756421277617	0.6098042756566224	0.1123063023050451	0.5942674888372368	-0.00728223756311276	-0.07758590061916325	-0.01251000866139698	-0.4688137062424834	-0.1635388119902056	0.1687771955951842	-0.08659382408733481	0.04753914387855272	0.2290967959966579	0.5077088984944197	0.0003966292797028513	-0.09443839338580269	-0.1510259958672546	-0.1569962331516695	-0.09429369787884349	-1.134471142407164e-13	-6.613746324527871e-14
0.31	-0.02658448058448887	-0.02837304764179418	0.02860441019602761	0.6257767191778547	0.9366481189052137	0.008175588132995274	0.4611634092518932	-0.009218984765738247	-0.001689895203452009	-0.01203577824717399	0.07399185731279388	-0.03336823460592321	-0.005303300750796812	0.06218751651924444	-0.07083056192559695	0.8505651489170917	0.09221789261206838	-0.8505651489170953	-0.09221789261204974	-0.09948925167140002	-0.1238971675443042	0.004857594340986966	-0.2657758622700146	-0.05266827433923526	-0.02931942551099934	0.1359346303462299	0.1558117967037137	0.7277204403271509	0.6248018594929755	0.08427138874152554	-0.06170327785641103	0.08094371173514743	0.07942085019070354	-0.195770966786254	0.1179110236542025	-0.6839259695565117	1.247495172927115	-0.1137619581745504	-0.01608484968723113	1.394762899518707	0.4772666967128475	-0.2190039156873854	-1.545879951421422	-0.07283303810726932	1.297111673920715	-0.2872947653672108	0.08660169445703424	0.6981766171267343	-5.323251049714435	-0.4634088587728961	5.323251049714414	0.4634088587728593	1.735536676620103	-0.5404117580441975	-0.1507881446029838	-1.18810046695304	0.5223662780318793	0.3015452619309528	0.4030016188375622	0.9555142251581712	1.537476916350815	-0.3588389094284943	0.1055684962645995	-0.9360268229531693	-0.7912821509920274	0.4150913900395057	0.001017670422882833	0.01860304568694624	0.001014959518497189	0.02347069975973468	0.00100335163155983	0.003972670261760265	0.001005593521656727	0.004013596770019542	0.003459291133317903	0.04514434124669229	0.1513901711224502	0.1435267555873217	0.1373334477702595	0.1192303136466517	0.001075405817722694	0.007994894841813111	0.001311930160481387	0.02877076952140094	0.001043091085228727	0.02303204329484323	0.001114156317701006	0.05532315531997379	0.001029709522416364	0.02774828121419519	0.0010194156014883	0.03579342002151767	0.001016404434958794	0.1091395254616471	0.001001862855127552	0.005754341374937117	0.001131501713546148	0.01531121357319197	0.4355799285534405	0.4250701909126521	0.001018574576077435	0.02261786793936672	0.2295517865237377	0.246109130920323	0.00600979795655647	0.01539598895516198	0.001019682755578557	0.007607334003217376	0.001046897101931744	0.01024240351457403	0.02896728338913637	0.04473347844846799	0.01796781690574236	0.03317944461438254	0.04979241323540917	0.04425395919651132	0.00100344198724844	0.009937998330705824	0.01436630691420694	0.02986745070403344	0.02349700998508242	0.04154703182054076	0.001005978599914747	0.004128450901339537	0.001134403599275883	0.01825630310782612	0.2199073599759416	0.2374749258952462	0.02284515716641012	0.06039905167219128	0.001006985855900578	0.005289371625752116	0.0010157776234719	0.006674705832994058	0.001005332680506888	0.02392217199107967	0.4357541557664741	0.3640487703238195	0.08469333038094039	0.09776539689193388	0.001889343597206496	0.01579459966568143	0.001003197704303337	0.0294413051294746	0.006664760167171344	0.00905702567161088	0.006383525236041346	0.009227013473475983	0.005407628927229785	0.006197733549518123	0.04891440776644237	0.04966779741751323	0.05723021685360462	0.05261887290228325	0.004230689786927377	0.007781336943471353	0.01270894890596159	0.01811654151634063	0.08453266117390501	0.1130241835249403	0.1172048187434577	0.1265365413949911	0.09236418532858567	0.0891053077514618	0.0245840707925792	0.03047425189410775	0.02839104961383676	0.05896388611586333	0.0207521015942986	0.03988124968335163	0.001357550374243879	0.04840313779949819	0.001078061785373834	0.02453018452426815	0.001024218682411126	0.009057851360616129	0.001012119940804328	0.02263155713647343	0.001008502044249151	0.01165011975647136	0.001021983228827889	0.02566017622308917	0.004898070572766669	0.0335326173684207	0.04051977758692966	0.05955702920712339	0.03556367847048035	0.03773745204537269	0.001166538507981254	0.02491221576991848	0.01046512564149575	0.01870237438866911	0.02700463364251835	0.02899712836969106	0.01312164727955489	0.04516453789115846	0.002353206168568314	0.02975223705415051	0.1133551098269168	0.102208440880247	0.001051952497672123	0.02257244011062835	0.03570061261866354	0.02718734991063532	0.02135835647811714	0.0342531720653891	0.001799471258067468	0.01403425448810974	0.001176559831384372	0.01881278661954352	0.001138539853221514	0.04538680956214944	0.03138609584270792	0.05620687050318672	0.03298124546452885	0.0404400148625378	0.01576451288978276	0.02245484448696012	0.001004252678776445	0.02099578244266895	0.02536850089384195	0.01941915469311912	0.1214006445572276	0.1248782224613809	0.001045997411680111	0.01065702455085582	0.002271675311142472	0.04118023037836004	0.001028920892545297	0.01586758063971994	0.00100974577407572	0.01740560067461894	0.001019893630910027	0.01062086203372881	0.02611799864293944	-0.005631665578669037	-0.007593707048475153	0.02456914189305241	0.004988398150816956	-0.01263414583064545	-0.00728846284183414	0.004865789542423333	0.001017612448725484	0.001015260046041132	0.001003152542683197	0.00100527264479247	0.00869067154108164	0.1540944838565146	0.1357789863978952	0.001038436240339158	0.001014156818895719	0.001036972609386323	0.001098239965907976	0.001026480309646899	0.001022071180873954	0.00101956625660759	0.00100115522682543	0.001003135457988973	0.4479493104556545	0.001018119409651577	0.2630952612036398	0.001107856019233297	0.00101931097046226	0.001045832911194737	0.04085676808145467	0.02753248511897875	0.04537247119787391	0.001003234832327237	0.02675727055397709	0.02432675266590095	0.001005387486758567	0.001046227824705335	0.2346035978404189	0.03158396577100994	0.001006286898977072	0.001014186184554159	0.001005473826369272	0.4733655891493893	0.06827901662395375	0.001028209609808046	0.001003209892797803	0.001062534342089316	0.001017983351461842	0.001044800265928613	0.03657747283500811	0.04574398163522274	0.001052875684294065	0.009367448628816158	0.07720219417017733	0.1240194362528835	0.09542858411332057	0.0383399081276633	0.04151965136919638	0.02366811075896227	0.001378644287444379	0.001083887512754777	0.001024174174751742	0.001012638272932441	0.001009013674826676	0.001029372306802676	0.0155222745432821	0.02984831360233639	0.03522258032195764	0.00106489397983526	0.001997653788190407	0.01888299981969149	0.01499994086643769	0.002233180803903501	0.1215983004308572	0.001056137568319516	0.04139875050932768	0.0223813851476457	0.001040381153171865	0.001112334881111457	0.001136777755158429	0.0279914098250037	0.03134509974381876	0.01343751776295593	0.001004593646008505	0.03102824349670259	0.1270351065654302	0.001048529294097928	0.001045109442140831	0.001032034604276297	0.001010646208789947	0.00102205976420048	0.02798255904958236	-0.003029545135249732	-0.006374817600005616	0.02518819717676951	0.008575789360475978	-0.01104332175874234	-0.007582003727449799	0.005116068714134547	-3.132438513004338	-1.768646307941954	0.07534679962428679	0.07940575516416111	0.01481487786050456	-0.01137304023206828	0.3058281946159735	0.04025662330020936	-0.291060116926583	-0.001899252634766084	-0.06920649184233844	0.009870681012439042	0.06384889850338772	0.03564666256792129	0.138893982510751	0.4208766326931902	-0.004735118847968132	-0.05141290751245445	0.6894642580983502	0.02133655772641828	1.49205927794175	-0.3089291466814058	0.03930663318402045	0.02131679829164961	0.6183101442098661	0.5008027702228213	-0.2328661071900839	0.0395562520830722	0.7478302984466064	0.05524430033880554	0.0007607234105330315	-0.01316134698332982	0.8379031979252133	0.5182627280158426	-0.01753680788193375	-0.007276001080706741	0.08905864488829061	1.127547364908996	-1.004812288044209	-0.03625618808415453	0.1211643630257476	-0.2786962075143875	-0.2673251648357802	-0.1697016522199697	-0.5428901688890901	-0.4276916547596631	-0.1537421511525963	-0.1358315618324067	-0.01596371678262625	0.5005165333380691	0.2286071884165111	0.8046080775589186	0.7563294539165832	0.1833541822220086	-0.01097126140962462	-0.00483948686575633	0.06027211719308424	0.2490454691527257	0.01618079976546079	0.06711442235877398	0.7527529738631937	-0.5791520343547313	-0.002062262417001617	-0.05892743196899147	-0.5065164878174241	-0.3964513490982098	0.1300665774690414	0.008679615999143155	0.5547761326729123	0.102278619356624	0.6519734705380118	0.06131932217348959	-0.03088033673874202	-0.009359576060828666	-0.447004627427908	-0.1537077348051762	0.1095567610787749	-0.08201705916595699	0.004694736773417594	0.2032231082729029	0.5403479706297099	-0.001757231698252094	-0.05698518108497024	-0.1528935690553207	-0.1605311074646107	-0.09609320458247644	-1.305228244999584e-13	-5.462996822482526e-14
0.32	-0.02847777526142194	-0.02731942732070392	0.02157335784575165	0.6382782443714458	0.9353792375326963	0.00800169799789178	0.4737911603284667	-0.004763710884983356	-0.003562097666698557	-0.02714339857753634	0.07321756339130608	-0.02042602043471095	-0.00825663635780677	0.06322532085453758	-0.06359914804600163	0.7951344118029419	0.08855026416827065	-0.7951344118029431	-0.08855026416827169	-0.08204147418922927	-0.1293165745858808	0.0033835135497588	-0.2772876374637963	-0.04743817801403571	-0.02625325733748406	0.1389278884502599	0.1660545946828706	0.7428792992333167	0.6210567968865461	0.08539924172631222	-0.07067343933629802	0.07356632572804164	0.08375395760837262	-0.1845113798093188	0.09356864556064609	-0.7206796942664447	1.253198323369088	-0.1399791295511701	-0.01857389845464757	1.132233537687198	0.4135195918412874	-0.1536902874029709	-1.475084100473293	-0.08295386579099498	1.284832202693151	-0.3006294322891325	0.119001606537511	0.7461730824345496	-5.759693643723836	-0.2716425182441473	5.759693643723836	0.2716425182441454	1.753503423775725	-0.5422683803226379	-0.1432207855073551	-1.113653211742067	0.5223603967603679	0.3121260391486179	0.2104140469154912	1.091998441573568	1.49224630853851	-0.3917884398258906	0.1295530816537422	-0.8510241993351332	-0.6844608311324832	0.4497455827558657	0.001017400040388733	0.01901427329633937	0.00101490572120655	0.02420322364912959	0.001003203110410512	0.003995473564709507	0.001005381040919846	0.003911789438951803	0.007848027736884807	0.04889740302256133	0.1523557387570021	0.1434756545602281	0.1363661047533387	0.1161634540755254	0.00105522353328713	0.007968590371264843	0.001168119118515223	0.02808624922209887	0.001039150285866653	0.02313409179731949	0.001105476003332071	0.05595714966443624	0.001027834928776433	0.02810346710124155	0.001020862648462701	0.03720150197888532	0.001018380118234491	0.1134253648868804	0.001001523342315971	0.00567825995014714	0.001069885438044608	0.01507624553388323	0.4421672890149188	0.4338381372371767	0.00101819672471776	0.02276524472082584	0.2440269717705426	0.2604937047370512	0.003643009943084744	0.01314378797763379	0.001019452833046816	0.007943646114256506	0.001045955279039363	0.01035375296245072	0.03575538422703466	0.05052655445754086	0.0235709531959937	0.03786523722594252	0.0465947693922009	0.04147691324598092	0.00100332573745156	0.01032837080183599	0.02315468382073224	0.03806148177728323	0.02362261521348601	0.0416790268759279	0.00100561543118704	0.004323534655094515	0.001089060688133404	0.01813126804925941	0.2268428914657445	0.2462296492889506	0.02842100983197363	0.06559124280687757	0.001006536023106167	0.005124642231150508	0.001014740869328527	0.006592233151185769	0.001005388042919658	0.02486846036443607	0.4502738808827536	0.3755826585292816	0.075242359219721	0.08749433413895143	0.00147667241123755	0.01569515211718724	0.001003214415494478	0.03069783582058533	0.003978478670917989	0.007095497553510069	0.003816681798947623	0.007352813236784115	0.003314343184387644	0.004999617172494713	0.0416456967465046	0.04420076535796121	0.0506998907220155	0.0484147010782296	0.002702115643201253	0.006615927891296771	0.01048196728005188	0.01659864337245947	0.0802772154559271	0.1124278607629898	0.1217251817332968	0.1319690437078976	0.09502678336907014	0.09195451634604399	0.03389143326972831	0.03913612939184354	0.03692480566742438	0.06694823389120133	0.022313520718255	0.04142239283871851	0.001369721643732471	0.04827918920544565	0.00108097353760629	0.02447034025733352	0.001023714600288674	0.009911456022052881	0.001012183626809903	0.02537544523957784	0.001008805261643459	0.0117784888579424	0.001026942121978684	0.0263223972405017	0.01389859329024237	0.04332946263439722	0.03411890900135828	0.05370994763463643	0.03541548975259237	0.03781474569954176	0.00112413076036635	0.02447085769342336	0.006218191524008101	0.01492213961438337	0.02189882360074552	0.02495622306526268	0.0139050755239938	0.04606251781843968	0.002068380521340795	0.02964563794708298	0.117679238938852	0.1076424466672595	0.001054811516827516	0.02354543240511181	0.03892406776184736	0.0340239059626611	0.02223043679173448	0.0351082194984022	0.001434019768489074	0.01386268427631895	0.00113911316771136	0.01872102997556494	0.001137346545229797	0.04103597802379821	0.02932467257496162	0.0547118967265404	0.03178823992529445	0.04124157402075927	0.01426429566052445	0.02159028655639446	0.001004403880157663	0.02107037710927064	0.02873968090069614	0.02128431915040763	0.1253640045447338	0.1306332591306706	0.001047487549812791	0.01062296965459916	0.001682104572501188	0.0409313922481137	0.001030993361942447	0.01433143570842987	0.001010340673838316	0.01578334293516779	0.001021334294360392	0.00965105037954306	0.02807585688303717	-0.002981101039624161	-0.006346500964227024	0.02525507202569413	0.00873875762223999	-0.01103561966370602	-0.007469771433020344	0.005182731601060167	0.001016746704423988	0.001014552901974351	0.001002963668351359	0.001005064224101888	0.01552469740816661	0.1537152696364285	0.1341618468564617	0.001029759148415926	0.001011104597610777	0.00103339293619694	0.00109453259623707	0.001025323965161855	0.001022684555778145	0.00102119881477777	0.001001156300445566	0.00100320817742156	0.4644899531673701	0.001017550868004001	0.2762639771235345	0.001023533302248246	0.00101912753113058	0.001044295016371726	0.04610097999448328	0.0318743881472939	0.04051948751924289	0.001003174970400987	0.03792510908048813	0.02336071964748621	0.001005104403727522	0.001035495195571903	0.2429822856396905	0.03741511341572926	0.001005879328166787	0.001013213377074775	0.00100542950400473	0.4907069843541026	0.05791163823936964	0.001030143189836613	0.001003248649162556	0.001027919975457788	0.001009126483237541	0.001022055417042961	0.02970507787593763	0.03991543091804955	0.001028233837183245	0.006989239784122646	0.07236592768689508	0.131903274538788	0.101343593199536	0.04972143658916638	0.05125708912817751	0.02444911542057162	0.001385960172978515	0.001084296381057003	0.001022451147256872	0.001011977148944248	0.001009219013063762	0.001034407754172438	0.02993622358040213	0.02378844788148485	0.0352479028779614	0.001087726097578976	0.001199037956593763	0.01379557348017827	0.01463745741023965	0.001419802090843751	0.1259579605126636	0.001059169927668816	0.04389260141632977	0.02386625025743571	0.001036155840083961	0.001088723693027589	0.001135537678689122	0.02605859069778996	0.02963821992305131	0.01193261961853419	0.001004548903087648	0.03393452358586856	0.1346526140453432	0.001049508759776003	0.001040782247142807	0.001034095269552228	0.001011226246821534	0.001023489291919506	0.03008036403986229	-0.0003063144527665881	-0.005085136562089601	0.0259744395827986	0.01257060122454526	-0.009433242449248333	-0.007594963876991933	0.005533005103159669	-3.130842835411206	-1.586706030011173	-0.02749227774265115	0.0608540347822646	-0.02308424093022225	-0.007689915579107584	0.4219361857594126	-0.04031200103192515	-0.3212413951639307	-0.004400028727351174	-0.07152936347194834	0.01048766569543471	0.06314203700921761	0.03515237275739386	0.1426732206683465	0.4360932202395376	-0.01374506823287968	0.02929192317893185	1.080926690152811	0.001931386068669431	1.387075230635908	-0.1646121448023259	0.02240266155430308	-0.009248227266071338	0.5441788033421682	0.4342120596065678	-0.3191277823291553	0.03774375126647346	0.8792773053641874	-0.02022705266332082	0.05832520805149307	-0.01278650848892028	0.9100670043205886	0.519307071035663	-0.01430912953189313	-0.01023332616148244	0.09990466452912332	1.181720511531724	-1.065125105751037	0.02598332886157258	0.1325841534255805	-0.1242499445204986	-0.1173771256594804	-0.07807901397892746	-0.5534220936382321	-0.4130944592684586	-0.09760050169530277	-0.1698635335338304	-0.1026840362775635	0.5978276412835783	0.3501720286048073	0.9108937366502788	0.8369768545763384	0.1228668575600919	-0.01347663069080974	-0.007040742729282674	0.1219977815889564	0.3013598697030585	0.007727913967357896	0.07039685578579219	1.181204049950343	-0.5930605484373958	0.01944057323248292	-0.01781150663675277	-0.2611198774830958	-0.4147284257942423	0.05619059421545541	-0.02471965846215017	0.5384804317390035	0.09233362016893071	0.7164693973932916	0.1056440209448463	-0.007285492118544988	-0.009548274314541923	-0.4227549065632304	-0.1455690930826168	0.05083881934009338	-0.09358537350185162	0.01989896992249236	0.1683018557085756	0.6181938273237245	-0.005282278530411162	0.01256745984497167	-0.1542502721968518	-0.1638913321637728	-0.09786440925577747	1.135034457586371e-13	-2.907106714165524e-14
0.33	-0.03028133459582425	-0.02654394900925612	0.01431471978940443	0.6508506413635941	0.9338517357059888	0.007800049444313373	0.4838409441965258	-0.0009687990252416725	-0.004609784661326566	-0.04162128882226359	0.07238344525520635	-0.007892625943215692	-0.01127918527564237	0.06459237337297008	-0.05604116190053636	0.7354873812386593	0.08661242321444675	-0.7354873812386615	-0.08661242321444534	-0.06443729933087244	-0.1347263212801685	0.002009026380848659	-0.2880440156284919	-0.04224134617734217	-0.02307359770438497	0.1402911322038962	0.1774408651050315	0.7575590907632025	0.6169569237985754	0.08712946910854097	-0.0786302681114795	0.06715469803909822	0.08848261872754042	-0.1782061515508231	0.06071325818975105	-0.7266978120759012	1.261784156633011	-0.1654208198987614	-0.02184424195874269	0.8808550818608821	0.3452501930612313	-0.0503245107352806	-1.421775067140665	-0.08277597771576808	1.213437116926471	-0.3001959899028819	0.1543788359583395	0.7603704697544221	-6.164331064905975	-0.1219230109843625	6.164331064905976	0.1219230109843299	1.766253430727884	-0.5386221415666129	-0.1311204591162819	-1.03790619042351	0.5160374696272683	0.3236010741812085	0.06147645327531435	1.178905324170874	1.443081578080697	-0.4284461535555907	0.2177300272639988	-0.7340102441817478	-0.5977189390003977	0.4993404834738323	0.001016678769018248	0.0194138876060355	0.001014319215262251	0.02493232801578564	0.001003036032880781	0.004012815049292306	0.001005170527126384	0.003811930546114253	0.01274110433567791	0.05295903262505878	0.1512881111564821	0.142717033170549	0.1345177807108004	0.112896084024418	0.001041624876059166	0.007942014359965239	0.001090858600390405	0.0274384331969303	0.00103563192987096	0.0232480140174453	0.001098914480927379	0.05656027699075622	0.001026311175610442	0.02844653171079863	0.006464430657750006	0.04296253942042333	0.003413393255107582	0.1190916760907833	0.001001337732035981	0.005599483474508409	0.001037357180934844	0.01489347600848594	0.4531288499393674	0.4466735055226719	0.001017659280692584	0.02290009388912519	0.2572185443911766	0.273875819753538	0.002363025406168393	0.01190508900138311	0.001019286710077258	0.008241801819155294	0.001044571287230867	0.01045651956564707	0.04159013765656203	0.05582187034286166	0.02842392859961386	0.04209092871329505	0.04252330884552958	0.03819133605026801	0.001003265900261574	0.01067552159840065	0.03246656869444026	0.04667984592633196	0.0228027191170215	0.04089744855690488	0.001005337850627157	0.004467352175614079	0.001061356120626227	0.01802335841522412	0.2341430914947053	0.2554783693156671	0.03383728827066167	0.07059238601374382	0.001006114984904686	0.004966082797666133	0.001013766445462296	0.006509439960510659	0.001005823115181891	0.02589502741325197	0.4656517469318307	0.3878067248499028	0.064580954681946	0.07667217420327521	0.001258797743168448	0.01583052362814032	0.001003253816922968	0.03192987801332557	0.002538045985731905	0.006065646328782951	0.002446376333086884	0.0063733148402062	0.002194128864319449	0.004369525474200558	0.03417474069200893	0.03841311036381632	0.04370919673671053	0.04378797421131465	0.001882920250656614	0.005988080764632539	0.008030070428781247	0.01473732375747158	0.07491059823502405	0.1100814084092822	0.1276682359967939	0.1384947856367227	0.09864228709794096	0.09579207499695513	0.0444569074230321	0.04898409204128641	0.04546744527559254	0.07516849453763	0.02334579598164451	0.04244780709546582	0.001369741815955176	0.0480970725869177	0.001081320270312817	0.02437400876037742	0.001022406024928539	0.01098050415227372	0.001011787918124405	0.02864657676114375	0.00100929501947396	0.01187693694299522	0.001118947573308716	0.02693980020272291	0.02544461994887704	0.05518311785472025	0.02774255991564378	0.04767963167002553	0.03489410041133733	0.03766082514233992	0.001126018493461988	0.02412710155332347	0.003771716533607726	0.01280589593733992	0.01703407011983702	0.02105566571810003	0.01476388197686044	0.04701815458000375	0.001818554616422462	0.02956038503004201	0.1216788019677177	0.1129705180507567	0.001059163887208488	0.02441799545303718	0.04078577310949641	0.04055270016181386	0.0232002596576741	0.03610473440756969	0.00123965388356825	0.01388165881903482	0.001110656154923915	0.01864159385739631	0.001137349358006622	0.03689479209205842	0.02709551079409528	0.05303113274598927	0.02947557272517482	0.04082254204111108	0.01240595868362694	0.02032426209990032	0.001004448232882771	0.02107799981329695	0.03149774655272183	0.02272602879265822	0.1302837039391476	0.1369347907736329	0.001047852067563651	0.01054302235234485	0.001368805224037412	0.04099496531023522	0.001033837258597228	0.01278417017913497	0.001011179271507627	0.01413054060619286	0.001023261048502215	0.008664408379710524	0.03020840272527412	-0.0001845168574032601	-0.005186753468293344	0.02603874170576979	0.01242526039899335	-0.009430514235310493	-0.00767080602805733	0.005522553661615259	0.00101523552954617	0.001012994667648103	0.001002776274218641	0.001004856031284396	0.02010756020101378	0.1460324407356715	0.129599931716609	0.00102553442647212	0.001009832661175613	0.001030766063260597	0.001090011439228559	0.001024218780200821	0.02164902191275927	0.01006209750143086	0.001001134650922291	0.001003745166012883	0.489349578548894	0.001016718425638023	0.2859315252862092	0.001017974237203568	0.001019102218645014	0.001042145723050527	0.05050736450848341	0.03567611147817554	0.03514965504340371	0.001003227876629364	0.04749049667525431	0.02062050347535013	0.001005002080977746	0.001029996697399118	0.2508494127082081	0.04235824695922005	0.001005505472441038	0.001012362271009348	0.001006992000419001	0.5086653631225801	0.04465987025969475	0.001033085387619335	0.001003333886066053	0.00102393253166811	0.001007814249568296	0.001018879694472117	0.02166005008904089	0.03122263532551644	0.001024273867319952	0.004055095656624023	0.06391464669981926	0.1403832803936975	0.1056421832305332	0.06313751016471519	0.05936782362040892	0.02455150938925195	0.001356056767797078	0.001079468498550795	0.001019853655775997	0.001010867561926913	0.001010300258253843	0.001367284445214081	0.04537205567842162	0.01748799172657881	0.03346197786274112	0.001162045580139974	0.001175051534141003	0.009787988800219935	0.01660472134304881	0.001674236311503391	0.1288657857919409	0.001067522160429427	0.04221643870222977	0.02464842253621832	0.001037932119487652	0.00107451700649355	0.001138887658390148	0.02325971395503968	0.02440091623141637	0.009071581055874285	0.001004448267289829	0.03529217186598267	0.1401489256426154	0.001047150768843259	0.001043206028498893	0.001039083190266025	0.001012750665570362	0.001026769835894481	0.03244337951584057	0.002709505401108554	-0.00410829949732244	0.02687385308422229	0.01599549051530533	-0.007823226235764435	-0.007932514343946633	0.005854014568934734	-3.189642410750989	-1.335048969567158	0.07383975431442948	0.07911832969577928	0.01418035322858894	-0.01111372952548943	0.3920688314685444	-0.1167869365188463	-0.334413734797956	-0.001911510117963328	-0.06031952577227614	0.01230427389888674	0.05752893505697944	0.03332445067187866	0.9415697742942903	0.6773774677628195	-0.004995947926346176	-0.04206550799815276	1.480060364633244	0.01909825698304524	1.2855390404312	-0.08891542936240601	0.03251941902831532	0.0199732825729663	0.5176800917073301	0.4124948332319329	-0.3413234759408603	0.03140260338789581	0.8481385534752054	-0.129665096536929	-0.009232743765635112	-0.009370019145060833	0.9329425302620545	0.4832381147640903	-0.01648589819601599	-0.007229444350684074	0.1052686438503438	1.261766564525566	-1.106237599270216	0.007882645468471913	0.1161357768750697	-0.07953102613784381	-0.0760448232201799	-0.04751630920765153	-0.6044728337997557	-0.5127809588775423	-0.03759294286446789	-0.2033566744537438	-0.3613399886207247	0.7081172634214573	0.4141856084853666	1.047280731185141	0.810992952145138	0.08280307175597298	-0.02224417751837068	-0.01190229031847059	0.1024343229242667	0.354502645020739	0.01027190185820602	0.05666531962978727	1.207742407169917	-0.6134582038567417	-0.04587623346591123	-0.04010035208379524	-0.1592186505061113	-0.3711166911018444	0.1297698901630599	0.005942228098692451	0.5281398250225038	0.08240538027092199	0.5843577396271891	0.0953381717560562	0.009873170001845278	-0.006736571288725824	-0.4051705661390087	-0.1874556733161346	-0.1326374576693468	-0.1577192976289557	-0.01209836084158773	0.1191514162975726	0.6448733651142523	-0.01042275805351395	0.009022350371614956	-0.1549418042134319	-0.1664225767124772	-0.09929844124870642	2.431291154506742e-13	-1.376797377598879e-14
0.34	-0.03208201158090373	-0.02612143732870654	0.007126403702383642	0.6635239891355313	0.9320728294521567	0.00756304456578393	0.4914708988845987	0.002137041235883036	-0.004458135865755023	-0.05560452229266747	0.07158391951049058	0.003674530330065069	-0.01418686892833432	0.06631229635000442	-0.04849281218918819	0.671955418589368	0.08599185717905961	-0.6719554185893688	-0.08599185717906838	-0.04673796791804505	-0.1400678410779721	0.0007722281505734531	-0.2980514366568051	-0.0371367986404819	-0.01978533211965344	0.1401422525049551	0.1895056947927664	0.7717283224077504	0.6124826742996879	0.08977859492105106	-0.08522701798981938	0.06161486230115774	0.09380784412574698	-0.183934909947771	0.02297531937639628	-0.7066153004047154	1.273388479326887	-0.1902600149105387	-0.02564516344484799	0.648267701691934	0.2757052721318464	0.08617687061751335	-1.37615274560748	-0.07603538749920451	1.091584559056538	-0.2776563792604626	0.1895756982713404	0.7442457956008872	-6.536680060725724	-0.00818753455670568	6.536680060725724	0.008187534556703744	1.772534734670388	-0.5286230010254637	-0.1156829977801717	-0.9638617844655414	0.5039035367937502	0.3338472294750744	-0.09201064359830299	1.227710294694091	1.390134331471036	-0.4666637220092339	0.3133327677106722	-0.579008419970465	-0.5101024409315245	0.5690584385645232	0.001015562355471539	0.01981956067659724	0.00101324660887871	0.02566862006666288	0.001002858791869002	0.004031636936992916	0.001004961174309837	0.003712877517671234	0.01743871126208897	0.05677236158631879	0.1475925723285585	0.1410324226375323	0.1315650474194016	0.1094315569847592	0.001032714906774709	0.007910433438217788	0.001051595637365946	0.02683414502178526	0.001032559490404289	0.02338032718661431	0.00109337339079358	0.05710863850152585	0.001024996798782819	0.02876723414493194	0.01925635627947162	0.05467360759787823	0.009083904069463921	0.1265770831865973	0.001001234144051308	0.005518626571801724	0.00102136713232434	0.0147105417794197	0.4683437775995997	0.4633176124835307	0.001016974266496496	0.02302840604868884	0.2690148778374741	0.2861283109010727	0.001716311103242478	0.01124972381216412	0.001019191025913491	0.008499853287443963	0.001042804477761994	0.01055665330838485	0.04670730710232222	0.06093607065141462	0.0327379794297454	0.04614650579794917	0.03781790035274688	0.03458372734467849	0.00100326246327369	0.01095074677641354	0.04174584100449271	0.05509911342732971	0.02105766001775735	0.03921419523723685	0.001005147943026811	0.004545458984269933	0.001044757712441219	0.01793237565325998	0.2415969307649661	0.2647538104789596	0.0389809940324525	0.07530233599055666	0.001005717549394236	0.00481326144656372	0.001012853708677313	0.006429561616762555	0.001006822180739063	0.0269710312139619	0.4817188464333437	0.4007914660585001	0.05256101819392447	0.06523096779584188	0.001151257287192172	0.01598863846893779	0.001003316147532753	0.03306678119277925	0.001810791996587828	0.005548662516351508	0.00175603788580964	0.005881471380995527	0.001629445099486248	0.004057751317653216	0.02633204253719623	0.03210403011041865	0.0358392349844967	0.03814848100595063	0.001469791744506486	0.005671588650208998	0.005327839920137638	0.01251238418333946	0.06813226512970591	0.1053063899074795	0.1345942982300502	0.1461473193551018	0.1025280953375757	0.1001751466539083	0.05613691369229629	0.05985338277514166	0.05369030157899803	0.08324644648304301	0.02393043647658134	0.04309019583317299	0.001354803036144464	0.04784835596498865	0.001079078773054094	0.02423875977780681	0.001020452684653274	0.01217259204986177	0.001011035095061548	0.03249822234823869	0.001010080666037141	0.01195013087068666	0.001331374116861767	0.02752733529217392	0.03858617333294042	0.06784861903815741	0.02132917379114106	0.04143167237044552	0.03377726862483642	0.03698419005434507	0.001164130133289562	0.0238856380361495	0.002521227311060514	0.01179597075291336	0.01254360636483164	0.01741921629452562	0.01616056719923995	0.0485545782629911	0.00182047301281003	0.02972994556984814	0.1252093445158234	0.1182253627689703	0.001065516929346267	0.02519806782764207	0.04099662542395458	0.04561242669901572	0.02407843914896417	0.0370485671507911	0.001143303735384316	0.01403600306396368	0.001089325051393228	0.01857834611503769	0.001139026160100322	0.03293880097398511	0.02458513861395819	0.05102534385479249	0.02575972727753101	0.03862898001900673	0.01004886758758378	0.01847390500699994	0.001004420054849198	0.02095393125795181	0.03358205559497068	0.02364957434745969	0.1354053866051938	0.1435859437098538	0.001046854758945143	0.01042020297085258	0.001213179656598105	0.04128934321202484	0.001037753624486031	0.01123782021311709	0.001012360945913454	0.01245982253911868	0.001025865004043144	0.007668392543674781	0.03249459499000536	0.002758224439253948	-0.004148946259803869	0.0268995739334107	0.01593735418508462	-0.007822134950189234	-0.007962851204372748	0.005849833992316907	0.001013724354674437	0.001011436433324651	0.001002588880086404	0.001004647838466874	0.02469042299385901	0.1383496118349146	0.1250380165767565	0.001021309704528075	0.001008560724740583	0.001028139190323624	0.001085490282219207	0.001023113595238624	0.04227535926974042	0.01910299618808421	0.00100111300139611	0.001004282154597453	0.51420920393042	0.00101588598327327	0.2955990734488845	0.001012415172161539	0.001019076906161214	0.00103999642973151	0.05491374902248484	0.03947783480906035	0.0297798225675642	0.001003280782856039	0.0570558842700187	0.01788028730321083	0.001004899758226881	0.001024498199222122	0.2587165397767256	0.0473013805027092	0.001005131616715543	0.001011511164943724	0.001008554496833582	0.5266237418910578	0.03140810228001878	0.001036027585399725	0.001003419122968988	0.001019945087879349	0.001006502015899002	0.001015703971902002	0.01361502230214184	0.02252983973297422	0.00102031389745574	0.001120951529123584	0.05546336571274375	0.1488632862486066	0.1099407732615297	0.07655358374027124	0.06747855811264759	0.02465390335793225	0.001326153362615476	0.001074640616043835	0.001017256164292466	0.001009757974901917	0.001011381503444457	0.001700161136269664	0.06080788777644194	0.01118753557167046	0.03167605284752249	0.001236365062679437	0.001151065111688346	0.005780404120259174	0.01857198527585832	0.001928670532161286	0.1317736110712193	0.001075874393191437	0.0405402759881297	0.02543059481501116	0.001039708398893624	0.001060310319956081	0.001142237638091357	0.02046083721228963	0.01916361253978642	0.006210542493212571	0.001004347631480373	0.03664982014609726	0.1456452372398859	0.001044792777909652	0.001045629809858661	0.001044071110978827	0.001014275084319269	0.00103005037986881	0.03480639499181868	0.00572532525498388	-0.00313146243255515	0.02777326658564605	0.01942037980606534	-0.006213210022280456	-0.008270064810901338	0.006175024034709787	-3.277211676147191	-1.048844015593868	-0.02628052543739229	0.06229157169637693	-0.0227881602991632	-0.007528742703275542	0.3722760574909891	-0.2255098296976257	-0.3606727928736667	-0.005401010714678294	-0.06282379353546653	0.01416585549595336	0.05218887388800696	0.0306799376598065	1.332679367849164	0.7999123986239949	-0.01416115356516515	0.0292589824748871	1.842674425208878	0.0006239843579583371	1.161150456846123	-0.04794538738896598	0.01438181428933244	-0.00977479924609358	0.5079556879968263	0.4001891790841864	-0.3835340842966634	0.02335862755529726	0.8394579757472156	-0.2005620527982067	0.04518306576363279	-0.009401133733195514	0.9154112316386535	0.4610684250099168	-0.01316151306035923	-0.009650356763590887	0.1097920149288348	1.333855489125729	-1.188934400100071	0.0305319947793133	0.1135563507336943	-0.0216764620762903	-0.01984613819859066	-0.01441550564327081	-0.6577071454225486	-0.6156477268963848	-0.03532949916932292	-0.2425875253911044	-0.5883972658918297	0.82318599919561	0.45927462981461	1.115159353604865	0.8085151144086749	0.04626175375238833	-0.0267966313725137	-0.01482423985542481	0.1466057350563049	0.4174626828134603	0.002677082422327033	0.06442328120130537	1.343573242497417	-0.6365892153907572	-0.08510233292679523	0.002647017771621471	-0.03985617893178038	-0.3619068410181857	0.1723479784967723	0.02624303289456403	0.5238350986846876	0.07383548550702763	0.4226558650049938	0.09510758775287183	0.019788448407811	-0.006310598690559381	-0.3857159438231793	-0.2105740751755516	-0.3040671891963592	-0.2104519008027738	-0.00643928195132944	0.06466903821489457	0.6881180859787542	-0.01385669437997038	0.05872842784653134	-0.1540671595442615	-0.1674744798015335	-0.0997391765108535	1.574124781938991e-13	-1.776993023150521e-14
0.35	-0.03402096949102816	-0.02609216970418669	0.0002387467541242897	0.6763286613234715	0.9300483170637238	0.007287739715240992	0.4968884111841732	0.00453613746233556	-0.002812557028548979	-0.06913409386169572	0.07088068015534325	0.01382024010870586	-0.01673517333992574	0.06837695167557024	-0.04122897598366809	0.604849163845137	0.08634873521734815	-0.6048491638451409	-0.08634873521736278	-0.02901285501205025	-0.1452750790646977	-0.0002989991013470287	-0.3073322616416761	-0.03217982547479944	-0.01640573062054332	0.1383233969091778	0.2017846958846415	0.7853482837431248	0.6076139600041469	0.09320192435193592	-0.09013643015810066	0.05693111582193198	0.1000875370080769	-0.2062597084077399	-0.01527658920308009	-0.6746425408964674	1.287953848730723	-0.2143665025511833	-0.02885231046677885	0.4376417822369333	0.2023809586864365	0.2400467837204186	-1.325981966710956	-0.06636197485403128	0.9389508610608895	-0.2284902727004108	0.2204363060617252	0.7117141401067685	-6.880786308404842	0.08208516840639325	6.880786308404842	-0.08208516840643176	1.770952436838349	-0.5113513267143212	-0.09880023542617711	-0.8924326450829148	0.4866734810824647	0.3413679690689551	-0.2755762821337909	1.222958524725538	1.332650672809948	-0.5090305488976967	0.3497790395610769	-0.3983250535773346	-0.4266370514229022	0.6989241557214588	0.001014285330598239	0.02021231629272609	0.001012009768424856	0.02639838229012113	0.001002677117445771	0.004046583768115918	0.001004755028889954	0.00362158065611974	0.02191516021728934	0.06035241757464292	0.1425815546373743	0.1384548364017121	0.1275712748112543	0.1057449932255452	0.00102677549420007	0.007868719397333279	0.001030300619013776	0.02627989004063576	0.001029943766506503	0.02354537147391983	0.001089214047188856	0.0575954883221871	0.001024039661149387	0.0290599127155128	0.04791396605985031	0.0741028178725769	0.03250209973080902	0.1411066129550104	0.001001168825535833	0.005436630428326576	0.001013439243476698	0.01454675762665707	0.4876647207906737	0.4835134715489534	0.001016220576511503	0.0231444341081006	0.2798900523632318	0.2973890604460094	0.001371002465781677	0.01087807237515891	0.001019132748333074	0.008711227541482824	0.001040787989409796	0.01064696349580113	0.0502461612076443	0.06545423151802467	0.03594767070490839	0.04982549559526095	0.03238695591099074	0.0305318652011529	0.001003306601034168	0.01114116361285463	0.05127035249994152	0.06358884437493573	0.01791284029390454	0.03619035902711233	0.001005014838248333	0.004582362098951938	0.001033723960834213	0.01785954941155639	0.2479289342209672	0.2734324432191363	0.04403300207493088	0.07988436801193062	0.00100534486137443	0.004673251149835695	0.001012001141985313	0.006352847033804992	0.001009155411668681	0.02805304548490944	0.4983211784343422	0.4143918154806795	0.04002988516479602	0.0533912510308275	0.001097258890181914	0.01617357715643242	0.001003394938001478	0.03405977551564493	0.001423271333664399	0.005295684621999969	0.001388972709126772	0.005641188161656249	0.001328627158130825	0.003904535793890976	0.01884883733762401	0.02588422704195831	0.02774388882405473	0.03192897840606856	0.001249704036954968	0.005504035914565476	0.0032709470511437	0.01090509982107227	0.05996560368441952	0.0981027937215149	0.1426267263152815	0.155027044203131	0.1072781907724064	0.1052792940275163	0.06914103006625424	0.07182824982950374	0.06105776298197123	0.0908714278584741	0.02427895692549101	0.04346563491713543	0.001334091704068817	0.04755971468377249	0.00107546245268686	0.02407634101006527	0.00101855675328198	0.01357034535548063	0.001010394764412935	0.03699070715698925	0.001011131644100561	0.01200019921571449	0.004179480320543477	0.030407081682146	0.05000425335276075	0.07830204482773306	0.01529140533285902	0.03547257540356406	0.03211967557999286	0.03583817380439029	0.004972276810205009	0.02717254324511793	0.001853544538022349	0.01137902220571752	0.008795664510643736	0.01434332725525585	0.01882839313201649	0.05098834834395566	0.003561979306111589	0.03117194363470846	0.1300157084111694	0.1244305616918658	0.001072793813964032	0.02588701992119688	0.04026466360067647	0.0492094786395787	0.02483700639583419	0.03791781101100002	0.001093767048316926	0.01428468695738024	0.001071918266627363	0.01853419133079918	0.001156137929859397	0.02920941129376917	0.02176299931944368	0.04867057333467113	0.02046357322477525	0.03437655985484379	0.007561040640372567	0.01642069694553851	0.001004461076114346	0.02071492822297346	0.03455791962993853	0.02387588298718472	0.1412806974857788	0.1511618535782173	0.00104474255951887	0.01027481109355229	0.001132870026758097	0.04178404723668114	0.001044090351555151	0.009740847366362741	0.001014238631943492	0.0108217475569089	0.001029957201649026	0.006699017035904505	0.03398319701625528	0.005655823198872358	-0.003151718947572279	0.02746372280215699	0.01820439651246783	-0.006177394164393722	-0.008232739503670294	0.005605832851512138	0.001012306467425221	0.001010118586917342	0.001002402745787382	0.001004449676955647	0.02875620856930629	0.1318103876971019	0.1186266710279981	0.001019988223011978	0.001007776890187773	0.001026444798101514	0.001084371231346289	0.001022984215619744	0.1148304162097019	0.09255017063413799	0.00100109057034156	0.001005955180153891	0.5472010903910822	0.001015055627242424	0.304783864142964	0.001009590115284364	0.00101906802773764	0.001037583126900564	0.05422792629668308	0.03985968975759589	0.02284952477005625	0.001003413241685384	0.06769193744635443	0.01147966348423265	0.001004856486452383	0.001020329071312387	0.2600916969040222	0.05240200887032288	0.001004809278812885	0.001010777716840934	0.00101414646398558	0.5450594898100898	0.0192673027104953	0.001045276564525939	0.001003525845620383	0.001018229566108376	0.001005799393425832	0.001014382260305993	0.007748870093245339	0.01483929964541232	0.001020368768920581	0.001087437682886732	0.04450742604694235	0.1600334163208939	0.1174882403712782	0.09339617214741305	0.07262010873231807	0.02468718414450478	0.001300967178929378	0.00106920827090162	0.001016014521552404	0.001009703319490623	0.001012939411270579	0.0117892510724912	0.06615386677857124	0.006417148827455443	0.0289332035874792	0.01551309292361924	0.0011592424871426	0.00388490972017386	0.02449345005160317	0.008312697761472374	0.1418425548682035	0.001084171015066225	0.03841466042390169	0.02591698565265304	0.001044294153921324	0.001048288381459369	0.001200792138311327	0.01699756302767619	0.01055241524213487	0.003784872034907341	0.00100463586905798	0.03487464674254278	0.1541796700434529	0.001040641509381239	0.001052292074370378	0.001056282350672783	0.001017815292165292	0.001037740934439926	0.03481324066205424	0.008497820313601922	-0.002170696847354238	0.02778023664411194	0.01949865220497308	-0.004504000692288684	-0.008472767557183085	0.004906478764149072	-3.371300320945406	-0.8334408811912318	0.07206736589875902	0.07814140240370848	0.01379280597748536	-0.009835627180889183	0.3439642440655555	-0.2861497171711915	-0.3798507325284358	-0.003796349736742255	-0.05002089804918167	0.01899671673687383	0.04534516546890805	0.02788056108277428	2.494490246146226	2.001690280086012	-0.005011662198039091	-0.03944154600187701	2.183754011240127	0.01687279623920349	1.085345753385252	-0.0268622696953743	0.02413549460069895	0.01839959096343636	0.3915328626726899	0.332186548988179	-0.4301740141156649	0.01545448927377018	0.8554243933758495	-0.3932362245600909	-0.01735822824603151	-0.005687490671329343	0.8117662551297999	0.4546984044207141	-0.01425267389599078	-0.006583288417904486	0.1067676810084423	1.378794387523625	-1.179416198772055	0.01082156476023326	0.08871682490208928	-0.0233875341634548	-0.0226230517488998	-0.01342124640783198	-0.59261954991319	-0.6293529507817088	-0.005164859026011498	-0.08971957155803842	-0.8449409733071129	0.9490463231659888	0.5660809601503037	1.267433275120021	0.7193585107371639	0.02974200955222502	-0.0294665446381862	-0.01687977643360161	0.1406857115946643	0.4824222229440986	0.005563986485817154	0.4751185648874279	0.8059361791622616	-0.5607625838020246	-0.1407721974079819	0.614359312472854	-0.03410992116408132	-0.2621767822602284	0.3034695115523345	0.2457815288898705	0.7111878614764168	0.06305409045403521	0.2968324366432877	0.08053236283084812	0.02861950780044709	-0.002929151966071118	-0.3598942491587781	-0.2569452299879991	-0.5459241928634521	-0.2031880325106	-0.03646175336732592	-0.01967453167125012	0.8369361899105106	-0.01432686081009223	0.04805200427718655	-0.1453989451391807	-0.1601415878869694	-0.09426882538034975	-9.678526484866414e-14	-1.337899461099653e-14
0.36	-0.0362552664744878	-0.02639006500836345	-0.006440976148921094	0.6892912239195136	0.9277910186046529	0.006997268281408646	0.5002718750098221	0.006150000120754642	0.0002849575465207612	-0.08204856959603264	0.0702216901861258	0.02248141683888355	-0.01868638977520495	0.07066264125570178	-0.03419467549516044	0.5344153840155945	0.08768400107075619	-0.5344153840155949	-0.0876840010707681	-0.01134962737510381	-0.1502654022202811	-0.001208532214425445	-0.3159026782099572	-0.02741968132400898	-0.01297207476382773	0.1345544107306289	0.2138622373083837	0.7983571906080467	0.60226303508576	0.09634309413418841	-0.09310253985946627	0.05308231734251688	0.108027207596552	-0.243002724617827	-0.04245726636826508	-0.6650284913653618	1.304966560947298	-0.2368172290137021	-0.02867848010272233	0.2414580069101979	0.1186585585398613	0.3765640181728496	-1.253133578671178	-0.06718551030489642	0.7946779493702193	-0.1582387840007485	0.2337825491934858	0.6983386521909779	-7.202185077788192	0.1874900284673627	7.202185077788192	-0.1874900284673649	1.760157680861237	-0.4852400347967887	-0.08334417001158591	-0.8217801011475449	0.4645377338153493	0.3446581009961391	-0.4820367601541294	1.187418361068766	1.267923437380615	-0.5631058465784202	0.2569008379847534	-0.1903479265910886	-0.3431128409692857	0.9010539797936467	0.001012937837629705	0.02060562234051027	0.001010732402425987	0.02712105870355534	0.001002493211907154	0.004067798645694601	0.001004552877343914	0.003534065022554747	0.02615881952019987	0.06365622854532203	0.1369241967603746	0.1353865822999878	0.1225655752684695	0.1017703268630028	0.001023146053392763	0.007817415399002456	0.001019265117728964	0.02579385315304727	0.001027788905414147	0.02376333581674185	0.001086575336282337	0.05801882331533659	0.001023496593560556	0.02932534105903931	0.09460439868871397	0.1033899637019263	0.07761372139417747	0.1645248232888816	0.001001124961893063	0.005362921587322081	0.001010314044506461	0.01437319620021037	0.5110027736952939	0.5067378251755524	0.001015428534071311	0.0232516853481147	0.2900829205225456	0.3077221519936453	0.001196710877302975	0.0107029310247208	0.001019099182243107	0.008907412341632143	0.001038572999902627	0.01073590021341571	0.05183409692442075	0.06868385545180736	0.03781610913195219	0.05272179214985156	0.02619049640173288	0.0259135336682932	0.001003394921639058	0.01127443155269293	0.06114852747550951	0.07214632488686469	0.01316301881248975	0.03156885003938543	0.001004926672725629	0.004607178711787592	0.001026123853292821	0.01780815832210968	0.2524577856367854	0.2808181543561853	0.04906425182223801	0.08438351258198637	0.001004997360773813	0.004539965416396764	0.001011208162378962	0.006280081276748458	0.001013118797144988	0.02910952166927555	0.5153708213850796	0.4282189536532837	0.02740791931181194	0.04163449890310032	0.001074889770079161	0.01629238620460077	0.001003487701458845	0.03491460391168393	0.001228355464916196	0.005191543485546814	0.001204830698519469	0.0055407594243642	0.001177394952224099	0.003845453443411616	0.01205060194637544	0.02012431747991323	0.0197244798293115	0.02553941883697491	0.001139613768581577	0.005428615248930756	0.002215162900265681	0.01050098826207606	0.05041943394631555	0.08855519040124284	0.1518254928584893	0.1650539928735223	0.1131642008974409	0.1115872881617745	0.08356383692862104	0.08495443263506014	0.06734394247954857	0.09769116369907765	0.02447633833901046	0.04370335495446144	0.001311142345288898	0.0472883266768471	0.001070937757652163	0.02391675899428598	0.001016988115563519	0.01514112199221342	0.001010047414774251	0.04217442568729882	0.001012436208518008	0.01202595859773186	0.01058449430884713	0.03630155795131693	0.05845175222913734	0.08514382789556797	0.00980670944115637	0.03010577257847188	0.02994343723257976	0.03423532049924759	0.01389485335873608	0.03536533005355807	0.001522700328163221	0.011302244516731	0.005937375456627433	0.01199756434143296	0.02304902122051908	0.05440523797114837	0.007597275766242005	0.03431807512382087	0.1369206985380313	0.1323287835101055	0.001080580648009115	0.0264411327817125	0.03888195976767771	0.05155063370260009	0.0254644314069757	0.0386950379779492	0.001071296616036337	0.01458181677118759	0.001057204372337896	0.01851158720425796	0.00119397383086048	0.02574627085204783	0.01861663731949835	0.04595513523257331	0.01350300430467861	0.02772034917682372	0.005092170068606868	0.01435017793623968	0.001004625767755751	0.02032268762415831	0.03423830999583956	0.02325073928598104	0.1481729479319713	0.1605221135523822	0.001041610379652127	0.01015156216003063	0.001096047160712091	0.0424071758419205	0.001053365474443982	0.008328410603709745	0.001016947972073346	0.009256969356263221	0.001035849348429663	0.005780358029216992	0.03448396147182888	0.008470019491157436	-0.00217879945336111	0.02765641913071629	0.01901225888753415	-0.004489674349133947	-0.008457837434290721	0.004678802290869945	0.001010888580182246	0.001008800740513162	0.001002216611489945	0.001004251515444171	0.03282199414475201	0.125271163559289	0.1122153254792395	0.001018666741495751	0.001006993055635349	0.001024750405878515	0.001083252180472104	0.001022854835998941	0.1873854731496631	0.1659973450801932	0.001001068139281592	0.001007628205702289	0.5801929768517423	0.001014225271212811	0.3139686548370437	0.001006765058407702	0.001019059149316312	0.001035169824071926	0.05354210357088161	0.04024154470613168	0.01591922697254784	0.001003545700511906	0.07832799062268918	0.005079039665251532	0.001004813214678167	0.001016159943395507	0.2614668540313185	0.05750263723793513	0.001004486940910247	0.001010044268737981	0.001019738431140831	0.5634952377291216	0.007126503140965005	0.001054525543647342	0.001003632568269671	0.001016514044337492	0.001005096770953465	0.001013060548709994	0.001882717884348986	0.00714875955784168	0.001020423640386191	0.001053923836644784	0.03355148638114208	0.1712035463931835	0.1250357074810302	0.1102387605545633	0.07776165935199339	0.02472046493107716	0.001275780995244174	0.001063775925759887	0.001014772878812301	0.001009648664076095	0.001014497319094966	0.02187834100871688	0.07149984578069701	0.001646762083240561	0.02619035432743829	0.02978982078452668	0.00116741986259775	0.001989415320087427	0.03041491482734529	0.01469672499078123	0.1519114986651917	0.001092467636942055	0.03628904485967432	0.02640337649030671	0.001048879908952923	0.001036266442955322	0.001259346638531626	0.01353428884306402	0.001941217944482481	0.001359201576598798	0.001004924106629279	0.03309947333898842	0.1627141028470295	0.001036490240853255	0.001058954338888295	0.001068493590364378	0.001021355500008775	0.001045431489008281	0.03482008633228972	0.01127031537222016	-0.001209931262153192	0.02778720670257765	0.01957692460388077	-0.002794791362296836	-0.008675470303464774	0.003637933493588366	-3.45508773665184	-0.6897068019641016	-0.02617043898381336	0.06087440975786883	-0.0215345510003337	-0.006772497108301536	0.3170270539450348	-0.323643402876844	-0.4182933135386809	-0.00731900210306058	-0.04918017489148393	0.02474986659339868	0.03948590837780166	0.0252298922390249	3.304266478776402	2.57764851171491	-0.01250369298641282	0.02730352776915099	2.448373337427442	-0.001131379487198462	0.9756188573849138	-0.008643370064612209	0.01134392356490535	-0.01004949309902566	0.2502483014361705	0.2436505305498601	-0.4968279621547226	0.01192884823332588	0.8530078886080584	-0.5200966083186345	0.0427657654756643	-0.005114102930046389	0.6568269110159245	0.4444909347345242	-0.01181660040601837	-0.008860591569724295	0.1046843976348384	1.379213239209377	-1.172341472630814	0.01730606686729152	0.08592316533016876	0.008090889487811904	0.008124758203440812	0.004411129001279621	-0.5657284440722407	-0.6496591206585628	-0.01690308510465104	-0.0019529647592366	-1.057198692750094	1.052630763668769	0.7000439819441318	1.345422503898011	0.6474660074645116	0.01871794442545762	-0.02334597651722005	-0.01425688946708251	0.1812104012709474	0.5557094271308426	-0.002184710253781906	0.6673692569903379	0.6212446980726747	-0.5181303869908125	-0.1764697439697188	0.9838233375420645	0.02817799273513689	-0.2158816158672951	0.3689718877407896	0.3670697177356794	0.8624396777498263	0.04686763889808417	0.171476489497729	0.07670420907603841	0.02947763256114509	-0.002000466682127457	-0.3324660961212209	-0.2827075915365115	-0.7848252920131387	-0.2139140903850237	-0.0370867947162338	-0.1056214299761229	1.044988107137573	-0.009428105627008803	0.08441334401812547	-0.1371599427228737	-0.1528151235094458	-0.08959587630741805	-7.328735143390193e-13	1.003582971516917e-14
0.37	-0.03889933435217353	-0.02687596774111332	-0.01325483014535483	0.7024359741776586	0.9253218437993578	0.006735248179246431	0.5016856957412699	0.006836212900813776	0.004587413905688452	-0.09410408110550582	0.06946455602182937	0.02986794236182136	-0.01987286553934917	0.07296065841921648	-0.02707423217088589	0.4607345885526909	0.09023509452397613	-0.4607345885526903	-0.0902350945239892	0.006139856291395514	-0.154951557422393	-0.001981949129355478	-0.3237889026632184	-0.02290809141930995	-0.009534117913348881	0.1288309019728603	0.2254477760567599	0.8107170395893375	0.5963572643397389	0.09785716632468479	-0.09387912402188482	0.05002315489519103	0.1184980492523454	-0.2836571812325832	-0.05113778138045751	-0.7020985084222851	1.32420174165503	-0.2561382259659371	-0.02304866231292779	0.04771681837018692	0.01708075888209815	0.476428612518575	-1.15969743942018	-0.08831246621638528	0.6852769758901878	-0.08134396239233012	0.2204804924252904	0.7303569287886864	-7.490491989475338	0.323261725122361	7.490491989475344	-0.3232617251224184	1.733390426209362	-0.4505750157631976	-0.07293053388765973	-0.7593878906292501	0.4355438869377112	0.3416369342748036	-0.684804290499029	1.126079199320688	1.210322528275006	-0.6080218089064748	0.05733707451588443	0.03741848454679225	-0.2595827556993279	1.207267759544679	0.001011673708916657	0.02098531577933143	0.001009574444081983	0.02782421519057527	0.001002315118487839	0.004093650378315183	0.001004383776572664	0.003451381126770744	0.03204960925047969	0.06804329259779589	0.1293659892199533	0.1316477964636909	0.1160754024254349	0.09720348133355985	0.001020844613468862	0.007759690957174186	0.001013110859575541	0.02537668793866971	0.001026067021987926	0.02405886465832063	0.001085289538866122	0.05838745317408433	0.001023185164098628	0.02956819987967833	0.1452719898307647	0.1378370243846724	0.1308813112149702	0.1914951370942979	0.001001091100864432	0.005300354600810315	0.001010045967523756	0.01421814574242977	0.5360722442780118	0.5307848278714224	0.001014697743861863	0.02334505933607811	0.2998873945929794	0.3171152490375927	0.001103367913978229	0.01067363315254631	0.001019034676186786	0.009110904182398349	0.001036364654364331	0.01082184770813502	0.05142805910107701	0.07036059070152241	0.03865683494041604	0.05479554974244417	0.01987265236167299	0.02110372229774661	0.001003522480208859	0.01138289621733917	0.07361689617775938	0.08190325845027845	0.008750666123505208	0.02723984781647991	0.00100485500594823	0.004667599266866903	0.001020643242142364	0.01777880847403321	0.2539967739817728	0.2863063875899546	0.0544502249759737	0.08910244269963993	0.001004719428077164	0.004411848310851737	0.001010544388966413	0.006208623374147026	0.01085948307648177	0.0375505610509042	0.5315698928749665	0.4416623310793648	0.01708320078061758	0.03143588785056525	0.001069451228663888	0.01636608008648528	0.001003584202174977	0.03567582306277053	0.001123793216014683	0.005185787525331548	0.00110672321336362	0.005533465487355425	0.001096264987276588	0.003845702814716937	0.007044433189164967	0.01582658548130284	0.01295323739434036	0.01993945797477405	0.001081493488966973	0.005401365033299648	0.00164513755045629	0.01073930120880948	0.04043447248485134	0.07809654444086309	0.1624527336799027	0.1759248787230625	0.1217188509932892	0.119618265890881	0.09866986008013798	0.09852617158141204	0.07197319902893254	0.1032405558234215	0.02464717766010596	0.04388919301182562	0.001291933015900366	0.04709455694798987	0.001066311042674191	0.02378786670037551	0.001015046076546644	0.01697661784477864	0.001009308109747971	0.04814227905838139	0.001014978374310314	0.01202294196748581	0.0179030184981386	0.04264731899963545	0.06556718234426183	0.09024749685776268	0.00579299533776069	0.0264079414003405	0.02699804859341107	0.0320159382142555	0.02812459293037006	0.0482919593401865	0.001353249705082256	0.01141456901723563	0.00393765644775517	0.01036782584261407	0.02341775837115105	0.05506029617328299	0.00925791332037826	0.03602556673881079	0.1449673091457549	0.1409630407053355	0.001089403155146831	0.02679439956428902	0.03810098151574719	0.05408503439957439	0.02567506595911436	0.03912037440920831	0.001061848754407948	0.01488296180252398	0.001045229125422771	0.01851069308403898	0.001247716790508904	0.02256517700657156	0.01523965433638216	0.04299507909495915	0.007824072626926302	0.02201257269208205	0.003243106119529021	0.01291665134924627	0.001004580647382712	0.01983011341290802	0.03317454788855973	0.02199090709768541	0.1595807694282697	0.1730718462638841	0.001039025537325744	0.01008292871138806	0.001080401875075582	0.04309688243354009	0.001071968126136978	0.007017526510435548	0.001023293853713875	0.007791127669406241	0.00104886112344652	0.004924164762192068	0.03342743043782274	0.0110707269469661	-0.001067293325708657	0.0283237574470133	0.0176448639866228	-0.00287213810120002	-0.008467127965111754	0.004304931332714573	0.001009909298297173	0.00100800436313817	0.001002056315983194	0.001004170806676454	0.04390887070583464	0.1116586292684182	0.101721634480987	0.00101826549656554	0.001006463027121666	0.001023872656686753	0.001084542334194517	0.001022866293988231	0.2461183199026375	0.239953797351572	0.001001045476157686	0.001011576555017904	0.6073369916065955	0.001013693456984591	0.3233084945241942	0.001005670297018864	0.001018890035214482	0.001033132418529889	0.04868438889280143	0.03913949028108141	0.01008976702040251	0.001003747896436137	0.09935135880135637	0.00306212451446923	0.001004752679892716	0.001013906472693682	0.2527041715440841	0.06412110029234319	0.00100438217072393	0.001009692270707666	0.03850772799550053	0.5745922865031977	0.00408473668644023	0.001071628550358304	0.001003728675196473	0.001013542031117782	0.001004112859323761	0.001010716453575622	0.001476358217378354	0.004105996547288166	0.001021457720524967	0.001046259724897597	0.02396414006432461	0.1861918321493284	0.1420644548125426	0.1270743269642066	0.07809906439004687	0.02494204209364111	0.001268653736978002	0.001059565061200814	0.001011546047671511	0.00100759960324501	0.001020269529673412	0.02928469492089224	0.07718763996429651	0.001386903904825031	0.02144565515051042	0.05615543945136042	0.001184389697839541	0.001686167785313829	0.01819597200593564	0.007905314916996246	0.1619046608807061	0.001103765148435184	0.03793881870749619	0.0254959318024949	0.001054666183146399	0.001029801610029915	0.001341212048571209	0.0098109483059927	0.001484214957404433	0.001240992285829184	0.001004203367813115	0.03094488290030023	0.1903492284232977	0.001036203991703951	0.0010684813343203	0.001110655091081849	0.001037126212696216	0.001076764593572221	0.03125677468824256	0.01351176366257168	0.0001583231510998434	0.02942033635885914	0.0147318205919049	-0.001316479244388535	-0.008309744625250151	0.004464658645860056	-3.515928079181618	-0.5941578775526738	0.07068312566825807	0.07545330218950856	0.01503816578933349	-0.009043682451134138	0.5451527257054393	-0.4373343255436857	-0.500251800758401	-0.004850814512905561	-0.03615053265085152	0.03442533159234799	0.03439603173567295	0.02333258275652582	3.553639146008865	2.800899596542258	-0.003040524279450006	-0.03768725514309863	2.333451127615066	0.01454199229178748	0.9112873000115063	0.002958678968850024	0.02534500223447082	0.01822214569418746	0.07993121059081443	0.1711042227953793	-0.4703864397434193	0.00895678843028443	1.098756987041568	-0.3603790254631136	-0.01198163257448285	-0.001400211290939983	0.4245299517261807	0.4956757594594373	-0.01333312277999685	-0.006257654268928771	1.450112971187789	1.298778182227508	-0.862377886201222	0.0001334979138883514	0.06922220171612337	-0.00381162115017599	-0.004106399981327162	-0.001423261995583174	-0.312997500143254	-0.4802445012585146	0.005307120030824957	0.04549398595708096	-1.0422483807351	1.154553345800688	0.93601303465311	1.367666703676026	0.4589839506241542	0.0203078894609354	-0.01715406098842792	-0.01324823120987612	0.1853019429192592	0.6275429539557834	0.0001664640548875326	0.6071265296951022	0.4296211150758	-0.242766003136459	-0.2654270019990922	1.560769177152409	0.005297340895578347	-0.1186578709795566	-0.2252332913676674	-0.02060271739645018	0.9193943851935037	0.02390567427981497	0.3216119931956508	0.01189882034130706	0.03034526753903577	0.001231523927389974	-0.3009531516127659	-0.3090130617780484	-0.3832502872078576	-0.08521925062497492	-0.06151384571111153	-0.1438109120007844	1.524121605396053	-0.006555481205401993	0.06097447270019937	-0.1234095138493599	-0.1382941255362148	-0.08049291341379554	-1.237578513057643e-12	1.938514985114351e-14
0.38	-0.04188533670411208	-0.02734111066085479	-0.02057007032777888	0.7157796237720575	0.9226858442050582	0.006549832596506916	0.5013544249572356	0.006461550527190943	0.00966355697402489	-0.10527709270716	0.06837401798775007	0.03623995276992782	-0.02035902089440577	0.07496544328253238	-0.01949539859705534	0.3854751847324402	0.09415989683185962	-0.3854751847324411	-0.0941598968318403	0.02323120862447468	-0.1592485827384294	-0.002698969310476196	-0.3311688980450417	-0.01875353078896028	-0.006165262774821327	0.1204155389385493	0.2363116175092541	0.8226891645614687	0.5903031287820175	0.09771830511255782	-0.09230642235998497	0.04807340008446041	0.1324556309510165	-0.3113896194700477	-0.038305303773988	-0.7653057285665017	1.344746428198113	-0.2701821868324789	-0.0133575762181754	-0.1075602961835008	-0.093516472183517	0.5313013599919753	-1.076633597111959	-0.1338662842611317	0.5917749264087964	-0.01817470219060248	0.1751360891576885	0.7900167020974378	-7.517906749257699	0.462231799400201	7.517906749257699	-0.4622317994002031	1.680531414177687	-0.4074140575815414	-0.07206482324955461	-0.7205342868600298	0.3931318789455031	0.3308377586058918	-1.020407615460806	1.043078901889997	1.190378635548735	-0.5927788089184667	-0.0736858425386073	0.2795092382678067	-0.1212313136503182	1.598401988368246	0.001010552070850588	0.02139076483342521	0.001008597363290091	0.02854405303884925	0.001002145928505609	0.004135227326858377	0.001004258894001761	0.003367603365466052	0.04031119712392368	0.07425462244243843	0.1192454713310915	0.126375484565864	0.1078556529984386	0.09166177067966425	0.00101949371098761	0.007707900544738662	0.001009770023608657	0.02503288920602297	0.00102476739528987	0.02445323104596973	0.001085292159609312	0.05870986331730802	0.001023035253562767	0.02979180693147679	0.1959692916114034	0.1738326163868483	0.1887178005938784	0.2202325221631972	0.001001062841858664	0.005241494703341875	0.001011887138079007	0.01403197838136741	0.5615444556973501	0.5528553262451796	0.001014066488894922	0.02343724149851614	0.3094589626699495	0.3261136329659988	0.001056149569767034	0.01076560227113522	0.00101891784143059	0.009334123539735039	0.001034241807652359	0.01092000620136438	0.04898285138856236	0.0701791289052824	0.03858938049277415	0.05614394130222769	0.01371855354749962	0.01640076231772377	0.001003687376255104	0.01143742139597584	0.08956333641721435	0.09412902788702927	0.005487017815190284	0.02406776574619453	0.001004788908172953	0.004741546498786849	0.001016776913874163	0.017767267207876	0.2518698074266419	0.2889829577104336	0.06034552292905046	0.09422464118436766	0.001004528120036439	0.004282776919237716	0.001010036579149522	0.006138394885155364	0.03375613229735885	0.05544357094306694	0.5461416198786039	0.4539808360222908	0.01012724354115527	0.02448699821282367	0.001075287577270436	0.01634907193064386	0.001003680505729437	0.03635707868218701	0.001070022501953833	0.005223920270017168	0.001057177028568522	0.005568174337171715	0.001054530297515553	0.00387574805829559	0.004273682048800912	0.01348077658773306	0.007930998667444209	0.01573629982300435	0.00105295548859949	0.005411839211011299	0.001355570020962538	0.01132843661813556	0.03046286325566135	0.06755586515836373	0.1746363553596589	0.1888051985807209	0.1336277761793302	0.1309047782703189	0.1141775066822899	0.1122825950749073	0.07467777022554237	0.1068022733759761	0.02484223914986155	0.04414667719195039	0.001278763778588132	0.0469103236223621	0.001061892292122546	0.02361726113216235	0.001012461321896799	0.01883542432401316	0.00100791360120354	0.05451891890381594	0.001019136321109558	0.01200098947517774	0.02516588462357304	0.04855096008519493	0.0719694907285114	0.09433889061065004	0.00361470582084856	0.02482384942609449	0.0231756188622541	0.02896637467973942	0.04765327248592117	0.06576604674354354	0.001276947596048347	0.01162840000543513	0.002775451505249805	0.009452571180778536	0.0177104440841226	0.05015511126270648	0.006740348951399044	0.03400539432259921	0.1537051706325116	0.1518163236918423	0.001099463414469484	0.0269216454005473	0.03845449167800508	0.05770704043246957	0.02535137721095113	0.03900372924755259	0.001060020795191504	0.01518059999924495	0.001036010011051456	0.01852441531344128	0.001315514550723127	0.01978319824699184	0.01167192780864859	0.03978068548147966	0.004673297833922552	0.01952493778691202	0.00225076212100252	0.01239723245144691	0.001004197547618969	0.01909069474643369	0.03159370733008828	0.02042520295958474	0.177118522904458	0.1921878090648691	0.001037590482039598	0.009975314593849191	0.001077346798007147	0.04377559526417722	0.001102353456577518	0.005892367568493084	0.001034354206950126	0.006532268611958358	0.001071036797171358	0.004193497034613856	0.03069971233045565	0.01343192829247008	0.0002153783256777995	0.02963495665663356	0.01395899634500168	-0.0013474179399498	-0.00822640768990883	0.004731457781510508	0.001008930016417839	0.001007207985765777	0.001001896020478384	0.001004090097908157	0.05499574726691571	0.09804609497754774	0.09122794348273458	0.00101786425163473	0.001005932998607394	0.001022994907493823	0.001085832487915642	0.001022877751975498	0.3048511666556114	0.3139102496229503	0.001001022813027755	0.001015524904314535	0.63448100636145	0.001013161642757698	0.3326483342113446	0.001004575535629062	0.001018720921114745	0.001031095012990052	0.04382667421472228	0.03803743585603178	0.004260307068257692	0.001003950092358657	0.1203747269800235	0.001045209363681606	0.001004692145107666	0.001011653001983432	0.2439414890568496	0.07073956334674994	0.001004277400536932	0.001009340272677148	0.07599571755986867	0.5856893352772737	0.001042970231905814	0.001088731557070633	0.001003824782122209	0.001010570017898325	0.001003128947696898	0.001008372358441951	0.001069998550412961	0.001063233536737661	0.001022491800667863	0.001038595613145311	0.01437679374750815	0.2011801179054708	0.1590932021440507	0.1439098933738596	0.0784364694281047	0.02516361925620549	0.001261526478710162	0.001055354196640474	0.001008319216552181	0.001005550542451959	0.001026041740246144	0.03669104883306235	0.08287543414789048	0.001127045726412776	0.01670095597358538	0.08252105811816479	0.001201359533082797	0.001382920250540527	0.005977029184532356	0.001113904843224071	0.1718978230962171	0.001115062659926961	0.03958859255531989	0.02458848711469612	0.001060452457344415	0.001023336777095264	0.001423077458612112	0.006087607768922627	0.001027211970321018	0.0011227829950558	0.001003482629035592	0.02879029246161243	0.2179843539995532	0.001035917742551463	0.001078008329758322	0.001152816591796944	0.001052896925377141	0.001108097698132939	0.02769346304419516	0.01575321195292339	0.00152657756435304	0.03105346601514061	0.009886716579928928	0.000161832873519819	-0.007944018947035522	0.005291383798131571	-3.538549147408879	-0.5187685009435201	-0.0210193158152495	0.06421068207311682	-0.0183895078079356	-0.00699127021390507	0.6818802123653599	-0.6303486151819022	-0.6132663384281455	-0.00613219612513675	-0.03450687861454541	0.04451737580448579	0.03024196526962094	0.02137953846430528	3.613972742660619	2.931062764407673	-0.01176227508968232	0.02108014714452865	2.053072472991452	-0.001369744559777965	0.8966762342747712	0.01561002811132746	0.01528942692861815	-0.00760729329385546	-0.1213911077530101	0.09857732399353535	-0.4754576840410839	0.001140951030199646	1.34677506327302	-0.2887125777876223	0.0454711009219424	-0.001552386179667405	0.09449428836076547	0.525144608140656	-0.01200745762186912	-0.008614708833000658	1.995078499754552	1.154238742577672	-0.5223971896404788	-0.0008343407207813462	0.06993045895650496	0.01686863045280987	0.01652531556325393	0.01037030344525716	-0.1753438230036142	-0.3702985784871609	-0.009358206387395171	0.06821152774560796	-1.073605357173263	1.454517565290158	1.351150912008071	1.382359413359775	0.24993109311821	0.03304716897769057	-0.02143869587402493	-0.02259954433073833	0.1858725265910059	0.6374667220016625	-0.005971882733764953	0.5789452643860267	0.4187896561414079	-0.09538254617392548	-0.3425059938862187	1.893314960828462	0.04847929029550505	-0.07298484840930007	-0.7430767348043542	-0.3784630885201636	1.306244835998399	0.001663449632122304	0.388997556680739	-0.03169210955623454	0.02877626570357871	0.00092280372373643	-0.2526430789434886	-0.3335750866782224	-0.1407969761373771	-0.0310925525548066	-0.08645568575675468	-0.166795819943742	2.358234125025793	-0.01722423940604246	0.082214591862249	-0.1000149124456593	-0.1114185976399157	-0.06449076842014602	-1.37845297117762e-12	-1.021615700110484e-14
0.39	-0.04507806502005505	-0.02754252923995212	-0.02852492906870774	0.7293270404235693	0.9199396300384665	0.006472223131977494	0.499967561536475	0.00501668777985348	0.01494996078381053	-0.1156874108999382	0.06667806567452605	0.04161470345405145	-0.02029421008411359	0.07631929566551693	-0.01129783198482822	0.3125127970159648	0.09948479276483611	-0.3125127970159467	-0.09948479276472309	0.0396591923988164	-0.1630615776189504	-0.00345927865048801	-0.3382893606745063	-0.01511233844049464	-0.002937562219328232	0.1079051900499909	0.2464665978508858	0.8346772654195103	0.584779228120991	0.09762339879628736	-0.08819180973922446	0.04746123121600202	0.1504487170527784	-0.3233011102467265	-0.001907050565242217	-0.8242371053624795	1.364672310586836	-0.2779032202882702	-0.002156261871127137	-0.1595738970518402	-0.1951492148100153	0.524934531451372	-1.011010021564447	-0.2060825183585855	0.4784288968064063	0.02693134326537932	0.09470536797927553	0.8488440229085921	-7.019179304123702	0.598412170868573	7.01917930412369	-0.5984121708686229	1.602133109924365	-0.3551635411970542	-0.080625560970656	-0.7053427454005806	0.3338223946143163	0.3144945992499749	-1.37877798289377	0.9797080844317259	1.210951145992222	-0.5039942646850197	0.1251387159368808	0.5458538554109059	-0.01989190575942943	2.003770351489043	0.001009674715191753	0.02183123499773438	0.001007880200206445	0.02930571425808574	0.001002002845432253	0.004191681493052909	0.00100420539621547	0.003283966181033729	0.05177272574148115	0.08275656231569364	0.1028579744778218	0.1177567474971974	0.09505943187211054	0.08399424128724498	0.001018891902119265	0.007671639862279659	0.001007838922529429	0.02477326327805264	0.001023903933154634	0.02494704522425554	0.001087876504540418	0.0589838031829378	0.001023942987787483	0.02999711566759776	0.2454186614773945	0.2100166893483596	0.2458520366055225	0.24977568461048	0.001001041556586757	0.005178849694718774	0.001020997234163987	0.01381987239011201	0.5836485625650399	0.5690779262624014	0.001013666753100404	0.02353046144452132	0.318793179387436	0.3350222363990247	0.00103084141469542	0.01096566155195429	0.001018909578351091	0.009564806426785206	0.001032490215131792	0.01103167098214393	0.04423749020697832	0.0677534992232937	0.03898819803139357	0.05742249903553948	0.008768429723280359	0.0125059790111673	0.001003933959039515	0.01137707578810098	0.1093624682380036	0.1089226535650066	0.003324658324852409	0.02198950134544821	0.001004768074023712	0.004819587697182095	0.001014086645301264	0.01777156053317816	0.246449519461267	0.2880976008469387	0.06673868538221023	0.09972937415092485	0.001004445133082305	0.004154124154624304	0.001009728411345452	0.006068022345992788	0.07008827053056349	0.07980908778831163	0.5584068531792271	0.4644873077016667	0.005732291103807683	0.02007291378411306	0.004859958749858971	0.01885836009977201	0.001003807037613315	0.03694227137699918	0.001040404965682746	0.0052995480802819	0.001030547608545195	0.005639925587228264	0.001031526410758167	0.003928292319905898	0.002707434558527627	0.01218379036989245	0.004595417286475039	0.01287025377404995	0.001037324875020852	0.005448096204200955	0.001204995196311311	0.01201709244666662	0.023556555318789	0.06066775733701114	0.1863309306084802	0.2051899963502473	0.1442925874995062	0.1453520544828451	0.1281536343188946	0.1245346772934057	0.0751327361593933	0.1079037076217576	0.0252131495758857	0.04454971442377565	0.001273942757235797	0.0465708366037275	0.001059031683225455	0.02330226246414472	0.001010479173654809	0.02044826824634608	0.001006830178136341	0.06045925968555864	0.001024612032600802	0.01198088658120303	0.03288081000954282	0.054677906153077	0.07870201175936963	0.0988806176983761	0.002396444190305162	0.02426511386461254	0.01985130642592198	0.02612001363165008	0.06426187001102031	0.08105488700244021	0.001236996639128588	0.01188355547349459	0.002074707710189021	0.008920081886500923	0.0114966861027513	0.04431612290140449	0.004000850913828455	0.03119730748816019	0.1619497489350169	0.1661889523826954	0.001775598251618112	0.02739557230538317	0.0417684496231798	0.06402217864216563	0.02449397047009674	0.03828818883309445	0.001059679853984827	0.01548043078419327	0.001029269312972914	0.01854667249187447	0.001322465434091027	0.01753920294333873	0.009083437761730472	0.03748425408888813	0.003603398285425813	0.01960148281018545	0.001745353611979012	0.01233352269849476	0.00100376997342573	0.01806933806877298	0.03066741291823116	0.01903972829126006	0.1929964904076755	0.2170067347505135	0.001037540931417457	0.009695066530408693	0.001078542840917745	0.04438911543221519	0.001115779635845322	0.00505859282184714	0.001039472750476153	0.005611096861804455	0.001081439093122073	0.003666788809549914	0.02746080238285888	0.01543820367544575	0.001316110543750218	0.03073696864473158	0.01058072587830296	0.0002311757043573314	-0.008116081628863875	0.005792434705861404	0.001008619195322592	0.00100707112779694	0.001001818341706111	0.0010042001690623	0.07472999813439354	0.06314391603369596	0.0649077551735386	0.001018605132264512	0.001005741428601984	0.001023014052960369	0.001094572513741001	0.001026588321106047	0.3553949191185525	0.37219929865308	0.001001016523160352	0.001043130281895394	0.6379756412962998	0.001013326125865489	0.3414544419354334	0.001004435424778407	0.001019053323156103	0.001030305179342843	0.03392983449384589	0.04067568236380083	0.002703176078344229	0.001004394038620146	0.1512723616380375	0.001043608424710353	0.001004792290222479	0.001010976996774404	0.2299152060718451	0.07839807718996744	0.001004427615391796	0.00100946474992122	0.1482077885971917	0.5889582303362839	0.001028051561368268	0.01538215775312515	0.00100403511440606	0.001008735803831117	0.001002578094229843	0.001006915300441784	0.00105448935584562	0.001043926741900969	0.001019840957792326	0.001056188720740234	0.01676966549445581	0.2093749755203231	0.1616706394960511	0.1526213873128636	0.07338544218421765	0.02603242366743729	0.00127517714032479	0.001056646258770932	0.001008498502729544	0.001005831377103071	0.001033922924745273	0.04600809485066053	0.09154060226294061	0.001111644971334012	0.01564742240571438	0.08677840883334442	0.001190323161253642	0.001306397441964542	0.003616758547729068	0.001090532258758849	0.1776206566722427	0.003635769370405237	0.05093181427642726	0.02261806711549685	0.001058371008355419	0.001021337239309791	0.001250694207481788	0.006469786146910165	0.003700522563782944	0.001297318897002183	0.001003191643282343	0.03028734905761307	0.2203413479602728	0.001038819088502737	0.001081293555227842	0.001110245687384576	0.001037949414789929	0.001078872848035692	0.02403576390619304	0.01719247243643969	0.002248469145340436	0.03158578273650246	0.00775766285030375	0.001865243613334538	-0.008143405713281772	0.007254252356396258	-3.515386052737885	-0.4536065578232487	0.07821446818582208	0.08407748648218713	0.01803538260958354	-0.009168509190884393	1.003700071491265	-1.156364383526663	-0.9453464633940192	-0.002003079204656717	-0.02006577587498636	0.05443365517366729	0.02446404846289254	0.01935182072632246	3.602317251682521	2.956464511531376	-0.003768749467454699	-0.04392309527384505	1.212133159103841	0.01491890795204625	0.8918907009662372	0.02392923414837958	0.02678573626111717	0.02102252845377693	-0.3734733909405975	0.1649671236239561	-0.3137992352442748	-0.01344892701392272	1.615434468001634	-0.1406569715405877	-0.01193038232867243	0.001622701228659207	-0.2764843577726856	0.5738497382909187	-0.01336997692073618	-0.006258208179213328	2.843957931140183	0.9456324200441532	-0.353010197908267	0.4630587184775365	0.04910002186770689	0.003076104421900307	0.002693664398575926	0.00285090384139448	-0.08916805101382852	-0.2086530556823714	0.01073447274920696	0.06975128823106169	-0.3599217427720002	1.705036666415045	1.403096063197957	1.091465775192631	-0.02613073196754324	0.04676865724138102	-0.04592640356393116	-0.03742516343455888	0.1493935096822362	0.5657243975280716	0.0001471925952857178	0.6412266080023131	0.4857774184559866	-0.02135415776481386	-0.2337251409532491	1.193011901117272	0.01502255928562604	-0.03661099620161403	-0.4366781820965059	-0.1865171589587174	1.436049270346291	0.08594664958122424	0.8497898225801435	-0.1060802539101558	0.03158308911711709	0.002925618781320074	-0.196776004284739	-0.1412940720326152	0.1386590861460797	0.01348934461000078	-0.1026872954895666	-0.1092746657784169	2.331434152509403	-0.03668068077593393	0.04916646968483394	-0.06789743368774045	-0.07402161460794046	-0.04184704922576517	-1.257668843523758e-12	-8.196200204376832e-15
0.4	-0.0482742602377723	-0.0273778244432552	-0.03702623415030535	0.7430717781534218	0.9171509283199103	0.006506868456436873	0.4983677168347956	0.00256470348105545	0.02014135019280672	-0.1256088927392257	0.06423720082037303	0.04571360443363406	-0.01990450444888758	0.07684097025289779	-0.002531570087823809	0.2461994284482492	0.1060414359225078	-0.2461994284482494	-0.1060414359224495	0.0552152262076106	-0.1663514260159925	-0.004324050854281463	-0.3453114430804139	-0.01210276681931183	0.0001204741453295123	0.09489766286776266	0.2557415975579829	0.8469823796799366	0.5803833846603538	0.1016297621643827	-0.08134053386140931	0.04730177305491082	0.1726021403708919	-0.3120829997164455	0.03491937140486681	-0.8745949967052894	1.384210643866216	-0.2786796973056542	0.009093381579591581	-0.1501565523196213	-0.2949407824617378	0.5122984798246526	-0.9788663263586433	-0.2828487924500809	0.336604985504399	0.046804262785413	0.008700530039586365	0.9037557590494223	-6.188102919505767	0.7085812443392787	6.188102919505766	-0.70858124433928	1.506141421068581	-0.3027847608855486	-0.09295739600571942	-0.7008582421487429	0.2668077334887982	0.2969049204387925	-1.119843274198249	0.8670827749853578	1.253781316025793	-0.3671673688407	0.7465680943350715	0.8268418896769516	-0.03068917217644073	2.430469431638765	0.001009080765661552	0.02233707658839752	0.001007453333201663	0.03014472126329788	0.001001892481108974	0.004263035810387276	0.001004233724091	0.003195586331274207	0.06674015475842152	0.09403247005630701	0.07806443493245563	0.1019888851958045	0.07613476262981661	0.0722527029450117	0.001018961756779058	0.007650176184914134	0.001006778012811482	0.0245786243099297	0.001023481979025415	0.02554566805586798	0.00109353970481898	0.05919750509870683	0.001026252786063085	0.03017223558530228	0.2930428991630853	0.245468469461359	0.300449782096231	0.2789397081235176	0.001001027773073152	0.005106079258253733	0.001039358957200463	0.01354508147908727	0.6001032727583629	0.5775117020002006	0.001013549263536091	0.02363372314169408	0.327886199178179	0.3440883719580276	0.001018121953320713	0.01123473507638074	0.001019071728896604	0.009788609981001058	0.001031219713029548	0.0111621023515198	0.03705176152266719	0.06251488984057089	0.04042997533165632	0.05959994179377819	0.005451430540130773	0.009918772453405347	0.001004279273156826	0.01116366576749611	0.1331822848568072	0.1265074051606445	0.002231026985136216	0.02098029293194132	0.001004807760123417	0.004861588431241069	0.001012403986095816	0.01778395423603892	0.2379089388983328	0.2833548966206684	0.0736275114128124	0.1056625910125443	0.001004478805700883	0.004022439748415191	0.0010096366726122	0.005997262538133214	0.1197240985134487	0.1116413908027887	0.5679406064515581	0.4728650209581429	0.003478496949430633	0.01757498421887363	0.01378024015494446	0.02481758117852678	0.001003975490652018	0.03737891795636706	0.001024683714737936	0.005381825814784445	0.001016962246873012	0.005719422224131632	0.001019299951072385	0.003987013234349818	0.001910522669660091	0.01159512295886028	0.002889933216793101	0.0114483902223925	0.001028186606238852	0.005509026020618344	0.001138477999436357	0.01272809538812567	0.02103914593391614	0.05923931958944045	0.1965542257339412	0.220557825465032	0.1516042051428454	0.1562625341883279	0.1397487758918095	0.1345800854758236	0.07316138367638751	0.106349928976422	0.02582166631918969	0.04506621793385708	0.00127835729908839	0.04600244163685029	0.001058248221126807	0.02292825838020358	0.001009578267491466	0.02207723955358513	0.001006429222134806	0.06613586611784178	0.0010312909698074	0.0119678510995953	0.04124053193010938	0.06127114542119184	0.08620504477809032	0.1039788721203367	0.001775950222004227	0.02429697443827169	0.01760612982774971	0.02415269335608707	0.07496935986710331	0.09019746096919241	0.001211501113254476	0.01217826631069045	0.001684802113226933	0.008658391542206927	0.007110525601258238	0.04118240272785911	0.002600477797476275	0.03020779353132545	0.1691335134905901	0.1778926764622676	0.0033704027431315	0.02849707275710247	0.04876430337706845	0.07421803163048304	0.02310157216030893	0.03698883855708363	0.001058468312830645	0.01582012573873338	0.00102490020130224	0.01857086743044437	0.001239750766611689	0.01583527771127326	0.007947834215667597	0.03664314643727393	0.004392946480566061	0.02194918161682644	0.001579191792770356	0.01256979419654229	0.001003410727628439	0.01733951592223848	0.03088671113024736	0.01826019860283999	0.203535083863078	0.2333341549233044	0.001038967474109224	0.009284594828484408	0.001080783844025497	0.044932465216917	0.001101198458756027	0.004511270958829174	0.001034553795302232	0.005027719075494015	0.001072020403943311	0.003336632597500887	0.02394269964165857	0.01706646912544874	0.002164282337099261	0.03145918378833888	0.00803526656965353	0.001892980745669519	-0.008212230786013191	0.007454672719488234	0.001008308374232281	0.001006934269829894	0.001001740662935236	0.001004310240215912	0.09446424900186974	0.02824173708984321	0.03858756686434237	0.001019346012891198	0.001005549858596356	0.001023033198425874	0.001103312539565298	0.00103029889023471	0.4059386715814935	0.4304883476832096	0.001001010233289176	0.001070735659449718	0.6414702762311462	0.001013490608974687	0.3502605496595231	0.001004295313927299	0.001019385725199293	0.001029515345697483	0.02403299477296511	0.04331392887157166	0.001146045088433105	0.001004837984880239	0.1821699962960511	0.001042007485735593	0.001004892435337962	0.001010300991559408	0.2158889230868408	0.08605659103318364	0.001004577830246067	0.001009589227165402	0.2204198596345153	0.5922271253952941	0.001013132890829047	0.02967558394915848	0.001004245446688182	0.001006901589764149	0.001002027240767405	0.00100545824244271	0.001038980161284665	0.00102461994706775	0.001017190114924825	0.001073781828329744	0.01916253724140317	0.217569833135176	0.1642480768480535	0.1613328812518766	0.06833441494033742	0.02690122807866833	0.001288827801940895	0.001057938320903795	0.001008677788896003	0.001006112211739143	0.00104180410924466	0.05532514086825426	0.1002057703779854	0.001096244216258471	0.01459388883784463	0.09103575954851914	0.001179286789426454	0.00122987463338947	0.00125648791092516	0.001067159674287529	0.1833434902482645	0.006156476080886352	0.06227503599753307	0.02064764711630841	0.001056289559371495	0.001019337701516818	0.00107831095635195	0.006851964524898839	0.00637383315723977	0.001471854798945095	0.001002900657499137	0.03178440565361513	0.2226983419209968	0.001041720434456241	0.001084578780703094	0.001067674782970971	0.001023001904200494	0.001049647997937351	0.0203780647681907	0.01863173291995621	0.00297036072632797	0.03211809945786447	0.005628609120678443	0.003568654353149241	-0.008342792479528023	0.009217120914661103	-3.444734020492056	-0.4293512636362433	-0.007945030436752706	0.0796798393337224	-0.01540947757176035	-0.007939803280124693	1.236673785827536	-2.060173661726246	-1.428068128390058	-0.003172795004363255	-0.02150948671546027	0.06547910646964279	0.0181943752977851	0.01534177477672613	3.467514172959142	2.855234977560178	-0.01378736056671729	0.008543163257098059	0.4953076170940952	0.0006386057048881842	0.9281826594675556	0.02941287686735908	0.01391356040734013	-0.00385397547529429	-0.6839870478956575	0.2783543289826084	-0.2139423342763716	-0.02947193151841451	1.905000246803147	-0.07490138032669437	0.0382630081290785	6.768971172647896e-05	-0.6769751841933164	0.6108413871473395	-0.01261378594194519	-0.008692162556998864	3.48843573360701	0.7284870579966377	-0.1391662169033822	0.6891522411713387	0.04022123582681719	0.01819861528839346	0.01807439292984912	0.01160563400443824	-0.03368006159695056	-0.08146207895448276	-0.00442364171952731	0.07268095032514944	0.01832865758333438	1.251123834346189	0.6437916106041051	0.9410246061502048	-0.2811114851074011	0.05574042462945658	-0.06722028552381644	-0.03440062751961544	0.1890980035483143	0.5847198520943169	-0.00455840032154346	0.6722039043951218	0.530095122931772	0.02273668088930903	-0.166697839397572	0.6640617023816056	0.05639036414017374	-0.01882505835413141	-0.2020230972666561	-0.01474851303316405	0.7724639137455807	0.127178159006867	1.165140512403154	-0.1484540819421054	0.03674909967783794	0.001310356248372691	-0.1446290646324972	-0.04251033845282957	0.3134337805221387	0.02890369764202629	-0.02814877954294326	-0.04560682397188628	0.6599330224739905	-0.0432689670994871	0.06818051522354546	-0.04272433570172037	-0.04385980486633787	-0.02518036580981449	-2.329732377421026e-13	1.030608491979044e-13
0.41	-0.05118986109507721	-0.02692035451336342	-0.04600256274550726	0.7570137886275182	0.9143937603641881	0.00665059932469858	0.49686746071673	-0.0008956568374095865	0.02551830094694935	-0.1354775936221496	0.06107277015354293	0.0482667961498184	-0.01949591023260232	0.07657470633472703	0.00678232086566528	0.1886588825346969	0.1134884323044621	-0.1886588825347088	-0.1134884323043307	0.06976110610811573	-0.1691481303539545	-0.005310877472648858	-0.3522773211653922	-0.009762344004140763	0.003015152616536539	0.087750323301426	0.2636169621793991	0.8597356114804	0.5774467616696949	0.1125809431583226	-0.07161377612185153	0.04716592740353854	0.1989868700932411	-0.2672651499667169	0.0528243332831339	-0.916620392470444	1.404253856120066	-0.2715670975369992	0.01911544401931147	-0.1523173510862563	-0.3953720573611841	0.5853309578094398	-1.001440320990887	-0.3470344665121203	0.1686194345145929	0.03144465731450568	-0.05765956451896115	0.9555687148380902	-5.327609637943036	0.7757702728447363	5.327609637943039	-0.7757702728447379	1.405416480908595	-0.2573176826211632	-0.1032230491215436	-0.6854019394628611	0.2031224681101058	0.2837917287715178	-0.3627215877312471	0.7020645228451969	1.285533146995359	-0.2342530179795967	1.34216499356025	1.118025453557495	0.0102242871549654	2.841549306523248	0.001008735205579553	0.0229091686217382	0.001007288748798247	0.03108723252674815	0.001001811331064008	0.004339273283362854	0.001004307456710844	0.003100036907871563	0.08247696385559279	0.1062608819778145	0.05302537290444899	0.07915785805770731	0.05524889391546531	0.05662195175414431	0.001020573234772672	0.007642898226687571	0.001006153792254747	0.02440055428844459	0.001023525930080711	0.02624795658064389	0.00110517856800093	0.05933704462900287	0.001028879039595854	0.03030266020894903	0.3354398026221985	0.2787162745976905	0.3490336361419288	0.3063748108588231	0.001001017259871281	0.005013194934626848	0.001111775624660917	0.01326021399702905	0.6103615933393619	0.5791834075689372	0.001013672823208911	0.02374748019882068	0.3369526697301662	0.3538626862629508	0.001011430250541681	0.01152882865298797	0.001019411912797222	0.009987989746988885	0.00103038560101419	0.01130542710476866	0.03011399892992484	0.05629825245625578	0.04484144897287006	0.06381021275138946	0.003350263251520344	0.008294515163751664	0.001004721554955638	0.01077642156714225	0.1568053019333147	0.1453514770413019	0.001653746805089291	0.02048891758017425	0.00100491405461003	0.004862276486087454	0.00101126258607071	0.01779274421669665	0.229308529114629	0.2755101980684808	0.08045917234693176	0.1116119497112994	0.001004572665047228	0.003885212471858236	0.00100966409549669	0.005922287456242289	0.1676380090249971	0.1466745895759332	0.5753702275225802	0.4793412542356842	0.002274007644829848	0.01618106974442458	0.02783153505239777	0.03301831485717443	0.001004176372773839	0.03762523549094281	0.001015812197882693	0.005469689629368812	0.001009602770459829	0.005806677977364538	0.001012387916549001	0.004047933995960931	0.001484192758460435	0.01137722256757568	0.001979043767941596	0.01078237431818178	0.001022277160364375	0.005583686834196738	0.001766776477595604	0.01415668840058889	0.02273462308979498	0.06233344073302548	0.2053471034458658	0.2286031790297584	0.1565945538913471	0.1581316461782415	0.1496736479998622	0.1434261216310477	0.06851512516926428	0.1020975338824159	0.02623202996939106	0.04555613319912079	0.00127346075757222	0.04533454967715497	0.001056738265244824	0.02265712210601455	0.001009743004427621	0.02408868387329243	0.001006770425226958	0.07248529837179679	0.001033870538732916	0.01195071182709317	0.04760457520205791	0.06616048608031423	0.0920753268706017	0.1071365926948094	0.001447268505779026	0.02457690585056252	0.01705348118684808	0.02359119871587947	0.07958909819127498	0.0936722027202305	0.001186114000102742	0.01258860760875955	0.00147651919117153	0.008569646474558839	0.005234781953694013	0.04084528942809332	0.001857208843354405	0.0304376045511657	0.1763281498297097	0.1830762522069918	0.005794380428526579	0.03012276713524325	0.05847239317281942	0.08706346046926772	0.02160721910352239	0.03557259344526945	0.001056352559558237	0.01627008451042969	0.001021735588334735	0.01858749650664969	0.001154304711432842	0.01456841454436007	0.00857342846749222	0.03753414140630074	0.007551427640490528	0.02681459523417645	0.001918889662910216	0.01327874715899771	0.001003149824024522	0.01729174923958825	0.03152063132574467	0.01783135649121858	0.2093907252567183	0.2311478295601253	0.001039088676327353	0.008912728367588496	0.001082922924707082	0.04551169909350619	0.001079186721497389	0.004148395111980509	0.001026989510846176	0.004662283275700677	0.001057011751559358	0.003124420976008428	0.02093956838853137	0.01807715209340119	0.002932903613219242	0.03061279994377329	0.007649349161494357	0.003640758066426673	-0.008226838042519898	0.008100229240712747	0.001008432445413183	0.001007272467413043	0.001001715219497217	0.001004446755452159	0.1104345284061981	0.014634621790328	0.01984073473674253	0.00102470769485932	0.001005465517843217	0.001024027268387373	0.001129125959672946	0.001032723678726258	0.4306475411381233	0.4594222169348912	0.001001003007800091	0.001285665095052643	0.6294101584871554	0.001014064381234102	0.3597778925752327	0.001004610479879101	0.001020087662719081	0.001029519271561113	0.02033637233581401	0.05594430330245678	0.001124891684888039	0.00100547275045034	0.2025435762847561	0.001058184523162427	0.001005136558211464	0.001009883277051651	0.2120816881755236	0.09237972664236578	0.001004748615970266	0.001009780125899026	0.2581590474504554	0.5938826478262833	0.001009759587609112	0.05531811695798135	0.001004503861252288	0.001006306445189745	0.00100187288516525	0.001004971112174874	0.001039596527919279	0.001026752822835679	0.001015227208025445	0.003562380788807068	0.02928616378348274	0.2227220251287195	0.1645442428228102	0.1680536296960983	0.05746083776157977	0.02652377714508738	0.00125104086629138	0.001052821413346837	0.001010960761734715	0.001007982847511171	0.001032114334256818	0.05515797809625496	0.09988500254915259	0.001111311770678582	0.01801412889485146	0.08098659633879794	0.001143081434128138	0.001284165539464163	0.004920585658425895	0.00109084377821932	0.1920850030855594	0.01020934253626043	0.07749251721558383	0.01932214119783188	0.00105234029690767	0.001017684169747713	0.001054323623593491	0.01126718570659516	0.01473613702418648	0.002951672746227276	0.001002859397680159	0.03265125082307416	0.2165521680831048	0.001037094845189617	0.00108563267926557	0.00104662460262912	0.001015829548177668	0.001034401237087054	0.01838564003167661	0.01864417040010987	0.003671559198852695	0.02856217648793451	0.008880023785988109	0.005446218357805806	-0.008148681749419866	0.007852272422778195	-3.337551057909798	-0.4262028095893829	0.09196376313144891	0.1047738851685628	0.01932593864096304	-0.01059972760485528	1.213933270236529	-2.386405666988495	-1.667483180695743	0.0007638527091434798	-0.0161242497236687	0.0750133251646123	0.009661168473484623	0.0106299663687567	3.156816711713243	2.612336357726083	-0.007541360918659456	-0.0476339989129634	-0.1538236621423722	0.01712366004128326	1.024570600715524	0.02930048551395112	0.02196795991213267	0.02380752766352257	-0.5533639561858534	0.5726993117048084	-0.1159344793433804	-0.04816814334322714	1.848802528441476	-0.02872199072012769	-0.02075972881688124	0.001077697560808674	-0.8550007971466179	0.5814995239857759	-0.01445401571934404	-0.006992038361304949	3.466047402087201	0.5745596413479539	-0.1260069499675547	0.9382032813212549	0.01060953660691549	0.003890095117525152	0.003898664950121676	0.003246469397696445	-0.01037448721860193	-0.04854527059339551	0.01367468390339836	0.2023777733990995	0.5486205450010244	0.4351630324135663	-0.1531166321122181	0.8329550986174347	-0.5664955233178073	0.039801803600097	-0.06290084651534077	-0.02004027629772954	0.2088425225486121	0.67237448279824	-0.0003192190558086866	0.3217988124900356	0.1210612923932426	0.03349105516769398	0.04066831349343018	0.04466614830801107	0.03784397786790639	-0.00068177658104947	0.1118142246391171	0.05062515823339681	0.3315506621194845	0.1982035674184178	1.391483249453445	-0.1362108311617401	0.05467706673871969	0.001584380719020165	-0.1092410344044532	0.2000758517762024	0.6348171027218334	0.1051087938947176	0.01196033109014734	-0.04160594880177229	-0.8444223036443151	-0.02958485457930224	0.05876499140414205	-0.02998237879716298	-0.02944493830618932	-0.01736837289787107	6.593544597528086e-13	1.53877988020113e-13
0.42	-0.05354412280099839	-0.02639634340433939	-0.05527763540282636	0.7711581033791395	0.9117433222920247	0.006878430376775099	0.495272916216781	-0.005307553188227904	0.0322927550851568	-0.1457690285732279	0.05735656897769659	0.04897771465931149	-0.01934500976588231	0.07577365394559189	0.01651072987258543	0.139495168194622	0.1214558861951624	-0.1394951681946274	-0.1214558861951202	0.08337119426327859	-0.1715130111868393	-0.006364814265825503	-0.3588811731619945	-0.008003404685786407	0.005831527820144548	0.08658129213995164	0.2696643754860127	0.8724664046783813	0.5754164085269926	0.126442999817783	-0.05898970888394955	0.04764034370306695	0.2293345823752031	-0.1998151693774013	0.04822760723588295	-0.9343438091333846	1.424671499371207	-0.2573337208679093	0.02591341834256098	-0.1690142287069336	-0.4852479889244224	0.7917991566314893	-1.063413139932009	-0.3932028942505705	-0.0318496558318594	-0.004734487140153202	-0.09825716414949588	0.9866593697324744	-4.512736604810388	0.8126727460885602	4.512736604810389	-0.8126727460885603	1.318983072000463	-0.2164200598699813	-0.1063794309674066	-0.6284530244737118	0.1505110341252772	0.2812442669189607	0.07581840678069141	0.5014925120327373	1.249293595529413	-0.1859133992494718	1.32874322744057	1.406303789344715	0.09136321800396249	3.223065943563326	0.001008624577559767	0.02356835837254983	0.001007375680697868	0.03215922840353919	0.001001758048493708	0.004422933912769034	0.001004412596429656	0.002994998855081059	0.09794597050650329	0.1184096288962525	0.03226714260663059	0.05665329383411373	0.03462048056579922	0.03951501791285185	0.001024060688285326	0.00764638622712756	0.001005799645681005	0.02421574467190268	0.001024045161749575	0.02704662909276334	0.001123906455175938	0.05938968122245047	0.00103140450153816	0.03038257124098771	0.3707577645865912	0.3081002008437807	0.3896298168600221	0.3307974510425808	0.00100100839160116	0.004900214905624454	0.001255446605933411	0.01295005471718244	0.6140271476070651	0.5745780855814457	0.001014021598405876	0.02387641342922041	0.3461117629836786	0.3645375919562875	0.001008243627107069	0.01181863772829408	0.001019933059077897	0.01014808052209209	0.00102997069689957	0.01146402493651369	0.02463679329593335	0.05156714017257399	0.05298407864605807	0.07123391701115751	0.002277968149189888	0.007499575752737862	0.001005260126568507	0.01019647820477871	0.1785072556327487	0.1631832237117407	0.001372443638779887	0.02029888710382164	0.001005089298077796	0.004793707222469442	0.001010483205422978	0.01779325601394899	0.2223859745359198	0.2669941552596435	0.08699998234483899	0.1173419649198859	0.001004705006905862	0.003740912507022965	0.001009773296646538	0.005843638080251934	0.2090836114059325	0.1799192064658222	0.5810693126077902	0.4845122146618628	0.001666610515637879	0.01532703978007787	0.0469413647949868	0.04332582254023205	0.001004406035382562	0.03762245399846574	0.001011080733158675	0.005549946666856414	0.001005847545572135	0.005887833667795254	0.001008689825321612	0.004105301643868377	0.001270956677099444	0.0113781438035481	0.001522721057544424	0.01054140143677527	0.001018341852236884	0.005668897287924283	0.00332177105494492	0.01656245328075228	0.02844622473036133	0.06917422996684404	0.2127100412040107	0.2308054091895614	0.159712757758469	0.1555372531562464	0.1582150057159941	0.1513346369224722	0.06104540057319769	0.09507745871732293	0.02626618933068411	0.04581343750940159	0.001252118870313689	0.04481356990447243	0.001053424097580889	0.02252317987459357	0.001010967379878685	0.02616712324765062	0.001007876724858062	0.07932751345582721	0.001030312661901492	0.01193247142021332	0.05090963129385948	0.06802981337201472	0.09524940169956893	0.1067923439764649	0.001290229165497091	0.02497162461387849	0.01842521941450229	0.02469144766854918	0.07776020137948897	0.09136637394502142	0.001155315484083405	0.01317846751605519	0.001399399897704989	0.00860959958301204	0.006098897645894209	0.04296296296710655	0.00149610222288339	0.03101858552053713	0.1840557042135013	0.1858696782431173	0.009011258245517597	0.03246600112136045	0.07048729444342937	0.1017984565015403	0.02019017736808594	0.03423630411811007	0.001053319670855662	0.01694235531548801	0.001019326855663835	0.01859393348447962	0.001099582659341055	0.01364050770999996	0.01106114406432049	0.04023199386346738	0.01324402355014687	0.03414888686673197	0.002827061706297248	0.01451640805537724	0.001002998797738739	0.0174460203055772	0.03226385063151619	0.01739919261775115	0.2107641264042797	0.2215012246796413	0.001036835442041188	0.00872328714688371	0.001084519216400476	0.04632973967135801	0.001057655004697196	0.003908992480428455	0.00101962117155208	0.004434468644912899	0.001041883555714202	0.002987136851318646	0.01861024147981293	0.01842233806948784	0.003656576353609331	0.02796005668229793	0.009688319802314597	0.005475059843116728	-0.008102299974616492	0.007405515753198671	0.001008556516600054	0.001007610664999078	0.001001689776060489	0.001004583270688203	0.1264048078105258	0.001027506490815156	0.001093902609142039	0.001030069376824106	0.00100538117708976	0.001025021338347937	0.001154939379779732	0.001035148467216137	0.4553564106947529	0.4883560861865725	0.001000995782310015	0.001500594530641658	0.6173500407431634	0.001014638153495505	0.3692952354909417	0.001004925645832029	0.001020789600241066	0.001029523197426967	0.01663974989866413	0.06857467773334462	0.001103738281345737	0.001006107516019673	0.2229171562734612	0.00107436156058603	0.001005380681087046	0.001009465562542108	0.2082744532642066	0.09870286225154666	0.001004919401694166	0.001009971024633157	0.295898235266395	0.5955381702572725	0.001006386284395577	0.08096064996680051	0.001004762275814334	0.001005711300615483	0.00100171852956825	0.001004483981908228	0.001040212894562085	0.001028885698613664	0.001013264301134537	0.006050979749282526	0.03940979032556129	0.2278742171222638	0.1648404087975668	0.1747743781403247	0.04658726058283724	0.02614632621150664	0.001213253930643623	0.001047704505788846	0.001013243734567698	0.001009853483278489	0.001022424559273992	0.05499081532425089	0.09956423472031378	0.001126379325102629	0.02143436895185808	0.07093743312907398	0.001106876078830874	0.001338456445539849	0.008584683405924868	0.001114527882151272	0.2008265159228568	0.01426220899163756	0.09270999843363534	0.01799663527936215	0.001048391034446668	0.001016030637974954	0.001030336290835821	0.0156824068882909	0.02309844089112343	0.004431490693507442	0.00100281813785232	0.03351809599253316	0.2104059942452139	0.001032469255923142	0.001086686577830803	0.001025574422287846	0.001008657192158926	0.001019154476238681	0.01639321529516234	0.01865660788026365	0.004372757671377616	0.02500625351800449	0.01213143845129763	0.007323782362462359	-0.007954571019311655	0.006487423930895191	-3.222622787217554	-0.4335587910634936	0.009474513156818503	0.1055767620661547	-0.01392484627749691	-0.009837529158329651	1.220740785207516	-1.994881078825892	-1.723304658473401	-0.001019603169862057	-0.02285740579984477	0.08475590394026832	0.0008137879311707742	0.005239056452775628	2.694738394913366	2.252742467255079	-0.01780650154719644	0.003484803815763896	-0.7600978941555036	0.003673840388096022	1.108300937146938	0.02855597665003996	0.006055762272095043	-0.0007993596810843307	-0.3868820277608555	0.9210409894140523	-0.04807875854953837	-0.06801176392403432	1.702535204758012	-0.0146324052287919	0.02441154450707133	-0.001587946583013127	-0.8112440355232677	0.5669726891109421	-0.01402832359823805	-0.00942702136213884	3.130719356965093	0.4674324877231541	-0.03118931485909522	1.110507042052099	-0.009598569625095088	0.01667725986203722	0.01685438036849168	0.01089501125965738	0.0100842638833156	0.003546525652778293	-0.002313713696393727	0.2681153238660282	0.7676622756320699	0.08249915336144462	-0.2489093917781151	0.7535204333772391	-0.8346474993493842	0.009218233634069692	-0.03783784812871261	-0.006961818973073111	0.202497014474778	0.683276418107809	-0.004778627267640366	0.06820123088390907	-0.1702987356747952	0.04569415112480316	0.1656508791605746	-0.4920524028757481	0.09229408599896483	0.006914576921332049	0.2889342704822686	0.05548547685692751	0.2944339720316179	0.2706860805932319	1.543053951100105	-0.1324629251040106	0.08121150639612386	-0.0007280629165255328	-0.0768377981327891	0.3188611592055611	0.8072093835601319	0.1346452844288692	0.01225877018299715	-0.04627117635379538	-0.8321228809894554	-0.006783919063686708	0.1159418554940628	-0.01802969262775332	-0.01633557108069063	-0.01019486645106098	9.63380342639976e-13	-6.392669795799588e-14
0.43	-0.05517585559230877	-0.02607166033522865	-0.06456298572797647	0.7855093618466693	0.9092646505340782	0.007153984683589554	0.4935001227571158	-0.01059853229308005	0.04181220253850918	-0.1567841693922834	0.05332586462790914	0.0475193444411094	-0.01958160267987615	0.07474690260559709	0.02639531985309059	0.09822772230827718	0.1296906552243844	-0.09822772230828132	-0.1296906552243412	0.09619890679328791	-0.1734913624464703	-0.007418805493436441	-0.3646805597623982	-0.00669570120096617	0.008667799713858433	0.08724509224542444	0.2734529779125673	0.8844216096377424	0.5733463029745177	0.1367530417916567	-0.04356702351909505	0.04874143795681882	0.2634088184809992	-0.1336359092367565	0.01591859215151476	-0.9164794935355522	1.445927791625372	-0.238352000178518	0.02847855081123113	-0.1739390193891736	-0.5686149589812955	1.10292350842161	-1.131317652424915	-0.4112119054631131	-0.2638506612616098	-0.03260963241586539	-0.1052047678338228	0.9841032462844538	-3.736846394765082	0.836349606984664	3.736846394765085	-0.8363496069846433	1.243144514998235	-0.1792728237427979	-0.1055049951120513	-0.5309004914380758	0.1120668589442669	0.2854644728175588	0.05003073936054828	0.2529927053450338	1.135881885752589	-0.2338126897240541	0.7291356794868082	1.673271436414026	0.1230260194304067	3.587138659547788	0.001008583374635205	0.02428779660892073	0.001007542352849529	0.03334847068348405	0.001001712833684031	0.004501388182135363	0.001004470994271283	0.002885918484028447	0.1110946025808083	0.1292278330817442	0.01764226748669881	0.04015392929379573	0.0189730496605323	0.02482818618796655	0.001038547203877725	0.007656745908074373	0.001005504768090846	0.02401043600123967	0.001025632446719623	0.0279418794827801	0.001148880336396398	0.05934907245938193	0.001390148568271803	0.03066710439750442	0.3989001928942777	0.332135419205708	0.4221985872150016	0.351015625343886	0.001000997899459243	0.004771570585696794	0.00133487876676407	0.01254220029639149	0.6134972434588091	0.5665589580186562	0.001014341933674726	0.02400939478886239	0.3553875465812156	0.3758275877825676	0.001006559310911537	0.01208062409975926	0.001020501534591608	0.01023810632619684	0.001029618681035573	0.01162255976403141	0.02217344414028901	0.04984211822299409	0.06588951577596532	0.08244740654865654	0.001699286365992935	0.007143944358511083	0.001005865304608778	0.009432923644520825	0.1963179426170386	0.1787225300479023	0.001226067345843124	0.02024775436471747	0.001005302433030627	0.00465564047781433	0.00100976777571732	0.01778684518964846	0.2186629321950529	0.2599465758025411	0.09293668249845173	0.1225900407953598	0.001004764859537733	0.003595481100643667	0.001009788148608032	0.005761467869428718	0.244212890832984	0.2088224295406328	0.5851184600382715	0.4888116349004759	0.001343171982404796	0.01488034508871321	0.06354333453172084	0.0536412806275407	0.001004629071389231	0.03732210487002851	0.001008452393853455	0.005636058131705327	0.001003839798900468	0.005975735179066635	0.001006626593683497	0.0041652849577353	0.00116048551008347	0.01149138320399066	0.001285944489661447	0.01052044080279825	0.001016170237118283	0.005765589090053849	0.005525434160063993	0.01953413052638627	0.03401363592201169	0.0753060423805036	0.2196178122284107	0.2319767698698966	0.1636308281152119	0.1551882487885643	0.1666252134182853	0.1592212265358182	0.05050436991668004	0.08531096197485818	0.02608214470023272	0.04578713121498964	0.001225112153793631	0.0445900490097357	0.00104867305636658	0.0225129717733816	0.001011771408111204	0.02798981137152226	0.001008661896117233	0.08569967460242928	0.001026030957245388	0.01192503560101371	0.04684101822853955	0.0640452111876548	0.08833820011176387	0.09809109218636237	0.00122858199717067	0.02540609828414083	0.02011291755264983	0.02606577363170521	0.0744776420812914	0.08734436524917058	0.003997778684705048	0.01715973407571789	0.001373869311999493	0.008705293889070903	0.007831268249522017	0.04506425721051827	0.001309138807693742	0.03130724124610831	0.1929725834444846	0.1892345661405398	0.01255420483037765	0.035410406863842	0.08101778283140287	0.1145094077057393	0.01874387695324595	0.03288118079064831	0.001051479338158565	0.01792947901514761	0.001017198661519738	0.01859444477973647	0.001064768372413188	0.01298751853133196	0.01391209434039684	0.04321029414370912	0.01740954658344368	0.03982096061825944	0.003559422265365882	0.01550073886495344	0.001002815219930153	0.01746637480993208	0.03109152095313019	0.01632700997171776	0.213886598879992	0.2186275159858208	0.001033341727417678	0.008752611877974674	0.001090077723728952	0.04760166550493863	0.001041171594044408	0.003771780921345682	0.001014018460858204	0.004308773756567943	0.001030257364127868	0.002910224210623391	0.01546349823819759	0.01813621964976882	0.004188277026538688	0.02507025312461084	0.0110726428797629	0.007302463346083237	-0.008096403310522748	0.006486078720734345	0.001008526939742951	0.001007804766991613	0.00100164547728996	0.001004488192145536	0.1323381391709654	0.001021012440267622	0.001070042502774438	0.001073554374444325	0.001005042819178958	0.001029199202446316	0.001191757303687147	0.002380309968360052	0.4612570433690588	0.4958532329981623	0.00100097953407877	0.001347408576318099	0.6075509281672936	0.001014706752365869	0.379141327288011	0.001004705608415236	0.001021350017870514	0.001029023116763279	0.02173659215005216	0.09373679130997203	0.001087146432543984	0.001006823036908704	0.2284719763523556	0.001072886376408866	0.001005645701614198	0.001008648974193523	0.2154962678955669	0.1030082534701833	0.001004749092142825	0.001009661954131297	0.3151401169379625	0.5941838010865736	0.001005512618720504	0.08670585755213787	0.001004944862516952	0.001005721957644943	0.00100177730815189	0.00100447552249721	0.001049835861479658	0.001047831637091186	0.001014456628921896	0.00936984719416779	0.04129758539410371	0.2350188101387653	0.1742644919459882	0.1845946000870563	0.02951842262644581	0.02564037059921361	0.001183214855038502	0.001040363302498168	0.001012070420779794	0.001009162193055125	0.001020855597016438	0.03061028267271085	0.06089064721452513	0.001196502494677087	0.02245345713959354	0.0694927735900332	0.01194053650962379	0.00135471391659114	0.01059620339226912	0.001114052695515395	0.2140180080807918	0.01816316415203317	0.09661430145155389	0.01640736767853754	0.001050556070247694	0.001014098045647637	0.001026996167772727	0.01812283790682405	0.02098827340543316	0.004239208378270916	0.001002460066449434	0.02650559689454083	0.2271603212927454	0.001027367067652044	0.001103629291700383	0.001022695023213042	0.001007790191767408	0.001017312594341038	0.01157298135101055	0.01743379064565436	0.004572393183597027	0.02223164925220881	0.01160992949998388	0.00911281163594652	-0.008203972479398048	0.005565565520141509	-3.123686031426065	-0.4493323231278884	0.1044214125255516	0.1276847174433085	0.01876046781170914	-0.01126569978202468	0.9467030584326754	-1.288248399526911	-1.180500678093211	0.001942053548629605	-0.01825275543600813	0.09420939908835847	-0.008870241550732063	0.04876849639788061	2.098562115645812	1.778430450744493	-0.01036099090034973	-0.06649521876921985	-0.8627240655910156	0.01804171994756351	1.134689698432589	0.02528753772918083	0.008618769635081534	0.02414256602706194	0.03769148924211137	1.323646301560502	-0.02240573591594585	-0.08435249002469658	1.384863199277137	0.001691545985271073	-0.03456100235761604	0.0001932279203552046	-0.5808948464054143	0.4856282590867875	-0.01452760764540682	-0.007515507232290804	2.635225434678123	0.3834177670413367	-0.04596418124720972	0.9335192711947459	-0.04835794140226148	0.004667714366858116	0.00484538755340433	0.003644151098425261	0.01298762387063443	-0.002741137329389919	0.01593902856630681	0.3219131333738935	0.4754265070135834	0.1505292788619313	0.1604987245785832	0.804801244867176	-1.118428750752358	-0.01366966492387352	-0.008616461786729658	0.004119320845189499	0.1640364431222114	0.5877246558220957	0.001935249686509776	-0.8331241173394881	-1.489352239222105	0.04241921282194944	0.1133550916695057	-0.3157097784726225	0.6734278451481005	0.01107800592214551	0.1497902692653489	0.006795790126692287	0.3705965750952633	0.3183066196606867	1.006790592480599	-0.1390424285182714	0.1139480675306784	0.0008022115779864077	-0.05387983642218612	0.2785609752875181	0.3522394034543397	0.06691741446239335	-0.004224399298388779	-0.1676928895120565	0.2051417807615268	0.01066670094725064	0.143297695432752	-0.008857633710891096	-0.008295562446150408	-0.004823045821332224	1.182216846017582e-12	-2.464983853689854e-13
0.44	-0.05635893139323574	-0.02609377985105323	-0.0734822900267196	0.8000836111614351	0.9069772549009811	0.007433623549838411	0.492026244705466	-0.01659319490601511	0.05416788874129055	-0.1682294341924007	0.04916685227291757	0.04362017596474026	-0.01979771314948829	0.07370732530920746	0.03606968719646469	0.06483636385319223	0.1382242492794293	-0.06483636385319087	-0.1382242492794195	0.1081657861831527	-0.1750989202955658	-0.008496637779251774	-0.3694887069073784	-0.005741323584759624	0.01152990449637731	0.08744368942810829	0.2746595242344326	0.8950667321815948	0.5706260551629433	0.1409431236506112	-0.02562351710006633	0.04998427182535128	0.3009845032051861	-0.1100837712902814	-0.02113290975234227	-0.8611346038554614	1.469269668818392	-0.2190784959226064	0.02673033022944755	-0.1092311471062112	-0.6259846905355889	1.359046906512563	-1.149437936130105	-0.4188644952833131	-0.5200093074648212	-0.0006379982765511133	-0.1008223554239554	0.9446148423042102	-2.937519118558622	0.8724377512532966	2.937519118558622	-0.8724377512532963	1.146816443971778	-0.1422613777628102	-0.1111476426081166	-0.4302051333891458	0.07984586040237665	0.2864108446799272	-0.01722217777104989	-0.01491870889575627	0.9872771124276857	-0.3159418510694031	0.1047512044571283	1.910468000177906	0.1197111409603765	3.923355667244379	0.001008547987975897	0.02505695219209859	0.001007722746910562	0.03462118322338429	0.001001668077139679	0.004581038622297402	0.001004452615290024	0.002783941764833389	0.1210212502378147	0.1374197501957166	0.009785511785029965	0.03122319443769065	0.01051817789807216	0.01657622451917533	0.001067538365668351	0.007662237582985881	0.001005188138989345	0.02384972102036599	0.001028515610192395	0.02892912157506845	0.001179776105050582	0.05921358237137385	0.002241209826463131	0.03129995959990788	0.4195083698034925	0.3497965799201827	0.446323700926872	0.3661168212122424	0.001000984528045864	0.004644222519353799	0.001298001959812616	0.01199135972740965	0.6102414446526977	0.5569436753258893	0.001014536339744001	0.0241396335965586	0.364793997459732	0.3869312153314114	0.001005607495242591	0.0123533132850924	0.001021065978768342	0.01025384333688955	0.001029192599190331	0.01177960107480171	0.02332965602406289	0.0522372469854843	0.08391132090439103	0.09774663071184715	0.001400881267864613	0.007064296721934335	0.001006525680917292	0.008516361566300885	0.2092195760685502	0.1904712304333439	0.001152112864554814	0.02027843179523153	0.001005541523871193	0.004451764997600246	0.001009001742163626	0.01779486950020049	0.2189465489302223	0.2557237985213496	0.09812701863826369	0.1271142455636945	0.001004709573210687	0.003460967354748043	0.001009640959516305	0.005683158207142049	0.2725906999939405	0.232329718692945	0.5875627680036906	0.491999894143563	0.001180825137346942	0.01465146499849705	0.07490270348352226	0.06161490187987467	0.001004831872350985	0.03669756146322498	0.001007144195587443	0.005725754579343915	0.001002865829757902	0.006067130732215573	0.001005591254145778	0.004229034657513479	0.001110054097988926	0.01164637643432234	0.001176934895761796	0.01058652899271494	0.001015681394319646	0.005873416947859001	0.008270938576356074	0.0229145761105102	0.03780302689928659	0.07901728610546455	0.2265647330477843	0.2337911206899028	0.1696693571020189	0.1583750317745497	0.1754978302841276	0.1670507369311093	0.03673915293390501	0.07271334566955136	0.0257443260807437	0.04555624076277955	0.00119658767158822	0.04460623804928313	0.0010426263397747	0.0225895487337391	0.001011586280393225	0.02948776876650152	0.001008708469990899	0.09101338346438341	0.00102310621916067	0.01194405213825725	0.03325140677907612	0.05200728203348839	0.06737443684359459	0.07861728685429753	0.001232817205615658	0.02584438146841769	0.02147334247572198	0.02704136506577918	0.07198965954329779	0.08498496953214477	0.01076706886625201	0.0260363968034015	0.001369227164944709	0.008808234134598254	0.009695432382151401	0.04632808217367616	0.001215355790674712	0.03124550376031813	0.2034064588330379	0.1931226690978922	0.016248101359534	0.03883436454962762	0.08851451460412639	0.1220873544059601	0.01722442859842663	0.0314458417841583	0.001051642508104615	0.01917601334640219	0.001015168308490508	0.01860941551344559	0.00104569531176919	0.01256051500512309	0.0165482060025091	0.04583845493845855	0.01850496804794557	0.04169435567005659	0.003830668884450872	0.01594868708418863	0.001002544351013409	0.01744080171984929	0.0271415938786901	0.01405478409427231	0.2220073134592901	0.2245592730655705	0.001029043388244023	0.008896977879128676	0.001101330109647949	0.04929278126438781	0.001031492691835205	0.003742939515823718	0.001010784703337102	0.004278714278568468	0.001023525328815804	0.002897968252083396	0.01120109452822478	0.01722563535345646	0.004498600925661452	0.02225724909485133	0.01118641127137025	0.009104284029394836	-0.008260705395882546	0.005565027436077266	0.001008497362894275	0.001007998868989729	0.001001601178522561	0.001004393113603215	0.1382714705314048	0.001014518389726814	0.001046182396409116	0.001117039372053673	0.001004704461268624	0.001033377066543884	0.001228575227593829	0.003725471469501648	0.4671576760433647	0.5033503798097521	0.001000963285846484	0.001194222621986747	0.5977518155914225	0.001014775351238865	0.3889874190850796	0.001004485571000943	0.001021910435502606	0.001028523036102793	0.02683343440143509	0.1188989048865996	0.001070554583744476	0.00100753855779661	0.2340267964312496	0.001071411192232625	0.001005910722144679	0.001007832385844125	0.2227180825269271	0.1073136446888187	0.001004578782591844	0.001009352883630234	0.33438199860953	0.5928294319158747	0.001004638953047082	0.09245106513747629	0.001005127449216423	0.001005732614674457	0.001001836086738684	0.001004467063086926	0.001059458828405768	0.001066777575576418	0.001015648956713267	0.01268871463905224	0.04318538046264326	0.2421634031552666	0.1836885750944099	0.1944148220337898	0.01244958467006786	0.02513441498692044	0.001153175779432752	0.001033022099208321	0.001010897106994014	0.001008470902835243	0.001019286634761742	0.006229750021162021	0.02221705970872816	0.001266625664255594	0.02347254532732804	0.06804811405097616	0.02277419694041751	0.001370971387643335	0.01260772337861211	0.001113577508876293	0.2272095002387263	0.02206411931243078	0.1005186044694721	0.01481810007771465	0.001052721106042905	0.001012165453317327	0.001023656044707796	0.0205632689253548	0.01887810591974354	0.004046926063033772	0.00100210199504972	0.0194930977965475	0.2439146483402774	0.001022264879381483	0.001120572005565147	0.001019815624138628	0.001006923191374825	0.001015470712443964	0.006752747406858463	0.01621097341104517	0.004772028695816554	0.01945704498641306	0.01108842054867002	0.0109018409094307	-0.00845337393948444	0.004643707109387619	-3.052145541546106	-0.4765318318193025	0.01941798260628409	0.1222708141165531	-0.01368561211069513	-0.008416798787784816	0.6954833708988259	-0.4811551419943984	-0.4363306472559152	-0.00199320427117504	-0.01393866791886315	0.1031542443977832	-0.01816247705110077	0.07490346563106189	1.419926865425629	1.229346780670342	-0.01754725073235755	-0.02511242567423229	-1.079328920150357	0.003125330023492244	1.071027281658391	0.03069653947201637	-0.008801996372556719	-0.00109806294099814	0.4371481146640155	1.738187914550058	0.007117992972881082	-0.09861326752094715	0.9444140146128144	0.001729628711842662	0.0112497974626848	0.001299080776440767	-0.2462836003405737	0.4221984676835861	-0.01184479150248405	-0.008654911641608861	2.051532572475698	0.2452002886176436	0.01237360537638458	0.6421396750603333	-0.07443742533889197	0.01739425641624242	0.01755318874393685	0.01164828843984518	0.01843502987103919	0.02095629045275754	-8.6502585135906e-05	0.3498689915664215	0.2835485378984615	0.2110971812947891	0.4582480789551955	0.7421045897444127	-1.400871411974751	-0.03169859792447263	0.01010413871894383	0.01039519333561508	0.1375508686917941	0.4715859611716072	0.0005118439358348336	-1.542464163088568	-2.324809444093358	0.04645605395183112	0.0859039733284933	-0.1595298070982962	1.071373319613209	0.00836376486729413	0.1214404144255978	-0.01459316543355319	0.3990769840203315	0.3665964692398368	0.5164530503034173	-0.1485060610116856	0.1330936327571843	0.002163825292473358	-0.03164066764358803	0.24883326214104	0.04747364361900278	0.0273687663648969	0.003073251292069138	-0.2862798226472925	0.9289702737232173	0.01622433494865821	0.1997798406850004	0.003644338091338033	0.002791510962704267	0.002736469966973553	8.89917072337819e-13	-2.176720813772538e-13
[truncated: 473,630 more chars]
