# Supplementary material for: Transtibial limb loss does not increase metabolic cost in three-dimensional computer simulations of human walking
Source: PeerJ. 2021 Aug 4;9:e11960. doi: 10.7717/peerj.11960 (PMC8349165; doi:10.7717/peerj.11960)
Supplement: Supplemental Information 1 — Each subject’s simulation output and Matlab code for generating plots presenting the data. [file peerj-09-11960-s001.zip › TTA3D_solns_rev/Pre/soln_walk_N50_wm100_S19.sto]

num_controls=92
num_derivatives=84
num_iterations=374
num_multipliers=2
num_parameters=0
num_slacks=2
num_states=242
objective=0.767121
objective_auxiliary_derivatives=0.000873
objective_contactAP=0.012724
objective_contactML=0.008906
objective_contactVE=0.010834
objective_control_effort=0.498137
objective_state_tracking=0.188856
objective_torsoGoal=0.046791
solver_duration=14892.646027
status=Solve_Succeeded
success=true
DataType=double
version=3
OpenSimVersion=4.2
endheader
time	/jointset/groundPelvis/pelvis_tilt/value	/jointset/groundPelvis/pelvis_list/value	/jointset/groundPelvis/pelvis_rotation/value	/jointset/groundPelvis/pelvis_tx/value	/jointset/groundPelvis/pelvis_ty/value	/jointset/groundPelvis/pelvis_tz/value	/jointset/hip_l/hip_flexion_l/value	/jointset/hip_l/hip_adduction_l/value	/jointset/hip_l/hip_rotation_l/value	/jointset/hip_r/hip_flexion_r/value	/jointset/hip_r/hip_adduction_r/value	/jointset/hip_r/hip_rotation_r/value	/jointset/lumbar/lumbar_ext/value	/jointset/lumbar/lumbar_bend/value	/jointset/lumbar/lumbar_rota/value	/jointset/patellofemoral_l/knee_angle_l_beta/value	/jointset/patellofemoral_r/knee_angle_r_beta/value	/jointset/knee_l/knee_angle_l/value	/jointset/knee_r/knee_angle_r/value	/jointset/shoulder_r/shoulder_flexion_r/value	/jointset/shoulder_r/shoulder_adduction_r/value	/jointset/shoulder_r/shoulder_rotation_r/value	/jointset/shoulder_l/shoulder_flexion_l/value	/jointset/shoulder_l/shoulder_adduction_l/value	/jointset/shoulder_l/shoulder_rotation_l/value	/jointset/ankle_l/ankle_angle_l/value	/jointset/ankle_r/ankle_angle_r/value	/jointset/elbow_r/elbow_flexion_r/value	/jointset/elbow_l/elbow_flexion_l/value	/jointset/subtalar_l/subtalar_angle_l/value	/jointset/subtalar_r/subtalar_angle_r/value	/jointset/mtp_l/mtp_angle_l/value	/jointset/mtp_r/mtp_angle_r/value	/jointset/groundPelvis/pelvis_tilt/speed	/jointset/groundPelvis/pelvis_list/speed	/jointset/groundPelvis/pelvis_rotation/speed	/jointset/groundPelvis/pelvis_tx/speed	/jointset/groundPelvis/pelvis_ty/speed	/jointset/groundPelvis/pelvis_tz/speed	/jointset/hip_l/hip_flexion_l/speed	/jointset/hip_l/hip_adduction_l/speed	/jointset/hip_l/hip_rotation_l/speed	/jointset/hip_r/hip_flexion_r/speed	/jointset/hip_r/hip_adduction_r/speed	/jointset/hip_r/hip_rotation_r/speed	/jointset/lumbar/lumbar_ext/speed	/jointset/lumbar/lumbar_bend/speed	/jointset/lumbar/lumbar_rota/speed	/jointset/patellofemoral_l/knee_angle_l_beta/speed	/jointset/patellofemoral_r/knee_angle_r_beta/speed	/jointset/knee_l/knee_angle_l/speed	/jointset/knee_r/knee_angle_r/speed	/jointset/shoulder_r/shoulder_flexion_r/speed	/jointset/shoulder_r/shoulder_adduction_r/speed	/jointset/shoulder_r/shoulder_rotation_r/speed	/jointset/shoulder_l/shoulder_flexion_l/speed	/jointset/shoulder_l/shoulder_adduction_l/speed	/jointset/shoulder_l/shoulder_rotation_l/speed	/jointset/ankle_l/ankle_angle_l/speed	/jointset/ankle_r/ankle_angle_r/speed	/jointset/elbow_r/elbow_flexion_r/speed	/jointset/elbow_l/elbow_flexion_l/speed	/jointset/subtalar_l/subtalar_angle_l/speed	/jointset/subtalar_r/subtalar_angle_r/speed	/jointset/mtp_l/mtp_angle_l/speed	/jointset/mtp_r/mtp_angle_r/speed	/forceset/addbrev_r/activation	/forceset/addbrev_r/normalized_tendon_force	/forceset/addlong_r/activation	/forceset/addlong_r/normalized_tendon_force	/forceset/addmagMid_r/activation	/forceset/addmagMid_r/normalized_tendon_force	/forceset/bflh_r/activation	/forceset/bflh_r/normalized_tendon_force	/forceset/bfsh_r/activation	/forceset/bfsh_r/normalized_tendon_force	/forceset/edl_r/activation	/forceset/edl_r/normalized_tendon_force	/forceset/ehl_r/activation	/forceset/ehl_r/normalized_tendon_force	/forceset/ercspn_r/activation	/forceset/ercspn_r/normalized_tendon_force	/forceset/extobl_r/activation	/forceset/extobl_r/normalized_tendon_force	/forceset/fdb_r/activation	/forceset/fdb_r/normalized_tendon_force	/forceset/fdl_r/activation	/forceset/fdl_r/normalized_tendon_force	/forceset/fhl_r/activation	/forceset/fhl_r/normalized_tendon_force	/forceset/gaslat_r/activation	/forceset/gaslat_r/normalized_tendon_force	/forceset/gasmed_r/activation	/forceset/gasmed_r/normalized_tendon_force	/forceset/glmax2_r/activation	/forceset/glmax2_r/normalized_tendon_force	/forceset/glmed2_r/activation	/forceset/glmed2_r/normalized_tendon_force	/forceset/glmin2_r/activation	/forceset/glmin2_r/normalized_tendon_force	/forceset/grac_r/activation	/forceset/grac_r/normalized_tendon_force	/forceset/iliacus_r/activation	/forceset/iliacus_r/normalized_tendon_force	/forceset/intobl_r/activation	/forceset/intobl_r/normalized_tendon_force	/forceset/obtext_r/activation	/forceset/obtext_r/normalized_tendon_force	/forceset/pect_r/activation	/forceset/pect_r/normalized_tendon_force	/forceset/perbrev_r/activation	/forceset/perbrev_r/normalized_tendon_force	/forceset/perlong_r/activation	/forceset/perlong_r/normalized_tendon_force	/forceset/pertert_r/activation	/forceset/pertert_r/normalized_tendon_force	/forceset/piri_r/activation	/forceset/piri_r/normalized_tendon_force	/forceset/popli_r/activation	/forceset/popli_r/normalized_tendon_force	/forceset/psoas_r/activation	/forceset/psoas_r/normalized_tendon_force	/forceset/quadfem_r/activation	/forceset/quadfem_r/normalized_tendon_force	/forceset/recabd_r/activation	/forceset/recabd_r/normalized_tendon_force	/forceset/recfem_r/activation	/forceset/recfem_r/normalized_tendon_force	/forceset/sart_r/activation	/forceset/sart_r/normalized_tendon_force	/forceset/semimem_r/activation	/forceset/semimem_r/normalized_tendon_force	/forceset/semiten_r/activation	/forceset/semiten_r/normalized_tendon_force	/forceset/soleus_r/activation	/forceset/soleus_r/normalized_tendon_force	/forceset/tfl_r/activation	/forceset/tfl_r/normalized_tendon_force	/forceset/tibant_r/activation	/forceset/tibant_r/normalized_tendon_force	/forceset/tibpost_r/activation	/forceset/tibpost_r/normalized_tendon_force	/forceset/tricox_r/activation	/forceset/tricox_r/normalized_tendon_force	/forceset/vasint_r/activation	/forceset/vasint_r/normalized_tendon_force	/forceset/vaslat_r/activation	/forceset/vaslat_r/normalized_tendon_force	/forceset/vasmed_r/activation	/forceset/vasmed_r/normalized_tendon_force	/forceset/addbrev_l/activation	/forceset/addbrev_l/normalized_tendon_force	/forceset/addlong_l/activation	/forceset/addlong_l/normalized_tendon_force	/forceset/addmagMid_l/activation	/forceset/addmagMid_l/normalized_tendon_force	/forceset/bflh_l/activation	/forceset/bflh_l/normalized_tendon_force	/forceset/bfsh_l/activation	/forceset/bfsh_l/normalized_tendon_force	/forceset/edl_l/activation	/forceset/edl_l/normalized_tendon_force	/forceset/ehl_l/activation	/forceset/ehl_l/normalized_tendon_force	/forceset/ercspn_l/activation	/forceset/ercspn_l/normalized_tendon_force	/forceset/extobl_l/activation	/forceset/extobl_l/normalized_tendon_force	/forceset/fdb_l/activation	/forceset/fdb_l/normalized_tendon_force	/forceset/fdl_l/activation	/forceset/fdl_l/normalized_tendon_force	/forceset/fhl_l/activation	/forceset/fhl_l/normalized_tendon_force	/forceset/gaslat_l/activation	/forceset/gaslat_l/normalized_tendon_force	/forceset/gasmed_l/activation	/forceset/gasmed_l/normalized_tendon_force	/forceset/glmax2_l/activation	/forceset/glmax2_l/normalized_tendon_force	/forceset/glmed2_l/activation	/forceset/glmed2_l/normalized_tendon_force	/forceset/glmin2_l/activation	/forceset/glmin2_l/normalized_tendon_force	/forceset/grac_l/activation	/forceset/grac_l/normalized_tendon_force	/forceset/iliacus_l/activation	/forceset/iliacus_l/normalized_tendon_force	/forceset/intobl_l/activation	/forceset/intobl_l/normalized_tendon_force	/forceset/obtext_l/activation	/forceset/obtext_l/normalized_tendon_force	/forceset/pect_l/activation	/forceset/pect_l/normalized_tendon_force	/forceset/perbrev_l/activation	/forceset/perbrev_l/normalized_tendon_force	/forceset/perlong_l/activation	/forceset/perlong_l/normalized_tendon_force	/forceset/pertert_l/activation	/forceset/pertert_l/normalized_tendon_force	/forceset/piri_l/activation	/forceset/piri_l/normalized_tendon_force	/forceset/popli_l/activation	/forceset/popli_l/normalized_tendon_force	/forceset/psoas_l/activation	/forceset/psoas_l/normalized_tendon_force	/forceset/quadfem_l/activation	/forceset/quadfem_l/normalized_tendon_force	/forceset/recabd_l/activation	/forceset/recabd_l/normalized_tendon_force	/forceset/recfem_l/activation	/forceset/recfem_l/normalized_tendon_force	/forceset/sart_l/activation	/forceset/sart_l/normalized_tendon_force	/forceset/semimem_l/activation	/forceset/semimem_l/normalized_tendon_force	/forceset/semiten_l/activation	/forceset/semiten_l/normalized_tendon_force	/forceset/soleus_l/activation	/forceset/soleus_l/normalized_tendon_force	/forceset/tfl_l/activation	/forceset/tfl_l/normalized_tendon_force	/forceset/tibant_l/activation	/forceset/tibant_l/normalized_tendon_force	/forceset/tibpost_l/activation	/forceset/tibpost_l/normalized_tendon_force	/forceset/tricox_l/activation	/forceset/tricox_l/normalized_tendon_force	/forceset/vasint_l/activation	/forceset/vasint_l/normalized_tendon_force	/forceset/vaslat_l/activation	/forceset/vaslat_l/normalized_tendon_force	/forceset/vasmed_l/activation	/forceset/vasmed_l/normalized_tendon_force	/forceset/shoulder_flexionAct_r/activation	/forceset/shoulder_adductionAct_r/activation	/forceset/shoulder_rotationAct_r/activation	/forceset/elbow_flexionAct_r/activation	/forceset/shoulder_flexionAct_l/activation	/forceset/shoulder_adductionAct_l/activation	/forceset/shoulder_rotationAct_l/activation	/forceset/elbow_flexionAct_l/activation	/forceset/addbrev_r	/forceset/addlong_r	/forceset/addmagMid_r	/forceset/bflh_r	/forceset/bfsh_r	/forceset/edl_r	/forceset/ehl_r	/forceset/ercspn_r	/forceset/extobl_r	/forceset/fdb_r	/forceset/fdl_r	/forceset/fhl_r	/forceset/gaslat_r	/forceset/gasmed_r	/forceset/glmax2_r	/forceset/glmed2_r	/forceset/glmin2_r	/forceset/grac_r	/forceset/iliacus_r	/forceset/intobl_r	/forceset/obtext_r	/forceset/pect_r	/forceset/perbrev_r	/forceset/perlong_r	/forceset/pertert_r	/forceset/piri_r	/forceset/popli_r	/forceset/psoas_r	/forceset/quadfem_r	/forceset/recabd_r	/forceset/recfem_r	/forceset/sart_r	/forceset/semimem_r	/forceset/semiten_r	/forceset/soleus_r	/forceset/tfl_r	/forceset/tibant_r	/forceset/tibpost_r	/forceset/tricox_r	/forceset/vasint_r	/forceset/vaslat_r	/forceset/vasmed_r	/forceset/addbrev_l	/forceset/addlong_l	/forceset/addmagMid_l	/forceset/bflh_l	/forceset/bfsh_l	/forceset/edl_l	/forceset/ehl_l	/forceset/ercspn_l	/forceset/extobl_l	/forceset/fdb_l	/forceset/fdl_l	/forceset/fhl_l	/forceset/gaslat_l	/forceset/gasmed_l	/forceset/glmax2_l	/forceset/glmed2_l	/forceset/glmin2_l	/forceset/grac_l	/forceset/iliacus_l	/forceset/intobl_l	/forceset/obtext_l	/forceset/pect_l	/forceset/perbrev_l	/forceset/perlong_l	/forceset/pertert_l	/forceset/piri_l	/forceset/popli_l	/forceset/psoas_l	/forceset/quadfem_l	/forceset/recabd_l	/forceset/recfem_l	/forceset/sart_l	/forceset/semimem_l	/forceset/semiten_l	/forceset/soleus_l	/forceset/tfl_l	/forceset/tibant_l	/forceset/tibpost_l	/forceset/tricox_l	/forceset/vasint_l	/forceset/vaslat_l	/forceset/vasmed_l	/forceset/shoulder_flexionAct_r	/forceset/shoulder_adductionAct_r	/forceset/shoulder_rotationAct_r	/forceset/elbow_flexionAct_r	/forceset/shoulder_flexionAct_l	/forceset/shoulder_adductionAct_l	/forceset/shoulder_rotationAct_l	/forceset/elbow_flexionAct_l	lambda_cid33_p0	lambda_cid34_p0	/forceset/addbrev_r/implicitderiv_normalized_tendon_force	/forceset/addlong_r/implicitderiv_normalized_tendon_force	/forceset/addmagMid_r/implicitderiv_normalized_tendon_force	/forceset/bflh_r/implicitderiv_normalized_tendon_force	/forceset/bfsh_r/implicitderiv_normalized_tendon_force	/forceset/edl_r/implicitderiv_normalized_tendon_force	/forceset/ehl_r/implicitderiv_normalized_tendon_force	/forceset/ercspn_r/implicitderiv_normalized_tendon_force	/forceset/extobl_r/implicitderiv_normalized_tendon_force	/forceset/fdb_r/implicitderiv_normalized_tendon_force	/forceset/fdl_r/implicitderiv_normalized_tendon_force	/forceset/fhl_r/implicitderiv_normalized_tendon_force	/forceset/gaslat_r/implicitderiv_normalized_tendon_force	/forceset/gasmed_r/implicitderiv_normalized_tendon_force	/forceset/glmax2_r/implicitderiv_normalized_tendon_force	/forceset/glmed2_r/implicitderiv_normalized_tendon_force	/forceset/glmin2_r/implicitderiv_normalized_tendon_force	/forceset/grac_r/implicitderiv_normalized_tendon_force	/forceset/iliacus_r/implicitderiv_normalized_tendon_force	/forceset/intobl_r/implicitderiv_normalized_tendon_force	/forceset/obtext_r/implicitderiv_normalized_tendon_force	/forceset/pect_r/implicitderiv_normalized_tendon_force	/forceset/perbrev_r/implicitderiv_normalized_tendon_force	/forceset/perlong_r/implicitderiv_normalized_tendon_force	/forceset/pertert_r/implicitderiv_normalized_tendon_force	/forceset/piri_r/implicitderiv_normalized_tendon_force	/forceset/popli_r/implicitderiv_normalized_tendon_force	/forceset/psoas_r/implicitderiv_normalized_tendon_force	/forceset/quadfem_r/implicitderiv_normalized_tendon_force	/forceset/recabd_r/implicitderiv_normalized_tendon_force	/forceset/recfem_r/implicitderiv_normalized_tendon_force	/forceset/sart_r/implicitderiv_normalized_tendon_force	/forceset/semimem_r/implicitderiv_normalized_tendon_force	/forceset/semiten_r/implicitderiv_normalized_tendon_force	/forceset/soleus_r/implicitderiv_normalized_tendon_force	/forceset/tfl_r/implicitderiv_normalized_tendon_force	/forceset/tibant_r/implicitderiv_normalized_tendon_force	/forceset/tibpost_r/implicitderiv_normalized_tendon_force	/forceset/tricox_r/implicitderiv_normalized_tendon_force	/forceset/vasint_r/implicitderiv_normalized_tendon_force	/forceset/vaslat_r/implicitderiv_normalized_tendon_force	/forceset/vasmed_r/implicitderiv_normalized_tendon_force	/forceset/addbrev_l/implicitderiv_normalized_tendon_force	/forceset/addlong_l/implicitderiv_normalized_tendon_force	/forceset/addmagMid_l/implicitderiv_normalized_tendon_force	/forceset/bflh_l/implicitderiv_normalized_tendon_force	/forceset/bfsh_l/implicitderiv_normalized_tendon_force	/forceset/edl_l/implicitderiv_normalized_tendon_force	/forceset/ehl_l/implicitderiv_normalized_tendon_force	/forceset/ercspn_l/implicitderiv_normalized_tendon_force	/forceset/extobl_l/implicitderiv_normalized_tendon_force	/forceset/fdb_l/implicitderiv_normalized_tendon_force	/forceset/fdl_l/implicitderiv_normalized_tendon_force	/forceset/fhl_l/implicitderiv_normalized_tendon_force	/forceset/gaslat_l/implicitderiv_normalized_tendon_force	/forceset/gasmed_l/implicitderiv_normalized_tendon_force	/forceset/glmax2_l/implicitderiv_normalized_tendon_force	/forceset/glmed2_l/implicitderiv_normalized_tendon_force	/forceset/glmin2_l/implicitderiv_normalized_tendon_force	/forceset/grac_l/implicitderiv_normalized_tendon_force	/forceset/iliacus_l/implicitderiv_normalized_tendon_force	/forceset/intobl_l/implicitderiv_normalized_tendon_force	/forceset/obtext_l/implicitderiv_normalized_tendon_force	/forceset/pect_l/implicitderiv_normalized_tendon_force	/forceset/perbrev_l/implicitderiv_normalized_tendon_force	/forceset/perlong_l/implicitderiv_normalized_tendon_force	/forceset/pertert_l/implicitderiv_normalized_tendon_force	/forceset/piri_l/implicitderiv_normalized_tendon_force	/forceset/popli_l/implicitderiv_normalized_tendon_force	/forceset/psoas_l/implicitderiv_normalized_tendon_force	/forceset/quadfem_l/implicitderiv_normalized_tendon_force	/forceset/recabd_l/implicitderiv_normalized_tendon_force	/forceset/recfem_l/implicitderiv_normalized_tendon_force	/forceset/sart_l/implicitderiv_normalized_tendon_force	/forceset/semimem_l/implicitderiv_normalized_tendon_force	/forceset/semiten_l/implicitderiv_normalized_tendon_force	/forceset/soleus_l/implicitderiv_normalized_tendon_force	/forceset/tfl_l/implicitderiv_normalized_tendon_force	/forceset/tibant_l/implicitderiv_normalized_tendon_force	/forceset/tibpost_l/implicitderiv_normalized_tendon_force	/forceset/tricox_l/implicitderiv_normalized_tendon_force	/forceset/vasint_l/implicitderiv_normalized_tendon_force	/forceset/vaslat_l/implicitderiv_normalized_tendon_force	/forceset/vasmed_l/implicitderiv_normalized_tendon_force	gamma_cid33_p0	gamma_cid34_p0
0	-0.06746828540209225	0.0247674263299139	0.1127673998802922	0.1640604131211633	0.8980949592911666	-0.006633040959259409	-0.2293849180015369	0.01610727578866908	-0.03454166612279366	0.5074472818139619	-0.0385334848679843	0.08157518413574237	-0.002479499138129013	-0.06145076898537356	-0.08502937798835021	0.2018448579246194	0.04172002718572768	-0.2018448579246455	-0.04172002718574364	-0.3892069999932224	-0.01287424483120585	0.02507580005623358	0.1394927482516511	-0.1744006803396966	-0.02060909866594565	0.208125900092223	0.0711174427832106	0.5498027759198996	0.9303897641787127	0.1061960165110751	0.1302820034857615	0.5864629775287795	0.0584019100429447	0.1132272454040292	-0.492120971198435	0.3609652623705439	1.705334540732826	-0.05064629828790761	0.02303544878538747	-0.9003156475056665	-1.141100075591179	-1.078961208527517	-0.0348378000595871	0.3575740565907883	-2.406142909665322	0.4444174263815806	0.8215749986704417	-0.595324954103043	1.888103445200797	1.674098116836929	-1.888103445200799	-1.674098116836929	-0.3929119677398421	-0.1820235167548563	0.07049970152743809	-0.3029599564723737	0.1234481166397545	-0.3202302074435657	-2.189555170527605	-0.6052805171744208	-0.2176367492799381	0.3441368354941271	1.363470217718206	-0.4500626520593153	5.705793691214376	0.3292656609190763	0.05086624299163382	0.05591423695379864	0.0412606637906846	0.04058589094461364	0.03922112409790009	0.03419192575529134	0.03475509998265552	0.04275371926821656	0.01661030168794451	0.04899941019685643	0.2871585052510925	0.2861100256099094	0.1848244747888751	0.1811255083060066	0.1967587443023495	0.1742467750231098	0.001638449457465636	0.05868302140979575	0.02536426712837368	0.04381696332384927	0.001385390856053932	0.0285249907102587	0.001226395418963624	0.05337704446138697	0.001070518158859919	0.04056388392556582	0.001049852338959584	0.07251658781611862	0.007854130301411019	0.01783958624358221	0.001567360932833437	0.03225542421785518	0.003464865208703697	0.02304233692844048	0.027348036253232	0.04529498736207924	0.005509966497621091	0.0131698428076068	0.05683960634443584	0.06871516289984146	0.08964695080985612	0.06718261162909488	0.03133268057114693	0.03449395052627822	0.09954471533328677	0.101279144372781	0.06586840766017051	0.04939904864146401	0.2688512146784022	0.2401809500601042	0.01810835470343771	0.0512999138199487	0.0329498204664115	0.05481267389679154	0.003596901385613691	0.01662366408526124	0.1133519347005466	0.09006377452204611	0.001047808969848722	0.01947800055118868	0.001108640223496478	0.02271194762806358	0.007322740866569905	0.03924947832230537	0.0298129248235305	0.05270883891073065	0.01854371719710106	0.02972439352567216	0.001014571675304145	0.02500991880586243	0.002940287475554153	0.004046440486127201	0.2081557770461804	0.2397751278082364	0.001079095815136923	0.02524484096792725	0.0595215984482139	0.09769532497285943	0.005392140036855092	0.009047189206837234	0.004210554284094801	0.006569002595138716	0.00340162055823697	0.005686284894705212	0.001044398307404277	0.02899339311568268	0.001037635699830978	0.02990667858103187	0.001007384516434126	0.005287833115777424	0.001021753869308554	0.002144128646983162	0.1509651521275252	0.1525371360191182	0.001211903795717535	0.01641727498895299	0.001263545944503475	0.009653989966727479	0.02831488855089944	0.03118586797280165	0.001021502553668323	0.03556878350949438	0.1541043528457896	0.1434037957048892	0.02271933206646428	0.05071003312961378	0.07373998530912554	0.09726064401005972	0.4143654223179174	0.2977856974181086	0.4535244372654295	0.3196297396613943	0.001004393138741578	0.003983173727572439	0.001042925102720377	0.01109494794895609	0.426122853184653	0.3305149309489853	0.001068515722706682	0.0198004383878467	0.4310065279355068	0.452986032184273	0.001017841934478622	0.01602400301177627	0.001103041690819285	0.008756599483200896	0.001128617103420838	0.01322058145623326	0.3537698467903289	0.346858053536455	0.2688980468616135	0.1967467392598366	0.001340768754109793	0.008506733520088652	0.001034900888392827	0.005204918515556488	0.2365270031908374	0.2058974628772654	0.002243717691156383	0.02035498713482532	0.001025796706126531	0.004382127169816609	0.001033956949635856	0.01874910497203744	0.1586681654156711	0.1740787756040254	0.1118180866281697	0.1379571206414476	0.001021648148667438	0.003733324596242453	0.001044201387255834	0.005768579600401417	0.3501520624749433	0.2577640518302461	0.509107166646425	0.439765340538588	0.00102231775844998	0.01773260689440274	0.03083877739152208	0.05624054053735354	0.001021855957522166	0.03824492795379659	0.001027203977119847	0.007215838977988404	0.001009846457951917	0.005735289355143091	0.001020624078011385	0.005381108297163808	-0.02130807099659539	0.02142418661434942	-0.008095641057039226	0.0004729084633131308	-0.0439623025331801	-0.002378288747122576	0.00219322808233394	0.005978949130648196	0.04306291444398032	0.02210026564488281	0.03680927747147986	0.0360108893420133	0.001624126319946984	0.3166125775837793	0.1820087434511875	0.1741252560874991	0.001563791983944144	0.03080497473073247	0.001325086532847838	0.001211206864168081	0.001062219673633392	0.001043687234712051	0.01471682596422108	0.001102291228370992	0.001115735240947562	0.02557182436536529	0.001240131694779547	0.01189211927468497	0.03669041572835822	0.02833420740412249	0.1640137336913881	0.1207361123326048	0.3182002101838777	0.001245272367102901	0.003456530781153063	0.001141014210634797	0.03783486645461684	0.001066883871649099	0.001077995375531334	0.001286884850027765	0.04842966360025533	0.03037063361781133	0.001014803774922073	0.001388300600734052	0.1645156120191439	0.001069606863958206	0.001358430272543837	0.01068846711765618	0.008113911167055095	0.006256578449481585	0.001063453070655743	0.001050198760957763	0.001009925585152286	0.001030540079127824	0.1724386423268605	0.001042931700510362	0.001083458936041603	0.02873335059962048	0.001029337831429065	0.2590017608469473	0.02816882911080112	0.1018164995194586	0.4099202120702632	0.4409685852775752	0.001005534597289194	0.001023019980260627	0.2367698728985406	0.001093663406730786	0.4327622753258467	0.001025002967307378	0.001128050684432988	0.001171160963121362	0.5150350519457416	0.3461857767187079	0.001388580447852005	0.00104019875784031	0.2550285921314349	0.003323126897464932	0.001031743132929059	0.00104713259176422	0.1001697938465549	0.1143706278958822	0.001031627257257102	0.001062178195608191	0.3713741059303748	0.3948825798318094	0.001019139409816495	0.001273572989608237	0.001025696498160841	0.00103044758514884	0.001010797648976524	0.001022983638145113	-0.0258586430456123	0.02218872906992524	-0.009030805689015957	0.004024960954124763	-0.05212295980283824	-0.006435758782478827	0.001291800599349561	0.004869290082910083	-0.8990633354895171	-2.156496210933468	-0.5456934024395119	-1.031890780787866	-0.2524583513295295	-0.2796307170877005	-0.9398520183454754	1.16050561256383	0.534140687781043	-1.028239507266926	-0.03414116977843572	0.3040979893657988	0.03131996049070623	0.009762815949154119	-0.2628723190302491	-0.4400175107512295	0.3592488650738784	0.06722095618944826	0.01144894967623536	-0.2192953821110155	-0.2206664742878353	-2.537466959778919	-3.04179510128632	-0.2206616293350119	1.678840638652385	1.296682646348549	1.926261559084182	-0.9764298742962547	-1.939600933046348	-0.1603388160351217	-3.519254878021294	-0.01868834584061049	0.1101898557113859	-0.3834581609798361	0.5651940819978185	0.5690053518267048	-0.0967545346527048	0.0303912500264779	-0.1796278640007428	0.02768780605765421	-2.360860887294164	0.3494677588234659	0.2262736332572468	0.1594216765587568	0.08488370434923054	0.150982391974879	0.0006644851036348133	-0.01589159187979378	0.6246391788409964	0.0575360034260984	0.0467020876571021	0.0608577941408032	0.1054690427934414	4.145184344202542	0.2821274355946195	0.6863304567900325	-1.918093154428568	-2.231885928162578	-0.01737285780403131	-0.06112133581641646	-5.975337158014742	0.008828348013850259	0.2487200438639417	0.09226863878630095	0.01743938927571291	0.01351423400774875	4.535931256120688	1.680296849886841	0.0727229241002209	-0.09428101787349022	-0.02892924287842675	0.09508118641516838	0.03864088868731783	0.00186725249029576	-1.783889395722121	0.06934951150562876	-0.02663400564315509	-0.01320846139627028	-0.628625610287544	-2.649851093420515	0.1462464393028896	-1.359714919291579	-0.09181161204822121	0.03568697138674568	0.02929085272145447	0.02550634219296801	6.011218763746151e-14	-1.567188188809947e-12
0.01	-0.06548541574471473	0.01968485159068219	0.1150390658806493	0.1813482371912928	0.8977816906265491	-0.006287314469801502	-0.2385114935010067	0.004745018434088336	-0.04560264515753181	0.5063444001996052	-0.03357955272502034	0.05501901162028478	0.001649258488316541	-0.05282845011444484	-0.08980006847903751	0.2222993031650118	0.06333490274447776	-0.2222993031649947	-0.06333490274452891	-0.3935528216977491	-0.01495787347921399	0.02554445402150316	0.134953709176868	-0.1730181254637809	-0.02389595730991888	0.1834092460055909	0.05634476608007642	0.5486533420475024	0.933703272533659	0.1168824088683268	0.115559473327482	0.6455632180782283	0.06303288508394557	0.2848195216643561	-0.5214383869088683	0.09829731107460386	1.751191576482748	-0.01155317899366769	0.04497293517682661	-0.9123650570446012	-1.125635846715731	-1.128759690100067	-0.207934279131827	0.6102696331899965	-2.850139025402573	0.3765787846403232	0.9006059661704852	-0.3634354029076983	2.22676326396984	2.580520527531368	-2.226763263969855	-2.580520527531368	-0.4662690354671483	-0.2345233060551681	0.02734233053040303	-0.5971444464799064	0.1557249529683797	-0.3351077271161216	-2.755390710475054	-2.191258355925767	-0.03119254265699487	0.3005265762279584	0.7560512991197421	-2.319931877220798	6.095913763075538	0.509503081652486	0.05165983751366051	0.05498594858426897	0.03530817624943976	0.03435339716783003	0.0458385465033997	0.03737678670765614	0.03572898902431732	0.03972632397627665	0.009370691029397624	0.04152046232014089	0.3012161864701575	0.304857643806136	0.1920969584681957	0.1966479814897019	0.1847230112341161	0.1629698482964464	0.001628714499619284	0.05818004566815298	0.02557657944476306	0.04548963884325927	0.001340144077470274	0.02909841009964002	0.001209514882938098	0.05354780703765176	0.001063976605407921	0.03640293567686501	0.001045052310424872	0.06535700108624594	0.01394679462827055	0.0228122422337051	0.001328544099892084	0.03315009528462046	0.002304975196432538	0.02335547608876565	0.02734324034500191	0.04397060693689914	0.003407489590408226	0.01151437636735262	0.03521327934648132	0.04778316327657982	0.07524631636364897	0.04798922603672135	0.0316103411362594	0.03402033073394459	0.1211903162485657	0.1040093828990742	0.08266547643157982	0.05556890016832016	0.2876096135888132	0.2634898150359699	0.01006388505186448	0.04345384130812902	0.01890177602940437	0.03876539976217001	0.002389377558739002	0.01542887773902167	0.0947062265605806	0.06738804861526591	0.001054078477993665	0.01951682495825359	0.001134418926807835	0.02412994140390751	0.0043695680494781	0.03635227590506173	0.03547971435578325	0.05452007078631117	0.02288383274595643	0.03251367715209572	0.001015004646319446	0.02301897459267488	0.002138945173424778	0.004321136826433608	0.2068762867563355	0.2572971132768795	0.001071204555224719	0.02585622270090302	0.03770062604153725	0.08023787106204822	0.01924808869890817	0.02080726375805929	0.01578915836597332	0.01503987569100649	0.01384455586582773	0.01288069129728317	0.001053654576183122	0.03031639119831787	0.004057191389733661	0.03462958407283977	0.001008261288654575	0.005440735189313008	0.001024857720680689	0.001960078966719321	0.1624374513736422	0.1585720604406454	0.001126170514304103	0.01685510184709581	0.001168500622081718	0.009950480373166079	0.03017666707415275	0.03315948703791767	0.001023759774009665	0.03668983493252696	0.2009143941979506	0.1860239175869403	0.02462688918125548	0.05300048795154235	0.08966902810421487	0.1042940414168571	0.4090184757729308	0.275761709406813	0.4448527294668516	0.2941826231555656	0.001004555913277779	0.003889324446300088	0.001030959398850734	0.01031309746515254	0.3466723572946806	0.269732294953121	0.001076818900752008	0.01989453704475302	0.4298544813244327	0.4535454101204497	0.001020454423409904	0.01691649764126267	0.001107034405241939	0.008908419968104875	0.001141573194052559	0.01350064774358139	0.4036759668243494	0.3837655339262629	0.2938891090760897	0.210286025425882	0.00134122287886364	0.009157910780352047	0.001034283478644315	0.004292517624996785	0.2438487165628762	0.2040979989645023	0.006412780609815213	0.0248042385032934	0.001026597714620547	0.004372920983688158	0.001038042905854183	0.01887792654102229	0.1251755778762097	0.1533901210385108	0.112270676205237	0.1379205568418465	0.001025446078204438	0.003440903838354272	0.001050722520605773	0.00562542247352277	0.3540718948375921	0.2486340693525715	0.4665867714564743	0.4121050957285079	0.001019134283462053	0.01930727316899553	0.01694264044058556	0.04296851847549375	0.001021852600225076	0.03724309197933712	0.001026250205992962	0.00756225882261186	0.001009398363654993	0.006028345009648724	0.001019855869078523	0.005629200142040797	-0.0221788167656699	0.02222466652062949	-0.008877497201087986	0.001649031975954769	-0.05084578466965015	-0.007125587564155403	0.001073539534854544	0.002570117680384378	0.06081324382732176	0.03347996613495843	0.06823953753439312	0.03759887420757513	0.001371437883473041	0.3390062109195232	0.2237483600941327	0.1560796224954317	0.001664905389516807	0.02154931979612319	0.001265839610598711	0.001175626327111462	0.001052892616741755	0.001036984047788803	0.02544658016279003	0.001060376621300282	0.001066437472266779	0.02884228634379809	0.001147625229314021	0.006464454122432305	0.07208602350208965	0.03499679696452372	0.1410265676260196	0.09000245365636934	0.3276446931596939	0.001286569843326624	0.002420955740851537	0.001107701606248016	0.09381013030962781	0.001055290710524888	0.001231706450271248	0.001197159151481117	0.03649285733779926	0.02543102454856646	0.001016006450394362	0.001225439905732077	0.2396238715816771	0.001057391730941693	0.01889830977168466	0.05437225051425092	0.04536971770226396	0.040974123692657	0.001063150064183902	0.01244024067315234	0.001008537614874732	0.001026013420835292	0.1875432387824763	0.001031783374895422	0.001057705905586247	0.03536498252699649	0.001023377064247184	0.292572391828828	0.02557861771987806	0.118694055713733	0.3861006663484873	0.4114655653056922	0.001004040585490974	0.001014685673858467	0.1206016033123517	0.0010785226096166	0.4224047783485635	0.001021625298699751	0.001096925698581175	0.001141441213709645	0.5019544906825005	0.3370238826054029	0.001302022296506482	0.00102809230286945	0.2588971859675999	0.01714734143551169	0.001023783230401001	0.001038202924154653	0.05068292717387088	0.1116558937498325	0.001027513281564993	0.001053560189313839	0.3538694907617737	0.3451418353398541	0.001013013529227978	0.001158298447168727	0.001018593867736059	0.001020866317999513	0.001007353561752096	0.001015733541220463	-0.02010570151078976	0.02305389638747264	-0.00953670655479396	0.0009244123060601121	-0.05670752669956844	-0.01242474940653002	-0.0002207578642210155	-0.002678051691900122	-1.624161213194762	-1.919708213860518	0.3267787370615257	-0.2332858627166609	0.7983956646893308	-0.3066397885977497	-0.5775491378580617	2.417275108092794	2.377681894421964	-1.216138927235698	-0.0672241492752044	-0.01096361625473923	0.07066373945524494	0.02122292235719173	-0.5130315368516501	-0.9071353178522253	0.6056181468780572	0.1023041540661092	0.05804886845425986	-0.04986809929390459	-0.1151734540991719	-1.698479060729815	-0.9421661448803486	0.1122324150065997	-0.7596794152910515	0.02853776925034281	2.459215570237821	-0.6128894384234581	-1.258853109737891	-0.08466713477534907	-1.120697868137652	0.01409686854441435	0.165874806836042	-0.2087977457123347	-0.1748741295981226	0.03150383443882147	-0.2581773779546773	0.02745470005480037	3.3372231850172	0.08451778551950213	-1.191724744352765	1.892146892623191	1.388412677665812	1.204037912876851	0.1554036191024329	0.7392043016464878	0.02208684316023931	-0.02078700749423721	0.5692351429776692	0.03852082713735618	0.02316565318912436	0.3176401058088902	0.1167542696732533	4.331369874761526	0.1703328245773753	0.7216759817183905	-2.482190998685862	-2.849010984409052	-0.004788360879819865	-0.08429022399431479	-6.325673047726599	0.007379030155897204	-0.1451518170609533	0.0872993579954305	0.01252053265602403	0.03414111504653037	2.726745369890827	0.9896779834134316	0.06121395520601315	-0.08565505319152718	-0.3548138428202555	0.7385814959947905	-0.02145635855253708	0.01763563061964614	-2.326825786488217	-0.07352324632521225	-0.03204695522494375	-0.01590958308667219	-1.192699900218549	-2.876980875867669	0.1752048966199859	-1.196819481171858	-0.1045429039809234	0.03649883730027059	0.03150251067152061	0.02621221534334077	-1.715629745519964e-13	-5.998147746727539e-13
0.02	-0.06174243825707162	0.01439777038687305	0.1148319335691751	0.1990634707151093	0.897872980822757	-0.00575632053429321	-0.2473795312353757	-0.006291130173269562	-0.05702736175794831	0.5028446811044552	-0.02678694698024725	0.02567145498833868	0.004956970272899617	-0.04348430584946317	-0.09239053122454782	0.24685967642585	0.09196330838870291	-0.2468596764258346	-0.09196330838872047	-0.3983327139487915	-0.01756113281663384	0.02570487144688302	0.1277039275621531	-0.1712329393917753	-0.02727057732354993	0.1529857846092236	0.03045220501521104	0.5488000747174925	0.9360395305179336	0.120961903401262	0.08737359598883646	0.7080144396783019	0.06684344636341001	0.4652488114368853	-0.5330222641045539	-0.1347943999976605	1.790816431470255	0.03026547367539482	0.06008893799546591	-0.8486080944625889	-1.075878326144993	-1.151708721645906	-0.5142052962630496	0.7253087769440536	-2.964419732948336	0.280208258368087	0.9659400774235302	-0.1592794051046267	2.709289049290061	3.076804133932258	-2.709289049290061	-3.076804133932258	-0.4797260770442234	-0.2859496546381152	0.008852393549496605	-0.8451084644586836	0.2039743558573014	-0.3377824813752447	-3.330916632474894	-2.829257389518127	0.04159655919661091	0.1486867613595204	0.04209065285653184	-3.142732088136663	6.375989901338595	0.1651829086120795	0.06013023462481904	0.06178467186497582	0.03741985681958434	0.03554661592723466	0.06362112416183921	0.04833914150678453	0.03698895836787715	0.03700509455027887	0.005490034643058073	0.03701619582237512	0.3179491910220216	0.331020669399931	0.2121702169594809	0.2248257051037161	0.1702115162644398	0.1501441346955184	0.00167436121780195	0.05732313500888499	0.02124376313585641	0.04276967638335623	0.001287893819487623	0.02968426194068688	0.001183282506929056	0.05373816736954908	0.001056041663175284	0.0314289690657569	0.001039300247101914	0.05606917180659233	0.02221199168622109	0.02935866546012141	0.00118807436831164	0.03411332523742384	0.001697132976689489	0.02434071401853169	0.02889559083728563	0.04421187744877549	0.002298873255786654	0.01077144091812505	0.02051473756565101	0.03375465976866717	0.08231035880831006	0.04543360617765605	0.03489486360046165	0.03646449370896455	0.1238898861730696	0.0935478264289881	0.0783084136207088	0.05179480623092859	0.30288920641788	0.2838393441478659	0.005895727500599976	0.03864002884441661	0.0108523496456772	0.02985562738473159	0.001765375313387185	0.0148093477565313	0.107134338008996	0.06555366586218266	0.001051412882885122	0.01951281063623961	0.001224171488847871	0.02587876191298405	0.002825876373278875	0.03481721494310436	0.03280786780412291	0.04977282786442413	0.02273608528033964	0.03120751943403283	0.00101582265457898	0.02071150984741701	0.001655270870250265	0.0046536681275815	0.2335567277007087	0.2995835560543635	0.001061150402396996	0.0267337815779579	0.03359889157564954	0.07263893309599898	0.04676199427493137	0.04468212188335498	0.03929803647497608	0.03274748998342662	0.03565620295830076	0.02825860933063757	0.001058129124222933	0.03161521963594341	0.01118649792232175	0.04360287651895102	0.001008005126108033	0.005572988249149229	0.001024144528119994	0.00173101523044026	0.1751615462202553	0.1636596276289778	0.001077727897407066	0.01735752071046889	0.001108093150815742	0.01032869622165464	0.03428205474565565	0.03721415182766071	0.001021906070118976	0.03786412946233984	0.240603833439154	0.2290817900512058	0.02437524985342176	0.05400407553688206	0.1056316442341705	0.1117207027874037	0.3977597120914602	0.2482321464272808	0.4296137955503285	0.2628200477450858	0.001003889877361294	0.003819579262086279	0.001020809959722614	0.009628314207613444	0.2499233510641922	0.2011118098625906	0.001073395674113247	0.0198957719263266	0.425802126568871	0.449916848634573	0.001020070405840795	0.01779137158874962	0.001093462634470684	0.008998926635239683	0.001133185818998004	0.0137362455886791	0.4321671921850515	0.3990165718952584	0.3067088346708584	0.2157826509299117	0.001298175262551685	0.009805041169401571	0.001027918944023786	0.003542699592445621	0.2498866386686385	0.1983241799579501	0.01527871250437202	0.03400286522977036	0.001023016232306218	0.004333515345662834	0.00103561813250677	0.01897658891747688	0.0832775397520831	0.1280825744919056	0.1114026469700471	0.1365494362170878	0.001025286198935329	0.003088449305734947	0.00104967087053665	0.005440655555873777	0.3509279767960915	0.2340034735264426	0.4209950292080659	0.382330062875792	0.001014478878754453	0.02136706644681404	0.009447213255639648	0.03426155115197916	0.001018297924815384	0.03623432345048921	0.001020980669518269	0.008003852519187945	0.001007451529447242	0.006408984218425642	0.001015845165265189	0.005947356375211614	-0.01863377099881225	0.02306827136775412	-0.009475383159622671	-2.595928520802464e-05	-0.05619665664629256	-0.01270068091920079	-0.0003080622900190879	-0.003597720652910458	0.07856357321067282	0.04485966662504112	0.09966979759730148	0.03918685907312972	0.001118749446998796	0.3613998442552654	0.2654879767370784	0.1380339889033758	0.001766018795082211	0.01229366486151844	0.001206592688349569	0.00114004579005118	0.001043565559850469	0.001030280860867058	0.03617633436134407	0.001018462014246788	0.001017139703601662	0.03211274832223018	0.001055118763854483	0.001036788970189609	0.1074816312758214	0.041659386524928	0.1180394015606475	0.0592687949801316	0.3370891761354982	0.001327867319547582	0.001385380700553177	0.001074389001844346	0.1497853941646379	0.001043697549315264	0.001385417525010246	0.001107433452933049	0.02455605107535242	0.02049141547932102	0.001017209125865455	0.001062579210731115	0.3147321311442201	0.001045176597916197	0.03643818927082245	0.09805603391084634	0.08262552423747339	0.07569166893583305	0.001062847057707395	0.02383028258534089	0.001007149644598882	0.001021486762543514	0.2026478352380931	0.001020635049281813	0.001031952875131854	0.04199661445436107	0.001017416297071666	0.3261430228107087	0.02298840632895503	0.1355716119080073	0.3622811206267113	0.381962545333809	0.001002546573707086	0.001006351367453069	0.004433333726175085	0.001063381812496809	0.4120472813712905	0.00101824763010515	0.001065800712729768	0.00111172146429624	0.4888739294192584	0.3278619884920978	0.00121546414516169	0.001015985847901676	0.2627657798037659	0.03097155597356796	0.001015823327874445	0.001029273256517452	0.001196060501191917	0.1089411596037847	0.001023399305871734	0.001044942183015973	0.3363648755931713	0.2954010908479011	0.001006887648641567	0.001043023904739363	0.001011491237314854	0.001011285050851275	0.001003909474529393	0.001008483444296997	-0.01435275997596685	0.02391906370501953	-0.0100426074205717	-0.002176136342004721	-0.06129209359629802	-0.01841374003058153	-0.001733316327791535	-0.01022539346671061	-3.035076856871439	-1.6512994654096	0.9997089275460778	0.4532517264419739	1.30304041802206	-0.2183975439032884	-0.3449157425684236	2.643587092076171	3.065190773844143	-1.33799688206362	-0.1049281534019657	-0.5744296064948945	0.03380645081383862	0.01368236706808457	-0.4254759915065624	-0.8656660206971741	0.6740023123706557	0.08093273342033325	0.1458687035372743	0.09383480529654936	-0.03816027615916948	-1.156767736636188	0.2857580453757161	0.3628949241139494	-0.9595183606201737	-0.6921064465004472	1.334394386298295	-0.3699778646718622	-0.5121005816216714	-0.04528754349231322	0.6490137526057895	-0.02725610282403463	0.1763552024293594	-0.1110298699321928	-0.7465008775006058	-0.2500829170741208	-0.160058641061949	0.04195824219072319	4.773263597765082	0.08092323486997968	-0.3891576983567638	2.772424473639318	2.073621872564972	1.796124002713439	0.08004977531801061	1.001059782812004	-0.003465317733314435	-0.0248944031066935	0.4351677322077886	0.07045440448001894	0.06304717606428531	0.477066939079646	0.1161176643735028	4.232734460645113	0.02475398827563345	0.7649832495377346	-3.019208148075732	-3.414977709092655	-0.01255203832248548	-0.04170789061389395	-7.542906977001198	-0.009744407095882163	-0.5888678405254748	0.08874450232716292	0.005176625710871533	0.004620545539282653	0.2046427719588809	0.07176471748415877	0.07191354987018425	-0.06176444629638939	-0.8238002616347071	1.044956258094787	0.0326009982763017	-0.004164591338435462	-2.707667791970838	-0.1975618535113892	-0.03864076061057562	-0.02153041961726863	-1.728748279987865	-3.072808701944199	0.2432718399399526	-0.4467039716396924	-0.09319812302273546	0.05472174177169773	0.04680756357727787	0.03951921984782297	-4.032381367414543e-13	3.675586394644394e-13
0.03	-0.0560970917531542	0.008767066095956686	0.112761201652753	0.2171380801870281	0.8984069852380667	-0.005133838935405945	-0.2551410597353327	-0.01709456281333527	-0.06835122377011585	0.4950368279191014	-0.01942768295175692	-0.003563876101461194	0.00712019167670975	-0.03320401512438043	-0.09340894015358209	0.2771051062024821	0.1210033273211414	-0.2771051062024677	-0.1210033273211736	-0.402787133576314	-0.02069288308970478	0.02580071105367486	0.1182679335508274	-0.1688162677465568	-0.03062930190629875	0.1168935580750186	0.006155941913424575	0.5487588593305229	0.9361437492023993	0.1174488577046547	0.06094168953252106	0.7722932319785092	0.06848442387685423	0.6477868896337871	-0.6027013627363449	-0.2764001235248265	1.820608897995206	0.07622938585909866	0.06481836572943722	-0.6639937048069581	-1.095148744867375	-1.112177602811486	-1.025961781295684	0.7612834477536525	-2.868847479740254	0.1641498186291864	1.097191647402174	-0.04846018033068035	3.369285133001123	2.704286032665014	-3.369285133001119	-2.704286032665023	-0.3962566202371085	-0.3390005793339806	0.0122119527633401	-1.035121724453124	0.27994888293635	-0.3330971464392592	-3.881437520388184	-2.150435891401481	-0.06988155209609537	-0.1351408270997849	-0.7471146304264109	-2.201985081287383	6.410025971550661	0.2109302209844484	0.05927633580299647	0.06271290488928651	0.0354312173948885	0.03586332648627769	0.07402402130501051	0.05446962519994682	0.03749659021482985	0.03509180054677859	0.003359138231369179	0.03427757720572346	0.3369793412395216	0.3527824205263059	0.2361777707503863	0.2491412015504272	0.1511127934269942	0.1337161740485419	0.001663559576706251	0.05599628591775963	0.01701846764413723	0.03806523311584469	0.001236404686840043	0.02988368897018598	0.001153423039024469	0.05381138398155499	0.001046463411288166	0.02793429133692015	0.001032406001420356	0.04888901630202663	0.03088253962891386	0.03566596019788505	0.006872502654802022	0.04017826860934476	0.005545161496425931	0.03067820526668419	0.02726323919561113	0.04243497185100774	0.00169204867815272	0.01057160575082416	0.01124077881929276	0.02447327181192239	0.08105944275130053	0.0427424344391571	0.03316572759569266	0.03551635442728307	0.1329343251058121	0.0961196971549188	0.07783165931727629	0.04937638352217111	0.3195700081565852	0.2972096722039548	0.003646902008390953	0.0351210519311586	0.00626271677342293	0.02536270183584776	0.001421812361066816	0.01448660654049927	0.108516119019642	0.06103572641646689	0.001051922182712966	0.01946892483690963	0.001259515912849351	0.02748881436393277	0.001981797534298577	0.0340899456441611	0.03330758156717865	0.04552604215600504	0.02405518776166361	0.0310219109647785	0.001014947997908295	0.01941293959646922	0.001380902000342489	0.005058969274272835	0.2686208423677137	0.3359709222123557	0.001050807573912938	0.02725954069683114	0.03049630960588484	0.06669978904185568	0.07209074231833787	0.06771482117604653	0.06139451836623537	0.0502753254974762	0.05602857082870459	0.04307750633701806	0.009121676690191656	0.04139787587449054	0.04349433852846708	0.07493778724747309	0.001008882228449522	0.005716451660697923	0.001028197782276296	0.001475315769324036	0.1878911163120683	0.1662746093490081	0.001049788598768058	0.01796972355170682	0.001070816057955342	0.01085665468278601	0.03896161419914485	0.04207572278318343	0.001023075899854803	0.0390961543796037	0.273612904435879	0.2698908485836783	0.03494617836054822	0.05852030694879982	0.1233739415075693	0.1198624418694605	0.378381952717602	0.2156424329110823	0.4055448968523426	0.2262570966087559	0.001003306397372508	0.003791511179198839	0.001013720676004427	0.009045199769363438	0.1600307936110492	0.1320221589045419	0.00117385684906118	0.01989629500532003	0.4168527274955555	0.4399810978603143	0.003074225374474906	0.02111788932059161	0.001083864684412388	0.009128885143560011	0.001141138052660379	0.01398315392768706	0.4325883310027991	0.3872539709576529	0.3039054863025665	0.2113019755600155	0.001244184645033558	0.01046755623328983	0.001022479649054714	0.002985500403076092	0.2526597115452551	0.1869449966423845	0.02745827345694524	0.04644607687473372	0.001020283147386188	0.004382751025917803	0.001037688163397437	0.01905592593566711	0.04738403929979196	0.1071278360819241	0.1106306311871018	0.1347660921372875	0.001060050589856768	0.002701666482167587	0.001067829824345446	0.005235886823521363	0.3372604303184069	0.2141251557547548	0.3760779046757586	0.350460620615092	0.001011042881178951	0.0240449944034673	0.005383703001036959	0.03033850659801728	0.001015410877846524	0.03532569814326635	0.001015998161005835	0.008585404736369154	0.001005627180113356	0.006914253510920325	0.001012060753898131	0.006366748030412526	-0.01372788585104726	0.02368858474021351	-0.01012104251716166	-0.001912319779361007	-0.05935237068622017	-0.01864536047250926	-0.00179300493261096	-0.008206076725527839	0.04049102915648772	0.0229959136949105	0.07654453318729494	0.03715664161807946	0.001106080582467148	0.3875587944232295	0.2899331278038374	0.1055746898251576	0.001556041656479589	0.01235158179143967	0.001162612577919916	0.001107340529094471	0.001030510415935382	0.001020957370853398	0.04461414504206741	0.02288659400534529	0.01684810407940377	0.01966003225635169	0.001060594288409851	0.001031151359644664	0.05474673597284756	0.02213723851016352	0.1710281817879796	0.09254064724435473	0.3662880249503212	0.00122525342030025	0.001312834774942453	0.00105419904878194	0.07551705370663502	0.001059859554730931	0.001220937949700333	0.001091082877331802	0.04182043541917983	0.02983441470245619	0.001011354442414894	0.001122052999213558	0.3486186333388452	0.001035697534452148	0.01875215799603816	0.1085264579273028	0.09313369839604672	0.08461020379848085	0.03170500405408985	0.1290790320903007	0.001012033238118652	0.001041663580081875	0.2142888728764039	0.001020766081238182	0.001032057941862209	0.04655025955340873	0.001030112016512091	0.3416612187302078	0.06765908728328589	0.160564013064925	0.3141791511150929	0.3265712432390533	0.001002828301794303	0.00100633522157498	0.002745732104516367	0.001460424675128511	0.3838847732747435	0.008777433383907643	0.001080703121639422	0.001181313032363822	0.383157994054268	0.2719133164667234	0.001164655044590438	0.001017523233013833	0.2532850321963313	0.04968040323701088	0.001018805425263035	0.001048785275523743	0.001112513766583782	0.1100332260852934	0.001157859677673094	0.001122088892901405	0.2848520761070262	0.2639555416310997	0.001007957154413714	0.001053990769185814	0.001013180407664986	0.00101041301546332	0.001003575561049123	0.00100781663927992	-0.008322101403347319	0.02412451494082775	-0.01082944995197239	-0.003587627023398468	-0.06095630639808557	-0.02477533637936013	-0.003325698459058227	-0.01119897940519928	-4.28707353283562	-1.43992879688244	-0.7732103479239152	-0.4014003752460885	0.0008820684836116435	-0.1744206270856527	-0.2128862707180044	1.920282806818667	2.035044150371053	-1.934330452007549	-0.1575589311475229	-0.3607328643226204	0.009790252172194102	-0.0006778606581600965	-0.2962081213986724	-0.6069923456157073	0.5987429673437106	1.037321608469154	1.053270792398078	-0.4290637625950072	-0.003838752776898684	-0.7125644601728625	-0.7882302431218616	-0.5143168719381314	1.232731774732799	0.159443882077795	1.608914626675722	-0.320606730905549	-0.3723797707460491	-0.02201995390457385	-1.339338509095676	0.006806102674078107	0.1491427801660488	-0.04098684700926066	-0.119790354451648	0.1804214704848854	-0.1171437308607872	0.04147034041324801	2.961214550038668	0.02960803870024276	-0.7741309651696462	1.881065191944347	1.466413713745389	1.210049150956276	1.694792281367092	4.870522611472967	0.02336371237941315	-0.02598112821434321	0.07942359154714097	0.05872543684694903	0.05080687297548536	0.4910931390001751	0.1314036953298235	3.882881594381625	0.872471824198913	0.8635309171484021	-3.475965740397242	-3.870979802075599	0.004013637591635723	-0.06345869895562313	-6.105635398374836	0.004629659850124188	-1.432347527408766	0.5445111008232637	0.01656567989189742	0.03514786160865692	-2.525847594699738	-0.9707801325216106	0.06393870950268167	-0.04916398736908296	-1.446567462616036	1.411245486894724	-0.008462623631362253	0.01433856086608733	-1.487273665755307	-0.1667093408280438	-0.03870731796469878	-0.02004989569053444	-2.244255907541561	-3.284501185898649	0.2987336837234271	-0.3232815569529723	-0.08758940420165427	0.0640681267884536	0.05609033332860409	0.04618626827749096	-6.378319689464814e-13	1.447096377815917e-13
0.04	-0.04910737245863307	0.002152087759300063	0.1093629682937048	0.2354057173771444	0.8993914480707191	-0.004451733540738471	-0.2598653273172353	-0.0284009159303364	-0.07925319225413101	0.4827535166689291	-0.01126648964502888	-0.03142951450095922	0.00847424257374361	-0.02139900130591553	-0.093440890824302	0.3148351436251228	0.1455107566441394	-0.3148351436251181	-0.1455107566441461	-0.4059598217892472	-0.02431314799061695	0.02598703900120212	0.1071408653401705	-0.1656221835379909	-0.03391521447760924	0.07547885728109374	-0.01496532602411599	0.5470016053653495	0.9331907579232769	0.1059713140277573	0.04216717679987929	0.8348201073662911	0.07202040332123914	0.7341233695456959	-0.7298770732374051	-0.4002946885331547	1.829421975109741	0.1203571570723943	0.07201369715150978	-0.241155910845296	-1.1764624215201	-1.067330015995362	-1.409296909243256	0.8856946325849335	-2.690481194882977	0.1183741573724523	1.270884696032515	0.03801224652319044	4.206210578491529	2.170286212043957	-4.206210578491529	-2.170286212043957	-0.2233797941276512	-0.3836525802071888	0.02695006169669108	-1.183323304324917	0.3594568685262159	-0.3232200790876422	-4.395411484414087	-2.194258356668219	-0.3016111564450893	-0.4627552313583078	-1.550808943202974	-1.611253343400858	6.025606518853756	0.544183294800258	0.04132045630959443	0.04713750440091869	0.02398426120808235	0.02728879320986565	0.06943465403210511	0.04991329783391486	0.03681581753259199	0.03331349460284545	0.002275929840248985	0.03255690460880627	0.3581146112102916	0.373656719008713	0.2598016185437383	0.2702693008085866	0.1261479168094559	0.1117228215621055	0.00155323431349093	0.05422961105863192	0.01484488983790417	0.0356695427505767	0.00118866533952202	0.02995429292577897	0.001122138577593773	0.05369183383655178	0.001035145776488092	0.02504983529505866	0.001024296483038971	0.04319677958635147	0.03931229752223363	0.04155925145071201	0.02037628706375599	0.05296507075709068	0.01523950580471431	0.04403895479218304	0.02043177811927605	0.03603364544191125	0.001390537091854957	0.01065402595222426	0.006382439508118263	0.01924227845613912	0.05682816987413349	0.03038424431438206	0.02294776553017545	0.02694227444018593	0.159334444241071	0.1133792473022631	0.09194750131402354	0.05400412341911874	0.340232808557102	0.3214025047166742	0.002458285219207504	0.03249210996782936	0.003877221997931022	0.02269012711781848	0.001239698626724159	0.01431376359298546	0.07731778572385066	0.04303215833215187	0.001060260930407115	0.0194154757724799	0.001194938017113885	0.02893136736496814	0.001549879363762448	0.03386622085980778	0.04163703980371577	0.04703833896991656	0.02919303155350993	0.034165153788956	0.00101158211378432	0.01801886879554438	0.001273297059241686	0.005530442001204893	0.3022357066826316	0.367947945379149	0.001040896603836129	0.02743353134790895	0.0203890497494917	0.05764711673855474	0.08998058267316729	0.0832424218631239	0.07759207581371948	0.06276513392825596	0.07061535974908523	0.05330746739758205	0.02795004014672427	0.06187728144261836	0.1061252253642171	0.1331053337199636	0.00101176355843477	0.00586437674248232	0.001040316350287467	0.001216679883934498	0.2000343853033267	0.1650799990549112	0.001035889053231634	0.01866681490904397	0.001052234834610934	0.01151008081742111	0.0435451235357597	0.04695293234754977	0.001030011315623048	0.04051453089607567	0.299662902912523	0.3058155089094938	0.0609298802885515	0.07133310262268013	0.143632500310902	0.128994648135872	0.349377283497869	0.1791682079146757	0.3710569412863803	0.1859331060255379	0.001003155739740555	0.003841356331555611	0.00101016959773373	0.008588266189768105	0.09684692340504794	0.08238685821861477	0.001422569220549665	0.01988397786214105	0.4017478175595077	0.4205885938247568	0.007946015348331007	0.02804063474003245	0.001086520981898954	0.009245252311758332	0.001179915685666254	0.01424693760763778	0.3993424082126762	0.3491259272968758	0.2828100999005673	0.1963094414583139	0.001191779282737308	0.01115080029145842	0.001020530280276267	0.002569647929043006	0.2510636700426174	0.1695022094828668	0.04243534279506627	0.06157896328819643	0.001020408989714349	0.004450087644655471	0.001048482870776295	0.01914949139945474	0.02623258345323224	0.09825722566174068	0.1106361121482095	0.1330632018330355	0.001144675068363168	0.002314472668984229	0.001115491476310748	0.00502712626471796	0.3107373546557143	0.18917154271189	0.3343517633153598	0.3169716104437066	0.001009860721323856	0.02747013876785347	0.003315568243191234	0.0280883876566458	0.001014813028289263	0.03450128604995118	0.001013071837380809	0.009334803557410072	0.001004548416733012	0.007567671653163523	0.001009835884156475	0.006907624882442967	-0.008072151753379719	0.02403232335490513	-0.01086082399060828	-0.003482100398340735	-0.06018041723405439	-0.0248679845561312	-0.00334957390098591	-0.01039125270872632	0.002418485102306659	0.001132160764781745	0.0534192687772912	0.03512642416303017	0.001093411717934198	0.4137177445911958	0.3143782788705961	0.07311539074693833	0.001346064517876395	0.01240949872135773	0.001118632467484439	0.001074635268133439	0.001017455272019885	0.001011633880840657	0.05305195572278812	0.04475472599644656	0.0326790684552022	0.007207316190476991	0.00106606981296929	0.001025513749112893	0.002011840669866433	0.002615090495398605	0.2240169620153176	0.1258124995085836	0.395486873765157	0.001122639521053226	0.001240288849332799	0.001034009095709006	0.001248713248625206	0.001076021560074947	0.001056458374398297	0.001074732301728881	0.05908481976299512	0.03917741392558843	0.001005499758964527	0.001181526787696537	0.3825051355334618	0.001026218470973742	0.001066126721253049	0.1189968819437593	0.1036418725546204	0.09352873866112885	0.06234716105046299	0.2343277815952494	0.001016916831640472	0.001061840397620775	0.2259299105147143	0.001020897113195718	0.001032163008592871	0.05110390465245175	0.001042807735956843	0.357179414649707	0.1123297682376159	0.1855564142218425	0.2660771816034745	0.2711799411442977	0.001003110029883972	0.001006319075698097	0.001058130482881598	0.001857467537755028	0.3557222651781887	0.01653661913768415	0.001095605530548804	0.001250904600429197	0.2774420586892783	0.2159646444413491	0.001113845944020288	0.001019060618127487	0.2438042845888965	0.06838925050045744	0.001021787522652074	0.001068297294527949	0.001028967031983793	0.1111252925668013	0.001292320049468407	0.001199235602780256	0.2333392766208817	0.2325099924142967	0.001009026660188105	0.001064957633632895	0.001014869578017767	0.001009540980075569	0.001003241647569397	0.001007149834263312	-0.002291442830728081	0.0243299661766358	-0.0116162924833731	-0.004999117704792277	-0.06062051919987352	-0.03113693272813882	-0.004918080590324982	-0.0121725653436875	-5.080026651048835	-1.358355955678942	-2.301017775066646	-1.324997040667056	-0.8343217938166086	-0.1913999319845923	-0.1413265386314326	2.466096563287474	2.42771133613324	-2.451075249921824	-0.192893307094498	-0.1126790260472743	0.008041836022973379	-0.02487098433694591	-0.3034316541079567	-0.5680822629109902	0.5912016154335964	1.425304488607016	1.550520358966643	-0.8310493569755203	0.01829079749571759	-0.3466888164112295	-1.647645631866404	-1.16229321699462	1.97801752367307	0.717126074652681	3.498895277639097	-0.1919708746823502	-0.1480304154683442	-0.01530788996568986	-2.048111975231222	-0.02916876699983805	0.1428553125100352	-0.01032096702081901	0.4053156269577263	0.4156873416119807	-0.1791587510556281	0.05519255824307271	3.891194999515005	0.01056954131288027	-1.011863348198402	1.271404752514107	1.066016455900798	0.8783368135444447	2.219399641213984	6.367586931598563	-0.002572983785035813	-0.02548168798918969	-0.3267506706140064	0.08743210770559318	0.08814071076357706	0.4801946608847095	0.1533879844344726	3.255854819313652	1.684066840667213	0.9630766864067537	-3.796110444115797	-4.167185598466977	0.00303060879669139	-0.01647171891924779	-3.652036922701422	-0.01231245156350142	-2.480218492772325	0.8079900397591222	0.002458357675778303	0.007995613712766874	-5.068445772672634	-2.030607028873222	0.07605934873695036	-0.03349510325030321	-2.036521030425126	1.58289121186133	0.0362211859463523	-0.001318907532528595	-0.2908421940717611	-0.1814710983900404	-0.03872295856005966	-0.02232878497125955	-2.743807334222071	-3.396722284081915	0.3927151214775477	-0.1121188491531245	-0.07635548033492098	0.08829106254088906	0.07643733352969009	0.06381625921147835	-8.725499998755752e-13	-1.287871262765765e-13
0.05	-0.04180360791642886	-0.005621521684216553	0.1049604116583004	0.2536448406519416	0.9007832667908402	-0.003694617497353688	-0.2591950103316278	-0.04041576317703639	-0.08915205676006467	0.4677840612904826	-0.001846257262497473	-0.0569172001970061	0.009710758644944775	-0.008126385304788096	-0.0928870876826772	0.3616517959487842	0.1654875683305339	-0.3616517959487909	-0.1654875683305195	-0.4070991076753622	-0.02826752340032872	0.02632145199946979	0.09467072412243634	-0.161773101287259	-0.03705186806363395	0.02919682771312654	-0.03662392617924924	0.5427550726583159	0.9271553193466774	0.08607406889652108	0.02711271625968768	0.8903427558502569	0.07659660936105295	0.7237862795045743	-0.8134459928088946	-0.4777817489496829	1.816084370276065	0.1568573798003595	0.07963234199851831	0.3799040120249644	-1.215909448004755	-0.8989198619704597	-1.569007508543997	0.9890152454420154	-2.386311006944088	0.124202909477834	1.368137368775634	0.07192940440231163	5.153995727656809	1.859559308158173	-5.153995727656807	-1.859559308158188	-0.009054681704070786	-0.4046790875101582	0.036756819053794	-1.306719267702412	0.4050171007095781	-0.3017457490702816	-4.838748882596462	-2.016474871659337	-0.5208884442314614	-0.7276465318259651	-2.399917522753895	-1.353591144712516	4.88812898707442	0.3957523767528252	0.02336295493596835	0.03038553811609932	0.01316210721023344	0.01762876890180107	0.06387779705934613	0.04474961620488661	0.03461262567482383	0.03108841218287319	0.001696661150279184	0.03133797017483338	0.3676865027858366	0.39581157820898	0.2780680011149995	0.2930881571700657	0.1043544345648051	0.09225608871049373	0.001457541439426635	0.0523076998854491	0.01310494763879471	0.03413257137630837	0.001159926242139798	0.03003209962139047	0.00110080375611291	0.05349798508549582	0.001026143437586528	0.02259121922888511	0.001017752228328779	0.03835120699725401	0.04547941639492674	0.04592536515348784	0.03413313042332147	0.06571326872086952	0.03185905732428811	0.06492911790618902	0.01346426267612439	0.02927586522045763	0.00123358526436665	0.01083292195006094	0.003778243233759949	0.0161766968761395	0.03209753397490644	0.01822728316993667	0.01375641284104252	0.01885672712855815	0.1618638718635964	0.1282423108773	0.09226941243841706	0.05954572378332415	0.3488893423951642	0.3410597928882887	0.001810097215523972	0.0306237642696699	0.002594956818948834	0.0209395311003585	0.001140402109468139	0.01421647830867681	0.04389911074242493	0.02642379786163771	0.001069419407834844	0.01936298845445071	0.001659737223396138	0.03093675479393375	0.001319250296318083	0.03388940400585815	0.04571980037253945	0.04897498102953699	0.03178449356278256	0.03594179268963393	0.001008565603588919	0.01672804612885917	0.001221938250914028	0.005965796630601958	0.3315749662912905	0.4034813192315602	0.001034811664066776	0.02755761623197432	0.01119431820489468	0.04920457405216466	0.1043444606280418	0.09529634251679563	0.09116656765889188	0.07305538833851262	0.08262970579969914	0.06169558631057684	0.05089014593598839	0.08478693389155131	0.1593589791547596	0.1851597426597194	0.0010148766266321	0.005966140207681428	0.001069190831406379	0.000951883215000846	0.20661521725136	0.1580034722480869	0.00102885545900506	0.01950439774899964	0.001042578070918428	0.012367013555548	0.04687110985637943	0.05052465429869024	0.001036597374187769	0.04210696315059998	0.314807095332875	0.3333064130802494	0.07418086437607284	0.0870272136844856	0.1542313415290957	0.1372560862966741	0.3152584692495081	0.141224377716356	0.331568679532057	0.144337962672305	0.001003176811652109	0.00398250501981559	0.001008617713466771	0.008378344788219876	0.05569749410570264	0.0522033164607113	0.01112595000184048	0.02782166854951576	0.3811972035460053	0.3919688909647041	0.02661844196627518	0.05039026989564563	0.001098049908409663	0.009327366723303287	0.001218011334536007	0.01445203358909881	0.363561239465531	0.2930624000287462	0.261554151412292	0.1727311244415025	0.003020593909172267	0.0138218894974671	0.001020777428937663	0.002469476708797485	0.2428986872969068	0.1470031329259851	0.05428000750541626	0.07350918666895501	0.001022391108785299	0.004558020297112977	0.001058711216220045	0.0192505444758309	0.01433316059670615	0.09705069598517686	0.111175164253121	0.1313140518015249	0.003672784175151746	0.002986216168474732	0.001418391884763751	0.00495753014241438	0.2811338924665019	0.1609541262473318	0.2994605719442741	0.284423465829152	0.001010328492984954	0.03185128576600767	0.002213483939952233	0.02712332466745893	0.00101587942617964	0.0338409917783417	0.001011155812185287	0.01027004602380316	0.001003845153678701	0.008380278524108609	0.001008379896767241	0.007579584919871164	-0.004258813663068778	0.02365669814027832	-0.01154100022316119	-0.003224669593655929	-0.06013234237952087	-0.0307664164459	-0.004925476963468131	-0.01096289252501582	0.002475003152554282	0.001139057476876632	0.05958704504160569	0.02939190787336626	0.001089909490552388	0.3639691310872739	0.31040933534846	0.07232815243115827	0.001367671592448067	0.0101889985259851	0.001139615978032371	0.001081939869636126	0.001016197474000536	0.001010355344491031	0.05263717050853396	0.05404422750710983	0.06587648714531165	0.004569637519528959	0.001073423501304728	0.001024267621678263	0.002271297624878042	0.004341862527933288	0.113340656017078	0.06347172554049187	0.3404442239167725	0.001140959285286611	0.001256212211920398	0.001039514493091054	0.001578415014109962	0.001081432405247321	0.003064621100768902	0.00108230987906656	0.04325856605578184	0.03096942013177709	0.001005364163655679	0.001157370142095878	0.3961172937536029	0.001030390459423717	0.001087354872167088	0.1287021489107519	0.1142853660051053	0.1026184749757741	0.09143963590416429	0.2411171478716863	0.001019131415625802	0.001130894162040267	0.210663188773533	0.001022074622866901	0.001032834657560569	0.05067420986785964	0.001043997240859749	0.333135328855697	0.07223941560318861	0.1573168617240563	0.227787005785196	0.2303772976307931	0.001003273797643826	0.001007581038300527	0.001083626968251478	0.03803498200933846	0.3204110709357483	0.07344912836840259	0.00112227476753557	0.001263421393397445	0.2958727495502582	0.2258431251288273	0.008163351949183384	0.001022704845814215	0.2138985735229575	0.06882297857424095	0.001026710057840522	0.001070254584629918	0.001029810458431228	0.112660753569243	0.01057252900298424	0.002186373696130186	0.2143444130959358	0.2269193607483152	0.001012328646762635	0.001053324900932192	0.001018782675207144	0.001008840950614913	0.001003004672995293	0.001006623362408924	-0.002019372238630046	0.02274245849656535	-0.01216094264754471	-0.001547680300061026	-0.05969372606870419	-0.03636843530987791	-0.006507297124465101	-0.0105667940863685	-5.689853623393375	-1.387045309761762	-1.16747247338243	-0.6691204322060106	-0.2577292966447779	-0.261978260755713	-0.105691301842433	1.675353179271424	1.914812971255394	-1.499352401257007	-0.1915866249569375	-0.1820372842344549	0.008078266510012694	-0.01283863472972718	-0.1917446604043393	-0.400075992713308	0.3011880242384825	1.132690137350876	2.530226585937891	-0.5502598912932966	0.01903303752946292	-0.2582297384451943	-0.8553496848634609	-0.5169195192698333	0.7733839103742112	0.2677611632952184	0.3942334716960523	-0.1716693595707509	-0.1774873222101165	-0.005619700190945616	-1.285451555108204	0.006410151883854494	0.2530438979127997	0.01212723451523018	-0.04435336897269105	-0.04422835107523593	-0.08259848793503108	0.0360206734263124	2.899930387203921	0.01329714879930728	-0.6878484199900791	1.145555080554807	0.9976679262210645	0.8052365449764165	2.314540514678967	4.025599573160616	0.01548832558640615	-0.02726268659661937	-1.058121201792132	0.08631212501705186	0.08953259195467361	0.2524588757312985	0.1630184377501763	2.157092092857507	1.268248239484752	0.6139025401805339	-3.723307818849936	-4.080625479399206	0.02104771701112048	-0.017955994731683	-2.398790922957089	1.42828841847117	-3.187176922428877	3.428385128910083	0.01046062737043481	0.02492282715215083	-5.810471700065544	-2.561953379096834	0.4334126761347812	0.008506324935207654	-2.409956027596387	0.8504556569771254	-0.001473078086516963	0.01534254218790075	0.06701033647442936	-0.1691002383901642	0.1515711471862526	0.005209481121951796	-2.827085819854584	-3.060853549462137	0.4877539707620528	-0.07281725744948828	-0.05582845510354619	0.1005983179428435	0.08728183012579509	0.07191018522901693	-4.406656879926366e-13	1.540985344670821e-13
0.06	-0.03468851205617054	-0.01388885564365775	0.09985603110649446	0.2716810385916896	0.9025056115259696	-0.002854630091289711	-0.2521735529958263	-0.05250715329389676	-0.09696112902851252	0.4516850996564843	0.008327083294358856	-0.07874083589207681	0.01086377781901204	0.005653723360434339	-0.09201868228474909	0.4178525750065682	0.1833916064657164	-0.4178525750065595	-0.1833916064656995	-0.4062324613956629	-0.0323558614564552	0.02665866100417809	0.08108619341652618	-0.1576286911419457	-0.03990283167805311	-0.02085120943914321	-0.0528750874034214	0.5371199752952226	0.9189715463294785	0.05854741477848109	0.01601630630416303	0.928766803290495	0.08042934012808331	0.6963896331554447	-0.8286219764331572	-0.5406594718176037	1.788836908099858	0.1864623600664894	0.08858796968735114	1.029072159190732	-1.191770995541369	-0.6493715684716385	-1.635198160356871	1.036316267434705	-1.957671194673654	0.1016747783024671	1.372383228767546	0.1009326977565337	6.083035925315681	1.755731501801485	-6.083035925315681	-1.755731501801485	0.1778066390341204	-0.4104451094907277	0.02750926298488308	-1.406201201960082	0.4185224474421037	-0.2660820847666145	-5.148613001272364	-1.11277057047892	-0.5793240876578385	-0.892422119478363	-3.076690740565012	-0.8196432264690788	2.60588631010809	0.3954882402431494	0.01357679691280656	0.02142611510270894	0.007456001386332022	0.01266413234035362	0.06352498950704828	0.04357241660782637	0.03073322420073188	0.02790669521284258	0.001404502582516796	0.03037845949831369	0.3577916727534052	0.40137334064419	0.2883536446919208	0.3041406209355469	0.09085719231098288	0.08059415192012924	0.001420461846453114	0.05039592461043563	0.01112381818800354	0.0322823563573419	0.001156052034327982	0.03012703352423017	0.001093792439346008	0.05345626376500071	0.001021015024820884	0.02114588006143689	0.001013842020831256	0.03521438497600962	0.0485565448157782	0.04796634991828451	0.04548726115884213	0.07578597416830946	0.05564561497463045	0.0926977729526897	0.00853465047602834	0.02443338353634928	0.001158751943962995	0.01106557941111911	0.002458567477130131	0.01424163890981522	0.01830540171709923	0.01184518886063525	0.009768740757697413	0.01536181857575674	0.1186385445885882	0.1244226998904329	0.06503546595073231	0.05689068998701079	0.3363736028974945	0.3285205964507067	0.001494145804318819	0.02925930088398069	0.001957521486647149	0.01963240998970327	0.001093503455636147	0.01417195892207346	0.02458135619328104	0.01708529850416068	0.001076703173804106	0.01929845566825526	0.002894033860932991	0.03388867981641828	0.001207627414051407	0.03405215831579337	0.0405457235695131	0.04562394851174578	0.02924889438047646	0.03360321097549569	0.001006990249844737	0.01629504492376503	0.001184177178956964	0.006333701585568056	0.3550961042437424	0.4196355654480272	0.001033857404076289	0.02768046859012919	0.006392138568615546	0.04366608372047887	0.1164785961768828	0.1062770375208974	0.1032288974150872	0.08283116245402712	0.09316964135922037	0.06953118981551017	0.07572541881635304	0.1072082850582649	0.1913809443396767	0.2132634195194218	0.001017540218175552	0.006025396228453917	0.001118159664788172	0.0006757253357463549	0.2050181946172836	0.1445262447982673	0.00102592920964656	0.02051761070404463	0.001038087581707328	0.01342646775835199	0.04845293886313837	0.05236829279038673	0.001040483897903592	0.04373329907873299	0.3165388576502083	0.3472526723270513	0.06344545057018229	0.09296792476819989	0.1493214455389502	0.1397665308280361	0.2788223859266664	0.1060890070716482	0.2905095925420792	0.1057449482931641	0.001003269267758245	0.004179282435595578	0.001008473445113399	0.008380277627992039	0.03101442497820677	0.03412864987622757	0.03332888963556559	0.04501850282001962	0.355576726482693	0.3579759585124817	0.06228148300908322	0.0919373000688028	0.001117150978231419	0.009384386913835908	0.001243314060165538	0.01458337904203389	0.344810315944717	0.2395922529132995	0.2509536195385015	0.1475324337841883	0.007430524799198805	0.01932413748762806	0.001022723913849935	0.002640683742207516	0.2267959782748326	0.1223698539980341	0.06074397536637292	0.07953412028200156	0.001025844110405929	0.004683857630051047	0.001064802199651095	0.01933260257760069	0.008024636645522632	0.09994691394511772	0.1121291707835083	0.1296663704557769	0.009525281979047088	0.004915885387192043	0.0020628550439841	0.005067314298917761	0.254529536993644	0.1340816290915797	0.2737608139115557	0.2567956012417837	0.001012214065391526	0.03731001203518728	0.001653703218930217	0.02679357233213175	0.001018369851510844	0.03338221532464169	0.00100984807686248	0.01138358766033644	0.00100337515168524	0.009337264045034746	0.001007388894004722	0.00837251732609328	-0.002806320571566094	0.02247315128202221	-0.01213082574345999	-0.0008379010556060385	-0.05949845534056265	-0.03622022879698236	-0.006510255673722353	-0.0100829249589001	0.00253152120280531	0.00114595418897491	0.06575482130591929	0.0236573915837002	0.001086407263169853	0.314220517583351	0.3064403918263236	0.07154091411537784	0.001389278667013516	0.007968498330612882	0.001160599488578671	0.001089244471137421	0.001014939675981949	0.001009076808142683	0.05222238529428307	0.0633337290177742	0.09907390583541269	0.001931958848582303	0.001080777189638987	0.001023021494253274	0.002530754579889017	0.006068634560468427	0.002664350018838177	0.00113095157239623	0.2854015740683887	0.001159279049522327	0.001272135574508682	0.001045019890462922	0.00190811677959857	0.00108684325040338	0.005072783827146444	0.001089887456403692	0.0274323123485752	0.02276142633796728	0.001005228568352541	0.001133213496494324	0.4097294519737435	0.001034562447869936	0.001108583023084613	0.1384074158777442	0.1249288594555897	0.1117082112904191	0.1205321107578622	0.2479065141481253	0.001021345999606235	0.00119994792645713	0.1953964670323517	0.00102325213253985	0.00103350630652885	0.05024451508326467	0.001045186745765791	0.3090912430616871	0.03214906296876312	0.1290773092262707	0.1894968299669171	0.1895746541172883	0.001003437565401877	0.001008843000906832	0.001109123453647131	0.07421249648091344	0.2850998766933122	0.1303616375990851	0.001148944004520353	0.001275938186363608	0.3143034404112372	0.2357216058163055	0.01521285795434754	0.001026349073503495	0.1839928624570187	0.06925670664802733	0.001031632593027577	0.001072211874728433	0.001030653884876515	0.1141962145716854	0.0198527379564972	0.003173511789474453	0.1953495495709894	0.221328729082335	0.001015630633334031	0.001041692168228577	0.001022695772399168	0.001008140921156192	0.001002767698423673	0.001006096890556428	-0.001747301646532054	0.02115495081649468	-0.01270559281171631	0.00190375710467041	-0.05876693293753467	-0.04159993789161699	-0.008096513658605265	-0.008961022829049913	-6.254109497732927	-1.448373236162604	-0.7425091208673156	-0.3859194913634041	-0.03702538743122678	-0.3827268419918533	-0.08944178714758952	-0.8525227897265621	0.07443281693454995	-0.8901160376352287	-0.1908661275460972	-0.1753277549847868	0.01146727747119306	0.005554501790433305	-0.100776274361075	-0.2263321493371785	0.1261758278894522	0.8902059853595372	2.926218745434059	-0.4479896495192978	0.02904309005276118	-0.1205840936966375	-0.4926722648024648	-0.2441654652548931	-1.758517388718984	-0.9222007574640128	-2.940401644212622	-0.09119441218833613	-0.05933543412584307	-0.004754710553560393	-0.5941397527342934	-0.03157787180358882	0.3321628312833813	0.01759326575487384	-0.6522192885205158	-0.4073567813496264	-0.007594458737666972	0.04170262336083835	0.01536947233669548	0.01032303615687569	-0.4310528772632551	1.056759622598027	0.9631203969427848	0.7678337319267862	2.121739384762519	1.577440515594707	-0.01107447277005313	-0.02775393008350672	-1.606890799208128	0.1225581307272927	0.1286450036970314	0.1345779690421729	0.1601687193679932	0.5469258345224139	-0.2666131549521815	-0.1871220394827622	-3.234418533389983	-3.566759803642888	0.01415635437088468	0.0258991293124935	-1.230261888195709	1.839516265039754	-3.554864411185119	4.64746904322794	-0.002560486536025888	-0.006754492003411838	-4.549769742134509	-2.354681756971578	0.6422911055757443	0.02078054745719721	-2.463361504638283	0.4018332583797166	0.03980212201762338	-0.005117907775896511	0.5297073331777733	-0.1611773612253106	0.2128621852735567	0.01354727073922781	-2.474823472458549	-2.412666278643668	0.6082309756735005	0.01494328159229341	-0.03605191684678471	0.1239508965657207	0.1053130635286603	0.08801073296760722	5.047216547359305e-14	4.864404107486804e-13
0.07000000000000001	-0.02775414445520764	-0.0220646239509061	0.09393007348626602	0.2893943051175921	0.9045051769854483	-0.001898790044713948	-0.238953462275837	-0.06413933377866336	-0.1024402557398153	0.4350536330437884	0.0189088793327143	-0.09564003629291068	0.01149196321863784	0.01915291152772535	-0.09056476176159178	0.4827048674276156	0.2007582657213254	-0.4827048674276426	-0.2007582657212597	-0.4036956194640015	-0.03646453762258364	0.0268239303711884	0.06668107073593352	-0.1534359501689059	-0.04233168705426192	-0.07424895793125201	-0.05894559684115443	0.531782055572894	0.9095202152123061	0.02551042434862445	0.01126543697202936	0.9406663350167294	0.08391304294393621	0.6900930516800439	-0.7998587711722011	-0.6398016440036853	1.752604806795795	0.2126591126212629	0.1022609697381695	1.600436625070345	-1.126918208358913	-0.4405392068088044	-1.692627848028731	1.07311620058259	-1.425268971931572	0.02045520575620528	1.317850584183483	0.1886020766268252	6.83460935511552	1.706280182472917	-6.834609355115506	-1.706280182472925	0.330849109019723	-0.4085475451308118	0.006368018365827382	-1.46437482306619	0.4192644256163459	-0.218067848472353	-5.563510657666976	-0.1341685816336201	-0.4875535504344602	-1.00669914632505	-3.509154680535637	-0.1779439174366818	-0.2370979356300857	0.300731281759394	0.008076719224839697	0.01637771592318102	0.004379549458395628	0.01000579516389196	0.05752079565258837	0.03935500407559131	0.02468145226426399	0.02336053867478747	0.001249158468049741	0.0295431465430741	0.33736358765775	0.3835706819130569	0.2905760339869717	0.2981085710541356	0.0798105492735648	0.07169623628793467	0.001380708646543677	0.04845896980137092	0.008907788162567799	0.03024939223896494	0.001212535680421976	0.03019520796731541	0.001108476059638768	0.05353548455339383	0.001017908506877287	0.02052809443004667	0.001011366564384777	0.03369332623577777	0.05167646842026422	0.04997750267946284	0.061923290675977	0.08906579371920409	0.08691325362579828	0.1263876970510605	0.005239435133869885	0.02104890914955023	0.001120115395738429	0.01132317401822038	0.001756553481474708	0.01291130049019831	0.01067260230045699	0.008378469492407196	0.007379393175540261	0.01327906365094965	0.06994876932934607	0.09426472009773196	0.03642513780863969	0.04149538241376197	0.311696226050062	0.296349382134395	0.001759933198194084	0.02873752804933642	0.001624205781647041	0.01863758840648589	0.001069150217869893	0.01414787117646607	0.01377448819288567	0.01184430490214008	0.001082202837054675	0.01920714697579941	0.013148054160193	0.04493302862787484	0.00115242147892741	0.03429107878639304	0.03260554053425443	0.0387369239234004	0.02453064556114527	0.02930174518949222	0.001006154193694396	0.01652968772813069	0.001187299460707713	0.006727293294753407	0.367429622007502	0.4090712730618946	0.001042826566191306	0.0277332173188735	0.003821226443457435	0.04010416104140561	0.1264364792092449	0.1160066720094157	0.1133119263024852	0.09174978797161454	0.1018940157073259	0.0765338461724402	0.1004332688533242	0.1273854265177404	0.2139377466947005	0.2253705963362693	0.001025473168124347	0.006061979615706517	0.001143296318842273	0.0004011493512237706	0.1923875923526619	0.1261519340674408	0.001025310659464043	0.02186352043993522	0.001034677171494469	0.01479861217096603	0.04961976287108075	0.05386172116541373	0.001045688160951406	0.04528547362926503	0.3041611835730574	0.344157243371982	0.04575020693247379	0.08252391926478161	0.1289474501815261	0.132754114540398	0.2334872850550005	0.07558963155288076	0.2412216170543579	0.07234274238430546	0.001003444210375645	0.004395953579611699	0.001008849789164485	0.008517859546040004	0.01698522928670244	0.02361535634217977	0.051653270065292	0.05795375329936481	0.3267949856952397	0.3225550039920086	0.09830444760211421	0.1341546770908044	0.001158447916901926	0.00940109982638351	0.003356192052794991	0.01670560742323739	0.3114038963490763	0.1978589369479654	0.2235218623711402	0.1240772537466484	0.01878710940968553	0.03228939707267561	0.001025808018704153	0.00286718010092974	0.2024295978796585	0.09870357665719959	0.0650484246693037	0.08299433409023808	0.001031879864036775	0.004788908253739557	0.001071781119277989	0.01938298670286366	0.0049929322241941	0.1057082552271521	0.1095767786111919	0.1255574735642238	0.01205816894396171	0.00540646091040728	0.002331808663719656	0.004892874196191949	0.2150984617874464	0.1082797113911025	0.252384472895633	0.2349431014492713	0.00101287751532908	0.04419365319871335	0.001350288698688117	0.02686132950882412	0.001022877443257152	0.03304105252837926	0.001010199454625691	0.01267204761501894	0.001003493391383489	0.01042113487173485	0.001007640411401504	0.009275664774851684	-0.0009683772090594829	0.02067897988379035	-0.01263269998687189	0.0004139534318797153	-0.05742250402094862	-0.04100567156189918	-0.008143932171427408	-0.01113498924004041	0.00180292286667791	0.001091611677972375	0.03633251369945094	0.0127673908465002	0.001088042805859389	0.2782747837952636	0.2844960231429868	0.05921915083679635	0.001296968963101087	0.00530195440550314	0.001365071191985045	0.001152968388029813	0.001014451854687505	0.001008547933416553	0.05829543155527802	0.09849720767461539	0.1519539174117334	0.001563411684185844	0.001079132969854988	0.001022641945096589	0.00213663161311679	0.003768249838422669	0.001880612230107441	0.001089484672272844	0.2410981986110312	0.002779960210452482	0.001279790769911038	0.00104276579036352	0.00160155009782133	0.001088845363629651	0.04026843043393567	0.001099198757725124	0.01973642274078592	0.01609386860118942	0.001005331118236301	0.001239064310214088	0.3779631459011504	0.001067052420696047	0.001097909316673087	0.1432530035771223	0.1299650779835609	0.1159314182021892	0.1452960002082344	0.2561758654389157	0.001044206781673053	0.001143675408314505	0.1492671908325497	0.001025863907364766	0.001029115008644744	0.05172514294844015	0.001056112234431203	0.2532815045337444	0.01663313714456719	0.07058721255347612	0.1132152614791101	0.1114731018110915	0.001003785928409339	0.001009578570220453	0.001085570841870233	0.07266649122489663	0.2522599918610329	0.1592457471008238	0.001245869373046532	0.009197362904346888	0.1801344765242652	0.1185889434579988	0.04469732042923576	0.001031275820613824	0.1385390393913994	0.07157170103704119	0.001043685960197773	0.0010848276861486	0.002393684395861469	0.09871790098376709	0.01044805196273624	0.002137935995169123	0.09819648462151451	0.2043618149458201	0.00101182278788785	0.001027338318122283	0.001031691604705773	0.00101261622011495	0.00100433454627919	0.001009429574050705	0.00149270570342528	0.01850403173939491	-0.01307625997040822	0.0004739649811331963	-0.05427100956806519	-0.04531570126304194	-0.009815543479390358	-0.01392622664997282	-6.815696408396616	-1.516251327501186	-0.3316259831454483	-0.1718810688565753	-0.7776195755156401	-0.5266524232208533	-0.07748128321962998	-2.567505146312834	-1.189042567416609	-0.8969688709444856	-0.1946514124390274	-0.2248964639499627	0.006334681834471645	0.01266203622550043	-0.02813658867468534	-0.08644817714643611	0.2631632445283046	1.702330794536478	3.731560358494748	-0.2500436183802012	0.02457552781542909	-0.1299824776291762	-0.2343446789158421	-0.1883386069672591	-3.723930754269573	-1.858321884415515	-3.495954785743413	-0.01192155654632597	-0.1145926782903414	-0.000698046303070057	-0.4348418499382491	0.001601481684269951	1.756014813311549	0.02858259602255098	-0.7061425429931392	-0.4573912362521802	0.04891765236008092	0.03891168249171259	-1.975886569338779	0.003971926903746387	-0.2848369632736857	0.8778297192836823	0.8108549764462626	0.6276460426404877	1.898008158686175	0.8558908516708023	0.01051991514225451	-0.02592649907546446	-2.044558948710204	0.1502499299545829	0.1502027054378736	0.1585596973800454	0.1485078647119359	-1.161051400468105	-1.613473773520526	-1.235447735653385	-2.88182594208812	-3.122233773689517	0.02594582686531453	0.01090350205736403	-0.8453384287593139	0.8053145141469377	-3.523837112926194	3.811786600345663	0.004244743218821721	0.3888078654301982	-4.004020630027504	-2.448498998969066	1.872502989154232	0.02693634163861732	-2.259432820572004	0.2900759037526722	-0.003178149002060862	0.00936324617090847	0.6410672208002953	-0.6345913064694015	-0.09163758118029661	-0.04282799734007102	-2.77765144243582	-1.994576626329943	0.7797714780850822	0.004748431718787526	-0.02923495845660924	0.1345201055172619	0.1117884928726684	0.09320255197581118	4.024433742610099e-13	4.569676701456242e-13
0.08	-0.02089446772967551	-0.02975257279000491	0.08715460639074993	0.3067089029224055	0.9067429613964245	-0.0008157920943020285	-0.2204550076895435	-0.07489057959980043	-0.1056536218244243	0.41780188897939	0.02965087251315688	-0.1073082170594118	0.01120274002019918	0.03181865863303455	-0.08827162735761125	0.5534884980332999	0.217290806778191	-0.553488498033305	-0.2172908067781772	-0.3995897319809836	-0.04047196078711625	0.02680248953042757	0.05200766717706212	-0.1492586290605382	-0.04423176580742167	-0.1327729018028008	-0.05621520432744594	0.5273830304139074	0.8986604625556081	-0.01120462553482635	0.01150916240592798	0.9238024851625389	0.08643354493989476	0.6814514580854049	-0.7310580828182476	-0.710561366879497	1.709103163882051	0.2341061504716981	0.1140195504545854	2.084744932437212	-1.015584062804825	-0.1962194430922038	-1.759253650670595	1.068355695839165	-0.9114672677927151	-0.08180694096388522	1.205695016274227	0.2687754739003647	7.269303562242826	1.588907862053228	-7.269303562242826	-1.588907862053228	0.4916157493041605	-0.390194509171982	-0.009832778569306536	-1.45985737761574	0.4154384745074281	-0.1603267601568979	-6.173852077158606	0.6474098198137725	-0.39154517499029	-1.174106427383679	-3.81230263128518	0.1792757267343565	-3.146790005975565	0.2028480762640902	0.004884166060532533	0.01350449007675699	0.002790254358368952	0.008703848464455011	0.04066885429887713	0.02859677596751846	0.01622314379599836	0.01737068759646711	0.001172268097269637	0.02883162424749128	0.3114263181423857	0.3528333139216433	0.284448132388841	0.2821957741032102	0.06801119711886083	0.06250473885869445	0.001314677942810416	0.046540364797633	0.006459724452737126	0.02791179917316784	0.00134300240228067	0.03033706857473776	0.001147685594331702	0.05375695209638906	0.001016111946472953	0.02047603355281686	0.001009864865663545	0.03331404986435032	0.05612249405943581	0.05297178521283583	0.08615625028511573	0.1085640474535127	0.1258271020623638	0.1657248658074834	0.003379288797478555	0.0190097433577928	0.001099977784449588	0.01159908389556836	0.001404241580124881	0.01195201160889631	0.006505204623159657	0.006484833881201622	0.0050232102894572	0.0112759846909368	0.03952535570354934	0.06092704111599274	0.02006561360895237	0.02569502975401501	0.2798025142751442	0.2585592294019024	0.002701599449873603	0.0290456417168418	0.00146108029740833	0.01784128050824642	0.001055849772651208	0.01414529384027991	0.007917548063323409	0.008772803858807687	0.001085953019083239	0.01909619215775124	0.03510846881876185	0.06659513372910283	0.001129476282189762	0.03459164558939037	0.02466934369219007	0.03188195937501785	0.01883217241927629	0.02436628904243522	0.001005787674058699	0.01716129062594709	0.001241790206237883	0.007149854515762483	0.3652730735386496	0.3831646616657051	0.001063560716511163	0.02783481147465582	0.002513746205657475	0.03789923836036712	0.1341883321848586	0.1236068807901425	0.1211711237167057	0.09885326738041138	0.1086198571218567	0.08198308073195508	0.1243113470652098	0.1448548332630266	0.2307572246835132	0.2306191566307691	0.001040873218827955	0.006078369828735997	0.001127717053024506	0.0001818907089331514	0.1666972804379152	0.1041033137890332	0.001026308016548829	0.02359513157321287	0.001030776074325672	0.01651889839932019	0.05092789854752593	0.0554285265667406	0.001053754165539181	0.04666828985452454	0.2766736864120251	0.3241308488190591	0.02853865265527741	0.06487273274202038	0.09192820000309514	0.1146558457628216	0.1743798297555956	0.04812510079539598	0.1786994239115354	0.04312922490815064	0.001003705907101887	0.004633558022261503	0.001009405834226686	0.008784072624047571	0.009459991333443957	0.01776304909609187	0.06043842017166612	0.06228040676922526	0.2960319384084537	0.287609003853646	0.129552497223101	0.1684886368592556	0.001227558976468588	0.009436115261646918	0.008335590304235299	0.02151169029429022	0.2417184172416968	0.1553692967308384	0.1610283863796121	0.09631955883611464	0.03849248999184531	0.05520904082512712	0.00102981384685645	0.003227762921737069	0.169348928574819	0.07739042044572585	0.06843773430768706	0.08533296636722118	0.001040925672681311	0.004932571615376361	0.001081579385107779	0.0194032377147208	0.004128231420026413	0.1131383843121694	0.1015720165796405	0.117494758538799	0.008711332027518027	0.003545323752595103	0.001949437280069377	0.00432290023063984	0.1516547377255558	0.07668677274693816	0.2321770536240787	0.2161692097857329	0.001011304224182809	0.05313092601791117	0.001191233918518474	0.02701134652585183	0.001029630145380651	0.03285642983359011	0.001012613801419128	0.01408956999356347	0.001004336300311371	0.01157958172373354	0.001009433274191385	0.01024824426940553	0.001804275478414644	0.01831364336631314	-0.01304710284047056	-0.0001219564879829255	-0.05373323800143048	-0.04507799473115481	-0.009834510884519304	-0.01479581321436889	0.001074324530549233	0.001037269166967403	0.006910206092982033	0.001877390109299901	0.001089678348548513	0.2423290500071762	0.2625516544596497	0.04689738755821835	0.001204659259185837	0.002635410480393437	0.001569542895390402	0.001216692304921531	0.001013964033388114	0.001008019058682711	0.06436847781628008	0.1336606863314567	0.2048339289880473	0.00119486451979046	0.001077488750067474	0.001022262395942107	0.001742508646343563	0.001467865116376675	0.001096874441384083	0.001048017772170758	0.1967948231536666	0.004400641371388667	0.001287445965313657	0.001040511690256734	0.001294983416050333	0.001090847476790173	0.07546407704076348	0.001108510059047049	0.0120405331329859	0.009426310864410708	0.001005433668094356	0.001344915123932325	0.3461968398285573	0.001099542393524069	0.001087235610267735	0.1480985912765004	0.1350012965115315	0.1201546251139589	0.1700598896586057	0.2644452167297063	0.001067067563734221	0.001087402890169393	0.1031379146327477	0.001028475682193819	0.001024723710762187	0.05320577081361755	0.001067037723101513	0.1974717660058011	0.001117211320367054	0.01209711588068003	0.03693369299130347	0.03337154950489514	0.001004134291411259	0.001010314139534146	0.001062018230108329	0.07112048596887893	0.2194201070287532	0.1881298566025571	0.001342794741570614	0.01711878762232814	0.04596551263729386	0.001456281099692287	0.07418178290413539	0.001036202567725556	0.09308521632577965	0.0738866954260582	0.001055739327362656	0.001097443497526327	0.003756714906850202	0.08323958739584914	0.001043365968971855	0.001102360200858295	0.001043419672041121	0.1873949008093049	0.001008014942439978	0.001012984468010613	0.001040687437009623	0.001017091519077814	0.001005901394143133	0.001012762257549651	0.004732713053382378	0.01585311266229504	-0.01344692712910011	-0.0009558271424037138	-0.04977508619859575	-0.04903146463446694	-0.01153457330017545	-0.01889143047089551	-7.340060571672996	-1.642273467168866	-0.3074744543372273	-0.1146413959804972	-1.345188502600544	-0.6714657500356539	-0.0646836552214391	-3.439464641784787	-1.901716596967506	-0.9488323970115206	-0.1871961665494713	-0.2362535444670533	0.02620451034388681	0.03400385272638565	0.01236867647377273	0.002024324425184829	0.322801782371034	2.133892822062311	4.055667677025635	-0.1789279305264164	0.03270614401689123	-0.04637418606013321	-0.1780555133631452	-0.2282302723221144	-2.394457226540177	-1.003209774784533	-4.064189327452661	0.07478288823370072	-0.01963269714988287	-0.0004526287783757723	-0.1602412411181887	-0.0355071080863884	2.455714089280608	0.02992253223385915	-0.6458072805218269	-0.534154853559564	0.07179755995133479	0.04749652573108214	-3.053094329669519	0.02009212159069474	-0.1596528776735663	0.6308744810401818	0.6000911751844461	0.4571493724434994	1.580192441920473	0.2057172111267589	-0.01511310771742586	-0.01669046165994397	-2.341752708718506	0.1996984102057381	0.1982733668417626	0.1492533743467338	0.1262970545273769	-2.839267285048244	-1.70804935882005	-2.40429253746966	-2.627449581130636	-2.729022117097935	0.01834301416766315	0.05162536127423343	-0.2980646308137793	0.1177968631310164	-3.459873534750141	3.070785592520338	0.001100018002192736	0.5300164059589496	-4.701034592491285	-3.215184731569386	2.633167939056308	0.04759783984465626	-1.992737278764951	0.177516952183879	0.04752466958537721	-0.01114453577268733	0.8634648937335888	-0.951940987988931	-0.2574803509306405	-0.06555950186499465	-3.633027661198732	-1.796944652849635	1.018957306802405	0.03139524964499843	-0.004743896647649014	0.1497633813335611	0.1202282685905183	0.1018971421229472	7.349959814653359e-13	3.770091690470351e-13
0.09	-0.01427999143348464	-0.03666674404218716	0.08009105132882169	0.3235573444131015	0.9091466130042111	0.0003520340905557402	-0.197512415731776	-0.08446880908352138	-0.106048899943284	0.3999186519674048	0.04011656073618856	-0.1144408833275998	0.0100071307704035	0.04318113959548346	-0.08550749905251481	0.6269247213323457	0.2322210871940054	-0.6269247213324493	-0.2322210871940451	-0.3938285743713735	-0.04421354915105779	0.02665179613365682	0.03766991269635339	-0.1451262057342382	-0.04553886193574453	-0.1975012704524667	-0.04707295387456091	0.5237844733226871	0.885771665674288	-0.05077898589365686	0.01339005702307391	0.8748344867953275	0.08779437384382222	0.6335490545305028	-0.6558888714819923	-0.6867847176593539	1.660325454712846	0.2443329779386549	0.118258531652262	2.487308629109919	-0.9063123645205268	0.1396760769221375	-1.812215359601044	1.02211473166454	-0.5414180779767491	-0.1473864951015636	1.069547885704577	0.2699236187796485	7.363136911459109	1.384768702646004	-7.363136911459095	-1.384768702646002	0.656547325588178	-0.358038764051453	-0.02041043507929827	-1.407651501046289	0.4110048966545505	-0.1033413955406468	-6.518433390688126	1.140954469997829	-0.3246695456166462	-1.396098742017315	-3.616220142642104	0.1881627903922879	-6.502408527818482	0.07380988847782653	0.003025049590621588	0.01183909461512181	0.001932627059769043	0.008052505705328722	0.02433391827853668	0.01815197215949887	0.00925128517163247	0.01209015792232615	0.001132574844869488	0.02824663210132751	0.2843532555974442	0.3172334817256519	0.274401780152088	0.2624984815933381	0.05799459350577378	0.0546140914619066	0.001259388616903501	0.0447789152280822	0.004511555139102328	0.02593507098944524	0.002369781494701735	0.03122516227457604	0.001209245361883864	0.05416167675108795	0.001015052918063673	0.02077790708766019	0.001008951407586539	0.03368597892053773	0.05820075563503922	0.05420617676653314	0.1101565569658727	0.1282059334576605	0.174424174967348	0.2120320647091352	0.002301646314233265	0.01771391160157622	0.001094073010630681	0.01189568177452139	0.001217850560482782	0.01124342625879557	0.004140573652032281	0.005298056676252735	0.003272995402971479	0.009784830168105892	0.0217157594530887	0.0408768674684105	0.01100427477579179	0.01726138931398753	0.2451469043059437	0.2183438724895684	0.003124732632898277	0.0291716101889919	0.001377186484401112	0.01727723547983956	0.001048568332787668	0.01416740713663126	0.004679800027320203	0.006843236514550055	0.001088422136480866	0.01898245924951023	0.05783594356900424	0.09031378565539386	0.001120731499556417	0.03493385131737561	0.01732483142445777	0.02576678804798333	0.01335374926729062	0.01964939602285938	0.001005655860866384	0.01800402486736243	0.01499583177208725	0.01790210524913645	0.3555759292284513	0.3527434648389723	0.002727239390000853	0.02932727233146884	0.00181114825042842	0.036495322463973	0.1393735279144143	0.1284436331145018	0.1266523619822175	0.1036660104860286	0.1132097754428381	0.08557512934831528	0.1410586048815388	0.1554346929102262	0.2380996339325926	0.2286622362176491	0.001071573767524861	0.006095996088542769	0.001109635796760355	7.270940062258549e-05	0.1421440040554574	0.08467501489037345	0.02026858667462629	0.04487437069484577	0.02568596864918822	0.04555471436868166	0.05126185718370604	0.05593280177722438	0.001062758845607151	0.04782995565473127	0.2426761890468394	0.288664597448772	0.02447771074746095	0.05489543435101426	0.0577928831758366	0.09072251528960538	0.1168529900344093	0.02582726727946613	0.1187056750627573	0.02032430904069479	0.001004002134621296	0.004893417759321401	0.001010084821045389	0.009174629779019616	0.005397849374820874	0.01457485703878614	0.06616968909935451	0.06378985526772203	0.2659005526993996	0.2544363198761344	0.1502724194503681	0.1914237621306772	0.001272531068239719	0.009539452102638027	0.0154626309664753	0.02816806707526411	0.1656972233772463	0.1095262529276521	0.09736917738687284	0.06259229999545726	0.07289995951621955	0.09376126645377499	0.001033702369406826	0.003786884005522505	0.1389546724150325	0.06075556775918217	0.06998171955776605	0.085876991704676	0.001050650832667492	0.005227595172729471	0.001089640762401921	0.01940226730219109	0.007686057554400817	0.1223781255544704	0.09394777036647732	0.1098305348963892	0.004999012175912948	0.001714358604697495	0.001540000702804709	0.003808917578043456	0.09098290922351769	0.0424643936150505	0.215688130599704	0.1991642824649655	0.04981428559123676	0.1060755950501853	0.001766252396447534	0.02764515448053087	0.001038414881715816	0.03296149403813658	0.001015642102794699	0.01559217340920674	0.001005410737351975	0.01277662391633433	0.001011662070188172	0.0112525945407609	0.004210912133389049	0.01571010938178655	-0.01349267136467197	-0.0005124193861512409	-0.04957686942783485	-0.04861647545454476	-0.01152816243820639	-0.01675005120291218	0.001062555255671697	0.001033742210152799	0.003977491131282603	0.001489126170011617	0.00109256813892349	0.2215901668275166	0.2486983661388316	0.04385826521959179	0.001199360919274258	0.002292213553719972	0.005026426730969681	0.001321291298738162	0.001013939532101411	0.001007985298185933	0.05769967446609176	0.1517569342910078	0.2890381809624386	0.001152916743609052	0.001096756728422715	0.001024812382917806	0.001550825811514333	0.001396795037794899	0.001080159743883843	0.001039862156499067	0.1654028240107189	0.002862207249105565	0.001291688443547698	0.001041393443805068	0.001195054784622019	0.00109111510484346	0.09359341119504389	0.001114264076836219	0.00663679028572178	0.005559345817485063	0.001005590615775096	0.05379728131327851	0.325664464606008	0.007312561422841267	0.001067708955335895	0.1464312156134925	0.1344606306236413	0.1194304721753379	0.1625127671205881	0.2394431414177401	0.001134379844338545	0.001093694449178287	0.1036566206797834	0.07511779868396078	0.09658677591835563	0.0503519481614992	0.001076441690551109	0.1629405964771704	0.03553473013050644	0.01320513794506208	0.01898747297898572	0.01719968778149776	0.001004459425621599	0.001011195283049086	0.001066370341451205	0.07543240546333778	0.1979896107738854	0.1758318147924096	0.00129955420155996	0.02832287828449786	0.02351209891409423	0.001239379315374552	0.1515397575777462	0.001039058316085276	0.08919278417411672	0.07031587206869454	0.001065032241989318	0.001098530935039609	0.01798069718498932	0.0834406148405684	0.001050652557833665	0.001121405492289917	0.001023714446902301	0.185627759894146	0.1957361864975184	0.00351036632959568	0.001053371100195776	0.001020233911163087	0.001007059795601638	0.001015013245220355	0.0062001080523681	0.01299217277285305	-0.01397483527733052	-0.0005481560793175602	-0.04526192743763036	-0.05182296483399722	-0.01321668530231805	-0.01699118577706895	-7.736231669820984	-1.901844440376392	-0.07498171848027856	-0.03057968582500597	-0.7952940115670341	-0.3981909269882759	-0.05186900230635369	-3.594259593182374	-1.986029486293901	-0.6519338252849139	-0.1643272803686246	-0.1589358237770298	0.1458928698217085	0.04609135240158792	0.04492477980788921	0.06752672812053265	-0.0540872540848896	1.80817930214371	5.156453178598784	-0.09200701475808416	0.02849698589027939	-0.07991419496939113	-0.07787518605280611	-0.09173077226043413	-1.588795983566643	-0.6691262610680156	-3.899478271767995	-0.0409830958407206	-0.07092900420106921	0.004125801231489533	-0.1924801159949788	0.001037790304752996	2.256195185484366	0.03711676188385497	-0.5746874941894269	-0.4228875958407839	0.09333475248070457	1.915857903986119	-2.962473068626116	0.2641965531432902	-0.1196741395213717	0.3333417873197168	0.3594372529293582	0.2597904526764135	0.5855115662813896	-0.5839162338218268	0.01098334216305875	-0.004852822495516617	-1.546086613996441	3.754766186370537	5.080080306853873	-0.03782039998496487	0.1067469850129461	-4.105369272487581	-0.4302331555182984	-2.258440099862551	-1.774917931898508	-1.765668999933086	0.03031488596059897	0.03490450444367082	-0.2911518205929368	0.1763938823323748	-3.159736615086802	1.550405513177248	0.01946657175080573	0.7747720144136591	-3.976324359650003	-3.188638981321695	5.119246200587796	0.06588519286632988	-1.33144260501069	-0.05877008890603974	0.02670507512561593	0.005339515838559237	0.9776277407432336	-0.5975450194096895	-0.1206782430106757	-0.03865564583955212	-2.962820767598812	-1.598552259155073	8.40787326770473	0.04790435192036605	0.03108770971350067	0.1509051008185084	0.1190172023042972	0.09919874118246057	1.472315581984977e-13	-3.324401016745287e-14
0.1	-0.008381381572178307	-0.04295260429645682	0.07372621059434292	0.3399102184262738	0.9115837970935825	0.001523635441465967	-0.1710381317080179	-0.09314183750160226	-0.1024098551333006	0.3816611496297454	0.05003982280481356	-0.1186636204616097	0.00845357839936778	0.05326455053595515	-0.08315568634920066	0.6996551525403102	0.2447385904618087	-0.6996551525403248	-0.2447385904618159	-0.3865401544099435	-0.04763104807697007	0.02639219014291185	0.02385547750574511	-0.1410393570093333	-0.04634357231887008	-0.2580738043748488	-0.03419783094303044	0.5209595734542304	0.8708895718525326	-0.07380204243091079	0.01509761008791461	0.7966423373991458	0.08799958638856548	0.5382781710578272	-0.6053958832288991	-0.5708185013958909	1.609989668377339	0.2408126467939287	0.1147745836650801	2.791083345598375	-0.8345438496609755	0.610645142732399	-1.834106715828012	0.9598704649599173	-0.3294814409484981	-0.1533955648728509	0.9498810117787783	0.1863123535265624	7.128145144025863	1.106352432450991	-7.128145144025863	-1.106352432450991	0.7970682196668656	-0.3253766215664257	-0.03161529736408246	-1.355193519595506	0.4063235542282134	-0.05984961111749189	-5.342685131705761	1.393984315529531	-0.2368137304384014	-1.572765815470927	-0.5020418669733488	0.1446074162778392	-8.991620211768836	-0.02827519557299017	0.00208102022249724	0.01101731409649097	0.001500333016204312	0.007793204148127174	0.01402012572269911	0.01166046068498933	0.005446249747548464	0.009135854212897122	0.001114176026449214	0.02780315963544039	0.2588932688102151	0.2826729661426375	0.2629331991719793	0.2435094327515969	0.05099289792715581	0.04901332749443099	0.001229090096372791	0.04326914852965377	0.003354821253630564	0.02473620806765629	0.004603631114355564	0.03314449877516457	0.001292317325128504	0.05466178462825137	0.001014511401109658	0.02131290413523701	0.001008478014521312	0.03456788925293118	0.05631356338200877	0.05232676448211439	0.1309466917324882	0.1450015319639744	0.2337105924168433	0.2678675508852625	0.001738972886379885	0.01693423118164509	0.001100758591558562	0.01220669469497928	0.001125883353494845	0.01066230148907811	0.002847580861230594	0.004555824991935046	0.00235426451541255	0.009006766445151505	0.01200229779394936	0.02968675183271661	0.006260815932858929	0.01260034557541715	0.2105467945504953	0.1821577396315168	0.002569682456188215	0.02839810175903965	0.001337339905746716	0.01686764651063937	0.001045370109283685	0.01421282012767061	0.002984226253967129	0.005587043772408491	0.001089790086806776	0.01888249312958409	0.07770168355785319	0.1110826152288108	0.001119237996529012	0.03530594379747155	0.01082898386880057	0.02043899930547047	0.008611053872449882	0.01563526021594551	0.001005668500450136	0.01895969495852445	0.04663677290430762	0.04172509825638463	0.3422402848965034	0.3252886396342024	0.006642989210760872	0.03283467260502347	0.001448941359146684	0.03553487881130703	0.14177640116053	0.1302110326062823	0.1296401851784076	0.1059816085787621	0.1155648213796012	0.08714949182241492	0.1477626167991278	0.1575597061638621	0.2337026260720682	0.2192045331529046	0.001120584026138817	0.006144936320815738	0.001103744063223047	9.069380889075002e-05	0.1270044600173898	0.0731379906494789	0.06418395990184794	0.09266279074560209	0.08144154113519059	0.1075443141328521	0.05013729229701754	0.05488367721268166	0.001071963087595691	0.04881744714686576	0.2073761241454271	0.2449957376997491	0.03853689117391693	0.05341161290895198	0.03807631795007815	0.07196571291184495	0.07182290609315052	0.01377072596061475	0.07264382682816216	0.009141686038740444	0.001004312822778447	0.005173574796497325	0.001010864934872703	0.009650531407118711	0.00332708453581769	0.01290845188328906	0.07121935202271212	0.06565430533108337	0.2380762842403785	0.2247128044652399	0.1574483730926324	0.2001800681511758	0.001273394029587822	0.009823431127770144	0.02445966539240839	0.0364773918660798	0.1046038445918526	0.08566780570771258	0.05602000802866267	0.03937934031444049	0.1237474741413226	0.1584333451152137	0.001037074247508587	0.004578643097870962	0.1182316533544771	0.05081738141618952	0.06925303416309123	0.08435640050524046	0.001060159599109956	0.00577117378268446	0.00109421386857355	0.01939780922979834	0.01643348836690602	0.1325538268468653	0.08959948147444351	0.1052110325723554	0.003111620717868084	0.0008924476048863297	0.001344424951994034	0.00352141496981584	0.05202829348216065	0.02240290534667071	0.2043885133083082	0.1843079356455973	0.1567979046462478	0.1980463267330199	0.00329906508955366	0.02702019377678707	0.001049149755547398	0.03358480347025675	0.001018727458874812	0.01711062799033553	0.001006527175346935	0.01395666641732437	0.001013901957725284	0.01223673567369163	0.005991387684370587	0.01293497146064963	-0.01399313297155913	-0.0003707929768165713	-0.04518264072932594	-0.05165696916202844	-0.01321412095753026	-0.0161346340698757	0.00105078598079228	0.001030215253336528	0.001044776169578416	0.001100862230720732	0.001095457929297684	0.200851283647858	0.2348450778180144	0.04081914288096612	0.001194062579358286	0.001949016627045365	0.00848331056654898	0.001425890292556726	0.001013915030818759	0.001007951537695687	0.05103087111591664	0.1698531822505635	0.3732424329368242	0.001110968967428448	0.001116024706770373	0.001027362369895118	0.00135914297668541	0.001325724959212763	0.001063445046385009	0.00103170654082486	0.1340108248677771	0.00132377312683011	0.001295930921782014	0.001042275197349217	0.001095126153196749	0.001091382732903231	0.1117227453493188	0.001120018094625812	0.001233047438450013	0.00169238077055874	0.001005747563473888	0.1062496475026284	0.3051320893834608	0.01352558045216057	0.001048182300410254	0.1447638399504843	0.1339199647357511	0.118706319236717	0.1549656445825696	0.214441066105773	0.0012016921249294	0.001099986008187084	0.1041753267268187	0.1492071216857213	0.1921488281259429	0.0474981255093826	0.00108584565800794	0.1284094269485398	0.06995224894064872	0.01431316000944512	0.001041252966666014	0.001027826058098999	0.001004784559823142	0.001012076426561946	0.001070722452800576	0.07974432495779424	0.1765591145190192	0.1635337729822622	0.001256313661546913	0.03952696894666617	0.001058685190895037	0.001022477531058034	0.2288977322513231	0.00104191406444355	0.08530035202245362	0.06674504871133394	0.001074325156602915	0.001099618372540252	0.03220467946312575	0.0836416422852882	0.001057939146696903	0.001140450783718863	0.00100400922176408	0.1838606189789874	0.3904643580525886	0.00600774819117157	0.001066054763365562	0.001023376303247302	0.001008218197051953	0.001017264232887805	0.007667503051353972	0.01013123288341105	-0.01450274342556085	-0.0001404850162315819	-0.04074876867666476	-0.05461446503352755	-0.01489879730446066	-0.01509094108324248	-7.959813796411888	-2.367457965994644	-0.1387514658215795	-0.03623315561855894	-0.5545300358883557	-0.206220557078593	-0.03637971916905983	-3.231601319188534	-1.76006786333987	-0.4908557111221136	-0.1368595923788075	-0.08068049207767763	0.2324530704989232	0.05308049722861782	0.05899337902119951	0.1040205796677401	-0.2999589852395886	1.564635322507602	5.961325131914264	-0.07569766328482713	0.03558915224053896	-0.02088207000708444	-0.08914640920486197	-0.0856121123717787	-0.6224456241826509	-0.2486904345335015	-3.258344516593579	-0.1051124922108652	0.01125851467203186	0.004207310065786098	-0.02556632082118877	-0.03275376158398671	1.865749618704462	0.03589988265510698	-0.4883307635797612	-0.3936034110232067	0.09438472989968742	2.661644980510584	-2.459820005269032	0.4230800049510686	-0.07095842895786948	0.01700391452287787	0.100662172601535	0.05361214398814471	-0.1107768367956569	-1.2944393191977	-0.008850313316102447	0.008742681628389247	-0.7634977771589988	5.501534596031869	6.789030125803073	-0.1614265806212429	0.09146219312945653	-4.47978896079497	-0.009353969029070621	-1.368986918375191	-0.5791911417037471	-0.4045635439835139	0.02240247426075871	0.06869425587218983	0.006292749341650144	0.1887971760949073	-2.770039821415971	0.2350217423446215	0.0372284548302333	0.8606060079228635	-0.3041152758436697	-1.112324899641796	7.857138545625339	0.09412544152563003	-0.6534040100520488	-0.23540635514626	0.09723568009989024	-0.01184207305853776	1.050656903697983	-0.3429967243041584	-0.0556695213383917	-0.02026349302616675	-0.8008494884929244	-1.367228552569665	8.824169836909311	-0.2203584820499581	0.09890514878484252	0.1529336144243917	0.1168283302697357	0.09785531443324338	-6.201069197944215e-13	-5.07944931453336e-13
0.11	-0.003604002640297923	-0.0487392909631801	0.06886582482826316	0.3557610669240812	0.9139376021707353	0.002623501658241044	-0.1419608761364706	-0.1010097216596628	-0.09341715603713249	0.3633527684249685	0.05917625593112767	-0.1214751930213495	0.007074173767812291	0.06214111462071534	-0.0819712950493823	0.7692031290506947	0.254372889205682	-0.769203129050728	-0.2543728892056557	-0.3779675718396083	-0.05072880120610219	0.02601709801941571	0.01049895840998638	-0.1370120570776502	-0.04679257171062035	-0.2911135701035797	-0.01959839504670351	0.5191376772154574	0.8545897382710334	-0.0498081999016717	0.01632207095767156	0.7106754936587059	0.08717623813182475	0.4194013652594445	-0.5451164776000486	-0.398413874362769	1.560746674466593	0.2306078212575616	0.1042730023578491	3.018255037403881	-0.7224910463175631	1.166566817417227	-1.830116232730269	0.8584449617925661	-0.2457237202181879	-0.1232131404706164	0.8194906754601552	0.04771697253254342	6.765685202690978	0.8196117696788018	-6.765685202690997	-0.819611769678812	0.9129102165518881	-0.2949550478791407	-0.04402585421554952	-1.316801159645007	0.3992253887675621	-0.03166009652725509	-1.399498610133107	1.51330790650644	-0.1191835501554727	-1.683711043673698	4.83587849753592	0.1022150918646134	-8.107933251654616	-0.1299753343956106	0.001577214991517624	0.01061613160875187	0.001270652496076061	0.007730899952333071	0.007782187730907305	0.007769922401788414	0.003325224650482075	0.007420396195558081	0.001104337249893063	0.02748957307686397	0.235719980601093	0.2526200267014688	0.2498432058129361	0.2269616936003327	0.04682908346943026	0.04568151236107071	0.001238977800921221	0.04208789718930092	0.002641463852487621	0.02400837913624549	0.006362145936669466	0.03495336875166706	0.001359105417727861	0.05518711165546759	0.001014381579638103	0.02200595167662841	0.001008345152152599	0.03580078101998153	0.05139802539000709	0.04812908994537375	0.1450221323964252	0.1567122419512192	0.2883362965376943	0.3198249738912327	0.001430823320724457	0.01643497754735079	0.001122955444065027	0.01253683848725496	0.001079815532378132	0.01021411925762272	0.002108652101066623	0.004048167407086748	0.001848032189492065	0.008589866656537921	0.006731960108785224	0.02432718847877706	0.003719840107805232	0.0104344809312585	0.1795044853050543	0.1524930638512169	0.001929289533086958	0.02734391104007649	0.001314062102146693	0.01662993665892488	0.001045386408621366	0.0142843891375115	0.002057307116881279	0.004725777092657565	0.001094199963115428	0.01880759410262738	0.09567629105570231	0.1283406541438294	0.001119923511267692	0.03569223964148364	0.006177877726232942	0.01638263025760089	0.005202528035888833	0.01266339076692863	0.001005879472123649	0.01997602830272285	0.08306229065024008	0.0695121125099703	0.3254247972628124	0.30260461540439	0.01096068508363483	0.03699518033224778	0.001250845678721533	0.03474593413550438	0.1428879123392449	0.1298934431304045	0.1313200268347257	0.1064942734704719	0.1168764332216134	0.08743057542398458	0.1458648925810903	0.1523094442212462	0.2220987877110619	0.2038308190211056	0.001140982111653199	0.006153830452023751	0.001108559992112794	0.0001703954454348772	0.1199137300905635	0.06739164206391846	0.0983710502059913	0.1366121059628936	0.1133070248900652	0.1465706675215209	0.04723689865436492	0.052030571179107	0.001077630287770248	0.04964038153079151	0.17721048162524	0.2053564774931707	0.04452495750571405	0.04986772540052353	0.02542534681234752	0.0618416320973033	0.04049106171653748	0.01221394937817522	0.04098662590142842	0.009784891062236315	0.001004705357062114	0.005474528562302774	0.001012695412521458	0.01024379658656066	0.002271086815840562	0.01219658739118007	0.07574866350342184	0.06756805095499867	0.2121902826215999	0.1983397355408428	0.1544763339597546	0.1976268991927667	0.004091184138952553	0.01298706203574196	0.03078677337127942	0.04222417899670172	0.06410249199987134	0.08843246856273029	0.03647542961165171	0.03693870740554367	0.1524198015068376	0.2097550615943733	0.001046678367341475	0.005630086848243468	0.1043864325216035	0.04533803811702661	0.06660261032742062	0.0810980524239955	0.001075472882482529	0.006527125229911476	0.001098630199911664	0.01939826895974558	0.02126714622696668	0.1408197468955361	0.08819596281320256	0.1031668196938882	0.002117027044466805	0.0005127627089664031	0.001267171255013319	0.003360718206506665	0.02879003934972364	0.02055476890940306	0.1947483104910516	0.1716132853096291	0.2085150671320031	0.2275808433804975	0.003965179923794533	0.02309551477402959	0.001066861158576024	0.03489714752841603	0.001020516396217656	0.01865552250456446	0.001007187000876014	0.01513943662519196	0.00101515263839088	0.01321677551187816	0.006545738535285141	0.009974884153257079	-0.01449489836769226	0.001041557062261529	-0.04135173453993782	-0.05403545671702639	-0.01463929720890218	-0.01514469802823061	0.001051587827266852	0.001032165072603576	0.001036759421618742	0.001078433200659492	0.001092940437694972	0.1864326606253096	0.2173475971145715	0.0425438543054069	0.001295994394830555	0.001846471139856539	0.00799749474871031	0.001431059965920411	0.001014526899082492	0.001008422925822165	0.04042413718065055	0.1631321170034797	0.4028991746346177	0.001108100222803262	0.001171481519246047	0.001035656619502595	0.001315105841689231	0.001313275041398032	0.001072630984382116	0.001036324055220325	0.1205316868296582	0.001205402818186456	0.001284628271055444	0.001048050098018707	0.001080047679939806	0.001105058585705142	0.1269399629821775	0.00112116106053597	0.001165057598004375	0.001474280146220834	0.00100639639512899	0.1492296850253835	0.2788413863554222	0.01732275420461091	0.001041225133608009	0.1444362604994288	0.13374821030181	0.1188351159308105	0.1323593950508351	0.1899409461736879	0.001128819016606358	0.001125070378858592	0.1140191040091848	0.1379596225145599	0.1245646405839013	0.04045501786386526	0.001081569849393308	0.1243210292235724	0.03562308595894944	0.007750400782538188	0.001303242271124106	0.001333635211193812	0.001005392476032534	0.001016735910362358	0.001243586316558724	0.08330267891214529	0.1570215930902817	0.1377175617161412	0.0119410939178325	0.03665393468436072	0.01589272846254853	0.02236563732440688	0.1649953928208984	0.001069163357819215	0.08378786152995718	0.060137114224735	0.001105870795673681	0.001106281628347812	0.02179338738782485	0.08857584314990923	0.001090233374419336	0.001225796543514172	0.001005032454407293	0.1734639398253333	0.1984306547288194	0.003525105474729535	0.001101577362441692	0.001021533737205157	0.001007582180228335	0.001015768925934963	0.006202677773344512	0.006889717861741377	-0.01499038771753064	0.003399540764134581	-0.0380032010411681	-0.05595073761882342	-0.01585687338382777	-0.01419776754257592	-8.064040480152084	-2.859390495224862	0.01711815810300652	0.01324193296051745	-0.2585249004066342	-0.136266343899161	-0.02579863964153102	-2.780495550463841	-1.564127663618555	-0.194746020145431	-0.09964750309846183	-0.06217701759438669	0.1315839102511542	0.05207306930659435	0.07834233760960341	0.1408466071316323	-0.5319514829231446	0.7709652071821486	4.458101491565868	-0.03189518890999762	0.03245550354227138	-0.05389251058626936	-0.0264484205956761	-0.01343178330449181	-0.427180935963219	-0.1746212941754117	-2.662652823283388	-0.107285488486588	-0.03891424313373831	0.009460710239740173	-0.1106397857014172	0.005757002265926708	1.589186962089006	0.04032478453700225	-0.3238153293393778	-0.2169412447272688	0.1067931216709927	2.865656553878771	-2.108231043012461	0.4080963541755948	-0.08251123823465206	-0.07734049363240206	0.003479950218903353	0.001384843272849107	-0.9256882988242925	-1.772119834488144	0.003593405568910027	0.008389354699785445	-0.3747246526092907	3.164512037340896	1.14961660467281	-0.394404757469443	0.07189088640844518	-3.433254272978716	-0.6358520101025608	-0.7319228277040355	0.1248666637803979	0.3684403184897241	0.03439391544011396	0.05755997247339673	-0.09389530624149078	0.1872772180313678	-2.504128771949075	-0.7657721846858231	0.5566643243033391	0.3177370610153362	0.3358881474675059	0.4130112255519521	2.330517197654246	0.1129616562710778	-0.443291497481008	-0.4141281646380708	0.06461629242348341	0.005947014802250933	0.6467259064146705	-0.07330997006926655	-0.02270968040574903	-0.01163174046085084	0.1851147348105003	-1.179475191462711	-2.051497819414622	-0.488662198483488	0.1606100030328105	0.156187063906394	0.1194471589674636	0.09831714937882216	-4.355053770675479e-13	-3.774747153554782e-13
0.12	5.072073196924539e-05	-0.05371843439780534	0.06581482865620156	0.3711364847817519	0.9162091425730492	0.003590582341998059	-0.1107952855861704	-0.107260819715103	-0.07950507596665028	0.3450078908234294	0.067029298070861	-0.1238359078503583	0.005974760012603815	0.06953554144991397	-0.08225832557700137	0.8346535574868924	0.2611129149224997	-0.8346535574868913	-0.2611129149224863	-0.3683727116359849	-0.05354576990705356	0.02549921852095107	-0.002494362888917005	-0.1330530701007226	-0.04701097083528429	-0.2887483884992945	-0.004183571957505276	0.5187435417942563	0.8372851481221739	0.01361689001407794	0.01718051860917882	0.6363599780593425	0.08552846212823043	0.3137470591513257	-0.4438872368090986	-0.2089405825863033	1.51490354035003	0.2243597119404934	0.08821747706147064	3.208750341346989	-0.5111866291234207	1.594521337600534	-1.841405995154357	0.7031922676478146	-0.2393098947943238	-0.09739738926854735	0.6534535605652436	-0.1079720119753622	6.308635529187527	0.5274978270401435	-6.308635529187527	-0.5274978270401436	1.001523746323324	-0.2692197359303723	-0.06017277235770531	-1.282553960224332	0.3926609632769596	-0.01372955770030551	1.738304334900583	1.557061754105581	0.04873843307520466	-1.773717128943135	7.384207610323489	0.07140477262884617	-6.661354583553354	-0.1931607449438157	0.001325157857131438	0.01053174105427771	0.001156701925337118	0.007847435137133008	0.004560351847154342	0.005791017083654011	0.002242243623521027	0.006422621384793146	0.001098160089264099	0.02729796590068962	0.2152331381532028	0.2270328755049778	0.2350104420970368	0.2119339255450935	0.04535234022446686	0.04473363299979902	0.001294886406802219	0.04127106191922571	0.002231886369522	0.02354683324800762	0.007004639767531013	0.03582143668919991	0.001395082965382001	0.05570500923623712	0.001014622782374019	0.02285427505447927	0.001008514564706969	0.03735059806334661	0.04381966746407803	0.04184022360710565	0.1505897384317084	0.160290006752409	0.3320806932123034	0.357588421162296	0.001275114035856525	0.01614148489652877	0.001161785034227374	0.0128961227118048	0.001060935078691184	0.009881688591096616	0.001715734254849507	0.003745590323688156	0.001588005125254276	0.008424852019750812	0.004030682062689841	0.02158885532621109	0.002435496894581978	0.009305143694243342	0.1542184728489019	0.1291434394894525	0.001548913245454399	0.02622119525085608	0.001296770367074657	0.01648708648539766	0.001048283218076529	0.01438911869835628	0.001584248255826888	0.004095192645656781	0.001103244215702846	0.01875729398476676	0.112030548334647	0.1429329304263784	0.0011208378139064	0.03609174945598928	0.003763089630331525	0.01394524705223459	0.003358930186293105	0.01097302000248584	0.001006309483142684	0.02105378104654831	0.1203219265607783	0.09843620300740157	0.3051984423541004	0.2824990947274723	0.0149892358266445	0.04097809596218781	0.001148259272724433	0.03397103940561481	0.1434223746405202	0.1287278490549652	0.1322449509765445	0.1060833904727301	0.1176964504355131	0.08715279402682073	0.1356422969601973	0.1393176852454296	0.205588459910401	0.183925809916639	0.001114731385889933	0.006076089751789637	0.001123512956892345	0.0002823150829821166	0.1197409123325447	0.06586444334422599	0.1118119599186258	0.1534767032907741	0.1020443404932442	0.1332041672811969	0.04240607141639593	0.04729137943606802	0.001078324136012486	0.0502305889321514	0.1561840218536273	0.1766268283910185	0.03157286970898829	0.04196600315794663	0.01543017506613042	0.0558053846943039	0.02251682677184413	0.0134086760074767	0.0228205385398536	0.01321520780461263	0.001005205636286665	0.005793565836786888	0.001015941070040573	0.01095375470545792	0.001826563161785583	0.01212595258687173	0.07982160993389505	0.06926635507855394	0.1879939911151893	0.1746391328565253	0.1424003620627739	0.1844622914443227	0.0107744937860867	0.02018004956466221	0.0327001199575372	0.04341184594264191	0.0463258597647203	0.08196237466959809	0.03549972640117333	0.04341582297932187	0.1432462655129093	0.2035099380176195	0.001065108403924208	0.006773843177598647	0.095509977037991	0.04193501451258703	0.06216885742219837	0.07611653914214452	0.001098904606460025	0.007276733292974689	0.001104170286415897	0.01939700938777694	0.01870055708221599	0.1463723209822744	0.08951929454380296	0.1035955507974453	0.00163346723478206	0.0003894095452348353	0.001271205437136772	0.003293662543850063	0.01582006762982994	0.02118305071823435	0.1847202735761134	0.1605629582795587	0.1642749730437884	0.1743317441047874	0.003062743403030152	0.0187652522074239	0.001093480646046802	0.03673793033426499	0.001020488718893488	0.02023720477806876	0.001007198581790827	0.01634003854995394	0.001015029659777136	0.01420636858469605	0.005753971966916943	0.006827178369679857	-0.01498724969438321	0.003872357595531971	-0.03824438738647729	-0.05571913429222296	-0.01575307334560457	-0.01421927032057113	0.001052389673740827	0.001034114891868366	0.00102874267366021	0.001056004170599603	0.001090422946092104	0.1720140376027604	0.1998501164111282	0.04426856572984765	0.001397926210298196	0.001743925652667553	0.007511678930872872	0.001436229639285717	0.001015138767343773	0.001008894313944069	0.02981740324539407	0.1564110517563978	0.4325559163324129	0.001105231478179974	0.001226938331714618	0.001043950869110368	0.001271068706694198	0.001300825123583177	0.001081816922372921	0.001040941569608083	0.1070525487915369	0.001087032509546051	0.001273325620329109	0.001053824998686617	0.001064969206681779	0.001118734438553433	0.1421571806150395	0.001122304026447157	0.001097067757552072	0.001256179521882443	0.001007045226771736	0.1922097225481383	0.2525506833273823	0.02111992795706267	0.001034267966808149	0.1441086810483732	0.1335764558678682	0.1189639126249037	0.1097531455191002	0.1654408262416029	0.00105594590827616	0.001150154749528697	0.1238628812915505	0.1267121233434042	0.05698045304186325	0.03341191021835259	0.001077294040784738	0.1202326314986052	0.001293922977248685	0.001187641555632146	0.001565231575581735	0.001639444364290121	0.001006000392232424	0.001021395394159172	0.001416450180321874	0.08686103286649532	0.1374840716615476	0.1119013504500234	0.02262587417411744	0.03378090042205482	0.03072677173418079	0.04370879711775522	0.1010930533904911	0.001096412651180219	0.08227537103746053	0.05352917973813755	0.001137416434729217	0.001112944884155102	0.0113820953125224	0.09351004401453047	0.001122527602139038	0.001311142303306156	0.001006055687030167	0.1630672606716795	0.006396951405052725	0.00104246275828793	0.001137099961504518	0.001019691171166871	0.001006946163411566	0.001014273618986748	0.004737852495334698	0.003648202840071722	-0.01547803200950045	0.006939566544501169	-0.0352576334056716	-0.05728701020411937	-0.01681494946319499	-0.01330459400190933	-8.114872059362376	-3.132661453141824	-0.07539307925429832	-0.0004652795227054419	-0.172203442882652	-0.06268391575266166	-0.01198384269056333	-2.338443670254405	-1.456073644135377	-0.01406855667906109	-0.06397637836360497	-0.02742388343887896	0.04429266270838363	0.05159460794281715	0.0900485463131581	0.1674056349305997	-0.7181973455648101	-0.06195371470086576	3.12252998493294	-0.03454546660895347	0.04141723863332816	0.002268242957875283	-0.04813030888621089	-0.03523508203036798	-0.09819958392055908	-0.04138495312453891	-1.995334232891989	-0.1188175062996334	0.03023045029040034	0.01083942017831918	0.02057012560035158	-0.0278339909266148	1.332597092215716	0.03854267675234902	-0.1645335950259913	-0.1373036741036591	0.106668609823252	2.889060229279626	-1.944119294690622	0.3875615855005035	-0.06814843981201976	-0.152597005388744	-0.08404740528892903	-0.05816085575869068	-1.659076243436779	-2.200698313728016	-0.02617727966832641	0.01518628179745143	0.08033219602277515	0.08459101815569917	-3.689540599991086	-0.5386437224819371	0.04491679682904551	-2.297866739909816	-0.8809209158612006	-0.5514202360702989	-0.02889049935835383	0.1528587997863414	0.02601917606579142	0.0920328437354128	0.1345386866972581	0.1457088760192539	-2.235546573396	-1.887266015656732	0.8430997790230297	-0.05121802901585899	-2.151066625459099	0.6712247968973039	-3.656229465524213	0.1125879573010008	-0.2381400711036522	-0.5800393952234218	0.09596700328751374	-0.01218593875702334	0.5079877112607999	0.1515920721090841	-0.004403174936868875	-0.00153527292226633	-0.3055658392781844	-1.038363891390932	-7.732553347719685	-0.3014751948228637	0.2045928982769283	0.1602911662705888	0.1203946736497561	0.09976596135330973	-6.816649540728109e-15	-9.183241274896915e-14
0.13	0.002744581156832057	-0.05760397876203267	0.06466018081267066	0.386080504720649	0.9184487830825054	0.004377709075244878	-0.0778705695074661	-0.1110973801988255	-0.0624594867928237	0.3264102256628655	0.07323844316879975	-0.1264069849958152	0.005105174449884816	0.07524481701012393	-0.08411204741158693	0.894472650304298	0.2648453476088447	-0.8944726503043203	-0.2648453476088345	-0.3580656341081472	-0.05616378151945583	0.02480186726773048	-0.01518827938019116	-0.1291267577979854	-0.04709761912161381	-0.2710337217070462	0.01112792339598843	0.5203292828845885	0.8191486155710442	0.08185500713517796	0.01773225604694955	0.5732737083290467	0.08341905305847781	0.2258326598252063	-0.3363434356995269	-0.025072252889116	1.474862306107042	0.2235810082676794	0.06925245381825328	3.369902627052956	-0.2599615071734325	1.785262534643482	-1.879896049922395	0.5430533468847615	-0.2799054729070118	-0.07501724861649503	0.4931873590311733	-0.2603169452966268	5.646857832078031	0.2165801096660522	-5.64685783207804	-0.2165801096660546	1.057742462595776	-0.2558032751294571	-0.07832332634416163	-1.260217744033805	0.3931657444801008	-0.00487176096194925	1.773439182491111	1.497805913083054	0.2661626965750162	-1.845333297060669	6.03865886722203	0.04407325638741404	-5.969554328681702	-0.2272999167479823	0.001191595883078434	0.01061020490233763	0.001096902636376045	0.008060628842628413	0.002837826481070788	0.004729854634668861	0.001660517695498969	0.005816725793677873	0.001093920858435931	0.02723365032075785	0.1971011389651221	0.2058765994035036	0.2205902769346899	0.198352724694969	0.04324262784176508	0.04335314739304297	0.001354725000650999	0.04076686878550285	0.001969056061325856	0.02325124656157641	0.00742398059332517	0.03630410427493977	0.001431384105870859	0.05620186540002485	0.001015110174975606	0.02380375557341477	0.001008867467786205	0.03912566129223616	0.03540248040238614	0.03487321386367623	0.1516708861417277	0.1584949765492575	0.3689179425117435	0.3857817763192888	0.001190950118510303	0.01597043560449759	0.001263483472972522	0.01333970223964498	0.00105429824264237	0.009645221784299378	0.001494679107715199	0.003524877111002223	0.001441748895939173	0.008378969103151071	0.002594469591113549	0.02035381434815789	0.001754852195426276	0.008816761692829626	0.1327551574428748	0.1112674982863493	0.00132146828588794	0.02490676334894673	0.001283082510280325	0.01649682046322427	0.001051359935385324	0.01452274160583151	0.00132974324951912	0.003588810141294069	0.001114459930873114	0.01872593285637596	0.125887999662758	0.1547242024859562	0.001122022097059123	0.03651169607446002	0.00245856412249656	0.01243523119063391	0.002323410076453107	0.00994796991244783	0.001006927841873939	0.02211433851985849	0.1547196686519124	0.1266726968540912	0.2849212417566269	0.2645663584650924	0.01965448167944877	0.04518735349789013	0.001092104609529421	0.03312154983753671	0.1427627543490803	0.1264346576751187	0.131911960159813	0.1045248042867479	0.1175609287874548	0.08603964414026093	0.1246722428640185	0.1251761471356001	0.1885826906851985	0.1625864855463628	0.001090841928799319	0.005964055676738357	0.001150262746113008	0.0004659964257335916	0.122707637566519	0.06788573829343413	0.1195161771301182	0.154751105595285	0.08398333311054268	0.1043542952864955	0.03743952522691186	0.04242958560918655	0.001082486540070569	0.05057421854323441	0.1401185594822479	0.1566791267576685	0.01738928077869751	0.03466682151718415	0.008597928223427344	0.05128879431713364	0.01283835913677641	0.009667026784081625	0.01350631145121242	0.01119699477044574	0.001005806032288346	0.00612159958000688	0.00101939362647145	0.01175795943733562	0.001628014841671492	0.01239424960320917	0.0840109676432209	0.07143024755520214	0.1659381307837797	0.1537804813867659	0.1294294795621371	0.1678966093703918	0.02142245706756637	0.03116125202664961	0.034571079071338	0.04408711061122485	0.04470891335262957	0.07837197609944203	0.04017249403083725	0.04956116078157978	0.1396793183369327	0.1885525094576923	0.001100953727403307	0.007877364543325259	0.08933538577569916	0.04015686855034346	0.05770347618997853	0.0710166244597833	0.001120076782217157	0.007938536507424493	0.001113040584783938	0.0193963457601011	0.01411578357703646	0.1507045173336049	0.09108830607245487	0.1048528365291942	0.001842323729669585	0.0006160817750693645	0.001949196520684913	0.003738391450238745	0.008719171374651254	0.0159969104537407	0.1727895109251081	0.1501612281512319	0.1120199642927886	0.1219797597431477	0.002075131021740562	0.01629441628197657	0.004595242444810329	0.04247428966075503	0.001020271466690199	0.02178399309918633	0.001007138943454478	0.01749629543779428	0.001014746824907502	0.01515582736138807	0.005555032089590023	0.003814770204982565	-0.01534946070155299	0.00609098913811119	-0.03592031941384899	-0.05680095878259018	-0.01668367398234829	-0.01314612173766362	0.001052525650594598	0.001035086403919391	0.001024202870787082	0.001050239129061126	0.001088733275651493	0.1604077960225711	0.1905274837657667	0.03765741400647445	0.001433269524534141	0.00165251402568323	0.008174305720113299	0.001497133968809001	0.001016022391421534	0.001009522756371175	0.02167000118927475	0.1506709476293652	0.4549898076521877	0.001101639867955205	0.001489946460025566	0.001050299877137174	0.001258212236013675	0.001279455694284772	0.001090118963836828	0.001045640095416106	0.09328190674089085	0.001082126400510628	0.001265012852965441	0.001055186214959923	0.001063950609799183	0.001132399185577215	0.1493909373161533	0.001124059793592129	0.001083607403816119	0.00122274416910939	0.001008016515190091	0.2190946415394258	0.2390279560355625	0.02792604937863332	0.001033107504551307	0.1396874926314652	0.1295219860368467	0.1159696520556602	0.1069508128664172	0.1546550327544546	0.001074453600278334	0.001201771573353366	0.1298303624434103	0.1340751349530168	0.06088118695105538	0.02995174068360939	0.001094878987458299	0.1107309002782893	0.001304002908306386	0.001180298280036121	0.002582507835689018	0.004458242049931799	0.001006795063818579	0.001024333286538796	0.00142452631097217	0.09196235902152594	0.1229334911969486	0.1079230720523281	0.04205154195192586	0.03928087736540152	0.05297084951167113	0.04735430942959103	0.1626881768153598	0.001173682509591305	0.07965124850463305	0.05084310240590936	0.001146097226596135	0.001130169788544369	0.007116083222787471	0.09297691869815787	0.002853625763581199	0.003794813854977083	0.00100556172939432	0.1444994829436015	0.05269721106803918	0.001039825016448255	0.0143009364539311	0.001020345039959426	0.001007187473993991	0.001014603797840426	0.006009835887667548	0.0009356159322139305	-0.01560881466236478	0.007630758755578598	-0.03412640024776234	-0.05749394213573412	-0.01750925423441441	-0.01194619534335951	-8.091687731237901	-3.181734723972543	0.05236001161972212	0.03400647274054201	-0.06004506376144724	-0.05403711039443103	-0.0003995023616792545	-1.905156742178029	-1.257589093516541	-0.2475422854057781	-0.03747594585012388	-0.02907817852906892	0.05166918849728674	0.04771987090662583	0.09994094068519911	0.1876251103800931	-0.6828122525855562	-0.2920737639824373	2.533056574452972	-0.006085675226941649	0.0483688217107624	-0.03558315375643453	-0.007820771380227277	0.0124905373840828	-0.1202456124600325	-0.04650815032010397	-1.60537032045597	-0.1422936620776938	-0.01107837443869252	0.01520735513114244	-0.08510404958685341	0.009689506085216631	1.022029751705637	0.04440781206042125	-0.1312741679727241	-0.07435520268487117	0.1048248193047862	2.742256438676283	-1.645306534703426	0.453644862612531	-0.0960423282951869	-0.3063187640372468	-0.2275634746004221	-0.1641579503197002	-1.198285062065128	-2.027588231745144	-0.003384659235394047	0.02079310577228193	0.3084595189821214	0.1107834160105498	-2.133263252391554	-0.4427942770735236	0.02436038051205913	-1.725679895569527	-0.5609038384987256	-0.3470755547981144	-0.5371182848205571	-0.403457813792312	0.0363786229059931	0.0761223346349247	-0.02422817688545827	0.2730073690921681	-1.940113166620817	-1.425550610520988	1.316100275981327	0.1625937487313678	0.842141179520061	0.503768497239841	0.06095480864169774	0.1089704156499331	-0.1344858535916534	-0.4526082409562344	0.0500365644152075	0.006187478437603706	0.3700483584085595	0.1004692538503924	0.04511203997589328	0.08488957749972473	-0.5799907275530519	-1.065222285908139	-3.040843740112495	-0.1748608163630616	0.8813526441613603	0.1496636313956386	0.1111488636418778	0.09074079738865339	1.155464143866991e-13	-5.392195307783756e-16
0.14	0.004583526608421906	-0.06050773910471095	0.06525171826295709	0.4006529680779426	0.92068101510516	0.004976523102987121	-0.04352303799204112	-0.1125367706494522	-0.04438650452424764	0.3073745895656786	0.07797869690783557	-0.1295340160806827	0.004504464536709356	0.07949500478059938	-0.08741555629037068	0.9474242100840877	0.2653963451045778	-0.9474242100840861	-0.2653963451045671	-0.3472608483171367	-0.05869024918134673	0.02395223503287006	-0.02777848588964663	-0.1251784702668496	-0.04713383928242439	-0.2539034016705979	0.02562391823386925	0.524021853957359	0.8005436038654141	0.1298949284250374	0.01816459456632595	0.5166957921621882	0.0810108868384318	0.1427640644952974	-0.2475304324910009	0.1402964761805921	1.440592224029311	0.2228780146044785	0.05055493596055832	3.493313428687463	-0.03175262249172525	1.799999956550699	-1.929000182474275	0.4094139958737673	-0.3505006826703319	-0.04362225902901026	0.3616360025152889	-0.3979294208280668	4.935128921663902	-0.1087892110819626	-4.935128921663902	0.1087892110819627	1.101065398956647	-0.2509109458281517	-0.09062896868557448	-1.26181196386053	0.3970560089565366	-0.003643932596602276	1.62143498374061	1.393961650977861	0.4701044295620561	-1.867412959843462	3.344568444072949	0.04752498895221002	-5.359683870865857	-0.252912175002619	0.001124863918582728	0.01080442454091522	0.00106749290764511	0.008345613634122173	0.001967004965654122	0.004189795471277864	0.00136601456407763	0.005431041018445669	0.001090956797471315	0.02729957127213377	0.1810930042630633	0.1886828368186751	0.2078457327770075	0.1868336923222177	0.03903049410392801	0.04007251287712807	0.001402311963288491	0.04050926905264814	0.001791704386097713	0.02301757518383292	0.007963112266912443	0.03684338714030054	0.001479979483589798	0.0566582715761725	0.001015795778280521	0.02485496153240941	0.00100935820836762	0.04110346226160061	0.026987968368141	0.02803182556564694	0.1500480294912038	0.1545481027116284	0.4002523663359163	0.4085878632110739	0.00114706675856375	0.0158913457231572	0.00144579804125698	0.01388490224108998	0.001054156887030136	0.009449594527031303	0.001377598856607357	0.003353006141752613	0.00135788016871707	0.008403303540671397	0.001875402594652822	0.01975520306162934	0.001415819811167692	0.008570646624597575	0.1138551032586994	0.09652570682578565	0.001205198123370646	0.02341082624901437	0.001272081768485436	0.0166096246021701	0.001053578532731076	0.01467970967644564	0.00120186244313131	0.00312796319046377	0.001126900211303224	0.01871363881164968	0.1368087235731845	0.1633009741005683	0.001123492197247421	0.03695912899954083	0.001795391779142339	0.01144367187967411	0.001786208115248126	0.009352938773192758	0.001007722752491173	0.02313791612195688	0.1848076770032958	0.1529616897532866	0.2666633310666118	0.2495353924949988	0.02530706540724411	0.05003809203387195	0.001063451191095516	0.03216433574956736	0.1405948564998006	0.1225959239050885	0.1300666212167789	0.1015342481268729	0.116241814020977	0.08387585844510212	0.1169110642835207	0.1147709103333861	0.1736402589162269	0.1441656118533797	0.001088157171341906	0.005865294088422483	0.001189446764545819	0.0006830395785949125	0.1268907407095629	0.07172428822719341	0.1270009847583189	0.1545022510762604	0.07505750595276174	0.08948231316451474	0.03313833646828864	0.0382539092112112	0.001093362450436018	0.05072882164693222	0.1263885521584102	0.1414331043034427	0.009789722766488072	0.03110815786382096	0.005058580842200799	0.0489603192895618	0.008249747654380241	0.006312731521095924	0.009987796947720423	0.008206923385304323	0.00100650361413766	0.006456959302147658	0.001022588706627581	0.01262248603782016	0.001532643186802315	0.01277441117810423	0.0885680148409554	0.0744452574560262	0.1462677403918144	0.1357582806025794	0.11992885433216	0.1559576750060586	0.03602411238191335	0.04576124633647217	0.03813544187299531	0.04619017663723096	0.05400946441760845	0.08698828362208519	0.04433183930357535	0.05240970759787604	0.1618507539830076	0.1926532552926148	0.001157513861479063	0.008970333486860646	0.0846398490804566	0.03890536279587493	0.05401332816913364	0.0668110803292242	0.001135000785188705	0.008550323078004391	0.001126089162733051	0.01940344420768551	0.0096479144972887	0.1540052241381211	0.09175179439141125	0.1056170194667225	0.002810469067664322	0.001199138725969319	0.003526180906628185	0.00487962455966971	0.005040488527370436	0.01261666588865877	0.1581022287967148	0.1387937095287189	0.09785193615858145	0.1074548649924606	0.001577690148924987	0.01562465935815336	0.01282668337758941	0.05313845676014799	0.001020489980533173	0.02324242007470045	0.001007229854509426	0.01856885901724491	0.001014770644830797	0.0160334846004348	0.006336707725369943	0.001002242878178422	-0.01555738613918584	0.007291327793022694	-0.03439147465103309	-0.05729952156712238	-0.01745674404207566	-0.01188280643766119	0.001052661627448331	0.00103605791596911	0.001019663067913084	0.001044474087523674	0.001087043605210541	0.1488015544423819	0.1812048511204054	0.03104626228310994	0.001468612838764444	0.001561102398698813	0.008836932509354021	0.001558038298333784	0.001016906015498758	0.001010151198796834	0.01352259913316183	0.1449308435023354	0.4774236989719603	0.001098048257732471	0.00175295458833082	0.001056648885161388	0.001245355765334282	0.001258086264986564	0.001098421005295575	0.00105033862121758	0.07951126469024469	0.001077220291474238	0.001256700085601603	0.001056547431231334	0.00106293201291212	0.001146063932642163	0.1566246940172674	0.001125815560738103	0.001070147050080797	0.001189308816337174	0.001008987803604444	0.2459795605307137	0.2255052287437436	0.03473217080020644	0.001031947042294244	0.135266304214557	0.1254675162058248	0.1129753914864166	0.1041484802137349	0.1438692392673073	0.001092961292278703	0.001253388397175361	0.1357978435952708	0.1414381465626287	0.0647819208602476	0.02649157114886992	0.001112463934137767	0.1012291690579734	0.001314082839364968	0.00117295500444075	0.00359978409579214	0.007277039735567638	0.001007589735399323	0.001027271178915748	0.001432602441622534	0.09706368517655618	0.1083829107323651	0.1039447936546292	0.0614772097297333	0.04478085430874788	0.0752149272891787	0.05099982174142779	0.224283300240235	0.001250952367989972	0.07702712597180451	0.04815702507368365	0.001154778018451552	0.001147394692933203	0.002850071133050399	0.0924437933817851	0.004584723925021836	0.006278485406646963	0.001005067771771544	0.1259317052155236	0.0989974707310266	0.001037187274610287	0.02746477294634212	0.001020998908753183	0.001007428784579415	0.001014933976695695	0.007281819280000491	-0.001776970975643745	-0.01573959731522901	0.008321950966655821	-0.03299516708985297	-0.05770087406734895	-0.01820355900563381	-0.01058779668480965	-7.970607316387668	-3.324811448615489	-0.05224192123305062	0.01389293765662171	-0.06798278578243777	-0.01864175257158795	0.01406346357009587	-1.545940966925047	-1.043639948660292	-0.3940983384931191	-0.01465769821652768	-0.01504082169680964	0.05561571863372607	0.04350461041236482	0.110393634325098	0.2079531830252524	-0.6930730565286081	-0.4923224416019458	2.045076331890962	-0.016153584493583	0.06174133330505969	0.01043615284784662	-0.0383618601736998	-0.02119161122950537	0.0290863543839458	0.007068433507607893	-1.368504284384617	-0.155118545946472	0.05084448249606974	0.01550845272144462	0.02967723618726108	-0.02402058535183529	0.6896970032235606	0.04403993807167483	-0.06084228484468293	-0.05129988394225905	0.09927263557990841	2.499560039780722	-1.363765236232132	0.5158577855573101	-0.08969334382330195	-0.4617054834251807	-0.3704414000672752	-0.2682880174783691	-0.9118159819156978	-1.617008178268013	-0.02352278240099234	0.02185864379348477	0.4437831929407284	-0.2200603465513619	-0.8939626254471794	-0.401420236677266	0.007111495564041104	-1.357530904085292	-0.1328173183818573	-0.1137971661593369	0.04858029272911082	-0.04151287040525562	0.02748437191869306	0.1040972174333213	0.1569115982125941	0.3159323608527865	-1.668256436303546	-0.9619164737343818	1.56685814859441	0.234342242467012	0.2902745931231021	0.01186659970998884	0.1554054134547812	0.1104774728725626	-0.1328120295420236	-0.4011652848221392	0.08596367455693978	-0.01063352902142889	0.3016898018529066	0.05297151327328391	0.06687376924970204	0.1377655676674798	0.05561330061599108	-1.231521590228829	-0.1671354255291945	0.05874060549515628	1.190154452837125	0.1426188971364216	0.1036560119702628	0.08540565381370475	1.385606144440531e-13	2.77218301020118e-14
0.15	0.005617034742070242	-0.06256779788088114	0.06731182146098345	0.4149081492035406	0.9228995278190038	0.005402331996828338	-0.00817295073764128	-0.1118196133857425	-0.02679066851514257	0.2878346344691594	0.08149390314556886	-0.1334065265635957	0.00423242861065649	0.08250411471219976	-0.09192724439354064	0.9932410893267811	0.2627372013122279	-0.9932410893268008	-0.2627372013122131	-0.3360178359209615	-0.06117746138418623	0.02301842107089522	-0.04050285819523869	-0.1212038064081621	-0.0471797351451187	-0.2354129089943965	0.03894525317746566	0.5295260651713343	0.7820016574697203	0.1506290271274256	0.01878310288306028	0.4649830768663892	0.07847084198985711	0.06449497041217003	-0.1654986799824573	0.2623097105376313	1.411064753444764	0.2204347121231919	0.03553202438765646	3.570996362679738	0.1679945844699316	1.705575416915775	-1.976980824096431	0.2980195792284737	-0.4182038701235102	-0.01116206248527476	0.2417547170484765	-0.4953923987608357	4.227104204873418	-0.4179633960103223	-4.227104204873435	0.4179633960103268	1.147957180473115	-0.2464805005590351	-0.09535078838548694	-1.284730492883615	0.397178990854355	-0.005441291854246964	2.090890043562123	1.270162547218386	0.6249578467982893	-1.83581921481644	0.9346601618174039	0.07640558884899783	-4.968249514110989	-0.2550943399082626	0.00108974331503396	0.011057212890797	0.00105230693238709	0.008668229856500871	0.00150303754527963	0.003897061566111548	0.001208247325117492	0.005183797509986997	0.001089829733149125	0.0274887142984619	0.1677273532323219	0.174834004551266	0.1965195763911504	0.1772834210869423	0.03388840870752366	0.0358995640565776	0.001460484919191416	0.0404795992353543	0.00166968648414703	0.02285012791858118	0.007951055350019836	0.03702419448762202	0.001525056357764856	0.05705410220720639	0.001016703915141583	0.0259977614343818	0.001010003707403888	0.04326344783209973	0.01906746958262926	0.02168401113960986	0.1448017576081479	0.1481037326238162	0.4252856618454284	0.4257193754752755	0.001122320666893939	0.01587225205482472	0.004892925359370194	0.0176713230015377	0.0010571794906143	0.009327523557228679	0.001309697845514695	0.003207195735492993	0.0013054284573037	0.008460733980121449	0.001501417135442423	0.01960880178101822	0.001239932238842014	0.008527887253582542	0.09855743477144399	0.0845940305044607	0.001140597200924076	0.02175954939007696	0.001266315061408971	0.01686063280355801	0.001056337996459959	0.01485831381505754	0.001134252696704712	0.002731657427103403	0.001144613993149791	0.01872264662901867	0.1453333778764026	0.1688686985275821	0.001126907460436572	0.03743620852810498	0.00143977929494156	0.01078559419980018	0.001491501241971484	0.008976019800923789	0.001008679336711662	0.0241008717018839	0.2119982225529937	0.1768701919516315	0.2499256264003602	0.2369128843718388	0.02950957326731904	0.0544473589672934	0.001047527755305662	0.03111757557278158	0.1367081135252246	0.1172967666435484	0.1265139670707041	0.09719736401586418	0.1134731965194389	0.08067969628819645	0.1114036342638037	0.1069783253792759	0.1608640911027674	0.1294663828776223	0.00111137346034618	0.005785098052034457	0.001582233115499625	0.001033682201173909	0.1312132050975229	0.07656443415720775	0.1316703214536018	0.1486037050843284	0.07153794407514602	0.08200233254202062	0.02885429839518961	0.03415889624335759	0.001111408107630158	0.0507361267294915	0.1143274090362044	0.1289164321910541	0.005687957572995036	0.02999249837798784	0.003164229664117256	0.04831983752223971	0.005700820668018685	0.005832594997156426	0.007884831340877292	0.007930827833889657	0.001007336900361262	0.006796649919709392	0.001024854087805821	0.0135545144181586	0.001445259234361818	0.01321587407794074	0.0929605247847459	0.07778806712497698	0.1289995094940509	0.1203569768622433	0.111301909986157	0.1459733385478913	0.04960396431282085	0.0592316437115317	0.04187507500415006	0.04836276605979502	0.05976097316368182	0.08757710385895853	0.04513620326765466	0.05072226737363555	0.1811606855319782	0.1793003839248837	0.001242458294821642	0.01012998981186489	0.08101429953969946	0.03753687229627194	0.05070854845384041	0.06307302525452407	0.001911753904986711	0.00996582913458758	0.001146550869118136	0.01942169216909012	0.00619374838423603	0.1562557872271362	0.09137679729640194	0.1056851802289111	0.00698878340923203	0.003012474578925667	0.007564648397465242	0.007807110690034561	0.003074925926382559	0.0118861352778205	0.1413817090839403	0.1256572008267389	0.09813165903377448	0.1070021433757616	0.001313266894467213	0.01640495315737392	0.02446327110629808	0.06675291507881427	0.001021195215311549	0.02456763932688436	0.001007491431900254	0.01952726559913641	0.001015139858069411	0.01681586454794788	0.007914762360543601	-0.001685271848579834	-0.01568129283314147	0.008484076198356399	-0.03287112613152941	-0.05705395153202564	-0.01811613679969518	-0.01078333153048972	0.001053617911582551	0.001036873772593267	0.001018088210647243	0.001043379328243071	0.00109002108046575	0.1433749072963577	0.1735625082797672	0.02512802612993696	0.001565550684474585	0.001526503432445143	0.007175623368041694	0.001583911021170992	0.001018277697401304	0.001011119064423684	0.007298496203767153	0.1294600531084628	0.4814301068917961	0.001095292170605867	0.01423237692243663	0.001063436548492719	0.001233520592908852	0.001244591481906421	0.001121972386218717	0.0010620051174636	0.07451601408998955	0.001070029342698302	0.001263360672910042	0.001061463253725243	0.001064623530355261	0.001177435649017209	0.1598184403051399	0.0011343957076667	0.001067686471242862	0.001179611362681049	0.001010256148482852	0.2684708368900546	0.2128309865845385	0.03391288068569236	0.001030112563848912	0.1268955211087634	0.1175325052820651	0.1064289200550472	0.1028515564910187	0.1371446131308613	0.001171571295337665	0.002616255183876438	0.1392605445758992	0.1361430126970858	0.06879709005760729	0.02171384174561538	0.001145196821827911	0.09269420019828455	0.001301685196166296	0.001165429462879941	0.0024710392986652	0.004239123515095684	0.001008723892447761	0.001027161545560133	0.001287780843355014	0.100579419514628	0.09781112558755388	0.09434865205424889	0.06950947493742957	0.04761425844874827	0.05968141908626244	0.0418891850896835	0.2014527122947381	0.001398588576345975	0.0754176190470731	0.04533938671682742	0.004047698810161433	0.00118516744526442	0.002211170749153884	0.08949518325616683	0.01717905304109197	0.01655390717805216	0.001004762688871023	0.1060831791986797	0.09810527990087191	0.001037970295450057	0.04577446950578367	0.001022716278132383	0.001008046980601976	0.001016023406169822	0.009999171460150828	-0.004299427273687109	-0.01575855594142683	0.009806524789051044	-0.03125154484536741	-0.0562908434686703	-0.01870559179256385	-0.009840284499862476	-7.758387804550104	-3.618798556635943	0.06538433132108534	0.04235696999454609	-0.006254221639997883	-0.02597628751443067	0.0240474539270941	-1.229522617045288	-0.8733787692923383	-0.4397717959255912	0.007800591203277031	-0.01679845214930427	-0.01884648329837737	0.03603175767241849	0.1183993696554035	0.2242527077871784	-0.5883744284191973	-0.7917836616432502	1.393658583233854	0.006464860711535172	0.6492798339287504	-0.02209311016168723	-0.001412648932690602	0.01986734268509357	-0.03319657036296476	-0.008831332196922698	-1.025276113808089	-0.1716001156880298	0.01427173900693619	0.01947145609851761	-0.07281932338452984	0.01391113622354968	0.4313283627988664	0.05023249180331733	-0.06383814213390561	-0.0274236428823292	0.09320767993098307	2.284165469488916	-1.173970081637205	0.357461801307433	-0.1127609468621475	-0.5963894983427959	-0.495215469302542	-0.3699616418281712	-0.6601283180446615	-1.323501877373125	0.0005868527259128955	0.04715439899088797	0.5225808900095389	-0.9105574442490754	-0.6210778945548254	-0.4180334654520428	-0.005143040796109784	-1.150150036690408	-0.0878643138323278	-0.01552520033272777	-0.09892701676269507	-0.03044066421965928	0.0373498576616754	0.08902772657449702	-0.01317804400891229	0.3503162250171175	-1.432194859280422	-1.03208399021555	1.151893935931597	0.1982333612617384	-0.2609739652925488	-0.3430415908110173	-2.493767724333136	0.1211331264734603	-0.1393459964303988	-0.3526227353838266	0.1983334441507373	0.008380606244068231	0.1563247598032834	-0.03744478724482787	0.2851191596657313	0.4306015287081361	-0.1184528793298826	-1.395222316244352	-0.001607412975693605	0.09973973292830693	1.498267466294715	0.1229618044513843	0.08829587956098063	0.07163366046189384	1.220345903195943e-13	2.669902415043594e-14
0.16	0.005884574180094921	-0.06383805984892596	0.07030962341585349	0.428886678194424	0.9250819130273537	0.005705667222356429	0.02778273607117231	-0.109320668775168	-0.01054683275309696	0.2678751733383556	0.08402693504384194	-0.1377821426073269	0.004273680564157124	0.08436147378537953	-0.09714308824501471	1.031943439741471	0.2571386002119646	-1.031943439741471	-0.2571386002119577	-0.3242933027038631	-0.06361883930902898	0.02206087997159425	-0.05350645565982111	-0.1172488458882142	-0.04724078615772208	-0.211801070958077	0.05102431336773015	0.5364054115645644	0.7639303616586747	0.1512363089696634	0.01969728463251556	0.4176229953636262	0.0759090491363351	-0.01042967462463609	-0.08957107086117613	0.3278362275500034	1.385261797086366	0.2156525135789286	0.02606020229793632	3.614433339565414	0.324604846892164	1.529599907134104	-2.012901389318986	0.2129791279870997	-0.4511217948284925	0.01903531720917851	0.1312858307265052	-0.5387605705014538	3.512223156062462	-0.6966806726644197	-3.512223156062462	0.69668067266442	1.19736956313999	-0.2417440902288905	-0.09537439615069822	-1.317656995658571	0.3931153412085537	-0.006674962578478076	2.64570405576407	1.145506700310476	0.74513146541222	-1.77328284291403	-0.6807949279582941	0.1066596754966893	-4.4891571122587	-0.2572617759919831	0.001072665284901518	0.01136380596875322	0.001045124789244498	0.009027286297315956	0.001269817968660416	0.003750906510430882	0.001128785239454757	0.005008128500261543	0.001090755625851287	0.02778616659531003	0.157258948026842	0.1639784418680043	0.1864494846265476	0.1692268275184145	0.02833169877838027	0.03129146955232464	0.001538024368740858	0.040646818005564	0.001591319326391039	0.02271460972497369	0.007124133072191422	0.03647861279175141	0.001560532557899862	0.05738631156711426	0.001017843933697363	0.02722760939723833	0.001010810468136815	0.04559269195159456	0.01185826609295663	0.0160266450019186	0.1354087455577358	0.1388077877649764	0.4433839065196397	0.4367096841214315	0.00110857161040068	0.01590324313479707	0.01275999494047834	0.02594523922220727	0.001062085348675382	0.009262877056662167	0.001269819812772205	0.003112504606243299	0.001272449145984956	0.008544443265447716	0.001325887121423074	0.0195946724573179	0.001157777012716347	0.008529799491007212	0.08734597059279493	0.07587128187106537	0.001104701445440518	0.02004955813797795	0.001266761897888826	0.01719335100665202	0.001060176052824679	0.0150543204195873	0.001101295028056516	0.002393958031186734	0.001169157448599238	0.0187536411725867	0.1516519404123049	0.1720771509689109	0.001132905807250472	0.03794090931880596	0.001260481915117132	0.01030561121728296	0.001339098145007595	0.008737671268114325	0.001009791876426564	0.02499985371109196	0.236729585053247	0.1986855005350751	0.2343922589707115	0.225791316997469	0.03130405170834227	0.05701665206359862	0.001038651347878568	0.03004707170548997	0.1309851346379018	0.1107028633490364	0.1211455034615996	0.09166433779746988	0.1091167288697556	0.07649628105003588	0.1076165468357371	0.1012997977897048	0.1502802277806897	0.117682289096126	0.00116229196602495	0.005739096694261024	0.00245893203725727	0.001603817923686516	0.1351633839545815	0.08214260396637883	0.1322697965625444	0.1372729303429976	0.07133317357407915	0.07667986736335092	0.02430152065869222	0.02988421773111087	0.001136798673080885	0.05063610959812225	0.1035442187856876	0.118343173203678	0.003587301417226795	0.02939987688620499	0.002204179705540968	0.0486252950222763	0.003845213725700105	0.005247802801033175	0.005310325428669618	0.007263421614154423	0.001008320695534256	0.007141878577417695	0.001025931403011534	0.01453742592787892	0.001329147500596961	0.01361966978081335	0.09695093648902081	0.08140531499796776	0.1140991632886005	0.1067105724659423	0.1021630071756203	0.13537333175536	0.06036649481993861	0.06929257724542874	0.04517172097265236	0.05011599824677481	0.05583445928873083	0.07999953592540485	0.04134400823164739	0.04567513685661292	0.1839746394282256	0.1494221400593199	0.001358731157928123	0.01138658270350868	0.07825001236112851	0.03614924434630742	0.04760910368506005	0.05963508551655195	0.003741708108962149	0.01254091010942455	0.001175668902357844	0.01945300597826147	0.004115048902746423	0.1572897582110128	0.08989558685754992	0.1049060151937273	0.01525512621775788	0.006688037085606649	0.01462714842817946	0.01314905253975682	0.002082473190294425	0.01191293917123075	0.1230260733940344	0.1109004198822911	0.09791316400814097	0.1058587464296339	0.001181323140611527	0.01766788558821301	0.03900292966508239	0.08241441119404928	0.00102240675379196	0.02571239318661829	0.001007931407067066	0.02034018811151799	0.001015869352544742	0.01747742430504079	0.01025234869236778	-0.004262747622861484	-0.01573523414859175	0.009871374881731499	-0.03120192846203829	-0.05603207445454082	-0.0186706229101883	-0.009918498438134613	0.001054574195716575	0.001037689629216665	0.001016513353380515	0.001042284568963728	0.001092998555720607	0.1379482601503336	0.1659201654391292	0.01920978997677308	0.001662488530178511	0.001491904466191519	0.005514314226730148	0.001609783744009011	0.001019649379303404	0.001012086930049521	0.001074393274374702	0.1139892627145952	0.4854365148116346	0.001092536083481143	0.02671179925653413	0.001070224211821211	0.001221685420484151	0.001231096698826607	0.001145523767139104	0.001073671613705873	0.06952076348973482	0.001062838393920011	0.001270021260217905	0.001066379076216392	0.001066315047793357	0.001208807365432467	0.163012186593012	0.001142975854596109	0.001065225892408074	0.001169913909027128	0.001011524493358725	0.2909621132493951	0.2001567444253336	0.03309359057117817	0.001028278085402474	0.1185247380029697	0.1095974943583054	0.09988244862367776	0.1015546327683009	0.1304199869944136	0.001250181298388627	0.003979121970577129	0.1427232455565267	0.1308478788315429	0.07281225925496666	0.01693611234236474	0.001177929709524881	0.08415923133859579	0.001289287552968022	0.001157903921320235	0.001342294501539857	0.001201207294627346	0.00100985804949648	0.001027051912207077	0.001142959245084129	0.1040951538526988	0.08723934044275801	0.08475251045388055	0.07754174014512753	0.05044766258874804	0.04414791088334864	0.03277854843794011	0.178622124349242	0.001546224784692234	0.0738081121223424	0.04252174835997312	0.006940619601865755	0.001222940197600947	0.001572270365255091	0.08654657313054721	0.02977338215716128	0.02682932894945511	0.001004457605977239	0.08623465318183542	0.0972130890707168	0.001038753316290379	0.06408416606521726	0.00102443364751063	0.001008665176622135	0.001017112835642266	0.01271652364030112	-0.006821883571730323	-0.0157775145676246	0.01129109861144656	-0.02950792260088176	-0.05488081286999152	-0.0192076245794939	-0.009092772314915246	-7.466877844437121	-4.004042393031257	-0.04148097569943174	0.02118098132291318	-0.03866701591071653	-0.004326852824615214	0.03572531767403755	-0.947287050095682	-0.7449044153108317	-0.4811274752381092	0.02472001927097219	-0.008655007363305125	-0.08966209000457953	0.03078035618054939	0.1278032465020087	0.2418048928242524	-0.5549833989143542	-1.06263739582325	0.8168356082819389	-0.006136634859652603	0.9592404253119303	0.02192104668767527	-0.02813800474887319	-0.01593584207750523	0.05554074577395153	0.0160027552020433	-0.7267187467995534	-0.166861424618261	0.06718648282068765	0.01898894582403754	0.04139850956606555	-0.01962325126394428	0.2178426060874494	0.04956419049490376	-0.0252233453317852	-0.02358579604899706	0.08647792143653692	2.080921316800251	-1.063577086475378	0.1478630181318065	-0.09444208195305112	-0.7206546900189441	-0.6096698215433112	-0.465738633728746	-0.4890045090093977	-1.033981139413643	-0.01668384675488013	0.06575726376772466	0.5913879687792634	-1.30650609643025	-0.4624595366823737	-0.4373533455405822	-0.01435294701473348	-0.9688482790831123	-0.02820971957393059	0.0753906873042358	0.02764915830287561	-0.1197750040601142	0.02859198001605348	0.1142738432869587	0.1493781586340003	0.3708200016610246	-1.317276567565689	-1.085050540611417	0.8849653803659604	0.1504707953492707	-1.343003040956714	-0.660071458843644	-3.149669086110935	0.129864786226332	-0.1366395196060835	-0.341142217439249	0.3178786582645923	-0.008020364783010384	0.05837138079548239	-0.1164936461913193	0.4393190999751862	0.6206567115250561	0.2070802014746521	-1.555576038722444	-0.3052704914165127	0.1552683318096673	1.599562012151434	0.1065258186329759	0.07455919806762809	0.06124161572006311	8.969247652241053e-14	1.396267596511382e-14
0.17	0.005410739861607855	-0.06435657642183533	0.07364301459804608	0.4426230542484266	0.927201660523419	0.005945437639976726	0.06402668819296958	-0.1054642597187118	0.003603336217272914	0.247651732388344	0.08582208306500549	-0.1422207072118251	0.004599874997862355	0.08513436113938755	-0.102484113064244	1.063455772436226	0.2489669811121614	-1.063455772436234	-0.2489669811121497	-0.3120642385632729	-0.06601019052215434	0.02112167287089394	-0.06686240755217861	-0.1133562045553582	-0.04730510280926444	-0.1829862805842284	0.0618189738899084	0.5443504807892851	0.746585433516328	0.1406119812006522	0.02083372422573375	0.3743849360088166	0.07343033358040524	-0.0818178311142238	-0.01204899779628327	0.3288236423634034	1.362446995887162	0.2079518529506174	0.02265231931393712	3.627282751023331	0.4443921920431834	1.29198209447656	-2.031128767508428	0.1461802398395766	-0.4261927614194803	0.04262577050262944	0.02204094500533881	-0.5196396819230815	2.789176136884869	-0.930109534179114	-2.789176136884878	0.9301095341791213	1.249347183435711	-0.2365833798516831	-0.09206061188547179	-1.352787007663871	0.3849380726478795	-0.005723618238706788	3.079539446275219	1.015774198267626	0.8404866759705385	-1.694252859804978	-1.351620019875397	0.1181742916640642	-4.144825305284757	-0.2392132544662533	0.001064270164417867	0.01168929359309862	0.001041978025073771	0.009399401563876352	0.001145750132680838	0.003672130557496265	0.001086300927559516	0.004890749955216556	0.001094034084850367	0.02817534030152	0.1493289061571142	0.1557536041335661	0.1779119501160201	0.1624238623037235	0.0232203534908902	0.02699417284471968	0.002215389937134383	0.0414787836582387	0.001534374513451942	0.02261299162663536	0.005943376077579187	0.03552539925735753	0.00157945205821906	0.05766229321200442	0.001019176637594818	0.0285282239226055	0.001011755912999697	0.04806279026690061	0.006652044166691698	0.01192973650426398	0.1225380024625232	0.1271714639483289	0.455525740887993	0.4423352252659886	0.00110049382928495	0.01596678220743164	0.02400043435067982	0.03756259098114504	0.001072025337836168	0.009290201560434507	0.00124230796515969	0.003070349395695935	0.001251050339311727	0.008638366829678968	0.001246089982051785	0.01972507792041401	0.001120530215040828	0.008589944958850296	0.07904243510189519	0.0695451133060446	0.001082200886953858	0.01839975611173369	0.001271531613323791	0.01762965535567152	0.001068127304515024	0.01526600512015948	0.001083992714490739	0.002159769453966769	0.001231062731264848	0.01883463617775745	0.1566358745061414	0.1735826767808816	0.001143204866981686	0.03846907319511613	0.001164668292117789	0.009964220279648002	0.001254843559923055	0.008570597951453533	0.00101091485384266	0.02582085178629482	0.2590839240765526	0.2184427637419016	0.2204388749247445	0.2157881489152727	0.0314937818440928	0.05781051679710061	0.001032941504894448	0.02904617168310383	0.1238820506206407	0.1031929726943519	0.1143731463009164	0.08526487620372863	0.1034724014055536	0.07157321101200557	0.1052897469027318	0.09728022944619151	0.141511596561113	0.1083487661685219	0.002673690155671409	0.006775998786581013	0.00555847953111959	0.003100252009879089	0.1383292183602055	0.08823885882606101	0.1318034242164948	0.1248148942532797	0.07355247002706666	0.07299054292366847	0.01950491155716762	0.02544935447830261	0.001172743805562336	0.05046671089895634	0.09350009751115849	0.1090619474965527	0.002484586022251966	0.02919237703044312	0.001696359051931271	0.04945901173318948	0.00260059981928727	0.005037347356661155	0.003294597909779873	0.00639761434502315	0.001009457002131631	0.007489730165600656	0.001026286890181368	0.01557527265030958	0.001230814004727086	0.01407826503498228	0.1002482039823263	0.0850955170486854	0.1009799366450641	0.09466403918726397	0.09154159545796833	0.1233116054302271	0.06952552038664367	0.07709287966509491	0.04821337155960243	0.05163306621234623	0.0513472611522955	0.07018303949475675	0.03590115335784268	0.03948484682689919	0.1819324438322279	0.1266152328756629	0.001438886681008121	0.01266705668300022	0.0763007529498559	0.03510587347363595	0.04450859657494483	0.05627520864431314	0.008035753190599097	0.01778779426807389	0.001234856471830818	0.01951774282842474	0.002858121532687208	0.1569652802854418	0.08746084433405923	0.103365490556238	0.02436208922609816	0.01126442533114623	0.02203437416122582	0.01920639494959945	0.001555051884515038	0.01280207444250537	0.1040740601943518	0.094880124943099	0.09935070918042394	0.1025332165713903	0.001113391898689506	0.01911976772532731	0.05157089317063424	0.0954164012971684	0.001024027214938668	0.02664404222735467	0.001008513102817782	0.02098802894124231	0.001016884173991759	0.01800274582181809	0.01295808892959549	-0.006645360956638475	-0.01568833491441765	0.0112752155041806	-0.02921455051056492	-0.0542365154266329	-0.0190227729696327	-0.009080051431543739	0.001056341347224018	0.001039559979986109	0.001016548023840277	0.001041889952446677	0.00110121089119652	0.1359789276244958	0.1619290296603171	0.01589665224163668	0.003989134861306862	0.001460678815695891	0.003991021705301869	0.001590209693509874	0.00102133716385659	0.001013292265434889	0.001047459194397275	0.0940694354507612	0.4800501683964701	0.001091702088871548	0.04472578957994893	0.001092650411640793	0.001206851492763922	0.001226782535125893	0.001177707912298465	0.001088581832216324	0.06652111604984536	0.001055340990318612	0.001281982360913499	0.001084885795604568	0.001065697575454277	0.001368915422391893	0.1656927064947284	0.001163195137294548	0.001064581485907397	0.001164653538020227	0.001012556542047311	0.3076781257044885	0.191567144967438	0.03053228925955798	0.001025916198775269	0.108803067098186	0.100110212718307	0.09165198172220791	0.1023717196605284	0.1258222737586611	0.006792833777484288	0.01292300955706129	0.1434623933338967	0.1313281602102818	0.07957029995579709	0.01174977533115782	0.001237452973556035	0.07550010246942696	0.001360618073049325	0.001172729082700921	0.00125352476363924	0.001143355022002563	0.001011300773801614	0.001026322625903435	0.001116032428885752	0.1054651813425214	0.07804086576251382	0.06995546700785933	0.08432558457349315	0.05313168493597058	0.04720520515315963	0.02664423592308484	0.1784964690812063	0.001502274227076964	0.07366367561189607	0.03925570495091046	0.01737417837467941	0.00135873785068124	0.001508133733495852	0.08208826964288206	0.03848180897456541	0.03310584094505447	0.001004381794821147	0.06846759735111152	0.1049363040232693	0.001045961538394872	0.06888131005364709	0.001026796764167064	0.001009501996277335	0.001018640453948774	0.01585708139825826	-0.008886756198342029	-0.01557009195767796	0.01266634964081704	-0.02699247488683816	-0.0519255184440383	-0.01922704174118853	-0.008231427718255552	-7.119284875680031	-4.400754593354967	0.07071215619499426	0.0461863735725203	0.008802722684978363	-0.01493208238997682	0.04236984657400939	-0.7043590793001098	-0.6172715094487057	-0.386430675168692	0.1338510402003753	-0.01067109867568784	-0.1015174012109337	0.02480521708461284	0.1327920887253097	0.2526345106301817	-0.2896052602381001	-1.270086932726702	0.2953470192688534	0.01346241154682864	1.338276720795137	-0.004890032614427704	0.00979248121586641	0.02264906830617598	-0.008580123133483965	0.0007312354060963274	-0.5446138117904709	-0.1612066828822073	0.03318348417605071	0.02263881386304389	-0.05360970457435934	0.02338433226706386	0.09359714120118538	0.05495855953693762	-0.03714684665736548	-0.01213466117733788	0.0781185934011276	1.867994737820996	-0.9404768318327247	0.01395513247698706	-0.09941015961171705	-0.7788756838542088	-0.6681545908387911	-0.518233036027361	-0.3246468586223016	-0.839046153305225	0.2006509976869873	0.2274136024581676	0.6246377952753237	-1.143960597350762	-0.2715585122095167	-0.4500885374932001	-0.02004119632017401	-0.8886955052699584	-0.008454679920416186	0.09347745330463497	-0.04184612259702303	-0.05508635201546335	0.03784224670823969	0.09990158993981459	-0.00441171187382018	0.364023461032948	-1.106992304629279	-1.325225755769823	0.6757785903066446	0.1486271378684532	-0.6479072361478028	-0.5782760770910046	-1.517484228304072	0.1265632876887304	-0.07381370332003205	-0.333948949134722	0.7064444628838145	0.01460525945007742	-0.1124959950110591	-0.1904408880366388	0.4783877495541664	0.5955186941139647	0.03408952145948475	-1.63317103908506	-0.3262368685889853	0.1402354455342493	1.030992081644974	0.08051863459850023	0.05543367892421911	0.04448395309734257	7.464989503586106e-14	7.523613637255031e-15
0.18	0.004298604716790169	-0.0640373748862039	0.07668572893250218	0.456144289756124	0.9292340474324526	0.006173882370408162	0.100186904416101	-0.1004785203812626	0.01512377328706757	0.2272657586514812	0.08695313511275944	-0.1460980305425957	0.005054639996842592	0.08477727878304002	-0.1073397876553796	1.087705617559042	0.2386870817907835	-1.087705617559042	-0.2386870817907786	-0.2992882806660622	-0.06835165145528682	0.02022779597591707	-0.0805472683101047	-0.1095595814894704	-0.04734596353264256	-0.1509645734871472	0.07138677321588946	0.553147231012688	0.7300743029775946	0.1260529206915559	0.02201169143624557	0.3349990783263007	0.07111014566155151	-0.1380898398875647	0.07797255085324781	0.2697008580027423	1.342233687825295	0.1981803961923255	0.02379506486016699	3.597686159827542	0.550470903099703	1.003653527010841	-2.045407946683479	0.08015993330726122	-0.338873540076993	0.04474943059104837	-0.09470811144769768	-0.4416905248955182	2.059725641674603	-1.118336716979255	-2.059725641674603	1.118336716979255	1.306748314462922	-0.2317660342302565	-0.0863083550058952	-1.383438768772276	0.3739116878148585	-0.001983776945720308	3.287087400410925	0.9001344610705729	0.9154676651478593	-1.6065233221916	-1.467741475976166	0.1149651989552674	-3.718716777799987	-0.2255562485765879	0.001060958033349416	0.01206072220438294	0.001041340881151723	0.009809899800227572	0.001083723324139771	0.003644778911065931	0.001064865839555119	0.004793822328312968	0.001099780254494079	0.02863877198692091	0.1436977753284616	0.1497576886318426	0.1710447591706266	0.1568497396930099	0.01892882867212766	0.02340087987087335	0.003713460461635074	0.04316739738838172	0.001490276961355159	0.02252113802407394	0.004589917505315431	0.03443752908078747	0.001579135964177844	0.05789020079446956	0.001020686962277391	0.02989289977482275	0.001012831364753119	0.05065377697206015	0.003966692508982013	0.009730400604220091	0.1065024218549108	0.1132968578057984	0.4621576551542243	0.4423581124795369	0.001096038982748627	0.0160648506086309	0.03821061086671897	0.05219170952428018	0.001088210432337784	0.009396398670750945	0.001221134042151618	0.003110064602315373	0.00123819331586628	0.00875599489897521	0.001222275100081728	0.0198406605951824	0.001109366927451892	0.008638522140026724	0.07296698283170276	0.06485702872352657	0.001067203715682408	0.01686327043504973	0.001279896879387741	0.01811920263388429	0.001081358080033776	0.01549291308759475	0.001075035252658179	0.002014294347409156	0.001342058089094293	0.01897256930586759	0.160686626273925	0.1741557854908071	0.001158464891305977	0.03901788000488086	0.001116433835703459	0.009680834195139239	0.001210075428434554	0.008448862166607608	0.001011992342197414	0.02657016357507005	0.2790241039853239	0.2359946635566149	0.2082724047356033	0.2069133743234197	0.03038141393348055	0.05735665879129405	0.001028906335463893	0.02818542377126856	0.115629362364005	0.09517430481323	0.1064012757292826	0.07834260410802461	0.09668481433647502	0.06614446708649437	0.104279154939643	0.09461210663868111	0.1343270717183693	0.1007749118860984	0.006182194292850345	0.009283851296812409	0.01151694589666966	0.006029770952529695	0.1405075499248432	0.09457085571430943	0.1317209581006319	0.1152165288792264	0.07775698630426996	0.07132563390005323	0.01447626612259265	0.02087306233179937	0.001220476838243758	0.05022499760355988	0.0839051663466225	0.1005432902397205	0.001965590628860236	0.02932749472094205	0.001449234036196941	0.05053734005682076	0.001929959520600897	0.004968762840757865	0.002247569281149611	0.006127696528870965	0.001010746590651197	0.00783600169398509	0.001026099740239647	0.01666757950120444	0.001168170382475791	0.01459638346015021	0.1027153418285519	0.08862184526965651	0.08929054171596164	0.08427148204340433	0.07893686475535129	0.1089101960125475	0.07750857743658575	0.08282181878636655	0.05107581227693507	0.05300222780621056	0.05027911909378883	0.06648917138296249	0.03007954476835113	0.03410382471494828	0.180618306196655	0.1169570179395623	0.001456999870769447	0.01392451401798236	0.07513898660356487	0.03463738931211811	0.04131489749988523	0.05289379069161562	0.0152987495455171	0.02616872515610405	0.00133233961579267	0.01961786160682723	0.002193253283864815	0.1552552577287303	0.08414090761272604	0.1011206052984918	0.0331319752549239	0.01630437608498956	0.02880327439087129	0.025153564895367	0.001290713733703749	0.01386158297406035	0.08511063021125305	0.07854323730121528	0.1034421146350052	0.1000059812907235	0.001083034032170592	0.02057514149725991	0.06036358811316107	0.1036373742905426	0.001026019170452832	0.02733705878014506	0.001009222422943986	0.02145735591094861	0.001018155514251403	0.01838032867614596	0.01595370751397588	-0.008816147152305272	-0.0155344200963952	0.01265999639791068	-0.02687512605071148	-0.05166779946669485	-0.0191531010972442	-0.008226339364906913	0.001058108498731513	0.001041430330756176	0.001016582694298961	0.00104149533592936	0.001109423226672033	0.134009595098658	0.1579378938815051	0.01258351450651234	0.006315781192427782	0.001429453165200411	0.002467729183873879	0.001570635643010965	0.001023024948409387	0.001014497600819405	0.001020525114417228	0.07414960818693087	0.4746638219813045	0.001090868094263396	0.06273977990335924	0.0011150766114565	0.001192017565043974	0.001222468371425788	0.001209892057457253	0.001103492050725463	0.06352146860995565	0.001047843586714341	0.001293943461608121	0.001103392514987916	0.001065080103111234	0.001529023479379621	0.1683732263964454	0.001183414419994231	0.001063937079408418	0.001159393167015378	0.001013588590733968	0.3243941381595822	0.1829775455095428	0.02797098794793887	0.001023554312148004	0.09908139619340241	0.09062293107830859	0.08342151482073797	0.1031888065527568	0.1212245605229092	0.01233548625657368	0.02186689714354376	0.1442015411112667	0.1318084415890207	0.08632834065662746	0.006563438319957976	0.001296976237591641	0.06684097360025812	0.001431948593130671	0.001187554244081132	0.001164755025739501	0.001085502749378507	0.001012743498107164	0.001025593339602073	0.001089105612681827	0.1068352088323439	0.06884239108224434	0.05515842356185009	0.09110942900185812	0.05581570728319329	0.0502624994229721	0.02050992340822968	0.1783708138131704	0.00145832366945362	0.07351923910145013	0.03598966154185052	0.02780773714748965	0.001494535503761686	0.00144399710173511	0.07762996615521756	0.04719023579196949	0.03938235294065304	0.001004305983667129	0.05070054152038808	0.1126595189758214	0.001053169760498621	0.07367845404207209	0.001029159880821927	0.001010338815929131	0.001020168072253195	0.01899763915621527	-0.01095162882495367	-0.0153626693477313	0.0140416006701876	-0.02447702717279457	-0.04897022401808489	-0.01924645890288314	-0.007370083121595887	-6.740973818348948	-4.699550655054919	-0.03229277839114027	0.02885757526025919	-0.02838215463835022	-0.0002366691996438016	0.05057691351283679	-0.5015026035529004	-0.499135894515514	-0.3403267285133593	0.1960496347651002	-0.006702108203403684	-0.1165934184408702	0.02116554368685111	0.1406155118721148	0.265982570794697	-0.1754688794469443	-1.510293861029148	-0.3036951779239389	0.000769230823166733	1.561593782126137	0.03769556799649931	-0.0117639212938055	-0.01119494108839574	0.05257618812002415	0.01368909788042299	-0.3991019503003247	-0.1441981547373841	0.07783506864470142	0.02203359912237078	0.05914120359697556	-0.008235637822570648	0.03135918567975027	0.05369277718022824	-0.0136223746786788	-0.01451828969081207	0.07214066415234618	1.639848638377464	-0.8378983884083951	-0.1016815297324725	-0.0664116598678812	-0.822410135305807	-0.71423192193458	-0.5668734112240407	-0.2187154018084491	-0.6820474103721197	0.2775062367674754	0.3523742350506204	0.6385363745012165	-0.7345719532966465	-0.05757645346837369	-0.4656391242753023	-0.02881586606516383	-0.8163345890249808	0.04031378967627189	0.1243130098399633	0.05602334400242173	-0.0005971134622378067	0.02827596812156664	0.1251658689521806	0.16128279266054	0.3380452357138736	-0.9864813406673585	-1.552987159153464	0.4706927206893474	0.1208895210076243	-0.1184773771845419	-0.4982178752907513	-0.5199306365998992	0.1252614573614201	-0.02166217736979264	-0.3454504334980142	0.9446880042037126	-0.0009439844487186907	-0.2187375454405181	-0.2573657702315715	0.5320316016190521	0.598622218700715	0.2411548535359934	-1.618894579260266	-0.1456115759001211	0.1559666587667757	0.6433585902154492	0.05879932103049951	0.03885642606457142	0.03169388322167051	6.799496557870998e-14	4.13778081604511e-15
0.19	0.002727270333809284	-0.06278195394480381	0.07887417134933511	0.4694752746233704	0.9311601896493436	0.00643094340029862	0.1358195525390728	-0.09451255640805498	0.02353763764185536	0.2067292635481555	0.08743548762523277	-0.1488021700160885	0.005395335004434112	0.08325533755899286	-0.1111565330630781	1.104678231072326	0.2267622056501367	-1.104678231072324	-0.2267622056501252	-0.2859147691427888	-0.07065925527962476	0.01939571758107076	-0.09448642824731762	-0.1058711063098538	-0.04733265648611669	-0.1178916778695823	0.07983858675693037	0.5626293728566968	0.7144286382624252	0.1119776406719194	0.02302449627405977	0.2994437790985225	0.0690044033891947	-0.1763128178325495	0.1715553790612526	0.1631158035002091	1.324277315719147	0.1864200923540015	0.02780061727690432	3.526949526628125	0.6390898834113882	0.6788010444567611	-2.057663367337894	0.01799015494307002	-0.1926464274560414	0.02390684616641362	-0.2066468768265796	-0.3171193160542665	1.339619698146213	-1.258663812694534	-1.339619698146218	1.258663812694544	1.366792946034641	-0.2310110042061344	-0.0806027633090069	-1.400876225334768	0.3650305960238677	0.005460607551247522	3.305320907824063	0.7928129186168457	0.982080556989723	-1.529345326221488	-1.320164441752589	0.07979412279882009	-3.384616078515004	-0.1964794808637395	0.001059765858661301	0.01245506677673112	0.001041804653431444	0.01024472100166035	0.001050960770667903	0.003640380373247021	0.001052776050975311	0.004718306891843719	0.001107542443107507	0.02915909362990875	0.1399105753364261	0.1455736295068796	0.1654562444273236	0.1523655819717222	0.01543762157325457	0.02048137804972727	0.005204234487259864	0.04493338832294421	0.001452137301251712	0.02244666823951958	0.003540555805939679	0.03353986568642002	0.001569380508725275	0.05809311708700196	0.001022401390288021	0.03131206827468156	0.001014056955802667	0.05334485327851568	0.00252821298474009	0.008458520091199651	0.08643726440242057	0.09656582244881826	0.4644181172892333	0.4377639568039036	0.00109304481721557	0.01618546720980872	0.05378036708272168	0.06825519532665969	0.001110394133707481	0.009585401621060391	0.001202436709808804	0.00321851702180917	0.001229437681413257	0.008885182683023168	0.001221592213536636	0.01998914263513462	0.001109188379996504	0.008694636640151899	0.06851068928681089	0.06136464931615026	0.001056032544421249	0.01550343444292292	0.00129426486318115	0.01868528085599159	0.001100925768315924	0.01573132390509471	0.001069092985408739	0.001979348781224022	0.001464841160673376	0.01912237579103932	0.1644795167653219	0.1744643759310555	0.001179132219223339	0.03958376569550649	0.001089274335548267	0.009450766032861557	0.001181070833850728	0.008344869266754762	0.001013052932790941	0.02725082684613587	0.2968694413312203	0.2513267794021847	0.1974164638839083	0.1990087094548241	0.02846754564488056	0.05599784825630529	0.001025730292740888	0.0275360538434184	0.1068160368190203	0.08700273104413973	0.09784706224742773	0.07123356863979245	0.08932862749619845	0.06050301093191812	0.1041869433028118	0.0929794484114381	0.1285458454236589	0.09470993612755743	0.01146412571075716	0.01306971507923926	0.01796322189672686	0.009643898148842032	0.14146352692677	0.1007311248452684	0.1330096236574516	0.110115231943945	0.0834364718579397	0.07183989342300311	0.01017912718819269	0.01699247411607107	0.001279127464368264	0.0499036327901133	0.07478546675584988	0.09250478037231676	0.001708853645512317	0.02963777598594317	0.001326562019701326	0.05166954927927971	0.001549069655338996	0.005152505946264791	0.001675079788690024	0.006206071164968759	0.00101214389550402	0.008175009254764639	0.001025550371886655	0.01781978423425795	0.001126769845645934	0.01520709293741638	0.1042416503027497	0.09178984367810969	0.07915054459549993	0.07533201058402207	0.06404530505689676	0.09234377792156867	0.08308249878773136	0.08556896674965567	0.05381858987275854	0.05428687416428158	0.04912038548329685	0.06562711405680374	0.02532127062850285	0.02982327023389784	0.176212354883191	0.1128635323267142	0.001425290616342711	0.0151430396733453	0.07460612533459474	0.03471268590687068	0.03820566001748995	0.04962962417705109	0.02221565252345403	0.03393646774456566	0.001435629324123764	0.0197148926126847	0.00182307943247428	0.1522900451817575	0.08019027117522831	0.09831945207421382	0.04136520785394502	0.02183743003092444	0.03455615162352118	0.03067386534105471	0.001150487393023788	0.0153036133720531	0.06715030809583714	0.06283109962926603	0.108183797743792	0.09916503983999143	0.001070506373695782	0.02200035704924731	0.06435376777352089	0.1067765247227738	0.001028385440369117	0.02778043183262305	0.001010056659877174	0.02174387145761462	0.001019682713674258	0.01860692992248322	0.01856704199382674	-0.0106618987683817	-0.01536507722743241	0.01417537610600166	-0.02392645741387954	-0.0482246637670249	-0.01910146918540299	-0.007988440171119828	0.001058877269982064	0.001043012482948038	0.001017089189416511	0.00103908902214544	0.001120869334605609	0.134202220487813	0.1551439952320368	0.01074275225373008	0.007163636614318371	0.001397928997746408	0.002408827678122283	0.001549535702694071	0.001025167751985483	0.001016038799251486	0.001015934058878167	0.04521335735076926	0.4648640581587413	0.001089132237730436	0.08098805503257836	0.001149066721857139	0.001175303319460314	0.001218498811813926	0.00123017909172638	0.001113664929334406	0.06205367565066031	0.00104149461431855	0.00132217016108551	0.001136444281178818	0.001061069150019178	0.001646776726230435	0.1724012161600894	0.001215239624352717	0.001058514002498519	0.001143649016498726	0.001014637372964054	0.3371614674773685	0.1751664737994342	0.02482251372525972	0.001021469068645318	0.08992521749822208	0.081695750858022	0.07560358611076226	0.1048109127966141	0.1187101736532658	0.02117992943432076	0.02766727979300063	0.1418025464864781	0.1376784784129972	0.09500913745843199	0.004631731565608564	0.001376809153558579	0.05910272357872723	0.001448340475633938	0.001208154262918337	0.001140391545376849	0.001069942379149987	0.001014321132598774	0.00102445849370633	0.001079055954119998	0.1059972080477143	0.06265521921877763	0.03569015647133046	0.08991731042438494	0.05837588500610532	0.04551147519917711	0.01935370484672658	0.160719866481579	0.001336317416235483	0.07424375294223619	0.03326264179456232	0.03161833993980414	0.001584507697044875	0.001429921636544102	0.07257015898526886	0.05432766048895591	0.0427455670015	0.001004539143996657	0.03728471502451378	0.1168183788003324	0.001061100123295866	0.06568125173111823	0.001032276629281795	0.001011420686474732	0.001022206251216769	0.02083589874376653	-0.01227586633920045	-0.01519766066223033	0.0157977761627439	-0.02053733296991582	-0.04418507986650719	-0.01893384549957755	-0.008245226616951967	-6.35581339680109	-4.877641761708342	0.07592486769055623	0.05128788286189099	0.01400935194494185	-0.01100693834014629	0.05371518432266563	-0.3419139767241379	-0.4012632507426723	-0.2516739157491091	0.1601963988712729	-0.007684401612634412	-0.06470904848916403	0.01987352499246984	0.14365285952892	0.2725047869749807	-0.08959936304760702	-1.839035180802124	-0.595061538994715	0.01823251287343134	1.64689939660191	0.01090633816105029	0.02409523109993848	0.02525552304205426	-0.006515476278957678	0.0004240491144029802	-0.3032709972890957	-0.1256403458164158	0.0467740687615254	0.0249183425956404	-0.03241173895807462	0.02659204626375904	0.03444530937622257	0.05825668645514453	-0.02723805473024214	-0.007983917245766501	0.06458543708785928	1.427087732943124	-0.7472097972066675	-0.1662181994074233	-0.05757342641941042	-0.8095035214144188	-0.7054539407071431	-0.5607573458984292	-0.1161556371857962	-0.5381023592531965	0.4600286933440654	0.3746376568411111	0.5859995055535843	-0.2952242612551239	0.1529817563025404	-0.3234588719090385	-0.03479539207981316	-0.7886636179965252	0.02572741560112125	0.1054541543921733	0.0002059080176895062	0.01733852440562038	0.03668435756877479	0.1117730784497246	0.01236002472106467	0.2922753194798492	-0.8114544243587707	-1.751143593850516	0.09393927981586396	0.1315153562459911	-0.07736139352720139	-0.3529708169867538	-0.3363094093820849	0.1192492173698926	0.03633966175532662	-0.311512402880753	0.6409617686054819	0.01477708021305701	-0.3640169478416363	-0.3050809940594604	0.5771996031070582	0.5110548068128767	0.09575327952934667	-1.51554289076283	-0.02661836169735279	0.1320319134605752	0.01634234746198968	0.03083752980008958	0.01903658402622072	0.014406414918865	9.470584128753671e-14	2.502409135693388e-15
0.2	0.000769632737423671	-0.06063739247217834	0.07985060856511765	0.4826361166729069	0.9329498901819732	0.006733564239142506	0.170688016185816	-0.08776936287549039	0.02869342818627246	0.186197045437294	0.0873465299269376	-0.1497648005483132	0.005543122428176476	0.08070500637623729	-0.1135913891650104	1.114594464265188	0.213673299506077	-1.114594464265188	-0.2136732995060737	-0.2719756426285627	-0.07299699701090007	0.01860583192277689	-0.108494452950076	-0.102234024610602	-0.04722044295558109	-0.08530157163619105	0.08729472501776385	0.5728112392191463	0.6993526823455949	0.1001926335805075	0.02345154097614463	0.2674612965408158	0.06716281054488274	-0.2153504825657125	0.2558006571072772	0.02729981779142828	1.308205124283313	0.170892059291381	0.03290702665085479	3.444849264579537	0.7059168149774303	0.3520387649247462	-2.044552548190506	-0.03410210884571468	0.009428248181221312	0.006167914148848744	-0.3003861032857685	-0.1653126637567162	0.6484495775904391	-1.351142717661808	-0.6484495775904392	1.351142717661808	1.419871312652339	-0.2377936156176318	-0.07786980769528715	-1.397211721881292	0.3636329917419889	0.01779751985620245	3.190529523576682	0.7009994050284777	1.055412568835228	-1.492581562523965	-1.009686890331998	-0.002186828190724884	-3.004153443785749	-0.1727263629674604	0.00105955454211951	0.01287448305400205	0.001042827855211311	0.01069928181395214	0.001034837906768375	0.003655104047073488	0.001045529745706671	0.004650873156567513	0.001117147008468506	0.02971763105814996	0.1377064694847621	0.1427873139916742	0.1609224662537466	0.1487531226581422	0.01272979933237352	0.0182053959545503	0.006372220348170623	0.04643228230054712	0.001417301495769623	0.02237759893375455	0.002982507681599742	0.033107952349864	0.001553955892437898	0.05829678749769902	0.001024330100132568	0.03277465039398691	0.001015440423802939	0.05610931464113008	0.001801659230110809	0.007724570545141914	0.06181078114616145	0.07645371478073518	0.4629423918405469	0.4308583700638018	0.001090679998759484	0.0163270693349918	0.07015688354619631	0.08504561782120303	0.00113848162082556	0.009830551755954292	0.001184730380833356	0.003404785742682931	0.001223075112052788	0.009025565862441912	0.001231395010057428	0.02003763714671441	0.001114187064304332	0.008704808061808853	0.06535566516326738	0.05871366745545292	0.001047273229568322	0.01439303747599391	0.001315561193362089	0.01928255386868635	0.001127236649509234	0.01597667550327026	0.001064116677294648	0.002040431124819887	0.001585081352340156	0.01927231234786296	0.1683468543730121	0.1749264198184262	0.001205378375584521	0.0401584602441034	0.001072985534832422	0.009239137161676049	0.00115869608188972	0.00825511128225153	0.001014107614151858	0.02787374125738728	0.3127363248485377	0.2645466822596063	0.1875849834833363	0.1918856741413637	0.02595857256680544	0.05410954236028977	0.001023099883745737	0.0271517332283069	0.09774732908215128	0.07903225632690099	0.08902620622912681	0.06427594991398766	0.08169126440193973	0.05494252964439374	0.1048165826389002	0.09212220602403041	0.1240571963836923	0.08986977234270445	0.01842627190410949	0.01809166863582356	0.02402287386400016	0.01360625314195932	0.1410733246281344	0.1061404869026891	0.1361477130084761	0.1091213071042066	0.09036252015495227	0.0742363369909879	0.007014571075838175	0.01414427783266296	0.001348361258006767	0.04954232385464669	0.0661492696999178	0.08482409320897734	0.0015884587559331	0.02992174207849219	0.001275493376360896	0.05271292953941069	0.001346113596951598	0.005362493619515209	0.00138031312805265	0.006495796691446278	0.001013631405460335	0.008512865116690286	0.001024708128423877	0.01903300108571698	0.001101046130433765	0.01587360239155638	0.1047692027162488	0.09440176912933307	0.07059579653685524	0.06784156409298837	0.04670081959372731	0.07407038143872829	0.08567794735242736	0.08500465253965758	0.05646614711394574	0.05554204704391338	0.04630695600711446	0.06447339740281458	0.02225064294296084	0.02714285245386103	0.1666573271685434	0.109479971283675	0.001348440850566262	0.016325609239008	0.07462629145280747	0.03535654585595961	0.03525881554041601	0.04658095196489221	0.02756268319379722	0.0396299856312375	0.001532242600496982	0.01980194104983901	0.001630544107166087	0.148180679094268	0.07572947487151967	0.09497466302866554	0.04897844019112478	0.02790077645781838	0.03913383502501164	0.03548699975909416	0.001080475033423086	0.01674668963401568	0.05073057341575483	0.04839218077329337	0.1126510116098766	0.09939278110776288	0.001068211297141241	0.02327488900302052	0.06295084291263717	0.1046016382646486	0.001031127108640222	0.02797305418272647	0.001011014773084391	0.02184988560664076	0.001021465518721372	0.01868405795191125	0.0206636598788111	-0.01215997431657158	-0.01519862381411073	0.01585128633706951	-0.02031710506634978	-0.04388685576608354	-0.01887584961258556	-0.008492569436761552	0.001059646041232967	0.001044594635141868	0.001017595684533433	0.001036682708360054	0.001132315442538562	0.134394845876968	0.1523500965825685	0.008901990000964919	0.008011492036198321	0.001366404830292643	0.002349926172370386	0.001528435762376928	0.001027310555561282	0.001017579997682793	0.001011343003330507	0.01627710651461206	0.4550642943361759	0.001087396381198787	0.09923633016179637	0.001183056832256167	0.001158589073876382	0.001214529252202778	0.001250466125996625	0.001123837807944196	0.06058588269136495	0.001035145641920112	0.001350396860561643	0.001169496047364443	0.001057058196924913	0.001764529973083198	0.1764292059237335	0.001247064828712559	0.001053090925588644	0.001127904865983642	0.001015686155192589	0.3499287967951547	0.1673554020893259	0.02167403950258105	0.001019383825143552	0.08076903880304152	0.07276857063773493	0.06778565740078611	0.1064330190404718	0.1161957867836224	0.03002437261206081	0.03346766244245494	0.1394035518616895	0.1435485152369738	0.1036899342602366	0.002700024811267329	0.001456642069530039	0.05136447355719643	0.001464732358137188	0.001228754281754792	0.001116028065015534	0.001054382008923115	0.001015898767086684	0.001023323647811296	0.001069006295552419	0.1051592072630847	0.05646804735530665	0.01622188938083207	0.08872519184691176	0.06093606272901724	0.04076045097538143	0.01819748628522338	0.1430689191499877	0.001214311163010067	0.07496826678302228	0.03053562204727862	0.03542894273211503	0.001674479890317815	0.001415846171352281	0.06751035181532115	0.0614650851859416	0.04610878106234589	0.001004772304325705	0.02386888852863897	0.1209772386248437	0.001069030486092248	0.05768404942015937	0.001035393377739621	0.001012502557016603	0.001024244430177945	0.0226741583313176	-0.01360010385344717	-0.01503265197672928	0.01755395165530031	-0.01659763876703724	-0.03939993571492961	-0.01862123209627198	-0.009120370112307947	-5.984948785143442	-4.931430295912575	-0.02727843748485049	0.0328054974095041	-0.02455771233903285	0.001379671036461924	0.05822007056477017	-0.2219538816015728	-0.3247962129741181	-0.2116227833776513	0.1426302433917235	-0.005622012441363189	-0.0234434068797072	0.02131636731086429	0.1492982357614839	0.2806595820263135	-0.06788268608908131	-2.186508323289518	-0.7659813908161343	0.004966335591893575	1.706981120539305	0.04892500492133545	0.003799339003494982	-0.008955862039251182	0.0325786824568417	0.004500482198793987	-0.2308224409654739	-0.09431034971890899	0.08407402674971179	0.02342175519393576	0.07834678545791168	-0.008209634637249547	0.06204987510356103	0.05545454876639952	-0.009934516437427704	-0.01167130663029642	0.06059089219147245	1.217406040746975	-0.6815724773832935	-0.207580601941608	-0.01340179734396087	-0.7821903249347077	-0.6839485734469573	-0.5506784378119117	-0.06363223384325753	-0.4370850156309243	0.5247241915543663	0.4220197944117522	0.4883549598013338	0.08690246581275139	0.318860355539227	-0.2591607378243246	-0.03680469028137395	-0.7447700482127209	0.03505075518381187	0.1065472173674945	0.06127225755366809	0.04167306461276328	0.02804562841463825	0.1373682926030949	0.1724427878754618	0.2268306442700566	-0.6966763470165133	-1.894382837595248	-0.1915997139648922	0.1149948253193525	-0.1768092427505606	-0.1781905350878128	-0.377945722637976	0.1180702394687321	0.0920504935019416	-0.302351572991342	0.5298430639151468	-0.002940503501831402	-0.4475682535338505	-0.3660929344769191	0.6380900977967854	0.4571890131643223	0.2413640263329798	-1.364250816064564	0.06812496780217638	0.1258299391184038	-0.4194487878313184	0.008649180542843395	0.002756146538010107	0.00179923983191675	1.407904103185442e-13	1.883434246807721e-15
0.21	-0.001644181932341982	-0.05773829910678663	0.07938357780556489	0.49564451259371	0.9345593262997324	0.00708735657548472	0.2047748232515221	-0.08047820012967803	0.03068743296030165	0.165997434469335	0.08680794499016918	-0.1484514615938313	0.005614252091654443	0.07734891745545226	-0.1144390288586173	1.11780568830062	0.1999081067808547	-1.117805688300612	-0.199908106780851	-0.2575601874641478	-0.07544918872521554	0.01782791787859749	-0.1223763026883997	-0.09856612526502086	-0.04696227705297592	-0.054283165097595	0.09386086847415538	0.5837792846018129	0.6844629828013264	0.09209327513239636	0.02275153869388417	0.2389557286261083	0.06563559126680725	-0.2676677913851488	0.3208618380897703	-0.1194896804718567	1.293747051140398	0.1503452268765176	0.03753275276100144	3.371880838098686	0.7494090432436685	0.05453978504454934	-1.991988038236749	-0.07232785374650033	0.2543060407656967	0.009593426078608816	-0.3662887865762554	-0.005850294582183377	0.000310216252406907	-1.395568218502214	-0.0003102162524253142	1.395568218502227	1.462312708595692	-0.2537962756693322	-0.07802322207058854	-1.381350453812881	0.3699745161525475	0.03492193698952864	3.005959997355536	0.6168029594292043	1.137868516556873	-1.474414545828613	-0.6179102468375653	-0.1410638901749856	-2.693820149926562	-0.1334173110961654	0.001060885004251079	0.01328405257754166	0.001045267885459106	0.01114497839058208	0.001026496270495439	0.003673724963528352	0.001040461806288041	0.004606762074837929	0.001130891842315778	0.0302985850988805	0.1370068571538703	0.1410869719062805	0.1574477121769102	0.1458905658090951	0.01149948403097449	0.0171640426310396	0.006681463253931595	0.04719083719818513	0.001385069970533694	0.02232250941910878	0.002640005664023034	0.03294099736826247	0.001533484264622828	0.05852916227075022	0.001026620173849565	0.03426687983783709	0.001017080902723783	0.05891485399692157	0.001414340129793888	0.007259845665448786	0.03955191132308269	0.05748468341309771	0.4582849742364603	0.4231585876995757	0.00108921627911979	0.0164781657729439	0.08716377941880345	0.1022592155069887	0.001892328882166971	0.01081357476103362	0.001168505761471907	0.003647610043550068	0.001219652328750818	0.009163379150775553	0.001247528164602691	0.02002328018435875	0.001122790173083019	0.008678251980278443	0.06313789707349099	0.05665017317835599	0.00104004964599092	0.01359926788860767	0.001341661431468069	0.01992229246112762	0.001377162956008533	0.0164406608526295	0.001059295787638864	0.002214685776031839	0.001648854995197007	0.01937123935193914	0.1723123539585217	0.1756781153734416	0.001243384075186735	0.04073592931281385	0.001061590220996345	0.009067555333466287	0.001140038157092439	0.008176095114617934	0.001015150845156859	0.02844714425831819	0.3268333305137144	0.2757162648031803	0.1787908542284008	0.1854949668924783	0.02321278395743296	0.05200169252449716	0.001020921369795615	0.02708672320040416	0.08842584757658804	0.07130334976618982	0.08000980840278257	0.05753442379805546	0.07382345359647352	0.04949009926220266	0.1055714337832528	0.09150255229378966	0.120289637128512	0.08574562340375305	0.02439757564699596	0.02245674702442299	0.02871264239091777	0.01753998592190732	0.139386733375544	0.1104244275749031	0.1409143224466306	0.1115671385307221	0.09773623444563391	0.0780109317003698	0.004880554356438951	0.01220820520665976	0.001387633341827742	0.04917348002195962	0.05812919095583405	0.07752397436986198	0.001531577149314693	0.03013884681006386	0.001255712814049355	0.05360257937836342	0.001230089119109152	0.005700936563966194	0.001218982938774944	0.006935483788680626	0.001015007092762502	0.008853285291978413	0.001024079128917888	0.02032346013894699	0.001085485279477519	0.01663046747138734	0.1040339877885781	0.09613298237615363	0.06387353776523784	0.0617338060924108	0.03088606965875566	0.05763406434475264	0.08491765853721338	0.08161950572018813	0.05876801488856331	0.05655649699051487	0.04544201024628573	0.06425177705758747	0.02061801905160406	0.02600863119439023	0.159357116273822	0.1076674842827721	0.001273274998703837	0.01753931989586873	0.07442148100181917	0.03634141891744107	0.03230703601484527	0.04358924741981438	0.02981403980756366	0.04196268527719124	0.001568128517496254	0.01983247933889941	0.001531185360969521	0.1430964941139663	0.07112704023099346	0.09131847447758741	0.05491006819370832	0.0341380248018624	0.04196871599816736	0.0391300010198521	0.001043571029436184	0.0183909456685234	0.03712657579868758	0.03599598448266146	0.1176814652353466	0.1006639923166274	0.001070365639308383	0.02435750849798873	0.05737762263918612	0.09886435508225065	0.001034266656739838	0.02792613108293128	0.001012102089997281	0.02178469296669789	0.001023520218330141	0.01862004861141595	0.02219955441070822	-0.01337075675317782	-0.01497037805824585	0.017291734335074	-0.01607301161890323	-0.03907380842874065	-0.01753714745347529	-0.0070931063216636	0.001064489893772809	0.001050525974464638	0.001017999485996678	0.001033921391737165	0.001156105749657223	0.1373006160106168	0.1515877875464937	0.01123711260655488	0.006159541996793948	0.001338847797027568	0.002222986457906074	0.001498345971411553	0.001030436055868983	0.001019810429424417	0.001009432774349596	0.008662482129203558	0.4412342730225631	0.001087943112134941	0.1185968660299836	0.0039437709346687	0.001145705587671015	0.001217405928158607	0.001276064785781143	0.001138439109493005	0.06008043591198458	0.001030318970433722	0.001384475127831921	0.002033506989573519	0.001051925171824428	0.001673761579521878	0.1807280177397475	0.00131334715982009	0.001046883691262522	0.001114439224155026	0.001016702243486905	0.3593999906074367	0.1614754855391271	0.01878005244359331	0.001018036659191775	0.07117284522389347	0.06367646419287509	0.05967677481777958	0.10681452557064	0.1135047293937441	0.03194131556769862	0.03451354624774945	0.1345513401180456	0.1521800201258891	0.111487465554371	0.002548184020256069	0.001404789170469301	0.04505529161317538	0.001478628834836743	0.001240483421124591	0.001103448188157726	0.001047948502435674	0.001016895707914707	0.001023509816124851	0.001069522681053878	0.1011191863247579	0.05417561309015358	0.008666649625650979	0.07970790862599036	0.06224892794669661	0.04750444779286676	0.01929699606502933	0.151724941963653	0.001178589876274525	0.07345004311725925	0.02745251229811328	0.02977859469519846	0.00154720914971872	0.001437474304442039	0.06305805210236114	0.0628070156484965	0.04466472905966764	0.001005482500242809	0.01809330373129958	0.1284021983811574	0.001075635224766459	0.04407243256728129	0.001039345648229585	0.001013852253455682	0.001026855199217961	0.02335576580611793	-0.01439806150956855	-0.01469231316759414	0.01852240847689757	-0.01140921645294943	-0.03399985926244617	-0.01533117758012749	-0.004071832174050024	-5.628772363855338	-4.868333358532649	0.0752884068234756	0.05058276029283925	0.01526707639453265	-0.007213517042227764	0.05825204272199243	-0.1205825863283905	-0.2505792439523347	-0.01261967181654	0.01783382455719264	-0.005235358375557039	-0.009941009528399231	0.02529805082788357	0.1499164515737786	0.2812675946554246	-0.03175281318487749	-1.625017325926859	-0.7823856510148259	0.0204579282578268	1.736879455051172	0.1487722954521886	0.03563639797782335	0.02530441185118641	-0.02174728454346352	-0.007450851182392299	-0.1831532444113394	-0.06475709663115943	0.0539774567278	0.0654624888927023	-0.011728981649029	0.01711304523587176	0.08984988035760352	0.05884085479881832	-0.02052123784614717	-0.005778665837359956	0.05506541785471868	1.021431025263414	-0.6029437414107489	-0.2126630629169003	0.004471462043236029	-0.7649349405736624	-0.6651808100467822	-0.5405735359858714	-0.0608853233622907	-0.3883766767391493	0.3567087197065579	0.3674116941421058	0.3668127375458015	0.3872756515194334	0.429251645344129	-0.139172662492188	-0.03646563991101665	-0.7113897026633694	0.01273844412234687	0.07584551896308342	0.0202175147065413	0.04773640733875501	0.03709767824043957	0.126762635758473	0.02865504532907851	0.1177311747518754	-0.5287211560335889	-1.415295219726449	-0.4759675882855569	0.08692754087643366	0.136228817734375	-0.05232530178335287	0.01480419358336796	0.1249458406151784	0.1055989950535365	-0.2979721293047687	-0.014753349976744	0.004139349030666855	-0.5599322016269265	-0.3673619247228132	0.6069426736482479	0.2769520757963692	0.1241644232657605	-1.104335956057269	0.1915232522895755	0.09416603302259585	-0.7193215195956445	-0.01712472294984324	-0.01528230001335445	-0.01390724695598169	1.527320197558135e-13	4.357530940676165e-15
0.22	-0.004588829890514284	-0.05428327926801745	0.0774851407401845	0.5085165175214735	0.9359437959716366	0.007477845537247433	0.2381130067384832	-0.07283931582930168	0.02993977579025216	0.1464249168155398	0.08592571334742678	-0.1446573497718898	0.005765699103648909	0.07347008852979445	-0.1137410954493677	1.114730968325307	0.1858884873137205	-1.114730968325307	-0.1858884873137213	-0.2427475286893845	-0.07809595349287932	0.01703916306271637	-0.1361653065869086	-0.09483398151190224	-0.04650027868926662	-0.02532620742478794	0.09972225766988783	0.5955620497274131	0.6700832674390595	0.08767991969284411	0.02056525793445611	0.2136476933268735	0.06448046795397284	-0.3215171402450294	0.3669859517859312	-0.2589814433745384	1.280926925675399	0.1258987701362846	0.04024635173495653	3.295124548828397	0.775461125893681	-0.1962936239084096	-1.919133885356636	-0.1028314500400524	0.5055828216772553	0.0222313841830308	-0.4049341043436429	0.1438019567982006	-0.6087392245580867	-1.402028066044185	0.6087392245580866	1.402028066044186	1.499312034720884	-0.2767082262871617	-0.08003796203549611	-1.378642553918223	0.3764818732497118	0.05856401207702942	2.778239750419337	0.5600485528968199	1.218356517421158	-1.390584726123826	-0.2724862886208613	-0.2994425236254479	-2.364646920691311	-0.09830716991912511	0.001063972842155417	0.01370217248230939	0.001049454289142237	0.01159591586708354	0.001022529255955576	0.003700149189943414	0.001036547633962515	0.004566370222516953	0.001149660215582875	0.03088829801543442	0.1377591002223489	0.1403263012480845	0.1550263651815088	0.1436842560367557	0.01201368214416586	0.01763356670737368	0.00592024989515021	0.04696402056061113	0.001355173209167148	0.02227610240851837	0.002404804508996525	0.03290926375754024	0.001508205114411632	0.05880553778476762	0.001029328141380726	0.03578835539676443	0.001019016493279159	0.0617510526447063	0.001219431330143425	0.006955703814447153	0.02339452650807645	0.04359898074804285	0.4507660808204974	0.4150424456638273	0.001088758121202921	0.01664032742498529	0.1047484531796139	0.1198060276907607	0.003645117272138706	0.0128278516522029	0.001153951535923629	0.003934931238613639	0.001219379520169467	0.009307371942103609	0.001268393583416147	0.01987674726359875	0.001134393008074374	0.008603007984661588	0.06168094658302101	0.05502506596806934	0.001034024946672831	0.01309162496583605	0.001371748592801532	0.02056417830292745	0.001933729616103538	0.01720766876491743	0.001054318721994435	0.002441188962267366	0.00163540702731748	0.01939693333690375	0.176388138614998	0.1767546303147205	0.001295524875401562	0.04131130913643331	0.001052789742157276	0.008905924632093005	0.001123976372971058	0.008106603186517777	0.001016180496165329	0.02899456381170159	0.3392454158819626	0.2850737139107905	0.1710322578540314	0.1796993039328208	0.0203818988412639	0.04988280714794309	0.001019158717383009	0.02732259587453614	0.07885424987150021	0.06370667844811266	0.07083476967571549	0.05095585050693082	0.06575139194736436	0.04411574097751047	0.1061685863753277	0.09089276333360409	0.1169477818894411	0.08208960071633922	0.02837319859687438	0.02539418770056099	0.03163850547539476	0.02100818567621084	0.1364213273039062	0.1134443329117369	0.1471948916005583	0.1165670567751659	0.1052111287712329	0.08268523107800617	0.003723568773113779	0.01113844708016531	0.001381350873451094	0.04882297978500658	0.05078292672643116	0.07067357949465113	0.001510060980254519	0.03026387602076023	0.001251686680001398	0.05431909528943046	0.001165768792228927	0.006042867581042195	0.001135066424549293	0.007479965888261031	0.001016193312273834	0.00919600411411408	0.001023857902112603	0.02168903615487423	0.00107796544024665	0.01744119964145302	0.1019027292832758	0.09672277601754613	0.05907257524954601	0.05719022291347606	0.01859349900081678	0.04531618427263148	0.08056407088601296	0.07567454200684878	0.06061579855182773	0.05726124539894865	0.04807774798821525	0.06727284663809102	0.0202983278906729	0.02602291471865534	0.1582563916793295	0.1097631725778581	0.001217821535698455	0.01883000502609818	0.07363788151657476	0.03748202328224966	0.02927759740312013	0.0405818535132827	0.02830464332308618	0.04030591432741935	0.001522477930219126	0.01978655173173513	0.001492272894030439	0.1371687658799672	0.06655803429463075	0.08758308155456569	0.05870824684663401	0.03999129198345998	0.04280591053450891	0.04113685801118104	0.001025480001377114	0.01996352295329386	0.02690954039882731	0.02651851137223468	0.1236628422115465	0.1033313657199236	0.00107474599274637	0.02522765112637985	0.04807932917071684	0.09038893445418368	0.001037812725850887	0.02764874127466692	0.001013320658251816	0.02155448709667279	0.001025853073181836	0.0184197902322347	0.02316592423787428	-0.01430632266946075	-0.01466740360020074	0.0184175215488071	-0.01119936559369582	-0.03386940834797071	-0.01489754372300877	-0.003260926657792237	0.001069333746312043	0.001056457313789198	0.001018403287460028	0.001031160075113125	0.001179896056775028	0.1402063861442656	0.1508254785104189	0.01357223521215673	0.004307591957376193	0.00131129076376283	0.002096046743441472	0.001468256180445534	0.001033561556176474	0.001022040861165872	0.001007522545364665	0.001047857743796009	0.4274042517089522	0.001088489843072241	0.1379574018981696	0.006704485037083085	0.001132822101465199	0.001220282604114937	0.001301663445567625	0.001153040411043807	0.05957498913260411	0.001025492298945495	0.001418553395100769	0.002897517931777882	0.001046792146724307	0.001582993185974962	0.1850268295557617	0.001379629490928488	0.00104067645693683	0.001100973582328312	0.001017718331780572	0.3688711844197187	0.1555955689889285	0.01588606538460598	0.001016689493241987	0.06157665164474527	0.05458435774801455	0.05156789223477252	0.1071960321008088	0.1108136720038661	0.03385825852333085	0.03555943005304048	0.1296991283744014	0.1608115250148044	0.1192849968485055	0.00239634322925108	0.001352936271413232	0.03874610966915447	0.001492525311536054	0.001252212560493398	0.001090868311301949	0.001041514995952102	0.001017892648737908	0.001023695984439259	0.001070039066548771	0.09707916538643083	0.05188317882499835	0.001111409870478137	0.07069062540506817	0.06356179316437596	0.05424844461035262	0.02039650584483535	0.1603809647773183	0.001142868589532241	0.07193181945149604	0.0243694025489542	0.02412824665827838	0.001419938409123497	0.001459102437531326	0.05860575238940274	0.06414894611105083	0.04322067705698844	0.001006192696162246	0.01231771893396153	0.135827158137471	0.001082239963439636	0.03046081571439476	0.001043297918717716	0.001015201949890947	0.001029465968255647	0.02403737328091818	-0.01519601916568979	-0.01435197435845896	0.01949086529849478	-0.006220794138861582	-0.02859978280996299	-0.01204112306398309	0.0009767057642076813	-5.280107953326376	-4.699880788927256	-0.02556836131647173	0.03385367735846356	-0.02299705037805626	0.002123516917248438	0.05997184573209385	-0.03401959616228474	-0.1935467976326443	0.09055269650010844	-0.05444406360836036	-0.003885511626723116	0.003600867295846019	0.03011651549678172	0.1551474587765919	0.2867914404247963	-0.03576608038084442	-1.169842582818044	-0.8492533251170565	0.007179378375264728	1.773624020119013	0.2551757821470789	0.0126987178638074	-0.007719961466498624	0.006143490783929479	-0.005237100611096271	-0.1431450276042823	-0.03708501680775422	0.08450347661133049	0.08402626772560436	0.08879649237219488	-0.02285624959750201	0.1270137523547706	0.05503669973753299	-0.007944291051334495	-0.009766458737892874	0.05539420268409079	0.8549793535536686	-0.5625636195390855	-0.2097877100977734	0.04677474303915923	-0.7557432764065268	-0.6513580084814815	-0.5350640183087735	-0.06165927983534879	-0.3434597653200134	0.2391966490356343	0.3289131892936195	0.2355478927327467	0.5977198293989088	0.4988012891903873	-0.08589783795169255	-0.03313597095775634	-0.6548252554327292	0.01663565100670414	0.07192043178506508	0.06196987207766058	0.0626320650766732	0.02850535785001537	0.152391685110388	0.1832162057756808	-0.001453276813173659	-0.3838413826980236	-1.07069543333201	-0.7035630927345631	0.05305451768557741	0.4717287423962138	0.05151042166005033	0.4036893365594307	0.1334651342008716	0.1231967541720028	-0.3054894452678265	-0.2680510551520083	-0.01823368805370167	-0.6162769042481712	-0.381933808860372	0.5612938652978426	0.1299601592746007	0.2270282763872128	-0.7805061800241364	0.3473574066884841	0.08333456579817379	-0.9670762769232643	-0.03744416116200979	-0.03024649947522352	-0.02545056791151387	1.411267605077464e-13	8.964780450237079e-15
0.23	-0.008024100978217853	-0.0504621162411656	0.07428450033238232	0.5212685993206002	0.9370701296906667	0.007881471514149883	0.2705974178103825	-0.06501068880291883	0.02696647101261267	0.1276054658986563	0.08476225556497734	-0.1384580936098387	0.006029347185919073	0.06934284831327481	-0.1116468623328784	1.10574023414072	0.1719771339639257	-1.105740234140711	-0.1719771339639306	-0.2275787031587046	-0.08099999594776816	0.01622033986525968	-0.1500633263782579	-0.09105594873927243	-0.04576721296116908	0.00134939330399228	0.1051445017474769	0.6081213707990736	0.6571100873175089	0.08612106039410061	0.01680696634841939	0.191321361530064	0.06374871423248324	-0.3611737575129517	0.3929023290588796	-0.3757837197692012	1.269774458632341	0.09925052231922749	0.03988396079582184	3.195680706675021	0.7873001930278021	-0.3860867033875713	-1.847915189871406	-0.1275286978386855	0.7257689935203921	0.02674754266621348	-0.4145867411723606	0.2694550945901492	-1.185137673730698	-1.376671939452591	1.185137673730645	1.376671939452606	1.5340060079785	-0.3049728307178205	-0.0841987403587505	-1.409480046565757	0.3778423038181452	0.08867701708455761	2.561405290749955	0.5284209576807096	1.293440753606056	-1.17453903037378	-0.05402004716525609	-0.4487202764501562	-2.101315414428336	-0.04845205489039262	0.001068406308940349	0.01411372841413016	0.00105565894692109	0.01204796207769881	0.001020425810406348	0.003725375354930665	0.001033319901935053	0.004530932004175043	0.001177550439084755	0.03147814223445555	0.1404592421275356	0.1405372218522919	0.1533183461530387	0.1419198120159285	0.01342405692818171	0.01887699300707396	0.004760212514325806	0.04633203353218503	0.001327631000892302	0.02224433363432047	0.002197511432546454	0.03295589129346194	0.001473905602508851	0.05913191812154192	0.001032199696656243	0.03734401589554614	0.001021057691765487	0.06462460578837174	0.001115407340184495	0.006730861779120043	0.01279722733052588	0.03418351377460437	0.4418898344240755	0.4069776553821175	0.001088644140561379	0.01680489954228322	0.1225631771249889	0.1375024871413146	0.007953536576228774	0.01733350928515918	0.001141026450842225	0.00422963127223691	0.001220249066702449	0.009449248865035851	0.001277350539066369	0.01966240071480444	0.001140746934723066	0.008504488188264497	0.0611148969362441	0.05396658130352635	0.001029061781199888	0.01280966263121536	0.001412672743111306	0.02122945180686474	0.004106695121752195	0.01957452602511288	0.001049395920796793	0.002697025607811264	0.001590387744361242	0.01938830707322321	0.1804524424441483	0.1782620549156069	0.001415475710073919	0.04192888615600208	0.001045734090215695	0.008761140019366686	0.001110118727516418	0.008039449934578318	0.001016942807811449	0.02954051754239086	0.3507248657722957	0.2930929946167019	0.1631126599265823	0.1738538492487885	0.01640872594859319	0.0471245836480112	0.001017730687526132	0.02782714585063855	0.06929162584183483	0.05629269594668649	0.06181213474043661	0.04462532744387936	0.05770964117062995	0.03888747414556735	0.1060484944656888	0.08999871444188043	0.1136172710865069	0.07880060503083822	0.03070266755247963	0.02715623023865991	0.0327572535248218	0.02377975923949784	0.1320633026051656	0.1150578947128158	0.1541035229502318	0.123081897418942	0.1129411612997288	0.08795378447560367	0.003688995626341177	0.01105411155359317	0.001357823205586979	0.04852350855128741	0.04429225828483715	0.06441810341524207	0.001500683601910677	0.0303647358786034	0.001250332262645806	0.05492290085077955	0.001124675314459436	0.006496733707740326	0.0010874005706776	0.008150950420082854	0.001017188777160158	0.00953563850465053	0.001024098016600686	0.02313257415746737	0.00107548485254536	0.01833278579117981	0.0983598964026873	0.09606068783152787	0.05554945869746773	0.05378275302579782	0.0102436109519418	0.03692544830468165	0.0739427154487705	0.06844505541576347	0.06163463511482756	0.05742285424843262	0.05135838415535637	0.07177434809862623	0.02044176664951125	0.02657934146651978	0.1592012319633308	0.1134209084772873	0.001177147962506815	0.02021300921264213	0.07131006795891563	0.03843446536568402	0.02636416351857322	0.03770800122529864	0.02455491595230416	0.03647519727228059	0.001455864776242411	0.01972044983815321	0.001487600716362681	0.1305963016423463	0.06196918717814803	0.08375886534564232	0.06029275172035178	0.04509491555227557	0.04196190040222897	0.04165748123167225	0.001016256259328632	0.02164463099035949	0.01966730582772812	0.02002278393106915	0.1305874800646105	0.1074428121683295	0.001078926130177669	0.02596371706343674	0.03649769960209478	0.0804123966363636	0.001042004711464563	0.0271543731695213	0.001014749727174802	0.02116713943859948	0.001028621548317561	0.01809069440565806	0.02336564300738922	-0.01487864127602662	-0.01423219851803736	0.0193646760833674	-0.007829368826577848	-0.02947168317015927	-0.01124242239187471	0.002785299855193374	0.001076141117189547	0.001066905935626363	0.001018095669962317	0.001028945521766762	0.001229180713636795	0.1483771351745866	0.1504773897040214	0.01612854913900752	0.002878376426663036	0.001288475984336438	0.001883177868190144	0.00141266864693665	0.001036564780003911	0.001024147595551625	0.001006709578581996	0.001034636986778775	0.4172672971222745	0.001088555644223509	0.1570379935172359	0.01744786978666273	0.001123123292525449	0.001221892619457569	0.001274003122527853	0.001142558328351156	0.06110940152521937	0.001022545738072079	0.001486436004605598	0.009339088879871173	0.001042139644757419	0.00150995491666524	0.1889485357688777	0.001676569806072032	0.001036455792448712	0.001091222003414788	0.001017751256034724	0.3790129711258232	0.1457982301809667	0.008721914717626272	0.001015867972625621	0.05264745978400887	0.04652487866812079	0.04407441830397999	0.1047329403457913	0.1070520057744937	0.03295810560922582	0.03275983902044249	0.1218298203669345	0.1683868762152033	0.1279997317866429	0.00471553542878534	0.001316694675167435	0.03440916140751131	0.001489537210095565	0.001246136717299309	0.0010742888666556	0.001034611213710628	0.001018505801684342	0.001024899509222739	0.001075325543030453	0.0902366976902324	0.05051855039846519	0.001094389201280338	0.06048703620260158	0.06236553989901533	0.05631664222394141	0.02077600805453562	0.1609706407321515	0.001127953241935978	0.06513115369310254	0.0219027773224366	0.01702859730409327	0.001358053246296004	0.001502723153527445	0.05399340301029782	0.06066918475233773	0.03901163641335526	0.001007049218911093	0.01081598495148987	0.1452363750922217	0.001084155308642218	0.01598754355249611	0.001048965204400235	0.001017112712925357	0.001033226306648531	0.02302797755808124	-0.01519705757086187	-0.0137011727635367	0.02021087924582607	-0.005746231809632203	-0.02577147828050421	-0.006948340523053975	0.01027840164096778	-4.942834807866165	-4.442803376983768	0.07480273504927151	0.05127174450829935	0.0152769146387705	-0.006744591958673492	0.05831694538415404	0.07983012093080472	-0.1618400921870585	0.1532685270364915	-0.07260088954070018	-0.002510476860952987	0.005955104216545591	0.03508562122187318	0.1566802367867118	0.2887654195504963	-0.01469756588363779	-0.7249995747757433	-0.7568330378164089	0.02116457129902971	1.769658582417429	0.6236420158353509	0.03768953376478823	0.02519840258158737	-0.03795439955549093	-0.01291962925924982	-0.06999280496862471	-0.01990739788720506	0.05739869810779028	0.3653140995832186	-0.006720071411247497	0.009488198074985733	0.1761060161282384	0.06668484123047794	-0.01804776521437402	-0.005208953225329945	0.05459092184453435	0.7621751339463088	-0.6181046390344946	-0.3471481975121756	0.05731982856637361	-0.7279161644963957	-0.6153734390561019	-0.5115742948936786	-0.1132425575449959	-0.3131204475212068	0.1170249541001418	0.2233753306624986	0.08574437893038188	0.692699056842749	0.5507033944615585	0.05641497254076009	-0.02723106372563806	-0.592423588133545	0.006033920861843717	0.05234060497273246	0.0382129624352605	0.07267409481023215	0.03649762386313991	0.1416334340814687	0.04270803855341043	-0.1323973340457801	-0.297817210360306	-0.6287511475224081	-0.7417452225867622	-0.01816504791145336	0.4214722129241164	0.05839609511378414	0.323539368886373	0.1434052834374919	0.06546936081000783	-0.2727223694360538	-0.4783740479913824	-0.0008865378376080316	-0.6897076481711671	-0.3843939796366836	0.4512687522984527	-0.02466406107803241	0.1370300958754622	-0.5246458982194635	0.4704306233122384	0.06600999869352242	-1.034461650715402	-0.06062543529200575	-0.04679460731226106	-0.03976109360333679	8.720815289198539e-14	-2.05067429227304e-14
0.24	-0.01172503864544259	-0.04651211917740526	0.07007672471304774	0.5339177071842656	0.9379264573907844	0.008263627096186233	0.3019050816944128	-0.05715259369572118	0.0224636542868946	0.1094034351807544	0.08342176756304273	-0.1303119582456247	0.006225636168186041	0.06529689766147487	-0.1084637849961241	1.091113613623206	0.1584264618139914	-1.091113613623207	-0.1584264618139956	-0.2120763497985688	-0.08421286142789673	0.01534574699743248	-0.1645252803624949	-0.08730278298463574	-0.04471418067670831	0.02599239629851026	0.1103710907246364	0.6214295259333968	0.6471827321878474	0.08630482922882879	0.0116607627481764	0.1716074655231608	0.06350325724591589	-0.3746504561503627	0.3927527591670772	-0.4604084856801537	1.260332138583181	0.0718975664134605	0.03595227276173829	3.059775111250608	0.7813547420566651	-0.5021960135484664	-1.795649845560086	-0.1382374939371938	0.8949586621137882	0.008759564516632743	-0.3886761914674097	0.3615708008338233	-1.735916491142992	-1.329891826072104	1.735916491142991	1.329891826072105	1.56601760061096	-0.3384728313349793	-0.09119189610946325	-1.491429392495744	0.3715084696512589	0.1225573233496693	2.371720203567643	0.5209175328109397	1.368123329952904	-0.7814197277461643	0.07603933807306876	-0.5770249264682406	-1.842159762710152	-0.001047822934615678	0.001074027130133322	0.014536690929914	0.001063986345266718	0.01251567435185191	0.001019220695710498	0.003750380107663293	0.001030598967295383	0.004480809755872361	0.001216137615233794	0.03206103586940713	0.1453372765764466	0.1419954317452449	0.1521443723302748	0.1403974924799305	0.01538920250369529	0.02060165651880011	0.003463674095122608	0.04549905182129517	0.001302450813762383	0.02222504819835859	0.001987351371272714	0.03303297512844045	0.001428963543660272	0.05950577159644552	0.001035137099476386	0.03893587204863883	0.001023131665432744	0.06754328566055923	0.001062986535245525	0.006551847712488682	0.007206809819652206	0.0288640139939784	0.4325798323668379	0.4000432187756596	0.001088620081170523	0.01697220937489328	0.1404731188508472	0.1552790135875159	0.01537514543830211	0.02485441739671699	0.00112971458597905	0.004517686812188284	0.001221488876300166	0.009593401124035866	0.001267999029793184	0.01933882729226175	0.001138680761081687	0.008375559987663553	0.06149250565296665	0.05359639187540269	0.001025107334598349	0.01268147805265203	0.001467068002318514	0.02188910174364014	0.008382130004784249	0.02403332906157897	0.001044608278946949	0.002924969370215577	0.001531362848079167	0.01935384121135895	0.1844438318893765	0.1803094476033926	0.001623843824405967	0.04260912870200718	0.001040096445434969	0.008604266653518423	0.001098314384862099	0.007971528890285665	0.001017340250170099	0.0301022698164317	0.3616777876210975	0.3005831835160777	0.1543802102698865	0.1671056647168028	0.01084494510149981	0.04283401904522895	0.001016606053465836	0.02853268397331225	0.05986738990860332	0.04913109634584106	0.05309378101220922	0.03863584502730513	0.04981145538329061	0.03386455614339919	0.1049429139884663	0.08870607100192514	0.1100915946322065	0.07585157025108104	0.03149534204392085	0.02781094869279672	0.03202437681796173	0.02543516843566094	0.12624896715357	0.1151308187193474	0.1612161175862071	0.1301700530617381	0.1209965377820092	0.09361517904988267	0.004824223735259642	0.01201443132860621	0.001327938425894654	0.04826890275321718	0.03873191254042684	0.05890203517829105	0.001494499241709472	0.03043450644398583	0.001246617059817913	0.05543590587863386	0.001095839351539709	0.006995319013183557	0.001060119082443218	0.00895563285480622	0.001017992993143988	0.009867478664196761	0.001024820059564592	0.02462805520963331	0.001076889196477501	0.0192475006988915	0.09339049044352737	0.09404616986355054	0.05298821627045851	0.05123058639570283	0.005882517362280007	0.03231517357551877	0.06566032409314991	0.06085141761309373	0.06165673154161517	0.05694929843825715	0.05406890801796797	0.07556030416083558	0.02069896861138802	0.02716325996494732	0.1600058122660215	0.1161475904667871	0.001149352927248796	0.02170350230210001	0.06698607408070953	0.03875496446439846	0.02364929651621408	0.03505857898236164	0.01916565369083006	0.03113279952611839	0.001391606285075509	0.01965082397844499	0.001507063829495406	0.123544778818939	0.05733563567162058	0.07986551102758367	0.05959176923343568	0.0488534251060834	0.03955050829734413	0.04066700587159384	0.001012074935958494	0.02326086016779106	0.01511759829983011	0.01590546160759828	0.1384534150581284	0.1126499529925571	0.00108197343650033	0.02659047864183354	0.02330043739664178	0.06957509415899743	0.001046934625436691	0.02645231306023738	0.0010164197550607	0.02062716344702642	0.001031886164289173	0.0176367184361364	0.02275928544866993	-0.01507010641499659	-0.01365326242736816	0.02016040355977525	-0.006389661684718392	-0.02612023842458229	-0.00662886025421057	0.01100183927736213	0.001082948488066206	0.001077354557465859	0.001017788052464999	0.001026730968419519	0.001278465370498063	0.1565478842049077	0.150129300897624	0.01868486306586958	0.001449160895936174	0.00126566120491046	0.001670308992938299	0.001357081113427011	0.001039568003830725	0.00102625432993722	0.001005896611796296	0.001021416229760746	0.4071303425355968	0.00108862144537582	0.1761185851363023	0.02819125453624565	0.001113424483585683	0.001223502634800551	0.001246342799489447	0.001132076245660161	0.06264381391783479	0.001019599177197069	0.001554318614108944	0.01578065982795731	0.001037487142792416	0.001436916647344604	0.1928702419819945	0.001973510121215806	0.001032235127960908	0.001081470424503079	0.001017784180288563	0.3891547578319279	0.1360008913730048	0.001557764050644372	0.001015046452012084	0.04371826792327228	0.03846539958822599	0.0365809443731869	0.1022698485907759	0.1032903395451231	0.03205795269511593	0.02996024798783933	0.1139605123594669	0.1759622274156019	0.1367144667247799	0.007034727628323518	0.001280453078928334	0.03007221314586842	0.001486549108654602	0.001240060874103835	0.00105770942200916	0.00102770743147071	0.001019118954624088	0.001026103034006169	0.001080612019504319	0.08339422999403347	0.04915392197193305	0.001077368532082664	0.05028344700013313	0.06116928663365537	0.05838483983753032	0.02115551026423646	0.1615603166869841	0.001113037894333179	0.05833048793470851	0.01943615209592717	0.00992894794990444	0.001296168083466996	0.001546343869523638	0.04938105363119498	0.05718942339362335	0.03480259576972011	0.001007905741661427	0.009314250969019514	0.1546455920469715	0.001086070653843344	0.00151427139058958	0.001054632490081569	0.001019023475955991	0.001036986645039398	0.02201858183524424	-0.01519809597603389	-0.01305037116861439	0.02093089319315754	-0.005271669480402892	-0.02294317375104513	-0.001855557982124788	0.01958009751772835	-4.619801067490531	-4.113806658390366	-0.02328704459904064	0.0369868900386076	-0.02304133286107447	-0.0008132890757655563	0.05858172892278395	0.2154382615864978	-0.1451219006668553	0.1868001387890816	-0.09464300002997597	-0.001388843976889102	0.00969212710782401	0.03961114311786585	0.1623865896386365	0.2958167861289697	-0.02660048667245268	-0.3506491443039831	-0.6231825900668242	0.007726921401350641	1.789637419232352	0.8582258778694506	0.01136981914908282	-0.007264894279808658	-0.01570188396182307	-0.01131878144997771	-0.005485980321345096	-0.00632946560104286	0.08337876317123896	0.5024154229358436	0.08321791565726699	-0.02802418036805067	0.2350073697317356	0.06756980501260508	-0.01036204166218825	-0.009920017228115261	0.05855391135684847	0.7491609922456993	-0.7431095891307943	-0.5162559306698872	0.08697237232798416	-0.7052666962885964	-0.5831498791796682	-0.493994252348747	-0.1413781894889808	-0.2754675841718175	0.01773183223077867	0.1056803158909569	-0.07257966616858952	0.7123828292036386	0.577369524527208	0.1230332223242718	-0.02416288366671452	-0.5069436869424481	0.01041779251303557	0.05376032508376756	0.07091370782241892	0.08937164564460209	0.02694651172145567	0.162780294991608	0.1878419572409006	-0.2719392332019044	-0.2127807311897718	-0.3146031857153683	-0.7763933350434731	-0.07397841424730223	0.3286196627309229	0.05700877177270935	0.217478554573982	0.154962914854555	-0.003191842766268493	-0.2606034362599781	-0.5703871932700535	-0.0189384865835804	-0.712088621372314	-0.3957614306864704	0.2922710622910829	-0.1722595568399333	0.2140525044598759	-0.3048251564896582	0.5664962818537436	0.06147369406289718	-1.139229208767593	-0.07898256199912659	-0.06077216616988037	-0.05042659650496819	-1.187997838193105e-15	-7.774615531109162e-14
0.25	-0.01540872488382755	-0.04270475465544323	0.06520286878727874	0.5464807953117627	0.9385098646153042	0.008587525887152217	0.33164424505404	-0.04944127305828885	0.01720229686237225	0.09159409901154134	0.08206394329280839	-0.1207662399772134	0.006103405833488732	0.06169851687313026	-0.1045405388646615	1.071081396709229	0.1454270161418325	-1.071081396709226	-0.1454270161418369	-0.1962678082256607	-0.08778335162914817	0.01438030705007483	-0.1799800402716615	-0.08363502708831508	-0.04328878553766941	0.0489035273475314	0.1155695970091596	0.6354808711369228	0.6418214432683407	0.08755248810994513	0.005340241647919272	0.1541922624954876	0.06381042838168831	-0.3588918336197564	0.3664585397797429	-0.5114524092584914	1.252609275671556	0.04493511778817108	0.02847148515734564	2.881742310813153	0.7597691868643441	-0.5411816510877459	-1.769077306477348	-0.132218194989237	1.007463434872553	-0.03563467401080855	-0.3279245714162149	0.421107582904701	-2.268704898224941	-1.268001433580673	2.268704898224839	1.268001433580686	1.595109024528139	-0.3756753080950707	-0.1027077431478733	-1.583884519136471	0.3654621178730419	0.1636982708028074	2.203946199916476	0.5203154046405231	1.439701524533661	-0.3338554431040571	0.1681046382980355	-0.6814345924248995	-1.644578743337343	0.06269790907482629	0.001079686886688185	0.01495244627254549	0.001073304405425757	0.01299117400990312	0.001018339895628974	0.003766346434807501	0.00102831184351171	0.004420063013752162	0.00126819726317957	0.03263320880702753	0.1508644298006404	0.1445750161510322	0.1510500123583048	0.1389600289154589	0.01643271530296599	0.02153758566680675	0.00244798669995509	0.04477399498312242	0.001279438679726023	0.02222264161630142	0.001783583026681038	0.03314713829340399	0.001371906922785373	0.05992311216300283	0.001038209360661136	0.04056251346323828	0.001025533814467124	0.07050936205807068	0.001034942504475234	0.006391646012776401	0.004202906076563092	0.02573847171769615	0.4236108781620848	0.394677357696512	0.001088022861775177	0.01713360772695315	0.1580243478723084	0.1729532673500838	0.02097467488683399	0.03069274659272682	0.001119464798805905	0.004775816925607412	0.001221410895237148	0.009729254917746108	0.004140846598069843	0.02124861834513659	0.001559111310476629	0.008520669982888758	0.06268935408479412	0.0538779928468901	0.001021866098095849	0.01265519214260209	0.001576237492826892	0.02260155863123143	0.01280990343797152	0.0286271977547431	0.001040060100002682	0.003126518868470462	0.001463720357188597	0.01928974723123713	0.1883079325628922	0.182969733722537	0.002611147264945093	0.0439757555376997	0.001035725388468332	0.008441232161953966	0.001088614622843627	0.007897267935935261	0.001017676953670894	0.03068859625421316	0.3721183400522677	0.3082517609143863	0.1442029389174647	0.1589117889908161	0.006299769796631719	0.03887060514970922	0.001015620795346646	0.02938720575472845	0.05097675074908033	0.04237813872671703	0.04493669572822324	0.03307128654176075	0.04235331925769845	0.029154146352055	0.1027166859869304	0.08697641363981154	0.1059956463745634	0.07312868893800507	0.03141308879612714	0.02781716801599679	0.03033069514710519	0.02621235404647316	0.1192841632212608	0.1138020582325104	0.1672629576323632	0.1371284338340265	0.1276642891208525	0.09914786833941654	0.007025656069030253	0.01394777432391928	0.001311536464238452	0.04805859658869902	0.03446934585070874	0.05438638063798552	0.001491461885257798	0.03049333590047698	0.001242178776571959	0.05589335314543402	0.001074872034493572	0.007609784534406405	0.001043214808657248	0.009914746387435083	0.001019104885008494	0.01018521584846625	0.001026222236150919	0.0261538431255401	0.001081339522138343	0.02019060773010388	0.08733981125001165	0.09083702583883869	0.05059271839850599	0.04902953261184106	0.003544652765912121	0.02961550187172364	0.05695394772253936	0.05359494532275482	0.06069314639896723	0.05588780704259613	0.05632558157239553	0.07862928232467363	0.02082000267469438	0.02764965653360843	0.1608607607137433	0.118176921133277	0.001131713123957639	0.0233122937336278	0.06139901239395053	0.03853403429844057	0.02134529608125658	0.03280055153509322	0.01364776440095646	0.0257704013564304	0.001338401503669201	0.01958022157518372	0.001532800236233144	0.1162109379417893	0.05248698244739492	0.07576084208295689	0.05745832305644679	0.05123639694351224	0.03642353770018185	0.03881358731677337	0.001010119734504958	0.02495249384949731	0.01240060903714752	0.01346892605971114	0.1461684330437341	0.1184248750952275	0.001084013916931947	0.02714081521984014	0.01294561942196124	0.06102764186301272	0.001053438740311856	0.02555617214287158	0.001018619548959129	0.01994109019216572	0.001036225537808595	0.01706463873981488	0.02212267186340962	-0.01468225639214883	-0.01297876509762697	0.02083027262736158	-0.00554768997815729	-0.02370757215110881	-0.004004474560782534	0.01279371973230796	0.00108780366648594	0.001087783658478615	0.001017114530997114	0.001025254999483817	0.001359616251092556	0.1619337593678883	0.1486540296110792	0.01663263521135466	0.001327071363104566	0.001246837740301243	0.001486654192312012	0.001274671236124912	0.001042962927952032	0.001029539515418897	0.001005630568068717	0.001017475909989157	0.400880673447187	0.001086368661614695	0.1931625193555388	0.02625570000014781	0.001104874844539469	0.001219491043296424	0.01214825339066529	0.002729276694608407	0.06554562108823549	0.00101755664574949	0.00180493846499053	0.01909987309634027	0.001033497908078709	0.001356204379091911	0.1963668215279867	0.005056043092269357	0.001030279785887625	0.001076017999384923	0.001018233132283477	0.3982368322690488	0.1217168230269992	0.001323451981809642	0.001014213792518342	0.03667456498778587	0.03200690218741694	0.03055767534166564	0.09724902145171546	0.09746076165431258	0.03068614207572848	0.02702524358367154	0.1047590056583217	0.1777466629127267	0.138144856186478	0.0113279594371961	0.001306288468084119	0.02893995790889789	0.001489772960672731	0.001235436280626539	0.001049098706930934	0.001023853292821776	0.001021229245055996	0.001029017147443226	0.001090507398423717	0.07536661572198432	0.0463587322178532	0.001075496693597465	0.04223328255107843	0.05802151516017787	0.05975881010257907	0.02078417242579702	0.1627931927013025	0.001113607466416188	0.05080942095189164	0.01818441463755588	0.005585041659613752	0.001271780802729765	0.001570880784407639	0.04397926698279214	0.05272069335882872	0.03097202583979116	0.001008236558605649	0.00954420119878133	0.1608716628154395	0.001086195011908429	0.001410902740204955	0.00106492650232471	0.00102250421204237	0.001043919251325796	0.02156933030068129	-0.0138817347021929	-0.01224698291109548	0.02141964524231099	-0.004926534669799664	-0.02190642459768642	-0.003099222130280733	0.00915649795891732	-4.318618403280999	-3.731962572772797	0.07433088702397533	0.0533421610717033	0.01392727415871498	-0.009109576572909533	0.0561477677050193	0.2919989862379255	-0.1453461735871189	0.01381458790013109	-0.05576821282808921	0.0007578791881388661	0.0130259395530225	0.04363374465180828	0.163431078705146	0.2978819352170567	-0.01040870649780333	-0.2626543856164913	-0.4608941296514384	0.02029998703100523	1.745941984910216	0.3485444322247897	0.03278548812048108	0.02400600403757247	0.372316476874977	0.03846988212775307	0.06057311427426169	0.00101904045198285	0.06623758675723679	0.422303821933646	-0.01219908416879943	0.003701552656865472	0.294826083598499	0.1941751325931174	-0.01975009517580499	-0.006272839963318061	0.05934629724757953	0.7853495510740893	-0.9029695123297194	-0.2816715797884151	0.08745804890954784	-0.6453860553106666	-0.5301228561805996	-0.4491141900580354	-0.2043695157408987	-0.2719255453696656	-0.01959645547000778	0.04566342527820942	-0.1947113672637898	0.6788009240368762	0.5266509121954833	0.2525421562455953	-0.018303327256983	-0.3924234833302288	0.002747111513413497	0.03971218655494974	0.05774292610984776	0.1023529243023748	0.03373243894678245	0.1474261182293963	0.04701313193138427	-0.372860069632633	-0.2244856707855089	-0.2214674210620819	-0.6860355629722459	-0.1380295004862732	0.2821276973669427	0.03827201984594605	0.2023810316471359	0.1666499798442536	-0.04531683368855125	-0.1962276830963141	-0.5055237400118345	-0.001071485221306593	-0.747895817707003	-0.4253381208381058	0.1784898125819516	-0.2032976926821285	0.1437549001319244	-0.1855070397770366	0.5941635308515075	0.04948397397181222	-0.6100447963507205	-0.09953873562946365	-0.0760789629270915	-0.06345762729264809	-7.75020004628236e-14	-1.209676612787609e-13
0.26	-0.01883897616000061	-0.03922818049074475	0.05990588233209112	0.5589763684732995	0.9388281845312654	0.008825936793867464	0.359413622913388	-0.04198001392963623	0.01181789767019597	0.07396469068697382	0.08079958696578979	-0.1102971206819792	0.005464361840199037	0.05879991412837712	-0.1000810501894156	1.045775955527194	0.1331063506380335	-1.045775955527194	-0.1331063506380363	-0.180185803096864	-0.09172736957351157	0.01327535913870631	-0.1958902093412222	-0.07992515246208456	-0.04141668393378652	0.0699401241704742	0.1208080324283055	0.6501746726996638	0.639645275586762	0.08955916599778897	-0.001855035077044724	0.1386419326461715	0.06476153260710928	-0.3239634637095942	0.3265946877156107	-0.5450345915622802	1.246829145391082	0.01888010474062998	0.01885469591159231	2.665818011187505	0.731342440297539	-0.5268043671103545	-1.759664276631856	-0.1195439052966728	1.079638867481229	-0.09460316686606716	-0.2487205828061207	0.4688193095750157	-2.790561344754079	-1.194135792400131	2.790561344754078	1.194135792400131	1.620710311787571	-0.4131783799573222	-0.1190934889115111	-1.582511224574689	0.3799322156334148	0.2118986163184695	1.996813358353108	0.5289033597343062	1.496614601795075	-0.1443954801607557	0.22784313941852	-0.7519760514102876	-1.46918512703835	0.1277387949951029	0.001084944150814778	0.01538116414763768	0.00108317801480027	0.01348709996299194	0.001017562782731533	0.003782779107887132	0.001026430473269771	0.004343147879906102	0.00133479585803515	0.03318988940563743	0.1562984946748008	0.1476658188033459	0.1498031741354626	0.1374310617809955	0.01596969676048269	0.02114652621710723	0.001876432470354552	0.04427569066131968	0.001258519841238771	0.02223721281458547	0.001589783193632349	0.03329120259287971	0.001302168884008359	0.0603739819786321	0.001041443004850537	0.04221428133123731	0.001028377672951723	0.07351059320178327	0.00102079238577592	0.006244296517657587	0.002676353798499754	0.02384702478805086	0.4154601636247104	0.3906072461048609	0.001086597575993705	0.01729315387553671	0.1750135054665019	0.1902124263182152	0.0228968218467679	0.03260739545894473	0.001110065129368034	0.005023982266484961	0.001219365944902377	0.009864928224826462	0.01095757535406885	0.02627828447652939	0.002566512745181448	0.009107539662865458	0.06464706216351995	0.05478319295398554	0.00101922447712723	0.01270079399891934	0.001756049872181867	0.02335635292693692	0.01666153973044592	0.0325983156247206	0.00103579147561181	0.003295166322744972	0.001389535951046145	0.01919779551940768	0.1920166474418544	0.1861614938653918	0.004638828023212581	0.04626102276309307	0.001032562691384287	0.008259159979580013	0.001081039088846071	0.007819258764326473	0.001018069807986314	0.03130189418238751	0.382051200108216	0.3163060758107281	0.1322371489192932	0.1489001953449546	0.003857017662172326	0.03709569282240421	0.001014711871367627	0.03035236625029906	0.04280563116145795	0.03622215068415242	0.03745715364528403	0.0280261671387323	0.03547033211053564	0.02486174265953198	0.09929982287965992	0.08462235603085876	0.1011441180424718	0.0703567220051106	0.03072066178534067	0.02735684982581827	0.02804229166171746	0.02626656932169086	0.1113236382938422	0.1112058126528539	0.1716168221996211	0.1437362235181224	0.1321449581777514	0.1040978488701091	0.01024811162723047	0.01684341004316531	0.001316250602784281	0.04789473664897915	0.03165215026868933	0.05112884026745728	0.001491553725220609	0.03051742892882311	0.001237647295492531	0.05626981077534716	0.001060084550026958	0.008265448129115126	0.001032837932378617	0.0110007286091679	0.001020716209943554	0.01048475772015781	0.001028380723541798	0.02767755417467151	0.001088513272692815	0.02111243699495185	0.08037458868803429	0.08652955851309731	0.04800423706444935	0.04679976007580676	0.002361056993364209	0.02796309983251515	0.04842223447428062	0.0469080175548043	0.05874326579793963	0.05419451571648583	0.05817474350483873	0.08114189265477641	0.02070371297422837	0.02788872991958885	0.1618626369600891	0.1204750801581963	0.001123179842490511	0.02503359406759185	0.05488569110362031	0.03776217492543155	0.01953934512722336	0.03102951272214022	0.008649573611345331	0.02095369873985716	0.001299598595288726	0.01951160439790136	0.00155793595227793	0.1087225371920631	0.04734536586118402	0.07135543335880115	0.05425745523427281	0.05230655150550237	0.03294834494889982	0.03650358124684066	0.001009308098894358	0.02652557153540629	0.01111482229541636	0.01213481907821606	0.1532196997836488	0.1246467314530193	0.001085095995797841	0.02759796516994046	0.007441215945832786	0.05657852731436189	0.001061838473892736	0.02447567606444243	0.001021460106867826	0.0191128546260696	0.001041862053946679	0.01637820019958547	0.02161096631194738	-0.01367539886863884	-0.0122183404827004	0.02137939701599255	-0.005036942868901354	-0.02221218395771168	-0.003958788761743785	0.006441946844749091	0.001092658844903626	0.001098212759491636	0.001016441009529433	0.001023779030548055	0.001440767131687051	0.1673196345308689	0.1471787583245345	0.01458040735685084	0.001204981830263147	0.001228014275692413	0.001302999391685427	0.001192261358821998	0.001046357852072002	0.001032824700899604	0.001005364524341593	0.001013535590215491	0.3946310043587757	0.001084115877854386	0.210206453574773	0.02432014546405774	0.001096325205493891	0.001215479451792383	0.02305016398184166	0.004326477143556489	0.0684474282586362	0.001015514114301401	0.002055558315870717	0.02241908636471695	0.001029508673367441	0.001275492110788823	0.1998634010739788	0.008138576063322687	0.001028324443815261	0.001070565574268736	0.00101868208427707	0.4073189067061694	0.1074327546809934	0.001089139912973959	0.00101338113302818	0.02963086205229931	0.02554840478660712	0.02453440631014407	0.09222819431265446	0.09163118376350186	0.02931433145633743	0.02409023917949692	0.09555749895717493	0.1795310984098518	0.1395752456481766	0.01562119124607004	0.001332123857250308	0.02780770267192702	0.001492996812689833	0.001230811687146985	0.001040487991845987	0.001019999154161464	0.001023339535482382	0.001031931260880528	0.00110040277733433	0.06733900144993386	0.04356354246377397	0.001073624855109842	0.03418311810202187	0.05487374368670001	0.06113278036762761	0.02041283458735698	0.1640260687156219	0.001114177038496296	0.04328835396907351	0.01693267717919375	0.001241135369325528	0.001247393521980205	0.001595417699291777	0.03857748033439059	0.04825196332403234	0.02714145590985999	0.001008567375542058	0.00977415142854287	0.1670977335839085	0.001086319369971465	0.001307534089813597	0.001075220514568171	0.00102598494812508	0.001050851857611403	0.02112007876611833	-0.01256537342835182	-0.01144359465357649	0.0219083972914644	-0.004581399859196278	-0.02086967544432731	-0.004342886278436603	-0.001267101599894167	-4.048517551756468	-3.31397308951686	-0.02069453817993541	0.04107214901575298	-0.02294806370667168	-0.004046967422245812	0.05548326112617104	0.3176819108912534	-0.1634226146653195	-0.07859758089257025	-0.04929249665579138	0.002006712092794839	0.0156723540117732	0.04631699292999743	0.1674118803199876	0.3028477353697605	-0.02403004578583279	-0.1038300750120038	-0.3640326925653186	0.007356480667855643	1.706618460330855	0.07348981190284945	0.009376864657807155	-0.007300991633078048	0.6082731317425099	0.07703315549977965	0.1192338467990118	0.008048087672178463	0.09184624478882517	0.3778652582675393	0.07663750677682168	-0.03359573784634224	0.3413021744693979	0.2512978829402853	-0.01416957981510428	-0.01066966070420119	0.06394820943963327	0.8263084918513115	-1.106653173106852	-0.07855561702551946	0.1091001151300268	-0.5858727809744326	-0.4792620626670894	-0.4103930325778889	-0.2662582388678702	-0.2852847081407271	-0.07557567044680426	-0.03891375119308083	-0.3260766847220679	0.6422646115660084	0.4608277727595853	0.3154917670625958	-0.01487363856641542	-0.2553208529881212	0.003470506884017969	0.03756239770920682	0.07915332251481537	0.1147453834506675	0.02330744927957609	0.1623649216026154	0.183586403850565	-0.4916038934029454	-0.2185244816356899	-0.1051492529417845	-0.662484430552686	-0.20033840033889	0.2173460959836109	0.007544135235977367	0.2712442262599287	0.1774646954226801	-0.1133776841683639	-0.1632057094175605	-0.4612480825578136	-0.01854144669406048	-0.7430005958576108	-0.4559093865951044	0.02970760720418029	-0.2635770598582232	0.1903413052960593	-0.0843394432180328	0.6558831328801492	0.04283636848100324	-0.31956165921517	-0.1158535942209527	-0.08920462840846437	-0.07329836528910125	-1.42217140906128e-13	-1.50731977082566e-13
0.27	-0.02185766212275873	-0.03617996819045678	0.05430693468060507	0.571425131992769	0.9388909684461186	0.008963530643745093	0.3848503351020951	-0.03482333153944626	0.006758073526505083	0.05637229006149637	0.07966800420233161	-0.09924026953180708	0.004198875656387897	0.05673232593937601	-0.09514871286605221	1.015303371854717	0.1215815880912975	-1.015303371854713	-0.1215815880912976	-0.1638672681986029	-0.09603980524692374	0.01199715238934428	-0.2112154298088651	-0.07594496444695807	-0.03907929822907613	0.08856738361209732	0.1261780907269529	0.6653444219369061	0.6377177538114391	0.09204153165449976	-0.0096373625312736	0.1245614051156113	0.06642454530603187	-0.28010993271839	0.2823064517053442	-0.5745109851117368	1.243264554690559	-0.006377358649444966	0.008778329829454649	2.419379943391236	0.6983690292157554	-0.482315761367241	-1.757598965257443	-0.106088722195241	1.131170563269088	-0.1575496082935731	-0.1645190348298005	0.5172153546550328	-3.299886537247027	-1.107689433477021	3.299886537246933	1.107689433477032	1.64233955877142	-0.4488651429809949	-0.1357039989118671	-1.483551244758561	0.416181587322483	0.2519622831721387	1.715594906643462	0.5500878954287104	1.535375802106951	-0.2408432243068413	0.2575088738544996	-0.8043899567656204	-1.346781197701737	0.2036747195185561	0.001090357218108868	0.01580802861158527	0.001094495451359283	0.01399696270524244	0.001016930179784574	0.003796057441638411	0.001024939088503823	0.004261078037643366	0.001409879461891618	0.03372004271842058	0.1607143212012994	0.150663304946663	0.1487223318425517	0.1357456080455266	0.01462323820043849	0.01997735227965104	0.001537900205121588	0.04379081359539543	0.001239260477847539	0.02227044674584943	0.001450717820807459	0.03349807531921324	0.001250855759426331	0.06087108692539961	0.001045190654786591	0.0438924225955267	0.001031455245911537	0.07654780450937834	0.00101323916869333	0.00610368306818028	0.001863250323142499	0.02261146196519482	0.4078996222427147	0.3871684617504398	0.001085330647851971	0.01744767929803452	0.191100190252301	0.2067787520973441	0.02315138763253498	0.03267945845466488	0.00110271262238674	0.005266344675429111	0.001217798047773467	0.009996722360430695	0.02121909497736572	0.03369583602221662	0.006939499322763995	0.01166880533843369	0.06621704872339541	0.05558870153307596	0.001017176601101401	0.01281130724928659	0.001945045794594211	0.02409962369952428	0.0200290802571236	0.0360494227001228	0.001032183942520949	0.003467535352028091	0.001323724153786644	0.0190926808162624	0.1957321030144229	0.1897729369593054	0.007661166027605499	0.04940160052206899	0.001030084196065177	0.008070406289518432	0.001074879585468242	0.007735798889032714	0.001018472442938352	0.03195481583491359	0.392065448165038	0.324794557312587	0.1205310876901322	0.1376025335209635	0.002511517192684688	0.03656255449071647	0.001014049731563742	0.03141714068696263	0.03487961859304328	0.03037755656972922	0.03029156246196067	0.02329433348132998	0.02882830287889782	0.02079472946132728	0.0952495538226194	0.08194952493880306	0.09613637010170678	0.06767354838044913	0.02911856230639124	0.02619705388878607	0.02511257168150008	0.02542569327085549	0.1034143837729544	0.1080883079900797	0.1734458774008422	0.1500215622163998	0.1332447035575269	0.1082843819945786	0.01402534476091903	0.02030678464901792	0.001353782643490892	0.04778712451903513	0.03039461241254677	0.04926255500783133	0.001498899686675133	0.03051286033836441	0.001239580945208025	0.05655978769919191	0.001051036293395724	0.00898574576287251	0.001026919301219186	0.01219425471339729	0.001022283825352739	0.01075919119265558	0.001031546198527064	0.02917476088324134	0.001098190154565284	0.02202766332838013	0.07313026488243678	0.08155333075147142	0.04591747246936923	0.0450191908429279	0.001731535029475591	0.02685448448154859	0.03991794598652574	0.04031335196087768	0.05611998729452872	0.05206747082453174	0.0603022682053304	0.08337550183149031	0.02174079925749752	0.02856689899155742	0.1617945520177805	0.1231982978023834	0.00111860544831054	0.02684157128064324	0.04949345613622942	0.03725000194583076	0.01830067627660554	0.02978998329572542	0.005056175434439132	0.01753371634140355	0.001271112126358199	0.01944095546788067	0.001584984673866198	0.1012274497786518	0.04243268104448684	0.06711351029142179	0.05059574460988915	0.05225272734384501	0.02948345482904434	0.03402636004750374	0.001009228264839657	0.02799978250843508	0.01141910618264927	0.01187798392086344	0.1568894059106309	0.1311491183463626	0.001086594566664088	0.02796074222194541	0.004450706613441434	0.05424923897631746	0.001071469926278584	0.02322978507447638	0.001024738972957438	0.01815394958147762	0.001048383174103026	0.0155880828486943	0.02148011388336702	-0.01232342460020788	-0.01143857169551525	0.02203028791170424	-0.00482579117569923	-0.02079187343481028	-0.004438652798019437	0.002653939785441599	0.001098812594610346	0.001113100098450293	0.001016128653720356	0.00102305514280559	0.001528194626297659	0.1680090274922743	0.1469258280249731	0.0119334322312903	0.00116743566919791	0.001211741142976084	0.001308009201149229	0.001201749083865152	0.001051404089956285	0.001036209721804551	0.001005389933690154	0.001012292508989412	0.38857643768137	0.00108392371128069	0.2241616300260667	0.02268457464846208	0.001093986048563763	0.001216745227120749	0.04052263343557974	0.01768227019870868	0.06802409044575407	0.001014648653831205	0.002215778167548851	0.02488635829814819	0.001027515943033161	0.001237929327771871	0.2038580278230961	0.0131786906801862	0.00102681096993737	0.001066692817209627	0.001019068644812616	0.4188198382602982	0.09944239575260527	0.001107934951079898	0.001013343281850825	0.02198193825400892	0.01887526614004311	0.01823866536150741	0.08738571419180553	0.08703460806847681	0.02554006373232643	0.0198151581917247	0.08923952461743775	0.1736619625380096	0.1307928618094127	0.02023351214681897	0.001444306931932277	0.02991126791242836	0.001518034159462334	0.001250719203520109	0.001042574339881321	0.001021402447192475	0.001024402475555699	0.001037302454351181	0.001114915425947819	0.06035228971439379	0.0432391378339222	0.001073822401302589	0.02585627603037537	0.05110069288588348	0.0645538134244321	0.02501556567034052	0.1596308143523994	0.001113560223962593	0.04247809919591333	0.01692270612358753	0.001222991683956665	0.001236395105833379	0.001628233765593065	0.03475061739522254	0.04423116160762297	0.02406995606301069	0.001009634053409341	0.01342143285394921	0.1587207235031489	0.001089707336232455	0.001254149283220012	0.001086804737241463	0.001029984521894667	0.001058824652077475	0.02163728954858566	-0.01077789126926165	-0.01065478454188108	0.02277869130360783	-0.004810152535699523	-0.01930932130429537	-0.004995130049961384	0.002002765834403221	-3.793830229770142	-2.907324083584697	0.07453349952925158	0.0562619378087965	0.01349373028809293	-0.01051382859180926	0.05082098016982266	0.2698140659748965	-0.1744106244201954	-0.1503146714910589	-0.04948756147345276	0.004402364655399188	0.02550349413897163	0.05306263457881107	0.1690704685076867	0.3057849695052032	-0.008789653114704929	-0.1238893871647574	-0.3158892672736869	0.01942355118386561	1.604277864051129	-0.05045118565884626	0.03194402990883242	0.02342832675851719	0.8643434525389028	0.4135208083972807	0.0414363636811227	0.01475069490012844	0.06371275352889287	0.3163031494230294	-0.01247271462583346	0.0009447277426791014	0.3801604258162117	0.3660700496719744	-0.02158468076570821	-0.00725221046253406	0.06776746738419055	0.8727581907212023	-1.135577548251306	-0.02449081638817417	0.1077865898153449	-0.5827766167121275	-0.466741806998911	-0.4025449096064269	-0.2704186879792955	-0.2522647754983335	-0.1558044654203544	-0.1313694656804361	-0.3004889312858783	0.6083744183715303	0.3674441566691088	0.3722362788507325	-0.006895538349757905	-0.1167378385653983	-0.002920171414408537	0.02230312889150457	0.06886432689179997	0.1236991078350166	0.02886462775481086	0.1418172457478239	0.04398602457110136	-0.5075000366535597	-0.1397429672502899	-0.1057891924401937	-0.6599222181168491	-0.2269015736201091	0.2264174046923182	0.127533554492637	0.2638718854499402	0.1835838057742631	0.008629688467222793	-0.09007780550328164	-0.2369105860419203	-0.001328445609203511	-0.7506197421029401	-0.3980640688247075	-0.04189357523612616	-0.2382515113245004	0.1185716827112347	0.03032981124754563	0.6335382786980513	0.03080536295885002	-0.158321509482937	-0.1322755638047332	-0.1019157894027342	-0.08396405360821378	-1.787802907908929e-13	-1.112285015926506e-13
0.28	-0.02444789889214865	-0.03359687786938599	0.04842054170221595	0.5838484794913622	0.9386995566185753	0.009003788505783544	0.4077583321178971	-0.02804513351572577	0.002228476447726229	0.03883704904563127	0.07869149102597874	-0.0876849254021498	0.002332258909738197	0.05551509383466732	-0.08974539910542786	0.979859601832078	0.111015107637968	-0.9798596018320747	-0.1110151076379659	-0.1473521541032938	-0.1006958001983669	0.01057815640139535	-0.2255816017525044	-0.07159999671713797	-0.03644976309940128	0.1039911498367894	0.1319093822454578	0.680842999870848	0.6348337241125391	0.09448692111354616	-0.01794084455882896	0.1117090923195857	0.06881124649204565	-0.2382736250346663	0.2335702918740872	-0.6025236569412639	1.241745941215819	-0.03195904373783133	-0.0006125016562417462	2.160074976596037	0.6556455669975511	-0.4207589541619068	-1.748232354708037	-0.08852998787935418	1.17933746338111	-0.2148292790952216	-0.0786493659971705	0.5630145970152899	-3.784798614786143	-1.002479373718942	3.784798614786142	1.002479373718943	1.660026151196034	-0.4818902355632385	-0.1472513366287304	-1.390701519773934	0.452888158572188	0.2703285013113113	1.356114714965543	0.6011500037035619	1.562380341134203	-0.335697064876373	0.2204478998862082	-0.856206966075214	-1.223542180130611	0.2724764924134318	0.001096140690927115	0.01624115550873688	0.001107598144661493	0.01451956948637842	0.001016457776348314	0.003810453709936136	0.001023831626321117	0.004169934756809627	0.001491121633403105	0.03421178058387365	0.1636515251696806	0.1528220750869045	0.1479690780606265	0.1339279994527575	0.01263791376863009	0.01823868348778312	0.001349598029159241	0.04324984653424794	0.001221493611753257	0.02232050591760286	0.001383633176073271	0.03379729853336428	0.001229939610984519	0.0614344074333122	0.001049587842924718	0.04561277262082856	0.001034686593040838	0.0796501014590314	0.001009477016650904	0.005974563274926377	0.001454559519661944	0.02175709909236068	0.4007879694601926	0.3844461589803419	0.001084601283587311	0.01759912384585997	0.206109800722365	0.2222506069703225	0.02249822508526449	0.03177089228749862	0.001097867484027915	0.005519831120359327	0.001217647107127828	0.0101288649198155	0.03471161385745593	0.0433472790301866	0.01567297982122744	0.01694397240648124	0.06689482055564148	0.05560329012083792	0.001015720208781049	0.0130097305469238	0.00211960674306422	0.02476870487348972	0.02294301843633581	0.03900331846523413	0.001029384151128573	0.003639531755296216	0.001272027709324385	0.01898412857340076	0.1995375550921097	0.1937481820118062	0.01165781749626316	0.05336747137276115	0.001028088419603107	0.007867395912930921	0.001069863807688058	0.007649616632593493	0.001018867036564842	0.03267987045649871	0.4024978017500118	0.3337886472691826	0.1101838298149394	0.1265346772487338	0.001843662766815863	0.03667750115318142	0.001013699886509768	0.0325867343985208	0.02697388387268216	0.02457200685388442	0.02326923010087422	0.0186985882351185	0.02227267049229341	0.01682013841659106	0.09083578054475817	0.07917176810246579	0.0912681315008444	0.06529313132097433	0.02647748895938308	0.02425234154827973	0.02152117534633136	0.0235970198743698	0.09609161990528513	0.105134740358195	0.1723001410017295	0.1557751376911664	0.1303312456760141	0.1112660380941707	0.01818152072031121	0.02418919811455795	0.001428627383028988	0.04775189086447162	0.03072591306659911	0.04881805070359555	0.001515087000487392	0.03048830657178971	0.001250501811420426	0.05675327618992961	0.001047557506260225	0.009721897120193612	0.00102466325890081	0.01346949617475059	0.001023598980764604	0.01100775792668141	0.001035815003902112	0.03060871560197653	0.001110285476563242	0.02288270072005898	0.06591809794304507	0.07630239022547146	0.04463719441873096	0.04396182868447474	0.00141595991005498	0.02606300847855112	0.03137104196959987	0.03364010259493629	0.05296235737094561	0.04961986433270729	0.06300323731419559	0.08561107405529242	0.02448588999225793	0.03042827851615573	0.1600326809677607	0.1255619695246241	0.001116010366905455	0.02869433135556864	0.0461609668944359	0.03788850069926861	0.01765454571495839	0.02912040401888949	0.00321720261543941	0.01593224324162813	0.001251368184536877	0.01937023330661787	0.001614913727880098	0.09381808524463911	0.03798479986998365	0.0632823751433698	0.04674657099881211	0.05144025728684	0.02618448902453884	0.03161086439412979	0.001009721969578033	0.0291784210576889	0.01335882844120189	0.01268856329312448	0.1558025591672578	0.1370963776851251	0.001089038152298598	0.02823579884994439	0.002905734710191314	0.05317158710382069	0.001082077933678314	0.02185114558754581	0.001028378337399362	0.01708775066023584	0.00105563034496207	0.01471414015296105	0.02178130359548513	-0.0106811117380041	-0.01065277535865656	0.02282744755170374	-0.004907909062300713	-0.01927820050048858	-0.005033436657794504	0.003571182388537748	0.001104966344314507	0.001127987437408336	0.001015816297911419	0.001022331255063227	0.001615622120908552	0.1686984204536798	0.1466728977254119	0.009286457105739235	0.001129889508124629	0.001195468010259925	0.001313019010612354	0.001211236808907319	0.001056450327839178	0.00103959474270821	0.001005415343041355	0.001011049427764266	0.3825218710039626	0.001083731544707585	0.2381168064773603	0.02104900383287425	0.001091646891634622	0.001218011002449042	0.057995102889318	0.03103806325386111	0.06760075263287189	0.001013783193361537	0.002375998019225605	0.02735363023157336	0.001025523212701495	0.001200366544701726	0.2078526545722139	0.01821880529704932	0.001025297496060244	0.00106282006015231	0.001019455205346882	0.430320769814427	0.09145203682421753	0.001126729989183232	0.001013305430677701	0.01433301445571872	0.01220212749347912	0.0119429244128708	0.0825432340709573	0.08243803237345287	0.02176579600831218	0.01554007720394547	0.0829215502776989	0.1677928266661676	0.1220104779706489	0.02484583304756764	0.00155649000662526	0.03201483315292884	0.001543071506233757	0.001270626719891061	0.001044660687907961	0.001022805740209158	0.001025465415628043	0.001042673647820823	0.001129428074550981	0.0533655779788523	0.04291473320407125	0.001074019947490528	0.01752943395872724	0.04732764208506728	0.06797484648123613	0.02961829675332342	0.1552355599891766	0.001112943409429882	0.0416678444227504	0.01691273506799087	0.001204847998592994	0.001225396689675426	0.001661049831894779	0.03092375445605624	0.04021035989120943	0.02099845621615891	0.001010700731264565	0.01706871427935568	0.1503437134223901	0.001093095302491342	0.001200764476626111	0.001098388959917062	0.001033984095666779	0.001066797446546385	0.02215450033105291	-0.008990409110171351	-0.009865974430185592	0.02364898531575142	-0.005038905212202867	-0.01774896716426341	-0.005647373821486189	0.005272633268701035	-3.540617609630322	-2.561113853761743	-0.01944205160767597	0.04362095676388204	-0.02272447683112206	-0.005861655139354301	0.04780017166557406	0.1499387102756785	-0.1898535861254779	-0.1924965519361587	-0.0605104955759647	0.005371760191018564	0.03414245157784516	0.05956010515784414	0.1758536325265119	0.315864863783587	-0.02173131457486453	-0.02759008503804651	-0.2207363756934217	0.006740305693711361	1.487724279090372	-0.122636020699316	0.0116016718689744	-0.007231306904159843	1.055051424199214	0.6198134339955976	-0.03895015146794428	0.02563009712837058	0.07700832506153568	0.2784229961902479	0.07656298149192929	-0.03428325692765974	0.4140625661831135	0.4163565012716569	-0.01702091711629959	-0.01121413696376857	0.07837480325701307	0.9274301827981301	-1.060692062756301	0.05106138181062548	0.1300639700754926	-0.5780639012568095	-0.4520443804190003	-0.3919086018775445	-0.2872433877345111	-0.2247333951088674	-0.2325589511353275	-0.2364732202777314	-0.2932892785299979	0.5359119668616251	0.2198523677826925	0.3992995389522654	-0.0003979433767897418	0.02903533809054018	-0.0005265283364728013	0.01826471109930394	0.08232406723982101	0.1310884548813147	0.01813410165876216	0.1497145235971362	0.171548615395612	-0.5465464462698824	-0.07388306676300113	-0.04172138349151422	-0.6782011849383834	-0.2644507203143684	0.2177387054021912	0.2441862257640338	0.1993350418684962	0.1864212678817568	0.1167566624520978	-0.04921567954166508	-0.09754622273848208	-0.01855609825346005	-0.7258560199524214	-0.373751802734903	-0.1220215718586561	-0.2512319506570871	0.1312268205425169	0.129143462698384	0.544857621958317	0.02529228368442643	-0.06923436600945611	-0.142403293628175	-0.1106634037292254	-0.09006343426378957	-1.835194513486135e-13	6.577694490166316e-15
0.29	-0.02666624897334765	-0.0315219787128088	0.04225337816262724	0.5962656514558309	0.9382475454946765	0.008956137431071213	0.4280686017455941	-0.02175289005729187	-0.001639422367129829	0.02148383085477685	0.0779138359092125	-0.07562393936797437	-4.408945658882551e-05	0.05515569734053478	-0.08389778511016194	0.939723330026451	0.1016216961425291	-0.9397233300264524	-0.101621696142513	-0.1306776444765524	-0.1056635650911426	0.009071745796970633	-0.2392229489210042	-0.0669321267070804	-0.03372534814231753	0.1155427086320717	0.1382958086264313	0.6965568663232146	0.6315015977557117	0.09613948152583097	-0.02677205322925393	0.1000169957640448	0.07189504160734601	-0.2075328497722285	0.182402936510841	-0.632034117044691	1.241920494419684	-0.05855244022057812	-0.008609108887801076	1.902656587148204	0.6018003104939826	-0.3539373072529817	-1.7182307638602	-0.06831955474272546	1.232283401425859	-0.2577781441112135	0.004673039448671643	0.6076125723051673	-4.239953077820392	-0.8711894286460696	4.239953077820386	0.8711894286460825	1.675133262280864	-0.5104713924343319	-0.1532619301471529	-1.337347061530084	0.479381890143584	0.2750373903132287	0.9669338769281656	0.6807872591911405	1.576511396220106	-0.3309860533117476	0.1097191492962483	-0.905089394791407	-1.110273282286292	0.3420379979369081	0.001100850790822251	0.01665248141681256	0.001119363180290597	0.01503181045986496	0.001015991559471124	0.003819571897987892	0.001022893141438425	0.004079219925187822	0.001827189297662407	0.03488011186214356	0.165624663762634	0.1536814585189083	0.147486079398246	0.1319237171467884	0.01005168779503661	0.01596631416293454	0.001237776425358482	0.04260398313231897	0.001204571778345576	0.02238610733707775	0.001340710888637273	0.03415529433961328	0.001216585590480694	0.06206153752058866	0.001055809280671002	0.04739486310315413	0.001039678992615302	0.08285761016777952	0.001007436838929581	0.005858483412199094	0.001237283195763747	0.02115042193716425	0.3954548750363041	0.3835412595869397	0.001083725859548438	0.01773969306830507	0.2213371700974404	0.2373892936584298	0.01958084844616328	0.02885689331734521	0.00109410805271597	0.005779311226212209	0.001216850045996762	0.01024975942791249	0.04827963149475951	0.05358141315910731	0.02497555082933526	0.02298209835484949	0.06662925143068665	0.05481378031832233	0.001014572066381939	0.01332108507628629	0.004467627511110879	0.02751680121856273	0.02543604881923891	0.04150174214410835	0.001027008702146032	0.00384015455312744	0.001232154515414742	0.01887334285983684	0.2035341744026844	0.1980530790870358	0.01607085327421892	0.05764011866246967	0.001026388466663382	0.007662526837721066	0.001065518924842755	0.007560028695125863	0.0010195555986327	0.03351377761805728	0.4137184655913747	0.3433762232240359	0.1006677129713511	0.1161537907039298	0.001491933836546802	0.03719558743108412	0.001013479453382387	0.03388138223487921	0.01938610624388857	0.01898176958310846	0.01662115686562151	0.01436226643268562	0.01602367722885184	0.01305167025115472	0.08618335019025775	0.0763046399225028	0.08647773813166781	0.06310358946073175	0.02318320286920965	0.02181062268799581	0.01784941064909278	0.02123112377577561	0.08972379100334785	0.102695619535151	0.1704903237256938	0.1608818742170603	0.1269234262124406	0.113222442964503	0.02283529001183142	0.02858161472377025	0.002537470129346089	0.04859479295345772	0.03174160304268724	0.04939209136217244	0.001541986066123218	0.03047810662652944	0.001268973669775144	0.05687583548480717	0.001047722562012528	0.0105058074027471	0.00102485479206829	0.0148192219302734	0.00102469349330129	0.01122869213062699	0.001042121069614635	0.03195636024669373	0.001162077593591753	0.02373043095503023	0.05901494599865184	0.07100192264836344	0.0440323211825974	0.04349978253577983	0.001250143768017533	0.02547522980787175	0.02407809670956429	0.02776229594759241	0.04943374442804671	0.04692837648717428	0.06568126274617005	0.08735209360132105	0.02719444835968071	0.03255928102065394	0.1594756394427385	0.1282171886584111	0.001115423202121666	0.03054671710613775	0.04570012946214668	0.04054143591369817	0.01757901873419808	0.02899202959197003	0.002227401342753716	0.01521223128503253	0.001240124067908064	0.01930302470547768	0.001635870995221071	0.08660420477770024	0.03415944842106099	0.05999852972568323	0.04332487122886291	0.05042755585475395	0.02328521757499128	0.02946995555053432	0.001010708870235742	0.03007348983931123	0.01658155958527137	0.01431077188871992	0.1532635478379043	0.1425531098585562	0.001092956101954907	0.02846030199284195	0.002067346443509387	0.05274790969323473	0.001092644162631599	0.02038047133371541	0.001032005962776597	0.01594387418266372	0.001062889986974979	0.01378138844759431	0.02279537290583736	-0.008800877300542503	-0.009770501224987684	0.02352517379540851	-0.003476149938350686	-0.01769842526829449	-0.00562075599513984	0.004456828132515758	0.001106420785542664	0.001134678230141136	0.001015244117109066	0.001021565414416866	0.002653532117901648	0.1688484874069471	0.1467957514007191	0.005538691753972642	0.001113991055116435	0.001179739015530357	0.001281568789711176	0.001195434509034999	0.001067221627495505	0.001049342797943378	0.001005227573737572	0.001010707755561767	0.3852749087081787	0.001082038687790318	0.2562976562217014	0.01230446172303082	0.00108896537807251	0.001214335169703493	0.06991630315456174	0.03897121414463994	0.06515815060719372	0.001013033637399289	0.01079058097557286	0.02900772964455342	0.001023701469651756	0.001182375180420743	0.2125494382723558	0.02313635515809873	0.001024045318173019	0.001059453099559714	0.001020963468971279	0.4449286042984877	0.08351832757864647	0.001123450211924952	0.001013203183776275	0.007885387710755261	0.006688949538070183	0.006661310321005086	0.07755720869168721	0.07783612492188467	0.01749494475231379	0.01226107237811363	0.07930424727495157	0.1673531883086591	0.1217066475688011	0.03072275129111007	0.005506308219241899	0.03368100660566642	0.001592849015239601	0.001303097395084628	0.001050630345950993	0.001026956467089965	0.001026143296996079	0.001053770253915616	0.001289256113240829	0.04760069441752125	0.04363975425732915	0.001080189522747639	0.0142239266616443	0.04319940254267311	0.07004772676219904	0.03081440251049257	0.1615328496599285	0.001116392853643373	0.04811496774510144	0.01799121532517934	0.001178254216814168	0.001230963546177935	0.001654920901042927	0.02860766878409526	0.03833865615599544	0.01916391946158611	0.001012611816030666	0.02268846974000204	0.1483462367457601	0.001100367912826849	0.001180558729170711	0.001108089529918043	0.001037302302913168	0.001073533910169524	0.02432214027601698	-0.006769017415377627	-0.00881184852716045	0.02412385082283921	-0.0007941865953189228	-0.01607821651932528	-0.006186781071408157	0.004689829767545073	-3.298668041012644	-2.295655504051417	0.07123345089766801	0.05482914368012309	0.01283744423019686	-0.01076242854462989	0.08257136705513245	0.02492253307916192	-0.21128910261708	-0.2574575390173925	-0.06899546252506268	0.007475799433378103	0.03725762564886091	0.06562738431040722	0.1809938399713898	0.3262971057181461	-0.006127421550368984	-0.0734476134114032	0.03278321492766915	0.01751579173483491	1.540344685221871	-0.4417670398008864	0.03352028828218291	0.02165415716822085	0.9923466869966279	0.5860593437919678	-0.1175709846901311	0.03654735747268251	0.4452565245795064	0.2243787651639046	-0.007923986428732013	0.0005980527389895025	0.4467743421287631	0.435323630403203	-0.0223855783905975	-0.007837659827206977	0.0893311252772809	0.9890916060575713	-1.018690160958175	0.0568208680453664	0.1323297446559045	-0.5412656750050221	-0.4162238781641411	-0.3627901909967856	-0.2888783327227819	-0.2143260221924665	-0.2592531472646627	-0.2402202168633309	-0.1955067541883009	0.4805162503331064	0.1755307613912843	0.4728437324505974	0.1576048035579656	0.08242196453272813	-0.0007475606239015886	0.008155086709166893	0.07843716733499939	0.1403590508263436	0.0233687239409032	0.1244702666785052	0.04059425742845008	-0.516939666271729	-0.01865623853706878	-0.06447860687858721	-0.5070836860969047	-0.2765913957606709	0.1381675759554334	0.1811690783270516	0.3294579740510916	0.1832900923063512	0.4103935110331866	0.01898962922719644	-0.0473439028441193	-0.0006142937732210474	-0.7129830054399146	-0.2888948823134679	-0.08010527416205671	-0.1840618439187606	0.06120612238959043	0.1945338996149408	0.5329908866871625	0.02027854520643346	-0.01936888320955407	-0.1508415033659254	-0.1175653574276189	-0.0958501946961728	-1.65450079916263e-13	7.071205028215377e-14
0.3	-0.02864128505915321	-0.02992895119779698	0.03575735803983594	0.608691530235088	0.9375263226280779	0.008837778416012528	0.4458250166248892	-0.01602918358968018	-0.004872599666537111	0.004556044160183747	0.07729872954582283	-0.06305078421404368	-0.002770058967915803	0.05556661406886547	-0.07757106025418782	0.895110593645981	0.09369158899958571	-0.8951105936459798	-0.09369158899957852	-0.1138443390950839	-0.1108814010360227	0.007528294880577193	-0.2523241259352039	-0.06203843798029692	-0.03093935728900829	0.1235845640320915	0.1456181671631819	0.7122955967328495	0.6282088461098265	0.09667440343403629	-0.03594372499014725	0.0895957036476776	0.07560711579657081	-0.1896108259479957	0.1371959635647026	-0.6682949735808608	1.243487304173515	-0.08580139234559921	-0.01475408972551204	1.649304026900174	0.5419381688238202	-0.2938146511055046	-1.66314605544849	-0.0560202372101311	1.281771287335991	-0.2847535077539423	0.07541327845242342	0.6588367691490391	-4.680091529754776	-0.7098185032199007	4.680091529754776	0.7098185032199016	1.691785302140299	-0.5319044459838198	-0.1546593990223129	-1.282667488913902	0.4980519019173635	0.2826436805563574	0.6541740359080941	0.7883364348565945	1.567353132587084	-0.3278221226881284	-0.003079800928673915	-0.9242995841675713	-0.9693812922956001	0.3981323071986746	0.001103932511213676	0.01705634887955029	0.001128590147399691	0.01553619047464698	0.001015472334614361	0.003832989189977515	0.001022041017393703	0.003985063838692171	0.002513274766298548	0.03579731358635397	0.1668844253353079	0.1533802168875732	0.1472438432338137	0.1296964928494408	0.006879365085287084	0.01317992818589803	0.001173898756998077	0.04186327173093766	0.001188245887439821	0.02246456742085638	0.001303520469454423	0.03453846936591767	0.001202006949512143	0.06274218455981878	0.001064306466633626	0.04924123694097392	0.001047050182726097	0.08618924812848611	0.001006323319477106	0.005759159571974233	0.001128404864863488	0.02069410147565974	0.3926995171358643	0.3849623576373017	0.001082441574152954	0.01787228473894077	0.2374092712842475	0.2530641332086713	0.01381356368318054	0.02330348616168612	0.001090887732285676	0.00605475566572932	0.001214613464547027	0.01036682703580405	0.06079700885270774	0.06320563847834716	0.0334752364821772	0.028630111044594	0.0653920702552904	0.05327948691392202	0.001013623311277979	0.01373880867097279	0.009800259892234034	0.03312674697759806	0.02751803128972026	0.04355323428005477	0.001024910222919554	0.004051340735869706	0.001203220191949021	0.01876552828727394	0.2077746518191291	0.2026808187197398	0.02069185984075959	0.0620169574553836	0.001024912499196263	0.007451030735837892	0.00106166315674861	0.007470179249738129	0.001020654204229413	0.03448498288657507	0.4259429743538408	0.3535506113480469	0.09169672694777772	0.1060967757344971	0.001314156140820488	0.03789921839972298	0.001013318141832998	0.03530261224043323	0.01224745348495726	0.01372105091166869	0.01044604137585136	0.01035403270999029	0.01017547220574397	0.009544231400976141	0.08135339633695196	0.07334027975863486	0.08173475562193666	0.06098358997202273	0.01939833207673357	0.01899791207628779	0.01434379069363323	0.01872233118914475	0.08448534706437082	0.1012051679123724	0.1692074306623076	0.1652870809381415	0.1247704062380587	0.1148586964241446	0.02803365489841187	0.03351927175432611	0.005056535881310283	0.05067651578408756	0.03306237008014934	0.0503994734124207	0.001580316182576192	0.03048867336118567	0.001294443962780273	0.05695453670093061	0.00105079112450368	0.01137022402836652	0.001027026834564067	0.01630672428349747	0.001025579591783618	0.01142145210241765	0.001050823331011498	0.03319123816183746	0.001267885901065104	0.02454652238435643	0.05255108950278092	0.06589574495772856	0.04404201382028894	0.04358610240238882	0.001170279152280015	0.0250005512149325	0.01861204469061873	0.02330395804184708	0.04560814562471422	0.04403314547810822	0.06807847648366674	0.08852847301744171	0.02917117632493581	0.03403475614653271	0.1616012180584892	0.1321061127888884	0.001116854918089718	0.03234481740392194	0.04841648724090753	0.04602763353205123	0.01806260884051673	0.02940917330420277	0.001716755221249447	0.01496761050012752	0.001237285587050422	0.01924337394200563	0.00164329428470719	0.07963716649586987	0.03102120708631742	0.05738692546678199	0.04060331380561065	0.04984642061166926	0.02088299109691313	0.02778738699874012	0.001012158087103951	0.03067092723768841	0.02094324965352641	0.01656395414926809	0.1509309407163471	0.1474862368980452	0.001098551895163473	0.02865477376038615	0.001636299961022282	0.05270685409845489	0.001102777207016727	0.0188521165954438	0.001035478784624654	0.01474737419883846	0.001069887837697175	0.01280987050113258	0.0245784893059307	-0.006693204691526193	-0.008773659245081358	0.02407432621470217	-0.0001690844857780596	-0.01605799976093776	-0.00617613394086963	0.004363507713070704	0.001107875226767907	0.001141369022873386	0.00101467193630596	0.001020799573770404	0.003691442114895192	0.1689985543602147	0.1469186050760264	0.001790926402214906	0.001098092602101599	0.001164010020800625	0.001250118568809265	0.001179632209161162	0.00107799292715093	0.0010590908531772	0.001005039804435417	0.001010366083360419	0.3880279464123924	0.001080345830873411	0.2744785059660264	0.003559919613194035	0.00108628386451133	0.001210659336957651	0.08183750341980575	0.04690436503541889	0.06271554858151589	0.001012284081438392	0.01920516393191921	0.03066182905752772	0.001021879726604512	0.001164383816105351	0.2172462219724978	0.02805390501914758	0.001022793140286112	0.00105608613896829	0.001022471732593349	0.4595364387825484	0.07558461833307513	0.001120170434663199	0.001013100936879451	0.001437760965791555	0.001175771582661403	0.001379696229139418	0.07257118331241602	0.0732342174703164	0.01322409349631231	0.008982067552276202	0.07568694427220435	0.1669135499511506	0.1214028171669532	0.03659966953465132	0.009456126431871409	0.03534718005840407	0.001642626524245027	0.001335568070277666	0.001056600003995895	0.001031107193970153	0.001026821178364885	0.001064866860005901	0.001449084151914609	0.04183581085618941	0.04436477531058701	0.001086359098000171	0.0109184193645603	0.03907116300027885	0.07212060704316288	0.03201050826766271	0.1678301393306795	0.001119842297861656	0.05456209106745394	0.01906969558237817	0.001151660435047031	0.001236530402678311	0.001648791970191436	0.02629158311213682	0.03646695242077618	0.0173293827070117	0.001014522900792084	0.02830822520064805	0.1463487600691296	0.001107640523160839	0.001160352981720069	0.001117790099920447	0.001040620510163444	0.001080270373795136	0.02648978022098118	-0.00454762572058385	-0.007757722624135241	0.02459871632992676	0.003450532021565114	-0.01440746587438724	-0.006726188321330153	0.004107026266389077	-3.073370485889059	-2.118302148536423	-0.02093374073904618	0.04204876499560396	-0.02186465607729101	-0.006549906117484898	0.09757426085832423	-0.08218630239303741	-0.2344419844015336	-0.2952998825546863	-0.07948009531926492	0.00794349305151169	0.03917829559300239	0.07026349555143926	0.1887103036319555	0.3406907141804738	-0.01838011010952105	0.002481253671821866	0.2444631130730111	0.005144795291228667	1.594954851524583	-0.6505176578404599	0.01479453861305866	-0.007996686972053293	0.933069662262573	0.5417907822701278	-0.1879068718465678	0.04690391019588553	0.6493782078530888	0.1890366875969451	0.07867565839505296	-0.03368903986719596	0.4786310776737109	0.4371948019016643	-0.01834632244926969	-0.01126643858283306	0.1058344246568626	1.04479261662876	-0.9959177476843354	0.08817031997012297	0.1553804038752036	-0.5121601813875267	-0.3864267644613418	-0.3397027388192593	-0.3066897845253025	-0.2108249208092179	-0.3067573014058751	-0.2650525178310782	-0.1035554384613343	0.3956060058965405	0.1558220856432457	0.5083476231749893	0.2473662050382265	0.1157036164265236	0.003626807651417898	0.00949309536576662	0.09842533587442526	0.1586437744395543	0.01249925529879538	0.1271611776453594	0.1652208541769115	-0.5076884689652005	0.03579013628465939	-0.01910136808741362	-0.394307436598633	-0.3051993530227282	0.1048106794212621	0.1130807500420944	0.4460760412060075	0.1755641774084886	0.6834091432503921	0.05988794822897867	-0.002467988329455666	-0.01704453603662602	-0.6764875829132272	-0.2393035709868101	-0.03570833404243232	-0.1595638922843312	0.07170054389897626	0.2553381956827203	0.4401365951637513	0.01928600862318067	0.007289997245645034	-0.1539393905389048	-0.1211881049789006	-0.09781668249961614	-1.169693324971521e-13	6.328395235303677e-14
0.31	-0.0305052713526933	-0.02869052735342879	0.02882747054188992	0.6211395243606282	0.9365313596484757	0.008669846955725006	0.4610576650316037	-0.01088436681936167	-0.007610223654819142	-0.0116757208208548	0.0766859176739033	-0.05001678109700806	-0.005684270960694203	0.0565441100684247	-0.07065867250492304	0.8460587898634381	0.08755574888156364	-0.8460587898634447	-0.08755574888156249	-0.09682868325323972	-0.1162644948867198	0.005993550475417435	-0.2648009967178021	-0.0569988340986004	-0.02804931125861985	0.1291645795339937	0.154148992031375	0.7278080115594859	0.6247706625951219	0.0962596214266202	-0.04507327258160809	0.08066611939729459	0.07985108443082803	-0.184615231934304	0.1114754923747162	-0.7160027138451313	1.246438705823634	-0.1130989094140866	-0.01868513572076345	1.398058794469501	0.4868196422316544	-0.2520836740302972	-1.582371801154905	-0.06756602524533145	1.318824453942051	-0.295761731806112	0.1178112649985907	0.7216845014179806	-5.131941397215	-0.5180140655243943	5.131941397215027	0.5180140655244169	1.711133851007107	-0.5433744296651113	-0.1514838202790933	-1.21188286266524	0.5085225419124372	0.2952511679201753	0.4692568541595205	0.9178512179975232	1.533129337980258	-0.3609409826681982	-0.06629460685965215	-0.8955012919769066	-0.8187847198424846	0.4482518376931058	0.001103539359553952	0.01744203986850052	0.001129911851478179	0.01602380664385093	0.001014831054873356	0.003852090399725489	0.001021238141508094	0.003895349479608741	0.004742157362907093	0.03798388365381086	0.1672038396808684	0.1520612859115972	0.1466592358417442	0.1271030447220322	0.004323051493392652	0.01093146966022163	0.001132744007831882	0.04105466902328896	0.001172771873144409	0.02255365422938183	0.001274639952500111	0.03493394841703485	0.001189248408705282	0.06346590614050608	0.001073903425317305	0.05114840092770184	0.001053102121025285	0.08965237619852509	0.001005625686443532	0.00567519255040381	0.001070800464122367	0.02035307613353102	0.3944256811205114	0.3890573476043644	0.001080569633987387	0.01799493032380864	0.25317659107202	0.2685887429527662	0.008567951044419531	0.0182348661435505	0.00108813402549637	0.006345305292233543	0.001210177010141916	0.01047856991584742	0.07171084994243725	0.07216591194609748	0.04125811591536165	0.03392939277102932	0.06296188622126529	0.05095887228081521	0.001012887840815258	0.01424221916735679	0.01678386275657974	0.04008619229274685	0.02884614714873615	0.04486325391406854	0.00102310384509663	0.004295496473629558	0.00117932674628511	0.01866016843109026	0.2125164859389025	0.2076656845791786	0.02555958908916137	0.06651060097799645	0.001023574699545885	0.007243387964657163	0.001058089213616446	0.007380281105334223	0.001021387959286023	0.03562293735566562	0.4393970986024544	0.3641450516198543	0.08276690403897609	0.09606899840771617	0.001222074792353585	0.03873426362113605	0.001013243692225063	0.03685712589573594	0.006997833438827718	0.009755519668993077	0.005949988369210291	0.00738385924544115	0.005885869334178576	0.006940492636108342	0.07650011832933148	0.07026848313567435	0.07732022133245012	0.05897710278614458	0.01561540828862377	0.01615083440009081	0.01091431392438694	0.01604197720170701	0.07944118995545014	0.09990681818953115	0.169539427035007	0.1687970172878592	0.1243676088742367	0.1162838446174048	0.03468241450294316	0.0397574515633442	0.01000743971489434	0.05477659509683135	0.03413202806943273	0.05148642724610604	0.001611964713849682	0.03051548076249545	0.001314487088026367	0.05702417749424045	0.001052660346065687	0.01231685439744645	0.001028526283787679	0.018117500045623	0.001026344527901214	0.01158276926201937	0.001062454222778014	0.03430887875150505	0.005548990932835995	0.02977446894837328	0.0463610267635361	0.06084621349742136	0.04430815084199997	0.04399310607371774	0.001137213329894611	0.02458853499772712	0.01372795613123393	0.01924258610291514	0.04156633667773098	0.04093573307156875	0.069320457555144	0.08922744595474115	0.02982181571933892	0.03470012772953866	0.164635883391324	0.1361019421708899	0.001119201051715638	0.03403781947946403	0.05161139952872656	0.05273146934416865	0.01909757980809406	0.03035434280580933	0.00143828070687555	0.01491505561400415	0.001235513271868561	0.01918643175662485	0.001645508834328185	0.07297335966429648	0.02821187426293813	0.05511735993483544	0.0378574972788478	0.04921197841492812	0.01867269357836351	0.02626958156089363	0.001013287541720642	0.03114235438950702	0.02533543398498696	0.01900999642525568	0.1506494507353037	0.1513451359055022	0.001103755521629928	0.02883606560371771	0.001401619209190479	0.05283186843200684	0.00111322790124776	0.01729074396172523	0.001039094859217345	0.01351455322507195	0.001077184566739562	0.01181293823199527	0.02666006172817733	-0.004387630668546091	-0.007707318419115904	0.0247424954131793	0.00368289702721556	-0.01427652676809821	-0.006675098986300393	0.004500856796988894	0.001099115126439679	0.001122758104799423	0.001013733616175039	0.001020066634704547	0.009958840313447237	0.166590105847068	0.1447375283729331	0.001467171544720982	0.001082951844878464	0.001150437144399521	0.001239843596916041	0.001172855592496683	0.001088885363763639	0.001059663966246446	0.001004781101627289	0.00101122299838434	0.4071824075243997	0.001077161597808493	0.2883732270379623	0.002335991280109031	0.00108440736348598	0.001201238901493367	0.08893246266163879	0.05339805349564068	0.05742023860593939	0.00101198565081677	0.02877228696371889	0.03010718482462238	0.001020668913030741	0.001146033913111019	0.2237754725821195	0.03356453052840157	0.001021665614112211	0.001052916356502962	0.001021880759350527	0.4776453473133181	0.06644333456871417	0.001131210887746009	0.001013221438829121	0.001279158242156035	0.001109491095340837	0.001232227225354861	0.06791575585283506	0.06993610192429411	0.009925908309278439	0.005675165965472194	0.07013590531187067	0.1728501643886223	0.1258376877485809	0.04727770604978161	0.02023126171241593	0.03539881806202285	0.001646956335748562	0.001335199316717042	0.00105291877298083	0.001029223573326181	0.001027410943258432	0.001082762451053485	0.0173262853213981	0.036204854099468	0.0448531285940062	0.001116678678930752	0.006192566823806766	0.03470538070313354	0.06988143667196067	0.02933469855423798	0.1709147455998983	0.001123167788779914	0.05632926871926702	0.02124196273859952	0.001144600415001505	0.001231244644660397	0.001646995370163686	0.02387225249448713	0.03301894025965779	0.01526795382111992	0.001014412280614762	0.03194056129902722	0.1535883842524976	0.001110469184500358	0.001153992551810836	0.001129453404282143	0.001044752032791965	0.001088595710928267	0.02887785935618029	-0.001954060603935554	-0.006600654229134742	0.02552568787825893	0.007720770544729461	-0.01239030249022733	-0.007133192563707355	0.00495327030538687	-2.925489173543361	-2.000559233718589	0.0682757337165916	0.05185573006982968	0.01394850242551347	-0.01020507422490535	0.3207773401896822	-0.178338119861716	-0.2842597549495101	-0.1655709608421172	-0.08238977058419328	0.009609718296755276	0.03971968353518593	0.07408395981209867	0.1930095946883941	0.3522478903779543	-0.003147124908781856	-0.05100191193722323	0.6020850712436642	0.01567836182813003	1.507531488686816	-0.3865453278839961	0.0361447265934031	0.02072613374308922	0.8564387325104029	0.5181924622946938	-0.2747173919640246	0.05309896740869881	0.7388574607097016	0.07965106623073957	-0.00328107143876217	0.001150789663765547	0.5172640440245538	0.4590651296338236	-0.02196731173097476	-0.007802684256110365	0.1219642385240019	1.077853312936806	-1.008838162618611	0.08198469245375321	0.1575854934263409	-0.2916702318164175	-0.2162283855092261	-0.189709408666751	-0.3077616257971761	-0.1894285384830578	-0.2696900609459417	-0.273031618141374	-0.1550255112699944	0.3287165932574234	0.1450210630044537	0.723059910171504	0.5513231648594813	0.0978136505629687	0.001404042865812234	0.004652555615453962	0.09990372843205558	0.202729958980496	0.01720539821118356	0.1005901755673422	0.8452293200980114	-0.5035966229499506	0.04653348200470242	-0.0513038198670841	-0.4123351105412595	-0.3158481094364998	0.03382209678345353	0.01761311301925252	0.3734168077187349	0.16276407160634	0.6596486080662817	0.1253947525097897	-0.003943525096307297	5.21567948116127e-05	-0.6547895362859288	-0.2162117737199304	-0.08948293476202031	-0.146892379348298	0.030953534614146	0.232369451114499	0.3609857138778126	0.01618774615615408	0.01754222500062598	-0.1581949285583746	-0.1254595110561516	-0.1014774212068292	-1.2793333055076e-13	5.148114811840412e-14
0.32	-0.03236216568177248	-0.02767970760912376	0.02147090000606695	0.6336268480498397	0.9352661903225112	0.008467017033838363	0.4738028553148089	-0.006296901605146996	-0.00988174369702541	-0.02707468907129698	0.07592693127956988	-0.03679839277759864	-0.008638750420701891	0.05787734623933471	-0.06317649581169527	0.792438322292393	0.08331801678640449	-0.792438322292393	-0.08331801678639468	-0.07962590237933509	-0.1217220917396397	0.004514731709547587	-0.276545307089715	-0.051894913792354	-0.02503662108265445	0.1331182569090696	0.1639756451073303	0.7429181735972427	0.6209674984081309	0.09562015117079933	-0.0537315779866028	0.07317502600957947	0.08452396091121403	-0.1881924330600161	0.09167514354864348	-0.7536315811560744	1.251353216907774	-0.1398426615671834	-0.02173378204533567	1.151812402185767	0.4304678575921641	-0.2005938619208205	-1.496586709333354	-0.08525514170097838	1.318648327818014	-0.2928070008558637	0.1465613126843825	0.7727945579385307	-5.593824287455234	-0.3301968986471817	5.593824287455234	0.3301968986471827	1.729210308551206	-0.5468050464281893	-0.1434742711642019	-1.1361554067768	0.5109151868272584	0.3071725096716801	0.3289064105415701	1.047502076404446	1.486902574810335	-0.4008182571456083	-0.04801745060855274	-0.8300511468746258	-0.681683119762056	0.4839138764246693	0.001098961411772489	0.01782593945701999	0.001121264559055138	0.01650093030024227	0.001014041182156278	0.003877231326111154	0.001020470249258564	0.003804720183647747	0.008956943818550658	0.04183361214131039	0.1664629630831807	0.1498786899491501	0.1454378848498017	0.1240110554730659	0.002866108361738156	0.009644926201726571	0.001104596760228183	0.04021248983343319	0.001158248147054508	0.02265147877965526	0.001255060625989821	0.03532890641477196	0.001179480982299081	0.06421592654068359	0.001084148173556275	0.05310717085429922	0.001056413469315307	0.09324046574710991	0.001005147627575383	0.005601540459350419	0.001042432400762091	0.02006775143986773	0.4017280876053272	0.3975550628803288	0.001078041305292686	0.0181117327779988	0.2680606209497399	0.2831660508105415	0.005261780953929292	0.0151057999615359	0.001085819057491226	0.006634236995800705	0.001203248248790775	0.01058896712564766	0.08076730183975431	0.0802834871529958	0.04834360090211658	0.0389964982760158	0.05923261366399526	0.04781511233084276	0.001012370995764801	0.01478720358569828	0.02492040588846299	0.04783082830245238	0.02927744131233465	0.04527993214520935	0.001021595382509398	0.00451698809441623	0.001158204452856743	0.01855921838979611	0.217894084835001	0.2130045385964933	0.03069023551100198	0.07114888458822317	0.001022342082323517	0.007035982902346923	0.001054717407360528	0.007292335685067092	0.001021459037780541	0.03692842304441044	0.4542149595280334	0.3751828351108817	0.07362244084806729	0.08593600358320921	0.001181545050525793	0.03960183161184372	0.001013266765588702	0.0384955854333018	0.004223019012079807	0.007673162981991544	0.003617439642292905	0.005857055858696084	0.003620273288021815	0.005576755337478903	0.07169763641187842	0.06718320552805175	0.07336702405048402	0.05721589876001138	0.01204267604932578	0.01346347431541878	0.007522963842686581	0.01322143205713527	0.07413527240264939	0.09812643758381948	0.1720387012954987	0.1723081193875267	0.1259445765720598	0.1180753878841615	0.04313103112343116	0.04765590138822087	0.01774977349716995	0.06127644922875723	0.03472102184466624	0.0522782764287259	0.001629961551980767	0.0305101416236405	0.001324324660862812	0.05705193765975633	0.00105175319608164	0.01354835840685325	0.001028333421635403	0.02034569508297793	0.00102702183724798	0.01171438449915128	0.001077218363699273	0.035287506378484	0.01547840741184984	0.04074832601510955	0.04036514744200014	0.05579623650175428	0.04467686534411418	0.04453522972283865	0.001135846013400852	0.0242144359260998	0.008876678560716045	0.01516989264413217	0.0373451221242256	0.03768488366633892	0.06901475511886505	0.08918167872799877	0.02889304423645926	0.03433940933610757	0.1676791349691256	0.139980988393757	0.001122036989088066	0.03559465551485643	0.05413920716707458	0.05926641747132182	0.0206793338736409	0.03184204436193083	0.001295344329263553	0.01497072927462354	0.001231984107831263	0.01913233818136275	0.001645719294062783	0.06657106071252188	0.02557443513825429	0.05303064522588133	0.03476908634216974	0.04809070532751007	0.01652559081589635	0.02479163573064405	0.00101379665554731	0.03145737089294982	0.0293315948430748	0.02118132700352001	0.1533421563206096	0.1552928013266611	0.001107771251451574	0.02896283640584838	0.001280980570777093	0.05305428570990868	0.001124284855802488	0.01569102217697935	0.0010429687434049	0.0122365155520948	0.001084995676884782	0.01078216907923625	0.02894597195905858	-0.001890062583120567	-0.00658049254712705	0.02558319951156019	0.007813716546989589	-0.01233792684771165	-0.007112756829695405	0.005110802517626734	0.001090355026109959	0.00110414718672723	0.001012795296045803	0.001019333695638309	0.01622623851200012	0.1641816573339213	0.1425564516698398	0.00114341668723696	0.001067811087649563	0.001136864267997909	0.001229568625021765	0.00116607897583018	0.001099777800376175	0.001060237079315721	0.001004522398814479	0.001012079913403376	0.4263368686364156	0.00107397736474433	0.3022679481099085	0.001112062947028988	0.001082530862461833	0.001191818466028917	0.09602742190347173	0.05989174195586296	0.05212492863036212	0.001011687220195441	0.03833940999551855	0.02955254059171249	0.001019458099459257	0.001127684010110608	0.2303047231917413	0.03907515603765522	0.001020538087938148	0.001049746574038364	0.001021289786104269	0.4957542558440878	0.05730205080435317	0.001142251340823951	0.001013341940781385	0.001120555518520191	0.001043210608018932	0.001084758221569319	0.0632603283932521	0.06663798637827059	0.006627723122239278	0.00236826437866642	0.06458486635153725	0.1787867788260945	0.1302725583302092	0.05795574256490833	0.03100639699297433	0.03545045606564148	0.001651286147252489	0.001334830563157452	0.001049237541972355	0.001027339952692688	0.001028000708151753	0.001100658042097167	0.03320348649086847	0.03057389734274606	0.04534148187742502	0.001146998259844443	0.001466714283054577	0.03033959840598808	0.06764226630075777	0.02665888884081264	0.173999351869119	0.001126493279706085	0.05809644637108083	0.02341422989483197	0.001137540394969764	0.001225958886646889	0.001645198770136185	0.0214529218768402	0.02957092809853496	0.01320652493522748	0.001014301660440438	0.0355728973974058	0.1608280084358668	0.001113297845840721	0.001147632121910132	0.001141116708642113	0.001048883555417509	0.001096921048059439	0.03126593849137911	0.0006395045127127201	-0.005443585834134177	0.02645265942659132	0.0119910090678937	-0.01037313910606747	-0.007540196806084588	0.005799514344384593	-2.893514703605754	-1.802947135833877	-0.02129202088665337	0.03995026240282852	-0.02065671278472054	-0.006732893496384037	0.4302059448702232	-0.2549192996888019	-0.3341502087132963	-0.1029168693223155	-0.08619539159557861	0.00969104140099333	0.03907408492318912	0.07552325945914637	0.1990314916127447	0.365683009895175	-0.01631712404277684	0.01362138333816377	1.125008174859406	0.003976169113587399	1.405494474280177	-0.2626068906693373	0.01447095403449705	-0.008265821047158844	0.7645300100901027	0.4953555379762745	-0.3525359352211407	0.05521869458740309	0.8064163467644474	0.01036840702348023	0.07414283492378881	-0.03280708803140087	0.5494287092448693	0.4661228194142072	-0.01829878067430587	-0.01087589379329311	0.1393406685976848	1.133461260472255	-1.016961247229665	0.09467487385221986	0.1721695802806936	-0.1355252702499028	-0.09775274888857115	-0.0917024455624354	-0.3093859814624791	-0.1617682888643218	-0.2748137830720435	-0.2930907491997417	-0.1999616150218383	0.3958391558861427	0.2291011003422886	0.8404016263060535	0.7273211689323389	0.05668268621433718	-0.002802500377298383	0.00111696982230721	0.155400063946503	0.2421276294843815	0.006558870877463176	0.09935858507666967	1.314402954652318	-0.5077775760260965	0.06281413183017663	-0.0115179391051489	-0.3965717405489493	-0.3358867527620871	-0.04413735338756029	-0.09213724524565625	0.422719409378194	0.1483309694568141	0.6496316062664586	0.1683943590515724	0.01917772107080493	-0.01647481933466277	-0.6241860069435173	-0.2027334064027291	-0.1330745121533018	-0.151591970750284	0.04041841422330701	0.2003958561323726	0.4578898779032952	0.008381800392343833	0.02677058619744751	-0.1616092207685422	-0.1302314448210505	-0.1045840592433821	-2.327574530349774e-13	3.277091287506258e-14
0.33	-0.03427675062305618	-0.0269145072726277	0.01388256057763665	0.6461754930984802	0.9337380549409589	0.008232122165963092	0.4841236414493154	-0.002319552021472869	-0.0114546446958634	-0.04167862086640479	0.07505455610113894	-0.02385143362272898	-0.01150551376352231	0.05951551904918856	-0.05534023425141303	0.7342325952915402	0.08080885303441454	-0.7342325952915447	-0.08080885303438161	-0.06225979329200441	-0.1271844593287271	0.003139429612705734	-0.2875291982416642	-0.04680166868307125	-0.02191408875318741	0.1356081061053083	0.1749833834015099	0.7575437532760585	0.6167885556114825	0.09573885350015328	-0.06159595771999719	0.06683583437182689	0.08953950382494394	-0.195839494751911	0.0604117758841369	-0.7595139211007997	1.25890816400614	-0.1656543893847345	-0.02531156921447919	0.9137145379730222	0.3644723009466578	-0.1078743569221929	-1.427201654156129	-0.08780891994607054	1.262083830057524	-0.2779010425069226	0.1811710878012849	0.7893103371229	-6.0443967434157	-0.1787783065549617	6.044396743415685	0.1787783065549788	1.742898048522706	-0.5445840050586782	-0.1311252547622554	-1.060937606339666	0.506613948456203	0.3172363749710728	0.1631592202425772	1.149565902136713	1.437919060305761	-0.4343904892580112	0.07732643362237863	-0.7364115195226626	-0.5875046150655059	0.5190950624158596	0.001092167484948331	0.01819146938730464	0.001108341775868579	0.01696614481536149	0.001013220472615615	0.003895148212004172	0.001019728540581836	0.003715508494357323	0.01353758131001151	0.04592594079307591	0.1640791458387641	0.1469803874487755	0.1429242491074335	0.1203988956647807	0.002016560826949865	0.008881502393333445	0.001084306773824055	0.03935694573513937	0.001145025962508124	0.02275726279817249	0.001240621689017195	0.03570924765007245	0.00117220339924319	0.0649714309914365	0.001148198415567891	0.05515027895714538	0.002518483070037727	0.0978042639815906	0.001004801496744884	0.005527541744989014	0.001028054783693942	0.01983563314519723	0.4139544167049718	0.4112160635139254	0.001075105027486019	0.01821800708691946	0.2817539395385377	0.2967967133612982	0.00323413792704833	0.01315880274472297	0.001084122348249432	0.006883452980958376	0.00119506876419967	0.0106879800467722	0.08802462881278711	0.08745456455719827	0.05439754932148708	0.04373447958149332	0.05475627890672907	0.0442433145129048	0.001012072706266407	0.01532404189175239	0.03343398971281124	0.05579103802720064	0.02888764930011171	0.04490822181531732	0.001020441580495725	0.004691984217757397	0.001139089753458384	0.01846259903727721	0.2237449657760713	0.218552663895323	0.03567855924458406	0.07561247216678391	0.001021164445692684	0.006835165343591306	0.001051534685512838	0.007204248077854094	0.001023476994795677	0.03838449941940727	0.4700912140780222	0.3869920625548519	0.06281424996393528	0.07524023036080861	0.001164328071003463	0.04047873128672549	0.001013400894301983	0.04014360136238103	0.002706204388815887	0.006555385375930574	0.002359655434328305	0.005051735126842105	0.002380657615896753	0.004840597080525755	0.06607747675510044	0.06347397459934874	0.06850752658509386	0.05502688557097592	0.008752621321267468	0.01099290560857954	0.004876187737804657	0.0110101882968335	0.06786101232028911	0.09496153297815303	0.1761318317275331	0.177176395939848	0.1279671919876276	0.1207900817109107	0.05271520365035181	0.05661792057800395	0.02625135199616586	0.06860899351794396	0.03502551202467052	0.05270398273453702	0.001639212146261347	0.03042828925958541	0.001328312725057633	0.0569888048591723	0.001049765479675913	0.01502829560350942	0.001027525555206153	0.02298508072396932	0.001028280803957733	0.01181759369657185	0.001111248758578189	0.0361193912021949	0.02840823705996718	0.05434326374285414	0.03426173294642271	0.0504352561735921	0.04461035168423794	0.04481578073447836	0.001155654974722232	0.02392468987964862	0.005297437070404458	0.01217368704312287	0.03297362417872755	0.03430565226313453	0.0685880573936435	0.0891594947558576	0.02857395335728269	0.03387077335043778	0.1698334346406657	0.1445327010296262	0.001128616711480217	0.03700040338726603	0.05496959215106682	0.06454972306730226	0.02219568630418825	0.03333299370082609	0.001217871378495822	0.01510688474713883	0.001225007878130707	0.01908140396136361	0.001662996494429661	0.0604061350083139	0.02284853320867088	0.05085592059729098	0.03042095045697201	0.04555377251419362	0.01410475632143151	0.02299017381437062	0.001014121912748254	0.031625977921478	0.03287557930906867	0.02297225845894511	0.1571900136611399	0.1604264397640681	0.001110372706861315	0.02896570594685693	0.001216151949610067	0.05337108405811593	0.0011406064396329	0.01406046151262787	0.001048635981767836	0.01091584369802207	0.001095990582725501	0.009720589919378441	0.03116455214388673	0.0006702320437607155	-0.005467207394231999	0.0264227061302791	0.01185280397434168	-0.01037297820505079	-0.007390155349332417	0.00572571505864514	0.001080644111449932	0.001087053404609744	0.001012003418825384	0.001018637569854706	0.0203941917342031	0.1568196036715346	0.1360010595530221	0.001114029899501084	0.00105926954639755	0.001126515230991914	0.001222208567605635	0.00116339472213628	0.001312273796692815	0.006570362977448058	0.001004372654116469	0.001013945494936717	0.4530823136901848	0.001070416465507841	0.3124471491168178	0.001084692767137038	0.001082208219134719	0.001182093006320218	0.09924117378955488	0.06346886660737013	0.04663700014803632	0.001011825773991598	0.04732553531535109	0.02749229163371248	0.001019056884183057	0.001111997245764192	0.2373170387823116	0.0435105373882864	0.00101943179314872	0.001046931869494188	0.001029204697645541	0.5148675718515144	0.04167016185721266	0.001149909234389329	0.001013708468276714	0.001105671967860623	0.001038239181961457	0.001076951520911499	0.05501739905564826	0.05839092834932723	0.004007760166395627	0.001812010405204163	0.05553803828876144	0.1863084525705396	0.1315692760551634	0.06983510421305118	0.03981957961751195	0.03532133855722773	0.001646809097804515	0.001330468686428058	0.001046392723065246	0.001026130392668922	0.001030936711245806	0.001185611127475584	0.0511345005985195	0.0240945807420476	0.0438349669563726	0.001201056982171544	0.001499408202540906	0.02575100267342277	0.06837931975097786	0.02952899281017942	0.1726893718021229	0.001143060076994366	0.05418946284144435	0.02429497718087931	0.001136855998369705	0.001210789107717568	0.001711332960398791	0.01834288596251285	0.02180698491907005	0.009965871452946178	0.001014594732426652	0.0381462339661376	0.1653389966641048	0.001112897573716193	0.001149462941847988	0.001171546834914948	0.001059316043588008	0.001116333506677427	0.03330202325072093	0.003255108695480749	-0.004372819489414882	0.02723825011194816	0.01578132732685231	-0.008407900841576712	-0.007547520703567851	0.006281588171072252	-2.917158965959672	-1.521262932003844	0.06556419661462891	0.04988833378847352	0.01303193067799409	-0.01002046487652691	0.3917051841382857	-0.3257203705703971	-0.3908800158735888	-0.05437476340545116	-0.08481553554653916	0.01127515775062971	0.03670843952210934	0.07508439474574168	0.2092682234754562	0.5352865118775911	-0.003009789624385204	-0.04148880761409821	1.593310396622145	0.01383387429624602	1.317432323482702	-0.1376007034242205	0.02925454354625576	0.01890666645202668	0.6710203497772901	0.4514676655205513	-0.3638993224116503	0.05137303511300919	0.7897918584242615	-0.07997042424636211	-0.01254130456243712	0.0021414420940058	0.5563117825704079	0.4289283388280839	-0.02084176880056889	-0.007704914471681291	0.1517119881720734	1.228483890076697	-1.134909764006042	0.08256421067129818	0.1590581435862904	-0.08623578826894041	-0.06195161184864892	-0.05543291075403907	-0.4302690639097331	-0.2789640947529822	-0.2271707117307671	-0.1575705648807155	-0.4283047636671897	0.5824873227398472	0.3082544407933632	0.9441051096122387	0.74058344951552	0.02996247052767606	-0.01287678886234858	-0.01304842479775005	0.1492560346382736	0.2863307436101898	0.01155822745632586	0.07092706852102999	1.414226527713112	-0.5628059739679785	-0.003068839801302982	-0.03551790820768059	-0.2123720477722342	-0.342389357201741	0.03839605345661322	0.004885503594067682	0.4737786697609925	0.1329065673537232	0.409811515943914	0.1332457064498757	0.01252112647860822	0.000762922462677883	-0.6073163901701454	-0.230061177274954	-0.3717689781919687	-0.2072170456635289	-0.0008283755614576442	0.1575570825336292	0.5681206146000256	-0.007598925014901074	0.03748916194978533	-0.1642220691602022	-0.1337917775932857	-0.1075177936483147	-2.795432247013448e-13	2.057246781740606e-14
0.34	-0.03630125436820285	-0.02649053504881994	0.006371069252524331	0.6588156587541759	0.9319557030400285	0.007959458095870085	0.492104540339423	0.0009819492499265443	-0.01191699121719086	-0.05567876224412754	0.07419897236151772	-0.01172990963819739	-0.01414387876336364	0.06150272476540411	-0.04749323740921839	0.6716088748100084	0.07959960155936359	-0.6716088748100091	-0.07959960155934549	-0.04479021061667513	-0.1325920825143278	0.001901444483080292	-0.2977703548710574	-0.04178503255480746	-0.01869384520827167	0.136263357144696	0.1868773695439978	0.7716706687904097	0.6122912848814692	0.09727805018616434	-0.06833154277124064	0.06139794556270507	0.09490386928138687	-0.2101761938077994	0.02342952101715024	-0.7382619604906729	1.269657338318835	-0.1906859655873987	-0.02928762248888201	0.6838349532936079	0.2952981951251956	0.02151703355763473	-1.375828625841752	-0.08189685395223442	1.153561293760725	-0.2471273319141458	0.2163678939213814	0.7749416143233925	-6.477422983591074	-0.07021444325921669	6.477422983591074	0.07021444325921787	1.749905026149735	-0.5358561657306445	-0.1160108777207826	-0.9876085022656024	0.4955933906231683	0.3267147527613426	-0.03801322082904351	1.224751646055744	1.38716974191657	-0.4644838438188154	0.2360814207236588	-0.6042922104415186	-0.5014225540366142	0.5536783849675762	0.001083914473622026	0.01856054718216815	0.001093332499646553	0.017434610839078	0.001012414184860634	0.003913706753611915	0.001019009633084111	0.003626090475785178	0.01787872022086179	0.04973662379720182	0.1597414383414784	0.1433446991340669	0.1387802743046855	0.1161414898969994	0.001575352437281464	0.008465293510367754	0.001069892368869033	0.0385181369745885	0.001133240364053874	0.0228731698436394	0.00122972199237154	0.03605736075298371	0.00116722279936311	0.0657077497168355	0.001286467319644544	0.05728609721425105	0.005986985610786183	0.1037103934822657	0.001004553608033587	0.00545080125058858	0.00102180215316503	0.01960909998050465	0.4306881416189862	0.429143639707934	0.001071856306484284	0.01831951389601045	0.2940808983513197	0.3094505830324781	0.002196354078313483	0.01213762287780821	0.001083112906542763	0.007096973877774083	0.001186116050565957	0.01078386567802875	0.09346940430759386	0.09373059172907194	0.05927151143544312	0.04801039043443896	0.04978457160299782	0.04049561200170927	0.001011992944948023	0.01579914565771505	0.04204209465620168	0.06370999067571835	0.02770318430164556	0.04377532463554216	0.001019664247124604	0.004798208116294225	0.001121688722228731	0.018375211611523	0.2299852532840468	0.2240530828889495	0.04036564229543892	0.07977412421530132	0.001020022494128334	0.006639606771861818	0.001048536028951184	0.007118971658782731	0.001028444777701727	0.03995941044341763	0.4868519019310266	0.3997545061475305	0.04961963177752684	0.06298348096798767	0.001159550437286754	0.04129029881649956	0.001013651278585038	0.04170923906550344	0.001934631634579404	0.005984336470505864	0.001724451025110361	0.004645219334466975	0.001753188535761396	0.004470023023960228	0.05922796170078611	0.05862164705723343	0.06209480275587363	0.05157802194875874	0.005773472838968742	0.008762645012438092	0.003256252035949537	0.009901769519567928	0.06028043553366829	0.08965463315944985	0.1815192345219604	0.1840512892055738	0.1296888114299536	0.1241288122157465	0.06318420149035796	0.06638006153939463	0.03477173064175774	0.07611603343147523	0.03512615925584597	0.05290760375087154	0.001641603798532504	0.03026642951784594	0.001328126319389398	0.05680487126673004	0.001047349024996695	0.01670685228463713	0.001026516748326067	0.02608393485297581	0.001030378666916079	0.01189505422594504	0.001170743854677235	0.03678422152581962	0.04338375997493112	0.06922569530528111	0.02791418629474605	0.0445723673352556	0.04387788633351174	0.04454655472073705	0.001192590842080828	0.02372234500059255	0.003490183242310706	0.01072839832644725	0.02846534221861707	0.03078849993583243	0.06867812929967067	0.08992350968708346	0.02976822885185976	0.0345666285176409	0.1706416223830658	0.149179672828259	0.001140191119461732	0.03825454610908334	0.05364454903725023	0.06751828785054964	0.02340279618064934	0.03457596244433798	0.001178786568656713	0.01531050686530358	0.001213934398885401	0.01903709551988237	0.001704681354370768	0.05445438778376174	0.01992397310572824	0.04847242852099218	0.02440942713270862	0.04070618721022861	0.01127149507389523	0.02067696215430979	0.001014431069340328	0.03155817604082614	0.03594146118970517	0.02432780160580459	0.1612799623419523	0.1666408697191137	0.001111472841885244	0.02881503724912861	0.001184649441754837	0.05382207051952711	0.001163983245253446	0.01241219765242509	0.001056686752117983	0.009562902968351463	0.001111195315460234	0.008636092787749029	0.03326146871172402	0.003267399707899893	-0.004382268113453971	0.02722626879342323	0.01572604528943159	-0.008407836481169989	-0.007487504120866998	0.006252068456776584	0.001070933196786852	0.001069959622491153	0.001011211541605754	0.001017941444071297	0.02456214495640652	0.1494575500091481	0.1294456674362045	0.001084643111771206	0.001050728005141273	0.001116166193985245	0.001214848510189016	0.001160710468441268	0.001524769793011523	0.01208048887558303	0.001004222909417782	0.001015811076468715	0.4798277587439491	0.001066855566271729	0.322626350123732	0.001057322587248553	0.001081885575809165	0.001172367546611277	0.1024549256756389	0.06704599125887803	0.04114907166571045	0.001011964327788636	0.05631166063518379	0.02543204267570648	0.001018655668907294	0.001096310481427242	0.2443293543728819	0.04794591873891724	0.001018325498359725	0.001044117164950706	0.001037119609182462	0.5339808878589414	0.02603827291007139	0.001157567127952414	0.001014074995773841	0.001090788417201192	0.001033267755905157	0.001069144820254339	0.04677446971804331	0.05014387032038349	0.001387797210551845	0.001255756431745584	0.04649121022598686	0.1938301263149847	0.1328659937801176	0.08171446586119052	0.04863276224205889	0.03519222104881416	0.00164233204835673	0.001326106809699283	0.001043547904163298	0.001024920832653712	0.00103387271434436	0.001270564212848319	0.06906551470615981	0.01761526414134957	0.04232845203532044	0.001255115704486433	0.001532102122028602	0.02116240694085768	0.06911637320119775	0.03239909677954617	0.1713793917351259	0.001159626874291893	0.05028247931180704	0.02517572446693821	0.001136171601786448	0.001195619328800031	0.001777467150661022	0.01523285004818831	0.0140430417396045	0.006725217970665844	0.001014887804418052	0.04071957053486971	0.1698499848923431	0.001112497301591463	0.001151293761796894	0.001201976961185425	0.001069748531755399	0.001135745965293102	0.03533810801006274	0.005870712878248834	-0.003302053144695518	0.02802384079730501	0.01957164558581098	-0.006442662577085962	-0.007554844601051151	0.006763661997759935	-2.968701622092906	-1.194817626324237	-0.02058244802818063	0.04060056409232785	-0.02052838167713952	-0.006774159356345338	0.3738768153443	-0.4023964625576333	-0.4631994006129027	-0.03347388445593307	-0.0828483238697047	0.01171564679162109	0.03262845845308521	0.0716861144042244	0.2175735224723629	0.6341492631429179	-0.01686548008842516	0.01473840930855017	1.978323286937585	0.003022669104698842	1.210135898361536	-0.0774434207537347	0.007331936372387255	-0.008891279046633775	0.585519963621466	0.4029414474639423	-0.3877168738726848	0.04287178656632769	0.7981649315182479	-0.1418689629410468	0.0603883898893537	-0.03096071382613916	0.5398874482007479	0.4057357133960456	-0.01724698326908441	-0.01031365620480548	0.1631075984163262	1.324104490213212	-1.329156481313318	0.08160844486265696	0.1556939350352082	-0.02617953011963109	-0.01799176098370405	-0.01858560547589844	-0.5380053041453501	-0.4137383755016028	-0.226752160897655	-0.07252575254042624	-0.6283606576178986	0.7971624985658234	0.3539084359583108	1.000425980594617	0.7622202938290459	0.0122656283195592	-0.01880397591081113	-0.02304318853721199	0.1951239608365276	0.3340213270728691	0.001409137337508563	0.06594768503646502	1.571901721540968	-0.6081592780503167	-0.04714127325745209	0.005962294270957574	-0.08638836366566559	-0.3634709375829082	0.1131024272866627	0.1407609853299254	0.4417712419278813	0.118009939406728	0.1866834437273397	0.1187982398715634	0.03267105022675337	-0.01514966895930573	-0.5815503110014099	-0.2444868959636281	-0.5952050102581625	-0.2539419194944743	-0.006863367614962606	0.1133181944150707	0.6740481814268	-0.02232584734737312	0.05360820889901438	-0.1651498599586449	-0.1366852199300402	-0.1091676536108834	-2.170803360047024e-13	2.06315101680976e-14
0.35	-0.03851581960302744	-0.02646133657018886	-0.0008217981637489313	0.6715804712914466	0.9299268180365451	0.007646897764376089	0.4978320903053869	0.003572601203244147	-0.01093375654971157	-0.06924563107360375	0.07344457419327999	-0.0009094499728999094	-0.01637804238842989	0.06384488713235875	-0.03991657244698669	0.6047358430933507	0.0792182655044477	-0.604735843093351	-0.0792182655044021	-0.02729009182082542	-0.1378802181142428	0.0008242114588516269	-0.3072856427792149	-0.03690641694373997	-0.01538136564790651	0.1347785166341406	0.1990155002205477	0.7852777498996861	0.6074820990117177	0.1002332480542578	-0.07365902829679473	0.05678365278518127	0.1009781761688078	-0.2351850773593597	-0.01659930447301244	-0.7017663940325624	1.283767710361417	-0.2148317859581566	-0.03286867397242203	0.4644820771384515	0.2219022881586896	0.1764804136613822	-1.33452219560524	-0.06969023475809147	1.010075552987338	-0.1958244962036064	0.250235802705613	0.7412395289927718	-6.892374200665442	-0.005482838246300222	6.892374200665432	0.005482838246326742	1.748660000207646	-0.5204478746621769	-0.09948778216372481	-0.9149220972702559	0.4795954177521234	0.3353321641920918	-0.2556561285638699	1.193191751764581	1.332375398997914	-0.5012902000843562	0.3344526518533782	-0.4573172297151006	-0.4214762491242914	0.6769636926787277	0.001074853056774157	0.01891950456503243	0.00107843659810578	0.01790316531046777	0.001011579792529765	0.003927744053770527	0.001018277127358366	0.003544745581026221	0.02192652152403294	0.05328124800470808	0.1540171116753485	0.1392991330357992	0.1333798417212776	0.111529154280791	0.001333869816729609	0.008210614814725367	0.001058453791464579	0.03772433645144581	0.001123078532738209	0.02302100798715514	0.001221809672840146	0.0363703084098729	0.001163959537160308	0.06639794298904005	0.01624987691594445	0.06884776720406216	0.02963621073785255	0.11837299934033	0.001004366229859824	0.005369245811288037	0.001019641342213373	0.01939565868528658	0.4518964821546241	0.4510502223584301	0.001068220401255091	0.01841426828983382	0.305526246075296	0.3213322942468119	0.001635759898447911	0.01155990939443982	0.001082398310842089	0.007266904095867247	0.001175894006371032	0.01086968499777828	0.09704940273372711	0.09892102349159386	0.06295260592664199	0.05168904669874829	0.04428814158991314	0.03665315299396917	0.001012101066766981	0.01617690583490835	0.05069162893078774	0.07170967976320086	0.02526100004099655	0.04146184937922538	0.001019123954675175	0.004858738292702654	0.001104952479646525	0.01830029912647303	0.2357507473303383	0.2290788610102429	0.0449241303828635	0.08379630780146304	0.00101888968461024	0.006459532370099104	0.00104561853734045	0.007037512690645246	0.001033073404446524	0.04153990494807901	0.5041826423366501	0.413381657385235	0.03631922730712887	0.0502402163626044	0.00116348494374903	0.04200703357314924	0.001013978549214552	0.04311761265751377	0.001521818736288311	0.00568949059276403	0.001385920005341632	0.004436966802722912	0.001418469434171014	0.004277506218458951	0.05229640760469684	0.05349276497722689	0.05572249424042191	0.04769076593444263	0.00362703699341509	0.007150739955361001	0.00226403564867885	0.00952112780052314	0.05156894089169987	0.08228061373060676	0.1885185195784738	0.1930178007968592	0.1326514417034576	0.1282410595340469	0.07521927657581524	0.07746205353873158	0.0425140366768362	0.08325327542724675	0.03507944158785591	0.05296141229058913	0.001626145828006324	0.03005109145054389	0.001322167260107071	0.05651626367517089	0.001044735097319533	0.01867849580597682	0.001025527833321369	0.0297061474320602	0.001032743838867782	0.01194646359906695	0.001779560742454297	0.03772832896748042	0.057449551198724	0.0825528694011092	0.02178055916948948	0.03871593118629302	0.04280835300634311	0.04397702102640101	0.003523259098942929	0.02573942642836955	0.00254235751829843	0.0100739257563386	0.02410043245916522	0.02733761875373239	0.06968871390818535	0.09127607821599146	0.03247436146218402	0.03648098362647691	0.1736791977454309	0.1549478504180977	0.001152823275526477	0.03935086138896689	0.050859304941813	0.06867649529588024	0.02446806697970146	0.03572791087301507	0.001157590877477441	0.01557822428363359	0.001194981360925661	0.01899999811094063	0.001855169585140219	0.04879257446071555	0.0169076991552816	0.04599809633129515	0.01787463832904897	0.03468919778943946	0.008426283742693025	0.01827437970984732	0.001014765893301634	0.03127000201839219	0.03804405278420826	0.02507786485658446	0.1662896443047885	0.1741680038104088	0.001109985628164705	0.02853642637294014	0.001168326996232295	0.05443916450075113	0.00120523555248245	0.01080115101720216	0.00106955280729679	0.008223223025577537	0.001137765953160329	0.007569040467246018	0.03456302296910774	0.005859985602366594	-0.003231391957680167	0.02766031681689119	0.01838343760410399	-0.006509319660960567	-0.007466177355971063	0.006005018067866583	0.001060756042931523	0.001056982329820885	0.001010288296604793	0.001017153790072669	0.02801136048202639	0.141076083668681	0.1215139743257885	0.001079992430579847	0.001043009924823869	0.001109395198584755	0.001212485938081185	0.001160435476916469	0.05844226621131479	0.09320689815065156	0.001004127502642132	0.001018730495950847	0.5161032644571921	0.001062388200729463	0.3325028100192604	0.001044318646126482	0.001081458858369367	0.00115922622168219	0.1015673854926692	0.06806112517246084	0.03461077001911235	0.001012424487351045	0.06528094172403086	0.01997512564963505	0.001018482104197448	0.001080097757153748	0.2475980768409813	0.0524489640436837	0.001017190575108457	0.001041282890476987	0.001038543275520382	0.5529784325642002	0.01553728040035017	0.001176055591219063	0.001014525716354841	0.001091177314200211	0.001032508681452504	0.001069510526143852	0.04101628655480637	0.04564841297453517	0.001338633591784477	0.001197894669528371	0.03579046529791815	0.2056616940771187	0.1407654480865925	0.0985124721023648	0.0542251837055148	0.03488182556092907	0.001582679340076558	0.001307371299703795	0.001040716942605714	0.001024141365451061	0.001036333108222834	0.003382139681532521	0.07938722940911645	0.01248220058952111	0.04084060715899569	0.009945281612308092	0.001562029951445358	0.01741896234170963	0.07260931642216682	0.03832670162500256	0.1849489819993215	0.001171348426673568	0.04498798731309931	0.02608817933244979	0.001134967757975619	0.00115800161220465	0.002210907772422937	0.01215578046629997	0.007624295743518712	0.00421883144234617	0.001015306029324076	0.04033470985240573	0.1781769453177999	0.001105002102531546	0.001151360146303795	0.001287301039347087	0.001094110842250048	0.00119054577947024	0.03524450919372716	0.008443989676127908	-0.002023986852293927	0.02780354565602822	0.02009026353341067	-0.004664128507851057	-0.007373916795011145	0.005151052535041782	-3.028946414970091	-0.9540083174210287	0.06409721697848884	0.04986731017876828	0.01245588347957716	-0.008687998880912044	0.3365944894373331	-0.4072673395155856	-0.4618614793147697	-0.01924741037714358	-0.07570970926334505	0.01780963596825407	0.02986301685822886	0.06629515642081897	1.915030854180863	2.151982957057103	-0.003648644411358261	-0.0395239059388874	2.395032234657372	0.01254872496126431	1.158455642736916	-0.04092799454855399	0.0213568593103799	0.01720203887903769	0.4528205366894309	0.3328244845538434	-0.3888307744048118	0.03313934610317627	0.7990084907428814	-0.3121030550359904	-0.02182414574049774	0.004730131259479468	0.4621246194607408	0.3979106149540774	-0.01811006849025574	-0.006930637408246755	0.1532133802166024	1.39359211742402	-1.217230814051496	0.06294238786402696	0.1289774970339283	-0.02722959368933806	-0.01945478541042174	-0.01696896825268442	-0.4936106163917356	-0.3648481149024391	-0.1087672715230449	-0.005969431401347529	-0.8426555432820328	0.9853662886810008	0.4741922000241484	1.200638564618962	0.6713990575425079	-0.0009465624271352968	-0.02301497768480768	-0.03297298501487837	0.2059516859934096	0.3919065589024284	0.006436047549132119	0.1191118064787211	1.139284524346583	-0.5665759701177453	-0.0664158897747865	0.3779266888230223	-0.04327109623634087	-0.3312421120167647	0.1520866952003972	0.2384913212849853	0.7094846124663647	0.1011284447915973	0.0436147396481412	0.1125826391090848	0.0252686274456078	0.00229706892994657	-0.5492882066321341	-0.2499194056488508	-0.6120484087448732	-0.2302811436371159	-0.04506825415721209	0.0357151944426296	0.8323224442111739	-0.03169219948350457	0.07013591302313572	-0.1569665430118302	-0.1312441651925906	-0.1042132876365763	-4.897292144109582e-15	1.211459844619891e-14
0.36	-0.04105392039993851	-0.02680271072200173	-0.007693356053604616	0.6845002637864235	0.9276642523030586	0.007309200013188058	0.5014503226270178	0.005401396865577317	-0.008360372669610958	-0.08230874726772171	0.07279101856526744	0.008462499695539111	-0.01798275074606548	0.06647086528398009	-0.03265148381199313	0.5338575739781358	0.07950134338417965	-0.5338575739781372	-0.07950134338415657	-0.009846185268708316	-0.1429745784158966	-8.935226103195989e-05	-0.3160582571745653	-0.03220381047664262	-0.01199618182684637	0.131216209627857	0.2105475498293251	0.7982807551515518	0.6021867434807027	0.1035569932024568	-0.07740013406624592	0.05296761562708086	0.1087587571381542	-0.2748833061996976	-0.05068500506534929	-0.6740000552047064	1.300653329860078	-0.237422111707113	-0.03431510642768859	0.2619714244177139	0.1429269369166243	0.3395468760671477	-1.275078098751228	-0.06172834591828267	0.863859294399819	-0.121236278081513	0.2731310508194809	0.7126263488821795	-7.278470463302537	0.06266834367044148	7.278470463302537	-0.06266834367043991	1.738662577401995	-0.4971011060781032	-0.08327701685161047	-0.8390737997042381	0.4603915618286405	0.3412556049002541	-0.453506519972074	1.103535432492412	1.266354570433573	-0.5617177760717941	0.3097908767455413	-0.2870162592170194	-0.3417714301523453	0.8949332013533295	0.001065233400060111	0.01927695736878627	0.001064499931306632	0.01836709664227411	0.001010700950626704	0.003945225258258898	0.001017517033275625	0.003468466912415297	0.02565805241950791	0.05649944285156822	0.1471983968451755	0.1351883406953781	0.1269105941052612	0.1068523851769856	0.001210694451310201	0.008044634186159179	0.001048875973208099	0.03700798422100922	0.001114612399485277	0.02322851564415471	0.001216672347284245	0.03665265996887902	0.001162190681346821	0.0670325051730986	0.05048302579189998	0.09199212187171221	0.07836631174783494	0.1438222735951673	0.001004224860369979	0.005293767629176424	0.001020021840180437	0.01917667710973794	0.4775591707231385	0.4768850642310318	0.001064168580166665	0.01850289870083	0.3163398972429147	0.3324646818518135	0.001348265119078196	0.01126248861361586	0.001081827703994492	0.00741816610529449	0.001164211848792439	0.01095084437300673	0.0987126191898493	0.1027920854189855	0.06542004901409589	0.0546675737086401	0.03825479050213415	0.03255787957903748	0.001012385293311844	0.01647111452432128	0.05936278635580702	0.07963487258586815	0.02136015609206571	0.03770772420082148	0.001018767112457344	0.0048908893781156	0.001088477496445354	0.01824485241402374	0.2405850314910253	0.2332327041462816	0.0494221029788992	0.08771652873666141	0.001017755815220112	0.006290561973914395	0.001042742655363859	0.006961308910489352	0.001036098798945565	0.0430281196019819	0.5219014572364639	0.4274716756979545	0.02403788771320334	0.03868417720118244	0.001174697706946602	0.0425732242020113	0.001014367574279114	0.04434872327890807	0.001315233238970593	0.005550945631510386	0.001216053204556566	0.004340202825359769	0.001251064805599201	0.004189619406371821	0.0458238104125329	0.04863264463870802	0.05013994095393642	0.04425835389991589	0.002517209050287204	0.006324531162153645	0.00173653157545771	0.009735044089225568	0.04181066186360131	0.07287727599124778	0.1972863272548672	0.2035431443589996	0.1375959682207901	0.1337256796626834	0.08910116049293033	0.09008615573849101	0.04916515808488051	0.08966743362665462	0.0349088322676817	0.05289981966130418	0.001588604593130802	0.02983110316147171	0.001309820542797172	0.05617951846172247	0.001042012592909298	0.02096082485568996	0.001024643688758273	0.03395177343405724	0.001035156632348772	0.01197504138276063	0.003137023604732818	0.03909121771899397	0.06952444976114612	0.09292641432641552	0.0160626260216842	0.03317188756546659	0.04154268490659889	0.04322522844185047	0.008988483675426102	0.03089033272719765	0.002080781806964429	0.009887677484222451	0.02000007303208971	0.02407292143188376	0.07179644697096302	0.09285875192519036	0.03668069159526471	0.03926408064028752	0.1807471621950673	0.1633217718061315	0.001164999729177346	0.04027462156979033	0.04690861485241526	0.06836371652976152	0.02545822403283505	0.03684743909016663	0.001146392449096444	0.015903803294215	0.001166693693527005	0.01897437448030754	0.002146875743574581	0.04349910659075113	0.01384488078428874	0.04348324313431592	0.01131694573131624	0.02838810833858359	0.005733302861818299	0.01599720779687526	0.001015142437612567	0.03077087461196413	0.03897790860223566	0.02502252026868342	0.1725542657317572	0.183306194750929	0.001105493506286131	0.02821527582767902	0.001160200056239308	0.05523129529378375	0.001268521135956004	0.009274725273514446	0.001088168695387176	0.006938151733312572	0.001178452514558086	0.006552417491982957	0.03493447517734503	0.008439698765774991	-0.001995722377487786	0.02765813606386275	0.01961498034072785	-0.004690791341400902	-0.007338449896979126	0.004847594963084365	0.00105057888907163	0.001044005037146817	0.001009365051603043	0.001016366136074819	0.03146057600764638	0.132694617328214	0.1135822812153726	0.001075341749392775	0.001035291844502275	0.001102624203183795	0.001210123365973724	0.001160160485391919	0.1153597626296192	0.1743333074257208	0.001004032095870982	0.001021649915436917	0.552378770170434	0.001057920835187409	0.3423792699147887	0.001031314705007355	0.001081032140931706	0.001146084896752702	0.1006798453096996	0.0690762590860439	0.02807246837251346	0.001012884646917362	0.07425022281287762	0.01451820862355685	0.001018308539487519	0.001063885032919236	0.2508667993090807	0.05695200934844964	0.001016055651857954	0.00103844861600396	0.001039966941858453	0.5719759772694587	0.005036287890631844	0.001194544054486868	0.001014976436938501	0.001091566211200053	0.00103174960700193	0.001069876232034744	0.03525810339156881	0.04115295562868547	0.001289469973021784	0.00114003290731953	0.02508972036985073	0.2174932618392517	0.1486649023930657	0.1153104783435341	0.0598176051689806	0.03457143007304413	0.001523026631796284	0.001288635789708552	0.001037885981048436	0.00102336189824953	0.001038793502110029	0.005493715150207985	0.08970894411206409	0.007349137037694011	0.03935276228267047	0.01863544752011518	0.001591957780864091	0.01367551774256203	0.07610225964313948	0.04425430647046222	0.1985185722635148	0.001183069979064191	0.0396934953143924	0.02700063419797441	0.001133763914183038	0.001120383895633235	0.002644348394184255	0.009078710884413446	0.001205549747437692	0.001712444914028563	0.001015724254229398	0.0399498491699415	0.1865039057432525	0.001097506903470182	0.001151426530822324	0.001372625117508423	0.001118473152744719	0.001245345593647328	0.03515091037739163	0.0110172664740071	-0.0007459205598922651	0.02758325051475137	0.02060888148101036	-0.002885594438616269	-0.007192988988971177	0.003538443072323863	-3.085249761058472	-0.8020134379016771	-0.02088336390130012	0.03967593614939652	-0.01983960084713585	-0.005760914130997715	0.3085909432164627	-0.4154417109909834	-0.476086098132992	-0.01573427128983178	-0.06735866514736967	0.02364954949003473	0.02650923888417468	0.06055989679354053	2.53411045804514	2.79148294250234	-0.01565002868993669	0.01363035321696756	2.763975131365676	0.001797872495871685	1.060271176483884	-0.02138488031342705	0.003598294642249827	-0.009823267976141123	0.3216459965914317	0.2629155965736946	-0.438279755309931	0.02616148900341187	0.7832656785551888	-0.4299989473336528	0.05471257161918065	-0.02706757046078787	0.3655004511465245	0.3853431831947993	-0.01502618215426151	-0.009262618649947409	0.1446516282887737	1.416677905215645	-1.09171139252272	0.05149961934000757	0.1202413408508564	0.005080653178762896	0.004305949894661824	0.002340393211296274	-0.4842529558460127	-0.3227695795423987	-0.06961290809169678	0.04638584904976272	-1.034224319712702	1.108928892735577	0.6283829980253471	1.308848020655592	0.6176035345611933	-0.01081460548063408	-0.01973402026137404	-0.03267071290375674	0.2572610665048323	0.4587040116384397	-0.003157180485525206	0.149703946996861	0.9811758874071684	-0.5456807724141985	-0.08359305131136174	0.6327272684073072	0.007256495945333297	-0.3262341655345968	0.1591234633429036	0.3145093663232889	0.9629200015681642	0.08349891964896239	-0.1075137985556198	0.1123141974396133	0.04424336867223624	-0.01285491863259999	-0.5078812203709596	-0.2525910974436037	-0.6520250162512631	-0.2288598131860287	-0.04905404441573406	-0.04776337332551094	0.9962595512691987	-0.03083378115205412	0.08861557129540577	-0.1482256816680436	-0.1257634898108364	-0.09908178457280879	5.466514367547756e-13	-1.584114250690452e-14
0.37	-0.04404269962729504	-0.02741478285192476	-0.01442177591525416	0.6976029531182073	0.9251867913071827	0.006974707431598411	0.5030750451506149	0.006407193704226534	-0.004144145631601454	-0.09464585173301245	0.07214708503065935	0.01645024819975395	-0.01875292846078382	0.06922541789175327	-0.02555421724380867	0.4591419737831179	0.08065257372280556	-0.4591419737831198	-0.08065257372278772	0.007433802352738501	-0.1477928396953245	-0.0008542753177807097	-0.3240827753012059	-0.02771347387761015	-0.008578874354706117	0.1259837637310595	0.2213409195237695	0.810598762169435	0.5962220307094509	0.1058650552219749	-0.07925804504928279	0.0499417097051128	0.1190634633214429	-0.3199157007825466	-0.06672500618375446	-0.676361158009945	1.320097769201467	-0.2572022495526373	-0.03187397450974804	0.07037585940929922	0.05779951083585116	0.4955244228393383	-1.193346861149672	-0.07272223153697174	0.7342842026826937	-0.03599684956338575	0.2707967386391068	0.711546592637184	-7.611979103880152	0.1720538628226628	7.611979103880138	-0.1720538628226105	1.713066587456597	-0.4647275150452582	-0.0714970331514679	-0.7704885793358417	0.4351309002507084	0.3402447458539727	-0.629777496720265	1.057425478555801	1.203695041825452	-0.6189915570337535	0.1461029540752425	-0.07764735637121717	-0.2517127603565524	1.173507718435872	0.001056485300952819	0.01962184241973307	0.001052890193729695	0.01882051626204391	0.001009845733093638	0.003966496656008769	0.001016831854863292	0.003394628561076818	0.03056607448567629	0.06052646417910949	0.1378309474949396	0.1302514475020002	0.1184676772042086	0.1013314809021474	0.001144553457665184	0.007918987514116179	0.001041058584811744	0.03639422430916803	0.001107708970666431	0.02350557586378102	0.0012135236993363	0.03690491053967917	0.001161850617718279	0.06762117264659913	0.0949270914656028	0.1199556144576301	0.1336879832369399	0.1731401002842169	0.001004114880976409	0.005226675292363419	0.001022541830427647	0.0189705161366727	0.5052795112006242	0.5041943953700631	0.001060279721678099	0.01858113141215782	0.3265015173886862	0.3425343788448795	0.001191757905217579	0.01114291716909903	0.001081244200559242	0.007564859440673016	0.001152629911751703	0.01102746766146429	0.09807534873555955	0.1053329148845602	0.06646398421886093	0.05697535001161003	0.03174998699988263	0.02794562285435284	0.001012855216606658	0.01669394595846144	0.07018511164876413	0.08859415021795708	0.01660470153383938	0.03309863679388278	0.001018504320869259	0.004940600781719081	0.001074177044191273	0.01821316432056393	0.2429235903222343	0.2362008711313662	0.05413004643234935	0.0917303280775541	0.001016763593911623	0.006127856653680858	0.00104016841893567	0.006886266066842748	0.006636285799987413	0.04837158345830141	0.5387702793227228	0.4413956485781451	0.01454557839590679	0.02923191688052834	0.001185504916803107	0.04297624698100539	0.001014792795493028	0.04542019901297015	0.001202594580983074	0.005516997808528291	0.001124779345841603	0.004321089920408925	0.001160045504051172	0.004168278494884404	0.03872899671015455	0.04314464060392048	0.0436488985938005	0.04023235310862505	0.001901868592348087	0.005873091925561341	0.001439247715035918	0.01030199418290378	0.03205159324336458	0.06285910967881181	0.2072526474924794	0.2147283042680201	0.1440046037725876	0.1405402556340693	0.103858376927959	0.1032988324695721	0.05409413799081272	0.09488407354833242	0.03482604941811115	0.05284240281927488	0.00155307573330001	0.02967784166937365	0.001295898586889549	0.05587127690133603	0.001038732011905105	0.02366225534791301	0.001023332388429846	0.0389434097169661	0.001038585369673415	0.01197995917830842	0.006963931592447743	0.0422365570987764	0.08038482381255381	0.1014437919201799	0.0111765519958816	0.02843338420634751	0.03966520133186891	0.04199972732174566	0.02006097823420884	0.04121738947995716	0.001845320888205036	0.00995433696637746	0.01612661880979391	0.02095535796395922	0.07225200854697242	0.0929976291046279	0.03727849585976041	0.04084003083080171	0.1888904210034742	0.1722720184126378	0.001178950485358688	0.04100747436800446	0.04346185184692493	0.06833816534725462	0.02602605058635715	0.03761360582912052	0.001140533479034524	0.01628063660840896	0.001139912811722769	0.01897147884361559	0.002701619849734512	0.03865886048073611	0.01085630303869244	0.041063009459337	0.006426012645342993	0.02396278998627003	0.003744463786434399	0.01445877491664195	0.001015143013688684	0.03014777843499541	0.03920374959202856	0.02431471713701051	0.1822527412389378	0.1946802614631876	0.001101142667914924	0.0279505892024536	0.001157065550828963	0.05619832707357608	0.001429314367561817	0.007892276874246727	0.001160389613139903	0.005755931805824235	0.001296984012386623	0.005630634497712359	0.03353588335158807	0.01083443969443775	-0.0007848293318297848	0.02814291655363933	0.01838132797063102	-0.002870217076575201	-0.007238776392718045	0.004433182281041824	0.001044672363204442	0.00103809879740072	0.001008609363200374	0.00101590947528174	0.0401967340988863	0.1154051680353172	0.09949792886484908	0.001075959047841143	0.001030916806740484	0.001098743086286413	0.001210346863288574	0.001162626963381627	0.1849530784974771	0.2437412186722981	0.001003973633406778	0.001028138145015205	0.583396133730122	0.00105480271130253	0.3507612500426004	0.001026515217233992	0.001080302278210732	0.001135903705743391	0.09415822837153359	0.06669433077327794	0.02080284543842333	0.001013733153209529	0.09235399263274775	0.008624033891327433	0.0010181650701983	0.001055403168068106	0.2438663441901112	0.06245180381304859	0.001015456240791504	0.001036677250569591	0.02226041328791218	0.5838647947429619	0.0030894492065579	0.001198633103224814	0.001015454378457251	0.001079922994305769	0.001028023203580325	0.001061336290660594	0.0259728261895845	0.03119213429233491	0.001232328709099496	0.00111998343114175	0.01671959394497092	0.2302157017822117	0.1582555987890598	0.1319823215289134	0.0604099943068941	0.03486444167655366	0.001510099024389887	0.001275267039760289	0.001033144371758284	0.001020787984467032	0.001044997322875231	0.0156810844005323	0.09880145445787668	0.004584262614021711	0.03579319874530632	0.04367855180411133	0.001605690209334299	0.01028793115220237	0.07002574820135808	0.03258838916691293	0.2057760852152539	0.001202283959463211	0.03897389635675837	0.02638701026533186	0.001134999187463095	0.001104956223092176	0.00382173860493751	0.006376052633306433	0.001158705597324544	0.001587657586842716	0.001014652341254594	0.0390605732694955	0.2083293101029764	0.001095857004386054	0.001155811342033913	0.001786613078642574	0.001334670849696547	0.001568606734461876	0.03084526990518787	0.01308291919944539	0.0003949366962783446	0.0290754298745265	0.01536563279223066	-0.001037340922116892	-0.007175732811454501	0.004734560965973175	-3.128113844950042	-0.7108920878890824	0.06298665653223925	0.04881984542518529	0.01358815975856856	-0.008320012744913726	0.4853306343516361	-0.5875116922387855	-0.6355688985047041	-0.01003062626978609	-0.0555619254577043	0.03172582169434143	0.02366468566160454	0.05687730111835358	3.037195883089303	3.051540191220229	-0.002184038465887867	-0.0387782333828742	2.654093430194318	0.01084931210518827	0.959962122728068	-0.003491283874303217	0.02061596328247646	0.01677843154536995	0.1795220876554863	0.1964300381071061	-0.4828970699914739	0.01733313296769954	1.007194086287864	-0.4910487342030251	-0.01982212651933836	0.00928030289152704	0.216454002029987	0.4147251911385965	-0.0169927387789877	-0.006621477400119475	0.8612574338819078	1.354109786755955	-0.7894577282537948	0.02967140742399771	0.09668152772678847	-0.006333996810249565	-0.004017188711150308	-0.00345056525932691	-0.6121309291828314	-0.4840730131435153	-0.02742492350653494	0.06604590536926225	-0.980089569106918	1.171283246578097	0.7678669436635472	1.333223565406302	0.4267970698383119	0.002274472521254127	-0.01246767483255219	-0.03090791313148385	0.2784865594173968	0.5267632374890114	0.00196677305229961	0.4537622617067689	0.7540221957646552	-0.4123548833616202	-0.1606924635426445	1.377198157397578	0.009529534473928342	-0.3015048552945785	-0.141357125952073	-0.03124743781038309	0.9024248102952326	0.06281581720550689	0.0785105241647652	0.0443485947295628	0.03500298676068973	0.006416418888779607	-0.4551575866757629	-0.2342892056568813	-0.2565904707677065	-0.09156864989704251	-0.07852345046562495	-0.09055730901122709	1.363814379208004	-0.02458232321060757	0.1034325964071803	-0.1266869451494517	-0.108792052506961	-0.08414139408078822	9.98640749965451e-13	-3.543082263103209e-14
0.38	-0.04739309764681588	-0.02803712255115338	-0.0213141240316096	0.7109064838250447	0.9225375640719197	0.006685909230619457	0.5030058953974493	0.006548728682838144	0.001386633613265803	-0.1061957658283768	0.07122329652410973	0.02316005967422408	-0.0187666394279069	0.07174714541454656	-0.01832615940157289	0.3826714013368844	0.08303194341620448	-0.3826714013368849	-0.08303194341620608	0.02432977929188909	-0.1522326560216901	-0.001555081697192266	-0.3315612038355362	-0.02355208962627984	-0.00523050978326687	0.1178847629468558	0.2317417988434837	0.8224836201617158	0.5900515767629034	0.1063646808223652	-0.07881470957308041	0.04816730029763464	0.1323789051694324	-0.3472070646305615	-0.05273851892339251	-0.7067857061439627	1.340821604870757	-0.2717753595477713	-0.02517623030554925	-0.07680303093804308	-0.0299254351004946	0.6024573174339871	-1.117640024760711	-0.1176993403110985	0.6082718884637331	0.03005707178294039	0.2265660337852957	0.7387846037022169	-7.629464913545525	0.3082962146251834	7.629464913545525	-0.3082962146251816	1.661860440941515	-0.4214121154653494	-0.07045368138400808	-0.7298558812422584	0.3946010922874822	0.3274670247599548	-1.026817497453707	1.025037357541652	1.179724765312277	-0.6028660111311855	-0.05189640707967889	0.1732330326343112	-0.09147212725450765	1.49708033429466	0.001049158424396614	0.01999921614782862	0.001044133142833067	0.01929973070300044	0.001009040303189896	0.004006874040290812	0.001016260989170504	0.0033158015252999	0.03723077239355633	0.06597640177980701	0.1251250739001079	0.1231266115595447	0.1075734323878324	0.09399152437349342	0.001111792366255126	0.007831310394874906	0.001034963011075142	0.03589337354889507	0.001102317072847685	0.02386229862323872	0.001212061270353846	0.03712042988986783	0.001162914099350883	0.0681641252598307	0.1469673109510882	0.1523081960125043	0.1907229024600136	0.204442233337807	0.001004030672897525	0.005161774863585914	0.001027046845600428	0.01872279873073836	0.5336976534885771	0.5290909795100159	0.00105677635474191	0.0186598977892043	0.3359949642442951	0.3517898023183215	0.001111076218108706	0.01117342542988738	0.001080587490867399	0.007727997187913465	0.001141748247105704	0.01111902312122161	0.09492957128211355	0.1062425709947404	0.06597830011910694	0.05855198195254878	0.02480515048149284	0.0229254285719585	0.001013514522936675	0.01679634388641192	0.08401107848766108	0.09975083908013437	0.01125018918126837	0.02790214551416377	0.001018301218503484	0.004993410134614261	0.001062786560384182	0.01820146538266368	0.2419037018943055	0.237328205310132	0.05915988546526055	0.09595720268246426	0.001015967870153913	0.005961150060589241	0.001037995780258807	0.00681136881564331	0.01978947936810985	0.05899759409794215	0.5540470781202923	0.4542737337517642	0.008593129137000317	0.02308068150309722	0.001192952346965907	0.0431779817700432	0.001015244388993336	0.04633490826806087	0.001140439357967999	0.005534990114591598	0.0010772777647203	0.004342085894581015	0.001110260948823022	0.004183768306168128	0.03051348643565717	0.03641436449365881	0.03546377172182074	0.03454404494854705	0.001564679999304932	0.005641033006579749	0.00128039318501302	0.01103679691049412	0.02278575055901853	0.05306187208251565	0.2181345477511427	0.2278324124407872	0.1516259562465153	0.1497497134842129	0.1191085875193491	0.1167413518434485	0.05701738179090824	0.09822482742450697	0.0349198488675387	0.05300417382065893	0.001528839050398072	0.02955076173135361	0.001282252844360226	0.05552275392000838	0.001034720573133787	0.02643978659355209	0.001021389481925768	0.04422983803462012	0.001043402223330032	0.01197089751337827	0.0138825321451078	0.04765442960818804	0.09030385428262813	0.1086413095300096	0.007291316741704944	0.02471809021924699	0.03699531586086695	0.04002767335425844	0.03752628056979825	0.05732457737990917	0.001734228235230623	0.01014735085352941	0.01246245527112199	0.01795829778107785	0.06981490535274949	0.08983142743618235	0.03210516176474362	0.03800056969224952	0.1966274205607095	0.1828761778233127	0.001195532857719829	0.04152582145841077	0.04126091335704517	0.0694560662553175	0.02602935640220056	0.03780299987086053	0.00113822242276363	0.01668145688087261	0.00111880863959935	0.01898551535659108	0.003565885573354165	0.03449616315649572	0.007991679690332291	0.03874078765882669	0.003896005688717222	0.02278526259221564	0.002676954329345268	0.0139109970582682	0.001014607086223217	0.02914124041287116	0.03890925978032705	0.02327617296841412	0.1964350528822671	0.2122876940956858	0.001098142693443638	0.02767405377720097	0.001157691460339933	0.05727278345679947	0.001716568013561588	0.006772527431063711	0.001304590136209598	0.004800079546925901	0.001517817837512688	0.004892258014246209	0.03019925909486634	0.01300978848761767	0.0003793731875032991	0.0292992962900818	0.01447461138807889	-0.001031189977300482	-0.007194047772953228	0.005092456649460093	0.001038765837333551	0.0010321925576519	0.001007853674798371	0.001015452814489849	0.04893289219012645	0.09811571874242053	0.08541357651432563	0.001076576346288186	0.00102654176897424	0.001094861969389113	0.001210570360604299	0.001165093441372661	0.2545463943653354	0.3131491299188755	0.001003915170948297	0.001034626374601351	0.6144134972898134	0.001051684587418315	0.3591432301704114	0.001021715729464102	0.001079572415492017	0.001125722514733853	0.08763661143336762	0.06431240246051181	0.01353322250433203	0.001014581659506298	0.110457762452618	0.002729859159093172	0.00101802160090947	0.001046921303274734	0.2368658890711417	0.06795159827764716	0.001014856829726045	0.001034905885135932	0.04348085963397225	0.5957536122164652	0.001142610522488744	0.001202722151965527	0.001015932319979556	0.001068279777411925	0.001024296800160899	0.00105279634928753	0.01668754898759939	0.02123131295598215	0.001175187445183644	0.001099933954972308	0.008349467520091065	0.2429381417251731	0.1678462951850562	0.1486541647142874	0.06100238344481351	0.03515745328006294	0.001497171416984352	0.001261898289812679	0.00102840276245591	0.001018214070664849	0.00105120114365393	0.02586845365084861	0.107893964803683	0.001819388190351095	0.03223363520794157	0.06872165608808609	0.001619422637806532	0.006900344561842953	0.06394923675957216	0.02092247186335916	0.2130335981669963	0.00122149793987212	0.03825429739912376	0.02577338633269939	0.001136234460761047	0.001089528550575439	0.004999128815690267	0.003673394382199564	0.001111861447213862	0.001462870259658851	0.001013580428262902	0.03817129736904928	0.230154714462705	0.001094207105303571	0.00116019615325657	0.002200601039776839	0.001550868546650122	0.00189186787527725	0.02653962943298398	0.0151485719248838	0.00153579395244903	0.03056760923430172	0.01012238410345091	0.0008109125943823453	-0.007158476633937884	0.005930678859622435	-3.144280141140565	-0.6405120490681154	-0.01438562851573314	0.04483490036610702	-0.01601840357763171	-0.006758651023986713	0.5931741978488063	-0.8530302608090713	-0.8398965488969929	-0.008140361011827127	-0.04477683465276497	0.03958205745814564	0.01916299476762528	0.05141692475553002	3.41192825183895	3.188344215413528	-0.0152116471237728	0.005319066617213745	2.281425731553902	0.001904605595495401	0.8974164725493116	0.008631060688247909	0.006887177013713534	-0.006836833740883913	-0.004588674490747336	0.1166867241624368	-0.5198672668481586	0.002074787753329775	1.222747924573149	-0.5474797218529485	0.05533216140803145	-0.02306975051301015	-0.002666110120510394	0.4279582359907834	-0.01582643672746506	-0.009233500203261814	1.201160984978974	1.207500363901118	-0.4315064038887136	0.01124202137940265	0.08888804498820434	0.01546867898666591	0.0123277257167513	0.00970653776544436	-0.7327073709377141	-0.6552310532943677	-0.02573684454948568	0.07995637585986372	-0.9900385764775267	1.492718545485452	1.107359373777858	1.354816549203153	0.2424263254455805	0.03302296320249121	-0.01449770944298859	-0.04072699708268491	0.272481217182564	0.5176624185707875	-0.005953072532557039	0.6042105729310232	0.717203890607317	-0.3410388980041418	-0.2329036207972251	1.788753497807033	0.03252737695258474	-0.3021335085287526	-0.5018923062373081	-0.5685728994943318	1.293702562403353	0.04059777812381021	0.1211766195642144	-0.003040342152226064	0.04904076028939201	-0.009468494037903305	-0.3723714632002949	-0.2329887225754225	-0.002466824584144715	-0.03072880880672777	-0.1257424134496149	-0.1139115807136311	2.242932735321849	-0.03320354114695078	0.110100491989608	-0.09568589046976456	-0.08048995607544623	-0.06240048242458146	1.174927065885695e-12	-3.185294969030315e-14
0.39	-0.05089497612147124	-0.02834705249393485	-0.02859293607575492	0.7244143056160672	0.9197753797103055	0.006482635312786712	0.5019692854814326	0.005814648056263437	0.007502141644829671	-0.1170425025727587	0.0696553189681785	0.02854394493276974	-0.01826672864331462	0.07358151597059823	-0.01073204846338766	0.3089689285687149	0.08688307708313686	-0.3089689285687228	-0.08688307708318338	0.04058571334812839	-0.1561759814009126	-0.002304085324140003	-0.3387789503001392	-0.01989492990808489	-0.00206116853268368	0.1049588909197807	0.2417482211171726	0.8343561811953568	0.5844931699080002	0.1061781834667345	-0.07568147634526852	0.0478000955755427	0.1491647785164146	-0.3470828051481765	-0.01038498949951203	-0.7511467382614426	1.36071356785856	-0.2792593740582966	-0.01510782326866139	-0.1237566513575004	-0.1207048120976045	0.6146621805035527	-1.058826049061574	-0.1954536974559254	0.4682153030613664	0.06286833615174961	0.1405477305741915	0.7830946115704801	-7.056289019035712	0.4585976576227136	7.05628901903571	-0.4585976576226588	1.586639654930701	-0.367500782727314	-0.07995983112988832	-0.7143527822454561	0.3359410642172163	0.3065368942293781	-1.430728269131204	0.96381031056286	1.198575770854885	-0.5028991281616438	0.105497613557178	0.453808179360903	-0.001377982525391669	1.871328937356924	0.001043620214439747	0.02042131250917072	0.001037987140292696	0.01982634399624499	0.001008368811450619	0.004065320177662614	0.001015989344929697	0.003233253135136773	0.04719010501242182	0.07388980595378157	0.1072313722692606	0.1126542345402112	0.09348642640514093	0.08443653814275567	0.001097072727084567	0.007780747746530263	0.001030522599437343	0.03551180849990643	0.001098610293206473	0.02430947833133645	0.001221429378162844	0.03729797663096297	0.001170589144139249	0.06865348559101725	0.1989957847612329	0.1869446786700318	0.2455265067328009	0.2363094709006205	0.001003972961113099	0.00509190899514502	0.00103499698995959	0.01842244282565648	0.5587978325251943	0.5473984077669912	0.001054399671358315	0.01874290431582551	0.3450271552175361	0.3606355467878385	0.001067240838608199	0.01132759568387532	0.001080464196741583	0.007901141042103939	0.001133015776879655	0.01122905896310815	0.08987200656250906	0.1053219120644622	0.0642249902371826	0.05930626736241603	0.01800004618450117	0.01794948915228703	0.001014456996919704	0.0167167348832103	0.1013989215149316	0.1132956149693778	0.006999587166707562	0.02376040015612617	0.001018274890490829	0.005055732592003551	0.001054167728237235	0.01820324090296147	0.2373915424299999	0.2359782893734298	0.06466500196310491	0.1005169490474299	0.001015569724805526	0.005790721353805798	0.001036617901051395	0.006734899699371363	0.04936121164078527	0.07733296311620838	0.5672289254226195	0.4652912559486569	0.00497238619360186	0.01937938952471449	0.001416702860910942	0.04329552554968435	0.001015816009108539	0.04707928234695192	0.001100778142238368	0.0055968353625731	0.001049883544268001	0.004397221134935407	0.001078783264150731	0.004227102938924432	0.02215265981581963	0.02921493837595652	0.02662325771134525	0.02777651229736083	0.001360197693182994	0.005526432165854141	0.001199070524650552	0.01177532897910595	0.01696690121979521	0.04723410014334134	0.2283691093833267	0.2449747332243596	0.1592751651630462	0.1620490731121307	0.1328581163269356	0.1287772572753118	0.05766490474340228	0.09935107867013526	0.03513045381047979	0.05334005023098796	0.00152315211502477	0.02928709363705789	0.001273355918954083	0.05497247672448803	0.001032074288629789	0.02887568484971043	0.001020175905797686	0.04899233022478361	0.001048056430190053	0.0119629258720477	0.02222021036640346	0.05405211892200062	0.09953416133850132	0.1155184390334986	0.004625862443803028	0.02225715108693216	0.034784380738357	0.03817500266215865	0.05261128586424241	0.07150525850561827	0.001666834979043269	0.01036184792057734	0.009254079412912012	0.01527360511830489	0.06536318553956111	0.08532987995232685	0.02651529979674611	0.03265584402515009	0.2041418415236982	0.1977451614463697	0.00121914846900007	0.04181719766608234	0.04227597571987107	0.07331028707498281	0.02550521227991105	0.03739771117450921	0.001135693124934341	0.01708402480042664	0.001102448809092006	0.01900507872864949	0.003798647893868702	0.03105391361809708	0.006248316745878077	0.03747719537437878	0.002550666445352083	0.02321576414881313	0.002111032178628592	0.01382586304770666	0.001013775374345515	0.02766604180235365	0.03906704596521955	0.02232924635288122	0.2091356663757217	0.2360391844331975	0.001097590966797052	0.02717234866224069	0.001160281227196459	0.05832781610881815	0.001832712348579798	0.005928716313263117	0.001365187048869433	0.004145770709458493	0.001609551135280642	0.004349028597960987	0.02643517933412637	0.01484267386566015	0.001391226616131183	0.03025741697531694	0.01096810403719733	0.0008316608865651076	-0.007141989032733187	0.006140351688478151	0.001037085836322698	0.001031080620133629	0.00100751457977573	0.001015921393622827	0.06778534205824681	0.06664231268599671	0.06371386368221538	0.001086124695846415	0.001025358963733099	0.001094657761480658	0.001248630067424938	0.001189993520446976	0.3076064659668079	0.3648952762887969	0.001003910981430111	0.001050585817330495	0.6210194670444956	0.001052129952820078	0.3672853319684726	0.001021515332128485	0.001080981795919485	0.001122401527388249	0.0788796253622259	0.05998740906827731	0.007715924829689543	0.00101616225347158	0.1379960875463824	0.002191512039757507	0.001018438611312892	0.001043737031495012	0.2224553284539778	0.07478268470942694	0.001015407951201791	0.001035418929844497	0.1186841152564376	0.6010048337753694	0.001099693938989309	0.002028135147805581	0.001016815833520851	0.001052044531062439	0.00101889078348522	0.001040275334463886	0.009208911009220017	0.01232017789513357	0.001123196903285507	0.001126571295704811	0.01227796932195416	0.2494640824340026	0.1742928833629623	0.1570727255235223	0.0562926743399677	0.03556351735554029	0.0015341898422354	0.001265940345783064	0.00103009616137246	0.001019504137845602	0.0010543386965905	0.03616668156001997	0.1160014119012014	0.001781351239193807	0.03215957871374772	0.07238580914708355	0.001577139206016276	0.004854555752983752	0.05593818777206307	0.01939050816120264	0.2203510295107812	0.001262565551328514	0.04795908879431346	0.02417585252402136	0.001130373382167626	0.001081937683298985	0.003232832666123571	0.004999253275695521	0.001160899727647361	0.001566369275403789	0.001012342384679561	0.04017928115410009	0.2313270381230671	0.001099393726325768	0.001165331547278474	0.001745063294783079	0.001324608025098663	0.00154719954505564	0.02258753949429994	0.01643084079632406	0.002287426175705068	0.03096738385336434	0.008138172633312917	0.002711110384176594	-0.007076740211549564	0.007355984990580718	-3.125387367967573	-0.5709273637287654	0.07217869790594758	0.05823438245095471	0.01708361695757745	-0.009265319941808414	0.9714071314892664	-1.279326459566779	-1.077724765874216	-0.002796201779890999	-0.03331587713814232	0.0500390160262983	0.01630074683169948	0.04612113663352497	3.481230773135992	3.158323710379269	-0.003138784085103491	-0.04959956056148446	1.417595075929035	0.01173653711652076	0.8810845360282314	0.02046199352651596	0.02263854093625096	0.02044497185786218	-0.1851149496349968	0.03088783597556632	-0.4782480846523739	-0.01763244667316747	1.490607456175695	-0.3025577812683905	-0.01893301001773251	0.01183308324915289	-0.2751792171194203	0.4813966480788576	-0.0179290287161513	-0.006944999911013147	2.39365295850798	1.000802144904943	-0.2996625910908022	0.01106442244352679	0.06243935633227278	0.001763388546895936	0.002293940589870236	0.001848310058045779	-0.7102859759861008	-0.6966094387457515	-0.002253548355471242	0.06998412960483692	-0.2345326494680031	1.790337115304826	1.212321889440894	1.07844088389123	-0.01001241796426601	0.03260814040419313	-0.03707686783774831	-0.06568743976527844	0.2294381506209446	0.452635479903112	0.001723093375337757	0.6685274837334464	0.6508699225142366	-0.1631741855999549	-0.1413039302914962	1.082130694696369	0.01646535450375714	-0.2398295894068403	-0.3585538164268394	-0.4542734586488458	1.513109330021337	0.0161887926471378	0.6221665071442022	-0.07281647103716486	0.03613281371524213	0.007563424746145709	-0.3166148953520055	-0.03649882557095113	0.08647647785679749	0.009724422679559619	-0.1489213745310261	-0.07464108664684362	2.184265688445442	-0.06563975884166025	0.1005998295757499	-0.07372799609702206	-0.05175300306742751	-0.04682249223185232	1.128225767743422e-12	-3.484766179037196e-14
0.4	-0.05421303724811396	-0.0282675727387644	-0.036380459508471	0.7381201714732092	0.9169804193677037	0.006391167365109489	0.5006660083885294	0.004058350003337706	0.01356023505593922	-0.1275146613095854	0.06732307204365898	0.03251856853205751	-0.01765040768110255	0.07456289308870016	-0.002603126617366881	0.2426404333771534	0.09213723934608097	-0.2426404333771532	-0.0921372393461168	0.05600883808308677	-0.1595876281233362	-0.003166534062343614	-0.345861446891801	-0.0168510640847221	0.0009029414787521436	0.09182277034085952	0.2507692693219952	0.8465309021676065	0.5801119188334083	0.1102926466456435	-0.06973065465702302	0.04775155733988817	0.1700301759615856	-0.3104435950819894	0.02514342065986618	-0.80852798385655	1.380430418094624	-0.2783305556364425	-0.002815036274444338	-0.1301364663354279	-0.2343689203801631	0.5909743933497569	-1.042724423270458	-0.2705532140252358	0.3264195566284707	0.05333910765192039	0.05596734615617403	0.8457467852821039	-6.154669398223875	0.5889019338278969	6.154669398223875	-0.5889019338278956	1.495298576684091	-0.3150763841054062	-0.09314270363501821	-0.7028059066540968	0.2719423133201453	0.2864207769303114	-1.068867207822027	0.8279625437695382	1.240156753033149	-0.3674348550691499	0.808295699829168	0.7367507247232024	-0.0277388299673361	2.312985153933813	0.001040011882507062	0.02091026604800716	0.001034359211940254	0.02041935083522322	0.001007863599590343	0.004136066097179854	0.001016087990145841	0.003140209267736415	0.06101864259692157	0.08504255430045818	0.08303862154236342	0.09678245603805015	0.07578574831136993	0.0723045476835382	0.001094490628275969	0.007758905693912554	0.001027711696672037	0.03519146196808186	0.001096655337940732	0.02486678158106441	0.001245143852838484	0.0374455326941275	0.00118687796472515	0.06907986789559886	0.2486049310561311	0.2212500613445819	0.2965448329025656	0.2670731158099532	0.001003942023846791	0.005011454031044042	0.0010469533770627	0.01804662126048776	0.5781837262711568	0.5581935841503167	0.001053434576155885	0.01883542527883987	0.3537107195197617	0.3695985353323555	0.001045228217243265	0.01154784536827387	0.001081107511515687	0.008078706948822531	0.001126989606441329	0.01135994195293091	0.08317457020693925	0.1024288352406512	0.06131263978916711	0.05910408823539213	0.01159117905887751	0.01330191752765635	0.001015718682950836	0.01645097778717405	0.1225826155689564	0.1296509922616518	0.004556445358766016	0.02141722125896586	0.001018470337033333	0.005093443131828446	0.001048267116646237	0.01820629150948056	0.2292725691105396	0.2316673781698117	0.07071127748566937	0.1055332478655122	0.00101564644114161	0.005609175004504771	0.001036185897242438	0.006654775279786815	0.09758578813551883	0.1054254560648034	0.5779983387970071	0.4743857380384305	0.003107311514169159	0.01726921769501069	0.001940901859478309	0.04337522397700611	0.001016543649942234	0.04763274710478662	0.001072830996730189	0.005667518244265268	0.001033486778716561	0.004459857071067854	0.001056785670565236	0.004278492932762884	0.01409151905840739	0.02214648250631646	0.01760642153497928	0.02064517693767716	0.001231879168644863	0.005494557544291979	0.00117172403653122	0.01248116133751771	0.01582570436592409	0.04719088233098449	0.237159433641197	0.2607309848284063	0.1663855978446254	0.1711923380257224	0.1442239064165242	0.1388316964557604	0.05588517422629883	0.09816785223202304	0.03543275957467922	0.05362545305956162	0.001538806616421463	0.02883240520616642	0.001270928225975814	0.05428182516987157	0.001031598809568504	0.03132334393752641	0.001020214740274166	0.05363853684155565	0.001051951954804824	0.01195264636321498	0.03136532541195535	0.06088898316118892	0.1081708453914378	0.1215116662288377	0.003254484886650078	0.02121410136445999	0.03357077945541636	0.03712812649497963	0.06216959922044976	0.0796621506210622	0.001611978881281378	0.01059852430456313	0.006600572219966205	0.01306121468528681	0.05927967159946369	0.08345761858982448	0.02281382857807857	0.02983707602485104	0.2115243700249622	0.2097986677799765	0.001251489399822459	0.0418198238961854	0.04729956279317449	0.08134937565375204	0.02446707509851177	0.03645068897010681	0.001131497502312988	0.01749731295633841	0.001090474361608046	0.01902042892406264	0.003035808349679274	0.0281531362321552	0.006019800782016104	0.03767542932200345	0.001897928328407784	0.0244729789885236	0.001878764777755526	0.01402593383160423	0.001012740396409241	0.02657033160478128	0.0400869871987737	0.02180000435040664	0.2174154076500105	0.2495110149898619	0.001099909329288408	0.02639121306048885	0.001164144043973454	0.05927865587130646	0.001663252639527116	0.005284934248774594	0.001282363617355168	0.003737395652656635	0.00148318410188769	0.003944266341430062	0.02254575945475684	0.01630848157263466	0.002229599241177916	0.03084330694977049	0.008476460606811486	0.002719409701049647	-0.007070145171067718	0.007439854122122941	0.001035405835309484	0.001029968682614523	0.001007175484754418	0.001016389972757284	0.0866377919263675	0.03516890662957397	0.04201415085010553	0.001095673045395718	0.001024176158486465	0.001094453553572822	0.001286689774246367	0.0012148935995228	0.3606665375682803	0.4166414226587184	0.00100390679191856	0.001066545260075647	0.6276254367991765	0.001052575318223128	0.375427433766533	0.001021314934799467	0.001082391176349588	0.00111908054004268	0.07012263929108392	0.05566241567604319	0.001898627155045984	0.00101774284744112	0.1655344126401468	0.001653164920418673	0.001018855621716972	0.001040552759737457	0.2080447678368142	0.08161377114120651	0.001015959072678761	0.001035931974553805	0.1938873708789079	0.6062560553342737	0.001056777355492166	0.002853548143646903	0.0010176993470659	0.001035809284712795	0.001013484766810254	0.001027754319640418	0.001730273030839949	0.003409042834282964	0.001071206361392242	0.001153208636445358	0.01620647112382169	0.2559900231428315	0.1807394715408672	0.1654912863327524	0.05158296523512911	0.03596958143101808	0.001571208267486981	0.00126998240175477	0.001031789560293056	0.001020794205031809	0.001057476249536824	0.04646490946918241	0.1241088589987116	0.001743314288037212	0.03208552221955469	0.07604996220607844	0.001534855774228089	0.002808766944124855	0.04792713878455504	0.01785854445904895	0.2276684608545659	0.001303633162791171	0.05766388018950553	0.02257831871535273	0.001124512303588233	0.001074346816020582	0.001466536516555659	0.006325112169192968	0.001209938008084537	0.001669868291149474	0.00101110434111111	0.04218726493915043	0.2324993617834294	0.001104580347348953	0.001170466941309037	0.001289525549790619	0.001098347503548658	0.001202531214835544	0.01863544955561586	0.01771310966776443	0.003039058398961193	0.03136715847242694	0.006153961163174957	0.004611308173970703	-0.006995003789161292	0.008781291121538999	-3.0653794403471	-0.539708997488362	-0.001014193054790793	0.05811360949603236	-0.01355844718605469	-0.008857746477867866	1.241043032389675	-1.932910557377756	-1.355297394594278	-0.002396242160490737	-0.03253313103585936	0.06160676578484966	0.01316485918468852	0.03882131944331405	3.34570825524455	2.967625684719236	-0.01732946629848173	-0.009774065440704501	0.7789753568227976	0.003807492829096237	0.9208652875421687	0.02184694671930489	0.007771587514213293	-0.002667404177760187	-0.3990722531991064	-0.07460618321846585	-0.4541937078333158	-0.03515483083233156	1.784868205179269	-0.1877664296327781	0.0504097778273495	-0.02281474443969779	-0.5948651635066468	0.5192687266073223	-0.01804996523339093	-0.009964560909596418	3.152585771056255	0.8228923424768833	-0.1132823741757486	0.003672950940782461	0.05070618070068882	0.0172362057273949	0.01382786486953514	0.01131760998060293	-0.7065133213202374	-0.7279915949825663	-0.009191600708591619	0.07341643383260194	0.1668722488913327	1.215504709577728	0.4761404309101889	0.9585232989226395	-0.2194692113334809	0.02292824685165607	-0.05270177676150352	-0.06880186889559792	0.2748333835256791	0.4944053038945774	-0.006414646014117188	0.6920455580336119	0.5404234289817169	-0.05746101603097831	-0.07174471582099134	0.5839956957436516	0.03696324034362364	-0.2076730625810496	0.02396491803670189	-0.06338136613068962	0.7306071045094011	-0.01715221737354149	0.9581501713898385	-0.1113870439295647	0.05118480749446809	-0.01031113470678013	-0.2640770326913213	0.05937652381213202	0.1628758320531	0.02631215009054222	-0.04984473085343726	-0.03037465810350617	0.1870007791424137	-0.0890896384978323	0.08926191406614219	-0.05568007983002359	-0.03130319993508326	-0.03470705049354499	3.112036210215579e-13	-6.05476676677417e-14
0.41	-0.05695170249327693	-0.02794038204195453	-0.04481085681099716	0.7520263217022685	0.9142405558266655	0.00642810955903114	0.4991901304537092	0.001068086993431435	0.01960981766749956	-0.1381343506438062	0.06430888542328583	0.03507034540774757	-0.01736801958127714	0.07480257273045041	0.006250770408214384	0.1855993592278716	0.09850623274697975	-0.1855993592278705	-0.09850623274706713	0.07047193882448016	-0.1625149714162519	-0.004158545478536045	-0.3527811666581335	-0.01443171960562774	0.003692214103620524	0.08555314297457091	0.2581971685473572	0.8591393749122286	0.5770954495843766	0.1220174731025378	-0.06088798689275285	0.04776006828193981	0.1953765031080907	-0.2359960398580225	0.03706557968186184	-0.8742327819883871	1.400833516522229	-0.2686215066141015	0.00971314672845878	-0.165719702062458	-0.3614304520513245	0.6402577221973034	-1.084594674572258	-0.3301109115720902	0.178035735541776	0.002451112613084558	-0.004258588307462136	0.9220737593442533	-5.266178486121419	0.6808762273170863	5.266178486121412	-0.6808762273170695	1.3990738927043	-0.2711170640710024	-0.1040535540321868	-0.6753199933081453	0.2136617918072665	0.2731896763250597	-0.2619528266288044	0.653834125934738	1.27080032888474	-0.2482011578224207	1.41672658597639	1.03385466324292	0.03341365669786902	2.750474616661781	0.001037718342206632	0.02146554242327619	0.001032333454375678	0.02109544741447316	0.00100748012722367	0.004210519202493051	0.001016348439993032	0.003035766219353634	0.07590503460531153	0.09737709555021522	0.05824452884895483	0.07547192400316421	0.05620862381033185	0.05763097564249018	0.001101976811228825	0.007760846178887362	0.001025844962574991	0.03485651142215229	0.001096499565009242	0.02553348393913995	0.001278843447243874	0.0375484208163941	0.001218302574200933	0.06942860905192906	0.2924346167187723	0.2533109677805164	0.3410807060192375	0.2953138343752331	0.001003914905518026	0.004910848687074683	0.001059244327825518	0.01760320604211655	0.5913724778779685	0.5626506734164778	0.001053339624301974	0.01893796452554536	0.3625716587910041	0.3794628767360207	0.001033691904920333	0.01178564201401176	0.001082246092970466	0.008244895376926766	0.001122737899070371	0.01150533431906495	0.07842521028336083	0.09950170791635733	0.06244480363665249	0.05972848899448427	0.006875677790214699	0.009830540199837996	0.001017194368905838	0.01598803004924454	0.1439783206172414	0.1474093066702171	0.003342577828763902	0.02028430821470925	0.001018842618589543	0.005106435923656573	0.001044053647389426	0.01819678261026228	0.2204760690711439	0.2248535807674725	0.07682610742812472	0.1106600194592711	0.00101593152189256	0.005414702152050977	0.001036190592513734	0.006567236391057839	0.1454477216590857	0.1370611889450069	0.5868308184761137	0.4820334373376069	0.00210193647424417	0.01607517138403968	0.007991613390570147	0.04615763805845723	0.001017324760789467	0.04797784386962418	0.001053475599489999	0.005748871877941555	0.001023247658559746	0.004529319028920379	0.001041609545437535	0.004335846325618087	0.008132518906405078	0.01687105867355662	0.01097437034665563	0.01521459573316468	0.001151118635541989	0.005513089719885404	0.001189244037671484	0.01317254044091984	0.01942493330548406	0.05229622727437244	0.2443763032504333	0.2677564489928105	0.1712781347638485	0.1714367378890568	0.1538518737259393	0.1478280791450328	0.0515798062228361	0.09479754064026025	0.0355880449039626	0.05387019059726945	0.001541262516268677	0.02835722131738883	0.001266268644969511	0.05367492325202827	0.001033627491276317	0.03423774337109984	0.001021847271747097	0.05904072210235036	0.001052505531475133	0.01192821478954701	0.03785903276994056	0.06546145206013204	0.1130916947206326	0.1234838030880296	0.002524909233330396	0.02085950002903656	0.03392989892426171	0.03738039590281462	0.0662082518802717	0.08245485188623862	0.001540537387247389	0.01091546017104151	0.004799300037832808	0.01159626527494458	0.0556991684808124	0.08452802959469079	0.02105062219502009	0.02987829072003032	0.2186418001667309	0.2138716103170145	0.001287992038010261	0.04151816717240798	0.05567842428726059	0.09266263429998438	0.02344088640352375	0.03550899537323249	0.001127944687037638	0.01799183317727667	0.001081030297071514	0.0190208908065279	0.002223754287729633	0.02582441431531351	0.007695979021731684	0.03967377516801786	0.00250688889838736	0.02706788505303908	0.001949047739286759	0.01448162014149157	0.001011848305985466	0.02639015921840404	0.0409810659270374	0.02139820862076246	0.2214944160095193	0.2428046717318781	0.001100150281185528	0.02554137737851609	0.00117111918968976	0.06018032791462814	0.001452688081913572	0.004807059464780805	0.001183413583911267	0.00348187076493501	0.001326884333368741	0.003648388513365979	0.01951226530600304	0.01719983764231041	0.00294530666065561	0.03007194230524188	0.008170016300989652	0.00467345532193117	-0.006941319304501945	0.008027089108009196	0.001035268040771465	0.001030441979266534	0.00100700114993901	0.001016813694183436	0.1022826123331838	0.01817114306449104	0.0217762181988662	0.00112169805341875	0.001023670273100443	0.001097931334561861	0.001337011121769577	0.001281605440473817	0.3865815526185357	0.440498202237336	0.001003869670938272	0.001076684562710158	0.6187694052100811	0.001053803845876382	0.385899476701444	0.001021997511259032	0.001084311405814675	0.001117660377783562	0.07379645184751292	0.07092435860805388	0.001738846035500706	0.001019565502801286	0.1851979352657063	0.002412999618362886	0.001019546876569405	0.001038919510730911	0.2020987444149649	0.08755923207293147	0.0010164559277834	0.001036418428177131	0.2333536126466561	0.6095686400056991	0.001042605710251608	0.02415820414375362	0.001018508557116729	0.001031229221514336	0.001011834838470426	0.001024171141260533	0.001652794491158096	0.003983088458920924	0.001063464034895828	0.001253416019716664	0.02951393102348205	0.2587011889002349	0.1777510979896781	0.1716366902758239	0.04169272794604932	0.03559864201362728	0.001520648806844423	0.001254165312351728	0.001039080436421064	0.001025874849977176	0.001049363529122213	0.04450402610253167	0.1166181799724766	0.001774446892274965	0.03627878636654248	0.06724689834623521	0.001407795501128139	0.002960809423182722	0.05403639524640177	0.02010765815321769	0.234008658475189	0.001344956178483247	0.07309146497207794	0.02203357545631814	0.00112401999792843	0.001068535751915329	0.001294591177296348	0.01215073115266109	0.004779406846181251	0.002320785230999953	0.001010763841865262	0.0419187238640133	0.2252194961815958	0.001096865032526861	0.001185079937632761	0.001185357897928278	0.001065120058237228	0.001131361662661256	0.01718022375755855	0.01768057609162324	0.003586012689489177	0.02826440472696531	0.00947641610541947	0.006677218661180767	-0.00676954585020882	0.008010962483071786	-2.971360653261182	-0.5267874290996705	0.08581047891771272	0.07458787969125809	0.01814775954704388	-0.01139256305428261	1.230051576516139	-2.257018340837092	-1.573042985412726	0.001855706400419611	-0.03474377813494187	0.07168015961757102	0.007286964712807954	0.03050598248499523	3.041920367886711	2.662858393194425	-0.006809562019074941	-0.06392795278053839	0.1122363444664642	0.01375158926774186	1.046788789780453	0.02489477558967506	0.02028123712852713	0.02352925507370583	-0.1573215100219672	0.228642755954258	-0.2516857102158407	-0.05792367157427375	1.754354343368283	-0.05166725290049091	-0.02486637983017045	0.009758873834203142	-0.7423399484176568	0.5068480707102109	-0.02029470576265014	-0.008220727354120666	3.131333960707685	0.7081361572015206	-0.1113822625385524	0.5097228313486842	0.01939769663659527	0.003579063006737061	0.00346203388609405	0.002977351353947718	-0.3732976622236603	-0.3776681795005831	0.008314952984993136	0.06652487831180307	0.794447103259023	0.290356726397538	-0.2995319257198551	0.8424966724601408	-0.4490791888803324	0.02296138841401713	-0.04040821392142707	-0.05189189452172883	0.3013187722391471	0.570942343092197	-0.0005361827546884753	0.2493384480552941	-0.1206412062486688	-0.01501309416431205	0.1115606678190614	-0.004600062553629048	0.03244588200825861	-0.09445195257342909	0.1608218189050367	0.05246759853040428	0.1730063183288696	-0.0395685802487787	1.285486140849861	-0.07980709790639599	0.05388627497909353	0.004965162613270773	-0.2030361951536237	0.3174861256825323	0.3431005114485963	0.06123807069865728	0.004910783127367134	-0.05257941934988147	-1.228658168511839	-0.07730596535244103	0.09603032715134878	-0.04022976838296854	-0.02006693369247078	-0.0247016695859974	-4.175123682482359e-13	-6.673066950220269e-14
0.42	-0.05890708976437507	-0.02759084392578083	-0.05379874125512239	0.7661375195802502	0.9116284021568842	0.006575623733088834	0.4973380027189258	-0.003125194446533532	0.0267917013647645	-0.1492741794219165	0.06076431778195501	0.03596128158386276	-0.01761513341937331	0.07455317791224732	0.0157791713598554	0.13706420256488	0.1056743535118765	-0.1370642025648777	-0.1056743535119026	0.08402536235947915	-0.1650244651967603	-0.005223484631630614	-0.3592514856918907	-0.01254312406249672	0.00640185357086696	0.08504582258441298	0.2637702883332765	0.8717321594051924	0.574901052415238	0.1362283182537648	-0.04901212468976445	0.04849928324024506	0.2249235551206026	-0.1537880003345043	0.02961290452784208	-0.9200254121738485	1.421439947879103	-0.2527885811366431	0.01929935975276445	-0.205386426325693	-0.4749726063986208	0.817434610505955	-1.146752312089016	-0.3766294182139499	-0.00574858326835904	-0.05256127958515582	-0.041847545870353	0.9806475705093698	-4.453485900965704	0.7487274066281188	4.453485900965704	-0.7487274066281181	1.313363135403967	-0.2315064816238435	-0.1077282510152945	-0.6129257601391056	0.1657925261265091	0.2704941454057583	0.08359418740173323	0.4570066558797899	1.237019102700674	-0.2030204390907889	1.305499438695918	1.343389612467443	0.1184019732833873	3.153130127135335	0.00103650313893877	0.02210129584219676	0.001031557778370865	0.02186075189562682	0.001007201275300266	0.004292995113705396	0.001016690564638121	0.002925124009463602	0.09078397915049576	0.109727313009862	0.03603836563041412	0.0530856393965542	0.03567743532218036	0.04097116853932556	0.001118735001059622	0.007777447164189545	0.001024658961912336	0.03449085040757286	0.001098161154184874	0.02629931384914178	0.001320851002277326	0.03758875597727303	0.001267369311054269	0.06968156895855783	0.3286612282009517	0.2815974154211637	0.3774709848721273	0.3199770909709347	0.001003882783231801	0.004794903599747858	0.001070458749260397	0.01706768271316806	0.5979966357450679	0.5604341880007959	0.001053906681609766	0.01905148171883527	0.3719078667812056	0.3904300270597535	0.001028267553213587	0.01202938874279504	0.001083775632576331	0.008380634471730207	0.001119902320967822	0.01166619460754861	0.07733257570930432	0.09986303907298094	0.06986887902888558	0.06426007177285699	0.004379012785119923	0.008036124273721343	0.001018843617888116	0.0152827252590429	0.1641275475007872	0.1644892724657053	0.003109169229601647	0.02012685472778803	0.001019374462022981	0.005055012327194676	0.001041130766808143	0.01817838705926497	0.2126525434045584	0.2173316665723807	0.08280999485738644	0.1156854588509764	0.001016322540526895	0.005214278879116694	0.001036436273096086	0.006476810521896508	0.1872711984743343	0.1671875983933325	0.5940080878800438	0.4885782339793406	0.001589760127750203	0.0153244649536347	0.02138642105315378	0.05270793992409428	0.001018119926493749	0.0480423915240745	0.001041510276456636	0.005829990344400572	0.001017304970511018	0.004597047892490971	0.001032232019227702	0.004394525615126627	0.005020907724675879	0.01418600492205673	0.007812062440887581	0.01270094267616505	0.001106864784568326	0.005569194946921201	0.001248110084457298	0.01384496873302284	0.02764707485285329	0.06188483166558906	0.249935003328554	0.2685534914182735	0.1731004253563588	0.1677562701618068	0.1620015447097991	0.1557164985757096	0.04467294306520792	0.08929654681674062	0.03549628985463243	0.05402352338232175	0.001517224315593432	0.0280627766691726	0.00125603023187601	0.05325771968246264	0.001038288421644254	0.03721516476337525	0.001025204656839093	0.06475559559997739	0.001048724164503888	0.01190063242749301	0.04034009565416059	0.06641355664880833	0.1128150671513761	0.119605939121991	0.002173919192448749	0.02088276261898477	0.0360893096167234	0.03914658125985438	0.06448600311819996	0.07998725697312638	0.001441288050280088	0.01136788092584607	0.003962967069041057	0.01098947297205626	0.05649134909548015	0.08608814568731492	0.02121447986217087	0.03050329386274079	0.2254243128409228	0.2150392924551557	0.001326902035042865	0.04110066323385052	0.06710426207467142	0.1066787901306261	0.02264391850745763	0.03479743856096547	0.001125922507586	0.0186983792207226	0.001073403200578922	0.01901096515127117	0.00173009934287654	0.02406503543971305	0.0114068611501547	0.04356902144118013	0.004588090624618041	0.03107489182955898	0.002309124993649186	0.01517895442184676	0.001011232144677822	0.02649055785832297	0.04133343117830351	0.02069651733293328	0.2213955753808818	0.230930076864191	0.001096411821296502	0.0249165244043418	0.001181913798935945	0.06129841906498476	0.001295227537011218	0.004473641052640409	0.001117313883145249	0.003330753857264211	0.001213103477113591	0.003445569860231751	0.01753095005771331	0.01747526728144169	0.003548511994167014	0.02774631826009134	0.01028283816054532	0.006702077520364857	-0.006748072056345126	0.007709281677659927	0.00103513024623177	0.001030915275918627	0.001006826815126048	0.001017237415611404	0.1179274327400006	0.001173379499410194	0.001538285547627969	0.001147723061425351	0.001023164387711224	0.001101409115551925	0.001387332469293622	0.001348317281425848	0.4124965676687914	0.4643549818159537	0.001003832549964436	0.001086823865358423	0.6099133736209855	0.00105503237353148	0.3963715196363536	0.001022680087726067	0.001086231635282502	0.001116240215524617	0.07747026440394081	0.0861863015400625	0.001579064915954925	0.001021388158164691	0.2048614578912659	0.003172834316306199	0.001020238131422138	0.001037286261692172	0.1961527209931151	0.09350469300465611	0.001016952782889453	0.001036904881801237	0.2728198544144042	0.6128812246771244	0.001028434065010394	0.04546286014387084	0.001019317767171181	0.001026649158315105	0.001010184910130615	0.001020587962880227	0.001575315951476831	0.004557134083559215	0.001055721708405984	0.001353623402992227	0.04282139092314743	0.2614123546576381	0.1747627244384893	0.1777820942188897	0.03180249065697711	0.03522770259623632	0.001470089346203121	0.00123834822294993	0.00104637131254891	0.001030955494919431	0.001041250808706797	0.04254314273587062	0.1091275009462356	0.001805579496513991	0.04047205051353343	0.05844383448638698	0.001280735228029404	0.003112851902240971	0.06014565170824784	0.02235677184738369	0.2403488560958113	0.001386279194182196	0.08851904975465169	0.0214888321972917	0.001123527692280423	0.001062724687788864	0.001122645838035247	0.01797635013613108	0.008348875684277692	0.002971702170851206	0.001010423342617569	0.04165018278887571	0.2179396305797593	0.00108914971770781	0.001199692933962883	0.001081190246064983	0.001031892612923425	0.001060192110485106	0.01572499795950108	0.01764804251548215	0.004132966980017271	0.02516165098150371	0.01279887104766391	0.00874312914839066	-0.006544087911256407	0.007240633844604561	-2.86727219120172	-0.5247264197658964	0.01508121564066591	0.07595518985927252	-0.01195388604456519	-0.0100975787869396	1.244178274366931	-2.148061071727964	-1.75254440702047	0.0005358576335046008	-0.03867522457476284	0.08143227616842401	0.0006542669085400558	0.01966506950586025	2.590816496186199	2.252133290802077	-0.02039741501419204	-0.02819568762673308	-0.5557395795432032	0.006003082098619016	1.141427071551393	0.02303696327708914	0.001681720844187597	0.0004261802682766058	0.2586194429843127	0.7068302206372687	-0.1188014274842162	-0.08362624131100369	1.649198482563588	0.007325481882269344	0.03752650010338729	-0.02459208596339475	-0.7364885220595265	0.4990022861903074	-0.0192400493326121	-0.01054195704108842	2.850721084679492	0.6023118109884515	-0.02461439808541004	0.7572505077922451	-0.005403641460591164	0.01718917228599343	0.01348124601276588	0.01158278931254944	-0.1884393050621069	-0.1446059654666393	-0.001676990435987549	0.06962627157439659	1.063524138454963	-0.03017963821068426	-0.3088330872069298	0.7369306472205536	-0.6456056577333062	0.004647296320484358	-0.01655392865070342	-0.03086219923895802	0.2874377752736647	0.5569429512621371	-0.007044803685820005	-0.0320273039682792	-0.6295767360407917	0.01811176904676924	0.2310384740078526	-0.4680635399152044	0.06406021800884068	-0.03604164109421609	0.121905935590258	0.05337632337667966	0.149555024728019	-0.04032166032981133	1.498729608273611	-0.06535968719262913	0.09358997190619182	-0.01238864758591383	-0.1502084244247436	0.4387566092105087	0.4452959744676069	0.07464174418887584	0.006269474407073974	-0.09035376974001247	-0.8466495428021491	-0.0440930969351911	0.1325457354347551	-0.02678880547962452	-0.01042160391345049	-0.01609521552287674	-7.537565466199402e-13	1.382856885404032e-14
0.43	-0.06010894691378026	-0.02745685202551804	-0.06306728853905601	0.7804565411997874	0.9091943992682934	0.006798043943276423	0.4952018730218444	-0.008419333102858974	0.03636993086740899	-0.1609972405068228	0.0568915997959808	0.03482374103282326	-0.01830283975167235	0.07409921926664954	0.02571887717202257	0.09631177793394032	0.1134500193010788	-0.09631177793393783	-0.1134500193010974	0.09677730330126112	-0.1671577782048724	-0.006291002758912214	-0.3649156319716918	-0.01106629604896121	0.00912931203291722	0.08533285939041105	0.2671681669319637	0.8835966570463206	0.5727194343308418	0.1460444910447052	-0.03409664754053873	0.04978001433038053	0.2583761507570732	-0.09524488886757698	-0.003185456237279238	-0.9259276965234641	1.442697467633209	-0.2341201678510004	0.02434619016976348	-0.2078024988652481	-0.5784969755072458	1.088276822130251	-1.187810819122762	-0.396361921586943	-0.2269055277953274	-0.073076193601801	-0.0474348777084368	0.9994433715291645	-3.692817168328146	0.8086308326126833	3.69281716832814	-0.8086308326126895	1.233800521646539	-0.1949630613517177	-0.1065963816255433	-0.519687517471598	0.1303906212765251	0.2747524483735548	-0.01689174527564635	0.2202838589662243	1.129383343795956	-0.2387677351439985	0.6733589677061286	1.634420794744009	0.1325250783473535	3.532369521999669	0.001035747790912993	0.0227811102019935	0.001031338441839068	0.02268629800136323	0.001006963729148756	0.00436909630555966	0.001016853937767969	0.002816441640932834	0.1034683807933757	0.1206839002726664	0.01979258580613311	0.03487155211314783	0.01973034409089312	0.0258812168532059	0.001475002105722118	0.008071929270559716	0.001023545704000375	0.03410266937572091	0.001104405378209345	0.02716472675185369	0.001382632944052263	0.0375703658024918	0.001348692988745318	0.06982883395425994	0.357404119404455	0.3047003076646023	0.4060643484779053	0.3399720891987435	0.001003837890966015	0.00467089429476194	0.001077266455962056	0.01647527456570011	0.5997299240719723	0.5541340712013361	0.001054425994078736	0.01916292936311709	0.3815293566115731	0.40190116632535	0.001025043185897424	0.01225995696116438	0.001085494154554349	0.00844965740132564	0.001117474666993603	0.01182355337430785	0.08089409444836966	0.1048857041145568	0.08118691527383146	0.07288950293142732	0.002985227186327968	0.007113453830149102	0.001020644504476138	0.01433923964102786	0.1812114073529837	0.1796710017367975	0.003076869422915183	0.02017419989860887	0.001020020645535368	0.004936874941383455	0.001038517477837807	0.01815809419262169	0.2075436049093959	0.2106911969953683	0.08835242998423272	0.1203412623608412	0.001016469623526554	0.005018443134065202	0.001036339780909457	0.006385080264548974	0.2228959783842574	0.1937187518449141	0.5994526080263315	0.4941112619221197	0.001314200333960615	0.01492870765379532	0.03518080729799158	0.05989436359967213	0.001018862529850126	0.04775723431768805	0.001034063422487455	0.005924099104383341	0.001013749291564968	0.004673755172471191	0.001026385547365816	0.004460909246276516	0.004001557639130432	0.01345495775146034	0.008009005119309702	0.01300075008975576	0.001083309460704334	0.005654988534779441	0.001359681425691001	0.01451884448164307	0.03574216377158944	0.0707034790050272	0.2554384357428591	0.2688838424021135	0.1758453208085933	0.1670952275229591	0.1697358854253415	0.1631144336025526	0.03511845770919086	0.08183966393089699	0.03520573608125099	0.05392750063825778	0.001476015546261165	0.02799368914481209	0.001238751199459985	0.05304733391505475	0.001042317123631153	0.03981772262785061	0.001028190425659633	0.0698620654012778	0.001044845924017179	0.01188568477405292	0.03628868109094876	0.06231152221578467	0.1020969558140171	0.1070097108189549	0.002243300564308695	0.02131829825811491	0.03783405809712451	0.0406001152087938	0.06213112207707529	0.07673720197286185	0.005225961208199791	0.01609481754093953	0.004254109752537513	0.01139356267600786	0.05852333453766038	0.08578879521566773	0.02211550681632629	0.03062401866799691	0.2340320792505151	0.2175717057108833	0.001373750723665274	0.04075616013975988	0.07764844878365816	0.1190917617013647	0.02157483908330183	0.03384845382190214	0.001122843544153365	0.01972139130156562	0.001066235634913305	0.01900072374728976	0.001429307084114194	0.02274955228169641	0.01549017874228673	0.04770416709921345	0.005979909025153941	0.03411496663780823	0.002549687764466204	0.01569485996019864	0.001010609946574318	0.02643937280132197	0.04006185121534158	0.0193172358754803	0.2236154415506028	0.2285787841396761	0.001089606773925203	0.02464182289033411	0.001195548913453012	0.06289431078860971	0.001187973928219692	0.004263642953129579	0.001074691049989353	0.003256881488520426	0.001136645354365742	0.003319873025189545	0.01490675048301704	0.01713602340051723	0.003952994652985564	0.02508983761210333	0.01187935666193404	0.008711631147591908	-0.006598077432779027	0.007106422624176829	0.001034818951894841	0.001031275048814086	0.001006623195207391	0.001016843367034387	0.1236491348353555	0.001123147938214168	0.001359444062617747	0.002437183066317349	0.001021729398988249	0.001118941289347884	0.00149750895233114	0.001505431539197997	0.41895936292219	0.469255183119555	0.001003756163639903	0.001082262159991501	0.5984694420560257	0.00105491082198581	0.4067171732219146	0.001020847445855048	0.001088172774480922	0.001113853152653699	0.09263993885270617	0.1045309614785781	0.001469559841809918	0.001023475344847265	0.2123367775005888	0.002933068922969432	0.001021078142837417	0.001034537844613579	0.2009361509031855	0.09780111828494462	0.001016343415482863	0.001035676251821221	0.2930849258623334	0.6122975453429698	0.00102565275084325	0.05556536938413963	0.001019904113157629	0.001026027934929681	0.001009933652042717	0.001020057584879885	0.004067976214027149	0.01131776883993275	0.001061381332270871	0.00157940542251186	0.04700977691755882	0.2692510655466916	0.1851930246002187	0.1859284006257912	0.01694067310382902	0.03455701858480966	0.001401712703557808	0.001205865334843854	0.001046627828117915	0.00103158762385118	0.001040435705390722	0.02205294361397572	0.06747961565278943	0.002747601491895218	0.03937651914965477	0.05973738768862873	0.01590553203379928	0.005786036560543482	0.06184611417443085	0.02377606585091667	0.2573375077851452	0.001453273127651159	0.0937644918581049	0.01943102754168752	0.001116346710267883	0.00105543257161697	0.001109602840844918	0.02159008436293516	0.00668609435985326	0.002657002915575883	0.001009572442917976	0.035896616850597	0.2359995418440818	0.001076915345337394	0.001218256435448248	0.001072080134747098	0.001028986903452132	0.001054344841147498	0.01162795292713364	0.01638716422762108	0.004213499450178838	0.02237590626859486	0.01274026365473889	0.01069598637417967	-0.006491274426431138	0.00639619459435205	-2.772658120611877	-0.5328547752690856	0.09523091885185533	0.08660213477363322	0.01739109661888991	-0.01101329647774695	0.9515681384967775	-1.459721049582827	-1.225779382412117	0.05321637757578061	-0.03726636472643688	0.09150795822333881	-0.004377968733421223	0.009676190605597152	2.017809954756706	1.736832806706836	-0.008242563487482467	-0.0761887772449292	-0.7317967691034766	0.01347892415860295	1.140504053741971	0.02362652196402008	0.007809139673236641	0.02327395003516796	0.7536133505349435	1.007629429316599	-0.06604811759516768	-0.1050309709217423	1.369207378594116	0.001097329808262344	-0.03827465620909477	0.00977312995816928	-0.5764609211836419	0.4346271290004908	-0.01939797611355931	-0.008368068571218204	2.44273671989683	0.4945565386775138	-0.04238631210351975	0.67305979022165	-0.05001855908779619	0.005757791368249009	0.004945984114213831	0.004360935276204454	0.02593064938792514	0.1858579292213568	0.01426270088873425	0.06613700418811266	0.720165845010301	0.08629713144374117	0.1453378956610528	0.7271950558422057	-0.8454477687305184	-0.02292094680986654	0.0006712987705347686	-0.01193565015642326	0.2356326756107539	0.4650707519290757	0.002006214988350207	-0.754411505214128	-1.825313900187231	0.06654210191564061	0.06878881519048011	-0.1921966368706253	0.8327315701559067	0.1052112400204286	-0.1362778276974498	-0.01390293405836234	0.3436693900562189	-0.0275404975044875	0.9949399377514119	-0.1216539987729475	0.1130946358418222	0.005172334894381367	-0.1128009579231876	0.3900903381954257	0.1839083657078679	0.03168881823913638	-0.01136890368837325	-0.1839529165410787	0.285071882710907	-0.01299481363743843	0.184754451014827	-0.01471391501855918	-0.003861388268287935	-0.008700113454263823	-9.914148806494694e-13	8.065961407402119e-14
0.44	-0.06098521672827149	-0.02766197168596265	-0.07216216822389009	0.7949981307655092	0.9069438353739492	0.007045777694200781	0.4934626930264513	-0.01458797096931987	0.04835854844973768	-0.1728294140893061	0.05286812449819162	0.0313202510112165	-0.01883858142245032	0.07363466646867325	0.03561103438273654	0.06329149633613122	0.1218914717922275	-0.06329149633613122	-0.1218914717922259	0.1086368821664203	-0.1689198652509973	-0.007371832407902901	-0.3696409164743432	-0.0099189607431281	0.01189200056570535	0.08489388929740858	0.2681302614147961	0.8941898846465599	0.5700164065652316	0.150007974572223	-0.01642940924742046	0.05104540147926204	0.2954705559973027	-0.08867053337564509	-0.03820940761184923	-0.8852918923515979	1.465953537116039	-0.216100782168878	0.02436206790011821	-0.1259964859814119	-0.6498724484327846	1.299512226462771	-1.168574811613724	-0.406780880578084	-0.4789384773613372	-0.02216834693139948	-0.04396637637684528	0.9711378502373192	-2.907057294339388	0.8818847470180392	2.907057294339388	-0.881884747018039	1.134890720078175	-0.1572612892262622	-0.1103905553569752	-0.4251534047091878	0.09989398458492922	0.2775401595532299	-0.06160719240310646	-0.03015016729025085	0.9827650945220255	-0.3073023753338129	0.1349615860115624	1.893741841245373	0.1153331850326958	3.881492047886383	0.001035214566868664	0.0234928994695895	0.001031408790413024	0.02354175666065724	0.001006743154357961	0.004445156489763733	0.001016738466393567	0.002717370048648139	0.1130154055420894	0.128847254985841	0.01097704554198656	0.02459192511226168	0.01102180765993457	0.01724891184685592	0.002296951693996865	0.008738890992171162	0.001022271503682841	0.03377941545641066	0.001116295158516294	0.02812662609055337	0.00146859644087915	0.03750028326522346	0.0014678870181336	0.06987285799008182	0.3783416012970252	0.321714574561376	0.426685961383336	0.3545130761439778	0.001003777243616891	0.00455328997945108	0.001078387323325553	0.01582585045966762	0.5975737095102454	0.5452479928436461	0.001054624743838422	0.01926490974952589	0.3913287496802834	0.412994173578087	0.001022514985545521	0.01251291601288067	0.001087324017529654	0.008450542757012468	0.001115067302815806	0.01197624114704697	0.08945661758988946	0.1150893017877823	0.09533556875199273	0.0841841287240265	0.002228370109617795	0.006708852794620506	0.001022588601895893	0.01318290406773864	0.1943291135982667	0.1915146201763697	0.002941182145809513	0.02012787687495884	0.00102076378775088	0.004747105623497394	0.00103583653992165	0.01815864189323977	0.2060870639624409	0.2061053375919404	0.09331494669749385	0.1244273756952967	0.001016238299666171	0.004836901828092124	0.001035676969467649	0.006298169667156428	0.2517445258201318	0.215786875076416	0.6031111722071819	0.4982746199751066	0.001174895941980518	0.01471975370704938	0.04693596401256146	0.06602964698643671	0.001019526966118245	0.04707420515598344	0.001030030816356634	0.00602765040494316	0.001011846604573851	0.004757683057396305	0.001023198292226344	0.004535084287841666	0.00472565926431829	0.01437863347873495	0.01143251972483077	0.01604391088139199	0.001074365838201594	0.005762988821867576	0.001528310907722176	0.01518747133751086	0.04190376985375178	0.07668735887723295	0.2617407715409669	0.2700803799764739	0.1815259257629064	0.1700372947995093	0.1775599194777238	0.1699511736467162	0.02287069781332982	0.0723940544556696	0.0347364095340228	0.05358372241259279	0.001421224208123175	0.02803490014438748	0.001213869057963383	0.05300459276103483	0.001044458896497652	0.0419789958354472	0.001029998822320814	0.07407140549726578	0.001042499878339946	0.01189977556733007	0.02439650154182219	0.05200468809370055	0.07782906665613502	0.08438676160613164	0.002747899000544317	0.02216453952002546	0.03824649698183906	0.04070476755161638	0.0614067092365042	0.07593834070121835	0.01430445646295148	0.0270506016318669	0.005727144612681328	0.01286073093513247	0.0603992287143041	0.08427255317782968	0.02326387283969411	0.03053180374694908	0.2455837191596448	0.2216475155290501	0.001430664839863482	0.04057062250334224	0.08572072877785911	0.126799093523197	0.02002697929092058	0.03242002382051973	0.001117712982023469	0.02100191576814818	0.001059005649203239	0.01901105115798508	0.001272199456290046	0.02181076126657826	0.01931521644741338	0.05140718452072941	0.005854601531508408	0.0351768467142994	0.002513196640931445	0.01587571988180154	0.001009873340654772	0.02636593142696029	0.03669235638478311	0.01704845110632351	0.231594805412115	0.2348051322146945	0.001080086024731713	0.02461367597616387	0.001211648145138665	0.06495594491931837	0.001129780923577411	0.004189300740153931	0.001051931167986382	0.003263355723423417	0.001095492039820932	0.003278448351619302	0.01130065393654016	0.01618235658163519	0.004141510519366095	0.02234718092083461	0.01237245790044702	0.01068338717386011	-0.006512870235040253	0.006342510106181199	0.001034507657555745	0.001031634821709083	0.001006419575291621	0.001016449318459394	0.1293708369307105	0.001072916377020049	0.001180602577611686	0.003726643071195461	0.001020294410259826	0.001136473463144465	0.001607685435369281	0.001662545796970711	0.4254221581755886	0.4741553844231564	0.001003679777323603	0.001077700454634279	0.5870255104910654	0.001054789270441646	0.4170628268074755	0.001019014803991286	0.001090113913681821	0.001111466089782882	0.1078096133014708	0.1228756214170936	0.001360054767664284	0.001025562531531629	0.2198120971099118	0.002693303529632477	0.001021918154252083	0.001031789427546429	0.2057195808132558	0.1020975435652328	0.001015734048077701	0.001034447621841999	0.3133499973102631	0.6117138660088154	0.001022871436673614	0.06566787862440772	0.00102049045914684	0.001025406711544609	0.00100968239395593	0.001019527206879981	0.006560636476580887	0.0180784035963091	0.001067040956137631	0.001805187442032112	0.05119816291197365	0.2770897764357451	0.1956233247619479	0.1940747070326911	0.002078855550680814	0.03388633457338304	0.001333336060912702	0.001173382446737871	0.00104688434368766	0.001032219752781516	0.001039620602063855	0.001562744492073563	0.02583173035934588	0.003689623487277984	0.0382809877857848	0.0610309408908569	0.03053032883956953	0.008459221218846543	0.06354657664061467	0.02519535985444953	0.2743261594744795	0.001520267061119	0.09900993396155842	0.01737322288608917	0.001109165728261168	0.001048140455449085	0.001096559843651415	0.02520381858974037	0.005023313035435309	0.002342303660301612	0.001008721543217065	0.03014305091231844	0.2540594531084064	0.001064680972965518	0.001236819936930014	0.001062970023428732	0.00102608119397954	0.001048497571809151	0.007530907894766079	0.0151262859397601	0.004294031920340491	0.01959016155568617	0.01268165626181391	0.01264884359996852	-0.006438460941605943	0.005551755344099516	-2.698276438838592	-0.5563410149476771	0.0214761971694053	0.08193770055429513	-0.01196208761358198	-0.008175423546854852	0.6855317644394322	-0.5611690152328919	-0.4610150710744536	0.07503178044949774	-0.02568980186583061	0.1007295633616405	-0.009684205589366815	-0.0009831224704753316	1.373091426851413	1.161331034284635	-0.01911641712503321	-0.03959887943973931	-1.072931891186184	0.004109630474020454	1.065800668977918	0.02751512989138178	-0.0119457939524512	-0.0005080185594447346	1.294805969316394	1.239869147446442	-0.01518754586562496	-0.1261962323954162	0.9815763162590865	-0.0114081569628557	0.02320011362399481	-0.0204239836777813	-0.3255664873440796	0.3850642511029972	-0.01638116152075729	-0.009578025096288243	1.958115040661076	0.3283778330300712	0.01274627252200526	0.5470224500250995	-0.0849780326158131	0.01907768040392311	0.0149253670019404	0.01314107139720593	0.1425052745153672	0.4040647101520282	0.002764349367742092	0.06857649302039716	0.4965706449978322	0.1430576798940391	0.4117888958723761	0.6246916507127706	-1.043350975670303	-0.04490379999961592	0.005505776132799605	0.002666723436598142	0.1991808439052244	0.3775170102064503	-0.001237114322457961	-1.272987241704443	-2.634920917966497	0.1002528936039235	-0.03873784724037053	0.02217520582723055	1.309829713173774	0.1765740699355111	-0.1214723776453009	0.01078837812137308	0.4582343372147199	-0.008528568805005613	0.5576016584927239	-0.161248739855446	0.1450924489531908	-0.008274889979427134	-0.07486999582103329	0.3523309618721109	0.04965702812589707	0.007632620842160063	0.001818210937594558	-0.2682544320788404	0.8688786171028372	0.005217823031728843	0.2256942168061453	0.0003423718066774294	0.005647716833822859	0.0007592167552127445	-6.375581486259443e-13	6.512150047642753e-14
[truncated: 473,196 more chars]
