# Supplementary material for: Transtibial limb loss does not increase metabolic cost in three-dimensional computer simulations of human walking
Source: PeerJ. 2021 Aug 4;9:e11960. doi: 10.7717/peerj.11960 (PMC8349165; doi:10.7717/peerj.11960)
Supplement: Supplemental Information 1 — Each subject’s simulation output and Matlab code for generating plots presenting the data. [file peerj-09-11960-s001.zip › TTA3D_solns_rev/Pre/soln_walk_N50_wm100_S18.sto]

num_controls=92
num_derivatives=84
num_iterations=462
num_multipliers=2
num_parameters=0
num_slacks=2
num_states=242
objective=0.753373
objective_auxiliary_derivatives=0.000843
objective_contactAP=0.012489
objective_contactML=0.008600
objective_contactVE=0.008151
objective_control_effort=0.497397
objective_state_tracking=0.179275
objective_torsoGoal=0.046618
solver_duration=18271.586426
status=Solve_Succeeded
success=true
DataType=double
version=3
OpenSimVersion=4.2
endheader
time	/jointset/groundPelvis/pelvis_tilt/value	/jointset/groundPelvis/pelvis_list/value	/jointset/groundPelvis/pelvis_rotation/value	/jointset/groundPelvis/pelvis_tx/value	/jointset/groundPelvis/pelvis_ty/value	/jointset/groundPelvis/pelvis_tz/value	/jointset/hip_l/hip_flexion_l/value	/jointset/hip_l/hip_adduction_l/value	/jointset/hip_l/hip_rotation_l/value	/jointset/hip_r/hip_flexion_r/value	/jointset/hip_r/hip_adduction_r/value	/jointset/hip_r/hip_rotation_r/value	/jointset/lumbar/lumbar_ext/value	/jointset/lumbar/lumbar_bend/value	/jointset/lumbar/lumbar_rota/value	/jointset/patellofemoral_l/knee_angle_l_beta/value	/jointset/patellofemoral_r/knee_angle_r_beta/value	/jointset/knee_l/knee_angle_l/value	/jointset/knee_r/knee_angle_r/value	/jointset/shoulder_r/shoulder_flexion_r/value	/jointset/shoulder_r/shoulder_adduction_r/value	/jointset/shoulder_r/shoulder_rotation_r/value	/jointset/shoulder_l/shoulder_flexion_l/value	/jointset/shoulder_l/shoulder_adduction_l/value	/jointset/shoulder_l/shoulder_rotation_l/value	/jointset/ankle_l/ankle_angle_l/value	/jointset/ankle_r/ankle_angle_r/value	/jointset/elbow_r/elbow_flexion_r/value	/jointset/elbow_l/elbow_flexion_l/value	/jointset/subtalar_l/subtalar_angle_l/value	/jointset/subtalar_r/subtalar_angle_r/value	/jointset/mtp_l/mtp_angle_l/value	/jointset/mtp_r/mtp_angle_r/value	/jointset/groundPelvis/pelvis_tilt/speed	/jointset/groundPelvis/pelvis_list/speed	/jointset/groundPelvis/pelvis_rotation/speed	/jointset/groundPelvis/pelvis_tx/speed	/jointset/groundPelvis/pelvis_ty/speed	/jointset/groundPelvis/pelvis_tz/speed	/jointset/hip_l/hip_flexion_l/speed	/jointset/hip_l/hip_adduction_l/speed	/jointset/hip_l/hip_rotation_l/speed	/jointset/hip_r/hip_flexion_r/speed	/jointset/hip_r/hip_adduction_r/speed	/jointset/hip_r/hip_rotation_r/speed	/jointset/lumbar/lumbar_ext/speed	/jointset/lumbar/lumbar_bend/speed	/jointset/lumbar/lumbar_rota/speed	/jointset/patellofemoral_l/knee_angle_l_beta/speed	/jointset/patellofemoral_r/knee_angle_r_beta/speed	/jointset/knee_l/knee_angle_l/speed	/jointset/knee_r/knee_angle_r/speed	/jointset/shoulder_r/shoulder_flexion_r/speed	/jointset/shoulder_r/shoulder_adduction_r/speed	/jointset/shoulder_r/shoulder_rotation_r/speed	/jointset/shoulder_l/shoulder_flexion_l/speed	/jointset/shoulder_l/shoulder_adduction_l/speed	/jointset/shoulder_l/shoulder_rotation_l/speed	/jointset/ankle_l/ankle_angle_l/speed	/jointset/ankle_r/ankle_angle_r/speed	/jointset/elbow_r/elbow_flexion_r/speed	/jointset/elbow_l/elbow_flexion_l/speed	/jointset/subtalar_l/subtalar_angle_l/speed	/jointset/subtalar_r/subtalar_angle_r/speed	/jointset/mtp_l/mtp_angle_l/speed	/jointset/mtp_r/mtp_angle_r/speed	/forceset/addbrev_r/activation	/forceset/addbrev_r/normalized_tendon_force	/forceset/addlong_r/activation	/forceset/addlong_r/normalized_tendon_force	/forceset/addmagMid_r/activation	/forceset/addmagMid_r/normalized_tendon_force	/forceset/bflh_r/activation	/forceset/bflh_r/normalized_tendon_force	/forceset/bfsh_r/activation	/forceset/bfsh_r/normalized_tendon_force	/forceset/edl_r/activation	/forceset/edl_r/normalized_tendon_force	/forceset/ehl_r/activation	/forceset/ehl_r/normalized_tendon_force	/forceset/ercspn_r/activation	/forceset/ercspn_r/normalized_tendon_force	/forceset/extobl_r/activation	/forceset/extobl_r/normalized_tendon_force	/forceset/fdb_r/activation	/forceset/fdb_r/normalized_tendon_force	/forceset/fdl_r/activation	/forceset/fdl_r/normalized_tendon_force	/forceset/fhl_r/activation	/forceset/fhl_r/normalized_tendon_force	/forceset/gaslat_r/activation	/forceset/gaslat_r/normalized_tendon_force	/forceset/gasmed_r/activation	/forceset/gasmed_r/normalized_tendon_force	/forceset/glmax2_r/activation	/forceset/glmax2_r/normalized_tendon_force	/forceset/glmed2_r/activation	/forceset/glmed2_r/normalized_tendon_force	/forceset/glmin2_r/activation	/forceset/glmin2_r/normalized_tendon_force	/forceset/grac_r/activation	/forceset/grac_r/normalized_tendon_force	/forceset/iliacus_r/activation	/forceset/iliacus_r/normalized_tendon_force	/forceset/intobl_r/activation	/forceset/intobl_r/normalized_tendon_force	/forceset/obtext_r/activation	/forceset/obtext_r/normalized_tendon_force	/forceset/pect_r/activation	/forceset/pect_r/normalized_tendon_force	/forceset/perbrev_r/activation	/forceset/perbrev_r/normalized_tendon_force	/forceset/perlong_r/activation	/forceset/perlong_r/normalized_tendon_force	/forceset/pertert_r/activation	/forceset/pertert_r/normalized_tendon_force	/forceset/piri_r/activation	/forceset/piri_r/normalized_tendon_force	/forceset/popli_r/activation	/forceset/popli_r/normalized_tendon_force	/forceset/psoas_r/activation	/forceset/psoas_r/normalized_tendon_force	/forceset/quadfem_r/activation	/forceset/quadfem_r/normalized_tendon_force	/forceset/recabd_r/activation	/forceset/recabd_r/normalized_tendon_force	/forceset/recfem_r/activation	/forceset/recfem_r/normalized_tendon_force	/forceset/sart_r/activation	/forceset/sart_r/normalized_tendon_force	/forceset/semimem_r/activation	/forceset/semimem_r/normalized_tendon_force	/forceset/semiten_r/activation	/forceset/semiten_r/normalized_tendon_force	/forceset/soleus_r/activation	/forceset/soleus_r/normalized_tendon_force	/forceset/tfl_r/activation	/forceset/tfl_r/normalized_tendon_force	/forceset/tibant_r/activation	/forceset/tibant_r/normalized_tendon_force	/forceset/tibpost_r/activation	/forceset/tibpost_r/normalized_tendon_force	/forceset/tricox_r/activation	/forceset/tricox_r/normalized_tendon_force	/forceset/vasint_r/activation	/forceset/vasint_r/normalized_tendon_force	/forceset/vaslat_r/activation	/forceset/vaslat_r/normalized_tendon_force	/forceset/vasmed_r/activation	/forceset/vasmed_r/normalized_tendon_force	/forceset/addbrev_l/activation	/forceset/addbrev_l/normalized_tendon_force	/forceset/addlong_l/activation	/forceset/addlong_l/normalized_tendon_force	/forceset/addmagMid_l/activation	/forceset/addmagMid_l/normalized_tendon_force	/forceset/bflh_l/activation	/forceset/bflh_l/normalized_tendon_force	/forceset/bfsh_l/activation	/forceset/bfsh_l/normalized_tendon_force	/forceset/edl_l/activation	/forceset/edl_l/normalized_tendon_force	/forceset/ehl_l/activation	/forceset/ehl_l/normalized_tendon_force	/forceset/ercspn_l/activation	/forceset/ercspn_l/normalized_tendon_force	/forceset/extobl_l/activation	/forceset/extobl_l/normalized_tendon_force	/forceset/fdb_l/activation	/forceset/fdb_l/normalized_tendon_force	/forceset/fdl_l/activation	/forceset/fdl_l/normalized_tendon_force	/forceset/fhl_l/activation	/forceset/fhl_l/normalized_tendon_force	/forceset/gaslat_l/activation	/forceset/gaslat_l/normalized_tendon_force	/forceset/gasmed_l/activation	/forceset/gasmed_l/normalized_tendon_force	/forceset/glmax2_l/activation	/forceset/glmax2_l/normalized_tendon_force	/forceset/glmed2_l/activation	/forceset/glmed2_l/normalized_tendon_force	/forceset/glmin2_l/activation	/forceset/glmin2_l/normalized_tendon_force	/forceset/grac_l/activation	/forceset/grac_l/normalized_tendon_force	/forceset/iliacus_l/activation	/forceset/iliacus_l/normalized_tendon_force	/forceset/intobl_l/activation	/forceset/intobl_l/normalized_tendon_force	/forceset/obtext_l/activation	/forceset/obtext_l/normalized_tendon_force	/forceset/pect_l/activation	/forceset/pect_l/normalized_tendon_force	/forceset/perbrev_l/activation	/forceset/perbrev_l/normalized_tendon_force	/forceset/perlong_l/activation	/forceset/perlong_l/normalized_tendon_force	/forceset/pertert_l/activation	/forceset/pertert_l/normalized_tendon_force	/forceset/piri_l/activation	/forceset/piri_l/normalized_tendon_force	/forceset/popli_l/activation	/forceset/popli_l/normalized_tendon_force	/forceset/psoas_l/activation	/forceset/psoas_l/normalized_tendon_force	/forceset/quadfem_l/activation	/forceset/quadfem_l/normalized_tendon_force	/forceset/recabd_l/activation	/forceset/recabd_l/normalized_tendon_force	/forceset/recfem_l/activation	/forceset/recfem_l/normalized_tendon_force	/forceset/sart_l/activation	/forceset/sart_l/normalized_tendon_force	/forceset/semimem_l/activation	/forceset/semimem_l/normalized_tendon_force	/forceset/semiten_l/activation	/forceset/semiten_l/normalized_tendon_force	/forceset/soleus_l/activation	/forceset/soleus_l/normalized_tendon_force	/forceset/tfl_l/activation	/forceset/tfl_l/normalized_tendon_force	/forceset/tibant_l/activation	/forceset/tibant_l/normalized_tendon_force	/forceset/tibpost_l/activation	/forceset/tibpost_l/normalized_tendon_force	/forceset/tricox_l/activation	/forceset/tricox_l/normalized_tendon_force	/forceset/vasint_l/activation	/forceset/vasint_l/normalized_tendon_force	/forceset/vaslat_l/activation	/forceset/vaslat_l/normalized_tendon_force	/forceset/vasmed_l/activation	/forceset/vasmed_l/normalized_tendon_force	/forceset/shoulder_flexionAct_r/activation	/forceset/shoulder_adductionAct_r/activation	/forceset/shoulder_rotationAct_r/activation	/forceset/elbow_flexionAct_r/activation	/forceset/shoulder_flexionAct_l/activation	/forceset/shoulder_adductionAct_l/activation	/forceset/shoulder_rotationAct_l/activation	/forceset/elbow_flexionAct_l/activation	/forceset/addbrev_r	/forceset/addlong_r	/forceset/addmagMid_r	/forceset/bflh_r	/forceset/bfsh_r	/forceset/edl_r	/forceset/ehl_r	/forceset/ercspn_r	/forceset/extobl_r	/forceset/fdb_r	/forceset/fdl_r	/forceset/fhl_r	/forceset/gaslat_r	/forceset/gasmed_r	/forceset/glmax2_r	/forceset/glmed2_r	/forceset/glmin2_r	/forceset/grac_r	/forceset/iliacus_r	/forceset/intobl_r	/forceset/obtext_r	/forceset/pect_r	/forceset/perbrev_r	/forceset/perlong_r	/forceset/pertert_r	/forceset/piri_r	/forceset/popli_r	/forceset/psoas_r	/forceset/quadfem_r	/forceset/recabd_r	/forceset/recfem_r	/forceset/sart_r	/forceset/semimem_r	/forceset/semiten_r	/forceset/soleus_r	/forceset/tfl_r	/forceset/tibant_r	/forceset/tibpost_r	/forceset/tricox_r	/forceset/vasint_r	/forceset/vaslat_r	/forceset/vasmed_r	/forceset/addbrev_l	/forceset/addlong_l	/forceset/addmagMid_l	/forceset/bflh_l	/forceset/bfsh_l	/forceset/edl_l	/forceset/ehl_l	/forceset/ercspn_l	/forceset/extobl_l	/forceset/fdb_l	/forceset/fdl_l	/forceset/fhl_l	/forceset/gaslat_l	/forceset/gasmed_l	/forceset/glmax2_l	/forceset/glmed2_l	/forceset/glmin2_l	/forceset/grac_l	/forceset/iliacus_l	/forceset/intobl_l	/forceset/obtext_l	/forceset/pect_l	/forceset/perbrev_l	/forceset/perlong_l	/forceset/pertert_l	/forceset/piri_l	/forceset/popli_l	/forceset/psoas_l	/forceset/quadfem_l	/forceset/recabd_l	/forceset/recfem_l	/forceset/sart_l	/forceset/semimem_l	/forceset/semiten_l	/forceset/soleus_l	/forceset/tfl_l	/forceset/tibant_l	/forceset/tibpost_l	/forceset/tricox_l	/forceset/vasint_l	/forceset/vaslat_l	/forceset/vasmed_l	/forceset/shoulder_flexionAct_r	/forceset/shoulder_adductionAct_r	/forceset/shoulder_rotationAct_r	/forceset/elbow_flexionAct_r	/forceset/shoulder_flexionAct_l	/forceset/shoulder_adductionAct_l	/forceset/shoulder_rotationAct_l	/forceset/elbow_flexionAct_l	lambda_cid33_p0	lambda_cid34_p0	/forceset/addbrev_r/implicitderiv_normalized_tendon_force	/forceset/addlong_r/implicitderiv_normalized_tendon_force	/forceset/addmagMid_r/implicitderiv_normalized_tendon_force	/forceset/bflh_r/implicitderiv_normalized_tendon_force	/forceset/bfsh_r/implicitderiv_normalized_tendon_force	/forceset/edl_r/implicitderiv_normalized_tendon_force	/forceset/ehl_r/implicitderiv_normalized_tendon_force	/forceset/ercspn_r/implicitderiv_normalized_tendon_force	/forceset/extobl_r/implicitderiv_normalized_tendon_force	/forceset/fdb_r/implicitderiv_normalized_tendon_force	/forceset/fdl_r/implicitderiv_normalized_tendon_force	/forceset/fhl_r/implicitderiv_normalized_tendon_force	/forceset/gaslat_r/implicitderiv_normalized_tendon_force	/forceset/gasmed_r/implicitderiv_normalized_tendon_force	/forceset/glmax2_r/implicitderiv_normalized_tendon_force	/forceset/glmed2_r/implicitderiv_normalized_tendon_force	/forceset/glmin2_r/implicitderiv_normalized_tendon_force	/forceset/grac_r/implicitderiv_normalized_tendon_force	/forceset/iliacus_r/implicitderiv_normalized_tendon_force	/forceset/intobl_r/implicitderiv_normalized_tendon_force	/forceset/obtext_r/implicitderiv_normalized_tendon_force	/forceset/pect_r/implicitderiv_normalized_tendon_force	/forceset/perbrev_r/implicitderiv_normalized_tendon_force	/forceset/perlong_r/implicitderiv_normalized_tendon_force	/forceset/pertert_r/implicitderiv_normalized_tendon_force	/forceset/piri_r/implicitderiv_normalized_tendon_force	/forceset/popli_r/implicitderiv_normalized_tendon_force	/forceset/psoas_r/implicitderiv_normalized_tendon_force	/forceset/quadfem_r/implicitderiv_normalized_tendon_force	/forceset/recabd_r/implicitderiv_normalized_tendon_force	/forceset/recfem_r/implicitderiv_normalized_tendon_force	/forceset/sart_r/implicitderiv_normalized_tendon_force	/forceset/semimem_r/implicitderiv_normalized_tendon_force	/forceset/semiten_r/implicitderiv_normalized_tendon_force	/forceset/soleus_r/implicitderiv_normalized_tendon_force	/forceset/tfl_r/implicitderiv_normalized_tendon_force	/forceset/tibant_r/implicitderiv_normalized_tendon_force	/forceset/tibpost_r/implicitderiv_normalized_tendon_force	/forceset/tricox_r/implicitderiv_normalized_tendon_force	/forceset/vasint_r/implicitderiv_normalized_tendon_force	/forceset/vaslat_r/implicitderiv_normalized_tendon_force	/forceset/vasmed_r/implicitderiv_normalized_tendon_force	/forceset/addbrev_l/implicitderiv_normalized_tendon_force	/forceset/addlong_l/implicitderiv_normalized_tendon_force	/forceset/addmagMid_l/implicitderiv_normalized_tendon_force	/forceset/bflh_l/implicitderiv_normalized_tendon_force	/forceset/bfsh_l/implicitderiv_normalized_tendon_force	/forceset/edl_l/implicitderiv_normalized_tendon_force	/forceset/ehl_l/implicitderiv_normalized_tendon_force	/forceset/ercspn_l/implicitderiv_normalized_tendon_force	/forceset/extobl_l/implicitderiv_normalized_tendon_force	/forceset/fdb_l/implicitderiv_normalized_tendon_force	/forceset/fdl_l/implicitderiv_normalized_tendon_force	/forceset/fhl_l/implicitderiv_normalized_tendon_force	/forceset/gaslat_l/implicitderiv_normalized_tendon_force	/forceset/gasmed_l/implicitderiv_normalized_tendon_force	/forceset/glmax2_l/implicitderiv_normalized_tendon_force	/forceset/glmed2_l/implicitderiv_normalized_tendon_force	/forceset/glmin2_l/implicitderiv_normalized_tendon_force	/forceset/grac_l/implicitderiv_normalized_tendon_force	/forceset/iliacus_l/implicitderiv_normalized_tendon_force	/forceset/intobl_l/implicitderiv_normalized_tendon_force	/forceset/obtext_l/implicitderiv_normalized_tendon_force	/forceset/pect_l/implicitderiv_normalized_tendon_force	/forceset/perbrev_l/implicitderiv_normalized_tendon_force	/forceset/perlong_l/implicitderiv_normalized_tendon_force	/forceset/pertert_l/implicitderiv_normalized_tendon_force	/forceset/piri_l/implicitderiv_normalized_tendon_force	/forceset/popli_l/implicitderiv_normalized_tendon_force	/forceset/psoas_l/implicitderiv_normalized_tendon_force	/forceset/quadfem_l/implicitderiv_normalized_tendon_force	/forceset/recabd_l/implicitderiv_normalized_tendon_force	/forceset/recfem_l/implicitderiv_normalized_tendon_force	/forceset/sart_l/implicitderiv_normalized_tendon_force	/forceset/semimem_l/implicitderiv_normalized_tendon_force	/forceset/semiten_l/implicitderiv_normalized_tendon_force	/forceset/soleus_l/implicitderiv_normalized_tendon_force	/forceset/tfl_l/implicitderiv_normalized_tendon_force	/forceset/tibant_l/implicitderiv_normalized_tendon_force	/forceset/tibpost_l/implicitderiv_normalized_tendon_force	/forceset/tricox_l/implicitderiv_normalized_tendon_force	/forceset/vasint_l/implicitderiv_normalized_tendon_force	/forceset/vaslat_l/implicitderiv_normalized_tendon_force	/forceset/vasmed_l/implicitderiv_normalized_tendon_force	gamma_cid33_p0	gamma_cid34_p0
0	-0.06439683036705843	0.02303319637203769	0.1153739507091778	0.1645371122469692	0.8976993489885148	-0.008011296364324232	-0.2360884943690279	0.0134618297164499	-0.02615080082655189	0.5050851657358788	-0.03979958948086094	0.1179733945602535	-0.003261987985150982	-0.05515157344668379	-0.08713419933741537	0.188697540552993	0.03797530635269421	-0.1886975405530244	-0.03797530635269849	-0.393731406371657	-0.01669985091477439	0.02150598246437212	0.1393579393917703	-0.1712071598063997	-0.01915439188031038	0.2162608924399416	0.08524045355739079	0.5506586370962564	0.9318911602388641	0.08801297738843047	0.1198270922235076	0.562954649018411	0.01453316355451899	0.01747451834500019	-0.4618888731332836	0.4100518076130688	1.718928419740333	-0.05643876518482627	0.01849490499632307	-0.9942416466612151	-1.125966472822656	-1.165583709089813	-0.1029253931796948	0.321495206333395	-2.249525416602526	0.5653582043904196	0.7740876401011123	-0.6729802740381879	1.551402146224639	1.380675309901364	-1.551402146224636	-1.380675309901364	-0.440815220722254	-0.1643078300090811	0.08252608807607811	-0.3078828937299588	0.09671779475867059	-0.3366064332360815	-2.119409161029862	-0.1839120307312263	-0.1812082600594205	0.3612932229194203	1.671499946945304	-0.1352770613073704	5.471505385967265	0.194598506213144	0.04717244337229407	0.05201994935044465	0.04039842586999112	0.043034913036758	0.04179644386462579	0.03653277690773695	0.05633310118429812	0.05665555789570954	0.02136883470337322	0.0672278917169447	0.1318972015807153	0.1318205178320738	0.1393198864112991	0.1478008465586613	0.1811691218134601	0.1605063089380609	0.001589656072502921	0.04461930005317823	0.003145319910293253	0.05854653439241599	0.006112477165606962	0.02262302558252591	0.003516307996862051	0.01279739937914615	0.005848414158364827	0.03000257180125208	0.003027949954080689	0.02889638977283211	0.01059764966292112	0.02143856206254924	0.001702105688953235	0.02678838362626347	0.00374651084367436	0.02428636143916628	0.03304235514844422	0.05498860800176444	0.005518709954770457	0.01320616686099786	0.03869856507905602	0.05282501458691816	0.07543078572865605	0.06604430933414732	0.03026961422241185	0.03409086308508919	0.004793323082299881	0.08658347935465892	0.005966079361888654	0.05229530368977143	0.08157704877535223	0.08528703433277308	0.02364939347237751	0.03651630737221076	0.06939198455518028	0.08303173281624295	0.003582272477619891	0.01787370326561511	0.1162763442752454	0.0961577687180635	0.001015316467110924	0.01927194994542288	0.001017090801985617	0.008016070374393792	0.008926837058466929	0.03777228061135499	0.05221048348412195	0.04444879767608783	0.03041543483176415	0.03865069089650235	0.001012722076590497	0.006403296814126413	0.002495787504912678	0.003467781882915612	0.1137512807727941	0.1317936443821613	0.02194131517426902	0.02860555774919761	0.06046172770877305	0.09419716648034934	0.001345544403835715	0.006925871158890978	0.001165110806596053	0.003233579062410211	0.001204992949032848	0.004897218956080295	0.001012419528234131	0.02820973061332369	0.001011554753740933	0.03690419836844845	0.001001987767200126	0.005442526964607563	0.001007007985434687	0.001419330692688345	0.1390149602381602	0.1473974257926797	0.001163611166305385	0.0180804358217477	0.001214809329610787	0.01476424114882778	0.02630173087366195	0.02936411211712454	0.001005382950390015	0.02783389310914045	0.03923897109189395	0.1088937182925066	0.1095442821039312	0.09929465651018987	0.1934521841193103	0.1402777644531734	0.4844311213902459	0.3402863554162446	0.5262910117961646	0.3656071334704513	0.001001142028233166	0.004283403123271662	0.001012587807938157	0.009155280612385006	0.3912138575163505	0.3067921208969051	0.001020822051676141	0.02427445966208645	0.3982463769599293	0.4214461543363794	0.001005436733628326	0.01691334179162796	0.001027978259504926	0.01024863431085201	0.001041132565124139	0.01352537551764975	0.1678497645851105	0.1808892248174018	0.3086857928343731	0.2788249192190501	0.001067402808726328	0.01110701527874182	0.001016551500391707	0.0006277563728823589	0.2176915252888138	0.184351312703554	0.002446535476216934	0.02236293681808601	0.001006703338769866	0.004405499065053504	0.001009538637940213	0.01861221242708243	0.1719035697765193	0.2428267907820909	0.1087930648714801	0.1348722626402584	0.001014780100609946	0.000428179694873262	0.001012487150502463	0.005195633881717087	0.3468947434799312	0.2025939903638271	0.4648141880406015	0.3987360906361709	0.001005335993358183	0.01325209964705934	0.0850323819443721	0.07177040442257694	0.001005603101172973	0.03150447606438207	0.001006369427270152	0.008561727325264609	0.001002949981201331	0.004186561246139352	0.001005054987530116	0.006055526600003713	-0.01762112603270868	0.01829987391976822	-0.008079278599684488	0.002946810211020073	-0.04576972395184949	-0.00234755719523035	0.00228686554502394	0.005319517467281039	0.04308828185037047	0.02441821144396488	0.04474002837850379	0.05056710888364119	0.003657513543883145	0.1819022750428208	0.1530966301383196	0.1614257219130787	0.001336351592692515	0.005620532640875196	0.001129278652055073	0.001028316164191433	0.00102106341179272	0.001011330386308487	0.017221063274045	0.001021963803555992	0.001033686572448129	0.03246966189624992	0.001067119564563339	0.001163735326559963	0.02731554260748438	0.03052920855270332	0.009387132035942415	0.01207747799965692	0.1354274542910026	0.001045838830967044	0.03530554583371386	0.001076608754670379	0.05303941348926248	0.001022920153153715	0.001017541971455789	0.001117730858326516	0.05938378599610699	0.04149167634323786	0.001011858924154247	0.001104909653393193	0.07782749794123775	0.001028825262479313	0.001166856590834973	0.001755819078485878	0.001357788650047151	0.001444994862617304	0.0010185362274954	0.001016674069543981	0.00100268842871045	0.00100982891082194	0.1625126780812676	0.001007066818460456	0.001012658666852761	0.02788886131243454	0.001007298867794475	0.08874208361794732	0.1256607320815166	0.2399571279026946	0.4805453705504569	0.5059546018067766	0.001001401942559626	0.001005818205209433	0.2119503540607179	0.001031625824126812	0.4100477759534624	0.001007780726597712	0.001038924823825038	0.001067909364829221	0.3039941773066889	0.4053689457321652	0.001084339338898767	0.00102111913533785	0.2367005264645303	0.004155403680627671	0.001008097056090377	0.001013367545383831	0.09119695362425551	0.1134461122654833	0.001022285020115062	0.001017605155284793	0.3705117367425114	0.3659006905521571	0.001004152064489922	0.05435732815740363	0.0010064466479374	0.001006955040296644	0.001003096361902666	0.001005512519854956	-0.02171924610146049	0.01917671349877474	-0.008503556499669546	0.006364055157698513	-0.05415836658307065	-0.007019073031338733	0.00145644005608834	0.003872582051804054	-0.5044606446680111	-2.797174239831565	-0.3424619432786407	-0.9270971764686483	-0.01899312204973634	-0.6884480230066774	-0.9592621206359649	1.497461997215573	0.7502932654753429	-0.9634333587085502	-0.00678172319906482	0.1249982760886335	-0.2520976244380991	-0.1248425552331518	-0.4299204250234869	-0.2874736824934602	0.3437231673102988	0.03703431244880641	-0.01875320037363572	-0.159228116133809	-0.2304059369718921	-2.169520577557256	-2.971219946206849	-0.04367061670486558	-0.002757735342443123	0.1815871812426526	2.598088091696152	-1.309616697230723	-2.303981456834467	-0.1631377648321347	-3.336004095189519	0.01252579155346929	0.06794177147271699	-0.4969232973396909	-0.03836688346255092	0.47989139418647	-0.03671242258700374	0.03204089167745579	-0.9746005726656678	-0.8337243622102657	-2.558814850028005	0.06405800121618703	0.03209817075113399	0.03799960450296468	0.08805593650973929	0.1917182376676843	4.860366350895784e-05	-0.01136783777714983	0.7190348275630378	0.06602494292678297	0.05693742266315748	0.1055463041577715	0.08709734576603645	1.794148072560687	1.074297602945556	1.68654745374153	-1.910133554088926	-2.519043293529684	-0.01780074656242109	-0.04709073500064731	-5.639247421874033	0.01429493630907341	0.5572997265808223	0.1017391299121363	0.02402743159765765	0.01542566363686644	3.704129214076812	3.058708429360469	0.08351424068470874	-0.04047644303870317	0.1068648635790247	0.1410470303073907	0.003820544124889131	0.003778244553025041	-3.407109218090324	0.1721675548501344	-0.009295074364963215	-0.01009599838057003	-0.7237733000956696	-2.417545829494296	0.1052174675833205	-0.7971497891073276	-0.08569141694323348	0.03761453725045663	0.02147261634229548	0.02620934293067541	-1.510352369652845e-13	-1.13895636535941e-12
0.01	-0.06366095746548606	0.01819453912325517	0.1180568846193983	0.1819664622806331	0.8973092524950858	-0.007684571574793874	-0.2458308820117974	0.002199974850751171	-0.03806205668293892	0.5035459986012842	-0.03492226408698812	0.09272919334145621	0.002441147163422681	-0.04704105564195184	-0.09260844216896248	0.2058773890528812	0.05672772898049739	-0.2058773890528933	-0.05672772898049534	-0.3985518708724896	-0.01857290965588646	0.02214770915765506	0.1346800214675774	-0.1701118471774855	-0.02263241562327928	0.1924933242068569	0.07378986916809975	0.549840392732946	0.9353110175326078	0.1019948028420818	0.1072309404507842	0.6194320268166693	0.01886278510677385	0.1338011050766024	-0.5045899845912205	0.1297189698534795	1.765261094777447	-0.02084163902414503	0.04578931532026501	-0.9376333344499217	-1.121529928356106	-1.208287794120514	-0.2231417290586094	0.6333446794411735	-2.736536173235937	0.5663309700425132	0.8488187334063351	-0.4252202215725305	1.921433277970169	2.304584118826565	-1.921433277970164	-2.30458411882655	-0.5093331825706835	-0.2103044056430412	0.04926966261205628	-0.6174352657722658	0.1258984955715799	-0.3569525549706957	-2.631422201449503	-1.987093538998809	-0.007045686633205256	0.3023274755236842	1.099574825685834	-2.259706892276736	5.806174342921089	0.5521274275974069	0.04881444015449352	0.05163026791502051	0.03442192072069418	0.03644754486878865	0.05044908093077258	0.04105146748102243	0.05455376779859408	0.049941177998646	0.01261414398938299	0.05913827067643055	0.1589559831409418	0.1541985355233484	0.1536191861617723	0.1674663756918607	0.1706912100661932	0.1498837579713787	0.001621671728078453	0.04451442851231752	0.003745890518171533	0.05933456424700206	0.003719228004011417	0.0209005712436645	0.002301492428931849	0.01186035572612561	0.003498214094782172	0.02461506859902104	0.002041842513832182	0.0243724949790626	0.0175131681373075	0.02717284894562878	0.001366783263548465	0.02743547438337191	0.002418681151374118	0.02449626126615733	0.03312483147605396	0.05358294994445582	0.003344547227596683	0.01146762555755752	0.02126738543088012	0.03602715640094922	0.06283760902452137	0.04782694431028292	0.03121811127350699	0.03413285501453507	0.006369199988659316	0.0822938226475695	0.00758600199697985	0.05020635758137816	0.1095721464558317	0.1143395289756011	0.01294711077253435	0.02586895306346253	0.05022985334940357	0.05979444641165715	0.002350634325555984	0.01665801533051058	0.1026096251466126	0.07534809191041811	0.001017325295435514	0.01935871858985166	0.001019153800757532	0.008865675993354616	0.00513247060420074	0.03402793063493156	0.05347323198864618	0.04216474281089858	0.03441493518656838	0.04085070158746956	0.001011923585398452	0.005291970650369758	0.001803517856484653	0.003785456589139483	0.117795879253716	0.1429325355678756	0.01200716099120425	0.02053106399344943	0.03912999609677493	0.07623025569405925	0.01421983101468392	0.01829608092129106	0.008711186641714077	0.00745367352503191	0.01089576104939678	0.01192827100849379	0.001015467274198621	0.02949842338591187	0.004213609038242128	0.04203542913925624	0.00100222768909427	0.005598504504279068	0.001008041031391568	0.001282177226769389	0.1512862408886575	0.1540023652579244	0.001086411923091852	0.01857585214173345	0.001114802848945527	0.01510793482849595	0.02862180832813149	0.03155166955239307	0.001005916409127927	0.02881695079822724	0.07091147165186096	0.1278791304720256	0.1204587675866598	0.1099487898115173	0.2142757983910226	0.1568208438617557	0.4784827944352206	0.3175554926823481	0.5142048132192536	0.3364719409570127	0.00100116488624824	0.004193919042875316	0.001008717116975327	0.008496043838316203	0.3156362468815148	0.2494611368090415	0.001023673901332408	0.02443299603454515	0.4009047007288377	0.4247359653255327	0.001006453612247374	0.01793312510267625	0.001030012430758488	0.01041625184662235	0.001047177024692225	0.01380364332361411	0.2218620168748694	0.2123259157354743	0.3378745231115878	0.3049386123172477	0.001066700493877693	0.01196140315197631	0.001257562207354565	0.000264132928657374	0.225767123192625	0.1835434101396103	0.006757532058747323	0.02701397725868628	0.001006833383450692	0.004392309318537585	0.001010659234625073	0.01878309012830127	0.1310920728120248	0.2012768811719526	0.1103142311495855	0.135723794240528	0.001017840267509381	0.0003214290350184384	0.001014007078493949	0.005079110122757334	0.3518533835136682	0.1932974670020769	0.4275845655731338	0.3735570763301273	0.001004412075110637	0.01442142155192261	0.06933879427822731	0.06268970289504143	0.001005535033702625	0.03059849214185536	0.001006072423783279	0.00892828605141064	0.001002752861874571	0.004418050617356954	0.001004814576397291	0.006308155131591987	-0.01872709403201629	0.01920438224017883	-0.008555989824569184	0.00329378360527313	-0.05323854584118769	-0.00754808961431626	0.001162527847924584	0.001390636549422202	0.05741697607601073	0.02987700077784945	0.07476987965082281	0.05386466059198582	0.00234646723016331	0.2168173826999547	0.1954521779975232	0.1466549307980381	0.001924728199201585	0.003320579411576744	0.001242230320016143	0.001027378683836215	0.001014011199334945	0.001007858716857076	0.03171915032216741	0.001012973974853021	0.001018705065685077	0.03386183178014948	0.001038435615115851	0.001084955373451217	0.06263590999378132	0.03383194758322657	0.006885559788797584	0.006945021626812374	0.158971276151717	0.001082037015548742	0.01819172732740029	0.001044189407522153	0.1083460186716346	0.001016451034190595	0.001024481117237632	0.001068159092901581	0.05127062911952272	0.03692796966357281	0.001010444217060949	0.001058681711527183	0.1629374092891637	0.001031542205780351	0.02259647633804231	0.05023443428123598	0.02967574404533519	0.0379175054753514	0.001018726101663282	0.01311202787862313	0.001002298795081112	0.001008513024715473	0.1768439480911916	0.001005160270830962	0.001008973745782525	0.03414907568140433	0.001005771608596883	0.1284725127358118	0.1454011400080791	0.2585114937374897	0.4507730786372193	0.4679377220141607	0.001001008230971824	0.001003733378443662	0.1091444083800133	0.001022425081867531	0.4035463539486464	0.001007284382792361	0.001026380080402489	0.001041249386510379	0.3185890214140708	0.3875466652752158	0.001050426576861543	0.001920893235425795	0.2428598947177807	0.01736518391223905	0.001006014051909968	0.001010520640421948	0.04610224551777803	0.1116434589526938	0.001019958999113497	0.001013882934253979	0.3544454610226846	0.3246059945568593	0.001002857047538814	0.04366177783114266	0.001004632961882533	0.001004755055813907	0.001002083532950507	0.001003762184488862	-0.01743934037576854	0.02013102555371304	-0.00907464770937353	0.00118453975758594	-0.05997151113701935	-0.01317183529978444	-0.0001969396157058962	-0.004523800770342134	-1.011144030554208	-2.354024859014863	0.2513018696888279	-0.3936951834415798	0.8482580132202304	-0.614102200334127	-0.6682536426621545	2.85288216591576	3.003688848299859	-1.135076550746501	-0.01394325349011366	0.0276774882959063	-0.1050564094325591	-0.06623424265129572	-0.5729766351266897	-0.5437749161487085	0.7593884016634156	0.08354358008466067	0.06209013148479168	-0.113716295729002	-0.1216429227139794	-1.248636439201019	-0.8264509896136305	0.05775934137802224	-0.7536138951551136	-0.4973559334476069	3.029664692045603	-0.8202387746014487	-2.244538256528754	-0.08622196861712021	-0.9424913436830779	0.005912825493592134	0.09427132224098177	-0.268110109203499	-0.3941909297846403	-0.001492716165237269	-0.1476496986722231	0.03313450139873562	3.047166516942356	-0.7151055765838621	-1.114311148633232	2.051544249625312	0.7681967063674739	1.273163327534491	0.1479213396161324	0.7765984300682054	0.02282179795921639	-0.01621243664972515	0.5867147473140545	0.04220895776151531	0.02546444677309489	0.3196603995527239	0.1063006423090624	1.986019262902398	1.085246805403653	1.629134445882822	-2.636827200143352	-3.303100813043657	-0.003550828590313977	-0.07253200155354513	-5.941293560392408	0.0137530002326236	0.09738837628657487	0.1025134824764319	0.01190899458699525	0.03293861687336543	2.515313051965608	2.095995773717032	0.08721686044226411	-0.03035534130135402	-0.2958467273495504	0.7365097116020479	-0.003968431675860266	0.02330700353284232	-4.831083326936396	0.002738344086108904	-0.01237255115360108	-0.01351509846109314	-1.128274343453138	-2.604348220191959	0.1307956691145859	-0.9812558000139956	-0.09210379011532492	0.03976641836212522	0.02655376519475851	0.02734692726981367	-4.100347268332112e-14	-5.753743624761438e-13
0.02	-0.06163878740340312	0.01296644852069017	0.118032010014634	0.1998087242980143	0.8972972940969535	-0.007116724809439853	-0.2545091101093282	-0.008871277411569175	-0.05014896334760047	0.5002576572482407	-0.02754519975223023	0.06449824417393361	0.007885874310944847	-0.03815914252690631	-0.09570564235482629	0.227863520596804	0.08276248679262586	-0.227863520596805	-0.08276248679262591	-0.4036391800856117	-0.02090594877621281	0.02256038395725301	0.1272145425830553	-0.1686181146039723	-0.02625252777196849	0.163686094093633	0.04788080894004022	0.5500256218829823	0.9375306945432349	0.1094986675401619	0.07711788239734765	0.6787222192615632	0.02319174457369355	0.2747339504596041	-0.5397755438911034	-0.1315098953825216	1.801510816483805	0.01918885386254901	0.06671930016105528	-0.7814097376147683	-1.087845952157079	-1.200713870741151	-0.4527602368684441	0.8214429945086048	-2.846875006349259	0.5136766042652932	0.9283667022053435	-0.1975717448964057	2.512658755031618	2.837142346766345	-2.512658755031618	-2.837142346766345	-0.4941841631801212	-0.2563039058510864	0.03671570933926412	-0.8653950857957534	0.1764017836785063	-0.3650241143801419	-3.127341537059926	-3.075607198480711	0.01948644261000144	0.1212571662960905	0.3759077958310246	-3.638658317431938	6.03406831529442	0.194466089148919	0.05622892372612029	0.05678151101384749	0.03376849543358992	0.03509463484154431	0.06858537575916364	0.05200847270215668	0.05507579911045857	0.0451800290104733	0.007383641151359231	0.05367098775988053	0.1881806692570032	0.1863729736479272	0.1785613341782543	0.2042921492673559	0.1584081774930604	0.1383247836003576	0.00193156861444597	0.04434542161338196	0.002901133412787259	0.05900148002719185	0.002564166435351616	0.02026863407185475	0.001690066457508599	0.01139935318069055	0.002305856457739152	0.02003511070460837	0.001544775146259241	0.01949149865202555	0.02797370923216468	0.03575141394278485	0.001194415983064441	0.02828245005022074	0.001743024376758214	0.02555530338295998	0.03382417707016856	0.05287802607900344	0.002231377781682006	0.01068649642678306	0.01174589949648721	0.02668057821114901	0.07132707770626155	0.04643133092064806	0.03327590150172777	0.03535985668773083	0.005920922832925952	0.0735423956691086	0.005859535433115193	0.04438859441020895	0.1346771177712189	0.1422254052771869	0.007322520546746086	0.02010383967853886	0.03139769973272472	0.0401197190367891	0.001714946270006029	0.0160248209650076	0.1174680636329973	0.07497674029799685	0.001015093090532098	0.01941190424086965	0.001023656019590205	0.009747336217547651	0.003174092395481327	0.03208681020176272	0.05045195112215431	0.03705004227622949	0.03436052739620941	0.03938876736974242	0.001010816832284531	0.00420836507054331	0.001433169636308514	0.00416328094732658	0.1544041940292695	0.1896327288636547	0.006790707740486108	0.01562482246458944	0.037064063542093	0.0703160666795494	0.0436232348889348	0.04478796211857285	0.02618764025213725	0.01772303288163017	0.03323721739924938	0.02845953593783073	0.001017085377468799	0.03073293183731611	0.01177751858202664	0.0512775772410693	0.001002152673070368	0.005732460797154337	0.001007899024812303	0.001092090334809526	0.1641827864523496	0.158826954375545	0.001046862511347912	0.01910762771091489	0.001062955161976575	0.01554679275465415	0.03279561718777065	0.03551122444215199	0.001005418990892401	0.02989563496035447	0.1045332602554876	0.1482758015417298	0.1348088626263934	0.1215739475799353	0.2338364607619004	0.1730017737289948	0.4651710633943476	0.2875340472643085	0.4941736889988186	0.2996430051318474	0.001000979353102	0.004143291369521002	0.001005739779500243	0.007949132946762907	0.225824664310055	0.1856793663951888	0.001020496581540236	0.02447633290762992	0.4006313084764752	0.4233284399628247	0.001006713498427593	0.01896953044434695	0.001024753751849354	0.01053507258295375	0.001036862095236146	0.01403836224079214	0.258819108427391	0.2298375675052531	0.3508980381024942	0.3193841463621174	0.001049386211074369	0.01284842301751327	0.001827612288140398	5.850763691524623e-05	0.2330829435634111	0.1778863511369283	0.01539088472106992	0.03604010412578055	0.001005856349295614	0.004375931666018632	0.001009795072808296	0.01893654659306835	0.08615631205937459	0.1476409117832671	0.1104441112814621	0.1350190210995923	0.001018206030072564	0.0001743788008087851	0.001012904643288263	0.004919205011430735	0.3498661865195364	0.1801736440707962	0.3883418283913704	0.346927302462788	0.001003302512014248	0.01591098814385066	0.05550427078898669	0.05289998275002578	0.001004593717774128	0.02973043181081572	0.0010048234513911	0.009438439900166809	0.001002147680586028	0.004752206695909162	0.001003818822158961	0.006663076423033008	-0.01624247954799083	0.02014209305027469	-0.009095621039333399	-4.356886338416168e-05	-0.05960358284026609	-0.0133834419329755	-0.0003145044989714357	-0.005516578971294893	0.07174567030165305	0.03533579011172936	0.1047997309231443	0.05716221230033047	0.001035420916442416	0.2517324903570889	0.2378077258567252	0.1318841396829977	0.002513104805711038	0.001020626182249084	0.001355181987978306	0.001026441203489033	0.001006958986860045	0.001004387047388973	0.04621723737029558	0.001003984146136574	0.001003723558913078	0.03525400166404866	0.001009751665671469	0.001006175420356436	0.09795627738007667	0.03713468661374766	0.004383987541624759	0.001812565253958989	0.1825150980124326	0.001118235200125966	0.001077908821083792	0.001011770060383858	0.1636526238540056	0.001009981915231003	0.001031420263026081	0.00101858732748126	0.04315747224293925	0.03236426298390871	0.001009029509954055	0.001012453769661104	0.2480473206370888	0.001034259149093403	0.044026096085249	0.0987130494839827	0.05799369944062083	0.07439001608808329	0.001018915975813115	0.0252073816877	0.001001909161450531	0.001007197138608442	0.191175218101116	0.001003253723213592	0.001005288824722547	0.04040929005038082	0.001004244349395897	0.1682029418536757	0.1651415479346417	0.2770658595722849	0.4210007867239817	0.4299208422215449	0.001000614519376927	0.00100164855168898	0.006338462699310094	0.001013224339605393	0.3970449319438304	0.001006788038984024	0.001013835336978412	0.00101458940818733	0.3331838655214527	0.3697243848182661	0.001016513814836947	0.002820667335515029	0.2490192629710311	0.03057496414385187	0.00100393104772583	0.001007673735449381	0.001007537411318603	0.1098408056399048	0.0010176329781119	0.001010160713221167	0.3383791853028577	0.2833112985615618	0.001001562030588716	0.03296622750488162	0.001002819275825833	0.001002555071330834	0.001001070703997901	0.001002011849122689	-0.01315943465007667	0.02108533760865143	-0.00964573891907745	-0.003994975642526666	-0.06578465569096802	-0.01932459756823036	-0.001850319287500245	-0.01292018359248829	-2.149879121261589	-1.818213115437661	0.7657229635462652	0.1197944516699433	1.268669807494784	-0.2978018412272887	-0.4347944958321728	3.456746083877547	4.182342153934302	-1.150718039620912	-0.01960879477676276	-0.09922453883282047	-0.03399419103374027	-0.0296343336967013	-0.2684113634572621	-0.3588939891513789	0.9125787901081178	0.07701129439903788	0.151075257572007	-0.01908127778025252	-0.03892350242991067	-0.6792645783854763	0.3931303806128564	0.1933313319834265	-0.8951117896912967	-0.5641762313220678	2.364764423445074	-0.3331685124609911	-1.591469650885439	-0.04663905087792919	0.7516609439044046	0.005809195106783552	0.07435269250748479	-0.1362773887239364	-0.6044960173555187	-0.2524975875539608	-0.03116830579761351	0.04407082205102198	6.137659849347783	-0.2000739168404238	-0.1482704956764727	3.088392288188281	1.24195114954809	1.938042179885682	0.07721907221912955	1.013901703843069	-0.004355645736508526	-0.02195452298755564	0.3629647580414547	0.07329679277795488	0.07597027199548365	0.4599457951433356	0.1062226403615845	2.076399850595767	1.268502496364385	1.614117545473559	-3.36825009091692	-4.057791955874511	-0.01002946520148881	-0.02462555846833771	-6.929404687075763	-0.008744963577148534	-0.3821675437942526	0.1050635359983132	0.01426807168666487	0.0067158858090766	0.9191213844187366	0.7250766186940231	0.09004063918060798	-0.008876812544029181	-0.8629664241675671	1.016064315590842	0.003182962868483697	0.0002939911107421576	-5.824321173819558	-0.1390933933946245	-0.01735498923978298	-0.01877226886108802	-1.489233214001412	-2.707697741754355	0.1692664049962966	-0.9389535126027881	-0.07810669866465793	0.06633356177205134	0.04200595780977699	0.04666789489910793	6.902829159864225e-14	-1.179235959287742e-14
0.03	-0.05787145791127937	0.007199871443431013	0.1158987610043894	0.2179552428425339	0.8977280924992229	-0.006409945595430257	-0.2611778797714708	-0.01981273958592214	-0.06157906062413661	0.4933918486866063	-0.01904246223851857	0.03645872813408351	0.0122935417510436	-0.02817978049929802	-0.09704601428005197	0.2570667733675484	0.1096668148426655	-0.2570667733675416	-0.1096668148426589	-0.4079988187682195	-0.02371364480138911	0.02293170226199765	0.1176715024886279	-0.1664596363832339	-0.02990204173586445	0.1300855389759356	0.02025052829393098	0.5494683385339827	0.9371994677235721	0.1089211068350944	0.04442935151616248	0.7393826482277035	0.02502286822356202	0.4705202510909834	-0.6194315821543915	-0.2942292542478297	1.823964556321017	0.06718769202244119	0.07496273120029981	-0.5188342024518671	-1.106017412482314	-1.085113903749502	-0.9041550473860428	0.8878447671915689	-2.746864094071048	0.369045533171661	1.072017281064262	-0.0717084686418388	3.361863842209804	2.531152293423924	-3.361863842209798	-2.531152293423919	-0.3644456371748572	-0.3041270117185876	0.03799520351990516	-1.034077341549173	0.2558205494550936	-0.3635523044385879	-3.59112285993415	-2.527732429012492	-0.1434184609019633	-0.1929495534423646	-0.4984687241636068	-2.856614316154221	6.033194629432404	0.2269108341780293	0.05495531404967462	0.05670529068257564	0.03020600458436901	0.03334553523575429	0.07914106645861627	0.0580535427429427	0.0541685077216141	0.04224731207392979	0.004300813876977294	0.05005488421769825	0.2189272606590274	0.2181452436558714	0.2082957015344583	0.2396658690725763	0.1422242679939727	0.1244876875015489	0.002021158709151861	0.04360370541383001	0.002063641147220009	0.0584994966696808	0.001927630024848625	0.01979534075455155	0.001362823456963343	0.01110473589265232	0.001670114427541829	0.01750823552882441	0.001279869618548226	0.01654812221344217	0.03792837002006227	0.0433330826089735	0.008910157481526012	0.03664642020526532	0.006837400609748259	0.03362530803824855	0.03127025586492024	0.0501784185681543	0.001634180936688345	0.01046183655344225	0.006566994921222659	0.02108112139652161	0.07172156513017293	0.04439930095816415	0.03060995158902234	0.03340217096915371	0.01877480391562487	0.07118528971924791	0.013859179599847	0.04389835863353472	0.1597997384749422	0.1657173099701757	0.004297314194098482	0.0169039853508479	0.01718724341005671	0.02798786550413059	0.001370057892991569	0.01569176677496402	0.1187778969780321	0.07091230804523342	0.001014413382272886	0.01940904699619787	0.001024433331897226	0.01040257254748865	0.002120573009354906	0.03114650277757394	0.04918625575852045	0.03281848377220792	0.03511162131620722	0.03860602575824423	0.001009045055841359	0.004010847420314444	0.001230001797345963	0.004588303055296033	0.1981883855179039	0.2422883360238225	0.003990437443507847	0.01313297375833213	0.03494144111400025	0.0659243758981547	0.07290204672697187	0.07205114214946548	0.04462478541627239	0.02912947182139306	0.05602511027962188	0.0455750842279154	0.009411018966323792	0.04075332964501081	0.04071015692098817	0.07828424821330872	0.001002340916261322	0.005867983853297183	0.00100890851542564	0.00084739346874412	0.1766097642291789	0.1603143094020527	0.001025531976804397	0.01971145441633327	0.001034731959878129	0.01615763475512142	0.03780872928831636	0.04062052740575709	0.001005560892830715	0.03101145299078089	0.1361777874567003	0.1685124597050751	0.1502075031852879	0.1353408842837069	0.2500833302923713	0.1889984694439583	0.443093910441941	0.2504638849871862	0.4652806136493646	0.255747899524739	0.001000819803287361	0.00414332067318676	0.001003750307405753	0.007529627426725998	0.1434339847427007	0.1228556204565968	0.001753270891383083	0.02506677753950484	0.3948845378780839	0.4152577112207868	0.00745857621082192	0.02747725944285575	0.001020400203335779	0.0107098990480065	0.00103591795000852	0.01427072188007841	0.2723206827674541	0.2298164384399976	0.3474353551142473	0.3187135329841395	0.001035142436672155	0.01374548081343355	0.00238981257478458	6.278526408843598e-07	0.2364028810379226	0.1652380386057549	0.02711798812494286	0.04804399556001594	0.00100513015457287	0.004468979811566783	0.001010176197797289	0.01905378436753745	0.04907635957916641	0.09643248131766069	0.1106553655826678	0.1337942723055897	0.001406153255404608	6.188798063716404e-05	0.001021663009914212	0.004715993477249953	0.3385374955074524	0.1636111864509495	0.3503624082362748	0.3195270873797335	0.001002492061489053	0.017797078042644	0.04986008413884343	0.0460674046238771	0.001003858515553384	0.029036982529631	0.001003658663314098	0.010154609031795	0.001001591285595085	0.005226149389883458	0.001002890658094974	0.007163159410463115	-0.01350244176285982	0.02081009372827064	-0.00966261790891295	-0.003025819139126519	-0.06397214170938723	-0.01954560157680927	-0.001897093479051703	-0.01067578067701812	0.03743455406697147	0.01817619006521161	0.08235864697733526	0.0495030980427809	0.001028812423651652	0.2886165078107668	0.2760756351951142	0.1039816293631878	0.001777394004529641	0.001327690908222984	0.001183246219784204	0.001017451173800736	0.001005099336249551	0.001003201760262824	0.05222262528441509	0.03068016816442667	0.02169334887109439	0.0223750082307678	0.001010988062846367	0.001005914117155777	0.04968874422809193	0.01930197619632527	0.0568084153712709	0.03996175194174049	0.2125506499090875	0.001065989523351953	0.001075688325706638	0.001009204166498387	0.08234185240487596	0.001016856909436487	0.001020015232311675	0.001015883692304192	0.05146834993009488	0.03908161281233496	0.001005654248775065	0.001023240789892273	0.2877849928690918	0.001019408536699561	0.02251955190225462	0.118467062281031	0.07307725099445775	0.09098095529253346	0.03293159447904338	0.1152411318073719	0.001003067862376444	0.001012295924212715	0.2014705350819666	0.001003396204508296	0.001005411869684491	0.04645150198020539	0.00100694741693663	0.1943694354489284	0.1812732116000784	0.2815744812999196	0.36862969325074	0.3714967434314176	0.001000686969676377	0.001001706421632934	0.003676396809571524	0.003789443206248611	0.3694496377845666	0.02548433561546258	0.001017590140502224	0.001052149368120702	0.2651898499727818	0.3138045906303304	0.001023535037413171	0.003109654769434621	0.2364269952971733	0.04844068314947503	0.001004749540098004	0.001013025677994946	0.001005162861280052	0.1119283497684351	0.00248083330661788	0.001048222108199364	0.2945885549745616	0.2585126249001032	0.001001721929181683	0.05129932826447776	0.001003325341331619	0.001002354624968293	0.001000962814048558	0.00100185103760627	-0.01103680966795556	0.02125789930196216	-0.01024311797036077	-0.005232744212148695	-0.06689068939324389	-0.02588456442750635	-0.003517101812373298	-0.01403946005036534	-3.279205283446194	-1.339158544055749	-0.7441920140582754	-0.4788640714208147	0.01375406871009214	-0.3115498111404452	-0.2947062112568787	3.045753368052113	3.106293080044933	-1.608402032837898	-0.1195682419845654	-0.0108953985436706	-0.05481217908518144	-0.03046684408625605	-0.2352551996867323	-0.2476716463199888	0.6336470381334115	1.459731411038809	1.361916222206915	-0.5050574631755895	-0.007265862710697451	-0.4442476979354774	-0.7551704713788827	-0.5510216094767678	0.3893002550613213	0.4221466720768631	2.53501158240717	-0.2813894288881866	-0.8843523364768027	-0.02283885567740406	-1.375760509038157	-0.004380290677097463	0.05982995998713878	-0.05826915139756183	-0.2474254487563967	0.07169225983556249	-0.01825195254278417	0.04257559769500308	4.62900702105427	-0.2571882392995413	-0.7039547566069615	2.404390701461456	1.061352372346866	1.522066190161558	1.738512060139412	4.06181667513499	0.02228258931212431	-0.0265018700193494	-0.0616479795279236	0.05542842813970237	0.05738520084276819	0.552899893293885	0.1163660450659092	1.948686314812097	1.477191460544394	1.565055985552247	-4.012937625338048	-4.680009263389978	0.00691711919298219	-0.04734908664977896	-5.508413200459938	0.1101956957737486	-1.258880470969763	1.480848063713896	0.01833786136474948	0.03133469994248574	-0.9051591348545753	-0.8527484981660681	0.09008604600144561	-0.002803340836622452	-1.641849071962575	1.353285934975378	0.01255592395060813	0.01692716780490565	-4.250089830412423	-0.1123607743841887	-0.00680204821610249	-0.02192598734032103	-1.826141130691212	-2.756977997658514	0.210773347962766	-0.3913936846124184	-0.06195140424583093	0.08002870634807661	0.05375515860292675	0.0556992838296551	-1.901941534873276e-13	1.441834797171615e-14
0.04	-0.05239261631907137	0.0004599826655271928	0.1121656379779931	0.2362114487022489	0.8986453852454722	-0.005610946413976389	-0.2642155943112265	-0.03110304425667085	-0.07184740780622435	0.4824994848618724	-0.009613499229459886	0.009844244443486248	0.01529055796361372	-0.01662856535013933	-0.09716392829747622	0.2957782383028655	0.1331341132647982	-0.2957782383028666	-0.1331341132648001	-0.4106621341057904	-0.02696632326126656	0.02332923306586194	0.1067157075828858	-0.163491169835105	-0.033497046381515	0.09189656942578393	-0.004219509605641779	0.5469077456951026	0.933562763010122	0.0993883173104995	0.02083426692722032	0.7980896548801714	0.02883300512435317	0.6170363704899723	-0.7344378840237151	-0.4514846986124594	1.823448279522901	0.1164877226556363	0.08516329364990938	-0.05519871313495457	-1.157614451441673	-0.9683638518450538	-1.258071289487163	1.00668809357448	-2.561868536501207	0.2315463588450313	1.242737326567856	0.04691983666600332	4.414301187946158	2.149736421184913	-4.414301187946158	-2.149736421184913	-0.1549194941727755	-0.3453003927905968	0.04195820916323254	-1.147946048058622	0.338399449156714	-0.3541222507310439	-4.045024423553226	-2.44355864917452	-0.3811754553660002	-0.5398384124614174	-1.415137968074389	-1.819969058984596	5.643383852559755	0.5902687393377836	0.03841021339937202	0.04263317104711642	0.02010200649586863	0.02533235944120923	0.07505916782482741	0.0537517514369267	0.05017649240428378	0.0384928674864783	0.002732214422573346	0.04765126356175879	0.2509638740378171	0.2502489500157731	0.2402498935056085	0.270695836326968	0.1209214927849859	0.1063227258892641	0.001698537204857136	0.042137380836984	0.001796420731565763	0.05858910673823425	0.001522437989503073	0.01928943635692155	0.001194506315881351	0.01076646189572163	0.001350423930596154	0.01536417615118036	0.001146708764860311	0.01418025877053559	0.04588354226540715	0.04902219660528423	0.02711384857012313	0.05475605175945642	0.01948431855090178	0.05077343880135369	0.02377958587147454	0.04309253203959551	0.001335421154708716	0.01051603136279439	0.003909497960187804	0.01772320598491614	0.05013315132097605	0.03221523952728757	0.02066773932235793	0.02501636182200994	0.04985879254659023	0.08064059387718066	0.03610268075414774	0.05195187977358162	0.1860754216534568	0.1969535382704084	0.002735557290798476	0.01498430958466632	0.009569131331354614	0.02144364669068306	0.001196106814079087	0.0155107024807004	0.08495096130958141	0.05123726782618357	0.001017512866232957	0.01936430551683142	0.001019116573954721	0.01100664314731818	0.001589835629693793	0.03079172606782481	0.05229591652226023	0.03198933799493756	0.03865353166548759	0.04033747245804267	0.00100647113372892	0.003644991453894527	0.001133753231957034	0.005047632863826163	0.2384914752301611	0.2869237780521181	0.00256325876963407	0.01130320938076318	0.0235857727564605	0.05675922962729151	0.09676512702181987	0.0936787158172319	0.06097269103414615	0.03939039500746241	0.07522332999951273	0.05964083398168316	0.02899811709523771	0.06173620445622646	0.09534987682810876	0.1260015944342235	0.001003014634138364	0.005994559229913135	0.001011963658857979	0.0005717125384656188	0.1880498713949684	0.1576709102492401	0.001014942192880727	0.02037539387039406	0.001020686919961963	0.01691823822644351	0.04325677001907018	0.04638892422309431	0.001006984018765832	0.03221145744831291	0.1643990073037112	0.1868046184927543	0.1656055076860229	0.1509639091139031	0.2619305649957738	0.2038995812006996	0.4112275903564169	0.2079321895409288	0.4267867795017715	0.2068672179071776	0.001000776312596791	0.00421926961806428	0.001002785017647303	0.00724068039176979	0.08599145958550984	0.07804972838957679	0.003503553246150071	0.02634748293948204	0.3820846143482406	0.3976127852162846	0.0225842818707721	0.04627380771822355	0.001020102735767601	0.01085464261070585	0.00105423403480151	0.01449662939722131	0.2569514063829834	0.2120981460604552	0.3264986831739478	0.3024581923212523	0.001031535586013366	0.01466444645778692	0.002815171004364941	3.568895559947156e-07	0.2339590740996254	0.1455463098997685	0.04148168560306181	0.06247726209951709	0.001005176690688708	0.00456963529861098	0.001013043926411233	0.01915056196802717	0.02716755713522098	0.06598461695294422	0.1116492489939738	0.132641717432296	0.002330670558893834	5.160367910100265e-06	0.001045079303814586	0.004479566277150352	0.3162352996752558	0.1435931650425184	0.3158205259911729	0.2920950880535835	0.001002167030746135	0.02018289056705626	0.05509355141507525	0.04579547761807129	0.001003744259737833	0.02846403879217129	0.001002976287811241	0.0111015828629323	0.001001259256841713	0.005846761420305492	0.001002346363474311	0.0078240737244109	-0.0111740125130689	0.02114780174980983	-0.01024986956629495	-0.00484508161078858	-0.06616568380061166	-0.02597296603093792	-0.003535811488993957	-0.01314169888417733	0.003123437832301797	0.001016590018702709	0.05991756303152978	0.0418439837852321	0.001022203930863461	0.325500525264444	0.3143435445335041	0.07607911904337687	0.00104168320335226	0.001634755634172861	0.001011310451593488	0.001008461144093283	0.001003239685645862	0.001002016473144584	0.05822801319853698	0.06035635218270807	0.04238297418326514	0.009496014797488824	0.001012224460023753	0.001005652813944209	0.001421211076116969	0.001469265778910587	0.1092328432009162	0.07811093862952104	0.2425862018057371	0.001013743846576299	0.001073467830331306	0.001006638272617244	0.001031080955747285	0.001023731903663849	0.001008610201586774	0.001013180057127229	0.05977922761725023	0.04579896264076115	0.001002278987600357	0.001034027810116917	0.3275226651010961	0.001004557924301312	0.001013007719259956	0.1382210750780799	0.08816080254829611	0.1075718944969845	0.06484427298226822	0.2052748819270326	0.001004226563296249	0.001017394709815104	0.2117658520628176	0.001003538685815677	0.001005534914657002	0.05249371391002896	0.001009650484470357	0.2205359290441809	0.197404875265515	0.2860831030275542	0.3162585997774984	0.3130726446412903	0.001000759419975401	0.001001764291576173	0.001014330919835011	0.006565662072893602	0.3418543436253034	0.04996188319189221	0.001021344944021522	0.001089709328060234	0.1971958344241114	0.2578847964423955	0.001030556259997878	0.00339864220335296	0.2238347276233157	0.06630640215510002	0.001005568032470265	0.001018377620505535	0.001002788311224078	0.1140158938969659	0.003944033635118502	0.001086283503179333	0.2507979246462655	0.2337139512386444	0.001001881827777284	0.06963242902407275	0.001003831406837542	0.001002154178609034	0.00100085492409988	0.001001690226091588	-0.008914184685834334	0.02143046099527296	-0.01084049702164404	-0.006470512781770773	-0.06799672309551971	-0.03244453128678239	-0.005183884337246403	-0.01515873650824241	-4.183937949323356	-1.083338515198682	-2.033456897331877	-1.133020786090398	-0.8007024619041554	-0.462147371409273	-0.1922979185758338	3.523033354268367	3.313591643769346	-2.016291142360786	-0.1645304702012882	0.01909414631412884	-0.04051640710787482	-0.03836567543888955	-0.1918482038227145	-0.2437913900151956	0.5340678561073809	2.026143574215508	1.966700479117052	-0.8963370813417622	0.01684743407953666	-0.2309562977496881	-1.637275913108474	-1.092293353796064	1.467370231871118	1.144575152026877	3.913629144894059	-0.07713280014619295	-0.4739427070393573	-0.01624107170007189	-2.370460649295699	-0.002567649609773951	0.06411954647637862	-0.01917124586680031	0.0759865279952182	0.250340074701715	-0.06483596902517987	0.05093236211515935	4.53362682297453	-0.0676570511124655	-1.102961593571581	1.961271015563564	1.012847998815464	1.328082472624032	2.269714472895492	5.156036753562155	-0.006145181684977951	-0.02815133583868069	-0.4631860778201388	0.08531934250743875	0.1059225661715162	0.5917645659681411	0.1230599257608596	1.687499975462134	1.639720121649648	1.395000753829561	-4.460556724742879	-5.054907157963999	0.005154462992563005	0.001486138570238093	-3.325833912772592	0.1293071900381728	-2.297006996290494	2.16282739130175	0.008251491178420084	0.005425461349376537	-2.620311278438082	-2.391868838288477	0.09442220889945498	0.0026449516829431	-2.271649659129224	1.501939336626396	0.004704431106736001	-0.003798049843220355	-1.672207953631855	-0.124654609257854	-0.006202347769259312	-0.02541540206070962	-2.180345971715769	-2.714054590374796	0.2692109301144245	0.3731767114669624	-0.05400558994515119	0.1124945016657116	0.07133982509761425	0.0788341601959177	-4.651295436527841e-13	1.776219190572808e-14
0.05	-0.04581161490221053	-0.007195875694824211	0.1070377503340989	0.2543482876042473	0.9000312891066677	-0.004705874764575128	-0.2617215135962691	-0.04267273757318007	-0.08053388367962842	0.4688898947963624	0.0009012311128892307	-0.01413009222155274	0.01701486229481989	-0.003756494984256667	-0.09627408880670116	0.345595306496868	0.1534415997588377	-0.3455953064968603	-0.1534415997588184	-0.4110435823780011	-0.03051786021287553	0.02373735461761939	0.0947659141315805	-0.1598564491037913	-0.03693708375591777	0.04917579505310497	-0.02775226917611502	0.5420780028194201	0.9267634326398385	0.08039084472432884	0.005230577109062209	0.8498974407009456	0.03399623591767829	0.696312934654881	-0.7850633874091182	-0.5654542762828749	1.801923372473108	0.1593274407209486	0.09552469133845592	0.5566942525914003	-1.146878684683086	-0.7545170524936767	-1.455431818867092	1.084294025382192	-2.220850647982789	0.1094682152293147	1.315250013366403	0.1245029844367157	5.541977927089696	1.935409490091897	-5.54197792708969	-1.935409490091895	0.072266393107546	-0.3622802235502359	0.03722141793843152	-1.241006163977714	0.3824275658541859	-0.33207364139917	-4.470966758011461	-2.150155723727072	-0.5584313504929725	-0.7985315396294914	-2.342008082064313	-1.30468975122251	4.493125915496502	0.4683374376207607	0.02179997129374988	0.02770613617002625	0.01101125982373448	0.01713802078861132	0.06898491490665101	0.04824614671050625	0.04444174143618707	0.0337884785234982	0.001895728920060031	0.04588078109366191	0.2710793840606664	0.2830127181769193	0.2666211183402903	0.3016989334701118	0.1022121014878435	0.09043898234998561	0.001376308509497786	0.04044343152455336	0.001695313780252839	0.05878141123826736	0.001274331099300212	0.01898738977808806	0.001103621326023474	0.01054632245736383	0.001180267934186009	0.013686222540083	0.001075735447904689	0.01227919189123113	0.05202675317392249	0.05339165085304243	0.04541615519720357	0.07266847365101133	0.03924261844510746	0.07536352030125266	0.01598628623459289	0.03552963489124226	0.001177217704919207	0.01067845754697968	0.002492680297325656	0.01557260997495251	0.02857114336486468	0.02044966558490129	0.01190757792183798	0.01738374716379211	0.06368782277112936	0.09037947013249745	0.0459533634908759	0.06072310593545591	0.2014425789802637	0.2213095759648495	0.001895534304904208	0.01399582739661989	0.005454102149453417	0.01759623660661189	0.001103327493476276	0.01540315603271405	0.04839370826498481	0.0321922139546366	0.001019714103325479	0.01928743027591446	0.001708254059770182	0.01233762180614575	0.00130764095254411	0.03072439614865845	0.05164141333269109	0.03144449586407753	0.03937167921939939	0.0405339520542469	0.00100437981081964	0.003385673285711953	0.001083292201752879	0.005467877699410733	0.2758368420459311	0.3292250279177409	0.001801663971303974	0.01053768164405882	0.01288856180427672	0.04780423096571496	0.1171454384313001	0.1122346756380221	0.07597955603647234	0.04925818080762945	0.09217173068833609	0.07227528614905565	0.0524111021014933	0.08465281655564087	0.1434358015495478	0.1680381386394829	0.001003823823353294	0.006065854168245213	0.001168878416753817	0.0003282984407888033	0.1943686779552725	0.1499837431724017	0.001009426936281471	0.02119158492150537	0.001013373696816601	0.01794805268456178	0.04820187873930874	0.0516653455283679	0.001008406522341739	0.03341960217109807	0.18254093991763	0.2004685274883879	0.1708776440013931	0.1667989877439947	0.2647727056480985	0.2159009255009096	0.3738729266712418	0.1631105350580174	0.3830158518694803	0.1564729266157792	0.001000776106757101	0.004377557827046603	0.001002368522620547	0.007177522184405073	0.04898176373468262	0.05053807505885508	0.01410625099379582	0.03466899849273385	0.3638043191323398	0.3714718045112583	0.04567344799541766	0.07360388641758829	0.001023899942460158	0.01094438696087821	0.001071637767389521	0.01465386610994179	0.2376651535831872	0.1838017813703064	0.3021359524948393	0.2731240397163257	0.001028435576927164	0.01556712454213914	0.002785749983015407	0.0001812648904768129	0.223612304798167	0.1213706355520443	0.05337594894401334	0.07419830590432949	0.001005715543384044	0.004679679722508641	0.001015529207581463	0.01921991113514359	0.0148306025944881	0.05260547701667037	0.1129115193092823	0.1312762641914485	0.004330016267748438	3.086656742133308e-05	0.001356620524483836	0.004388020671710571	0.2900133350768446	0.1209568199031107	0.28762944882875	0.2666832381203455	0.001002122272076819	0.02320966649605338	0.0564996127602522	0.04991937113562753	0.001004052304253226	0.02804764928965339	0.00100253073860541	0.01229522017067116	0.001001042264572484	0.006599190767344564	0.001001990126810759	0.008649938345334734	-0.009910682669474959	0.02082206759959131	-0.01090771660947217	-0.004943792975793265	-0.06692085179665054	-0.03210338172998833	-0.005180509636670231	-0.01346115759879339	0.002163967679470017	0.001018067447858093	0.06206642117064352	0.03375545224282504	0.001019497776556907	0.292825247466692	0.3154468445517051	0.07458537896998532	0.001039077227551329	0.001551765906205352	0.001019470804374955	0.001009429033492216	0.001002811779224569	0.001001697605105756	0.06058998697040099	0.07230803343972647	0.07864114551824787	0.005448679296742038	0.001012577058240576	0.001005384781957949	0.004091084626314827	0.002910592109063775	0.05545205940494902	0.03956560021375252	0.2133945726083673	0.00101944896458517	0.001053899832710604	0.001006786613245072	0.00120521276592771	0.001020543881868145	0.003626145328493151	0.001013684899061553	0.04312494823769646	0.03542439836044839	0.001002139452934404	0.001027990051619047	0.3597444905897924	0.00100614187529058	0.001016868617703766	0.1526480219655096	0.1013800109630694	0.121092400159135	0.09335372014496149	0.2190187099685571	0.001005037666220776	0.001598615916832816	0.1988844626366324	0.001003812733817257	0.001005955213727094	0.05559481606912513	0.001010086943674035	0.2041106886984493	0.1632927974271846	0.2557502168463925	0.2730570137044556	0.2650972255694998	0.001000789829483025	0.001002079594109917	0.001024939969062685	0.0415277549341183	0.310318005617907	0.09196242691915987	0.001033357230926456	0.001089789935367674	0.2067182870154102	0.249692738320805	0.001020685090312635	0.002209764181757789	0.1886322870369482	0.06898658615985527	0.001006875587173195	0.00101789400559375	0.001003008499077865	0.115338302080243	0.008533519706068917	0.002184365460970168	0.2273266155338831	0.2307554636580028	0.001002239718696749	0.04837106722989905	0.001004831009845922	0.00100199336341269	0.001000783893212783	0.001001559477558235	-0.009444551212794026	0.02000961873282765	-0.01161933932291181	-0.003821128496015796	-0.06681532275359425	-0.03796087778360362	-0.006822508023885568	-0.01242255318585023	-4.979887734844925	-1.016865824030647	-1.056840455931901	-0.5610478006548366	-0.3497602864889122	-0.4869281097778429	-0.1609248619241345	2.757637444272995	2.653306619596693	-1.213459075070891	-0.1712292988159111	0.01962589849444293	-0.01922088974233813	-0.007688191348577188	-0.1351033107310979	-0.1374887001789901	0.351520886245886	1.568446838199695	2.855621221243269	-0.6452847927851583	0.01775849478416587	-0.1910684021355242	-0.7951415445140274	-0.4914402319277893	0.3847711830275984	0.5074450227009176	0.9914699774812488	-0.1024232199812324	-0.3017428488036342	-0.00667603054748039	-1.476222860441344	-0.01114765016948213	0.1977625309092199	0.003726917695688931	-0.2106949116644015	-0.1991995997111711	0.006183289221407783	0.03651125968543895	3.694803696003854	-0.07100657469122457	-0.7108140118564757	1.755655180121851	0.9691146210476544	1.207781069584539	2.273727122392314	3.268144611623992	0.01266424013734366	-0.02135715030113786	-1.046698557186645	0.08460265423860792	0.1081350911199987	0.4736169976204083	0.1166025157219263	0.9834358461229377	1.411100551327923	0.9271914281120156	-4.408733064751286	-4.924920937788939	0.02257600843747973	-0.005548278936191718	-2.188784526608114	1.382200230956887	-2.887898110598777	3.206520247971052	0.008866156792055787	0.01899054178056485	-2.821003924427534	-3.314155517420358	0.08721011302318515	0.02984140267208521	-2.512538016572472	0.8828027947704306	0.01519837829719175	0.01122006555761994	-0.9747424802439475	-0.1488834750511263	0.007743023166415401	0.003799001108850031	-2.289360141409671	-2.334842973054542	0.3354134885865011	0.3370631250151672	-0.03021522011320264	0.1289719544427846	0.07987190630110073	0.08836918989040918	5.187223543760583e-14	2.281256418430516e-13
0.06	-0.03852337719041203	-0.01500787707014426	0.1010293235299454	0.2722099935834338	0.9018046218828913	-0.003706979484776257	-0.2530281213301795	-0.05385170740688273	-0.0866494634492425	0.4535591465795312	0.01183310228767461	-0.03432980554568334	0.01740299642577016	0.009347900252770514	-0.09480477014969699	0.4064751063693766	0.1723152753160789	-0.4064751063693781	-0.1723152753160678	-0.4093440751761137	-0.03415739225265454	0.02402476775963966	0.08191571386782739	-0.1559649611430116	-0.0401022875544755	0.003040508124912224	-0.04496587325632828	0.5362659540707936	0.9180220546568558	0.05339512501110999	-0.005337945028804982	0.8834512252681087	0.03871895424264114	0.7584836295000599	-0.7656664870225908	-0.6275925306661541	1.76842169496052	0.1939735057372216	0.1039280197294313	1.184663597093531	-1.079469754886286	-0.4541846310822606	-1.602302919735606	1.090116260057844	-1.806943868320205	-0.03568768112041314	1.289202300840638	0.1628156699173427	6.626847523647317	1.862974233825071	-6.626847523647316	-1.862974233825071	0.2612716006467993	-0.3628994104239944	0.01781652721588111	-1.328027410548183	0.3897528950500722	-0.2991555355620272	-4.727926934656822	-1.17972755112348	-0.5776366299547222	-0.9282479350013302	-3.014787393483534	-0.8129355229274751	1.992583601837641	0.5021662456680844	0.0123120258361961	0.01939855437092749	0.006256696035411821	0.01300738630363995	0.06651489378265441	0.04576970964445735	0.03755379597134336	0.02859035151908557	0.001474515664914679	0.04445024058570913	0.2723760178323964	0.2999600422274774	0.2835804943214292	0.3190875454136455	0.0903642253045553	0.08099351419597431	0.001213691549247741	0.03877339673032074	0.001603239067938279	0.05898680760397413	0.001154257740829576	0.01891845894036137	0.001058664025358831	0.01057217848610929	0.00109494378384152	0.01283489408987012	0.001040094248585385	0.01140915048026974	0.0563903741131451	0.0562865721859906	0.06027597347689254	0.08636710920553774	0.06584126103925504	0.1059719712337778	0.009915455623085961	0.02960598729457273	0.001098265877145601	0.01091361509870127	0.001779286354838492	0.01406372798459443	0.01786517537879607	0.01472635525333501	0.008029411892966395	0.01404334410110122	0.04644382845218169	0.0864233408144376	0.03304307966758785	0.06005627907467611	0.1998830701895855	0.2174607694898288	0.001476741959530852	0.01329865353483485	0.00334392383340016	0.01528471893402686	0.001057012807532187	0.01534902561672195	0.02691659477711048	0.02095935590966137	0.001019219417518642	0.01917454750380104	0.003357877334696716	0.0148756206775199	0.001166657721041325	0.03082669753459208	0.04361795754271909	0.02726064061170136	0.0348924425048237	0.03659037157876369	0.001003264867468168	0.003632876314990378	0.001055046465922402	0.005845751151034955	0.3102629063231666	0.3561834628892607	0.001420343062607592	0.01017191631759497	0.007251423846545733	0.04208743192766452	0.1345407431429606	0.1289065040502222	0.0898697847808784	0.05894079662504085	0.1072555896307485	0.08397591754806626	0.07721104654205853	0.1064131304119763	0.1752195670866233	0.191701937149398	0.001004633968374131	0.006093045447988671	0.001537840139152175	0.0001280562002869063	0.1934066973794668	0.1372879147127238	0.001006807712798754	0.0222011226856387	0.001009929029568654	0.01924283536224779	0.05226301870299266	0.05606321022688888	0.00100933575499717	0.03450417770118448	0.1871629861909563	0.2052364158643874	0.1607785354242908	0.1768620190796368	0.2558808474192278	0.2208818762009272	0.3337185779832715	0.1216583503876478	0.3367002163106088	0.1103494024019109	0.00100079121628274	0.004592246379003685	0.001002318111911997	0.007301104835365211	0.02712610590592506	0.03402828239289599	0.03610450721859117	0.05093557376544878	0.3409414733001533	0.3407206436866017	0.07636199421899048	0.1084708506655765	0.001031806563490621	0.01101534130504215	0.001080376201758567	0.01473581344416835	0.2284765992821106	0.1600372222751754	0.2828795111381843	0.2393912052783668	0.001021948384418763	0.01643058281943816	0.002177890858140768	0.0005232800262963886	0.2039590329653769	0.09631449344517676	0.06087700505042536	0.08094398540342888	0.001006638938708114	0.004831481356457286	0.001016529293047565	0.01924600686347155	0.008276539596795918	0.04706731841561763	0.1141965977245878	0.1296550992084254	0.007603896950497981	8.800954119174022e-05	0.002060827999504876	0.004489400701844188	0.2641902799578101	0.09895722050942805	0.267590753735818	0.2460676770568694	0.001002278940440104	0.02687654499675786	0.04754070816892094	0.05024596277780196	0.001004706301948659	0.02784087619855112	0.001002227628306076	0.01373580184289302	0.001000898290147858	0.007458716786120754	0.001001746691315182	0.009632066040165924	-0.009843150406250513	0.01976626137455492	-0.01164622715804307	-0.003210440573624701	-0.06638497423404668	-0.03782441796088596	-0.00682115814365511	-0.01174352162207062	0.001204497526642365	0.001019544877014269	0.06421527930976094	0.02566692070041809	0.001016791622252245	0.2601499696689407	0.3165501445699067	0.07309163889659161	0.001036471251753845	0.001468776178244723	0.001027631157153118	0.001010396922892994	0.001002383872807608	0.001001378737076472	0.06295196074226364	0.08425971469674319	0.1148993168532273	0.001401343795993771	0.001012929656456818	0.00100511674997816	0.006760958176516857	0.004351918439215008	0.001671275608983582	0.001020261797988219	0.1842029434110005	0.001025154082585449	0.001034331835090535	0.001006934953877338	0.001379344576111494	0.001017355860089174	0.00624368045537922	0.001014189740996626	0.02647066885814369	0.0250498340801379	0.001001999918269997	0.001021952293122066	0.3919663160784905	0.001007725826277937	0.001020729516141742	0.1670749688529392	0.1145992193778423	0.1346129058212853	0.1218631673076494	0.232762538010082	0.001005848769150291	0.002179837123852006	0.186003073210448	0.001004086781830457	0.001006375512804033	0.05869591822822307	0.00101052340287614	0.1876854483527179	0.129180719588854	0.2254173306652307	0.2298554276314129	0.2171218064977094	0.00100082023899027	0.001002394896643658	0.001035549018291719	0.07648984779533911	0.2787816676105113	0.1339629706464151	0.001045369517828255	0.00108987054267061	0.2162407396067085	0.2415006801992128	0.001010813920631765	0.001020886160164163	0.1534298464505808	0.07166677016461065	0.001008183141876595	0.001017410390632454	0.001003228686934364	0.1166607102635206	0.013123005777021	0.003282447418761229	0.2038553064215007	0.2277969760773616	0.001002597609615012	0.02710970543572639	0.001005830612856436	0.001001832548216702	0.001000712862324275	0.001001428729024634	-0.009974917739753784	0.01858877647038234	-0.01239818162417957	-0.00117174421026086	-0.06563392241166882	-0.04347722428042491	-0.008461131710524789	-0.009686369863458052	-5.717879509005384	-1.042991717434292	-0.7095662817951494	-0.3202799525609168	-0.1948689298825876	-0.5608949796975081	-0.1243095265411024	0.3597445321507096	0.5906946038463542	-0.728636065348074	-0.1597475665304883	0.02171251941574913	0.006106741106878908	0.01083341794929551	-0.026523171645313	-0.03758629634830597	0.2391612731189275	1.183386306808615	3.170374365635396	-0.5684871710259193	0.03139370755532638	-0.1026134938047594	-0.4288231910219208	-0.2338510347672987	-1.27163088280138	-0.7430354525020976	-1.727339688993564	-0.01887113487967733	-0.1667642247440811	-0.005557865302116372	-0.8080214838939453	-0.009769153621584141	0.3055235889424104	0.01475501511393522	-0.6518160963080334	-0.5776719396416076	0.03646827046889402	0.04245808529947788	1.465063844151183	0.01229543092416565	-0.4553216688914936	1.584444733846005	0.9758140022690039	1.141318318952935	2.03845482425991	1.481487614491612	-0.01496591344248078	-0.01951696441151248	-1.464918354387383	0.1239886851112013	0.1589162100887251	0.4160532446928601	0.09834608721180846	-0.0917041484651674	0.4853106627603589	-0.009077966208053706	-3.786662762234227	-4.200753742457524	0.01643453153927543	0.03883431025311224	-1.125461779801895	1.718319133925881	-3.219043020221801	3.670204501012549	0.00449348995201261	-0.00963241438624135	-1.713950159434016	-3.271605204895033	0.08657824750750774	0.03486637865019915	-2.447743210957567	0.5068664754635109	0.01305587305803661	-0.01244874375507689	-0.1040116865907482	-0.1757969576993154	8.500709063965139e-05	0.01316972503405364	-2.052996822569742	-1.75479681642373	0.3972314444494717	-0.3862836636071557	-0.01208230768842735	0.1618833745513819	0.09275915944260077	0.1100867749689678	6.39268429572959e-13	4.568908345362249e-13
0.07000000000000001	-0.03062307803806851	-0.02244264098864848	0.09448026087117523	0.289695519692635	0.9038912303290663	-0.002624325782925913	-0.2382965968410516	-0.06422079839063195	-0.08980052631585443	0.4368242475835321	0.02265854846588881	-0.0501952148596595	0.01620842537948973	0.02191228397742716	-0.0929354718240971	0.477322469612684	0.190723527594171	-0.4773224696126893	-0.190723527594154	-0.40598359907043	-0.03777518789180259	0.02406978025881808	0.06826184348981985	-0.1520911654675324	-0.04289309502860319	-0.04621020471248136	-0.05131637554642305	0.5310387515711125	0.9084709844408652	0.02096449474745765	-0.01031029569708265	0.8886479161094133	0.04341105868827275	0.8142280296208458	-0.7191470612149744	-0.676107219905975	1.728094613043889	0.2219572328895361	0.1121024273907923	1.745881105053345	-0.9908527564989545	-0.1767302588487848	-1.741093247463532	1.071244649875118	-1.375165145596254	-0.1961570286561236	1.218525737800478	0.208015584166275	7.46551964852719	1.800891760407355	-7.46551964852718	-1.800891760407342	0.4099525839499285	-0.3590151657008911	-0.007295368530634465	-1.394326900485321	0.3853361298219877	-0.2567317108633054	-5.176949498113534	-0.1460520267183096	-0.469118360243546	-0.9936030733741986	-3.451778105278318	-0.2307946914971782	-0.9031484157156521	0.4397741495760484	0.006935563832252012	0.01469138377769391	0.003709098051305789	0.01084652714504254	0.05969187411503852	0.04104568348893212	0.02911170450677692	0.02261343957275398	0.001250370391468397	0.04319653841798059	0.2634960395587971	0.2943806799557846	0.2916632917657732	0.3170600536762719	0.08057266858430111	0.07361829045943429	0.001127594941656396	0.03711683662418962	0.001542689597144197	0.05919525889882495	0.002446072581886802	0.0199345560386823	0.001041050503761473	0.01066128983581527	0.001049567354817225	0.01264723373060796	0.001021099881955331	0.01129793338363052	0.05987716455527921	0.05838754836481998	0.07750273532764894	0.1006248957667408	0.09896936029748454	0.1411243731886711	0.005750679500771591	0.02536486430636701	0.001056656092889613	0.01119516716715255	0.001400370588078625	0.01290482174797253	0.01183344267477687	0.0114641761448277	0.005818388665418339	0.01215794684411275	0.02581746142928613	0.07344372789655476	0.01806806837951033	0.04981790417240665	0.1893243507861946	0.1985301614223558	0.001324433722320174	0.01293509252580109	0.002216977262324058	0.01382379319085755	0.001032593205200688	0.01532358190014635	0.01483042591079984	0.01432107897741027	0.001018792176312379	0.01902732707865561	0.01417365061848223	0.02582203015878913	0.001092738490891587	0.03102513343258555	0.03417124962771678	0.02094361973049481	0.02865339449833962	0.03101572873560812	0.001002621935267522	0.004080830815025072	0.001046445024637012	0.00623591682278333	0.33333388411015	0.3597548383827099	0.003699293596089994	0.01174760904301141	0.004226080814391255	0.03834872349773275	0.1480970302600868	0.1429425430388015	0.1013232273407832	0.06784271494587149	0.1191908367274624	0.09398634874146417	0.1016275989951749	0.1256253153500183	0.1983654266058719	0.2030712968455688	0.001006567867103667	0.006096165104723692	0.002155263865178135	4.07418588928571e-06	0.1805756667297865	0.1202799151199671	0.00100543410479288	0.02358585580252866	0.001007969429325784	0.02096399883244296	0.05481706366165671	0.05911950192417414	0.001010338846189523	0.03539772112130508	0.1775241797369982	0.1994751700844184	0.1464020062396329	0.1760798316801505	0.2346292835843907	0.2145398485033291	0.2846230013635909	0.08631801710446493	0.2828653975972579	0.07184861591198775	0.001000828006437877	0.004833993989981969	0.001002415786260603	0.00754270411706992	0.01482085436920901	0.02436278735477856	0.05272806354634391	0.06182848651418709	0.3147053988529578	0.3082525492180027	0.1063310759198137	0.1417633330386663	0.00103835649253597	0.01105853857190295	0.00508235044653438	0.01864455593037392	0.210410084556921	0.143719360751453	0.2464948728358089	0.2062029296944292	0.001090240302844772	0.01751415592793141	0.001616369738552511	0.0008837564187613838	0.1758390657171132	0.07354238001765298	0.06579625339729392	0.08479467219406917	0.001008194498314965	0.00499852329777295	0.001017617231287084	0.01922629670596815	0.02266643520028969	0.0616597703756853	0.1112035196208713	0.1249526654987123	0.01095653759832811	5.182494541989254e-05	0.002357951342102692	0.004297255001919061	0.2313115852841039	0.07745488122853868	0.2510748642461251	0.2302707908243335	0.001002275164553826	0.03149293880143809	0.03500799994828153	0.04301243436670121	0.001005995561204565	0.02779827608734705	0.001002344429677229	0.01542696033710715	0.0010009309075766	0.008394235392758494	0.001001831699225114	0.01076003063695449	-0.008024688709838535	0.0180041588123888	-0.0122818366805803	-0.002198234403261376	-0.06333203195814062	-0.04276808155964654	-0.008551932132033516	-0.01210465073077742	0.001108961614217572	0.001013999031428337	0.03968138592112147	0.01387377106766774	0.001016767901243737	0.2349083603419503	0.2988050989687612	0.06244438503617076	0.001039178956214573	0.001488653380941219	0.006136086128780445	0.001033140852784974	0.001002288694148582	0.001001290140047548	0.0653408899203964	0.1130159220267287	0.1676044199717319	0.001216937257711619	0.001013689413723808	0.001005144893047748	0.003934166829666154	0.00271707553568954	0.001344579254959286	0.001013983718405711	0.1602989527151961	0.001284560422603518	0.00103743197242676	0.001007380229229425	0.001216581053600844	0.00101918660448951	0.04234589111894882	0.001017115049092349	0.02001759911351814	0.01835804363377266	0.001001913029458503	0.00105063985730227	0.3677925043247429	0.01038249218418498	0.00101812288588907	0.1702011956161013	0.1192496513256337	0.1377837038820088	0.1458438129726022	0.2401333616897267	0.001010891665720313	0.003324572432415608	0.1355004210116039	0.001003935080327697	0.001005553198548332	0.05733884164311927	0.001012109854324176	0.1385305357641921	0.1191641861972038	0.1694838111727121	0.1487604707230634	0.1387058026137788	0.001000905257773223	0.001002621109461598	0.001025388017936422	0.06912468767617426	0.2463377512100852	0.1584137428173598	0.001045007636268913	0.01621645067632849	0.1452307550785557	0.1212647421085035	0.001288669936209171	0.001037626685047893	0.1068116967857288	0.0723444915139142	0.001011192651757653	0.001019882414684505	0.07026170218069903	0.09839499329185974	0.01575957396707909	0.002148286137066529	0.1416935602047722	0.2136695633636783	0.001001995095511393	0.01405841278360304	0.001008612029595542	0.001003001918063277	0.001001178054791378	0.001002335958907026	-0.00464604378949451	0.01577436212382809	-0.01282437024823804	-0.002007220387298417	-0.05843757731941202	-0.04714443098178464	-0.010355346457619	-0.01440040453333981	-6.417556630253679	-1.201753692571047	-0.2943102461963756	-0.1352857103035689	-0.7348074330670373	-0.6342455942789514	-0.1212790694607567	-1.323425506503492	-0.8599603914147477	-0.7561883723065942	-0.1667855038402192	0.02043717071100203	0.1915198259305691	0.008873297221096574	-0.008343183960248858	0.009999447283825064	0.1838426181341812	1.633901111999471	3.800268667981646	-0.3067913086046511	0.02725820688602412	-0.1165006975554674	-0.2566216468015439	-0.1595849398093099	-1.204082404288067	-1.111610884448141	-2.048184589557148	-0.04175815345677433	-0.1218846436802427	-0.0003452516535945891	-0.5244968650255278	-0.01752777201102999	1.768951922671876	0.02419019590165103	-0.5948286644365529	-0.545772603310576	0.04809000550482483	0.0372346904181548	-0.5844940336158642	0.2959509138228948	-0.3006263496523425	1.203267775577864	0.7968503882142655	0.8529214060066167	1.798021972476953	0.8090468569531839	0.007596711758620933	-0.005266529954280325	-1.913359971769556	0.1570123057935437	0.1912397059208468	0.2043305088458952	0.08033026040822458	-1.045312506257379	-0.5758541626777961	-1.284979861216574	-3.295587602600836	-3.503434266086519	0.0285255412795333	0.01890604624301028	-0.780462613990811	0.5375435790038404	-3.263697748114487	3.017236624582432	0.00428575254493831	0.7178394680557314	-1.677366987489572	-3.500309253988648	0.1296947625893048	0.03754385151692995	-2.105481646270735	0.2743945551859575	0.01972081383966181	0.002591946351527864	2.783221289699767	-0.734204972786318	-0.00538847251979538	-0.0450209720351156	-2.280280090457665	-1.446907448693559	0.5324360375077374	-0.9969799641346343	0.003875408646422327	0.1769771922187915	0.09389817165454242	0.1160554739516431	4.216453938651813e-13	2.771616401034091e-13
0.08	-0.02238578002515104	-0.02934803358531598	0.087629434755417	0.3067601075673913	0.906215947526948	-0.00147493680168856	-0.2184257031427733	-0.07359884882964667	-0.09019811495836619	0.418808954269943	0.03318342877067345	-0.06201365148002574	0.01362124584318168	0.03361544088335944	-0.09070502668698832	0.5542433898101666	0.2079774212965595	-0.554243389810181	-0.2079774212965672	-0.4011624442279263	-0.04130480453258749	0.0239092335660229	0.05419757114948212	-0.1482516407510028	-0.04519143680372136	-0.1015931591432691	-0.04900049618711424	0.5268572970606813	0.8979172538858317	-0.01524922601509964	-0.01093904047419561	0.8663901973109862	0.04758482735651783	0.8258834016211954	-0.6597922226547056	-0.687945222065739	1.684234048071546	0.2415952560572885	0.1172750756068335	2.212537438922952	-0.8812616459434165	0.09651021374448603	-1.858381783254552	1.030003085362667	-0.9975493295994131	-0.3142093790371483	1.116956937135983	0.2350450322263225	7.841558914482227	1.632102518684289	-7.841558914482227	-1.632102518684288	0.5534073480108093	-0.3452636107508343	-0.02329531117867684	-1.410107803014268	0.3828987032602871	-0.2006623957601224	-5.954375253336918	0.5535487787604908	-0.3684870321046221	-1.128780002809983	-3.771405493263809	0.05578565530369615	-3.498298326108396	0.3984990901941802	0.004126071892397274	0.01226350125933151	0.002416341729703529	0.009833795474693867	0.04467815599800502	0.03137613834563833	0.01892948923197594	0.01591027593930779	0.001138209103149601	0.04212769594734301	0.2487371654114909	0.2765353616971151	0.2908022717502301	0.3046129887834746	0.07025607463791052	0.06567415294265812	0.00108590048723983	0.03553326567081321	0.001522325765237742	0.05940473964096477	0.005631209112953894	0.02263699840644835	0.001043623937194584	0.01078733333509179	0.001026837693711434	0.01272134473559124	0.00101156227941245	0.01150227083120062	0.06285128302046462	0.06001959765820052	0.09923874723881565	0.1183597335768833	0.1386383910197306	0.1807805974461502	0.003531869446132469	0.02292908348250082	0.001036236845825858	0.01150560925120335	0.001210648966926196	0.01198705515300174	0.007312880333040175	0.008933741993979326	0.003884268386718277	0.010524514840627	0.01427052207598008	0.06474587865840251	0.01001043256212793	0.04168463425583877	0.1735289100233947	0.1767090243975775	0.001377904072156533	0.0127051487353986	0.001652005368498505	0.01291775166464769	0.001020610673436911	0.01532583311087512	0.008334460012352437	0.0103721593604876	0.001019494478449389	0.01886693527376074	0.03680914906368945	0.04795853143806832	0.001057245622429753	0.03129566208061465	0.025989341038857	0.01569925563288179	0.02212735581981415	0.02550460002604272	0.001002257165153107	0.004494023944411783	0.001056495649184524	0.006623637786665611	0.3403018499119272	0.3478194764538293	0.009474991625639055	0.01595309058733251	0.002689143437854577	0.0359107782834463	0.1573103611918114	0.1525819537959479	0.109735165957354	0.0747234189157045	0.1273434324827488	0.1008774153938134	0.1250328602895616	0.1422543660439468	0.2150861051184115	0.2082161249326586	0.001010057035360667	0.006085117022133357	0.003034854243619005	2.298377143693613e-05	0.1528421487588182	0.09948714712519137	0.001004671753170265	0.02542245615203308	0.001006578747127575	0.023186093920135	0.05558539997002907	0.06033232868609011	0.001011633759434377	0.03611013618116679	0.1523227160429538	0.1846348157646645	0.1335207524510617	0.1666628154256646	0.2001107614304782	0.1946692332184845	0.2219621585613807	0.05546292417165156	0.2176559872420858	0.04020010286896891	0.001000888923080884	0.005094968216578229	0.001002577762478663	0.007867635763484739	0.008279242616730041	0.01896252238988147	0.05803000319437373	0.06323204860914791	0.2858219442820935	0.2756642512319439	0.1327987841337998	0.1693944761768085	0.001041448929062226	0.01110385213826202	0.01451381678405414	0.0276217739335477	0.1718513455743666	0.1239349856818125	0.1773935184152105	0.166699833356652	0.001263318275944	0.019015645839174	0.001343282957416568	0.001280456089990905	0.1394519415308637	0.05422881708529044	0.068790384300772	0.08665434995736551	0.001010477387753198	0.00521326360535638	0.001019397513090037	0.01917955041095059	0.06201559631497926	0.09794612843143642	0.1017729356470218	0.1155806959817674	0.01393794029067493	1.890916518683995e-05	0.00194045511420658	0.003720539120587466	0.1863921604261221	0.05269543756327847	0.2351674603400919	0.2162829877108069	0.001001971867375737	0.03765304016728881	0.02194740650028316	0.03157520458470166	0.001008031268925252	0.02792464683518891	0.001002987781987751	0.01728792304567421	0.00100117992281971	0.009327752414569557	0.001002328026949311	0.01196416211035358	-0.003865952177528477	0.01554051506063067	-0.0127778322707983	-0.002417816464498589	-0.05751682113800073	-0.0468607738934733	-0.01039166662622253	-0.0153677168802676	0.001013425701802618	0.001008453185842021	0.01514749253248198	0.002080621434915421	0.001016744180237756	0.2096667510149592	0.2810600533676147	0.05179713117574486	0.001041886660678781	0.001508530583641259	0.01124454110040903	0.001055884782677702	0.001002193515499271	0.001001201543039214	0.06772981909852882	0.1417721293567151	0.2203095230902372	0.001032530719430087	0.001014449170989637	0.001005173036120823	0.001107375482822232	0.001082232632163478	0.001017882900929107	0.00100770563881374	0.1363949620193899	0.001543966762628586	0.001040532109761283	0.001007825504585092	0.001053817531090201	0.001021017348905	0.07844810178250582	0.001020040357188583	0.01356452936889201	0.01166625318740724	0.001001826140643826	0.00107932742148895	0.3436186925709925	0.01975725854209311	0.001015516255637632	0.173327422379264	0.1239000832734258	0.1409545019427329	0.1698244586375554	0.2475041853693725	0.001015934562260748	0.004469307740979628	0.08499776881275997	0.001003783378828396	0.001004730884296578	0.05598176505801766	0.001013696305771123	0.08937562317566608	0.1091476528055537	0.1135502916801935	0.06766551381471342	0.06028979872984788	0.00100099027655547	0.001002847322279494	0.00101522701757589	0.06175952755701066	0.2138938348096592	0.1828645149883034	0.001044645754706685	0.03134303080998063	0.07422077055040326	0.001028804017798943	0.001566525951782965	0.001054367209931946	0.06019354712087649	0.07302221286322017	0.001014202161637524	0.001022354438676185	0.1395201756744514	0.08012927632019924	0.01839614215713727	0.001014124855372671	0.07953181398804317	0.1995421506499947	0.001001392581409399	0.001007120131472557	0.001011393446328345	0.00100417128791643	0.001001643247259012	0.001003243188792644	0.0006828301607646712	0.01295994777727385	-0.01325055887229648	-0.00284269656433593	-0.05124123222715528	-0.05081163768314442	-0.01224956120471325	-0.0191144392032215	-7.016193445182351	-1.520988173751066	-0.2537086668977756	-0.09065445490471274	-1.183972727497654	-0.7061453171204062	-0.08733758712487871	-2.093446665245959	-1.493220027239484	-0.842418821426022	-0.1451497359573757	0.02191840882397156	0.3433757949952747	0.01821984785720638	0.02583110120261378	0.02552461249197004	0.1453758960048055	1.878796556596534	4.071138826148143	-0.2074187381792586	0.03717171064889446	-0.0543855654507074	-0.2824741995796388	-0.1834579841400741	-0.415278146851175	-0.32201445535232	-2.30544548045272	0.007852308876447216	-0.05578738135025722	-1.887983809412758e-05	-0.2701500207546207	-0.0124034273469197	2.543541948528786	0.02917356508507566	-0.4372847395915738	-0.5649691129330701	0.02951599633799036	0.04196914371395064	-1.6362836403194	0.53825319470419	-0.1951690257665178	0.7051190875602286	0.5715711320751614	0.5174454107451538	1.521827975422535	0.2365812926715132	-0.01779946135349075	0.009061355574794374	-2.221872034793479	0.2143621316328752	0.2591025335941914	0.04736025768871641	0.0621204151491155	-1.907525856423118	-1.241655108238984	-2.714795483656517	-2.889614692159449	-2.830299053077054	0.0202798546148189	0.05550078321028311	-0.2724157651397549	-0.1795509968306743	-3.243083723720507	2.537936654022956	0.004916749832789673	1.004062688978149	-2.407252868615897	-4.534569355667847	0.1701616080574013	0.04211103438951018	-1.756033111924375	0.1086646699713324	0.0225955462513676	-0.01785597740845768	4.234769532531176	-1.109704119153491	0.0007387701899296318	-0.06374431127043803	-2.704417699442143	-1.392980192623504	0.7059729566787084	-1.227023937780557	0.02171186409239927	0.1958442174070918	0.09235884247350094	0.1253201502801857	9.169409352812983e-14	4.043322886231611e-14
0.09	-0.01442571856067776	-0.0356951000289794	0.08094631868789301	0.3233768443617542	0.9086770266205966	-0.0002938813389973266	-0.194325611351526	-0.08196450942295153	-0.08795892851606847	0.3999295344963413	0.04325301298151477	-0.0704580606630073	0.01031022297728561	0.04424209984135663	-0.08841761501614064	0.6325652605321447	0.2231357413500274	-0.6325652605321803	-0.2231357413500689	-0.3949175128469734	-0.04464177011991191	0.02364016252551342	0.04023091867309424	-0.1444073942302872	-0.04687992788208709	-0.1651284953624584	-0.04108659598502006	0.5234569131474713	0.88549520072231	-0.05427516481220872	-0.01038157328655813	0.8170150911471166	0.05078803540527449	0.7545993926114209	-0.6144552632879673	-0.6381413094633692	1.639152189043038	0.2485229077905234	0.1182365029794523	2.591077324551492	-0.8021603742407235	0.3630596164373427	-1.906048562574211	0.9845757320777023	-0.7077415946290608	-0.3334821661601783	1.011689839425769	0.2127772415647622	7.75786228159298	1.39406349104577	-7.757862281592986	-1.394063491045763	0.6908497769192642	-0.3220546686095737	-0.03043237846660241	-1.382957630952784	0.3860112221223906	-0.1384982894384285	-6.546687069681662	1.008548649831281	-0.3075181553845078	-1.351061363489556	-3.565803664028935	0.05708253930130145	-6.29355733862749	0.2502778403001378	0.002607750807361192	0.01093259677932671	0.001727647719686336	0.009337040804921258	0.02937247820448608	0.02149965402055478	0.01075537392418035	0.01031848319883857	0.00107908188843268	0.04125190376459201	0.2315589731058834	0.2540300088246733	0.2841274745149306	0.2886299801792744	0.06068314781208486	0.05787954306538177	0.001063554398847412	0.03412261165088997	0.00148071012085635	0.05953571662581455	0.01043694089498193	0.02677289442345186	0.001067048066873236	0.01097359372349871	0.001014810975615073	0.01299683348413559	0.001006509906459171	0.01187047712633001	0.06314365826884673	0.05976472689480302	0.1211386377291096	0.136605807442334	0.1869712179161854	0.2267970089130206	0.002309928933183227	0.02142629015854431	0.001026122599349573	0.01182309754604924	0.001110121920795232	0.01127431756971563	0.00429220954358199	0.007057058975927829	0.002510371083390782	0.009342785010180904	0.007903745571291743	0.06041555603681208	0.005657899625409817	0.03822863115581394	0.155322799770903	0.1534604615740309	0.001390837577704871	0.01252639446014562	0.00135548724508997	0.01235044939308916	0.001014523976040627	0.01535208288880306	0.004800801585107328	0.007962258649392409	0.001020952631924247	0.01872179439530088	0.0593438170273006	0.0726335888114799	0.001039545700081596	0.031607347325954	0.0188903382356945	0.0116579876383052	0.01609996994978505	0.02049559630493171	0.00100205977480456	0.00485780267835784	0.01194658155853568	0.01538476482287259	0.3365566757390175	0.3295451866296899	0.02098854699945376	0.02358042325792809	0.001870106810672714	0.03425116141228578	0.1633690533232789	0.1580541844126164	0.1158135104743176	0.079599208914157	0.1327993961770553	0.1050388022451867	0.1410192775281138	0.1525097309825484	0.2225686100052647	0.2075606959515054	0.00101974247041236	0.006085039853410165	0.003383803164800919	3.372261132929713e-05	0.1241748856562761	0.08053443644173201	0.006885779589303157	0.03423141423258696	0.02126683910514651	0.04904742049109318	0.0544043515040737	0.05941349265400329	0.001013416942459587	0.03670583229135898	0.1221661518430179	0.1634374153791711	0.1233238928614633	0.1525522339432097	0.1600803310757078	0.1617493219454745	0.1579849018364905	0.03082053029558344	0.1529512213799201	0.01717766675743674	0.001000969049218018	0.005371033545823898	0.001002806920209212	0.008249108568419606	0.00475831991934793	0.01599002447056039	0.05915819810107199	0.06162334753612049	0.2568494239542492	0.2444570972075065	0.1510214258156728	0.1894512968455898	0.001556347123206493	0.01168103041983177	0.02449796501630508	0.03693059753133281	0.1276811022321843	0.100828937543018	0.1083036577593617	0.1184917212007923	0.02019348441475802	0.04195766238572349	0.001202923865748338	0.001685492284340906	0.1054427877349406	0.03930205300473173	0.06976811862505582	0.08672073085548634	0.00101299738963523	0.005521751804077912	0.001021046190539091	0.01913335833044808	0.1014342830260704	0.1376086897701626	0.09179008779340583	0.1060318115960149	0.01513571776470144	6.229038774299345e-07	0.001487058372615335	0.003229907671788804	0.1372633555485357	0.02773257778794744	0.2216567811896606	0.2023736977232775	0.04068450204226762	0.08571827057231679	0.02150277803775162	0.02648396355424408	0.00101011916806	0.02823996322396278	0.001004445002814812	0.01924556784097759	0.001001736819230549	0.01022405798226374	0.001003417087493214	0.01318790808319958	3.884219751585465e-05	0.01283824087525348	-0.01330463107138836	-0.002077573470370163	-0.05131763209469697	-0.05045143600582232	-0.01217091647981231	-0.01689876160183854	0.001012661964448929	0.001007486306563892	0.008081544221733766	0.001553912599239221	0.001018184228113466	0.1921898585273191	0.2625353721177318	0.04555549789350205	0.001038944698794276	0.001377064223300812	0.01923633678578584	0.001121503266412781	0.001002379345784845	0.00100129449811044	0.05987458075226781	0.1615002586069653	0.3017223980578798	0.001025491238797573	0.001016565931473046	0.001005667881329813	0.001074760927390244	0.001056527665697563	0.001018003331555277	0.001007254667193854	0.1171669783929459	0.001286130113363026	0.001051184674975242	0.001008497173711526	0.001034630803987473	0.001023699414435039	0.09361169285926832	0.001022038239189944	0.008672722360631394	0.007491548863238984	0.001001878228811778	0.04256558727901368	0.3157463030793902	0.04539319158728646	0.0010117600829318	0.1726429593634233	0.1250861158400328	0.1409093965637757	0.1605435570583295	0.2250796921552887	0.001041572433996118	0.003139909135809988	0.07635999628331573	0.02330341638787793	0.07911250944881427	0.05032566439001958	0.001016606494062686	0.0648624825195052	0.1072278704648294	0.07661376389278217	0.03434183883339076	0.03065198542979478	0.001001105023866226	0.001003212987760387	0.00101504739474429	0.05954584269838755	0.1913028420006658	0.1750740372641426	0.002979708847734153	0.03916803023995662	0.04495681556151951	0.001016394524465465	0.07390477717864131	0.001058677487689743	0.05082732596573342	0.06930604969075622	0.00101681954557431	0.001023106864807043	0.1656953774092589	0.07605307450370602	0.01477721323660891	0.001013713159499758	0.04026792408238462	0.1958125808098224	0.1575965254976874	0.03780969935620447	0.001013052317860697	0.001007476166211854	0.001002885876557609	0.001005656491371429	0.003428446201961055	0.01003860116826023	-0.01387468763125189	-0.001125232001069107	-0.04517956294542648	-0.05375393677631392	-0.01388725055348135	-0.01665726424230316	-7.464259064273776	-1.991266216890906	-0.05620724072153004	-0.02163440935419695	-0.8290794219236941	-0.4232155036974297	-0.08305177850903997	-2.355132627210231	-1.687401203151726	-0.7271691123095971	-0.1333730199771059	0.006326482608448524	0.4796282197433268	0.01926672308644188	0.0321044489715369	0.04666611218792503	-0.1796591126118092	1.77432283744897	5.087602213371557	-0.1068026884004499	0.02885417222511616	-0.07658310436433426	-0.1205915951374197	-0.07136153930295418	-0.3857314385273311	-0.3163539317648463	-2.302255999902847	-0.03379092634304694	-0.05190724402282777	0.004456645085604004	-0.2032554101867995	-0.01478181833932653	2.353007665064351	0.03267570693399365	-0.3700374449795618	-0.449494240742727	0.04000938262624595	1.56833118413165	-2.000952815390691	0.9705563577289698	-0.1390970966253677	0.392908674984287	0.402282034891067	0.314780362859766	0.5754899798310906	-0.3589917827008979	0.009912023000417198	-0.004012369811435453	-1.577805748236588	1.46917884053372	4.489385266587252	-0.2162886618077544	0.05757511640337221	-2.248660273956377	-1.673094300442758	-3.83080733357056	-2.002446364896116	-1.750711005173081	0.03166232541783432	0.03004182947828363	-0.2746655541184486	-0.1493130047507617	-2.987802697393487	1.490632820370952	0.1068677978038507	0.864032153353385	-1.881234055314684	-4.681134656397813	4.183439473243115	0.04121696611290016	-1.23758515853756	-0.08825108071416271	0.04010891192508945	0.002518695520811034	3.601717852681512	-0.814610286610094	-0.002657193436215338	-0.03546210041431024	-2.175467677547736	-1.385177288197395	7.923722978446436	0.03821900273398409	0.04471781987870208	0.1956248379652497	0.08644702036450487	0.1197109154848115	-9.801637951039346e-14	-2.829459630522512e-13
0.1	-0.007524382146481714	-0.04173382279542616	0.07507734220563747	0.3395439289128885	0.9111444525840316	0.0008758029791300201	-0.1669322285473278	-0.08984785434500647	-0.08270227179518451	0.3809170551958795	0.05288818291740161	-0.076496665125245	0.007241863080582428	0.05391553737146654	-0.08664268306313783	0.7081015764755795	0.2357487310982628	-0.7081015764755939	-0.2357487310982714	-0.3874400317147619	-0.04774440114270535	0.02330231636582565	0.02654371975663828	-0.1405302038837205	-0.04799065198298168	-0.2284068021206189	-0.02924317542708266	0.520788365856047	0.8709874119441442	-0.0772057272531191	-0.00976989454667066	0.7421823618991548	0.05275309057737694	0.6141383915394071	-0.5981234872042925	-0.5251173050094403	1.594303599425831	0.2428646299796905	0.1150008466940566	2.871195641504428	-0.7847985116976154	0.7000042694588305	-1.884993688650079	0.9431202303670371	-0.5163883854531595	-0.2656767851077774	0.926312651595965	0.132549088665783	7.284447958773255	1.123036457637499	-7.284447958773255	-1.123036457637498	0.7999172982624888	-0.2983966978441519	-0.03705033501420353	-1.354217091027943	0.3894874684306135	-0.08510900026589452	-5.902969361134973	1.339452849923794	-0.2221197077474222	-1.545927125738875	-0.5523302220243151	0.0666279657545466	-8.589822942927137	0.1508685148670989	0.001842600544439466	0.01026465621182036	0.001381757281806738	0.009142348681337963	0.01761445470789705	0.01403944421845462	0.006233644472067582	0.007225920410919025	0.001050243614463769	0.04056204179545918	0.213983224371401	0.2304825347935774	0.2732921014656921	0.2711845745294409	0.05247378984116611	0.05091745153076082	0.001050913341156658	0.03293796623238895	0.001394179782519721	0.05957225918191205	0.01675275686533668	0.03214605902806735	0.001111575193806337	0.01117735766203096	0.00100889325279083	0.01342018972429573	0.001004031441639616	0.01240658238801188	0.05977217909526743	0.05676023412721173	0.1415264203988525	0.1539242827449591	0.2450186862038924	0.2816418166364714	0.001691850569010357	0.02051977447865007	0.001022126526542073	0.01213325717367385	0.001060104841550267	0.01068697000278404	0.002742554258861692	0.005967326268103908	0.001805963391080703	0.008727812906831578	0.004617508565579181	0.0583323486666258	0.003433551115064428	0.03641420027835516	0.1362975301229586	0.1315041260866275	0.001268399765307437	0.0122255749603832	0.001212387874489167	0.01199492336304061	0.001011818037640703	0.0153987222059021	0.002992903082829476	0.006478545383092759	0.001023023039919199	0.01860815752937394	0.07780720806801837	0.09424944751760059	0.001031698462827929	0.03193942067800941	0.01277378860294518	0.008317135020182614	0.01091140651804568	0.0162614630220419	0.001001987187063859	0.005229604240396694	0.03719911556791837	0.03515175988124426	0.3247362155914814	0.3081528503284506	0.03893546113358711	0.03503107810818056	0.001457170063580955	0.03308198138776307	0.166759932292493	0.1605117600798349	0.1198207620418754	0.08274296295900752	0.1359934512261933	0.107171990717593	0.1465967035273095	0.1546890649910931	0.219029031620238	0.2012097954026312	0.001037407582102132	0.006125917389902922	0.002896342387849865	7.607307553180537e-07	0.1027769859652137	0.06774831923364785	0.02069342641919236	0.05324102008374972	0.06742387458337647	0.1044982489716161	0.05117971535390121	0.05630333149649334	0.001015763895576338	0.03727276469944183	0.09313572318358967	0.1413274892199175	0.1164060896302147	0.1313482671729777	0.119302099230653	0.1188206752945626	0.1014971713346245	0.01614235123684685	0.0974661594205235	0.005655426046613203	0.001001066494617365	0.005662797008131775	0.001003104366333668	0.008653433387226989	0.002966557194097633	0.01441757659985666	0.05877646912626075	0.06010331277456535	0.2294131959025642	0.2161190849595107	0.158594646231539	0.1995512393970146	0.002779336211316878	0.01316818592066339	0.03328106676495518	0.04502901945588563	0.08715427796628755	0.09296475865214424	0.06280881734142346	0.08159550861090872	0.06317542046757839	0.09798839074387676	0.001134876743423155	0.002151210644755115	0.08041043598084703	0.02931180482755107	0.06866057856612462	0.08503207653548039	0.001015566102272274	0.006035578212022719	0.001022246503360397	0.01910794694415116	0.1332315746629359	0.1680599878344968	0.08421310697537951	0.09899773967723131	0.01398247835608637	5.418766104938754e-07	0.001259730350084861	0.002989694673550234	0.08903006874895517	0.01143981557395814	0.2115697904917538	0.1886534522805826	0.128548335201729	0.176460496818535	0.03865679153241903	0.0289284500602087	0.001011992438797086	0.02888633135692837	0.001006826512585554	0.02119922173107319	0.001002636755629336	0.01104758780782537	0.001005168600700299	0.01436401784387596	0.003170851016661498	0.009989918407452175	-0.01389631651088862	-0.0008191827634827715	-0.04521012289244311	-0.05360985610538516	-0.01385579266352101	-0.01577099320175001	0.0010118982270974	0.001006519427291925	0.001015595910990473	0.001027203763564108	0.001019624275992393	0.1747129660396798	0.24401069086785	0.03931386461125343	0.001036002736912663	0.001245597862963956	0.02722813247116192	0.001187121750148901	0.001002565176091208	0.001001387453221115	0.0520193424060043	0.181228387857213	0.383135273025518	0.001018451758162694	0.001018682691947034	0.001006162726543674	0.001042146371963054	0.001030822699231218	0.001018123762182478	0.001006803695577839	0.0979389947665044	0.001028293464101038	0.001061837240188931	0.001009168842839634	0.001015444076883602	0.00102638147995312	0.1087752839360322	0.001024036121191219	0.003780915352370935	0.003316844539070073	0.001001930316991823	0.08405184713652798	0.2878739135877902	0.07102912463247872	0.001008003910224859	0.1719584963475821	0.1262721484066398	0.1408642911848185	0.1512626554791006	0.2026551989412027	0.001067210305743059	0.001810510530635374	0.06772222375387206	0.04560304939692107	0.157220288013323	0.04466956372202335	0.001019516682351927	0.04034934186334441	0.1053080881241052	0.03967723610537054	0.001018163852070145	0.001014172129742765	0.001001219771175292	0.001003578653238857	0.001014867771908493	0.05733215783976441	0.1687118491916722	0.1672835595399771	0.004914771940761327	0.04699302966992981	0.01569286057263225	0.001003985031127047	0.146243028405503	0.001062987765448273	0.04146110481059036	0.06558988651829323	0.001019436929504037	0.001023859290945289	0.191870579144069	0.07197687268721255	0.01115828431608073	0.001013301463628811	0.001004034176725461	0.1920830109696506	0.3141916584139531	0.07461227858092721	0.00101471118939504	0.001010781044489764	0.001004128505847671	0.001008069793938943	0.00617406224315744	0.007117254559246716	-0.01449881639020725	0.0005922325621975751	-0.03911789366369765	-0.05669623586948355	-0.01552493990224952	-0.01420008928138491	-7.759641549369808	-2.664789832793764	-0.12111588446691	-0.03024194568200447	-0.7007178229676749	-0.2062993266078055	-0.05015154440373789	-2.301870896975644	-1.785699436365362	-0.6759151529098737	-0.09994801565795723	0.00303152301274579	0.5908295125158681	0.02172055787691638	0.05540459952257064	0.05910440580009794	-0.4045485048571367	1.693276844030361	5.836818077461529	-0.08816320937625727	0.03570597718787637	-0.02930756215678606	-0.1250841376343968	-0.07010643878971627	0.03414490343044935	0.006299989168247323	-2.047000013221515	-0.01656073600877409	-0.0134321330419153	0.004059028003514729	-0.08491253171554394	-0.006102622613233779	1.931702215065616	0.03325118639642146	-0.2972016643002273	-0.4099950252968999	0.03112056195296412	2.243142748131901	-2.259892935735279	1.302917630633207	-0.09708165643493079	0.1021880976686312	0.2251639413529676	0.111805734949893	-0.09337821060304748	-0.9025130208777171	-0.009608520317847985	0.0003212114681725053	-0.9885533397233308	2.254491685745656	6.177002915501364	-0.3909047673325133	0.05636767471848759	-2.090031011176557	-2.660332165794085	-4.716542559235457	-0.896771728699153	-0.530259972938499	0.02341948117973408	0.06007118599865981	0.007594244604588221	-0.1618177345401091	-2.669255368439028	0.5465610305548954	0.1869121936717774	0.7619823543103039	0.6411209809765732	-2.272189442465525	6.787903970380252	0.05424746758686901	-0.7687299312466053	-0.24234237368313	0.06366318804519373	-0.01369984471694427	2.39251687765311	-0.606741625767791	0.004379816982117169	-0.01366062118379441	-0.9703981871569531	-1.355171283657367	9.241372124909615	0.2801215694980304	0.08792221291381344	0.1950460363484013	0.0778036940442806	0.1157929078351844	-2.603627886857896e-13	-6.232326243665213e-13
0.11	-0.002240071908113824	-0.04761691807123147	0.07063949911591173	0.3552664650484104	0.9135112208573958	0.001984851098531186	-0.137190890603748	-0.09757431336169249	-0.07348135005585334	0.362334779804756	0.0619700257087941	-0.08127838342240279	0.005129514132934638	0.06272214059366715	-0.08596189528816552	0.7779318826012417	0.2455415814840976	-0.7779318826012422	-0.2455415814840821	-0.3790094985896592	-0.05061382496075055	0.02289545223036607	0.01309360301766174	-0.1366404039263658	-0.04863074347343822	-0.2687559154506661	-0.01499797271731038	0.5191733947545509	0.8548673845591583	-0.05378869759489038	-0.008964869140707196	0.6593856831734464	0.05377766417365368	0.446633168091802	-0.5691233099070473	-0.359103450370895	1.550581399036545	0.2311905143320741	0.1058361509486977	3.070653121368264	-0.7407826028809874	1.130815096456695	-1.836493879692925	0.8614294584424212	-0.4550025960266573	-0.1604136140825002	0.826305604479319	0.0002791348485652468	6.676150132004878	0.8323700383968438	-6.676150132004921	-0.8323700383968422	0.8838387643783224	-0.2756093531009892	-0.04447722504760448	-1.335340505390748	0.3878668203398867	-0.0446975298868218	-2.202765605827186	1.48718770319784	-0.09433152931822489	-1.673136706841744	4.79851118766536	0.09471919839162025	-7.851593020968653	0.05823338351708191	0.001436080665674213	0.009935638106275005	0.001198047942116297	0.009110872544042029	0.009678229327632805	0.009045215295092264	0.003700640783882836	0.005498332656947552	0.001035454189941976	0.04006054915504871	0.1960153650586895	0.2086357331548079	0.2598921712371592	0.2539001578909398	0.04663710792125882	0.04587022603115155	0.001101228377381096	0.03207634254397412	0.001312770334289904	0.05956325152171842	0.02135785568459635	0.03717944389783518	0.001127965362033012	0.01133180636426629	0.001005904078257511	0.01393160375188283	0.001002793877223648	0.01301016576984709	0.0537197164839996	0.05166396987542762	0.1547920042632881	0.1662606611214025	0.2979602983592745	0.3321352508741762	0.001362375996488717	0.01993294103066564	0.001025416021929318	0.01244775397854396	0.001034176843560217	0.01023022771884984	0.001910145097986992	0.005236174821825906	0.001431130981970759	0.008404247658643211	0.002864107227029702	0.05775213984580621	0.002248983151405421	0.03595058338111972	0.118217126102553	0.1130844089205249	0.001148871444298855	0.0118548764152179	0.00113817817772837	0.011800365635932	0.001010921646090638	0.01547062681739534	0.002026294744241193	0.005447271420289002	0.001025229693734008	0.01853191610326781	0.0946281177196633	0.1123770819727788	0.00102796650769609	0.03227752537189309	0.008099815198256408	0.005778270853107022	0.006987314165983727	0.0129973808155127	0.001002013419318248	0.005545036707591372	0.06787807017369617	0.05892014742934212	0.308061230296261	0.2859939131797317	0.0532538905963331	0.04717012000514536	0.001236927164823377	0.03209831175344078	0.1684424475805751	0.1606143543481516	0.122431882887818	0.08439302258521025	0.1378029258689031	0.1077398997811188	0.1438952614240764	0.1500398997867791	0.2088283006003913	0.1902179344587672	0.001044568122575621	0.006157174262786151	0.002260508854821723	1.334754351921798e-05	0.09130745890004797	0.06078533955015215	0.03044040485267689	0.06709141761421257	0.09210897689842976	0.1365389642308244	0.04625303657033682	0.05142492121015629	0.001017373027619462	0.03782614855464234	0.07166715218789876	0.1248304278561032	0.1003513974082073	0.1000050318213494	0.08188634308763755	0.075050649885403	0.06033851545168874	0.01308646396935722	0.05721011009917339	0.005192161718103225	0.00100118557888774	0.005973815460904683	0.001003754818579901	0.009127157214889839	0.002198022701789727	0.01384645039494461	0.05943160871839563	0.05976369757399927	0.2039317308452802	0.1908075641260669	0.157000233869151	0.200190301772859	0.008010580466906328	0.01891702186086954	0.03867717696269246	0.04996324173327607	0.05443529154476853	0.1021699997794953	0.03695071712933917	0.0693292919833821	0.08455938219665968	0.13577198898958	0.001116519983042552	0.002766252281578089	0.06274396850242328	0.02244482287006851	0.06598725240824645	0.0819569750870892	0.001021009431899666	0.006751101474415433	0.001024372901541688	0.0191072709793414	0.1481296724375661	0.1831193039911369	0.08028395891425083	0.09507403832468794	0.01159818281983041	8.667532197788226e-06	0.001139573725000842	0.002878390200734587	0.05083762992909834	0.007241590508786949	0.2023190504866905	0.1754177945831586	0.170266397172482	0.2120715414085535	0.04612352327514991	0.02597640720891922	0.001480291903906117	0.03049701518954074	0.001008309614463489	0.02313716823307764	0.001003181652880722	0.01184226347469379	0.001006234847231845	0.01550493813442129	0.005262088898285718	0.007052372193085799	-0.01439657163286862	0.001314071165691866	-0.04008408406481659	-0.05617213620611743	-0.01527812817539112	-0.01436799023760234	0.001012025758426446	0.001006761173138861	0.001012434555220663	0.001020691317250648	0.001020430202306435	0.156649709936958	0.2264472107821064	0.0396598585794582	0.001253106426766185	0.001212995973609698	0.02578995069718135	0.001109411209278038	0.001002986240222732	0.001001606246558765	0.04115935264115114	0.1699556620518269	0.4090148118795928	0.001019084080933355	0.001037432972965299	0.001008058273329048	0.001037042846449378	0.001047966679304729	0.00102119386246789	0.001007777303522927	0.08554682126213703	0.001021072121758707	0.001060104669975364	0.00101068248092875	0.001013548657329025	0.001028494817122887	0.1246066198177107	0.001024121492207561	0.002452318743112071	0.002325702584370584	0.001002134127139538	0.1240834376734806	0.2631161060161721	0.06995200637679688	0.001006918147197186	0.1704319817989218	0.1262338870329775	0.1402584561195756	0.1296150458829397	0.1808110130242427	0.00103916892813024	0.001412442116836215	0.08188631035026513	0.03781786600819682	0.09479006526657023	0.03647050927729557	0.001018650884974417	0.04491383366413506	0.05324842844387317	0.02036130881000947	0.008333902666731464	0.005772711486321028	0.001001385428997378	0.001005153501495558	0.001713159858931102	0.0627640109524452	0.1508563999360593	0.1432103769577544	0.0208634683410871	0.04324874423120797	0.008382022953663347	0.008524546195288099	0.08143303679367822	0.001126528663698426	0.03820911034358092	0.05994308064717944	0.001032797978884526	0.001028892877228063	0.151823626458227	0.0776570519547292	0.007187652323283693	0.001015390625783307	0.001006860318366265	0.1813477428685366	0.1581954523425044	0.03781385638892274	0.002774805840639415	0.001009067911282656	0.001003427377789897	0.001006730789584897	0.006623748104012421	0.004062920085790712	-0.01481503094897769	0.004024795977662162	-0.03573099755808515	-0.05831513657615691	-0.01650301430577454	-0.01309930803842863	-7.929387855420533	-3.220852976535618	0.01816478425113205	0.01479507462833568	-0.3377264305468597	-0.1365829124299166	-0.04550376962291407	-2.066855289446655	-1.662040374456432	-0.3543155448347955	-0.0702357966999806	-0.003566217867466699	0.4035374761584621	0.01032885436587371	0.04993532430621685	0.0620422419787579	-0.6093734756463294	0.7542043524216034	4.281231839348655	-0.0381034328503395	0.02982073325804424	-0.05068112947545295	-0.04042605314361662	-0.0081177468837497	-0.08991133824052547	-0.06356295920706911	-1.650075663141228	-0.05244341965170914	-0.0195760986480807	0.009655854013628423	-0.1058637203951006	-0.007657370103604016	1.703161588491498	0.03430696858105725	-0.2109261243247988	-0.2561602539601103	0.03063401183395385	2.487643270862699	-2.153224365479363	1.090250614464988	-0.09911419274602486	-0.07733385872576946	0.105102047659162	0.002684412189712951	-0.8388751471084243	-1.306433051479704	0.007920716567666257	0.002800861581378312	-0.3994626639926465	0.5995875642140639	0.4193676440767451	-0.574001632415485	0.05217663619471277	-1.242196691307538	-3.408809666462461	-3.90061206013759	0.1337278606567231	0.2826728550618109	0.03543044162094144	0.04334592248861279	-0.06918420519844108	0.07368780680065877	-2.390504829215033	-0.4518720492078975	0.9092470795075541	0.2469567166465368	0.5309455132065387	-0.520069799983148	0.8291827928714364	0.06694795859693925	-0.5978094631023906	-0.3740829153338062	0.07567035057111825	0.006988497277077345	0.568058427311931	-0.1938194845993032	-0.001379506667995219	-0.008131171307323637	-0.03590003117763141	-1.281924300530489	-1.464802219617025	-0.7230212505016195	0.2250475577033826	0.1930620848971682	0.0803630254798184	0.1128575991416449	-5.976333976918725e-14	-4.129754172614183e-13
0.12	0.001486471454697196	-0.05292884383284546	0.06796223044942276	0.3705631123205755	0.9157822926631803	0.002973073473623143	-0.1056475426367764	-0.1042692926275471	-0.06035326950499156	0.3440865277996401	0.06988039469656392	-0.08589766348669936	0.003961178606697586	0.07026760169405832	-0.08670368699563712	0.8415153164285413	0.2523328602435977	-0.8415153164285379	-0.2523328602435985	-0.3698102676748007	-0.05325901395146901	0.02240967720547657	-0.0001537753236424529	-0.1327849815308895	-0.0489203672219297	-0.2731803602562317	5.257886029223136e-05	0.5190325949343526	0.8376235106956487	0.01001999718007896	-0.007868668919854285	0.5875088971046715	0.05400150183029136	0.302585016441781	-0.4838895843695371	-0.1730024203647795	1.509125826754476	0.2237253365131901	0.09083569783221562	3.231597646181409	-0.5785025615363799	1.481436031769232	-1.818189011437333	0.7088254696351406	-0.4839007388794829	-0.07687410073351938	0.674084227267729	-0.1519668078136729	6.03507349910077	0.5227221323704597	-6.035073499100771	-0.5227221323704596	0.9536568562136073	-0.2535497323784278	-0.05283251290004198	-1.313669411493571	0.3826119560549716	-0.01501545187288963	1.281964343761522	1.500522623496101	0.07271454851223871	-1.770696421443728	7.526002801324819	0.124862928730702	-6.405844411540505	-0.009278673056543996	0.001232554616308856	0.009885002313780658	0.001106272323842469	0.009255217301782819	0.005548579589274087	0.006492946230277043	0.00241487121231424	0.004546968397687833	0.001028465542565481	0.03974483068406388	0.1776591624289043	0.1891581118312678	0.2448484574719169	0.2381266373778777	0.04360099751286431	0.04341542867764951	0.001234945318953647	0.03157606880490993	0.001255751201387306	0.05952627156768329	0.02302177106636048	0.03997060884565716	0.001097290625944604	0.01140712818520632	0.00100462086235021	0.01448003857662317	0.001002284858131937	0.01365602665581145	0.04539757405691205	0.0446793820112313	0.1581971378467972	0.1686124802166956	0.3395752482500645	0.3676537148088616	0.001197751223661554	0.01957970676905049	0.001036439434236212	0.01278221882836308	0.00102216575261597	0.009900542716580142	0.001489774516698695	0.004773207173840952	0.00125200084674281	0.008295235247938954	0.001981382103347181	0.0577396284888583	0.001653839316998812	0.03585214928242996	0.1020727830847475	0.09823996796095347	0.001085486368479654	0.01127941763504279	0.001100207094361735	0.01172146766480244	0.001011230859853643	0.01557851848062188	0.001539853367526349	0.004670841784899051	0.001027389675135102	0.01848477599974215	0.110627102353528	0.1284994175379001	0.001026144062031968	0.03262430437335239	0.005041932674228294	0.004091513429479078	0.004489146632882727	0.0108714811837608	0.001002128485620697	0.005815646083993006	0.1011624904373944	0.08444679548602178	0.2884018749738094	0.2654617655894277	0.06027891590357488	0.05614328771160423	0.001126191573452688	0.0311104590863666	0.1688773744705717	0.1590517906109154	0.1239468662036789	0.08485008518763965	0.1386363465006586	0.1072438456500836	0.1335519486083584	0.1378631557118437	0.1941562430634515	0.1748696567013477	0.00103411982454622	0.006125548154455596	0.001742625974161848	6.887217210882809e-05	0.09066482041347509	0.0598506646133959	0.03173469447660393	0.06691276624536856	0.07812125996257767	0.116650152007902	0.03976574008419619	0.0450388119991532	0.001017744093720196	0.03827364822078121	0.06113516417591706	0.1158272467993412	0.06815440376119378	0.06716217860509734	0.0504438970125497	0.04354544334096475	0.03886096710865213	0.01577958015916281	0.03524348893378238	0.008210198104338302	0.001001327961628928	0.006304330485003472	0.001004867701019446	0.009693798696214744	0.002160530752502087	0.01408659810397087	0.06223369890878613	0.06117293115800498	0.1806494954684719	0.1683598677558773	0.1464945831095712	0.1898513285364783	0.01841558015416567	0.03028096921347281	0.03976311304750715	0.05041004609820673	0.03180302555225079	0.09020403429059069	0.02580557713147277	0.06441379427230802	0.06733070962703212	0.1157793888834837	0.00113912227847895	0.003453911792941495	0.0511262840169464	0.01749275550846861	0.06197025771201124	0.07752231824177001	0.001030413409636736	0.007473562945897229	0.001027953556056464	0.0191161937387756	0.1408031219829774	0.1783953978534999	0.08052484967159181	0.09480493318801955	0.008422372290406446	4.553270289280865e-07	0.001080531846246187	0.002836453288567403	0.0281766938261512	0.007388750844405985	0.1924191656192701	0.1632156853759258	0.1312469051357277	0.1602516721720017	0.03282075723696569	0.01741820283528297	0.002592902289822539	0.03320394259268671	0.00100819379876323	0.02507083984595177	0.001003103221511999	0.01263948004046077	0.0010060978636065	0.01663049880409432	0.006258958766063685	0.004036967139326345	-0.01477413304604225	0.004313531419060014	-0.0361174737185327	-0.05810549671081047	-0.01640428961503117	-0.01316646842091562	0.001012153289759409	0.001007002918988148	0.00100927319944721	0.001014178870934151	0.001021236128623339	0.1385864538342354	0.2088837306963619	0.04000585254765537	0.001470210116627393	0.001180394084256794	0.024351768923201	0.001031700668409212	0.001003407304365142	0.001001825039912319	0.03029936287629572	0.1586829362464424	0.4348943507336707	0.001019716403705942	0.001056183253984612	0.00100995382011836	0.001031939320935802	0.001065110659380636	0.001024263962750407	0.001008750911469879	0.07315464775776767	0.001013850779416575	0.001058372099759803	0.001012196119017158	0.001011653237777846	0.001030608154274112	0.1404379556993881	0.001024206863222051	0.001123722133852038	0.001334560629668665	0.001002337937282068	0.1641150282104335	0.2383582984445524	0.06887488812111552	0.001005832384174054	0.1689054672502618	0.1261956256593156	0.1396526210543329	0.1079674362867823	0.1589668271072857	0.001011127550520456	0.001014373703044685	0.09605039694665848	0.03003268261947345	0.03235984251981951	0.02827145483256989	0.001017785087593469	0.04947832546492533	0.001188768763639406	0.001045381514649062	0.01564964148139504	0.01053125084289898	0.001001551086820784	0.001006728349750635	0.002411451945955817	0.06819586406512684	0.1330009506804467	0.1191371943755343	0.03681216474141111	0.03950445879248675	0.001071185334699698	0.01604510735945213	0.01662304518186107	0.00119006956195123	0.03495711587657155	0.05429627477606553	0.001046159028270722	0.001033926463528376	0.1117766737723841	0.08333723122224487	0.003217020330484733	0.001017479787928585	0.001009686460004705	0.1706124747674222	0.002199246271059347	0.001015434196921993	0.004534900491879819	0.001007354778075472	0.001002726249737719	0.001005391785233358	0.007073433964867392	0.001008585612334795	-0.0151312455077481	0.007457359393126768	-0.03234410145247263	-0.05993403728283039	-0.01748108870929962	-0.01199852679547222	-8.017147403144111	-3.349584777457984	-0.06543942194820888	0.004922233302804521	-0.2123258512998536	-0.05105462764182084	-0.01299671052238002	-1.828034833930942	-1.483520211278682	-0.1574295236882249	-0.02767802578177898	-0.002562935824856072	0.1423855281259027	0.005895181609528471	0.0628087589502668	0.06755990662440413	-0.7822132273546124	-0.303635012196731	2.841824016858365	-0.04144337210229786	0.03969958618591381	-0.003896105802801965	-0.07144737806994725	-0.02719587134320248	0.1476843962015287	0.07933654888257523	-1.331944771915114	-0.0575127829857965	0.009699818161021726	0.01125643835784855	-0.0339436661594383	-0.0002823558631220547	1.530642437050992	0.03498604788134568	-0.1267803156117511	-0.1823585103473766	0.02215594378968903	2.594794849847426	-1.934535024054844	0.6697427925323065	-0.09791826299758989	-0.2308435034418964	-0.01343546339942981	-0.1009869039618076	-1.598893984740578	-1.773796383593063	-0.02218511658794991	0.008908774612338279	0.2171076096172392	-0.5513180941189813	-4.208902580923432	-0.69244455220399	0.03519083690223555	-0.5912549497673443	-2.960255738717123	-2.263578786290799	0.2530289627659765	0.1660001700070347	0.02731879539783276	0.07865471674217873	0.169849027423251	0.1879520223693073	-2.096490475794956	-1.64904609188374	1.309934476140335	-0.1355012282002737	-3.59312034227037	-0.8020456591843232	-4.76733569998555	0.06877104247995863	-0.3857470120683052	-0.5142534530984734	0.0650508298317307	-0.01178010600663987	-1.564127581204059	0.124177617400492	0.001112244815633208	0.0002128909130694656	-0.1013211069982267	-1.148461585620207	-8.244810640401653	-0.841110734967916	0.3071709269989316	0.1941910585261809	0.07831187382705708	0.1127209836636668	2.338991496838248e-13	-6.155311568980974e-14
0.13	0.004001677487305917	-0.05716622178101264	0.06713159825338917	0.3854617126211594	0.9180188837843791	0.00379154929293744	-0.07263480962013363	-0.1088286947724241	-0.04462314207453089	0.3257580835169892	0.07604853104746111	-0.09102055677067693	0.003402511120099618	0.07611703255867777	-0.08895646271336355	0.8980284259605831	0.2560009456914812	-0.8980284259605762	-0.2560009456915051	-0.3599697992255381	-0.05570815978116028	0.02183536962777966	-0.01316612772261876	-0.1289778601599121	-0.04897099408727159	-0.2596389767172205	0.01488107553896344	0.5207497749813411	0.8195038770257175	0.07958998240653317	-0.006539424325170733	0.5273869724486183	0.05355688273419657	0.2050466890977094	-0.3653905651438258	0.00253828790447856	1.471273354548017	0.2238249443468287	0.07291764273267422	3.365000571008442	-0.333920085103092	1.63898940184358	-1.852027700276079	0.5292048687535577	-0.5405952877018891	-0.03866499203511756	0.4996482144240546	-0.2946741220334321	5.272384356138226	0.2111290825987396	-5.272384356138254	-0.2111290825987326	1.013694121093683	-0.2377076002349677	-0.06171611399843989	-1.291250247067767	0.3795007297321166	0.002800308464245897	1.360931529872835	1.461560014700902	0.2695017949800456	-1.844976716632464	6.152978547001521	0.141523236007259	-5.640869001194749	-0.07663431780323494	0.001124566354456134	0.009995304826995715	0.001057685173889084	0.009520176476618653	0.003338884370562542	0.005133641085241037	0.001729502609832995	0.004005969753704266	0.001024993845022183	0.03961613107694364	0.159667650309014	0.1717509634457788	0.2300332826234601	0.2241123149804672	0.04074647278089762	0.04134192384891486	0.001357952145369118	0.03133507567272825	0.001212926756099328	0.05946482133958184	0.02476246981782312	0.04144941200302447	0.00114624830862701	0.01152800823525036	0.001004125104399133	0.01509944745490534	0.001002104942058629	0.01436669006347929	0.03644260150399598	0.0371102259535904	0.1565761401527728	0.1639581124236104	0.3733755118065554	0.3916696599279825	0.001110721190141084	0.01937205832317446	0.001076938521476272	0.01317186156902118	0.001016871409627922	0.00968149010628197	0.001266620941028229	0.004447085949838913	0.001160130122631139	0.008297439006710955	0.001512870159354334	0.05818250900990717	0.001338062961293012	0.03615193352990102	0.08722802463226456	0.08542367551914486	0.001050863359796668	0.01051998278197589	0.001078772933917084	0.01175136790884673	0.001011823495446676	0.01572160625396017	0.001281124971023121	0.004041697331788392	0.001029821871774695	0.01845567123784553	0.124985282925253	0.1428220381020881	0.001025400190476136	0.03298862556360032	0.003119989329092991	0.003012225042231345	0.002912696993007094	0.009463759605639974	0.001002318193256571	0.00605957361663849	0.1333789968857236	0.110106470053385	0.2686812811099156	0.2471208968874603	0.06737386703853422	0.06230504492409717	0.001067202495501611	0.03003898660458024	0.1676936939964659	0.1558668358230813	0.1239949437924991	0.08403777687878834	0.1381638789600846	0.1056246952284659	0.122677992522002	0.1239907964424773	0.1794262331838449	0.1573781425165686	0.001023631271803941	0.006042543888285974	0.001389077332779036	0.0001917361140472507	0.09460326541219469	0.06301674950850328	0.03470841333066688	0.06638884395628077	0.06209722366189924	0.08800026227073411	0.03370776828819243	0.03911698503583814	0.001018102258551488	0.03854144882606513	0.05507095656246658	0.1105139976140048	0.03968668712592221	0.04322302083681026	0.02791383583967504	0.02616372640595568	0.02712263311155745	0.01373380274246605	0.02328912808924241	0.007069935708530119	0.001001483863846689	0.006646716050623295	0.001005995521643847	0.01035201922480025	0.002167719709223738	0.01453649903386497	0.06611549498100046	0.06367677958306278	0.1600648708497241	0.1490092723468435	0.1334529420122179	0.1735936523157578	0.03166144312304455	0.04441268243899011	0.04055415316220624	0.05002170612480304	0.02100599233701912	0.08134019967456289	0.02017767800852711	0.05911808706816214	0.0569266917428923	0.09745809147831751	0.001593552455630092	0.004243995627184855	0.04344315936433119	0.01420875703856707	0.05795390554054549	0.0729050835497029	0.001063953984368811	0.008130218316624489	0.001030330183818082	0.01911919540780951	0.1241693211007639	0.159413241695027	0.08181839041271474	0.09597105595920846	0.005625896605115189	8.165460346140008e-06	0.001053561717228559	0.002865901034089157	0.01538498771382266	0.005595742355074807	0.1807137592939405	0.1520769311628197	0.08873706206693981	0.1049093372252655	0.0179472371302282	0.01122846405981099	0.01056740207115039	0.04330646000444211	0.001007792919594044	0.02692562113247111	0.001002911443249325	0.0133863521364932	0.001005736419080137	0.01769185228463686	0.007190571452997487	0.001170768951253692	-0.01510032717561143	0.006625342491276837	-0.03352528177432251	-0.0593807959194704	-0.01744912642969261	-0.0120826549603384	0.001012070047219027	0.00100719326654226	0.001007455181943991	0.001012483099427485	0.001021502874559138	0.1236003385486174	0.1982938726939546	0.03505578623137308	0.001499535995058006	0.001158107925953592	0.02874578805742395	0.001337262184326556	0.001003779979555121	0.001001996113144979	0.02192266873891877	0.1499258620639221	0.4503500461666947	0.001020420191508989	0.001172321317879342	0.001012552249337909	0.001035834709051607	0.001063887100850228	0.001023549495809936	0.001008851285599882	0.06119803909455768	0.001015645553708195	0.001054841507771826	0.001012646810784479	0.001011262449556627	0.001033829585331475	0.1504720430626383	0.001024980636598751	0.001072184642527477	0.001187582467128366	0.001002665948120301	0.1936755611625577	0.2244711008472755	0.08286779552365807	0.001005756706484257	0.1630478895206358	0.1222064122752723	0.1355161890878195	0.1051773007465608	0.1512319560865779	0.001014058263129575	0.001025375729547459	0.1034213759914319	0.04510036290588317	0.04876490282055557	0.02514874647290812	0.001019058744292031	0.04575939070309842	0.006715580211247912	0.001109594396831089	0.01160370337075053	0.008686039403135806	0.001001726500706466	0.001007542243617334	0.001975260121835495	0.07351399469131804	0.121139045153803	0.1086539018941063	0.05502683356394411	0.0431941771917208	0.01503968496980104	0.01198208416135413	0.06634248598707403	0.002809276541966545	0.03338568355356139	0.05170036968765703	0.00114345853154299	0.001031853531942302	0.08817599365512961	0.08371490536233844	0.002168775037779725	0.001032262393307333	0.001007272725413936	0.1529453579771442	0.04810451878376518	0.001026562180539776	0.03135340554747987	0.001007393456038085	0.001002699693179942	0.001005333604372718	0.008215894130435109	-0.001565682565683745	-0.01540178663947118	0.008271540042013631	-0.03187803408759238	-0.0602135020374425	-0.01846839342066858	-0.0110661440316543	-8.020808023133348	-3.144794201839052	0.05200550255676825	0.03945985706845142	-0.0809740710880746	-0.05037364450264899	-0.008376682691391772	-1.660730137794579	-1.320226774391585	-0.25400124379555	-0.01859896645969684	-0.008588692404075166	0.1669219576158679	0.0178932501366084	0.06316583872126096	0.07487922524572113	-0.7387333816866356	-0.6100348749793589	2.000397274797125	-0.007711165880145293	0.04011403195021666	-0.02978048501901141	-0.01076319279167961	0.0154868126680261	-0.005222410491110672	0.006150235113819977	-1.23258577235998	-0.08834890245994187	0.001688223985065678	0.01651250597677589	-0.07518958576529995	-0.00392755444104274	1.330430217110571	0.03779591782166709	-0.08634262837324093	-0.1056058166867184	0.02533952688606558	2.52635329501097	-1.733194153175478	0.5950597697302183	-0.1134849969518682	-0.4061772996831924	-0.1489863564084163	-0.2228624303102812	-1.19555177237866	-1.680061707847921	-0.001568745901657315	0.01480896593710181	0.406016167214326	0.3317600912351805	-1.670082563474766	-0.5078194752891922	0.01836777250770036	-0.4817887250875647	-1.792248407460979	-1.244850314521223	-0.4918017407067589	-0.2931076529888285	0.03792522159300878	0.06071097782022745	-0.02218170781411059	0.3005931839085709	-1.775980399704146	-1.585644001538866	1.502636091267298	0.03786697739673563	0.8246805381184925	-0.3781450772771424	0.3488301708614932	0.09321543121852359	-0.2748548540314184	-0.4186190858032137	0.06577301141892766	0.006180910441774103	-2.125211826107031	0.1081042814854504	0.0007507890911404745	0.005279174705305843	-0.2097030531137316	-1.100012460092469	-3.108738155230553	-0.4074576495743099	1.596095219569346	0.1778858517569147	0.071203714558532	0.100595535019223	7.756511061765297e-14	2.182132566193109e-14
0.14	0.005679215216969685	-0.06027274633354575	0.06792624234238784	0.4000021618350461	0.9202634326815908	0.004432589862585976	-0.03846649893932481	-0.1109585386829828	-0.02808548251764202	0.3069554166901953	0.08055255343552468	-0.09670791663640367	0.003111766857995638	0.08033749135817755	-0.09251888516221678	0.9470597225278491	0.256560124403448	-0.9470597225278466	-0.2565601244034568	-0.3495512395038416	-0.05804172928969754	0.02118161269832478	-0.02602776384031668	-0.1251811987043736	-0.04890615645943326	-0.2472693463421598	0.02921144520352704	0.5243982375158429	0.8008890482812084	0.1283792541808086	-0.00502745928375692	0.4742449474502581	0.05252903204140164	0.1350513558426407	-0.2577189052402256	0.1520528366426869	1.437495609415016	0.2253168916616231	0.05534864789906409	3.462713179013426	-0.09259091467793308	1.642942457058961	-1.913033520283579	0.3760026770608419	-0.5967940552254206	-0.02328945574152696	0.3482898142753868	-0.4138961540297711	4.538710906146239	-0.099059214812988	-4.538710906146239	0.09905921481298806	1.06927511070034	-0.2304344681472789	-0.06872238325148385	-1.283526155238006	0.3805199729671465	0.008077446763129345	1.047613710971031	1.400897220670173	0.4589710460149634	-1.869735436359437	3.369860110890327	0.1614070180760712	-5.009864480001905	-0.1259249923927862	0.001070526663390118	0.01021522392334411	0.001033492778974142	0.009872219551044215	0.002221028203969447	0.004444686940425905	0.001384918239106256	0.003674924640922107	0.001023392214941052	0.0396646275943427	0.1424768587689619	0.1557968031828348	0.2165516815085605	0.2117044517662986	0.03689876939803523	0.03840080776720493	0.001434102635462871	0.03124252215950126	0.001180369250057821	0.05937726606684726	0.02776279529021872	0.04357998508334306	0.001323504602909907	0.01175724162273332	0.001004063781394775	0.01578521179132692	0.001002100609713374	0.01515974016744197	0.02762015056502804	0.02976240642718822	0.1521353321226458	0.1567558561459356	0.4005524774893937	0.4084423056613854	0.001067559078661684	0.0192729864752684	0.001155263820423018	0.01362220086748492	0.001015525298621061	0.009507611641230755	0.001156912334307833	0.004218216795857634	0.00111357866559449	0.008361975292140953	0.001277796118426223	0.05871289790910948	0.001180044083560189	0.03648575267477875	0.07331499023306969	0.07356281139551393	0.001034454909537557	0.009632945289361001	0.001066293024338399	0.0118633920114013	0.001012345122839362	0.01589179639359203	0.001151454854224509	0.003500962844096003	0.001032648876317935	0.0184384457748151	0.1373198141519153	0.1550389927066311	0.001025415493535853	0.03337857728258504	0.002124074061604213	0.002419355531286974	0.002044767096552748	0.008630964621804982	0.001002577087507472	0.006296635904585112	0.1632314631717543	0.1347581260139699	0.2506887707921964	0.230806773789219	0.07743056499060429	0.06869350550149457	0.001037675830287944	0.02889858387531283	0.1646899105723939	0.1509276477060828	0.1223855855116472	0.08187115489871051	0.1362141567810779	0.1027862120449012	0.1149889834708033	0.1135526421991826	0.1671535639125071	0.1421573174546337	0.00101985535122695	0.00595111305117695	0.001217561765405511	0.0003479505338794916	0.09997818820604995	0.06776912391383094	0.04329920475322492	0.07125249716873959	0.06027314976977941	0.08026835679911667	0.02897534305213297	0.03456444979729993	0.001018918396870206	0.03864097343804977	0.05001714406325214	0.1059835955418395	0.02596104282333634	0.03202375860544748	0.01540668108042268	0.01800672277438065	0.01884006088977332	0.009351199452958892	0.01597184828005071	0.004366944968125726	0.00100164952666638	0.006998172993738785	0.001006966298340123	0.01106245002967507	0.001953551430966937	0.01479670662056709	0.07061122883945065	0.06694030526144573	0.1424333066852085	0.1327932238879471	0.1212354829256244	0.1584753515201286	0.04691289044634957	0.06005824948483082	0.0426898083157289	0.05076806052349649	0.02193146431741577	0.08678418743400777	0.01525114452412711	0.05442990681400989	0.07316453971344539	0.1076710713387985	0.002628849299138647	0.00539761455410998	0.03850625751070225	0.01191961498546765	0.05455562397477536	0.06896142451568994	0.001129381536882336	0.008778878515984722	0.001030480998869065	0.01911582129888706	0.104248654100041	0.1380329978190437	0.0827110645789314	0.09694816571066529	0.003683473525245694	2.18912535768442e-05	0.001047475374508621	0.002934087113071956	0.008573397494410292	0.004146240537235403	0.1665480755711904	0.1408009721122687	0.08209893199526162	0.09237527294169125	0.00995634867956215	0.009056637254901023	0.02750314845488956	0.06278110026828292	0.001007611928941725	0.02865096994060107	0.00100280231762586	0.0140663777152046	0.001005526682390505	0.01866332595590538	0.008262749125687042	-0.001500809230116202	-0.01538941930661649	0.007938733281273643	-0.03235050621633243	-0.05999220549209847	-0.0184556085088258	-0.01109979529760086	0.001011986804682436	0.001007383614100981	0.001005637164444882	0.001010787327924364	0.001021769620496873	0.1086142232629999	0.1877040146915478	0.03010571991508482	0.001528861873493569	0.001135821767649942	0.03313980719164646	0.001642823700250227	0.001004152654747858	0.001002167186381955	0.01354597460153667	0.1411687878814011	0.4658057415997201	0.001021123979316099	0.001288459381777869	0.001015150678559494	0.001039730097170558	0.001062663542322628	0.001022835028866134	0.001008951659734698	0.04924143043134855	0.001017440328004251	0.001051310915780204	0.001013097502552933	0.001010871661339437	0.001037051016382634	0.1605061304258878	0.001025754409972457	0.001020647151208451	0.001040604304588617	0.001002993958965945	0.2232360941146817	0.2105839032499994	0.09686070292620008	0.001005681028797526	0.1571903117910092	0.1182171988912289	0.1313797571213058	0.1023871652063379	0.143497085065869	0.001016988975732365	0.001036377756050696	0.1107923550362057	0.06016804319229093	0.06516996312129186	0.02202603811324984	0.001020332400980655	0.04204045594127222	0.01224239165885614	0.001173807279016658	0.007557765260104983	0.006840827963373521	0.001001901914594493	0.001008356137481848	0.001539068297714846	0.07883212531750933	0.1092771396271563	0.09817060941267873	0.073241502386476	0.04688389559095322	0.02900818460488989	0.007919060963252877	0.1160619267922795	0.004428483521984674	0.03181425123055123	0.04910446459924753	0.001240758034819638	0.001029780600347797	0.06457531353787346	0.08409257950243115	0.001120529745077177	0.001047044998691222	0.001004858990824283	0.1352782411868663	0.09400979129647126	0.001037690164160488	0.05817191060307695	0.00100743213400363	0.001002673136625741	0.001005275423514642	0.00935835429600276	-0.004139950743702275	-0.01567232777119421	0.009085720690900512	-0.0314119667227121	-0.0604929667920546	-0.01945569813203758	-0.01013376126783648	-7.929881140112433	-3.038898285716268	-0.04351610541058448	0.02233901320136943	-0.07825565130240239	-0.009063921374536805	0.02244251437246028	-1.537437209421521	-1.162228374629865	-0.3309517742659678	0.002009898001679398	-0.007783944822692216	0.2727395127154041	0.02756584910187722	0.07607985057551869	0.08403724588190893	-0.7379459211129661	-0.8132127091135615	1.393164139707697	-0.01972805251054414	0.05183889775091051	0.005138723273818205	-0.05199696415607136	-0.01472936606700902	0.1651860718365823	0.08614352836684198	-1.140859108276991	-0.08303331087726139	0.02612458987603723	0.01667691162680031	-0.01626167301900852	0.002093506149797292	1.109509245119846	0.04011215360021358	-0.0294965403570282	-0.06737319149431743	0.02078289484353102	2.393191128490107	-1.529185903306673	0.7150834655133983	-0.1117043125109084	-0.5816901692753126	-0.2842981976449261	-0.3448534563518105	-0.912052979544866	-1.319658559033474	-0.02387043079177706	0.01557887016778779	0.5343655116538639	0.5261970061874691	-0.02530572781407857	-0.4185862071917695	0.001535638242319589	-0.434685527134781	-0.412276631332506	-0.4186361255971669	-0.2143362117984913	-0.146545498917618	0.02913307085053768	0.08909677201359639	0.1319103588127367	0.339887473028028	-1.469581085770632	-1.421171006864033	1.612705240197092	0.09143764620034998	-0.7315558671770587	-0.6805402691960415	0.9395197531346265	0.1414780609948433	-0.1867757287062554	-0.3795383215168887	0.06345179551935001	-0.01305526772951597	-2.043745124706235	0.08637501345019734	0.002315376784325843	0.007960557615111077	-0.03261977269738951	-1.1759025531092	0.3168434922282173	-0.03752834084802211	2.181595497400645	0.1683045628415442	0.06494257036198239	0.09474502180287862	-2.247137485087949e-13	1.826132586128215e-14
0.15	0.006740010482081123	-0.06238911147791398	0.07000650428390301	0.4142259772276325	0.9225148061897972	0.004910669359850676	-0.003551152154670622	-0.1108005647058343	-0.01204297920895039	0.2874853441681487	0.08371075931530587	-0.1028871414688432	0.002912488663035706	0.08318346307042614	-0.09707954435682187	0.9891872284070622	0.2540688553917863	-0.9891872284070592	-0.254068855391787	-0.3385805379638014	-0.06033606718671627	0.02047119867634318	-0.03891383742109006	-0.1213638320953192	-0.04883834669002012	-0.2332538456320072	0.04276062254982012	0.5298025307009638	0.7823121904530977	0.1499399876020716	-0.003281028826179142	0.4256832075742493	0.05107830754439835	0.07749780949621754	-0.167000909726482	0.2550360267633995	1.407866253583404	0.224449417211997	0.04104408094901257	3.516290710176977	0.1180423941514973	1.552528573232608	-1.978910206347296	0.2604473763164609	-0.6328528548117411	-0.01666957467838776	0.2232868334024529	-0.4899268700875287	3.893099185736301	-0.39455855213063	-3.893099185736342	0.394558552130625	1.125069186088327	-0.2287780587886844	-0.07285128857663559	-1.295850475848386	0.3826312992519304	0.005096962308331224	1.777669852024931	1.306623112153478	0.6165464253834677	-1.840201228726498	1.056195611166987	0.1863659768775149	-4.67804877535723	-0.1626741363883844	0.001041987062044966	0.01048352816767924	0.001020852356241095	0.01026972240938276	0.001626332419905082	0.004069978078582102	0.001201464080122167	0.003479369335950155	0.001022834653189519	0.03988661644729816	0.1273509961402242	0.1413382025805594	0.204282817795639	0.2009176954940688	0.03236710801465306	0.03478281448680482	0.001493464230360168	0.03127531535843421	0.001154957539221657	0.05927542118656934	0.0294719784459387	0.04575439380537173	0.001517693512048766	0.01199628230696387	0.00100421263750971	0.01653628174897888	0.001002188453405539	0.01602134092643985	0.01940956359889493	0.02302355102587343	0.1446073293499983	0.1475520273072857	0.4222845214900957	0.420361442372587	0.001044897747008557	0.0192439746047729	0.004140674084837167	0.01697758655232497	0.001015775744872151	0.009387755834671479	0.001099364395615951	0.004033717828436758	0.001087500252665352	0.008450484641105354	0.001154300901004423	0.059431551229688	0.001096608205914664	0.03697130340055593	0.0610642306250868	0.06312341237538729	0.001025828551690347	0.008717820394733872	0.001059282153536092	0.01206207534237695	0.001012964323040248	0.01608299684599254	0.001082593651903363	0.00304096636894988	0.001038368255459784	0.01843294443027968	0.1475506461126446	0.1650114051671102	0.001025891084239629	0.03379717650079078	0.001584224834787885	0.002104958056289542	0.00155222186410499	0.008111250000384811	0.00100290832185022	0.006507602769159604	0.1913133997260007	0.1581181528525751	0.2337634325857388	0.216491020777984	0.08546159100314757	0.07548958007323556	0.001021980434079329	0.0277272956717746	0.1596474062501268	0.1442579585570116	0.1189238490451138	0.07837045376427337	0.1325393446176374	0.09870716360311053	0.109744064604336	0.1058946106473508	0.1571986227287385	0.1302997713305261	0.001022775239822104	0.005861390900568781	0.00113138799872031	0.0005013959242180307	0.1052040949896492	0.07297979139174302	0.0475426687357974	0.07198676838517203	0.06110099737783086	0.07883274391742666	0.02474959285239282	0.03057690144708908	0.001021524613468489	0.0386023373507408	0.04510735300447537	0.1015286936001668	0.02239792202421808	0.03157134683821144	0.009472137001319254	0.01546200968570694	0.01435400872197825	0.008399134220244554	0.01177448847100825	0.003901095450973728	0.001001832850635856	0.007354789734763576	0.001007512604117593	0.01182614876153869	0.001683106018064404	0.01505354664517989	0.07505413708665148	0.07036606326565795	0.1273582111363379	0.1193214618220884	0.1092750811327697	0.1443306912191977	0.06042016615676424	0.07372469183305468	0.04510779967519551	0.05173067747697484	0.02173030964111612	0.08699203365811772	0.01084306816727817	0.04973031374435594	0.07988506710904697	0.1006132017397205	0.004274896667030932	0.007217521403907807	0.0350748791673063	0.01018680803837326	0.05157481109111286	0.06550503069789998	0.003918911744085147	0.01232891845714057	0.001032790252068276	0.0191111236051129	0.08357419672399885	0.118623166796982	0.08271531286921434	0.09722280633182689	0.002466559769317855	3.63389610579732e-05	0.001080296361088352	0.003037541391247144	0.004906330769052952	0.003870097545881326	0.1505401614819903	0.1285116422007026	0.08742627627451403	0.09495231077355165	0.005680171348299841	0.008761442288054238	0.04585097503408755	0.08341101373106387	0.001007647813919802	0.03022676065776753	0.001002778024946673	0.01467914704076664	0.001005479652600069	0.0195404996727194	0.00973039034889865	-0.004032342852890882	-0.01556405850971638	0.009108373301713012	-0.0314048700822164	-0.05972145019534062	-0.01928917630185123	-0.01029353921398115	0.001012528851564414	0.001007961288513715	0.001004842622331912	0.001009943414139874	0.001022664523044577	0.1008743116919696	0.1788704903390318	0.02449695196105398	0.001577754140369192	0.001122298440420174	0.02995831567369271	0.001785463460956453	0.001004549366951093	0.00100237520932782	0.007278830657427494	0.1257225267059555	0.4725606153886464	0.001021467060933966	0.01232913693283289	0.001016785753175095	0.001039207088676699	0.001058394925058709	0.001028078180812591	0.001010392892468001	0.0419401517736959	0.001016351263203027	0.001052554293886535	0.001014041273074239	0.001010922960677527	0.001050471762746339	0.1655319006399407	0.0010269204862727	0.001020448239921035	0.001035878576265637	0.001003472223259977	0.2492301873438214	0.1962222922060354	0.0954949252766553	0.001005614331354384	0.1467272467263592	0.1100631795357543	0.123179342586024	0.1020449452820984	0.1394159741911172	0.001033280817355084	0.001046108732924322	0.1140420023625876	0.04613108510259119	0.05953182993061717	0.01816168465299281	0.001027540501138077	0.03666997525092565	0.02354525708070981	0.004576748793230425	0.0109751570311686	0.007492856599640897	0.001002126611874127	0.001007848466667134	0.001283812603633932	0.08256783430096717	0.1004604952237784	0.08656932668955218	0.08033050088071247	0.04897212383139201	0.01508589302971842	0.004467517752615986	0.06447224601459048	0.00733740344410623	0.03038337099124366	0.04686273041065633	0.01157835896013057	0.001039773197170207	0.04687234642600163	0.08153385297885023	0.001248489668690478	0.001171499142087176	0.001004162287737235	0.1163399738430504	0.09506068892235192	0.001173942240519732	0.07518773082136322	0.001007899239115683	0.001002820098714967	0.001005562094048114	0.01149566041442699	-0.006477790163016292	-0.01565208230363393	0.01029613541080215	-0.03045355663570379	-0.05883348162121191	-0.01998952663072772	-0.00961510548727704	-7.744230751172263	-3.061769635602039	0.06323271170979337	0.04961424476291633	-0.01237576292175355	-0.02327044602523168	0.0258771752021	-1.347229581001134	-0.9999052294215993	-0.39128545920804	0.006502062522584887	-0.01175719413011484	0.1478544363180473	0.02105825907548634	0.07580981090553832	0.08874932177799433	-0.6218258147961063	-1.024737414130175	0.9924626655678456	0.00701633125208234	0.5784561113723756	-0.01927059012106654	2.32697381403205e-05	0.02113445765400407	0.02432877047237502	0.02862316407946061	-0.9523750717044572	-0.09548488963027957	0.01825998280846067	0.02076944867018998	-0.05881330655536984	-0.001540853451216518	0.8842370337899714	0.0433716720560714	-0.02886846955609751	-0.03896033794804347	0.0208358133632974	2.277212665247633	-1.344853519645084	0.6216538115866352	-0.1190586714056232	-0.7499224962945849	-0.4138839835093699	-0.4695277465532555	-0.6367219994329778	-1.055837952419937	-0.001215463358831773	0.01539217617764128	0.5134792032232512	-0.3511209022850239	-0.2857923365656624	-0.3841980314937317	-0.009052319480258307	-0.4501851172656029	0.285435599989349	-0.1042016293466191	0.01547947962812729	0.02951109799322268	0.03912065278312641	0.07110234044542461	-0.02699156156512184	0.3445087650444368	-1.249412236729325	-1.406232895128364	1.143265595788042	0.09500557695080299	0.3012606977858411	-0.333691591535736	-2.081357352005868	0.2226361734756359	-0.1572770307669281	-0.3187910543853026	0.602404310519127	0.00590546985873338	-1.82667331378653	-0.02629074604424276	0.001185120854398683	0.01281889390735081	-0.01379854867868433	-1.285046843360423	0.1552260369197893	-0.0215618119777428	1.947136604164333	0.1475562265569625	0.05733120724548484	0.08133131060493304	-2.022784003034757e-13	-6.076629629155433e-15
0.16	0.007236973653367974	-0.06364170025019771	0.07284769237965286	0.4281714625961328	0.9247422531703466	0.005269008069737681	0.03177800590947224	-0.1087205571191558	0.002704496318133848	0.2674186281187994	0.08585767850998206	-0.1092410126035871	0.002776307536818496	0.08485087413103111	-0.1021512462677883	1.025047884563299	0.2487616740686349	-1.025047884563297	-0.2487616740686354	-0.3270457760064715	-0.06262418941614598	0.01973476957815301	-0.05198801165591494	-0.1175350137111298	-0.04881196810947277	-0.2112722808823861	0.05529760471794744	0.5366223427109952	0.7641937217174118	0.1517813471601926	-0.001330401677542935	0.3811726663399433	0.0493064647260161	0.02228493707967217	-0.08496363082355023	0.3042380674904239	1.381829604597768	0.2205315861352934	0.03140049042352593	3.545475434910868	0.2918158072239128	1.38393690074165	-2.032362225745478	0.1737453400334438	-0.6317233156820973	-0.01067004190246785	0.1125776839741139	-0.5161046972943619	3.285340961550731	-0.6622416771109614	-3.285340961550732	0.6622416771109613	1.182087194158261	-0.2291913346291646	-0.07392539849306555	-1.321146286048442	0.382810327994032	-0.0002087910100876054	2.640826518863621	1.198458185038555	0.7420748109971513	-1.778057617874617	-0.574014661740908	0.2022463562848436	-4.199624751661254	-0.1901486566648957	0.00102799324966727	0.01080099330535597	0.001014823844340729	0.01071355817208819	0.001327818423435532	0.003883378844367777	0.001109272671565168	0.003345049592424892	0.001023003664139946	0.04026060947790796	0.1149691991450048	0.1289932781634594	0.193145656154409	0.1916107001857578	0.02728742561706162	0.03060232703547817	0.001547587019983568	0.03141162982449892	0.001135490113547764	0.05915867892575363	0.02885456990989594	0.04625131790226213	0.001686053020348014	0.01219472623082495	0.001004485484046014	0.01733492140842414	0.001002336417214094	0.01694405492019442	0.01202188557620834	0.01708587701822732	0.133818163434502	0.1363174207530658	0.4390535675057505	0.4283275482333928	0.001033742690778708	0.01927512615704358	0.01108103634842595	0.02437568053803486	0.001016718842118841	0.009318985728380611	0.001070332750092342	0.003917204170931924	0.001072329378961153	0.008558728880506404	0.001095164371656658	0.06011515688261279	0.001055613605160207	0.03741134690214169	0.05082055282983913	0.05440822244231863	0.001020972462463109	0.007813383065234738	0.001056399985592407	0.01232154979759735	0.001013745887230394	0.01629131076338308	0.001048193287781065	0.002663183022627844	0.00104793992563119	0.01844068716023062	0.1555948230944192	0.1727090091187598	0.001026712081827046	0.03424129036380183	0.001313571545110806	0.001932275842222101	0.001303065444896527	0.007803945759813605	0.001003313108164632	0.006701858877617983	0.2177757021760903	0.1802703478392745	0.2174982514631738	0.2036919269822112	0.08934438057726114	0.08067702898827009	0.001014102663036397	0.0265873035829025	0.1524379093180911	0.1359757010650825	0.1134995703288927	0.07363263614319146	0.1270035928424827	0.09342422682289815	0.1065167269239459	0.1004748288381643	0.1494469924771293	0.1209608126735827	0.001032384167998489	0.005783974503440641	0.001093167438512154	0.0006614334229048482	0.1095635613966022	0.07815293236414579	0.04331682510991935	0.06479451633535689	0.05901445355016523	0.07407300030696813	0.02066519831842167	0.02677499779501976	0.001026432889670787	0.03846413777327114	0.03994240401078691	0.0971020880751917	0.02593003955632513	0.03700529704731367	0.008077724062550392	0.01564478744326403	0.0136899483664764	0.009491915332980903	0.009926758522174867	0.004479876978051647	0.001002036871564808	0.007719193557517749	0.001007531658292443	0.0126336841604857	0.001420109739460235	0.0153278912359885	0.07915690044356394	0.07381537330688884	0.1145643585225344	0.1073121609668791	0.09726449542529381	0.1303812567814288	0.07077754900245806	0.08337720872735381	0.04736404189851351	0.05254656871145739	0.01487634528471292	0.08337211310568431	0.00687014648828341	0.04626981004713113	0.06061855440837534	0.07143865071754354	0.006541720490436098	0.009852995313672988	0.03256553383420224	0.00882424696905613	0.048917773071151	0.06244459118088191	0.01041894033147135	0.01994392708210145	0.001038942924894556	0.01910972545255185	0.06355776236512674	0.1017304868617344	0.08160418969936835	0.09652547365325378	0.001918189649185855	5.781279337151795e-05	0.001158943596511586	0.003192236908946748	0.003038601626822566	0.00404647510155914	0.1330323842894436	0.1150383669619479	0.09087183947095395	0.09461303293561288	0.003563069211442992	0.008624377826219456	0.06303781114041192	0.1017788205316573	0.001007899416464484	0.0316161473909594	0.001002839403064139	0.01520740011002164	0.001005599556757385	0.02030278394886218	0.01164447483558535	-0.006434747006691701	-0.01560877459904277	0.01030519645512706	-0.03045071797950552	-0.05852487498252646	-0.01992291789865322	-0.009679016665734853	0.001013070898449883	0.001008538962930571	0.001004048080222449	0.00100909950036097	0.001023559425592209	0.09313440012093885	0.1700369659865154	0.01888818400701918	0.001626646407249799	0.001108775113188429	0.02677682415573929	0.001928103221663657	0.001004946079154235	0.001002583232273193	0.00101168671333608	0.1102762655305102	0.4793154891775712	0.001021810142554822	0.02336981448388581	0.001018420827789209	0.001038684080185401	0.001054126307796803	0.001033321332754543	0.001011834125204194	0.03463887311604261	0.001015262198403983	0.00105379767198884	0.001014985043597611	0.001010974260021008	0.001063892509112389	0.1705576708539932	0.001028086562567412	0.001020249328632226	0.001031152847939715	0.001003950487552822	0.2752242805729607	0.1818606811620708	0.09412914762711075	0.001005547633917732	0.1362641816617102	0.1019091601802806	0.114978928050743	0.1017027253578574	0.1353348633163649	0.001049572658985406	0.001055839709795032	0.1172916496889695	0.03209412701289268	0.05389369673994233	0.01429733119274058	0.001034748601287929	0.03129949456057916	0.03484812250256347	0.007979690307441018	0.01439254880223189	0.008144885235908682	0.001002351309156912	0.001007340795853	0.001028556909558332	0.08630354328442455	0.09164385082039823	0.07496804396642462	0.08741949937494693	0.0510603520718299	0.001163601454539949	0.001015974541981823	0.01288256523690172	0.01024632336623097	0.02895249075193635	0.04462099622206272	0.02191595988543943	0.001049765793992271	0.02916937931412936	0.07897512645526815	0.001376449592303848	0.001295953285489302	0.001003465584650204	0.09740170649923445	0.09611158654823254	0.001310194316878037	0.09220355103964725	0.001008366344227967	0.001002967060808496	0.001005848764582694	0.01363296653285114	-0.0088156295823303	-0.01563183683607364	0.01150655013070377	-0.02949514654869551	-0.0571739964503693	-0.02052335512941791	-0.009096449706717549	-7.468389577801664	-3.153984945370297	-0.03368392682581306	0.03160559405989704	-0.04063372582732937	0.003183190928532991	0.05284334988849639	-1.114701972386957	-0.8662761818465771	-0.4434506084212563	0.02271415141001273	-0.01076342099730948	-0.06275741231285546	0.01944649702388106	0.08559379093114608	0.09625989283168478	-0.5777096423974498	-1.2193682522264	0.6025579696209288	-0.00769536796398488	0.8603805579255743	0.0153558633553873	-0.03839990227103806	-0.01078238803795301	0.1581765383220101	0.07704208352283852	-0.7960172908636027	-0.08089579783855304	0.03828281474697332	0.02009960463076233	0.0001809527999554499	0.00474232328279558	0.6545475433543408	0.04521508253777011	-0.001153488139232788	-0.02489111531292238	0.01744074361255693	2.1516247581079	-1.225854060213942	0.393358334172703	-0.1054450895903922	-0.9042038378471426	-0.5317214949733421	-0.5856311240365892	-0.4644030310307118	-0.8159410656065196	-0.02140928009241637	0.01689729182435199	0.5268602105451615	-1.059107647064442	-0.69013187356873	-0.3814572675130946	-0.01837705975865709	-0.4290262437989056	0.7649957639357563	0.1268620436511423	0.1946330572928833	0.06238070991969751	0.03069048715045538	0.09786410544725986	0.1354112720745726	0.3445978804262419	-1.177088843635306	-1.382125834230711	0.8099201494069581	0.06209250238457086	-1.497109222460675	-0.4327223947240453	-3.483816531487868	0.3045914729689947	-0.112726553149775	-0.3003474613884861	0.8764455322386662	-0.01239536560585689	-1.540314907340338	-0.1080196464977525	0.003720601735711939	0.01820880551967375	0.05788433670930127	-1.412691618546773	-0.2664196417338651	-0.005902239843665729	1.729174164952214	0.1310237660374521	0.04803931910076977	0.07176713366363448	-4.995736916545173e-14	-3.872576739550828e-14
0.17	0.007164905719703157	-0.06407700210259173	0.0758903753429601	0.4418724502894075	0.9269131069533126	0.005557034753902564	0.06733231359053422	-0.1050682005106319	0.01540484261194988	0.2469352466081478	0.08723579595243126	-0.115337025330869	0.002716976285150233	0.08543147309064149	-0.1072156642165379	1.054880102427514	0.2409855319221482	-1.054880102427511	-0.2409855319221568	-0.3149321216532601	-0.06491659330198832	0.01900164926041723	-0.06535898031606789	-0.1137218278836232	-0.04883688856075985	-0.1823247058210442	0.06671740430884271	0.5445431228882351	0.7468016660626375	0.1407953749736314	0.0006696018111987987	0.3406479837507261	0.0473502710212678	-0.0347654574269855	-0.001438768245289935	0.2957276111895774	1.358845610544991	0.2132325974097672	0.0268487174885957	3.559619225726312	0.435097758595848	1.149310279806946	-2.063371183119536	0.1033469473093433	-0.5781969969858437	-0.003709365978395969	0.003871212818249881	-0.4885368991428444	2.680277589859097	-0.8864539553220533	-2.680277589859139	0.8864539553220517	1.241149026605859	-0.2294903815944359	-0.07257471160910742	-1.352691721886157	0.3795827403662047	-0.00421620001949558	3.098039502382513	1.085907153894629	0.8385997270705914	-1.699084699199644	-1.526993432075551	0.1935044676017652	-3.890438127112001	-0.1998768001146401	0.001020894832259772	0.01113798619238313	0.001011915411109489	0.01118250677691147	0.001169160395697351	0.003785781752924277	0.001060185004540831	0.003267482939060506	0.001023709478397384	0.04076808987019991	0.1048790842281048	0.1188928803958467	0.1832506238224513	0.1835262061479549	0.02240342976920211	0.02650859320185712	0.002964423010517421	0.03290440930359097	0.001120349488524562	0.05903912890986835	0.02693340172968371	0.04498650889320925	0.001786869964629251	0.01233544347605299	0.001004852464882031	0.01818543874523628	0.001002532558535105	0.01792424240644829	0.006713853828495674	0.01280639005200114	0.1199447386395227	0.1232145477405766	0.4512234557223839	0.4324460785798793	0.001027943626866241	0.01934736001502261	0.02193755589209277	0.03564021497973183	0.001020584256952141	0.009334998189711804	0.001054319212278187	0.003861006183912919	0.001063240759746146	0.008674929223330822	0.001066643054087334	0.06085767600672551	0.00103498807172456	0.03789398131278079	0.0422719220280286	0.04707708279008663	0.001017739863446499	0.006996195702360877	0.001056698002145256	0.01264049795826635	0.00101516996667236	0.01651306771002828	0.001030063829386256	0.002395734290050314	0.001099673856725056	0.01850082040334853	0.1620307803597234	0.1783018218025637	0.001028126578629307	0.03470496892453581	0.001170019625028051	0.001850117002182456	0.001170462657179691	0.007605192764393557	0.001003772198804809	0.006878213713336571	0.2420263535913215	0.2009247172151059	0.2022624266050392	0.191955143458178	0.09127133157306369	0.08375722916075172	0.001009854607522321	0.02555174358706078	0.1436960270670812	0.1265829936550295	0.1066731751451967	0.06803342939035846	0.1200832311627657	0.08728870207840363	0.1045800575237336	0.09647095877338842	0.1430157357101325	0.1134130916813542	0.001712670561033628	0.006208457972404329	0.001098840002380102	0.0008388984002002826	0.1128156623024099	0.08335059098239553	0.03914008783826067	0.05595065794984506	0.05778498079306455	0.06845839232420553	0.01616975890278632	0.02264625479096684	0.001033564287431543	0.03825656530997031	0.0344960119306375	0.09260412315676664	0.02949654427437618	0.04435110095002084	0.008211714551958607	0.01686152642455812	0.01392903885427792	0.01105969075664977	0.008847921703194254	0.005083317867692668	0.001002275038174001	0.008090038866319531	0.00100733282615081	0.01349779721242168	0.001226525335379764	0.01573618762176759	0.08258271948102242	0.0771184470509997	0.1030569523938773	0.09659859885067898	0.08476306305123257	0.1161662867941134	0.07945613967311665	0.09033002948669178	0.049326757083406	0.05309381862741456	0.008300371276495987	0.07734711907423282	0.00402715516438583	0.04339784694177252	0.0430127653470248	0.05002927472601997	0.007312471072565754	0.01169848280596764	0.03046865463860485	0.007826895395729717	0.04625838446619391	0.05944715409214029	0.01881043602727908	0.02957042795704201	0.001090620073600527	0.01915424147901978	0.04529314107507282	0.08768173944682663	0.07948880350087288	0.09497373154356693	0.001690745575064755	8.592012187313489e-05	0.001999244201685121	0.003927870403487991	0.002044284466028954	0.004340918729314493	0.1146889649727729	0.100419073857617	0.09400597956973135	0.09255124973047917	0.005483401825629323	0.01093629756401246	0.0767347068903137	0.1157338007211075	0.001008308140496496	0.03278774925782432	0.001002960651858633	0.01563552885853338	0.001005835719170661	0.02093390351216507	0.01392116909396207	-0.008657555428882142	-0.01561959970801713	0.01151625165663938	-0.02900533301048281	-0.05648943581467512	-0.02041026739030481	-0.009039208029406125	0.001013876115272309	0.001009184337703416	0.001003755040162439	0.001009071446540425	0.001025192529642188	0.08811269059809421	0.1637959685818044	0.01516883755961531	0.006832246091911073	0.001101042130064726	0.02300382912145345	0.001861559000618325	0.001005478296770794	0.00100286650481596	0.001008087146650072	0.08982699751475998	0.4773607876185109	0.001021990897475324	0.04282728052580485	0.001029841189613723	0.00103677623825924	0.001053487562700319	0.001040025073640983	0.001014946448385813	0.02958605890290647	0.001013625422717943	0.001059724363870155	0.001018062427330987	0.001011380460323843	0.001229365622710236	0.173635179725406	0.001030878120392651	0.001020691869656393	0.001033345382531148	0.001004503345464523	0.2938032864352162	0.1705618123790293	0.09369127565485517	0.001005337128084498	0.1247852780771964	0.09257922835112935	0.1054567338225049	0.1019620951397366	0.1311077799167868	0.003582665405462911	0.001146120876255065	0.1176209723655056	0.03591700745550718	0.05826103643145641	0.008558688401486087	0.001046263666471806	0.02534695383911522	0.03245306402106952	0.008672864724060099	0.01401673994713336	0.007305515118603402	0.001002668064000363	0.001006944087115308	0.001021648120089795	0.08785628694198543	0.08230107112178768	0.061373797852763	0.09374249506915569	0.05227205069702782	0.001185257567363578	0.001017897362975956	0.02824221452641394	0.006333694053503337	0.02727283995996187	0.0416681621974485	0.03312767797282754	0.001224491098316222	0.0170187686316029	0.07469110325919133	0.001518337962185116	0.004212521892605584	0.00100309948516905	0.07908593890312478	0.1001913337646805	0.01275203421552995	0.09623830095623565	0.001009044136989448	0.001003188168946249	0.001006278393985133	0.01642842540122752	-0.01075390452831392	-0.01562063511454628	0.01273506807890018	-0.02716809721088989	-0.0539063481382684	-0.02080714669066602	-0.008353606051228316	-7.127132182267903	-3.271263242491649	0.06838515053852252	0.0556259162824787	0.007164319689326242	-0.0129313894639448	0.05239157211708335	-0.9096504252673296	-0.7524722116026946	-0.3817518147471489	0.2596173229194927	-0.01258392641428968	-0.1847272578573841	0.009401779987617858	0.08575018627660609	0.1001567898854652	-0.3035736604456729	-1.405169142275922	0.2189115361369814	0.01569857283107935	1.357402603891651	-0.003662759767490568	0.0129111507015879	0.02324941916490606	0.02890154653378791	0.03158384537699279	-0.6715047545946516	-0.07977461004980881	0.02971916441678617	0.02348118477189584	-0.0377503151613453	0.008184300944991675	0.4714622266884443	0.04736865427749552	-0.01108485704812117	-0.01576116497445133	0.01742229583111484	1.974065253357034	-1.123002293245497	0.2329333627144762	-0.09859408897080434	-0.9711445022158673	-0.5862400869575891	-0.640539043817747	-0.341472342904133	-0.6958108128836198	0.09158185589043578	0.01856859929968512	0.5121522199150538	-0.6906192053431199	-0.4257845431610697	-0.4417004363535343	-0.02353008387580946	-0.4634759822033884	0.6501247093301702	0.1160570942789867	0.1256845872003941	0.05646966481643071	0.04032424622389845	0.0819625042371892	-0.002991042242031936	0.3158098526140178	-0.9905108665950854	-1.45806128339117	0.5860203061556674	0.0444957705221697	-0.08312103292273526	-0.1816128584529317	-1.084014075515777	0.06749552388535268	-0.08638736856668527	-0.3012277634013215	1.033468858312405	0.01430693506690135	-1.270748795222788	-0.1990305759304385	0.002568821514260178	0.1223727980473753	0.01517766879595906	-1.502263088438382	-0.147651067222444	0.4512667381933641	1.086052492995718	0.1040407122956083	0.03747752526426069	0.05514920012074263	-2.606542894927812e-14	-4.580683433910583e-14
0.18	0.006580325832634131	-0.063657316187148	0.07859082632374366	0.4553579283365849	0.9289987736572083	0.005818859841361212	0.1028550529125719	-0.100089757065017	0.02555426035003691	0.2261700623216416	0.08795399343293006	-0.1206193078875295	0.002651857067243746	0.08493488048502472	-0.1117571443843031	1.078636935931747	0.2311632508994902	-1.078636935931745	-0.2311632508994908	-0.3022126884719258	-0.06721801582917153	0.0182857544148657	-0.079034731611713	-0.1099482408465844	-0.04888511012528796	-0.1503244706552251	0.07702385621093365	0.5533247073047995	0.7302374040110411	0.1231652053885241	0.002454690197145391	0.3036613765790855	0.04533319440711386	-0.08021745360345346	0.08603392274514655	0.2357916709863614	1.3387276753783	0.2034941703212389	0.02616017108227996	3.539161763106819	0.5570331746380192	0.8737511896003461	-2.088722780920961	0.04176134763784473	-0.4689772815551463	-0.01182763506058124	-0.1028606290461412	-0.4115171410911218	2.070264089553662	-1.071469452345286	-2.070264089553663	1.071469452345286	1.30324295978279	-0.2309950628971019	-0.07048030405610878	-1.382102813146998	0.374890569900396	-0.004869013658356446	3.251358539756928	0.9757886472754516	0.9142356588621334	-1.612498897239177	-1.902854141455532	0.1592633357213931	-3.49200966814576	-0.2023252385429927	0.001017750013695834	0.011514749241475	0.001010784736787784	0.01169491228516609	0.001089659446451322	0.003747665480638947	0.001035633010535047	0.003201724445981802	0.001024879155658632	0.04138321779106768	0.09679437746143563	0.1107148127754863	0.1746481095673497	0.1765242642359373	0.01803850129193558	0.02283817761200653	0.006257942215328838	0.03627948785281711	0.001108913311343532	0.05891825351230547	0.02412006999241656	0.04266631537791744	0.001804074509492829	0.01239685838982284	0.001005302105396487	0.0190747353308347	0.001002772287488027	0.01895477442721956	0.003986672442697818	0.01050668561778255	0.1030523978576543	0.1081347820674843	0.4589309785692492	0.4326610476853368	0.001025135787797751	0.01946022627898487	0.0366521914992084	0.05082125808545594	0.001028228888220206	0.009415542759775184	0.001045360979131801	0.003890444100577237	0.001058378605260893	0.008808256514427536	0.001055739706453928	0.06146467301430657	0.001026236062681716	0.0382850047450948	0.03523307457233508	0.04095224505021715	0.001015305539003492	0.006273232158067941	0.001059811501439989	0.01300018002683305	0.001017421098908434	0.01674552246031915	0.001021205882173553	0.002226584403010822	0.001208282572391662	0.01862237271337186	0.1671100794807638	0.1822871983182039	0.001030229928198513	0.03518562394263942	0.001098445377908632	0.001794447157972087	0.001105241873071978	0.007470688836514643	0.001004278196326559	0.007042146240158177	0.2637188742375146	0.2196479756324131	0.1882648251262656	0.181201888144244	0.09217873884799789	0.08554072949036889	0.001007626292757136	0.02467687821554718	0.1337540718040439	0.1166166738597012	0.09872170669460047	0.06194542977672075	0.1120174912114439	0.08063214156740942	0.1035637120150874	0.09354335476038778	0.1374180262777009	0.1070004428150158	0.003315823534406567	0.007321129261207064	0.001146828176753432	0.00103226332240975	0.1148388651493668	0.08838559089861509	0.0386683380776591	0.05136302872237265	0.05908033074622734	0.06569741304020135	0.01102830641708195	0.01799280700716264	0.001042888439555987	0.0379856830767346	0.02875753959901788	0.0879743835847514	0.03021549846966243	0.04892698508840625	0.008621413700831582	0.01795735616230544	0.01386789707367824	0.01214085827220589	0.007885020622405377	0.005572514210505712	0.001002552518586325	0.008462591913823758	0.001007035006268184	0.0144130142313181	0.001126225888368737	0.0162832894448806	0.08517853330600686	0.08012743004349775	0.09228239980479856	0.08700419789526204	0.07154268480246267	0.1012761687104195	0.08699927556215353	0.09520514092434766	0.05093936966548547	0.05337924991605026	0.004912313955670594	0.07420506346575849	0.002586374012576657	0.04183870023573159	0.04023408264941512	0.04403926103320668	0.005763563523962886	0.0112626957591288	0.02856200971481372	0.007103627456694638	0.0434513411698477	0.05637827977186542	0.02842290320037417	0.04030558855923214	0.00120382794262589	0.01925603137595563	0.02932997324797944	0.07628922656566094	0.07641622192472927	0.09261082612485516	0.001647726933743429	0.0001225483745730958	0.003872432125812159	0.005508790962954654	0.001544628699284355	0.004633494076561838	0.09588547123842299	0.08517118347080965	0.0975287658579468	0.09162573023257514	0.01208199880491673	0.01730932360591637	0.08594545923937046	0.1239844827926695	0.001008851465505764	0.03371184373601933	0.001003131855612328	0.01595477250859055	0.001006168663530462	0.0214196163737452	0.01654370642567188	-0.01069067486693453	-0.01561574026332368	0.01273894868927444	-0.02697217179560478	-0.05363252388399074	-0.02076191159502084	-0.008330709380303782	0.001014681332095656	0.001009829712476175	0.001003462000107966	0.001009043392726044	0.001026825633688377	0.0830909810752497	0.1575549711770936	0.0114494911122099	0.01203784577657724	0.001093309146938124	0.01923083408716779	0.001795014779575213	0.001006010514387559	0.001003149777358451	0.001004487579938588	0.06937772949900683	0.4754060860594506	0.001022171652396798	0.06228474656772286	0.001041261551443861	0.001034868396335799	0.001052848817605755	0.001046728814522283	0.001018058771570034	0.02453324468977021	0.001011988647032791	0.001065651055749654	0.00102113981106523	0.001011786660631757	0.001394838736312467	0.1767126885968185	0.00103366967821179	0.001021134410686042	0.001035537917123962	0.001005056203377397	0.3123822922974718	0.159262943595988	0.09325340368259963	0.001005126622254055	0.1133063744926821	0.08324929652197811	0.09593453959426669	0.1022214649216159	0.126880696517209	0.006115758151943987	0.00123640204271888	0.117950295042042	0.03973988789811998	0.06262837612297042	0.002820045610239611	0.001057778731656804	0.01939441311765198	0.03005800553957517	0.009366039140679492	0.01364093109203406	0.006466145001297836	0.001002984818847671	0.001006547378379608	0.001014739330626285	0.08940903059954659	0.07295829142318042	0.04777955173910504	0.100065490763365	0.05348374932222594	0.001206913680183074	0.001019820183971179	0.04360186381592587	0.00242106474077585	0.02559318916798752	0.03871532817283153	0.04433939606021556	0.001399216402649072	0.004868157949077157	0.07040708006311339	0.001660226332066467	0.00712909049972236	0.001002733385689882	0.06077017130701502	0.1042710809811286	0.02419387411418239	0.1002730508728244	0.00100972192975156	0.001003409277091942	0.001006708023390394	0.019223884269604	-0.01269217947429746	-0.0156094333930189	0.01396358602709646	-0.0248410478730842	-0.0506386998261678	-0.02109093825191425	-0.00761076239573902	-6.74826485022456	-3.35534440215302	-0.02572989449289985	0.04029697473371747	-0.02873756204818505	0.005544822994958998	0.07437285558883401	-0.7302359429360434	-0.6497657566894577	-0.3587869596309399	0.3991739654083895	-0.01102849739120083	-0.2738343135620576	0.00358603072437394	0.0933496406851972	0.1063287997337649	-0.1817531359508214	-1.614746784343628	-0.1781542785886641	0.000431113222867838	1.643682290735445	0.02826228513506581	-0.02127272163897462	-0.007356998443620678	0.1310721150473739	0.05871988785303404	-0.5547569083881928	-0.06205103411153347	0.0464295963557427	0.0222391653637913	0.01984072196040526	0.0170261388827867	0.3330603097230364	0.04861037400048251	0.004144311059211072	-0.01204130177862533	0.01495628182443407	1.76540256640293	-1.029148418192862	0.134018365598987	-0.07330616473314634	-1.018926314904293	-0.6294800671379819	-0.6898382773396653	-0.2491498206880398	-0.5889266404333027	0.1162282838629202	0.02007728082852735	0.4943284701328547	-0.2078618154601568	-0.1194061338179464	-0.4863982234235871	-0.03103901369847531	-0.4553811745217519	0.2110118110723092	0.102680194947258	0.09731147567351855	0.03953180054835145	0.03103203484550917	0.1080848988538666	0.1631723595613546	0.285779730099114	-0.9532566114730013	-1.51715545350667	0.3943782850672698	0.009728776904201788	-0.920521537823023	-0.1701591148836855	-0.3999440717503262	-0.1516634348758178	-0.05790982629229281	-0.3146349077151186	1.098177477649656	-0.0009405976379957092	-1.009068000589536	-0.2702523083008568	0.005424786568326844	0.1872662184938425	0.05751068060753394	-1.538411075041877	-0.03916690029061359	0.8063190209800934	0.5883145413659309	0.08152228829700002	0.02626229941248664	0.04268579331739952	-6.444213887703178e-14	-4.049126088379176e-14
0.19	0.00562950707664587	-0.06237894426893249	0.08047546919398256	0.4686559879530748	0.9309765374373165	0.006088411612444515	0.1379607816531102	-0.09402841912188699	0.03282673301150744	0.2051431824150885	0.08811959632253744	-0.1245507000415871	0.002400783782248748	0.08342821348297687	-0.1153154011046305	1.096288641122108	0.2196809185247883	-1.096288641122101	-0.2196809185247921	-0.2888639894870306	-0.0695520787864304	0.01758862786738895	-0.09296000509959422	-0.1062140228883368	-0.04891542233042639	-0.1175231745809854	0.08622702129216812	0.5628001299068496	0.7145193811507164	0.1044354797977963	0.003747831012942956	0.2701948677159467	0.04335625323553146	-0.1114598959356225	0.168766194021064	0.1351938817535302	1.321225426622396	0.1913544114609648	0.02808914430935675	3.480690844837398	0.6518712463257422	0.579869152370972	-2.110720049263629	-0.007453528949203357	-0.3066018186950315	-0.03645315230912134	-0.196609179929783	-0.2943478248805267	1.461168601864608	-1.216416018051184	-1.461168601864648	1.216416018051184	1.365049078899436	-0.2367428105105655	-0.06919136316548249	-1.399378173562274	0.3729075632249987	-1.548158725644288e-06	3.288795246776032	0.8673597205289513	0.9815630852384523	-1.538550910903659	-1.797379696959226	0.09133427709984913	-3.191205906606184	-0.1925114098133602	0.001016282803971747	0.01190760029077125	0.0010104053580029	0.01223615743769624	0.001047405965176774	0.003733830896421637	0.001022625901669981	0.003156509850969584	0.001026231849115297	0.04208934383916813	0.09071060985864218	0.1042837534241536	0.167266822066604	0.1705203362295736	0.01414240923355773	0.01953981707705504	0.009856579772938892	0.04002275064888636	0.001099810646696666	0.05880438018728654	0.0207341814802603	0.0396301177643152	0.001796019293029514	0.01243595407447657	0.001005837446331223	0.02000418431804912	0.0010030568768592	0.02003016196888492	0.002531604291650331	0.009171703435126908	0.08208728552223778	0.09033765172768869	0.4630287133355858	0.4299904220683555	0.001023546423032672	0.01960002494742623	0.05304340097987219	0.06778640962636021	0.001041386723000868	0.009558984597532105	0.001039459461769227	0.003984973623681771	0.001055047983425466	0.008947766910916984	0.001051886965103096	0.06200353239003642	0.001022808572642685	0.03863828309020456	0.02938484210748852	0.0358102986121146	0.001013254847781935	0.005686987662430683	0.001060327858329322	0.01339932849615382	0.001022792471644269	0.01698555649003277	0.001016462146247025	0.002161507631909384	0.001455674115599519	0.01888116778794553	0.1714241536884586	0.1852049196341518	0.001032997145800129	0.03568109124993404	0.001060528175407896	0.001761562770075054	0.00107067148680849	0.007365968486534731	0.001004822193295016	0.007190400860180598	0.2832256010372184	0.2363399048317887	0.1754113589739191	0.1713779605797037	0.09183713391155175	0.08643542045412407	0.001006290711954608	0.02401237182162478	0.1231840104441924	0.1064403965205299	0.09022171174776744	0.05566463437461456	0.1033419432574082	0.0737309156429523	0.1031289053434893	0.09148096061843615	0.1323268644051059	0.1015699340107421	0.007211370614972849	0.01010652420133422	0.001592406901812242	0.001335229949024607	0.1157842351503764	0.09316400219423961	0.03932872231730161	0.04996757787112401	0.06130309888353342	0.06509419119283935	0.006838960765465068	0.01421837706609833	0.001080711997409886	0.03768052537972948	0.02295931019819138	0.08332657668087182	0.03064539748675612	0.05029393397951563	0.008744887136928572	0.01856754212287588	0.01369328624249503	0.01304290891790512	0.007119322672110271	0.006049655649744223	0.001002874842661842	0.008831075862080368	0.001006712622382309	0.0153829682137313	0.001071433226683787	0.01695429532514383	0.08696381911760591	0.08283700833556694	0.08236118694109842	0.07820572606871642	0.05863886794656529	0.08679506292644246	0.09226754711513221	0.09743660849804438	0.05243186825975475	0.05361817694129277	0.003106629154362692	0.0712974249712184	0.001820621953128401	0.04083852407959217	0.03784215063999855	0.0405445652389835	0.003964699338756868	0.01006709821876564	0.02668689944631128	0.006593980608465515	0.0406416637530453	0.0533613414460682	0.03717645841504142	0.04982282569979044	0.001331187240967665	0.01936336718810609	0.01738069317790146	0.0678360935566729	0.07266029002745278	0.08964589416904684	0.001741608228484995	0.0001730601471319982	0.006928547770242156	0.008090747655550515	0.001279295633406181	0.004997365902482738	0.07765958914127778	0.06996578861550072	0.09986089546089327	0.09075500261034447	0.01888935511648218	0.02453937641118817	0.09051552741533504	0.1270730122905692	0.001009529152550612	0.03437403413946943	0.001003350170713793	0.01616059172446627	0.001006592438523178	0.02175478628168195	0.01901542122088291	-0.01241383364292481	-0.01545820198943548	0.01417599604096934	-0.02411968588907377	-0.0501412833684811	-0.020919003332	-0.008245789961438663	0.001014818872152266	0.001010163528387654	0.001003388979441038	0.00100912638040827	0.001028328392828378	0.08168937622837084	0.1533368095997582	0.008516068378363328	0.01510342482863069	0.001087818132575749	0.01498456774783011	0.001781346882800965	0.001006719507451144	0.001003525020299307	0.001003471611247332	0.03942699324890891	0.4694017656926621	0.001021655911642414	0.08172185434367236	0.001066774040869965	0.001032004440582133	0.001050508823607387	0.001048847907067992	0.001020241948502218	0.02096337262467238	0.001010386272333355	0.001056815684452617	0.001034510690238599	0.001011303908580947	0.001983053425224253	0.1798397237228987	0.001037744827664583	0.001020991509151094	0.001033960495069346	0.001005669318766349	0.3268112156629381	0.14967915632123	0.0897365280927547	0.001004709708513452	0.1023243172220416	0.07440743531164067	0.08672860911585305	0.1027745220196644	0.1226917584343451	0.01575120772666546	0.002750943883601295	0.1164523242917257	0.04042557212102731	0.0653650022080898	0.001946580574034623	0.001172797041120139	0.01381330848731975	0.03206387629729647	0.008461925120248662	0.01338607743220828	0.006165481930255476	0.001003401032766067	0.001006233069959218	0.00101409551939042	0.08933406242043271	0.06543990429059006	0.03731507024106786	0.0988579418810842	0.05493446879729025	0.001204185104925156	0.001020087648956009	0.02765006443996931	0.001764095685324098	0.02365659298178509	0.03606609563727278	0.04985014221839686	0.001518547836569596	0.003063920205394529	0.06544762893253304	0.001991316566432568	0.01273080437882636	0.001002718925354392	0.04626650102872296	0.1020825169722298	0.02815802429100206	0.09358134388315617	0.001010668025184401	0.001003719582652412	0.001007308796716397	0.02132036557711681	-0.013914315753817	-0.01517967859268047	0.01578297140376259	-0.02069011039533462	-0.04625210968682197	-0.02093854713304768	-0.008668892595133329	-6.353086964834041	-3.403588499052312	0.0722647226236697	0.06158040940154997	0.01286391498343719	-0.009426237034004836	0.07019353911337961	-0.558753489144092	-0.5537848952504815	-0.3068343683503621	0.355111539195365	-0.01138821782021072	-0.3306822498467831	0.00442932518074571	0.09345925525599612	0.10903336630812	-0.09537879353781359	-1.949491177573159	-0.3513846886583357	0.02140253240971811	1.743673374698825	0.009019190316924729	0.02722023334291057	0.02479777760044003	0.008607645779888066	0.0198733233291709	-0.4743096095641557	-0.05252690991377228	0.03693665105559614	0.02497803796425071	-0.01662313109732126	0.03466013582541561	0.2549358565598242	0.05011857192251876	-0.006925454164589414	-0.009145409838317834	0.01464763509668249	1.569840437630773	-0.9389677300588345	0.04623753391762478	-0.05623426447922716	-1.011733153223253	-0.6239469601433509	-0.6880971107336979	-0.1719092463188384	-0.5064025028571751	0.4109087757045722	0.04040521587131776	0.4581993877272906	-0.08019167933259747	-0.008035681142792404	-0.2867785063609046	-0.02984066877636673	-0.4684133601408745	0.08534624426372196	0.02174922565100285	0.08263968799890799	0.05251841789149004	0.0397928594196628	0.09292567729030014	0.02118034170289196	0.2536588014354479	-0.819804352438059	-1.380029252677692	0.05891227572413149	0.03187596230071932	0.06297651841382841	-0.04954017684542611	-0.3810286150985646	-0.0928521307102854	-0.04353490194388503	-0.2921845837463013	0.8232527569276755	0.0164493272337619	-0.6928760267004294	-0.3232864788936484	0.005403785989174219	0.3220484863394354	0.02530833134068466	-1.493592896933333	-0.13023971668221	0.6396626700321968	0.04284546628793776	0.05173653155314277	0.01484722711431554	0.02504290880759885	-8.267140422023511e-14	-5.99534553199497e-14
0.2	0.004320855947213461	-0.06029947764455062	0.08117584353257688	0.4817892604428833	0.9328117784017455	0.006387421951316567	0.1724430070061371	-0.08711959549183425	0.03713415959105855	0.1840743243588474	0.08782866766896837	-0.1265373576502078	0.00196147141459645	0.08103996871532911	-0.1175283733199575	1.107882141035905	0.2070065506293562	-1.107882141035903	-0.2070065506293547	-0.2749406620598808	-0.0719713776785379	0.01689699999702494	-0.1069508208656127	-0.1024709987525231	-0.04886130350423141	-0.08495067428604915	0.09442135765269276	0.5729702534833768	0.6993174810714209	0.08813183704386519	0.004120764732224616	0.2400389824044588	0.04149399793003481	-0.1517839282924274	0.2462528639770729	-0.001062035342076459	1.305770250042017	0.1749896072344075	0.03205188464003041	3.41446108560652	0.7265303120171902	0.2807419732216861	-2.097118410859077	-0.04954496100377801	-0.08003037246494173	-0.04947545150096683	-0.2791761821406417	-0.1424602400850359	0.8586230342406603	-1.309876556491204	-0.8586230342406606	1.309876556491204	1.418168648233665	-0.2480422498666363	-0.06938056863346029	-1.395211268774615	0.3766518054134591	0.01201719260825525	3.205599383894101	0.7740229031325688	1.053175853757642	-1.509274341033475	-1.417637574102989	-0.02477808358898763	-2.829884957815103	-0.1793880653233582	0.001015618350332199	0.01231933605859381	0.001010382751432802	0.01279908754565613	0.001026248735074797	0.003742809175343764	0.001016166635197518	0.003116429804672819	0.001027659616901439	0.0428539122749635	0.08659209671672712	0.09948419175633556	0.1610559882969548	0.1653932653175872	0.01068961124137542	0.01658250582549522	0.01316974827679928	0.04349437754415958	0.001092514254044897	0.05869764815137084	0.01691054380817504	0.03610712956720375	0.001785160444413423	0.01248936927281909	0.001006459656294328	0.02096230240589394	0.001003386815807827	0.02114113490755497	0.001798439149797207	0.00839639988783693	0.05640937873510615	0.06904872063700844	0.4639907871489077	0.4257250770351211	0.001022494116355365	0.01976575516595368	0.07036326344818714	0.08558123272453169	0.001060724039679111	0.009767788724295788	0.001035077330347999	0.004175680907992738	0.001052212865853591	0.009094986062961335	0.001051021349689571	0.06227498364404163	0.001022187705874688	0.03884122205485271	0.02456301293615342	0.03145250825232611	0.001011428416681644	0.005276113061923614	0.00105616650877974	0.01380964411919996	0.001032165380014075	0.01722929116729267	0.001013849887933985	0.00221878068323342	0.001873204581422865	0.01931412064781163	0.1752592094395418	0.1874749535112789	0.00103641862838103	0.03618070507040162	0.001041503290886074	0.00173185276439046	0.001052601870314391	0.007282927807569424	0.001005400766273213	0.007334158800337108	0.30067548278886	0.2509819276682159	0.1636368110818647	0.1623559208361832	0.09013144326539796	0.08649183430402839	0.001005414691278098	0.023619409917331	0.1122920464950719	0.09647393078937282	0.08146560706171301	0.04952113163664455	0.09433277714301938	0.0669163952890879	0.103110665495275	0.08993356506157051	0.1275692378083423	0.09668784510912716	0.0138926961153917	0.01494046620595434	0.002571089999005204	0.001838151067338301	0.1157154629345282	0.09748649062783085	0.04000014267193958	0.04957992864487445	0.06374831405741734	0.06540075050758069	0.00426210878547921	0.01189142204854996	0.001157140230245224	0.03739190684013273	0.01720447621895784	0.07872145330414125	0.03182011341135924	0.05109327551596187	0.008361657515798655	0.01844018524503111	0.01347942664083622	0.01378447272287474	0.006582578944830458	0.006555321180167985	0.001003244135093083	0.009201011194051537	0.001006394278144013	0.0164119233704509	0.001043720341328827	0.01770992678335799	0.08794159212814223	0.08515106353458515	0.07334472502606709	0.07034077887447898	0.04657676780160935	0.07365631266898931	0.09472666753253596	0.09652332735983403	0.05390165865352396	0.05389315584502123	0.002194080001369302	0.06994424742454086	0.001436538514385834	0.04045461548848238	0.02903813101244548	0.03477801817110794	0.002728518523976812	0.009297731994520371	0.02477607322551542	0.006242622245993892	0.03789325431675062	0.05046595157080357	0.04429260257942189	0.05713029982671534	0.001454502316298091	0.01946584920249346	0.01013526881481637	0.06220535752179612	0.06834850275109855	0.08613404862637467	0.00195392991316529	0.0002451484551107853	0.01121926209667	0.01180822801592488	0.001146506205604544	0.005340553638643218	0.06057490407262975	0.05548082551387741	0.1002698638380861	0.08911571404839626	0.02424613134708117	0.03010199960570369	0.09021579518140611	0.1251104742798343	0.001010341109692938	0.03476298915026319	0.0010036145042911	0.01625063071795652	0.001007104756841585	0.02193436896067107	0.02123698035762827	-0.01380297742126783	-0.01511918603124704	0.01586793540931179	-0.02040156560173056	-0.04605314310374684	-0.02086977316508188	-0.008922903621413224	0.001014956412208881	0.001010497344299214	0.001003315958784215	0.001009209368095261	0.00102983115196204	0.08028777138149186	0.1491186480224229	0.00558264564451936	0.0181690038806883	0.001082327118210181	0.01073830140849346	0.001767678986027908	0.001007428500515375	0.001003900263240227	0.001002455642572242	0.009476256998806817	0.4633974453258762	0.001021140170887954	0.1011589621196223	0.001092286530302501	0.001029140484831803	0.001048168829611108	0.001050966999608502	0.001022425125433569	0.01739350055957459	0.001008783897634084	0.001047980313155348	0.001047881569420867	0.001010821156531633	0.002571268114138835	0.1829667588489787	0.001041819977114083	0.001020848607620926	0.001032383073017559	0.001006282434155988	0.3412401390284044	0.1400953690464722	0.08621965250291001	0.001004292794772947	0.09134225995140119	0.06556557410130327	0.07752267863743946	0.1033275791177131	0.1185028203514815	0.02538665730138759	0.004265485724484406	0.1149543535414092	0.04111125634393517	0.06810162829320905	0.001073115537852049	0.001287815350590001	0.008232203856988925	0.0340697470550182	0.007557811099817929	0.01313122377238138	0.005864818859212387	0.001003817246685771	0.001005918761541727	0.00101345170816272	0.08925909424131884	0.05792151715799947	0.02685058874303601	0.09765039299880415	0.05638518827235544	0.001201456529662649	0.001020355113940793	0.01169826506401335	0.001107126629870917	0.0217199967955827	0.03341686310171066	0.05536088837657923	0.001637879270485628	0.001259682461710457	0.06048817780195131	0.002322406800798863	0.01833251825793035	0.001002704465022613	0.0317628307504306	0.09989395296333067	0.03212217446782225	0.08688963689348791	0.001011614120618511	0.001004029888222449	0.001007909570046076	0.02341684688462953	-0.01513645203333638	-0.01474992379234197	0.01760235678042881	-0.01653917291758501	-0.04186551954747592	-0.02078615601418104	-0.009727022794527695	-5.964493023669069	-3.421471034708373	-0.02195295086633303	0.04463396580738031	-0.02417498947393166	0.006571732748727317	0.08606133312256345	-0.4039364062327106	-0.474394337814238	-0.2905771029190205	0.3448467852126105	-0.00960023961807	-0.3711924302664852	0.006449933449951476	0.09908346080828222	0.1134458791341294	-0.0698174088760122	-2.31310693450609	-0.4970981618468195	0.005617423229238516	1.809616602193611	0.04133474295602974	-0.002037169506127163	-0.005815247396144765	0.07759049074934342	0.02865201175514437	-0.3979256927224001	-0.02697705507589874	0.04866302713215285	0.02297929487428408	0.04431068649599251	0.05185769814955191	0.2035228219602959	0.04943967663638908	0.004779187527949941	-0.007705367549156542	0.01405694584176624	1.3554212938126	-0.8687708539890976	-0.03363705717292511	-0.01899726681462692	-0.9769639933022335	-0.6020215343128368	-0.6724971632232566	-0.1461501036839706	-0.4792426599081046	0.5259376967440038	0.06006817916673157	0.4031438977204589	-0.006301490461289722	0.06255009860197183	-0.1969032387101051	-0.02773118217339299	-0.4468444691001923	0.09749034014026449	-0.04482837273172042	0.06521410753225532	0.04523661878243242	0.03132231154381205	0.1198851337250678	0.1800974751724824	0.2066751114841708	-0.7665516850114548	-1.248684348211055	-0.2345714573192322	0.01693915258362464	-0.6096293481948755	-0.04690560191152318	-0.8543143264854437	-0.0664171716675946	-0.02625212914281063	-0.2903252176216883	0.6562248748829526	-0.001911363334430081	-0.4445886057667406	-0.3796350256690309	0.009740093638064077	0.4143709520390992	0.05337386265409758	-1.394324724304467	-0.1928790882372203	0.4728330988277916	-0.4218989603706093	0.02687520976262215	0.003106254939743487	0.01156834752917076	-8.920215335305432e-14	-9.380274078986566e-14
0.21	0.002488635186960541	-0.05748597699216203	0.080355468184433	0.4947762957687342	0.934456172322171	0.00673463901146742	0.2063244457882904	-0.07956417484812403	0.03845937352836331	0.1634232997651719	0.08714856043240346	-0.1259122592480915	0.001541630031372712	0.07788919720793822	-0.1180727073478862	1.113505109908661	0.1936944158423413	-1.113505109908652	-0.1936944158423372	-0.2605476258244104	-0.07453595547998293	0.01619818988656338	-0.1208073131465422	-0.09865974516849528	-0.04865414533053836	-0.05378508044719295	0.1017350132919242	0.5838961844115044	0.6842090842928495	0.07631880459399937	0.003018129785591772	0.2131049342662234	0.03983148836478313	-0.2152066079354757	0.3129868458718652	-0.1610807606649814	1.291899485754219	0.1532722567640326	0.03707145791322168	3.361098855318133	0.7804606207966346	-0.008441923999098593	-2.029520777699792	-0.08514158331107638	0.204983807734409	-0.03269444917926478	-0.3462567182611671	0.03123364697288331	0.267824705914912	-1.346663222911052	-0.2678247059149633	1.346663222911049	1.459482087390737	-0.2659782869814413	-0.07047497237970624	-1.378685229725427	0.3853303838467556	0.03078235423784526	3.020162290915097	0.6921316438429523	1.132106040983486	-1.499894157291554	-0.951508128295947	-0.1985770639530489	-2.553604154709357	-0.1529471261195278	0.00101551842992606	0.0127157147811626	0.001010696590435294	0.01335107618822486	0.001015057538598785	0.003760250367396981	0.001012658695691082	0.003103008288657426	0.001029732608777589	0.04364894441554962	0.0841603004358973	0.09610690072799566	0.1559636879990058	0.1610326191360451	0.008293937991455875	0.01450013584985572	0.01568464242303886	0.04626778412376526	0.00108613463063767	0.05860551220999654	0.0132300273570803	0.03253218829404303	0.001698386170216994	0.01250929609153948	0.001007223013201432	0.021943815326581	0.001003785630488281	0.02227495277138628	0.001408734219511597	0.007906430110860231	0.03415573573701338	0.04969975081755857	0.4621299575374692	0.4207498962347638	0.001021823042101374	0.01994438072891765	0.08825540358011778	0.1036883931043224	0.003102036390033679	0.01193082541687837	0.001031621663210805	0.004445904894538357	0.001050452078599185	0.009238450434053328	0.001053050266241916	0.06228609284260607	0.001022833574481881	0.03890220140591195	0.0204866846814697	0.0276885032686724	0.00100981100762507	0.005090709429290419	0.001096263259791095	0.014274546196577	0.00124173384329065	0.01766887571368953	0.001012104101335589	0.002416237599950823	0.002414727268542694	0.01988338977947734	0.1788049661907166	0.1893060846559626	0.001046153292147962	0.03667596029537053	0.001030931865752634	0.001722089179174052	0.001042051125763558	0.007216420260952029	0.001005987114982343	0.007474770565019926	0.316130325991781	0.2633729196631638	0.1528209843639621	0.1540295785436711	0.08740465646566777	0.08586066633100488	0.001004780698823002	0.02355757408040443	0.1011613589160896	0.0868717178684193	0.07259851789256844	0.04364426212372495	0.08503720733916696	0.06025849771997672	0.1029076561705596	0.08835815825071471	0.1228407943261463	0.09190968834930813	0.02001153594584447	0.0194066172279166	0.00422982871532328	0.002661039103199228	0.1147985890467398	0.1012292420160427	0.04109152059784257	0.05004990474875211	0.0661006949682723	0.06644215995552359	0.00269906220978308	0.0104575081653529	0.001226051047813917	0.03713711517349522	0.01208786679426169	0.07445702802496057	0.03237550431372254	0.05144446797950537	0.007435096532240514	0.01762511020840939	0.01296957813277495	0.01417062558756159	0.00597513341631115	0.006886030904502424	0.001003626130269853	0.009575710413865906	0.001006171029733247	0.01751850461611777	0.001029160052597505	0.01857900709828275	0.08790112965694805	0.08683267690790138	0.06559873848572555	0.06338709576000523	0.03441504631370972	0.06116087276584499	0.0942891748407426	0.09286374690079247	0.05512846782320969	0.05399255157611807	0.001712692641656334	0.06903095556072036	0.001233559505214949	0.04046055543143704	0.02269105499524769	0.02998609847016807	0.001925128291334387	0.008916164482630867	0.02319029714241349	0.006089018687515623	0.03511485127631168	0.04759775522825623	0.04817776809075371	0.06086433054918382	0.001589163847324227	0.01958825505722242	0.005816071152644791	0.05807677945402439	0.06389007283635371	0.08236646790989051	0.002245888691929804	0.0003485969037892866	0.0151885288833015	0.01551929253819144	0.001076118477670588	0.005684043690666225	0.0458023361366053	0.04246491058649748	0.09960020980903747	0.0873149952395585	0.02846022898292807	0.03412854851692314	0.08550299780369661	0.1190256405894865	0.001011247572596509	0.03487736895127969	0.001003910286716497	0.01622412716947453	0.001007677577174425	0.02195905936719108	0.02300039596922189	-0.01480602218094443	-0.01470674072317431	0.01741696008843591	-0.01581702455048178	-0.04120280085912938	-0.0193009391107196	-0.007388240979509152	0.001015801971271204	0.001011468124522632	0.001003490157800611	0.001008837462530158	0.001033632015229143	0.08140152212023076	0.1468437479006357	0.005838283400704953	0.01864668573238991	0.001077096725830305	0.007897402478783346	0.001472569535701956	0.00100851571342137	0.001004454834788507	0.001002019708611167	0.005243709390984379	0.4530021698110763	0.001021111470153504	0.1212186744601438	0.008741906424918809	0.001027081298353022	0.001049000588749801	0.001058711313647967	0.001024420064543776	0.01464996366050662	0.001007572625051525	0.001214169130152261	0.001808589557193607	0.001009835501195573	0.003327152530741741	0.1860398101214767	0.001068524034652809	0.001019151082327227	0.001029958218716559	0.001006863737752309	0.3512751288462925	0.1318568568144557	0.08152537067656673	0.001003975488158637	0.08017816884263569	0.05689116120639572	0.06793046565434806	0.1020099417719024	0.1135412112877889	0.02788635686615539	0.007416299753244223	0.1121844413267902	0.0434809445929152	0.06995740041608163	0.001042735380380697	0.001306270766371388	0.005018876923829275	0.03211816959066561	0.005504622585275783	0.01180751806699198	0.004878290012378525	0.001004198309133882	0.001005955566210249	0.001014474210553474	0.08662224199699771	0.05357555480170829	0.01406621410043621	0.09024522519080366	0.05687170520215758	0.001217002676000119	0.001023482105389949	0.01865425823212928	0.001065798188498395	0.02113168864185497	0.03051938894785842	0.05071017605610337	0.0018071598895707	0.001147967134046558	0.05620120109162229	0.002744408557479316	0.02049009087093514	0.001002948067563094	0.02391228134093075	0.09760062025777516	0.03419790113981833	0.07239395142287074	0.001012678954118953	0.001004377343422015	0.001008581791253144	0.02443065084848934	-0.01554472305870754	-0.01425974895976749	0.01881766741396553	-0.01065476480555051	-0.03582228366383543	-0.01654393153358833	-0.003982552885590061	-5.588645727062719	-3.396054200379332	0.07046885354748002	0.06048445227441008	0.01490332700911342	-0.005305294052525925	0.07638549116518584	-0.2736859495061104	-0.3993189010370584	-0.1388745726200124	0.2182828685948502	-0.008644796984300238	-0.3412371479721394	-0.002207175232549956	0.09817999162327301	0.1138845114310523	-0.03436746091340442	-1.579223290860774	-0.4982236206763652	0.02431748001937536	1.815087176319708	0.3736835019858674	0.04281595843736632	0.02449269861416439	-0.04705286234570486	-0.01027499196838118	-0.3530799797748303	-0.01032008440675356	0.04705015162999066	0.06123965074481691	0.008989946267878782	0.06234894094552525	0.1664836922833582	0.04936074033543013	-0.003929926883241634	-0.005864539220791725	0.01415856239351932	1.12860813948036	-0.8011703234270838	-0.09289573236959454	0.007588799343496179	-0.9463162007429653	-0.5743818066851617	-0.6608430622267349	-0.1668870175465378	-0.474178834208405	0.3748071025482981	0.1048774720703573	0.3437586565572401	0.09491632837966368	0.1384430045928634	-0.099744327808857	-0.02322258236944765	-0.4019952565954906	-0.0269532097806402	-0.1150247520403559	0.01354887390252311	0.02016846705493328	0.04064947026957187	0.1077531216412768	0.04199715902170861	0.1292775338539103	-0.6295247200351589	-1.248932122922818	-0.4826030907799311	0.001716073227427515	0.1969928221288021	0.03414678937495678	-0.1812716309603012	-0.01341421986170918	-0.004560121538513297	-0.2852267175588465	0.1294830926214557	0.01997429804186898	-0.3807711644042249	-0.3757614663205074	0.01165792637920177	0.3350796316535799	0.02394151447714596	-1.197728921476246	-0.166689923552279	0.3362439830246354	-0.7853653514274944	-0.003185470885752423	-0.008454234279644179	-0.005982992045342425	-6.95330678912919e-14	-8.525437428024532e-14
0.22	5.796105094258318e-06	-0.05410894913992331	0.07799287379163007	0.5076325035702849	0.9358648851341923	0.007122449720311313	0.2396504278024766	-0.07159224699453799	0.03711046634637553	0.1435552234082676	0.08615253406233729	-0.1224390063986044	0.001343549951271091	0.07420926237188437	-0.1169508961309626	1.113275714466255	0.180191029731164	-1.11327571446625	-0.1801910297311601	-0.2457701505414667	-0.07731304294938733	0.01548563017100607	-0.1345764863063966	-0.09476976162645019	-0.0482182981773047	-0.02469457032703741	0.1083324589121584	0.5956142884853555	0.6695698150733869	0.06897089022932802	9.266028866767938e-05	0.1890333096127065	0.03843838983977548	-0.2819075926129986	0.3589583039525246	-0.3095058442738157	1.279604745181974	0.1278533854850192	0.04017061437863908	3.303369732016509	0.8098317539883949	-0.2540822506303314	-1.940528763510939	-0.1127287877130715	0.4896005170124359	-0.00512319078260341	-0.3850088478454307	0.1907688088907286	-0.3118498287917779	-1.348126821323446	0.3118498287917778	1.348126821323445	1.495056457728265	-0.2905441834583034	-0.07213048965251483	-1.377747444559834	0.3923977970166976	0.05775498851632219	2.790582640151541	0.6307808993311237	1.211610482902438	-1.415448829211887	-0.5246139570719067	-0.3893449936566521	-2.257400260870697	-0.1255058572727749	0.001015891477868016	0.01311351629212726	0.001011339061521761	0.01390319038238489	0.001009551584192497	0.003785677697481558	0.001010719517302301	0.003089338761700091	0.001032669963049813	0.0444504300218313	0.08325924252570882	0.09396718976479761	0.1519526175636519	0.1573752072459918	0.007197266020181771	0.01354546076512024	0.01719873338300879	0.04802900167334924	0.001080329768139541	0.05852839524485225	0.009936116027898904	0.02933356013560234	0.001507492957193304	0.01245037365751747	0.001008148377560284	0.02294511960420779	0.001004262362626447	0.02343016149216158	0.001213368309481483	0.007585232381540291	0.01966713405652617	0.03701352959051054	0.4576209677369898	0.4157548921724909	0.001021473305543732	0.02013630057935897	0.1066009274927912	0.1219484103020493	0.007913226400705365	0.0168896768926125	0.00102886453301959	0.004766679908087199	0.001049988107169457	0.009384531574553351	0.001057938061289358	0.06190024217161857	0.001024154295126581	0.03875934520696787	0.01702530989845747	0.02442681514152581	0.00100839676286318	0.00506538311472622	0.001199415401513557	0.01480530241783293	0.001726632064646328	0.01838012490880756	0.001010738560803278	0.002674764597464879	0.003062534415159214	0.02056815574398372	0.1821557924200775	0.1908802330630849	0.001064375892422973	0.03716290731673432	0.0010247992161572	0.001709293780626691	0.001035564916108698	0.007160269074399052	0.001006570939234342	0.007619193154086606	0.3295878368541776	0.2736707111439023	0.1428877487436912	0.1462390599893578	0.08381438795209498	0.08462793575788272	0.001004305128267252	0.02379035990241364	0.08983701268246616	0.07749085457742293	0.06369341867302866	0.03801290673464883	0.07548067100103831	0.0536643198119886	0.1022338570946454	0.08663670952935271	0.1179861311395674	0.08724846558187487	0.02432489324902669	0.02258690015471797	0.006622829082455037	0.003943061389994431	0.1131101859048893	0.1043287092916619	0.04277402062301669	0.05137064755532564	0.06822327867213722	0.06802383487156731	0.001896366540391123	0.009699239694679758	0.001269724561879638	0.03692754656872382	0.007859162480604946	0.07076245477494376	0.03174634751433687	0.05056018407336454	0.005949201405689137	0.01620292785529791	0.01206086802639499	0.01408609837093986	0.005178964487858695	0.006943953340699213	0.001004007658449431	0.009954639356025641	0.001006077873014132	0.01869342592799429	0.001022394379032974	0.0195154413879894	0.08673946095282459	0.08772921362513013	0.05928524290318672	0.05764348883076478	0.02169154041352861	0.04870710040018626	0.09086461581657297	0.08716609641836644	0.05601701031770891	0.05390299890120741	0.001479189071926498	0.06928454080163275	0.001133574206555008	0.04085861525318101	0.02266495002821724	0.02960854520669381	0.001501256994758087	0.008959089814117301	0.02207923384771188	0.006149589035490138	0.03226677249762266	0.04472316388617979	0.04811802809692309	0.06049799813893266	0.001741085180462412	0.01973697037708506	0.003553156301943586	0.0545970511013442	0.05947678129094641	0.07858121232618891	0.002602550043703995	0.0004924735880630515	0.01824985586031024	0.018654574233695	0.001041051410941135	0.005991731262686437	0.03389476576811253	0.03174883387826766	0.09824050781754931	0.08579341057692272	0.03163033322707377	0.03690222525835926	0.0764834697886642	0.1095972157766179	0.001012233258633926	0.03471555530602261	0.001004231918528912	0.01608060063956024	0.001008300122468203	0.02182765460341058	0.02426407048232627	-0.01541255111775079	-0.01424247573210045	0.0187435087371683	-0.01036590545870925	-0.03555719618849685	-0.01594984477220374	-0.003047040159582555	0.001016647530331585	0.001012438904744128	0.001003664356830332	0.001008465556966542	0.001037432878490624	0.08251527285896954	0.1445688477788485	0.00609392115689426	0.01912436758409719	0.001071866333447306	0.005056503549074966	0.001177460085376542	0.00100960292632847	0.001005009406336113	0.001001583774650927	0.001011161783155336	0.4426068942962732	0.001021082769418168	0.1412783868006653	0.01639152631953516	0.001025022111878658	0.00104983234789012	0.001066455627683992	0.001026415003650705	0.01190642676143876	0.001006361352468856	0.001380357947157281	0.002569297544972988	0.001008849845859226	0.004083036947340512	0.1891128613939745	0.001095228092193662	0.001017453557036727	0.001027533364420267	0.001007445041349273	0.3613101186641803	0.1236183445824392	0.07683108885022373	0.001003658181544016	0.0690140777338705	0.04821674831148882	0.05833825267125693	0.1006923044260897	0.108579602224095	0.03038605643092298	0.01056711378200451	0.1094145291121706	0.04585063284189514	0.07181317253895439	0.001012355222879457	0.001324726182155	0.001805549990670224	0.03016659212631286	0.0034514340707333	0.01048381236160002	0.003891761165542175	0.001004579371583261	0.001005992370881114	0.001015496712954006	0.08398538975267593	0.04922959244541589	0.001281839457843048	0.0828400573828027	0.05735822213196017	0.001232548822336452	0.001026609096838596	0.02561025140024526	0.001024469747128315	0.02054338048812722	0.02762191479400213	0.04605946373563004	0.001976440508670344	0.001036251806388185	0.0519142243812918	0.003166410314159919	0.02264766348393983	0.001003191670109283	0.01606173193143047	0.09530728755221993	0.03627362781181436	0.05789826595225549	0.00101374378762199	0.001004724798634045	0.001009254012465686	0.02544445481234908	-0.0159529940840786	-0.01376957412719299	0.02003297804750218	-0.004770356693516117	-0.02977904778019456	-0.01230170705299559	0.001761917023347565	-5.21992091071812	-3.318743110969891	-0.02166839326414537	0.04465907611325304	-0.02257776192126501	0.006522130570135503	0.08735202627419232	-0.1564203932037603	-0.3337474795167559	-0.0650381247105343	0.1424089791634722	-0.006596444408372403	-0.2959298073275068	-0.00931991711283338	0.1030417321927095	0.1177240505234606	-0.03606299935701646	-0.9805572159988358	-0.5010628142389251	0.008276280714873211	1.840187965784671	0.6004976995964368	0.008073035785928691	-0.005291893581052972	-0.001801483097210513	-0.01211509825063131	-0.2974623214182179	0.005038408544340046	0.06183385593982842	0.0773122246041025	0.05652470270216051	0.07495706692121834	0.1521262744497769	0.04777803592213004	0.00417282487865725	-0.005634095514781049	0.01481911070832654	0.9367811909699834	-0.7616061063500678	-0.1539495771949719	0.03992706496566972	-0.9326940673118332	-0.5529187095464371	-0.6597532310008388	-0.175358485796718	-0.4558558614366131	0.2687640776912708	0.1518950293489493	0.2744870751980192	0.1638518500760027	0.170603192221489	-0.06177415619744589	-0.01868656976873394	-0.3328740632792646	-0.1496049337962182	-0.1662498360252794	-0.02892190872163896	-0.009320838843954182	0.03216825596980055	0.1335531469730667	0.1935682701330018	0.04965978026274661	-0.5245364479630441	-1.240350840738267	-0.6421854620024419	-0.02085052863801388	-0.3762539271904209	0.03151837381817336	0.02855896100224543	0.01848139699048392	0.0165826521452497	-0.291604217532957	-0.1638477517056838	0.003350523544442048	-0.3148186627561912	-0.3831699991045996	0.01782574073160913	0.299214386676721	0.04621336665028668	-0.9343570804729031	-0.1370522589991337	0.222258664869992	-1.090617184887086	-0.02836347949251676	-0.02029834134023936	-0.01965068652652161	-3.179513098499062e-14	-4.74662477847381e-14
0.23	-0.003081875178033164	-0.05040077416174702	0.07431816333421369	0.5203737956455341	0.937008015101881	0.007521728245014472	0.2722975572954697	-0.06344345280185043	0.03363334530678504	0.1245641699036896	0.08492348975521592	-0.1163462984256051	0.00139502437620305	0.07031871298038954	-0.1144190910581111	1.107295755930821	0.1667947831959676	-1.107295755930803	-0.1667947831959669	-0.2306480168753497	-0.08036759894841035	0.01475135571969169	-0.1484889012817578	-0.09083382907742776	-0.04747010387939986	0.002167044568112014	0.1144234731241194	0.6081189750244359	0.656408515286162	0.06536365488545444	-0.004661111588537666	0.1675759053028232	0.03736765817820136	-0.3316000123649029	0.378857908769608	-0.4196163489552023	1.268948323664172	0.1006750621152156	0.03908150801742296	3.219270494637962	0.8170634700580102	-0.4302759969676389	-1.860524812788245	-0.1315375270228445	0.7185083511488538	0.0119707153290973	-0.3878355529651089	0.309490476017069	-0.884430504008884	-1.327406889547105	0.8844305040088738	1.327406889547104	1.528884899006548	-0.3210125379588144	-0.07519472191968216	-1.413404730991264	0.3932752772224738	0.09258196077257033	2.590116846279111	0.5916813325802234	1.289412307190033	-1.186630470470414	-0.2147338305984726	-0.5554984464535856	-2.034682347743658	-0.08909135182151337	0.00101662119682996	0.01350116227787175	0.001012330542289518	0.01445391722820714	0.001006710714268139	0.003808480152456226	0.001009467921997947	0.003078826122410768	0.001042255274519182	0.04525262849149293	0.08378304389849486	0.09297468432403141	0.1485616322746045	0.1542203512168204	0.006860370162441163	0.01325097712985381	0.01729041010449667	0.04840045122298763	0.001074877175242738	0.05847118507736986	0.007073597458185341	0.02658391164654572	0.001331113475703411	0.01240162540062772	0.001009218129947471	0.02397518453329669	0.001004814743934875	0.02461523648265312	0.001109564404995849	0.007345776988016595	0.01077413641981598	0.02903400821762753	0.4515475841197654	0.4111939549577163	0.001021273492488602	0.02033187333778223	0.1249570875883437	0.140188136092403	0.01337143991716263	0.02263860433243394	0.001026616921868567	0.005080096405643432	0.001050287096901455	0.009526867393958563	0.001058589542390328	0.06123395958920976	0.001024731253153425	0.03847462184747886	0.01435057297850605	0.02184689802414204	0.001007218871324018	0.005123808215164486	0.001260531720461853	0.01529912496108382	0.004049965969590802	0.02092250409157872	0.001009603229529436	0.002935962080134575	0.003373283120502996	0.0209143296142271	0.1854456247228113	0.1924725280711866	0.001129180377094787	0.03767584546263682	0.001020698280588629	0.001697808238764992	0.001030973578722934	0.007107333054254371	0.001007086620543816	0.007770936556881866	0.3416888403061455	0.2824406956940237	0.1331118060890921	0.1385120325027197	0.07891598525966322	0.08255736246095415	0.001003942413266373	0.02425165120312701	0.07854348430469218	0.06829285058096078	0.05492067080389534	0.03263876356028214	0.06586832449861932	0.04714572593067121	0.1003204319080202	0.08438643907135472	0.1126096750782751	0.08268595721870138	0.02686382887904405	0.02451842462390078	0.008771518120314138	0.005427717083398126	0.1106510432773757	0.1067086101718824	0.04452588875121261	0.05305175746638703	0.07109295110814426	0.07005140851483972	0.001467791450733935	0.009280646310851249	0.001293131411681949	0.03676804310432572	0.004955012973233594	0.06788275213810391	0.03064228950228368	0.04890237010096824	0.004549334869702638	0.01478213865391861	0.01049481871009407	0.01339867023787255	0.004204537615886419	0.006748323612781041	0.001004372575576438	0.01033224870706468	0.001006119730079533	0.01993524273264535	0.001019264894562387	0.02053285719100026	0.08432812524544626	0.08767566910036124	0.05401194842200271	0.05282968099012007	0.0119603105366131	0.03907931928580927	0.08499297014663734	0.08041182627294739	0.05588624952575053	0.05317634761651708	0.001358065034691612	0.0697358606495805	0.001082390021661882	0.04145537455444464	0.02348239583813211	0.02997854487784133	0.001267903251071556	0.009257240341886384	0.02193638370846596	0.006525928426703721	0.02948518388739455	0.04194511221550913	0.04481430939358107	0.05716328669305009	0.001793156185125707	0.0197897429941266	0.002327436952434408	0.05135264499671802	0.05517755068921389	0.0748724662025759	0.003184848703912129	0.0006956450167847578	0.02015461179971104	0.02097431531184146	0.001022668558792804	0.006334258536261739	0.02461342381625169	0.0236041170091024	0.09699439497299402	0.08452329209781834	0.03424692361417417	0.03891408802744196	0.06492410447623863	0.09846592435976077	0.001013336971512872	0.03428111202198359	0.001004605681855377	0.01581898012887832	0.001009015264272857	0.02154183646174314	0.02471194483054871	-0.01561338009979701	-0.01364261261436897	0.01988055723961434	-0.006398732022509995	-0.03059525506917341	-0.01166572840111497	0.003480976624933003	0.001018000893825931	0.001014143721453176	0.00100383026938371	0.001007911414502685	0.001064752406118498	0.08618723332265184	0.1421583899027297	0.006847634130361879	0.01591576879576734	0.001066947064092813	0.003126100096690439	0.001121725706257027	0.001010947780686778	0.001005711268476303	0.001001375147634534	0.001008137730207045	0.4336891199938973	0.001021050957836603	0.1603118459344036	0.02167438028526344	0.001023647836508394	0.001051246369693635	0.001053185516125286	0.001024415143197693	0.011000370022368	0.001005681433371096	0.001276646336506221	0.009801233614354922	0.001008059433495904	0.003374009378994456	0.1924528100393165	0.001282453976986931	0.001015564427551714	0.001025062682658039	0.00100777409260653	0.3706181096932326	0.1135735239724201	0.0685528477797849	0.001003486056147026	0.05849747914117669	0.04018980753543618	0.04915932776260125	0.09499585613404081	0.1015775213445827	0.02918226475211474	0.01147986396108409	0.1051314328696637	0.04729038733243534	0.07737365135410978	0.001027561685415933	0.001311411852777385	0.001923397063313744	0.02868718603504428	0.002745943858528195	0.007378982518325428	0.00257127647310065	0.001004898680100817	0.001006307901786319	0.001016440412936901	0.07856989932510987	0.04589821513187291	0.001156987441200375	0.07201895865288065	0.05431778862286241	0.001231195455577955	0.001031211393621525	0.0233678951222694	0.001024884659645957	0.02282537659189594	0.02513178416852084	0.0363277693107739	0.001738348887341104	0.001047164120688525	0.04800048762715563	0.004327335861567537	0.02193994124564063	0.00100382694465746	0.01215146263248634	0.09522949668226117	0.03814203593881521	0.04308749187645312	0.001015113254839282	0.001005222964638494	0.001010187194248105	0.02457381119333082	-0.01554251789441789	-0.01294118028637818	0.02089566909575014	-0.003734258849505814	-0.02628627978103329	-0.00687282910852192	0.01138424109071673	-4.858816988642271	-3.188461872974525	0.06920119016312552	0.06059802580214864	0.0147471901369945	-0.005260556668949472	0.07630149554517286	-0.04330722114647077	-0.3014986564959491	0.0001495150948161053	-0.05767759748644334	-0.00480756162555022	-0.2532215910293362	-0.0009972599928347893	0.1036786208469713	0.1197264273352156	-0.01666727463735277	-0.6190015285657178	-0.4161726932567929	0.02531268590781824	1.811250571559371	0.557065807240958	0.04282356668241866	0.02404608212377023	-0.1062144579779922	-0.03999893834101362	-0.2197054957247873	0.007055366370836012	0.04062280940590339	0.4031258063569251	0.01020385518781907	0.00140124618944838	0.1710611977284839	0.05405831428883668	-0.004186473773350628	-0.005155365413972005	0.01568166498272207	0.8276729143364648	-0.7914750615812779	-0.2670488413963322	0.05331385389745646	-0.9067260990291531	-0.522010832997258	-0.6441878763817219	-0.270582730919344	-0.4564965073946446	0.1227756068602696	0.1467516810880583	0.2012795546448954	0.1668522804793634	0.2348272308023431	-0.02661766645792209	-0.01370753081455486	-0.2417127029524837	-0.1758871166361171	-0.1197228667911528	-0.1082518445440697	-0.03051424835124276	0.04037164943709212	0.1205890843970252	0.05660754597316063	-0.06181290491681838	-0.4398150406435338	-0.7157493523458007	-0.7121303591539121	-0.1209119356062102	0.2729413299426854	0.0783615236502823	0.01597254907704429	0.03993570569761772	0.0588451008831979	-0.2668870334236994	-0.4891890451068585	0.002552394766054304	-0.3288054794784034	-0.3606851209081393	0.02361778231760894	0.172175198494453	0.0286132508144556	-0.6977980849024616	-0.1179304128409357	0.1836186482065491	-1.144125214844873	-0.05785305444890952	-0.03212396614417888	-0.03698516917813715	2.618439845330941e-14	-2.02194814482863e-15
0.24	-0.006545671109145136	-0.04660816662311402	0.06971694477752559	0.5330173631192906	0.9378764354577197	0.007892008230037044	0.3039001242564765	-0.05530824988326054	0.02872626561349346	0.1062878696447432	0.08355263445528237	-0.108277493904423	0.001514017050020395	0.06655786086263857	-0.1108831212038258	1.095581331871783	0.1537172038636152	-1.095581331871777	-0.1537172038636109	-0.2152021600911136	-0.08374620414085567	0.01397232930641708	-0.1630179645357877	-0.08693452479325195	-0.04635269716767172	0.02727529674651082	0.1202512733541741	0.6214042442746803	0.6464408188192478	0.06431819923934545	-0.01089908993402521	0.1483276277250595	0.03664754526773655	-0.3571325222083983	0.3758448160446902	-0.4948074641285441	1.260059824883423	0.07291146310436704	0.03437090644252231	3.094457225626168	0.8071134991652651	-0.5400739813635713	-1.797578114390202	-0.1410909862836928	0.8848198266524917	0.008380459087989275	-0.3590693930651463	0.3916017651819654	-1.458742933512529	-1.284393380754446	1.458742933512529	1.284393380754446	1.559801081352044	-0.3553540221425884	-0.08108088204446601	-1.501077100293688	0.3850721440473442	0.1315974712809308	2.439910096799027	0.5781381029484871	1.367727025135347	-0.7767281651498185	-0.0122580175263752	-0.6861862873264161	-1.815574914446108	-0.05538210704977806	0.001017662887441651	0.01389761208967535	0.001013678863963067	0.01501738555337223	0.00100537397269075	0.00383280024411255	0.001008565222777368	0.003051409663569259	0.00106071117885731	0.04604073649071365	0.08567044888569572	0.0930765148179277	0.1455468560238058	0.1512597355125087	0.007062603582694279	0.01342861341591539	0.01577861226974843	0.04708427915806683	0.001069691309671105	0.05843300456139972	0.004657732307703368	0.02428469430404983	0.001214997646024707	0.01241907794300422	0.001010425498768961	0.02503283936552295	0.00100544190269367	0.02583339963409817	0.001057556533867615	0.007155102982829399	0.006125320587677587	0.02456040961980263	0.4445698411297569	0.4073304770165307	0.00102115771970261	0.02053204259619852	0.1431466477140632	0.1582432893187116	0.01868918709282393	0.02818655341498948	0.001024806171898171	0.005387417299810951	0.001051143839220459	0.009671193709551662	0.001052277393664728	0.06028076452096967	0.001024019205404589	0.03805597914635495	0.01252711842915684	0.02000901735372632	0.001006290088069652	0.005214665538725865	0.001239224845526561	0.01569160174003929	0.008789991939529817	0.02588188492380044	0.001008640440863909	0.00316862292876968	0.003175940953948241	0.02073865147103847	0.1887425296753421	0.1943960264288062	0.00125519362529313	0.03822904802312595	0.001017703744178752	0.001671233494775226	0.001027443029217709	0.007053116628160968	0.001007508939682489	0.007935868356257959	0.3527674072135012	0.2904333133362926	0.1231007123864739	0.1302560453456593	0.0724929847506357	0.07914928374585517	0.001003675040941914	0.02487629015470084	0.06739604780103182	0.05935994525586378	0.04636199035585341	0.02757067192125144	0.05630264994284746	0.04077611566195748	0.09679392387459752	0.08130731240857703	0.1065123794325117	0.07812152151005181	0.02760920938366598	0.02514710810608279	0.0103035744466749	0.006912406446837036	0.1074197340129998	0.1083500294605282	0.04612857004109926	0.05459733613177391	0.07513587837102501	0.07271869337500063	0.001260728984545352	0.009073423446331675	0.001298177809916111	0.03664352779861151	0.00353796897180413	0.06595527593851992	0.02935808852078393	0.04716385662158024	0.003491172105437875	0.01377217326869297	0.008166019655644787	0.01192729894712378	0.003055975443890536	0.006319485541517797	0.001004714676497521	0.01070243304832666	0.001006298492599325	0.02122078502474439	0.001018172955346206	0.02158144541739606	0.08060036338605245	0.08646407113277056	0.04958043526913967	0.04881538960839116	0.006791185869890709	0.03378123394871458	0.07690716182755378	0.07285425339377642	0.05443400010160028	0.0515561160427332	0.00129679206334428	0.07087183606423549	0.001059104737371311	0.042236406470314	0.02283034696410955	0.02933862770518006	0.001151346527988281	0.00973354387073162	0.02295832173910205	0.007329688548851165	0.02682849713616235	0.03932780488132034	0.03850147619872644	0.0509923270835901	0.001700274981424439	0.01969498610892076	0.001716389327696059	0.04812608308584137	0.05102362456260776	0.0713253920023235	0.004054415496567352	0.0009810139802821018	0.02079343518964847	0.02224690559434678	0.00101379868379687	0.006690419533919068	0.01776882991480234	0.01772863634938598	0.09624372174253899	0.08341562279971466	0.0365005078368676	0.04064469340768904	0.05167275887856758	0.08654502915236262	0.001014573624804585	0.03357193667439144	0.001005041677713822	0.01543615720980115	0.001009839479511818	0.02109850667249475	0.0242808072006107	-0.01540667230070533	-0.01289039568124858	0.02083470077259504	-0.004385608981103364	-0.02661276269662521	-0.006618437647769818	0.01207186493135079	0.0010193542573173	0.001015848538158529	0.001003996181943932	0.001007357272039719	0.00109207193374948	0.0898591937863341	0.1397479320266109	0.007601347103834167	0.01270717000744251	0.001062027794735531	0.001195696644307442	0.001065991327135853	0.001012292635046163	0.001006413130616079	0.001001166520623505	0.00100511367725345	0.424771345691523	0.001021019146253873	0.1793453050681434	0.02695723425099109	0.001022273561139915	0.001052660391498289	0.001039915404565317	0.00102241528274009	0.01009431328329758	0.001005001514272608	0.001172934725859432	0.0170331696837423	0.001007269021131647	0.002664981810648005	0.1957927586846587	0.001469679861782174	0.001013675298068808	0.001022592000901629	0.001008103143865069	0.3799261007222853	0.1035287033624012	0.06027460670934634	0.001003313930748638	0.04798088054848238	0.03216286675938417	0.03998040285394516	0.08929940784199279	0.09457544046507119	0.02797847307330455	0.01239261414016383	0.1008483366271563	0.04873014182297581	0.0829341301692653	0.001042768147882873	0.001298097523401105	0.002041244135955713	0.02720777994377585	0.002040453646324096	0.004274152675048986	0.001250791780657341	0.001005217988619867	0.001006623432694313	0.001017384112922582	0.07315440889754404	0.04256683781832914	0.00103213542455924	0.06119785992296028	0.05127735511376717	0.001229842088823148	0.001035813690404133	0.02112553884429371	0.001025299572160691	0.02510737269566461	0.02264165354303566	0.0265960748859208	0.001500257266017159	0.001058076434989542	0.04408675087301857	0.005488261408975264	0.02123221900734109	0.001004462219213242	0.008241193333541688	0.09515170581230303	0.04001044406581621	0.02827671780065222	0.001016482722059086	0.001005721130656241	0.001011120376036574	0.02370316757431261	-0.01513204170475728	-0.01211278644556336	0.02175836014399807	-0.002698161005495468	-0.02279351178187225	-0.0014439511640483	0.02100656515808614	-4.509303902466958	-3.006831748719511	-0.0199076281249844	0.04720737197310758	-0.02227423463747158	0.003141366666904667	0.08453393221019868	0.06244679372945348	-0.2948994145449319	0.02938585957285757	-0.1951153438045804	-0.002790514131566849	-0.2058435780233742	0.003920242726738562	0.1085597128134273	0.1243416827168321	-0.02630672170598488	-0.2793726609478171	-0.36157095952601	0.009195580705630809	1.803273452977747	0.5603020281532762	0.006853915001903866	-0.004893794412863547	-0.05918398018878658	-0.03889896657336856	-0.1490550320223664	0.01152485317262844	0.04156470310047666	0.5607125544682796	0.05081737593821576	-0.02941333356189199	0.2183669443553527	0.0558309188408533	0.001154984460651354	-0.005890176696273466	0.01745679001154072	0.7813078093990593	-0.8673980404347892	-0.4214506608314026	0.07259659513093841	-0.8796743330400241	-0.491708402485022	-0.6299565084827236	-0.3411297267608907	-0.4562413305347768	0.008195880275230183	0.1519017633511792	0.1267907568809333	0.1367456009387986	0.2985454355979159	-0.01950005247846975	-0.01168893800472359	-0.1424287758395908	-0.1657448351940286	-0.0840850727903607	-0.1857105402447686	-0.05596250750466848	0.03068325397158124	0.142298244463938	0.1998027547969374	-0.1819509083043488	-0.3646331561752034	-0.374411685319144	-0.8028460087606364	-0.1995665864804674	-0.2393228137979072	0.06837289671843322	-0.1734244077647867	0.05411199720089445	0.1020667983297191	-0.2594553502323495	-0.7310973844720716	-0.02615538305829697	-0.3112498239835683	-0.3508356144220838	0.03426524766279443	0.08978422753993634	0.04894011146061129	-0.48050983858064	-0.1045624228035983	0.1660071871019936	-1.248537943012748	-0.08330989220206514	-0.04453882301080588	-0.05115301603613307	1.006570773621272e-13	4.966071479792728e-14
0.25	-0.01013119437102444	-0.04294575867550008	0.06451412523677501	0.5455810374025128	0.9384680651940375	0.008199684560470481	0.3340147234209226	-0.04733985908089514	0.02303255829966301	0.08854288643146506	0.08213084042433005	-0.09884965262708928	0.001473675743696555	0.06322272945281018	-0.1066749148151706	1.078085802737013	0.1411865286360725	-1.078085802736995	-0.1411865286360675	-0.1994643803061459	-0.08747910126692217	0.01311194591625504	-0.1785935683599078	-0.08314735931213239	-0.04481324355353301	0.05116773879595838	0.1260301062066965	0.6354667917148416	0.6412020757388412	0.06482942790317049	-0.01827081603897137	0.1309923206767032	0.03629382015804325	-0.3571441898575555	0.3550564221396872	-0.5430153284114903	1.252993679445221	0.0455577810330353	0.02686506975582859	2.921683678588928	0.7858088464333743	-0.5911629656416991	-1.753381219732769	-0.1427630177655718	0.9937953348695409	-0.01853498965378255	-0.3057885937641449	0.4483091661223242	-2.042007708629624	-1.218812102224046	2.042007708629657	1.218812102224049	1.587119889593797	-0.3909759755738474	-0.09191421280124155	-1.597933931173745	0.3756548272814955	0.1771784317639961	2.329411897980894	0.578890043651704	1.442241465874382	-0.315290770928408	0.09921938729967177	-0.7838354997748007	-1.651302483695437	-0.0161257179927314	0.001018754713649589	0.01428855903568418	0.001015178001955164	0.01558860587882353	0.001004680247072632	0.003852173589824688	0.001007867176377354	0.003016755327882679	0.001080304670276728	0.04679724173246722	0.08811986163153593	0.09400738991225896	0.142582978879424	0.1482677469163551	0.006695282476897355	0.01311478815594735	0.01283824383262027	0.04430190619235704	0.001064945169044712	0.0584163389401982	0.002981111662269018	0.02269293971860266	0.00113703698640794	0.01247867329128746	0.001012010545952854	0.02611822779053108	0.001006353101878486	0.02708452837607271	0.001029901346392991	0.006987493708961376	0.003635295947871161	0.02195261974939958	0.4372733384216821	0.4040387158083672	0.001020959927744863	0.02072809945768544	0.1608280022166363	0.175970732058526	0.02171247797143825	0.03152181536916034	0.001023246240897813	0.005671704596555177	0.001051550704581099	0.009810236409734713	0.001061257892616692	0.05920540109837774	0.001026390300959624	0.03757136970091804	0.01173912531000062	0.01904298637957519	0.001005539886747267	0.00531918466374294	0.001260886286695413	0.01611237041275776	0.01386300698764208	0.03115376451669793	0.001007796012871869	0.003376361983504626	0.002777777133026313	0.02034451732179111	0.1922321804976817	0.1969383715816825	0.001742876177150118	0.03910198566217417	0.001015478119285873	0.001638048680951221	0.001024640132128269	0.006994419463342221	0.001008117536267908	0.008113712709918201	0.3630461539204558	0.2981944620372776	0.1120154302024737	0.1209580927618201	0.06482090179859548	0.07416996648288685	0.001003460277932667	0.02561937193561218	0.05671618965923394	0.05084635851396203	0.03839677095937713	0.02295229131106409	0.04719788997085414	0.03474448991487366	0.0920110968714937	0.07763219677856477	0.09973804217610556	0.07357016795779858	0.02704922013845365	0.02479938993214162	0.01156653539000833	0.008493881982783093	0.1037804700741703	0.109519603647869	0.04685156700466195	0.05557873949268552	0.07811932613424726	0.07537931517352332	0.001303033435671234	0.009104837890970309	0.001309103732283937	0.03655876992577555	0.002697448781720986	0.06451227046748689	0.02811748479804157	0.04561351764203779	0.002792266085655656	0.01313937697937318	0.005961763962179558	0.01036441853164613	0.002144323844923332	0.005977071129817381	0.001005182507114373	0.01105664595821495	0.001006715175149087	0.02253542516906895	0.001018092259589817	0.02267073261869665	0.07589308651724609	0.08423460267264241	0.04566371010858054	0.04538376718796325	0.003996172540506211	0.03069055121831595	0.06753406047268888	0.06482846108081892	0.05203607225432218	0.04933564118127672	0.001259692507676013	0.07193074157552849	0.001047377422393089	0.04307717051074014	0.02137558291254696	0.02781977175775996	0.001092412209123856	0.01032036564605475	0.0243819422165873	0.008496948812622262	0.02450064433276837	0.03703315970739525	0.03144414517582218	0.04407104529232258	0.001606848928980811	0.01959123683929892	0.001397804247283704	0.04488973394066085	0.04700178669607719	0.0679381416011739	0.005028033255657346	0.001367577507623259	0.02075685792715279	0.02292552521557413	0.001009395987607336	0.007095445301802198	0.01324221439871675	0.01387759401174302	0.0955464250748194	0.08227934658907488	0.03840168661246913	0.04223565707245123	0.03877475761389401	0.07503301885017893	0.00101617924115409	0.03258994751353651	0.001005618681188756	0.01492877049100472	0.001010922297689348	0.02049713545126174	0.02374253253105104	-0.0147286367551832	-0.01216646468423548	0.02161230174858004	-0.003163753202957743	-0.0239865694599839	-0.003805022461169487	0.01401564429456056	0.001020345136189385	0.00101749087914318	0.00100392624491209	0.001006957506393896	0.001107999675584373	0.09278543086298334	0.13652187875865	0.005205471474516566	0.00701829452005671	0.001058293736309367	0.001235182363568024	0.00104727391066161	0.001014817109365288	0.001008052900600701	0.001001074416345582	0.001004189081220548	0.4176907212043915	0.001020529805946796	0.1962516392167977	0.02345903849742528	0.001021072090580233	0.001051393572611917	0.0010965713830931	0.001034309006828641	0.01155610276841178	0.001004554114075136	0.001376957147123229	0.02129457579036828	0.001006619571101212	0.00210260301610556	0.2000828253908453	0.002912848438130237	0.001012727443924499	0.001020987757933965	0.001009298952539137	0.3883214208841171	0.08925367261849267	0.0503349370328537	0.001003171502281706	0.03907267688953641	0.02605713961096305	0.03259141779078497	0.0820714279159839	0.08642471331550439	0.02507405887175661	0.01338280399692417	0.09671176934507927	0.04686287742582967	0.08126491710821011	0.001604583942192225	0.001339431076914638	0.001624963486982101	0.02626160656201528	0.002074733043660975	0.003058414306443017	0.001138046545554634	0.001006051275576692	0.001007593325554828	0.00101853636181827	0.06666474452042132	0.03948733284654373	0.001041970069171563	0.05028379381742783	0.04718986481654999	0.001213599920680824	0.001034626775265752	0.01857174336304767	0.00103591946633529	0.02673230330603115	0.02119650389977657	0.02029680223714576	0.001517112020102818	0.001071857219194544	0.04039537374443341	0.006533840283926121	0.02027654853771285	0.001005111731408563	0.008303237188130665	0.09409044749095795	0.04117445256969762	0.01887183242668529	0.001019007249441847	0.001006640529365682	0.001012835029335306	0.02323574982688195	-0.01372787725000159	-0.01148547627815998	0.02227305600823052	-0.002314371182781831	-0.02231482236583151	-0.002880464312265994	0.01036668696694975	-4.186272811566093	-2.780394047731007	0.0688974154376174	0.06253614085041996	0.01410745195351957	-0.007154680673777438	0.06998200282375586	0.1187348519775735	-0.3047514066743967	-0.0838625329456399	-0.354156263649814	-0.0006006079681813407	-0.1135113503430766	0.007791479402065558	0.1089277726498265	0.1260515142187307	-0.01157654227282609	-0.2255704236862802	-0.3032837027564893	0.02479938066277123	1.74291221358747	0.1366497235494838	0.03916655423550759	0.02332971812868305	-0.1350622634519087	-0.05481215952380762	-0.04716223518816734	0.01000243353144581	0.04411607620859625	0.4980813264564243	0.005144912681286406	-0.04685267844496867	0.2913618673832426	0.1136265137824213	-0.005866649747449685	-0.00595626517727775	0.01821650325681364	0.7725332693556742	-0.9983508290027439	-0.5740129488857841	0.07739411051375727	-0.8232693340364234	-0.4330190316905523	-0.5773566302979058	-0.3952956397774746	-0.4567556767874188	-0.07780156121095101	0.164440590350463	0.1059122643097355	0.06059794306040989	0.2299994121882614	0.02072078163020855	-0.005757973047551961	-0.1404748831255994	-0.1432723820865939	-0.04379135238107081	-0.1315917870433472	-0.01519746752122871	0.0372828601256518	0.1261159481960662	0.06337973041907674	-0.2671281679234912	-0.3220314593792011	-0.2452110957418313	-0.80980400569694	-0.2455760676497939	0.2856532184964682	0.09211293372909002	-0.1482101513491024	0.06293655915359631	0.1335741267259576	-0.2040721950151385	-0.6653021672733818	-0.001315839263312769	-0.3309517529492493	-0.3288583927104481	0.04420418377707867	0.04679833134833759	0.03547463599221784	-0.2939345019415917	-0.1100234593840358	0.1514859796936658	-1.066967704516286	-0.1124100348592824	-0.05698724229782808	-0.06860700430932913	1.588144573698621e-13	6.8256031779544e-14
0.26	-0.01363199610000086	-0.03953864520742265	0.0589114605214142	0.5580836096616755	0.9387904570158964	0.008423323827655538	0.3621982192548877	-0.0396071892521357	0.01705309661594743	0.07118099142066324	0.08070747014242453	-0.08854064908596303	0.001101591871902593	0.06048545489040535	-0.1019515448098543	1.054708281395423	0.1293995530697565	-1.054708281395419	-0.1293995530697559	-0.1834724620201969	-0.09156073510243923	0.01211567671411594	-0.1946544484921507	-0.07935555074563337	-0.04279142492807476	0.07368020640389385	0.1318543057491419	0.6501982536517138	0.6392495970007169	0.06599689972542604	-0.02648933125203232	0.1153052582817207	0.03630977484578572	-0.3401882156238241	0.3247859201379874	-0.5747764990510953	1.247839420071511	0.01906388017716651	0.01756349379284706	2.708236559537082	0.7599693044404932	-0.5972248553331053	-1.720960473900389	-0.1414062364827477	1.061052279415438	-0.05796805391024029	-0.2394980235488796	0.4946344885176827	-2.635141374876762	-1.135653448508871	2.635141374876762	1.135653448508871	1.610628781548221	-0.4251013640325482	-0.1082580444397921	-1.598132361918285	0.3860007611232368	0.2280704735447839	2.163915208494796	0.5872114409316072	1.501509924477626	-0.1194752966934964	0.1189906141547472	-0.8555441089668112	-1.485925983771067	0.01855385243792824	0.001019796040898132	0.01469156835999766	0.001016748774386758	0.01617809732505784	0.001004298571642376	0.003874120246135369	0.001007318343808069	0.002966667112759403	0.001098063908360344	0.04750467428100696	0.09076548676867841	0.09535134439429073	0.1395027995219785	0.1451396453392522	0.005322331353275933	0.01191713032946942	0.008530063503623665	0.04014521359820578	0.001060705250142516	0.05841983244473173	0.002155272985128444	0.02199438707156385	0.001088695395384754	0.01257076058047183	0.001014065534074862	0.02721959082768511	0.001007628766718763	0.02835777888931124	0.001016032741396468	0.006836343953094312	0.002374391284405536	0.02038129893526273	0.4300181452718737	0.4011347545483587	0.001020616292077574	0.02092370199082122	0.1778419846602516	0.1931154759624881	0.02158218508811956	0.03151753510347473	0.001021865619318959	0.005954008581281319	0.001051120382379896	0.009950335744985035	0.001094084599646506	0.05799604807034876	0.001033524928607155	0.03702395121595581	0.01205224227613132	0.01900555120237247	0.00100494116110797	0.005427183443385064	0.001373715239506356	0.01660446415963001	0.01849433497060909	0.03593187069946264	0.001007049121300465	0.003559810736241551	0.002297388814549416	0.01985281428105203	0.1960101838170494	0.2002484593997184	0.002706821316789292	0.04039897639503163	0.001013891680900582	0.001592406449436445	0.001022436834149411	0.006931851146316481	0.00100901988384642	0.008302286871959955	0.372643710068487	0.3059162054945712	0.09941250579416663	0.1101658617122152	0.05603033965302823	0.0676770216256822	0.001003281700386664	0.02645165935415621	0.0466590158130971	0.04289003220122731	0.03119682178323453	0.01888926504461298	0.03874929338522779	0.02920922326873018	0.08613997386544964	0.07337335480223948	0.09230949174289338	0.06893188203685649	0.0253694378131233	0.02358983595884653	0.01269296858349425	0.01020216318406581	0.09991195259725388	0.1104440384211728	0.04638074867447729	0.05583055242932312	0.07905452408659443	0.07724709138040212	0.001604975249415533	0.009386595882986416	0.001335231249500874	0.03651846160818168	0.002067270271024736	0.06325972698075984	0.02701433999269903	0.04431942055240273	0.002458098321996388	0.01287000287492694	0.004239107413601691	0.009200938322496775	0.001630119988463247	0.005961994337359149	0.001005833157121232	0.01139056089283656	0.001007408600446573	0.02385282726455474	0.001018628334868155	0.02375554092476193	0.07036388117146967	0.0810578000902358	0.04210870794396035	0.04236795779149341	0.002583949849189348	0.02884728733380217	0.05732642262421608	0.05650834224241026	0.0488547565742232	0.04662364105266385	0.001233019458894179	0.07327588648331115	0.001040922288223528	0.04392532559197869	0.01938658831806172	0.0260171572855531	0.001068261073469158	0.01098595907963873	0.02589811262096787	0.01004494852938826	0.0225865225469297	0.03515439077190217	0.02465927504041971	0.03744341986774856	0.001568512673259468	0.01953424189413415	0.001245198223689662	0.04160841306917368	0.04310532449909864	0.0647033456101713	0.006035505181957554	0.001888232175101134	0.02027708437175426	0.02320004491410778	0.001007520612509595	0.007468104131287148	0.01092694992332813	0.01176522885070155	0.09469304562988447	0.08146854081084298	0.03995295677458859	0.04366042167842515	0.02723862444244926	0.06494360332001604	0.00101824453167572	0.0313372940794537	0.001006366967774229	0.01429543793296262	0.001012321187491154	0.01973665106442522	0.02325149580957726	-0.01356651527017184	-0.01150694757362879	0.02221463265006328	-0.002500608061766696	-0.02279204543707622	-0.003824892831114452	0.00757031862153945	0.00102133601505816	0.001019133220123092	0.001003856307881512	0.001006557740748486	0.001123927417421874	0.09571166793963264	0.1332958254906891	0.002809595845203593	0.001329419032672916	0.001054559677880951	0.001274668082827796	0.001028556494184544	0.00101734158368106	0.00100969267058769	0.001000982312081335	0.001003264485185918	0.4106100967172597	0.001020040465638516	0.2131579733654525	0.01996084274385776	0.001019870620020267	0.001050126753725908	0.001153227361628508	0.00104620273091618	0.01301789225352599	0.001004106713876377	0.001580979568391049	0.02555598189699929	0.001005970121069687	0.001540224221568955	0.2043728920970317	0.004356017014478114	0.001011779589780985	0.001019383514970806	0.001010494761214996	0.3967167410459488	0.07497864187458397	0.04039526735636121	0.001003029073812631	0.03016447323058953	0.01995141246254276	0.02520243272762383	0.07484344798997387	0.07827398616593657	0.02216964467020512	0.01437299385368427	0.0925752020630017	0.04499561302868292	0.07959570404715445	0.002166399736502561	0.001380764630429533	0.00120868283800971	0.02531543318025476	0.002109012440999269	0.001842675937839722	0.001025301310462063	0.001006884562533131	0.001008563218418575	0.001019688610709785	0.06017508014329837	0.03640782787475747	0.001051804713782296	0.03936972771189694	0.04310237451933527	0.001197357752545767	0.001033439860126066	0.01601794788180129	0.001046539360511081	0.02835723391639767	0.01975135425651415	0.01399752958837312	0.00153396677417875	0.001085638003402163	0.03670399661584769	0.0075794191588771	0.0193208780680841	0.0010057612436115	0.008365281042719634	0.09302918916961164	0.04233846107357907	0.009466947052718786	0.001021531776826152	0.00100755992808609	0.001014549682638948	0.0227683320794512	-0.01232371279524575	-0.01085816611075658	0.02278775187246302	-0.001930581360068152	-0.02183613294979098	-0.004316977460483769	-0.0002731912241869421	-3.901950796128584	-2.516396431141819	-0.01749515253001734	0.05086159612922127	-0.02175957256971465	5.45907855654408e-05	0.07471939358441688	0.145062671270105	-0.3221220107349053	-0.1473806537216176	-0.4699792695572304	0.001241310999163459	-0.02720319035265814	0.01041863090123428	0.1117546352336125	0.1287660369722641	-0.02301481812294913	-0.07207884966662495	-0.2840109699029026	0.009104715030023983	1.686733685806134	-0.1076064158050319	0.00645725249720993	-0.004682467470527622	-0.0859819011894551	-0.05146077445146898	0.03666412736899116	0.01222078409947454	0.05582971794373418	0.461957872405874	0.04595931557825694	-0.04892710965389735	0.3719154773889956	0.1406415376014565	-0.001336499072142381	-0.006664407144632843	0.01960275167030245	0.7734267606597648	-1.166253733587851	-0.7241761796808038	0.09043772265082228	-0.7682222472057505	-0.3806375337458355	-0.5306846882948059	-0.4578749960318864	-0.473627804275935	-0.1641712796045246	0.1772628964149709	0.07776287407274274	-0.009172483917848903	0.1399763172682481	0.03056865694455889	-0.002799026932207235	-0.1043363789887823	-0.1144964572123285	-0.01140063581426207	-0.1058304989669785	0.009505016343781749	0.02662365887793402	0.1428506346952613	0.1989069757338895	-0.3714177327627654	-0.2814705513769476	-0.1249279161880464	-0.8617113138631979	-0.2978716399421839	-0.1820749344647041	0.06985110486288311	-0.2301761127270912	0.06986632885604366	0.1782146889269379	-0.1762801025339183	-0.6723661111895086	-0.01680452432536102	-0.3202441692196708	-0.320344732381076	0.06108347567282654	0.008964242994031969	0.04246672377968175	-0.1327744032570216	-0.03946833632611219	0.1327673753431388	-0.9640189886288602	-0.1374427468431275	-0.06972799084909813	-0.08297564914777084	2.013091504325575e-13	5.50874966384671e-14
0.27	-0.0169086089756288	-0.0364544461894992	0.05304056004711903	0.5705450327914141	0.9388521038938592	0.008549336978889047	0.388071808121394	-0.03214085739482676	0.01119083154184634	0.05410812781822497	0.07929823024008194	-0.07770365112371877	0.0003066173852539308	0.05843538302053562	-0.09678364983887772	1.025361778222756	0.1185197194874462	-1.025361778222741	-0.118519719487452	-0.167266145273323	-0.09596990548693164	0.01094393681996357	-0.2101318360349066	-0.0753370271952899	-0.04028842681872938	0.09404261916587794	0.137776894004464	0.6654280024122832	0.6375689409155471	0.06698249588597781	-0.03535237322522933	0.1010684845357978	0.03668610112792196	-0.3151078207210244	0.291432840583582	-0.5985701107474859	1.244786342692019	-0.006789199769111826	0.007744114789118919	2.463722849470986	0.7319843168494592	-0.5710965136822703	-1.692535587926022	-0.1398079960422054	1.104488504006095	-0.1004567947670894	-0.1704578389729689	0.5379829099552491	-3.232312218785907	-1.036863170988908	3.232312218785946	1.03686317098891	1.62983694857591	-0.4561487423719791	-0.1252227874482923	-1.498220872764148	0.4177203548317711	0.2685316017310936	1.892758792990709	0.601275266866225	1.542556746371117	-0.2168194296844991	0.07503084295801689	-0.9157535614317662	-1.360577117958431	0.05612388882971846	0.001020876857874874	0.01509130320815021	0.001018540608580398	0.01677850426223847	0.001004056991599233	0.003893921180866724	0.001006875285152861	0.002914766867179177	0.00124014334785565	0.048259257157617	0.09353877567179893	0.09687530385708375	0.1365408902948234	0.1419010378894784	0.003893135145197135	0.01066562261916505	0.005003857180674059	0.0366121841237139	0.001056866415199837	0.0584438784661542	0.001694783019938878	0.02176539579068724	0.00105971957820019	0.01268758699192124	0.001015894730175513	0.02833250503045077	0.001008878743425137	0.02964718384051072	0.001008654375928379	0.006695350229675008	0.001703788979792318	0.0193665827888373	0.4229953474265361	0.3983997141734068	0.001020273912371961	0.02111341600223081	0.1939860378649167	0.2095055043870438	0.0197587798503395	0.02972226738686857	0.001020766792978968	0.006230981644925159	0.001050706297345053	0.01008649496108416	0.001188043681496433	0.0567762937921393	0.001047841937003167	0.03645003119450942	0.01242297337872612	0.01907906579690868	0.001004462193058915	0.005547704179073954	0.001532879760707688	0.01711869971249375	0.02254981299669766	0.04009889457063186	0.00100641530672756	0.003741352746853079	0.001903356237230365	0.0194342110007601	0.2002216622943821	0.2043819589542652	0.00492585152258671	0.04282481692076919	0.001012669249185194	0.001545391672108186	0.001020573646304188	0.006865751415080753	0.001010022194133461	0.008502906261790797	0.3820242705277865	0.3136889800264092	0.08594222157512149	0.09796048804976731	0.04674128156422914	0.05995311926270024	0.001003144629485602	0.02736068517063128	0.03698015833863995	0.0353107204906551	0.02443673933111225	0.01520231098677716	0.03062907005332354	0.02396101116669327	0.07976141882863499	0.06881667023241719	0.08494269621358101	0.0643974563132988	0.02257108094285709	0.02150947643458994	0.01344784030316207	0.01184807770347466	0.09650690436768819	0.1116909134546067	0.04485542422003268	0.05557427952812954	0.07863148054482078	0.07858742949661499	0.003127069267547486	0.01076516659895008	0.002615087151214215	0.0375973657230798	0.001714678519962467	0.06225689301238036	0.02611893991772001	0.04328209351493117	0.002612424382268689	0.01301495304090149	0.003172559215479814	0.008580535592231233	0.001360363670218967	0.006143072106148807	0.001006464556539224	0.01169794097359545	0.00100833566335329	0.02515684209302717	0.0010199004107648	0.02484846705879103	0.06449764346961911	0.07724497484014026	0.03941417935356337	0.04007815383968145	0.001834585322957033	0.02763875573106922	0.04688553609310851	0.04801338618155553	0.04526892225406066	0.04365780367882897	0.001225293486004841	0.07422344324066503	0.001039508847880441	0.04464198218823985	0.01721661884538676	0.02416075841834717	0.001056479923688027	0.01169783697221438	0.02630800453171128	0.01171970874607515	0.02121278524536619	0.03378541355754328	0.01798054193858527	0.0308511708723357	0.001535119292202503	0.01947410965768444	0.001168559796493572	0.03832731476920166	0.03966471240691601	0.06190569526994136	0.007542499409055491	0.00267232864305656	0.01963107954430976	0.02329979488875173	0.001007106478643945	0.007783129988088952	0.01078151507504323	0.0111857380841616	0.09289941709612641	0.08145509024388292	0.04082574039131662	0.0447172118415131	0.01781920377688202	0.05667800504005174	0.001020407981737708	0.02982738641426653	0.001007177234668909	0.01353949389848669	0.001013795789206321	0.01882342025562226	0.02288371503686038	-0.01190028139457125	-0.01064354692492741	0.02282932223312115	-0.002340420115694136	-0.02167316856461812	-0.004490644783284166	0.003629299332521955	0.001022564916938365	0.001021481781942535	0.001003762667527955	0.001006292750315775	0.001611614380095172	0.0987381224791381	0.1309492647738382	0.002026852554297947	0.001186326321143612	0.001051441886636251	0.001162426452065754	0.001030404298773346	0.001018184868309627	0.001010591548736091	0.001000969923720111	0.001002898932278496	0.4047728927277187	0.00101981361785257	0.2274200154078769	0.01582466945308196	0.001019413860418878	0.001050400935247814	0.001398111015042453	0.001076737641396128	0.01266013831766684	0.001003842772384947	0.001798487492347226	0.02835098188591619	0.001005574288298743	0.001450441463318862	0.2099973197069306	0.009719203137080655	0.001011073390413012	0.001018000855635652	0.001011548014700747	0.4064036090690664	0.06094588862448819	0.0309956103978293	0.001002979062154417	0.02137513088313276	0.01395928645717835	0.01768886820694646	0.06809876917055586	0.07205306715607673	0.01707345899084527	0.01417802515473053	0.09108016277444987	0.04131879455191204	0.07675434988912155	0.006880532973018758	0.00612808395573471	0.001463037976760747	0.0249181656341647	0.003336674307855864	0.002227317786982142	0.001124593271227647	0.001007322236311874	0.001009924213096262	0.001022523555463404	0.05419659174108481	0.03603857607798536	0.00105041559898444	0.02946069814214745	0.03905681936724905	0.001234073874247289	0.001041927836906831	0.01379458226272715	0.001042251710549289	0.02542009618172595	0.01960887763549197	0.007552644413692746	0.001471805823640193	0.001091367009880263	0.03459014025398122	0.010470741878288	0.01856522336016583	0.001007449016239751	0.01253893885799003	0.08818570229286263	0.04145272528434627	0.005331953286345005	0.001023613714825646	0.001008410122465641	0.001015990976482861	0.02260824063007098	-0.009895302398431203	-0.009608450927562701	0.02347726810470543	-0.002508103174122453	-0.02042392018402156	-0.005295330593694288	0.00281027248887186	-3.644425933993292	-2.23433260373274	0.06882884827999042	0.06487325132319849	0.01389378189034114	-0.00804987401571767	0.0775587771661317	0.156280597421273	-0.3265538411883113	-0.1070949053818657	-0.2564766809049792	0.003479142105852201	-0.01642712169499867	0.01295289337100264	0.111439637904669	0.129613014534792	-0.009317463136568784	-0.1083673529068974	-0.255418582848901	0.02379515492582683	1.589629382411652	-0.244138059576754	0.03859293955654033	0.02274474003649794	-0.1409426792494293	-0.06108752435191148	-0.01530949951073586	0.01261039218980756	0.04881820376102458	0.377036733630145	0.004197844614334248	-0.03483081229622807	0.4556333811559165	0.3281786594538077	-0.006560298466590436	-0.006659231503580703	0.02093084965167912	0.7829286592061824	-1.271722647517957	-0.81462195620467	0.09300525800521939	-0.7478439547600284	-0.3565502258117656	-0.5186416674828371	-0.4561880364170683	-0.4333784885406492	-0.2514253540577512	0.1519512027007572	0.1684506371122443	-0.04259451878183911	0.130153909426645	0.2275969582031955	0.2029289406966637	-0.09220723977108942	-0.09323740439235996	0.03881250007709105	-0.02179740943811391	0.02638430317411531	0.03209281438955106	0.1230289165058464	0.06333798433411272	-0.3952391049062831	-0.1795948720510726	-0.1096185028137965	-0.8413546705740941	-0.2984798091055457	0.2322870841507098	0.06874439127247529	-0.1581046621180795	0.07230435137593735	0.1570833342649607	-0.102868991841232	-0.6528896557705602	-0.001111861761622403	-0.3318048217318686	-0.2445988522561053	0.09855190028157752	0.009118992559436028	0.02334185464173486	0.01367854918007314	0.03144268668295922	0.0749496098556469	-0.7027802848348169	-0.1633443282978865	-0.08115846381627327	-0.09882981923903551	1.574322113858366e-13	2.779356794060265e-14
0.28	-0.01993362173875223	-0.03372240925335163	0.0469567280075926	0.5829861592516279	0.9386535791172578	0.008580305690411839	0.4114175089585436	-0.02499375791862696	0.005713799258469142	0.03735181283530913	0.07792398518009593	-0.06648805518644939	-0.0008961430494059564	0.05707746834031298	-0.09121111852514985	0.9900989778371369	0.10873129158928	-0.9900989778371337	-0.1087312915892853	-0.1508916754336961	-0.1006720305400452	0.009628563903986394	-0.2246363804700784	-0.07100081553138284	-0.03750074382534294	0.1112192112454556	0.1439591922211411	0.6810117269538294	0.6349099382201228	0.06743556108459084	-0.04477818799606765	0.08811074887163149	0.03742050231917111	-0.2898681931227103	0.2543535037815426	-0.617362812097769	1.243780086166537	-0.03297045073902435	-0.001445394149295656	2.202658953672187	0.6961228282151933	-0.5201782971808624	-1.657650750002921	-0.1344072680184384	1.136771874424604	-0.1395252434159507	-0.1010665855884011	0.5755617570712859	-3.8184008174669	-0.917372311679764	3.8184008174669	0.9173723116797637	1.644259400098738	-0.4836922977565611	-0.1369846488046602	-1.403563740401546	0.4495383838358998	0.2850074503529532	1.52675107201324	0.6391534331996558	1.572305080673078	-0.315144618744483	0.01248442176564562	-0.9680986685080692	-1.230118367419806	0.09016883426057914	0.001022031750188244	0.01549587984741473	0.001020610934990525	0.01738863155196383	0.001003889418474896	0.003915476330908714	0.001006521304799499	0.002853364950208207	0.001554927223393124	0.04908308173299487	0.09640887272273885	0.09840798386536746	0.1338164507710891	0.1385894812761204	0.002782059762303808	0.009691751880957422	0.003137578060885689	0.03461867886815228	0.001053388242649626	0.05848764026320158	0.001407928614865598	0.02170920352012986	0.001046160443941088	0.01282994328770835	0.001017230744029779	0.02946061223753745	0.001009953086051647	0.03096000040540082	0.001004960736168375	0.006567323958679119	0.001367307280939832	0.01866389241157677	0.416321788396526	0.3961779533361149	0.001019989325829456	0.02129874644278769	0.2091491094548414	0.2248752112768292	0.01680857912259184	0.02678095527088171	0.001019989150203188	0.006518978957961746	0.0010506364886699	0.01022183913191796	0.001357442687383126	0.05551771999003779	0.001070270697444655	0.03584691483886816	0.01243691297480864	0.01883239539119142	0.001004090792110798	0.005693931870220496	0.001721144297067988	0.01761684445753992	0.025972552537889	0.04358440200765984	0.001005900542046553	0.003920742790301218	0.001661009329013999	0.01915545273937557	0.2049418890818989	0.2093781059755277	0.008689233737830987	0.04663559142225605	0.001011705057404468	0.001491323638690526	0.001018950831573677	0.006796592668041627	0.001011049988295006	0.008729098331949566	0.3914508655204729	0.3216107889486786	0.0719486216864835	0.08479337578954073	0.03725320301890567	0.05150422923581353	0.001003051110193729	0.0283445208614205	0.02755755190436149	0.02792907590904029	0.01796392823996955	0.01176232156846792	0.02268064717307231	0.01884271121170622	0.07315934277876505	0.06419507170416522	0.07799388031648166	0.0602618893039544	0.01864933924071291	0.01857083430150179	0.01373783715565271	0.01324181114274452	0.09390072228628031	0.1137498212533869	0.04232953793363595	0.05496841360448335	0.0771487711303066	0.0798914216379952	0.006228907018787549	0.01358756448577448	0.005614627783556503	0.04026402223800023	0.001665083988088274	0.06149604568358943	0.02546004444402769	0.04244930338234546	0.00330152207898598	0.01361468949780647	0.002827119711056812	0.008694042886697465	0.001274980216788264	0.006483155715915171	0.001006999043811396	0.01197722632258217	0.0010094797973138	0.02641493730472348	0.001021954314297745	0.02589549527668929	0.05852548440272482	0.07307118223909304	0.03779342303091589	0.0387139676892371	0.001457906164986645	0.02679811530800811	0.03650602809655784	0.03959975338545484	0.04144804148503903	0.04059036538457446	0.001239789744968406	0.07513564413075428	0.00104304827003538	0.04520549695496902	0.01501193718605732	0.02251504401507058	0.00104844679245244	0.01242794814153378	0.02511864124420005	0.01319353481176984	0.02042912570270533	0.03298993790519492	0.0113329329201928	0.02424950739423572	0.001487346670650383	0.01939420582137978	0.00113310321290205	0.03505573001560616	0.03682404736454328	0.05970309823333483	0.009727169788995044	0.003915591827908622	0.01893130754959215	0.02334508957773849	0.001007743820671595	0.007991009365359313	0.01275179213725349	0.01197484581894003	0.08979124274788806	0.08199068381952652	0.04087944678445846	0.04508659292716584	0.01081935613046982	0.05061440527375108	0.001022530649614099	0.02809429667152328	0.001008007474013676	0.01267831570134265	0.001015253725560873	0.01777686854723809	0.02265439381303471	-0.009725929838161576	-0.009522603253231073	0.02349389624896864	-0.002672038676372886	-0.02035873442995234	-0.005364797522814489	0.004371268711555544	0.001023793818815845	0.001023830343758539	0.001003669027175481	0.001006027759883467	0.002099301342771268	0.1017645770186434	0.1286027040569871	0.001244109263394464	0.001043233609614676	0.001048324095389861	0.0010501848213057	0.001032252103357602	0.001019028152931923	0.001011490426876179	0.001000957535390767	0.001002533379368252	0.3989356887381779	0.001019586770065599	0.2416820574503021	0.01168849616230442	0.001018957100816172	0.001050675116769691	0.001642994668462897	0.001107272551880741	0.01230238438180813	0.001003578830892127	0.002015995416306998	0.03114598187483714	0.001005178455526712	0.001360658705075136	0.2156217473168297	0.01508238925968262	0.001010367191045662	0.001016618196302498	0.001012601268183077	0.4160904770921841	0.04691313537439177	0.02159595343929763	0.001002929050493957	0.01258578853567447	0.007967160451815126	0.01017530368626797	0.06135409035113739	0.06583214814621606	0.01197727331148195	0.01398305645577646	0.08958512348589751	0.03764197607514144	0.07391299573108892	0.01159466620952468	0.01087540328104094	0.001717393115512332	0.02452089808807473	0.004564336174713756	0.002611959636127832	0.001223885232005226	0.001007759910089977	0.001011285207777827	0.001025358500210555	0.04821810333887118	0.03566932428121244	0.001049026484185505	0.01955166857239993	0.03501126421516613	0.001270789995958017	0.001050415813686382	0.01157121664365328	0.001037964060584518	0.0224829584470543	0.0194664010144675	0.001107759239011234	0.001409644873090766	0.001097096016359209	0.03247628389211473	0.01336206459769908	0.01780956865224707	0.001009136788877134	0.01671259667326071	0.08334221541611385	0.04056698949511336	0.001196959519967309	0.001025695652826055	0.001009260316853618	0.001017432270330444	0.02244814918069078	-0.007466892001616597	-0.008358735744368781	0.02416678433694778	-0.003085624988176813	-0.01901170741825211	-0.006273683726904826	0.005893736201930881	-3.40399459184908	-1.975909330540789	-0.01652679436569252	0.05280566664874126	-0.02140872955957415	-0.001845743487799662	0.08856773334874579	0.1468067803688865	-0.3367118434516009	-0.09185325930285394	-0.162074425842677	0.005184466115137731	0.007356611698863499	0.01552460778477913	0.1147932361018321	0.1334483597149531	-0.02042132765525874	-0.009673695810455098	-0.1813550623776538	0.008228000856661798	1.482669378849315	-0.3368152956648609	0.008662102280694839	-0.004845476594463325	-0.09374580590508746	-0.05730004126390943	-0.02737287268046256	0.01736217519188506	0.05261155638587355	0.3256545855326268	0.04552892218227853	-0.02095810366428024	0.5444449707343152	0.4176283327507374	-0.00274715028504821	-0.007276210322024339	0.0247172877165289	0.8032336387454078	-1.358601453142184	-0.869173712463828	0.1053996975076367	-0.7286888214103244	-0.3312446058521153	-0.5047022588816437	-0.4708577877233747	-0.3938560614333299	-0.3358278013697431	0.1268266803850995	0.2401694271421501	-0.07909108840850004	0.1327071223020358	0.3193340910722088	0.3147514530932117	-0.05593905108067594	-0.07358907623507831	0.07955662236986158	0.04095150598134692	0.04130618452693707	0.02100471248685149	0.1336667113314956	0.1897273925054328	-0.4436112029553748	-0.09634699109491224	-0.05134968029708635	-0.8454466609289411	-0.3181918240636182	-0.189146107906175	0.03922273894298651	-0.1880392199456145	0.07351298420783507	0.1380278587269527	-0.06157979011390208	-0.6742490077844574	-0.02075885045598757	-0.3183414599231733	-0.2013340716446433	0.1529168190410837	-0.001926814143330732	0.02103742787510036	0.1409452970094857	0.07034049219596497	-0.004714440144657468	-0.523619285913645	-0.1820791623451402	-0.0907748233709654	-0.1096398290523381	1.591777517194906e-14	-1.546819695189124e-14
0.29	-0.02272758099555561	-0.03138729399695912	0.04069984349249645	0.5954267264208726	0.9381896087040447	0.008525405805852308	0.4321148505181689	-0.01826735949165937	0.0008455698595701529	0.02100814669794216	0.07663806911305181	-0.05496888147135841	-0.002452683440006128	0.05641693115722785	-0.0852896147910099	0.949078608977341	0.100258790426592	-0.9490786089773252	-0.1002587904266057	-0.1343935740621502	-0.1056286378335666	0.00822471339418789	-0.2383974345702428	-0.06639175849179901	-0.03464671539131741	0.1243505873169065	0.1506588255731961	0.6968372435386527	0.6317679825303087	0.0672963078537209	-0.05470227362460377	0.07638294733149974	0.03851941239517903	-0.2693160348308286	0.2119006957681219	-0.6341158376504542	1.24463271930535	-0.05985407136175966	-0.009268679582647689	1.936079148456638	0.6463597289264092	-0.4527622260961333	-1.610109395475825	-0.1217554142461868	1.165849939359667	-0.1708859843203346	-0.03107072635022883	0.6087948490330368	-4.380848809247334	-0.7745598181195221	4.38084880924734	0.7745598181195201	1.65585027907366	-0.5066355142965534	-0.1430435087737744	-1.348832725656322	0.4711052108819263	0.2862835868633057	1.101056983424065	0.7064692352069698	1.588399546900064	-0.3124581294506286	-0.03196571114607008	-1.011855631411756	-1.112949353202405	0.1292596988627428	0.001023326120526581	0.01588068003186353	0.001023126603286866	0.01798965456008476	0.001003760482764769	0.003930815475750821	0.001006235067459223	0.002791921295952095	0.002060720279585734	0.04997254904174025	0.09957845304880496	0.09982430399197038	0.1318670352609373	0.135284917789961	0.002003905733224273	0.009003341827764128	0.002111398836687058	0.0333320314034653	0.001050256387457712	0.05855238433791714	0.001232532919427006	0.02179977264177354	0.001039154854868381	0.01299338441784844	0.001070403066643401	0.03066188118471094	0.001040939291609442	0.03233614743438094	0.001003008570202899	0.006451934625898013	0.001188619277629272	0.01816866188094337	0.4109271506304353	0.39541276346802	0.001019762260615703	0.02147084952756049	0.2241281220886228	0.2396935993343402	0.0130577713885929	0.02306434002060044	0.00101944959635568	0.006806407514908768	0.001051027443025867	0.01034713243880118	0.001569494127360721	0.0542830306013644	0.001115245076333109	0.0352522977894341	0.01228161964359661	0.01843477857713072	0.001003798695654653	0.005882787072640265	0.004454952085918844	0.02053902391270045	0.0287651112407808	0.04640647093499866	0.001005484001933875	0.004111001863845914	0.001479205244039632	0.01892731784299128	0.210306064406674	0.2153119509306234	0.01300543145329318	0.05089630837775108	0.0010109286736022	0.001437553410457072	0.001017556979354246	0.006724284773253147	0.001015406052752319	0.008995621935438763	0.4012798481248635	0.3298284532307965	0.05871414749102655	0.07144082621758654	0.02834710688291657	0.04297602566045932	0.001002992879610529	0.02940851552576451	0.01909275600322579	0.02119511826449965	0.01231451039003637	0.008796920615690299	0.01562500299004472	0.01426095799548424	0.06594915293871834	0.05921860224793356	0.0710230341331211	0.05628481145409375	0.01408039704532199	0.01513757019349509	0.01371432222843974	0.01438676689725271	0.09218882475447333	0.1167144676458975	0.04049567515530111	0.0545826723377037	0.07606115589511726	0.08159299184971613	0.01037252691015523	0.01738936042166014	0.01032174575651874	0.04448759927618938	0.001677372632242834	0.06086789345373395	0.02479069179420484	0.04166972324722611	0.004167319397659018	0.01436107636237125	0.003284668824274453	0.009627716626470001	0.001427877558707321	0.00705063082147413	0.001007451982327766	0.01222502292543857	0.001011066871265546	0.02760364269719754	0.00105417289431365	0.02692707748850171	0.05256997026760195	0.06861238453638106	0.03706911546162578	0.03812006693948816	0.001261209269096877	0.02618269182101984	0.02725311658587466	0.03196220841047714	0.03736187354493709	0.03737223967703486	0.001253175734444669	0.07554239782811828	0.001046458586716204	0.04556419607362928	0.01436947908769135	0.02211818506705713	0.001044094313694493	0.01315390896405656	0.02819774480065417	0.01673010680116269	0.02013607203420817	0.03267309626876283	0.006398662137921461	0.01935389697157382	0.001440330023327096	0.01931158429281045	0.001114571266877614	0.03185630419209069	0.0346647558780115	0.05815671060616993	0.01224670409085383	0.005759125446043482	0.01827580935076321	0.02342056994275043	0.001008679337755275	0.008093092911679593	0.01648462372683014	0.01384175958228011	0.0875797026274691	0.08340375527191653	0.04047342229962144	0.0447541923481502	0.006154273375143243	0.04662392143575486	0.001024332659157563	0.02618990037047359	0.001008734239140616	0.01173642787134115	0.001016514532023078	0.01662747549742377	0.02314689128181401	-0.007411559035442789	-0.008444826027529485	0.02394527458343069	-0.001706765566814705	-0.01898391412670964	-0.006008355225670488	0.005143686548887673	0.001025417271842837	0.00102736450084896	0.001003590153223536	0.001005860549414004	0.003002836504713314	0.1058969401773029	0.1292315752225033	0.001143744766752299	0.00103115221051935	0.001045873568231911	0.001049433002526048	0.001031534624524292	0.001216040561545684	0.001125390726380267	0.001000993448215251	0.001002401116851623	0.3993789302287157	0.001019474483406846	0.2578132491951527	0.006636592869523466	0.001018829651267212	0.001052076731402983	0.001915402828172883	0.001208423768951887	0.01195281052060525	0.001003423550024895	0.0118160380156103	0.03262792279280744	0.001004942266974303	0.001229484295531402	0.2230011213841475	0.01984363051186741	0.001009912125705257	0.001015673289297921	0.001026148165781092	0.4279995415038778	0.03738625586502934	0.01494576097652954	0.001002935013324847	0.006986493607619142	0.004565110654968295	0.005763197872784725	0.05256943989973635	0.05850239077002829	0.006580777164572445	0.01343864177703492	0.09005996425396583	0.03888045202516829	0.07524798478415587	0.01751944903576414	0.01914023367872039	0.001667171081305124	0.02361798545626229	0.00551173977924419	0.004740059086928563	0.001894621026227334	0.001008061635085122	0.001013931253754074	0.001140458222246999	0.04255274771967864	0.03668425893239067	0.001062317937284288	0.01396823952504491	0.03039616824169249	0.001264010655527395	0.001049663090044493	0.0154440809417148	0.00104091772758567	0.03954824284563144	0.02010182071703442	0.001105036831900479	0.001375809487700796	0.001093737733263968	0.03184557854742867	0.01632374231600565	0.01732931318810254	0.001010089617517981	0.02383556082331463	0.08564273042158781	0.03949784232042316	0.00112488328196694	0.001026641626201776	0.001009685395799864	0.001018160360393907	0.02419838243149193	-0.00505292185978458	-0.007435921028356328	0.02421944511507893	0.0003615950798333118	-0.01758685919023297	-0.006439650127538947	0.005316064663785272	-3.206264446625523	-1.7623958561101	0.06578443356019599	0.06357929269431414	0.01297950184402167	-0.008506229905503889	0.09049305814204132	0.1371716800438462	-0.3212260368532466	-0.05008693132045899	-0.1024418389166279	0.007652183751671746	0.01205899180726339	0.01708710481354978	0.1256021824009227	0.1421919496700184	-0.006792470952646382	-0.06651962626038262	0.02659981508660731	0.02142140675740932	1.483037704288136	-0.4042666448553518	0.03897794123875507	0.02109171374253984	-0.1379405849629488	-0.05964086409150651	-0.0483878780504679	0.02048174835901674	0.4956474445252623	0.2435739275672562	0.005658155315007691	-0.02334206672486265	0.6436287723114893	0.4328022395088161	-0.00683498153540496	-0.007293118927603479	0.02890979075940268	0.8437610115568117	-1.299895347851034	-0.8290717406699962	0.1087201520750756	-0.6209055693011343	-0.2643475550228168	-0.4151801915687651	-0.5247853070950192	-0.4021614861023203	-0.3552795613376551	0.1013949931666945	0.3504907475643066	0.008704216508643434	0.2093893828879294	0.4310423934634959	0.5167125742164482	-0.06517521592179938	-0.08365532498884541	0.0711794202906007	0.1429810094922973	0.07212140732476151	0.02581204861583199	0.1087730496396222	0.05830918484808047	-0.4515047772679596	-0.02297918510927108	-0.06303609051498234	-0.6907099184937938	-0.3278055149402115	0.1549412278389603	0.03083874809510152	0.08536189155490166	0.07113081289413253	0.5747224360387547	-0.005369390918819306	-0.3347525301117212	-0.001898690037532268	-0.3182190942511289	-0.1131338875152483	0.2181466326294168	0.01443642417874146	0.002194528483003771	0.2309352786055562	0.214203030152701	-0.05994207839487983	-0.286386078526695	-0.197368494053533	-0.0971616526387189	-0.1192715767639857	-7.50091855002058e-14	-2.703118678504591e-14
0.3	-0.02532778996714242	-0.0294997723728698	0.03427237631992325	0.6078848010699903	0.9374558889010347	0.008400250162626762	0.4501244877318327	-0.01212250590517803	-0.003327338133341962	0.005169086565688348	0.07550928751770666	-0.04319531498402197	-0.00429592572715265	0.05645545630720744	-0.07903410435892105	0.9025784845571249	0.09329145728166344	-0.9025784845571205	-0.09329145728166702	-0.1177648817549624	-0.110784867893001	0.006782532616123411	-0.2516167479037236	-0.06160206757783462	-0.03176536507987933	0.1332710077368622	0.1582024968851893	0.7126917441039951	0.6286765434264406	0.06696363399755142	-0.06491804410871309	0.06590161355565309	0.0399986266548476	-0.2511181360790542	0.1648347773216282	-0.6514793435935079	1.247281582141158	-0.08692032872785273	-0.01549654588249809	1.665118084485441	0.5798138601139822	-0.3811140159773565	-1.556729548987646	-0.1029803736851477	1.187650428876979	-0.1968656226286186	0.03874588105536043	0.6423630966648963	-4.91435192955015	-0.6163387081275628	4.91435192955015	0.6163387081275624	1.67037758722697	-0.5236168509389729	-0.1446507024577703	-1.295215587064916	0.4856651587117911	0.2904718258353745	0.6845599417151675	0.8079610251795137	1.578101876776904	-0.3050413015554194	-0.02619970329017334	-1.026435639629874	-0.9808248145628343	0.1662296709924276	0.001024785105353514	0.01625752056419618	0.001026151740549143	0.01858382456040584	0.001003656590419581	0.003945125233590679	0.001006008373247163	0.00272197550129209	0.002764402442179716	0.05091628949072428	0.1031406345522284	0.101165706168084	0.1309597284882022	0.1322244568775992	0.001563194663917329	0.008604849654786766	0.001589771095828022	0.03242610665271597	0.001047465334682406	0.05863844063669019	0.001144415578546612	0.02197641893979472	0.001035294650557973	0.01317015511559709	0.001195505728799364	0.03197548846703155	0.00111339487759818	0.03381205747074038	0.00100205094065885	0.006348755898429633	0.001099171494642215	0.01779055556769099	0.4073736775481926	0.3966756041643727	0.001019592612091419	0.02163175039111684	0.2393058226395724	0.2545765547952504	0.008640754785047472	0.01874044456467869	0.001019116192248117	0.007101624424448945	0.001051923934166133	0.01046742492148439	0.001811608919943768	0.05306393802855693	0.001188309390931637	0.03469374764777663	0.01203113635521014	0.01793989007181042	0.001003575041416119	0.006105024498744891	0.01065968397741696	0.02680625554563827	0.03092286169719975	0.04855217511114004	0.001005157682693101	0.004296611152710153	0.001322646323901728	0.0187151476047425	0.2163847179806344	0.2222767764622639	0.01750332566018055	0.05525737983564712	0.001010313027250401	0.001378062284543612	0.001016387703584963	0.006648575283459576	0.001024359689233055	0.009313741302667239	0.4117173850980007	0.3385552450574032	0.04688747884740788	0.05903573110048559	0.02038109630970761	0.0350706996611421	0.001002966761970858	0.03054534223715171	0.01189331546945814	0.015454907287034	0.007711737103175188	0.006425131061507884	0.009772251560921373	0.01046847123629201	0.05794672387073855	0.05369238149079288	0.06381529830547446	0.05220662003067839	0.009065754059396292	0.01137615225273889	0.01343638762333738	0.01525432145907644	0.0914107560564643	0.1207142541287771	0.04008669518371952	0.05527772556378071	0.07603579523454779	0.08411485855267184	0.01535376248196099	0.02200875830202431	0.0167221116650656	0.05033324611592125	0.001658429910885399	0.06028286494444542	0.02400868213021792	0.0407496293985656	0.005072200623820211	0.01506745129853749	0.00457251307163674	0.01149761842693513	0.001839434202249743	0.007924235277041856	0.001007829276054439	0.0124386161051855	0.00101318369476492	0.02868437194694974	0.001127843093281571	0.02789608167351141	0.04668843102467211	0.0639739579000983	0.0371580764031163	0.03824346346205922	0.001169445775796817	0.02571137202906734	0.01961030724562818	0.02561260332685258	0.03299775764564061	0.03398681113540646	0.001256478596685751	0.07592335629659018	0.001047786477312436	0.04578870518291858	0.015924502650358	0.02375617107036273	0.001043396446988447	0.01383959705149177	0.03784064569874045	0.02479670147027932	0.02029078222897716	0.03281093301210702	0.003868098360745606	0.01695686772418372	0.00139989770991741	0.01923356726346731	0.001103627733457798	0.02875784034139447	0.03321717248976811	0.0573366118085968	0.01497010531618844	0.008325659041316361	0.01770442330159857	0.02358208880193144	0.001009623512263384	0.008091204876889833	0.02182815965695249	0.01656350785000052	0.0873090394746955	0.0863133290600052	0.03975826118531964	0.04392422330454453	0.003730304077789267	0.04464851176630747	0.001025706442992679	0.02417555886681459	0.00100931008578685	0.01074390444847387	0.001017508849660768	0.01541078109502713	0.02447787927194124	-0.005030788673315109	-0.007470357141620589	0.02413084121367202	0.0009131388483782287	-0.0175757418736159	-0.006333518727045172	0.005016044802568005	0.001027040724868107	0.001030898657938054	0.001003511279272364	0.001005693338945027	0.003906371666656596	0.1100293033359627	0.1298604463880197	0.001043380270112459	0.001019070811422055	0.001043423041072997	0.001048681183744887	0.001030817145690726	0.0014130529701733	0.00123929102590387	0.001001029361078784	0.001002268854335154	0.3998221717192529	0.001019362196747412	0.2739444409400057	0.001584689576741124	0.001018702201716499	0.001053478346036043	0.002187810987888256	0.00130957498602662	0.01160323665940279	0.001003268269156409	0.02161608061491311	0.0341098637107808	0.001004706078421114	0.001098309885991541	0.230380495451465	0.02460487176405183	0.001009457060365557	0.001014728382293595	0.00103969506338216	0.4399086059155715	0.02785937635566624	0.008295568513762119	0.001002940976153669	0.001387198679560795	0.001163060858119657	0.001351092059298576	0.0437847894483346	0.05117263339383864	0.001184281017659002	0.01289422709829277	0.09053480502203282	0.04011892797519447	0.07658297383722251	0.02344423186199646	0.02740506407640129	0.001616949047098339	0.02271507282444987	0.00645914338377484	0.006868158537727225	0.00256535682044489	0.001008363360079631	0.001016577299718718	0.001255557944294834	0.03688739210048577	0.0376991935835678	0.001075609390381557	0.008384810477690921	0.02578107226822254	0.001257231315106083	0.001048910366399628	0.01931694523977634	0.001043871394583585	0.05661352724420873	0.02073724041959979	0.001102314424784853	0.001341974102304509	0.001090379450168747	0.0312148732027426	0.01928542003431227	0.01684905772395741	0.001011042446158346	0.03095852497336883	0.08794324542706107	0.03842869514573292	0.001052807043961794	0.00102758759957911	0.001010110474752832	0.001018888450461251	0.02594861568229302	-0.002638951717952728	-0.006513106312343915	0.02427210589321015	0.003808815147843504	-0.01616201096221388	-0.006605616528173081	0.004738393125639547	-3.068103538145789	-1.605222726967659	-0.01811872484079628	0.05143506510665825	-0.02161460701183854	-0.003546171564820585	0.09942236140256917	0.131823190271813	-0.2878913286918936	-0.03386968326653626	-0.08592988312717273	0.009446910922722465	0.02457204696831075	0.01819052133044113	0.1372609031448657	0.1534009612100349	-0.01797920660901145	0.01375114768666062	0.2242510505063371	0.005987556612683904	1.495582859522878	-0.4582713367735879	0.0102197727104403	-0.005845641504622403	-0.0906264426877051	-0.05008665969434966	-0.04682721093213807	0.02403861992920448	0.7216219919434361	0.1903816352409368	0.04459896528028167	-0.01776516982697344	0.7506410860455244	0.4376992332312948	-0.003891329817146218	-0.007956529341922758	0.03503644045906112	0.9050591476423905	-1.169110562168542	-0.7445981972596438	0.1199661069113598	-0.5299394879863619	-0.2125223261449134	-0.3468489674672335	-0.5808080479089958	-0.4140787761404545	-0.4014585679087973	0.07134644184739988	0.4471974452175195	0.1370678101625867	0.296766420548995	0.4828544799424919	0.6391654134200982	-0.0473143069787522	-0.1016918189433725	0.07155423668647018	0.2281971181205439	0.1025320545086883	0.01416402783024978	0.1120714827738914	0.1772117871491931	-0.4795369896714213	0.04711246337955254	-0.02252894132759921	-0.5878586826782758	-0.3516523909271023	-0.1943051537016683	0.01238473706021707	0.2189297703135266	0.06545843720242628	1.044032394670052	0.02935588586291268	-0.1745327727864614	-0.01983795676960481	-0.2981490653362131	-0.05607630571498717	0.2975168144616392	0.01528088468565798	0.0002431116519065173	0.3119121978874202	0.3696409593362938	-0.1042281330631625	-0.1206044522152279	-0.2040682028533205	-0.1009019419343577	-0.1231000995546659	-9.848617878338497e-14	3.670856794250695e-15
0.31	-0.02774222991514288	-0.02806319925996689	0.02763969410500969	0.6203788526687369	0.9364535060435584	0.008222471306852889	0.4653789461858011	-0.006701027161270945	-0.006832802647544888	-0.01013822789292211	0.07454659584609857	-0.031253376358143	-0.006390821767968439	0.05714389673985462	-0.07241077665946796	0.8508666558190475	0.0879349957209537	-0.850866655819032	-0.08793499572094844	-0.1009624109364782	-0.1160730295051928	0.005346644509929118	-0.2642301587858637	-0.05669818711380242	-0.02880895360854297	0.1384054342981302	0.1666770920628487	0.7282882329553447	0.6255022135121332	0.06707333872010679	-0.07510053560130282	0.05669814891253688	0.04200586436722906	-0.2306659310896647	0.1212308788527312	-0.6739219934266872	1.251883607233089	-0.1133361327853127	-0.01989871451559953	1.384388088564382	0.5021868543587876	-0.3174645596695927	-1.50745523944568	-0.08811899751559142	1.196252779630055	-0.2227346609286955	0.09944512084780292	0.6809821818075433	-5.422471463120086	-0.4583386733305859	5.422471463120069	0.4583386733305738	1.690873736498101	-0.5332238063176982	-0.1416006405615191	-1.225027076770522	0.4945459085295542	0.3010127820635912	0.3640568629369241	0.8764862446534911	1.53804183230633	-0.3346196233809029	0.05697542364993557	-1.004241868252429	-0.8612210369690437	0.2414830471900901	0.00102507310578207	0.01661679821591982	0.001026947688251824	0.01916779807723926	0.001003535087163841	0.003956932503469872	0.001005814450983211	0.002652126255173126	0.004109739530374362	0.05225288820030491	0.1076216643106917	0.1027988402291657	0.1304385034551487	0.1296173372908242	0.001305147372680162	0.008363344383242677	0.00130950292704773	0.03165715866295137	0.001045024826404754	0.05875918340355052	0.001096772309453183	0.02220586019285797	0.001032196481051267	0.01334680030081297	0.001376014044539567	0.0333548951215824	0.008250395061782568	0.04051271866715675	0.001001553672546176	0.006252183368128154	0.001051715707771733	0.01750739669897446	0.4072039282202136	0.4003352494818074	0.001019262215767904	0.0217788592652345	0.2535787243414022	0.2689332890809121	0.005150445731692989	0.01529649081302328	0.001018870015114978	0.007395355152774206	0.001051856335681317	0.01057964910327954	0.002687686340040037	0.05233418997173415	0.002089598102368151	0.0347255996848447	0.01160970882437333	0.01738095204712826	0.00100340435706485	0.006341856768421049	0.01688771551467871	0.03311136979639769	0.03208684798646171	0.04971566398156693	0.001004896076804034	0.004483311992247527	0.001204114347129379	0.01853195695964037	0.223478104647818	0.2303534055893969	0.02205848314329725	0.05960919680863464	0.00100980892024368	0.001319388101700288	0.001015365932090527	0.006570157044606193	0.00102838116658166	0.009646549026986912	0.4232662667806761	0.347965050366017	0.03776405432810786	0.04893786598341503	0.01370056552968991	0.02825761176113278	0.001002962552344202	0.03174608062867815	0.006782290009222589	0.01129193344823858	0.00451591038199971	0.004780342775586701	0.005656624607708069	0.007767859713133825	0.04955260973941368	0.04780472177784034	0.05671836081059455	0.04814602601619616	0.005229651709140651	0.008475238210286227	0.01269186038712219	0.01560883028445932	0.09066154954238952	0.1247971751082647	0.04074155892331953	0.05700723599468845	0.0769649039203046	0.08723330775508749	0.02168322933918984	0.02790036750807088	0.02420494367866214	0.05724452201089848	0.001634988609780661	0.05977838637685499	0.02316314835558941	0.0396643101612505	0.005365037778029422	0.01531863239605036	0.005469080503250375	0.01306057456113043	0.002079522544351789	0.008838483469405621	0.0010081296227504	0.01261174152601375	0.001017531017827261	0.02963612992304634	0.007455002373616561	0.03535827138238309	0.04085502684825057	0.05911870411954197	0.03773879488116989	0.03888738442729758	0.001146164593191666	0.02534800743554737	0.01355178921418918	0.02046215960725371	0.02852255479060006	0.03051839983546702	0.001247932444127767	0.07609075643197524	0.001047541327271155	0.04595640112426592	0.01770785048599717	0.02579443177285043	0.001042961482109454	0.01444592022172671	0.0504407794417945	0.03700462866245697	0.02092094205670504	0.03342236671259816	0.002507521750044477	0.01573426646322702	0.001360445553974023	0.01915328956657499	0.001094625819348623	0.02582205562004347	0.03216793544087398	0.05694393887802485	0.01770279131779388	0.0116097441497504	0.01693868034045951	0.02354909576310717	0.001010157459936551	0.008045238447756127	0.02761385805375391	0.01966032908044703	0.08854222204936127	0.09021649486070522	0.03838669485558541	0.04254398282006643	0.002419969235735911	0.04367407178758276	0.001026743864556208	0.02211168965170091	0.001009795967335733	0.009727484393988755	0.001018309443667463	0.01416150358979316	0.02639376047240375	-0.002532009441440681	-0.006478453608321398	0.02438580418648841	0.004293229356254775	-0.01605208424883255	-0.006684845369543953	0.004717103912255782	0.001023961665164435	0.001025134088217936	0.001003321801402337	0.001005544360145993	0.006891198104475427	0.1173577260298098	0.1294839181898433	0.001030036346386589	0.001015845249445149	0.00104169081147437	0.001045889703458701	0.001027410923148376	0.001691840935187489	0.02811073765168901	0.001001041948866173	0.001002354996659435	0.4131342241900757	0.001018542839120283	0.2845633570897649	0.00130871923183961	0.001018539022992803	0.001050354057882501	0.004802188318616031	0.004485664219277672	0.01077241905545196	0.001003191584118535	0.02540093162450709	0.03284885106055045	0.001004554237883546	0.001065687336602799	0.2408277531425105	0.0292606829308327	0.001009138123550717	0.001013942263399409	0.001026535078432235	0.4561410388232662	0.02597080840610719	0.004668559531037073	0.001002972720156513	0.001209925571540611	0.00109049412306487	0.001186260267563247	0.03521934396946443	0.04486302974342078	0.001105976356804709	0.01102445300318999	0.08886299487880282	0.04271763893762496	0.0795719268943566	0.03315473853381091	0.03691283674652387	0.001605109337021306	0.02178226534267983	0.005008863651200974	0.006031135660060649	0.002131094899206722	0.001008508887992221	0.001026690141278699	0.02502706818132352	0.03125658953380025	0.03904038746008089	0.001161105895258841	0.005604878599179507	0.02130308942373704	0.001223628803128246	0.001045911873888832	0.01996896630962903	0.001041355657783156	0.07323937086339602	0.02237762661401516	0.001060206497347876	0.001300172721895701	0.001080918460809479	0.0307263936885898	0.02191071324120087	0.01545316636301331	0.001010434522328337	0.03686691741345554	0.0921766087339131	0.03534146713189882	0.001038875995432284	0.001028023198169103	0.001010463346536862	0.00101935769571939	0.02866575750495497	5.232361164371808e-05	-0.005458827911804156	0.02473172579392725	0.008060851230860207	-0.01444048525334422	-0.007099555085139507	0.004401131651236749	-3.011902686174559	-1.495641489560507	0.06285857514209739	0.06181015527985535	0.01253904700093038	-0.008884277463124644	0.1641623326165524	0.2045366095024452	-0.2303205931680301	-0.01670561474943684	-0.07132840740056789	0.01486019500793122	0.02226647848653977	0.01707297204644086	0.1380868164174537	1.099892050504977	-0.00544687031265726	-0.04830599240716314	0.5332712857322763	0.01883734610896487	1.376728260941037	-0.2492179078493136	0.03870213382763088	0.01961890391258057	-0.04732994168816722	0.05238406056278237	-0.06229150665435683	0.02334982819775059	0.550080952981063	0.05029055854677718	0.004864731208059786	-0.01781015225273396	0.8651649914620595	0.4330103998728063	-0.006941276629517721	-0.007858444706266635	0.03172396471703534	0.9839637034847496	-0.8446349464482662	-0.6142115011538537	0.1207495896112938	-0.3107691347713071	-0.1205001393343833	-0.2000024468424332	-0.599170086853332	-0.3986453562341121	-0.1994687169666091	0.0004225526727774491	0.3703796682536299	0.2045721180176542	0.3211596970552487	0.6800515391410701	0.7390051009731923	-0.05054975368982914	-0.1140689087149623	-0.017853790729662	0.10615687026995	0.08277794407540809	0.01784382995819067	0.08251682050547755	1.23629246150474	-0.4934935943657193	0.08255284039995546	-0.04096460232393558	-0.4459322302482031	-0.3450242933692106	0.1298550887629037	0.02051565746114049	0.1841930210568125	0.05558914156251532	1.406993772195738	0.08964054265549526	-0.07961744168330183	-0.002253429346819565	-0.2876060386601025	-0.02370503205263705	0.3584011472140122	-0.021144527818219	-0.007171249104648842	0.3060758966847602	0.4017772330286229	-0.1719027540875793	-0.07156263078273531	-0.2082453146556729	-0.1026197688727263	-0.1265114106942549	-5.84961908253859e-14	2.860883615840314e-14
0.32	-0.02991903014017534	-0.02710013412424474	0.02081663857055689	0.6329295706069464	0.9351935684454682	0.008005486087716921	0.4777845391483017	-0.002124669504218678	-0.009626342782834375	-0.02503445615733765	0.07377568682947823	-0.01935994972490326	-0.008763040452634339	0.0584544170319878	-0.06544086595108856	0.7942399023936675	0.08405698242872192	-0.7942399023936639	-0.08405698242872264	-0.08393226382443754	-0.1214335107157714	0.003969045369270327	-0.2760684991873006	-0.05172244991865495	-0.02574106316599783	0.1409867748435603	0.1755227864644015	0.743389499526383	0.6218882521173039	0.06827983798758872	-0.08488646566118765	0.04865013435809774	0.04495359111276998	-0.2035901914824932	0.07013318188584948	-0.6895540075017197	1.258614850033714	-0.1384312768556527	-0.02333781855491608	1.095344986195133	0.4107896427376691	-0.2387291401910691	-1.474512310149996	-0.06462384269241742	1.177948030351614	-0.2523301513028622	0.1631618529846915	0.711679698455389	-5.897336867009576	-0.3206490544318241	5.897336867009576	0.3206490544318237	1.715912845938139	-0.5380807706160938	-0.1329929093505861	-1.140201490924411	0.5000365049345279	0.3127676200770773	0.1739427385487658	0.8821808699602983	1.479057420714726	-0.3929675976599041	0.1931592057047461	-0.9471233530935836	-0.7497347968269789	0.3543274776243946	0.001023676783613035	0.01697237846568026	0.001024461840676735	0.01974903800660084	0.001003379579253972	0.003967165893354322	0.001005643011664858	0.00257507795597244	0.00626464994342358	0.05412483518515621	0.1132626530686903	0.1054510981092816	0.1299757694736367	0.1276822849241363	0.001169335987350179	0.008225252485626876	0.001167619123199011	0.03093016465269183	0.001042938606757846	0.05893881558802069	0.001071558592296886	0.02244075400638281	0.001028944209432453	0.0135103036833702	0.001605573446545286	0.03472655256839544	0.02484458981262285	0.05407311392946168	0.001001311461713261	0.006157587074796434	0.001028037092840101	0.01726597430020872	0.4113222682884374	0.4078528953340413	0.001018687221254635	0.02191655987126299	0.2663789225147024	0.282130405280639	0.003236183832810444	0.01338211652203749	0.001018665356359986	0.007679182317628079	0.001050259750534936	0.01068637152000526	0.004427163820665517	0.05227720373486748	0.004122047069771567	0.03565996872818843	0.01098711016887342	0.01674743768571663	0.001003280696097781	0.00657246094654431	0.0218658253778324	0.03802147650073046	0.03210344347128553	0.0497174746755794	0.001004689381177593	0.004636376348806606	0.001128519154869232	0.01838020072065373	0.2317426188410705	0.2395896813330948	0.02662421804177851	0.0639245126032493	0.001009397443720889	0.001257281354416528	0.001014462041662886	0.006488779863605238	0.001023807862817737	0.009952197803205364	0.4362198676627174	0.3583757549152028	0.0319035907160576	0.04225958246747908	0.008437496088898195	0.02286262726977554	0.001002976328625212	0.03297169439369382	0.004071489053372406	0.009077247491716475	0.002855936518868518	0.003933832108682799	0.003473290551054886	0.006333840105932454	0.04095993393264999	0.04166005591026947	0.04989764296019336	0.04422160631653543	0.003235144099144525	0.006971888385812401	0.01139494448507463	0.01528011710141051	0.08951471557612754	0.128141705845366	0.04229836959683341	0.05928392476410808	0.07879445423551477	0.0904227780361984	0.02955233316778048	0.03530147264226016	0.03254811723754849	0.06503165484345523	0.00161734296251419	0.05933250292755943	0.02227439214035013	0.03849431362036072	0.004792484932283077	0.01477966001300934	0.005504458825453293	0.0140560110634309	0.001982830178142765	0.009629001360742311	0.001008352521411899	0.01274314817648513	0.001024762472143271	0.03041944251839451	0.0221804475533298	0.0510432570411242	0.03505757030106343	0.05406448945425259	0.03867414320434599	0.03991214248481712	0.001177281675460874	0.02507566748332948	0.009035256642430258	0.0166199153415735	0.02401003754488713	0.02702643678132497	0.001226857213113982	0.07656185623110452	0.001045918909813409	0.04618624245719712	0.01893790296270405	0.02734944450890983	0.001041485696537851	0.01494703877728956	0.06459628191782714	0.05312539148279014	0.02203646558850258	0.0345379376338505	0.00180166784943372	0.01517191964446349	0.001319815783005336	0.01906778168023508	0.001085394141192299	0.02303375637394046	0.03138178176835305	0.05683757613458311	0.0203698621370963	0.01547570078535616	0.01586560899810957	0.02317389753818139	0.001010120189457663	0.00799308286229144	0.0333981206597938	0.02265750275335695	0.09106308006763512	0.09416457436507271	0.03620855290649953	0.04048451241769448	0.001753674748420725	0.04327167740563006	0.001027480230109641	0.02001985908411541	0.001010215310237738	0.008686755072928421	0.001018944280738644	0.01288543269723392	0.02884381542099931	9.510052224871851e-05	-0.005444966830195098	0.02477720511123849	0.00825461691422468	-0.01439651456799151	-0.007131246621687833	0.004392615965883343	0.001020882605459963	0.001019369518497263	0.001003132323532633	0.001005395381347538	0.009876024542294368	0.1246861487236567	0.1291073899916667	0.001016692422663025	0.001012619687464492	0.001039958581875254	0.001043098223171384	0.001024004700608868	0.001970628900202891	0.05498218427747431	0.001001054536664453	0.001002441138989964	0.4264462766608973	0.001017723481492898	0.2951822732395227	0.001032748886940248	0.001018375844267443	0.001047229769728716	0.007416565649348548	0.00766175345252929	0.009941601451501449	0.001003114899080004	0.02918578263410162	0.03158783841032154	0.001004402397345925	0.001033064787219134	0.2512750108335561	0.03391649409761286	0.001008819186736595	0.001013156144505074	0.001013375093482851	0.472373471730961	0.02408224045654695	0.00104155054831716	0.001003004464158095	0.001032652463524104	0.001017927388020416	0.001021428475834741	0.02665389849059408	0.03855342609299933	0.001027671695951961	0.00915467890808664	0.08719118473557111	0.04531634990005603	0.082560879951491	0.04286524520562084	0.046420609416648	0.001593269626944307	0.02084945786090977	0.003558583918625893	0.005194112782391733	0.001696832977962776	0.001008654415905426	0.001036802982841421	0.04879857841835173	0.0256257869671148	0.04038158133659266	0.001246602400134672	0.002824946720666021	0.01682510657925549	0.001190026291160187	0.001042913381375512	0.02062098737948198	0.001038839920980475	0.08986521448258357	0.02401801280842981	0.001018098569910601	0.00125837134147843	0.001071457471450557	0.03023791417443704	0.02453600644808887	0.01405727500206876	0.001009826598497261	0.04277530985354253	0.09640997204076594	0.03225423911806456	0.001024944946898304	0.001028458796762083	0.001010816218327961	0.001019826940982563	0.03138289932761696	0.002743598941240336	-0.004404549511264333	0.02519134569464423	0.01231288731387689	-0.01271895954447445	-0.007593493642105948	0.004063870176834048	-3.052771782938618	-1.337082901411598	-0.01885820528187188	0.05088834763286806	-0.02192938306271315	-0.004985982178408605	0.2064920164611366	0.3356479540792669	-0.1534778846746518	-0.01318700848564018	-0.07753908728366117	0.02122479444358228	0.0256625590598144	0.01556216082055532	0.1357110615959523	1.525347774387996	-0.01758395923029689	0.02209844169733815	0.9958511574637441	0.004105902995856194	1.263659242328101	-0.152355444621488	0.008239059932944289	-0.006945994588343095	0.04392592133262462	0.1304167415693079	-0.06174247827875805	0.0227930016195273	0.442620482660462	-0.04195400009879675	0.03787166871637469	-0.01147828639105257	0.9825704093612194	0.4303989975581132	-0.004577842702689852	-0.008548317789400217	0.02960465083209185	1.105238995756147	-0.4851942419379358	-0.4609775155376989	0.1249411816060309	-0.1402819115238548	-0.05286680236873129	-0.09353058427232018	-0.6322092788349422	-0.3868439131649237	-0.1219457243021468	-0.06529795983836947	0.2995193967445661	0.2465034778644625	0.3109706362878026	0.7847536655587095	0.814336800950741	-0.03559528333165686	-0.1186272796582319	-0.08647645942690754	0.1146931917476306	0.07778599429530281	0.00582027372648842	0.07838240663666422	1.821770977115537	-0.5193291666194577	0.1232798818490334	-0.004324013100483974	-0.3262187919137603	-0.3563627418215667	-0.1335652209999347	0.02481381537820818	0.1222801770231381	0.04441751428728831	1.826599520299349	0.1301833300388362	-0.04248188440022527	-0.02088400081513392	-0.2686519702602424	0.00118573172214818	0.4138911198926511	-0.05316015253824895	-0.0009947196125381873	0.2919826863811172	0.3786237000691556	-0.2400741166422109	-0.006195332861138183	-0.2096604733336181	-0.1057637952385473	-0.1284587770058869	8.170482014500062e-14	4.44456614986434e-14
0.33	-0.03178724006133748	-0.02673352103005698	0.01393152547505586	0.645558674612106	0.9336897566256136	0.007754457457934227	0.4872884678186806	0.001465291157490487	-0.01144829106976453	-0.03971194616618887	0.07333391244249046	-0.007838797863664032	-0.01145092205370206	0.06046935005893368	-0.05826721189355947	0.7330936316070584	0.08144629679553678	-0.7330936316070468	-0.08144629679554438	-0.06663882606567	-0.1268281900154036	0.002703803174855051	-0.2870020196132536	-0.04670284276526478	-0.02256093297610926	0.1422042254317041	0.1843820783218365	0.7578503933758239	0.617594625398645	0.07086574420169781	-0.09384844309029428	0.04161587175333932	0.04922041706467884	-0.1715933447417557	0.004056860314855281	-0.6852581168546475	1.267595076132719	-0.1622260584864527	-0.02680225639653424	0.8086414287604781	0.3088264416869474	-0.1203142422366324	-1.461191329101438	-0.02475994726743684	1.120123511162745	-0.282663591507424	0.2377279853587497	0.7201824037087066	-6.323943330426611	-0.2033295099923521	6.323943330426612	0.203329509992347	1.741669621341302	-0.539654668327618	-0.1197082952480328	-1.047648420019291	0.5025798298237893	0.3226086856944578	0.06354058346722313	0.8923321830787079	1.413864444110063	-0.4632999617964879	0.3079190397123563	-0.8360641689550817	-0.6572224446590088	0.5073895793908714	0.001021596856672932	0.01730802025285257	0.001021137700931906	0.02032310851754176	0.001003205121699388	0.003966793647892162	0.001005475944732037	0.002493719302978727	0.008241873999487821	0.05578515087945772	0.117598945818016	0.1087940767882791	0.1291804538852441	0.1261435219742157	0.001094611986169727	0.008134639718017251	0.00109127166400503	0.03017387230379594	0.001041078472135077	0.05919780027531314	0.00105781364311613	0.02267739924784973	0.001026462224312618	0.01366477676656568	0.006444637117224865	0.03969142528191189	0.05073527470604975	0.07203606894017527	0.001001183262658906	0.006058349632860318	0.001015610852442042	0.01707662139296475	0.4200136406639638	0.4202501019155486	0.001017968374469709	0.02203854361475674	0.2777299412100288	0.2942364384425669	0.002157315478417259	0.01221920797857	0.00101854959036327	0.007919760111431109	0.001047925395009102	0.01077941611174879	0.007596104447135345	0.05338081647723993	0.007628098112991853	0.03770780985258942	0.01089725050428631	0.01653188750414333	0.001003212849111686	0.006778045931694805	0.02624476900148808	0.04219863948268635	0.03077200245794497	0.04840685111761204	0.001004543576407624	0.004739334393064424	0.00108044663524882	0.0182436276480002	0.2409298571402173	0.2499886269678428	0.03095764664432846	0.0680056937471995	0.001009008014443654	0.001193955066158676	0.001013607298235281	0.006402778275655789	0.00101847052278291	0.01025903997028237	0.4504007187826207	0.3702117445683731	0.02711362820464	0.03752140843014019	0.004854238007044172	0.01920962364153682	0.001003014248327596	0.03416856366366283	0.002589166355081194	0.007888342804489657	0.001957856443383698	0.003490360580838122	0.0022769358805608	0.005558071461312436	0.03250582888541625	0.03540225086541308	0.04299545055675221	0.04012116338699687	0.002155431425402966	0.006160782011662366	0.009408333367969448	0.01410323774101555	0.08755021216263843	0.1300568312391686	0.04418129423334067	0.06174719429935878	0.08090383281455442	0.0933769959569707	0.03925145525883259	0.04448959638243335	0.04079701755809563	0.07293784912436384	0.001626791805449902	0.05896592860745627	0.02127912488229868	0.03729211667477823	0.004045595925550732	0.01399717194813732	0.005726138070855292	0.01542304909280437	0.001830381651854387	0.01052297985286601	0.001008567514659052	0.01283336909565178	0.001243196748555209	0.03120478193314901	0.03762633931898776	0.06668771227402374	0.02933584503918638	0.04885880491833334	0.03962152319822887	0.04105361537780258	0.002664765508364928	0.02621175706080718	0.005796283813626685	0.01391120167199374	0.02005147244366011	0.02394170310205079	0.001226563238661399	0.07712643152433678	0.001046561988313704	0.04650655839452494	0.01918839154499132	0.02797967052791234	0.001042590845992827	0.01534019847397866	0.07652250309463905	0.07084048782016782	0.02344696055121754	0.03598525899470504	0.001419240093219858	0.01495457966668601	0.001265411916723337	0.01896426638696653	0.001079355177787613	0.02039239380886008	0.0307311188558652	0.0568755323810004	0.02164197488067706	0.01890971381027424	0.01426658956397395	0.02221661219327649	0.001009956079788505	0.007954318221468165	0.03857700297884072	0.02528716547099431	0.09336262037999646	0.09750357681618795	0.03367900161342961	0.03798453617132699	0.0013980086055685	0.04319188516477713	0.001028184143476373	0.01791542986238405	0.001010683250404933	0.007624370385519848	0.001019621315049942	0.01158866498111815	0.03127562921861049	0.002898322100214366	-0.004408496791334945	0.02550116354497243	0.01165555540799345	-0.01258269895712013	-0.007446309588819558	0.004334986553841373	0.001018205026359011	0.001016247090237112	0.001002931551581891	0.001005223141019431	0.01074350099554783	0.123135703424383	0.1270231315852896	0.001016908615193727	0.001011068492028805	0.001038451908993651	0.001043851918906956	0.001023772833472816	0.01964514667414584	0.1038039417001683	0.001001045884381839	0.001002878774459525	0.4501973550907553	0.001016794475728737	0.3026405709141223	0.001022326982526386	0.001018474176103033	0.001044028533992709	0.01395569780327571	0.01446393203989562	0.01152867130905897	0.001003165377081644	0.03287757943789123	0.02722567886834328	0.001004382908138278	0.00102814456241352	0.262907061113223	0.03762304841422774	0.001008419602137697	0.001012346840220235	0.001012527116801337	0.4904928697609959	0.01951028038070585	0.001044148281166461	0.001003095376805767	0.001032308507513341	0.001018233305776506	0.001023902245134453	0.01908564074787769	0.03129636540268119	0.001021518692784805	0.005671793573402788	0.08288941339817915	0.04739516211552265	0.08468758890146824	0.05713135965928594	0.05393487974447683	0.00167335547446358	0.01958317570176285	0.003004423610266	0.006610200854720205	0.001649507202784242	0.001008907034313171	0.001837700435341882	0.06091301796242544	0.02022174063302269	0.04105018534157521	0.006733279453335205	0.001935412306489891	0.01458560449220031	0.001256911779770313	0.001050884658619739	0.01848222943657088	0.001047887619729608	0.09368256006643619	0.02589241402798716	0.001022175711581631	0.00116673622526794	0.001074431809148891	0.02976114648007365	0.02180100707902304	0.0112095538790275	0.001009750343718665	0.04623003441280091	0.09659286849587921	0.02941916176878121	0.001028818460161408	0.001029304220839138	0.00101146976550583	0.001020748113737309	0.03362162692901646	0.005825322205359228	-0.003375184576531285	0.0264729762589689	0.01453062837705549	-0.01065987487636571	-0.007643625313322309	0.004494250243405209	-3.147780174775911	-1.121980695902774	0.05985267386973685	0.06081710772145096	0.01099444584097437	-0.009783290321198406	0.1329368660993773	0.3147801804911617	-0.1621789072946138	-0.00630030492365115	-0.07495613499803441	0.03093122667530778	0.02226441542428906	0.01523882777575646	0.8033889485828449	2.054712728765603	-0.006132695694652331	-0.03935463400715018	1.460190230525124	0.01602390558297631	1.152888666961123	-0.08604419904796562	0.03128005053683882	0.01735022690181394	0.1806711969330677	0.276676901811902	0.01519092661779815	0.01816628272202906	0.3940534266066051	-0.2109752333634782	-0.004661535681650824	-0.01432136834254771	1.093686895741698	0.3885720316535853	-0.007194927666807308	-0.008644421537627107	0.03159384122155431	1.256023897040522	-0.4665823563794987	-0.271121679634689	0.1149871543641734	-0.09344591202350527	-0.03437427904960862	-0.05984201328124918	-0.6246715839120587	-0.4358043770534972	-0.05063334418237848	-0.1679556878614498	0.08785342441901371	0.2483643881927218	0.2884715082555995	1.032749092794655	0.7702993376656185	-0.03550327239953496	-0.1212180102303403	-0.07126821934973072	0.1674251544611906	0.1003990450730246	0.009781140462764033	0.08014846074866851	1.360635808695953	-0.5235498306376007	0.1071645735421949	0.2217147929500599	-0.2179332661090076	-0.2690055943323902	0.156336522437829	0.03553362782452744	0.006991090943456403	0.03480828778105772	1.705857682368984	0.1581243522624456	-0.005685140458828762	-0.005518152870698502	-0.2586434421226004	0.00693216678495297	0.269552541093156	-0.1349921604259208	-0.006594289252191674	0.2328222899663997	0.3005585108304855	-0.2563958884317283	-0.002804713936544422	-0.2105994470634721	-0.10669899504967	-0.1304804125561659	1.378928575857325e-13	4.405319734058777e-14
0.34	-0.03338172807476589	-0.02700164845099316	0.007155686128252213	0.6582892546320881	0.9319511478489425	0.007470753980156596	0.494021381341161	0.004084338371137845	-0.0119257021284277	-0.05426239548890609	0.07325990963254973	0.002919343883557313	-0.01436466073375667	0.06316704139861254	-0.05109459206369844	0.6679205149828834	0.07995356347311208	-0.6679205149828814	-0.07995356347311751	-0.04912097308709284	-0.1322025956627224	0.001581824149983087	-0.297044384102766	-0.04169695524068007	-0.01930188409625575	0.1421374506006577	0.1934225237571051	0.7716816503073116	0.6126714085668606	0.07411615883386137	-0.1014235897649529	0.03550359105423252	0.05526842003325375	-0.148845809941882	-0.05681492113997454	-0.667699257762943	1.278910052998242	-0.1853906681781827	-0.02987278815390298	0.5411419566177492	0.2166069531192529	0.03017830546021278	-1.449104172929992	0.008930472714138929	1.025346007549882	-0.2975015670056778	0.2997135155647195	0.7114728529285423	-6.702706034522419	-0.09705859227905668	6.702706034522419	0.09705859227905632	1.760795889899965	-0.5340260401532392	-0.1043402754418482	-0.961970303636444	0.4972925791729824	0.3285513580699855	-0.08290234528658835	0.918411585528001	1.353130037124157	-0.5188856202851307	0.3260608893308102	-0.6697572022063843	-0.5653384156958571	0.7105628809577891	0.001019217951529058	0.01764675416567487	0.001017914442587686	0.02090320722460506	0.001003017500102783	0.003969845047068109	0.001005306289752354	0.002409461311548891	0.009665231398237724	0.05693088738118997	0.1194796536285796	0.1113833496945198	0.1278588775229083	0.1242806227385434	0.00105736156140196	0.008071951189517364	0.001052325598810806	0.02940630690229852	0.001039395143669377	0.05956462179474106	0.001051320641857233	0.02289800083873673	0.001025105821868812	0.01381320767809027	0.01751124911999515	0.04971684088953073	0.08570586509883424	0.09491675852497877	0.001001114867396567	0.005957549830001393	0.001009619403131324	0.01689116940305304	0.4334122658194731	0.4365887013783014	0.001017144396615847	0.02215169918052977	0.2876249675778029	0.3050950041579105	0.00160990614359018	0.01154487384178848	0.001018540924036767	0.008132854361756758	0.00104515739822782	0.01086928233663701	0.01240095599557889	0.05596811906953219	0.01272875243419014	0.04114401513449321	0.01162981995187433	0.01698242591113686	0.001003204194559075	0.0069326323472206	0.03026311507446803	0.04592737129039237	0.02799828005427226	0.0456818795703785	0.001004460961284461	0.004795516119124282	0.001053954274718607	0.01812407257203024	0.2509130066203945	0.2613927828109471	0.0349627639301495	0.07175064924478231	0.001008613504710931	0.001131232546735616	0.001012775283885276	0.006316042997941327	0.001015378905548441	0.01058067580044795	0.4657090711609931	0.3833775320992829	0.02238672081045839	0.03284509952293999	0.003031465178020236	0.01741022428658778	0.001003078677908681	0.03528252712048358	0.001842467846723618	0.007289391529382905	0.001507089908531311	0.003275411010703231	0.001676559767743138	0.005172622467928628	0.02434651717716724	0.02906022715648167	0.03584529000857085	0.03545432468943125	0.001609729349449669	0.005752065629196181	0.006675130267478726	0.01196344783177585	0.08456825120603881	0.1299857291818752	0.04614859301824662	0.06429549170809758	0.08301401014605209	0.09636417940908995	0.05089388714024705	0.05555401470452914	0.04859145678153257	0.0805055872455321	0.001671532053045398	0.05866676364528309	0.02015137476228183	0.03608183540031491	0.003393559830247391	0.0133293543099689	0.006539221594725628	0.01757872895944532	0.001730398688957747	0.01162476908114218	0.001008801329577592	0.01288991559255108	0.001752596909315232	0.03205167142207345	0.05112993148348233	0.0793262879996089	0.02370716016849883	0.04355865104001531	0.04043755357561959	0.04209843149169381	0.00613370530281151	0.0293134206291625	0.003705008836477929	0.01221306353710303	0.01689702456117602	0.02147789288808931	0.001259860061203501	0.07788571153498206	0.001050870716449447	0.04682260012851039	0.01828281560280633	0.02755378761105264	0.001047668991775307	0.0156550817877758	0.08470205206541737	0.08703130383401447	0.02507590613667198	0.03767729288193717	0.00122977480013083	0.01496423624893826	0.001192385012346953	0.01884343666068349	0.001077824596464804	0.01788042954449792	0.03016207831085745	0.05698675245485425	0.02098190514307047	0.02079957272727813	0.01205203373614697	0.02054014944997243	0.001009835920091255	0.007864475463223228	0.04290874668350148	0.02729139720908524	0.0947499592552772	0.1004033789952102	0.03099382869617976	0.03542709953306122	0.001221865054582393	0.04335475115463321	0.001028958841725546	0.01582038862197076	0.001011244038558543	0.006553058115953769	0.001020420472450784	0.01028411151946564	0.03357871888541385	0.005887211468948871	-0.003376763488559502	0.02659690339910017	0.01426769561470212	-0.01060537064142406	-0.007584751692007813	0.004602696794208101	0.001015527447258535	0.001013124661976842	0.00100273077963125	0.001005050900691882	0.01161097744880153	0.1215852581251095	0.1249388731789125	0.001017124807727296	0.001009517296592576	0.001036945236111946	0.001044605614641414	0.001023540966342172	0.0373196644480879	0.1526256991228625	0.001001037232101197	0.001003316409941992	0.4739484335206136	0.001015865469964962	0.3100988685887211	0.001011905078112953	0.0010185725079362	0.001040827298256303	0.02049482995720544	0.021266110627262	0.01311574116661642	0.001003215855083191	0.036569376241681	0.02286351932636531	0.001004363418931593	0.001023224337611561	0.2745391113928902	0.04132960273084212	0.001008020017539396	0.001011537535935466	0.001011679140118703	0.5086122677910306	0.01493832030486414	0.001046746014014012	0.001003186289452828	0.001031964551502638	0.001018539223535048	0.001026376014435732	0.01151738300516266	0.02403930471235965	0.001015365689617947	0.002188908238719025	0.07858764206078606	0.04947397433098865	0.08681429785144447	0.07139747411294828	0.06144915007230767	0.001753441321982504	0.01831689354261567	0.002450263301905903	0.008026288927046288	0.001602181427599741	0.001009159652723056	0.002638597887852161	0.07302745750649962	0.01481769429893147	0.04171878934655639	0.01221995650653054	0.001045877892314739	0.01234610240514886	0.001323797268390154	0.001058855935864109	0.01634347149365996	0.00105693531847945	0.09749990565028903	0.02776681524754464	0.001026252853248566	0.001075101109048424	0.001077406146847187	0.02928437878571065	0.01906600770995589	0.008361832755986343	0.001009674088937398	0.04968475897205932	0.09677576495099013	0.02658408441949727	0.001032691973420595	0.00103014964491801	0.001012123312688148	0.001021669286495463	0.03586035453041588	0.008907045469478318	-0.002345819641798174	0.02775460682329363	0.01674836944023408	-0.008600790208256971	-0.007693756984538677	0.004924630309976411	-3.276644731826023	-0.8831982788570681	-0.01823978019686827	0.05209398688510065	-0.02124465418695903	-0.005565849863729171	0.1035761779516445	0.1849067995293077	-0.2183051418245772	-0.007602160651700576	-0.07979369784733414	0.04279216087074079	0.02245382894851484	0.01435372649705517	1.147819640413923	2.508894689205495	-0.01789643142953986	0.02287862518415787	1.784129733712265	0.002340267453242958	1.014165753007082	-0.05464056326254982	0.002742351158706618	-0.007581668028182336	0.3406638913343195	0.4080895730776928	0.07147523943348021	0.01259328769522782	0.3529342478121985	-0.3248235980107371	0.02851640510559123	-0.008074684828061621	1.183612451033358	0.363153868287452	-0.004457088934185404	-0.008695055759189045	0.03256338345366417	1.371198571303588	-0.4728212159037159	-0.09025666088172619	0.1083600189743041	-0.02229122908243448	-0.007162410830090889	-0.01546665400440515	-0.6490530116528769	-0.5001230667500765	-0.04146772595178795	-0.2578800696060718	-0.09772609346772421	0.2635090525606725	0.3175637425571619	1.160012581939733	0.7466455690132738	-0.02211341175705116	-0.1202441454339186	-0.06354237408678504	0.2724215592125914	0.119348141530421	-0.0009146107577188818	0.09069242147373924	1.220595075644821	-0.5382230351011139	0.1039485260466385	0.3887907850473209	-0.1241036849931412	-0.232178048820415	-0.09462427759366294	0.02395897471854752	-0.08894161015450654	0.02876223773720805	1.521743455591192	0.1791258353387107	0.00291742757515843	-0.02434689357094268	-0.2427723100805671	0.01583849722019132	0.1050602983104011	-0.1969956322210174	-0.01121034309909107	0.1668964904723065	0.2907836456500082	-0.2515661950207837	0.04233631330547744	-0.2077828770558477	-0.1075493116547633	-0.130015926099327	3.593882720594075e-14	1.311148236221091e-14
0.35	-0.03483975687510159	-0.02780896251675022	0.0005897590559761547	0.6711448145604251	0.9299824400070424	0.007161229006532203	0.4982276752527882	0.005854791649079093	-0.01077170860800704	-0.06863537584330763	0.07345033274129202	0.01257679036308218	-0.01729643314283862	0.06637102366458358	-0.04406696829312459	0.599190658333513	0.07948856173529813	-0.5991906583335044	-0.07948856173530917	-0.03146296200795506	-0.1374747801249754	0.0006189446964348451	-0.3062926764918031	-0.03679240806877874	-0.01600463722454254	0.1402248441588096	0.2027839210829764	0.7849423355520301	0.6073025051120201	0.07699997625202061	-0.1071169605365922	0.03024418184467387	0.06352146856052562	-0.1458525589745888	-0.1005932777269895	-0.6493624498427317	1.292598129311673	-0.2081948317872491	-0.031414530865503	0.3044336775362315	0.1378134485961864	0.2001626270187529	-1.421445902536729	0.0248524667020793	0.9064724509012078	-0.2845473110064892	0.3352717960848796	0.6972841956261661	-7.03607287199709	0.006790297476471575	7.036072871997098	-0.006790297476476031	1.768898011390005	-0.5185114128566063	-0.08829227285766612	-0.889291149189985	0.4820065914264561	0.3302584257118014	-0.2979901805753735	0.9575615163162802	1.298896233408888	-0.5538656513038549	0.2480101688317148	-0.4637198428247054	-0.4883954593500044	0.9413449005280053	0.001016922375615442	0.01797976735222793	0.001015094031398385	0.02148622202032092	0.001002821525068623	0.003976086284028638	0.001005126921902193	0.002333325181515509	0.0106716053930872	0.05768946881588063	0.1191672343483279	0.1124710165007224	0.1255691162012199	0.1216763937402558	0.001037872630903065	0.008018742134269827	0.001031116397333816	0.02865802086959602	0.001037901638208137	0.06006001319849551	0.00104812037600383	0.02310224273095215	0.001024294853062861	0.01395362741200935	0.03943094447905257	0.06555118382537123	0.1249610435933663	0.1215612063360814	0.001001073476513879	0.005857387305888936	0.001006780682942596	0.01672025497259085	0.4507422776283381	0.4554646011904084	0.001016259793702218	0.0222545967210751	0.2964645057414793	0.3147092847303985	0.001316510044988056	0.0111233523322894	0.001018540797289703	0.008315582843991743	0.001042182526687255	0.01095394572048349	0.0176537491079378	0.05952827216334343	0.01770059630919833	0.04516293006352812	0.0125765601977924	0.01762446907561115	0.001003240642535611	0.007029102659142435	0.03448589606500767	0.049638747693843	0.02398044493424116	0.04176547337784164	0.001004406267901781	0.004829595605771108	0.001038024564693671	0.01802045787653287	0.2603462346081211	0.2733082099932538	0.03877093754250086	0.07527023201672831	0.001008215885802604	0.001076875918707511	0.001011966692438297	0.006231963536316184	0.001040873531234381	0.01093919277385352	0.4814924505630593	0.3973324816697256	0.01718897345763475	0.02784512528595975	0.002108566726327295	0.01665881291297774	0.001003156263086785	0.03627516889990177	0.00145571750157957	0.007008822503792681	0.001269827670349707	0.003180695287990347	0.001363549456210464	0.00498956604043756	0.01718784662021538	0.02323589406987194	0.02868975798980154	0.03034033198419477	0.001318297698526921	0.005532271996260825	0.004372910857255718	0.01005643283494021	0.0805871859184642	0.1278970908755404	0.04850809069780018	0.06724183863543463	0.0857845538472926	0.1001281810703849	0.0638990401747139	0.06783355474755004	0.05510240140153772	0.08715297875160302	0.00166918041177418	0.05839498168322031	0.01894707894925466	0.03489213597736306	0.003045350068120599	0.01289542196450241	0.007134619074500742	0.01980072059417154	0.001667729600489734	0.01290795073669473	0.001009102352417238	0.01291832342278562	0.004685809747864159	0.03485443011050623	0.06264527356137249	0.0893717591430352	0.0185138774479222	0.03858613069948764	0.04082500945500073	0.04281232071263323	0.0131132110406736	0.03571663537337153	0.00251709978369396	0.01134062543349839	0.01399411143426513	0.01917175158330447	0.001298201917770245	0.07831504468572414	0.001061608902826084	0.04699797177749566	0.01742580352267186	0.02713123140133991	0.001066884809839034	0.01592641561518209	0.09038293335254723	0.1011544655604728	0.02655914534204847	0.03927217398818188	0.001131679183069174	0.01511170222384475	0.00112786809610701	0.01873815209019485	0.001097445108187836	0.01554851172011304	0.02955483438183729	0.05703830335837249	0.01863746357259328	0.02079600826805141	0.009509201473614799	0.01844104245934652	0.00101045602546287	0.007696372178134942	0.04604670937526759	0.02852780946334696	0.09646614355194137	0.1039945753724567	0.02877521097259676	0.03316276121303678	0.001132296526064049	0.04373391671895618	0.001030418257027015	0.01380046163315665	0.001012040146926683	0.005518422948686139	0.001021651659548429	0.009019090626406051	0.0352923593928124	0.008825184330398242	-0.002292914976117824	0.02749916225828107	0.01578776239869555	-0.008675213387485991	-0.007626975667197032	0.004508364642127168	0.001013692195616701	0.001011341562125209	0.001002521801470991	0.001004846643185976	0.0118745457251856	0.1162052637331195	0.1197644855924419	0.001017979061364103	0.001008638354018373	0.001035841218631381	0.00104494501846282	0.00102337458891138	0.08785492949302388	0.204172432172549	0.001001024623744814	0.001004257955350011	0.502936908800087	0.001014893872857554	0.3166314077603011	0.001009547356572614	0.00101851372516484	0.001037613148036529	0.02586371058084507	0.02472852562377987	0.0140140211465806	0.001003331637670241	0.04177235965534951	0.01649008991117878	0.001004337445967112	0.001019938492902181	0.2806135123446253	0.04487725512658759	0.001007617698443551	0.001010776302136101	0.001114558850337075	0.5250536407203774	0.008411167187622536	0.001222941470727471	0.001003279912857848	0.001069344395301567	0.001025926197762208	0.001046256729821711	0.007220424349491379	0.01729594702942667	0.001013698967176705	0.001721173955848616	0.07239672680328328	0.05299335700174598	0.09182936680645351	0.08762394733056117	0.0644990080583434	0.001593340521175271	0.01700762657232817	0.00287432274982417	0.007547414032670788	0.001602480666880009	0.001009632200521918	0.01210529448034239	0.08035854482291328	0.01092058512675971	0.04091384303176109	0.02773662799604825	0.001460615268558625	0.009512230818617932	0.001350281818360378	0.001084572142846773	0.01659431349028339	0.001112227115757389	0.0985392735729409	0.02864433609761746	0.001032288926984287	0.001048492252830768	0.001152105218571501	0.02849269163258135	0.01345049343167671	0.005416631023350512	0.001012308964740357	0.04992620166959218	0.1006202177279927	0.02591829539245427	0.001044376164442977	0.001033449574123541	0.001013499291977882	0.001024002229862932	0.03655160379012815	0.01169766828058364	-0.001166742731131886	0.02819706546545196	0.01653934354945822	-0.006804594676931278	-0.007615774588512913	0.004081019955766811	-3.420992559725489	-0.7055481736828632	0.05940355197347407	0.06164347037225947	0.01187510270340213	-0.008531660396356845	0.05275577644497112	0.02909812677073138	-0.3073810628699709	-0.004075336892509734	-0.07084463369939893	0.05629035563960343	0.01873493467415677	0.01370401589621586	1.984525302454149	2.812184697547516	-0.005884944516261764	-0.03752911421181677	1.978025408081799	0.01415703495958124	0.905971281787271	-0.03113711000889154	0.02607799103156235	0.01659756426145945	0.3785008197256808	0.3957458274877342	0.05925132958278029	0.00711633209334709	0.3860650317924021	-0.4534599611943393	-0.00912509901909456	-0.01100977987408864	1.189013048733411	0.3415097804650747	-0.005821671741831139	-0.008179169201731191	0.03899837511497464	1.407342968822515	-0.5286081113532607	-0.05620177445094246	0.0917812710873032	-0.02644219197783625	-0.008894582842253416	-0.01679590071363766	-0.5252066418695645	-0.5221234375793276	-0.009379511435169232	-0.1334546660201748	-0.3139743056415397	0.3244403138564331	0.4330739511927283	1.285206552694754	0.5877406107687339	-0.03019521773105352	-0.1184890785165883	-0.02479975104592655	0.183701809711742	0.1386954970269397	0.004087460146817321	0.4388049990227301	0.828252642799322	-0.4618026800384827	0.04279344867349733	0.8615599702686844	-0.04974148441435528	-0.2304539044404827	0.1073387210873062	0.01042405428183023	-0.00546634015693798	0.02507593312747412	1.296226433026984	0.1431532187548195	0.02304936537880189	-0.002840139288666707	-0.2232366623193085	-0.003353824285647101	-0.1069785299601296	-0.2235218258003004	-0.0208701886843235	0.07968080011379548	0.4225516132081623	-0.1990427655524406	0.04014996095342085	-0.1959617211192188	-0.0997681009103928	-0.1229264267324124	-1.020137260028256e-13	-1.082116864841415e-14
0.36	-0.036360631431103	-0.02893242172014746	-0.005909088731705217	0.684149141150968	0.9277903725817489	0.006854816877224567	0.5001963919285066	0.006847202265582386	-0.007931605020202438	-0.08261039363124845	0.07367092531957614	0.0210553761523702	-0.01996949487686145	0.06975625448978651	-0.03708426226232034	0.5273429060100775	0.0801440104778085	-0.5273429060100752	-0.08014401047781307	-0.01378117915004359	-0.1425348351310946	-0.0001851544589839002	-0.3148622665869608	-0.03208902868786941	-0.0127095073932593	0.1362102222393199	0.2126476268169224	0.7976573594072714	0.6016146839283455	0.07902251370128795	-0.1105940444356217	0.02569864120454687	0.07412127956443794	-0.1614149610836635	-0.1200439486695982	-0.6542834008450708	1.308663385439459	-0.2300625848052389	-0.02925021929055108	0.09362650943804494	0.06099842082639112	0.3674003189322639	-1.36951165964681	0.01496436661834795	0.7895738695041454	-0.2457594319011329	0.3359632274449414	0.7024893049828976	-7.32628516933516	0.1270315037866364	7.32628516933516	-0.1270315037866368	1.765550245654565	-0.4916001489262947	-0.07258421581586161	-0.8262298448606145	0.4570590209740302	0.3281279499838941	-0.5033054408119003	1.018873267144881	1.243997759228819	-0.5826691660521223	0.1538048955732615	-0.2264998276857645	-0.4225647018089038	1.179915376286221	0.00101485706647798	0.01832604789394735	0.001012792520355011	0.02207876659448875	0.001002619044980495	0.003994991123102737	0.001004935102906865	0.002261422418562641	0.01131161662003389	0.05807831625929213	0.1167592837809796	0.1118947435311153	0.1220886457939311	0.1180361933804033	0.0010285591666273	0.00796973072175754	0.001020076201288461	0.02796979172792078	0.001036602959916603	0.06069051362272496	0.001046690686273945	0.02327950723587818	0.001023806333329517	0.0140867639081484	0.07346183114186594	0.0887168740526029	0.1671303550269179	0.1510042489665722	0.001001046484196015	0.005764873517067683	0.001005833025691458	0.01653123506034727	0.4715457918223594	0.4758887131273804	0.001015331671368372	0.02235319576578628	0.304454500201264	0.3231600481995768	0.001168481710850084	0.01089266421449063	0.001018511328124548	0.008499907096500236	0.001039087944847543	0.01104289801045151	0.02291187245188746	0.06368081731010133	0.02189928756606835	0.04905997997944913	0.01349793629848014	0.01821381122520901	0.001003316777886467	0.007083270137174591	0.0391361227493505	0.05358315190453284	0.01879731152145481	0.03671263393198892	0.001004365942032821	0.004864522314140645	0.001028419196114539	0.01793664648485743	0.2685195015245493	0.2849638450516833	0.04243307297148297	0.07859578674138563	0.001007815915354529	0.00102665041049393	0.00101118179023004	0.006151292961015603	0.001105073128381062	0.01135781058054946	0.4973712363562386	0.4112754239965014	0.01129100471517075	0.02224424769871024	0.001732971004794751	0.01636266558537299	0.00100324187141731	0.03715041122577047	0.001280716704991141	0.006908155371196873	0.001154799455117725	0.003155242371335236	0.001216797390084757	0.004923679069471459	0.01133269004562775	0.01836823359500975	0.021639484768324	0.02502289667243019	0.001171598460337768	0.005426705184568036	0.002973992258955123	0.009095719786190086	0.07561316879954236	0.1238267883122747	0.05138908261970306	0.07075789760421919	0.08951149776156699	0.1049824056627623	0.07806017159575927	0.08104436827905388	0.05998088486678164	0.0923585570322855	0.001588008665779379	0.05810381454908281	0.01768927185650028	0.03369618704278106	0.003081708196391891	0.01280224616824238	0.007198326876080795	0.02148726599334796	0.001636513706809154	0.01442682517069329	0.001009489179375813	0.0129214904620161	0.01082380742651799	0.04020668505864763	0.07209138395798201	0.0966864106507144	0.01390160842041245	0.03421216449852079	0.04065754378405808	0.04303358307597991	0.02412271052370395	0.045938776163867	0.00212632523421232	0.01123108287502474	0.01110920307755077	0.01684074095252941	0.001330612876790794	0.0785694422226613	0.001079838639687336	0.04701725519828823	0.01710489154369275	0.02724652664048804	0.001104143964407475	0.0161480285582071	0.09402869432183723	0.112822583361076	0.02774999368680289	0.0406064139141321	0.001085647516750022	0.0153546955157491	0.001082303160109515	0.01866403143828	0.00114461164426731	0.01342318814798797	0.02885936905715178	0.05696316581384461	0.01469259623220935	0.01863589533202046	0.006755332553940517	0.01605579173601051	0.001012084011495095	0.007477874194173706	0.04783567621707284	0.02887091000603672	0.09908250539714343	0.1087563309275441	0.02728681910657668	0.03149141829064316	0.001093354595956483	0.04429081360194599	0.001032798349477618	0.01190597019150031	0.001013126331793805	0.004549888515663836	0.00102343398344619	0.007826819500543042	0.03632440573508675	0.01166492382495151	-0.0011455808648598	0.02809488763944696	0.01615510073284283	-0.006834363948622993	-0.007589062061576272	0.003914513688627084	0.001011856943977483	0.00100955846227813	0.001002312823310908	0.001004642385680607	0.01213811400157033	0.1108252693411295	0.1145900980059715	0.001018833315007359	0.001007759411445367	0.001034737201151096	0.001045284422284101	0.00102320821148458	0.1383901945379595	0.2557191652222356	0.001001012015389106	0.001005199500765312	0.5319253840795609	0.001013922275751036	0.3231639469318814	0.001007189635032369	0.001018454942390811	0.001034398997816849	0.03123259120448697	0.02819094062029796	0.01491230112654513	0.001003447420257077	0.04697534306901916	0.01011666049599148	0.001004311473003668	0.001016652648189663	0.2866879132963602	0.04842490752233286	0.001007215379348281	0.00101001506833727	0.001217438560574909	0.5414950136497241	0.00188401407038079	0.001399136927448266	0.001003373536262313	0.001106724239104752	0.001033313171995618	0.001066137445212631	0.002923465693821261	0.01055258934649103	0.001012032244738594	0.001253439672978404	0.06620581154578006	0.05651273967250644	0.09684443576146592	0.1038504205481736	0.06754886604438172	0.001433239720367894	0.0156983596020408	0.003298382197743688	0.007068539138294937	0.001602779906152905	0.001010104748323865	0.02157199107283317	0.08768963213932575	0.007023475954589492	0.04010889671696457	0.04325329948556189	0.001875352644805219	0.006678359232090318	0.001376766368335033	0.001110288349827852	0.01684515548690728	0.001167518913041761	0.09957864149559223	0.02952185694769158	0.001038325000720513	0.001021883396622866	0.001226804290299881	0.02770100447945303	0.007834979153396744	0.002471429290715154	0.001014943840538502	0.05016764436712498	0.1044646705050041	0.02525250636541223	0.001056060355467467	0.001036749503331071	0.001014875271271585	0.001026335173233496	0.03724285304984048	0.01448829109168897	1.233417953441351e-05	0.02863952410761013	0.01633031765868239	-0.005008399145605839	-0.007537792192487225	0.003237409601557195	-3.564175688988029	-0.5848613828921507	-0.01558630921235205	0.05399994259483348	-0.0187119338161718	-0.004719176446597386	0.02962937969925994	-0.147881155631324	-0.4254994141373585	-0.006762632102690795	-0.06778231967214553	0.06981396496579975	0.01705835149785312	0.01289707893776281	2.614089098691191	3.068613653082518	-0.0163666843854523	0.01925752885102553	2.093772158682901	0.001480568286632213	0.7814623323418719	-0.01647388489219975	0.003061505138585738	-0.006723886871850167	0.4591423019339883	0.3837165704620919	0.06093503645678708	0.004132720917616544	0.3995398092606817	-0.5521102487321046	0.02868584947577011	-0.004114021827439848	1.131654026258428	0.3243482588333598	-0.003630864970840068	-0.008013278511279013	0.04458355011917665	1.368797122569802	-0.5930018859501198	0.0007961483204343349	0.0848801282627987	0.01368914953976252	0.006690150388940731	0.0079672373240182	-0.4577184893090842	-0.5408115880291673	-0.0186223616935417	-0.06861967998843807	-0.4940589448456202	0.3774514608479227	0.5356083287723695	1.34626727963672	0.4582829239407314	-0.0259904461829565	-0.1214940477595274	0.004608935752106523	0.1653323121136921	0.1664866972286272	-0.005962768989472116	0.6005916734072066	0.6744311484878819	-0.4185122071927448	0.005423154547354525	1.152575994286496	0.028475424026236	-0.2371519140862447	-0.1296114004578335	-0.007258670909705084	0.01862867961225218	0.01881806088664841	1.030734670418798	0.1269975993023685	0.02202289095160627	-0.01811411600081486	-0.2014534595901633	-0.009499192379492236	-0.3262493970472948	-0.2542243787663256	-0.02128928287914284	-0.01176585184150136	0.5248954812141053	-0.1329671154944667	0.07788257707451844	-0.1826957676081095	-0.09432916478942829	-0.1154659726469401	-3.215629309572702e-13	-1.886660799880223e-14
0.37	-0.03810698114499721	-0.03011958661070629	-0.01266175012412028	0.6973274513135864	0.9253874027569901	0.00659655370437172	0.5001157407928459	0.007022644886649769	-0.003478457186046783	-0.09595379533444516	0.07364959223454365	0.02846960935374903	-0.0221533651548418	0.07296237032985574	-0.02985951603137136	0.4526576922368928	0.08207178969054063	-0.4526576922368826	-0.08207178969053874	0.003793160378521022	-0.1472708752886	-0.0008420948175375321	-0.3228522606923742	-0.02768137946473991	-0.00945737209635665	0.1305735202245632	0.2229242734029688	0.8098376661670069	0.5956625392920851	0.08027322292036138	-0.1116370293614172	0.02176723973778742	0.08735093028774177	-0.1887338781705782	-0.1131314805418236	-0.7005603810888009	1.327209127492187	-0.2498739570167881	-0.02170071355471366	-0.09897969407924859	-0.02720400437989996	0.517753679318666	-1.297735572210964	-0.02397063178327766	0.6955706891251243	-0.1895613814114858	0.2990505777278124	0.7468565348828812	-7.563259904048011	0.2582955043760968	7.563259904048019	-0.2582955043761135	1.745051625462673	-0.4539804036661599	-0.06012632620793519	-0.7740954630351362	0.422535925884957	0.3213004497663686	-0.6511397504861983	1.029456732745248	1.19691333641817	-0.6036256206539645	0.09692840225522055	0.0183018467250992	-0.3530173712163414	1.474748338712281	0.001013077085147656	0.01867922330941427	0.001010935280771489	0.02268094899663607	0.001002423629874088	0.004024398066370363	0.001004764756179904	0.002199321891962504	0.01313063641962466	0.05924045363524558	0.1124728351611231	0.1097535573167731	0.1166003847713409	0.1132455339363261	0.001023931265907477	0.007922200255982663	0.001013881204357464	0.02736415261726811	0.001035580751668878	0.06147992972814988	0.001045990721283299	0.02343588052658651	0.001023282368602472	0.01420851538842475	0.1147610638021691	0.1168227572972154	0.2116746033313855	0.1825502667519698	0.001001025055064147	0.005681334949489756	0.001005911715587289	0.01634241876757207	0.4938824056641918	0.4960695094631806	0.001014481193494454	0.02244768716243867	0.3119225890429103	0.330565244061007	0.001089149810400972	0.01081659391639242	0.001018415564641511	0.008698958493361556	0.001036203974848438	0.01113624536065839	0.02734732328551853	0.06796580245181838	0.02483099633212902	0.05250428965335019	0.01400480051420484	0.01853009432980888	0.001003424639590237	0.007115161402365723	0.04609350173480749	0.05896869741785421	0.01351589742122252	0.0315440543468721	0.001004323072012428	0.004934527743797181	0.00102218459687458	0.01787528030263775	0.2740738248235623	0.2955492341236166	0.04639943015740122	0.0821115457526423	0.001007494025588124	0.0009830582815495033	0.001010503615313617	0.006075015049251336	0.007750784699346108	0.01680085993781844	0.5122722378596629	0.4243954555235105	0.006669337890543154	0.0175873520681909	0.001553411454213069	0.01625662340191724	0.00100332700617211	0.03794103320990568	0.001183545859198259	0.00690273611377031	0.001092307657196093	0.003171963541735991	0.001136091834228338	0.004919631579387445	0.007032014210060483	0.01475419481187618	0.01518011799567348	0.01995010631089071	0.001093232961742813	0.005380310447123588	0.002107832971728776	0.008719382651617265	0.07037869722786172	0.1188509258581047	0.05570321128828626	0.07508243735156722	0.09485494877779668	0.1108372410234136	0.09263653960524965	0.09442754725421765	0.06321316196013183	0.09613886974360343	0.001494190265585548	0.05784064598057913	0.01743922533756528	0.03298101964256499	0.00322274099328514	0.0128349587646541	0.006349224227246155	0.02237152464037144	0.001541055895884933	0.01615538194264005	0.00101034890369869	0.0128980566365583	0.01814509716613915	0.0461970031374947	0.08019290857030216	0.1022067573290324	0.00994279622150079	0.03055243729562125	0.03972610931880452	0.04264376276175534	0.03952310484796401	0.05981940646748632	0.002046541940826283	0.01147444213757458	0.008312941283272415	0.0145573380389348	0.001315748272529341	0.0784723818387788	0.001083511050900751	0.04691020274959782	0.01914591431232198	0.02942207151530481	0.001267819237328453	0.01638589802724672	0.09743840066313401	0.1235655551502995	0.02842447720929689	0.04148096510961041	0.001065030368321038	0.01565780121898492	0.001052576817977775	0.01862025335240259	0.00118142188071635	0.01149973240670002	0.02799713781343587	0.05668155937227708	0.01073260701317832	0.01564528166896495	0.004579970831253272	0.01424023325072159	0.001012480162724389	0.007253563350080483	0.0484146743077201	0.02836006057753836	0.1063498525087106	0.1156926208320843	0.02834274845463573	0.0311744941694394	0.001083817091745998	0.04500057204589513	0.001035423553082465	0.01015785101512342	0.001014333845095048	0.003661616281003086	0.0010252634905622	0.006720804197925432	0.03602951398431532	0.01416881675406269	3.309494324789996e-05	0.0290400154149548	0.01498433533631757	-0.005024368777373452	-0.007555118944948659	0.003414825958424236	0.001010689649427736	0.001008531998731751	0.001002141955836787	0.001004541024443043	0.01761775917914582	0.1023356055973775	0.1033713293938873	0.001019352807780677	0.001007158456749164	0.001034330421962322	0.001045243419931073	0.001022338405690201	0.2000383388377996	0.3120905690510655	0.001000994918901211	0.001006665484596607	0.5563016678299305	0.001013320105174774	0.329734960876749	0.001006009291415518	0.001018198261437749	0.001032189906109495	0.03332172256967453	0.02806808587999634	0.01425408863874856	0.00100361258645462	0.06078544639210406	0.005672915992204638	0.001004250524893058	0.001014886507513637	0.2826245627469897	0.05351461678166041	0.001007111368198347	0.001009614041560923	0.02623378216839812	0.5513285878340956	0.001565233231359264	0.001338144318748961	0.001003451196593576	0.001061699202326053	0.001022108542187531	0.001040127008205206	0.001987421463707546	0.005881262144383381	0.001011305454120819	0.001156763003699766	0.06126687161949439	0.06491083256042311	0.1067803228733705	0.119461111861235	0.06706886990878842	0.001365157650154497	0.01840751448177119	0.003431861102991396	0.004072597684090973	0.001305025391606324	0.001012207199487984	0.03001487092667125	0.09353067020845297	0.00449646383401332	0.03734742378952138	0.06937616695356717	0.002037501193280038	0.004149159039347492	0.001235522115687555	0.00106791177905863	0.02527776271817079	0.001667364165896605	0.1043701210827514	0.02891521192739682	0.001048005119833293	0.0010214233193715	0.001213781469607143	0.026422684234277	0.005243593595583365	0.002110205548425947	0.001011156765824284	0.04821645027270607	0.1270473214982896	0.03320794282729689	0.001088971793104617	0.001039345663618328	0.001016195679274234	0.001027871808210617	0.03476395098112369	0.01641713021307315	0.001228379362326543	0.03030553623633862	0.01273678408190051	-0.003227149311538111	-0.007535037230290273	0.003057071313715107	-3.691361700928684	-0.5000722439551643	0.06160617226335324	0.06403829398428332	0.01422091046790927	-0.006801696639247771	0.1913399187783204	-0.2792671735145465	-0.5386241944028566	-0.003605064094703163	-0.05427720807710067	0.08838225820710489	0.01442595646423109	0.011540735220588	2.99444354758638	3.230564762403918	-0.004139249480662335	-0.03886179837811426	1.928395281036866	0.01356813231685388	0.703200378334092	0.0005199929188851211	0.02912477738170859	0.01773962210282058	0.4011432482756129	0.3013262999724574	0.006103616994151467	0.00189480636141399	0.6704714814640033	-0.4898841619865284	-0.003172066654238626	-0.006543781571881126	0.9674592897743022	0.3747404166382503	-0.004618816195173321	-0.007306437435525982	0.9619457673700493	1.243718884629346	-0.3516677420323852	-0.01747578132469651	0.07460493142931778	-0.00702763664924609	-0.0004194037968944492	-0.004014895603867136	-0.2785263806154485	-0.478587572181128	0.003526977385784665	-0.01216022129897176	-0.5128435701823674	0.5102269908848458	0.6666633979366536	1.329580643776729	0.2974259876730672	-0.02472676612872298	-0.01887896492081777	0.001220310247142582	0.01214494916400027	0.1727326250822117	-0.0007957561238843161	0.5989131213941855	0.4559013593139112	-0.3214805685683593	-0.082486548042692	1.594666107576642	0.02638615049780874	-0.2224345112435103	0.04583896378177184	-0.01653603386990372	0.4032555614802355	0.0280816949269626	1.098709865082744	0.05199644775410477	0.03622780970829513	0.00322689771681211	-0.1807986744173435	-0.04670331305299681	-0.2809411549612808	-0.1216731055057729	-0.02645716646927869	-0.08902230615054246	0.9288259679947998	0.06999544637655716	0.07021331239791723	-0.1648867273600987	-0.08188718298913475	-0.1042459047058682	-4.604619755143475e-13	-1.502193372104518e-16
0.38	-0.04015288692377349	-0.03110990035327922	-0.02000652642259416	0.7106975333087675	0.9228060419035804	0.006434836640904952	0.4984323388967659	0.006277240022626573	0.002313957194532091	-0.1085364428996416	0.07309671972032621	0.03501274830180211	-0.02373165765850216	0.07561307878789017	-0.0220591996910826	0.3770276615542418	0.08530534387761207	-0.3770276615542386	-0.08530534387760398	0.02103453266729894	-0.1515818936263027	-0.001414130389421569	-0.3303907055839399	-0.02367700812560477	-0.006303471590558348	0.1226453314626976	0.2330967751255489	0.8216926210096274	0.5896248543261671	0.08097291082689489	-0.1102200274172637	0.01885225818674647	0.1037909177454335	-0.221326174062656	-0.08067371907439817	-0.772706382058144	1.34701775195198	-0.2657407905467314	-0.009940997413334577	-0.2269236426473183	-0.1231710761972351	0.6352536282129096	-1.217360832051842	-0.09134351922736904	0.6153550188404473	-0.1246438769462091	0.2248817510721378	0.8176033268604033	-7.515248551228173	0.3881864986549914	7.515248551228173	-0.3881864986549918	1.698956797697062	-0.406595784965546	-0.05560325848184862	-0.7359200020911955	0.3764034441744494	0.3084809917629245	-0.9616027902270541	0.998044294454422	1.178927375805847	-0.5997772319838074	0.04360063309209828	0.265497546302747	-0.2192807186648086	1.821982723163877	0.001011603592761561	0.01906586693776827	0.00100949362927175	0.02331156759720147	0.00100224049462224	0.004071961091904842	0.001004628919518995	0.002143373130459706	0.01672514997377876	0.06167595110061621	0.1064007401835638	0.1063311783352617	0.1086807095378654	0.1071438750978477	0.001021878229081435	0.007880397378848073	0.001010484524756812	0.02686561345381389	0.001034866393819634	0.06246441882861633	0.001045620387253837	0.02357221936163337	0.001022585402682118	0.01431932897451784	0.1619912677388678	0.1483528649514347	0.2585216620186818	0.2154150413827916	0.001001005793323534	0.005606124120307476	0.001006684399020833	0.01611717887359209	0.5166365695982811	0.514176782199287	0.001013754928585624	0.02254756683754872	0.3190458932685785	0.337296526534044	0.001048896937121077	0.01088826742615219	0.001018239303604976	0.008929922706381453	0.001033657581955952	0.01124461575559914	0.03063477086568512	0.07176945271296457	0.02628874062655909	0.05501012469199428	0.01394262217891933	0.01841152421569183	0.001003561168003285	0.007114151749218757	0.05609558829133695	0.06685062529501394	0.008593710806891728	0.02674938081784228	0.001004271158449371	0.005031334919088675	0.001018185244194732	0.01783807953662547	0.2762479601508329	0.3039537408800637	0.05085438827686885	0.08600933253859616	0.001007281129296472	0.000943648979036685	0.001009964082093965	0.006003881540236064	0.02322494812119837	0.02895511484854293	0.5255539788092637	0.4359199957250497	0.004143542571785504	0.01494508282055069	0.001433049006977655	0.01610372603249643	0.001003408401803276	0.03866972311164157	0.001112435988251789	0.006922509925816325	0.001055461531630333	0.003205384545600728	0.001082729794537626	0.004938617952184658	0.004365824183511226	0.01252896371660752	0.009519626168170762	0.01535432347097698	0.001053689912345552	0.005380915995893703	0.001624591610370784	0.00874226587272889	0.06523263889412505	0.1133353164248092	0.06182783204173227	0.0814178474671631	0.1021051410616692	0.1189417667130511	0.1073437833989111	0.1076202237221984	0.06476809921312468	0.09830000417271827	0.001413218296975543	0.05764760925424193	0.01862209454099766	0.03337181709161813	0.003359973335339785	0.01281238690748424	0.004433284629160204	0.02174267561414129	0.001344461809763725	0.01775163703072636	0.001011830295972446	0.01286414013874783	0.02590677730391078	0.05221377106712797	0.08721563648684834	0.106329701279733	0.006661349288842687	0.02762160642345055	0.03793870259601326	0.041401865502286	0.05942097662256463	0.07725441913811892	0.00208752346453663	0.01188260032517763	0.005633941206005971	0.01233393387471462	0.00123769382778021	0.07819901429914188	0.001064150286561803	0.04663885022008816	0.02425072500433913	0.03504714319264413	0.001599456057358224	0.01669617969698405	0.1014170232969803	0.1344137842158573	0.02848929929080699	0.04172801902859469	0.00105956699860599	0.01603184290997728	0.001037488287860857	0.01860593730929078	0.001193309018642452	0.009855994944815033	0.02693540016212341	0.05603147521046139	0.007417836334531255	0.01283571584486929	0.003298377990231424	0.01336661388155822	0.001010783673449187	0.00689104525419876	0.0478307501937896	0.02711809843718007	0.1199030960959242	0.128662119653388	0.03266095932471531	0.0328995903206191	0.001095511030089722	0.04581796386387656	0.001038034217874429	0.00864906245059778	0.001015597831495413	0.002940906839070729	0.001026946491210426	0.005771725069934904	0.03427861535491358	0.01628934047802268	0.001236683667811967	0.0304657327592766	0.01219839115295458	-0.003233537164245125	-0.007541967931274892	0.003128037856461948	0.001009522354880028	0.001007505535188317	0.001001971088363076	0.001004439663205808	0.02309740435672138	0.09384594185362537	0.09215256078180283	0.001019872300558007	0.001006557502053439	0.001033923642773787	0.001045202417578537	0.001021468599897077	0.2616864831376398	0.3684619728798953	0.001000977822412815	0.001008131468429883	0.5806779515803	0.001012717934599187	0.3363059748216152	0.001004828947801163	0.00101794158048287	0.001029980814402751	0.0354108539348649	0.02794523113969503	0.01359587615095225	0.001003777752652159	0.07459554971518785	0.001229171488413416	0.001004189576783397	0.001013120366830804	0.2785612121976197	0.0586043260409875	0.001007007357048792	0.001009213014785169	0.05125012577621556	0.5611621620184668	0.001246452392336017	0.001277151710058329	0.001003528856924606	0.00101667416555819	0.001010903912386954	0.001014116571209645	0.00105137723359969	0.001209934942278553	0.001010578663508306	0.001060086334422936	0.05632793169321113	0.07330892544833408	0.11671620998527	0.1350718031742982	0.06658887377319821	0.001297075579939446	0.02111666936150185	0.003565340008239354	0.001076656229897822	0.001007270877111799	0.001014309650651107	0.03845775078050676	0.09937170827757841	0.001969451713439661	0.03458595086207942	0.09549903442156692	0.002199649741753947	0.001619958846607821	0.001094277863047965	0.001025535208298788	0.0337103699494303	0.002167209418753529	0.1091616006699122	0.02830856690710425	0.001057685238943845	0.001020963242136592	0.001200758648915359	0.02514436398910331	0.002652208037770163	0.00174898180613755	0.001007369691135714	0.04626525617828715	0.1496299724915606	0.0411633792891807	0.001121883230744625	0.001041941823906513	0.001017516087278699	0.001029408443189187	0.03228504891240681	0.01834596933445735	0.002444424545118693	0.03197154836506721	0.009143250505118586	-0.001445899477470506	-0.007532282268093371	0.002876733025873028	-3.785172857498652	-0.4282582591894376	-0.008892666692487641	0.05968718228418571	-0.015080717414772	-0.003488823427202206	0.2843013975850458	-0.4041197090638987	-0.6876992930174141	-0.005617114388033104	-0.04636233025330598	0.1088285639730542	0.01305146037312582	0.0107095000901689	3.298933980612503	3.332365022167259	-0.01470113671989879	0.01197280863550087	1.679067438740494	0.002558223975845753	0.6466796546607352	0.01307487671352735	0.009444068299284009	-0.003719277993468962	0.3628753258229329	0.1960216434159738	-0.02603560728881299	-0.002447462750023585	0.8988162820284359	-0.4773290375684877	0.03404619862557666	0.0007190636472683407	0.6954775631618585	0.4007538137770949	-0.002794299685531115	-0.006984397980115968	1.386824660800427	1.049698857475389	-0.1900766093656114	-0.008574888886673104	0.07249371178148502	0.01872776344109689	0.01003011707683924	0.01257400990279387	-0.1799569517484276	-0.4454100836781406	-0.009222304450150034	0.01122439114609847	-0.6020083406638974	0.7796255344950295	0.985546394567712	1.308166778198867	0.13444726749876	-0.01196407775830035	0.09969892209402548	-0.006447954968723205	-0.1372892225281158	0.1400263604510077	-0.008059303495783356	0.6058816435582786	0.3949506029601748	-0.2727329410541449	-0.1649922344824352	1.863452467680358	0.061435209027663	-0.2251521642846123	-0.1648728317328491	-0.04011868706977841	0.7085340401137367	0.033300501042416	1.051786125683734	0.001498144021948373	0.03621008848297821	-0.0122217135660788	-0.1455098036869289	-0.08319473642252637	-0.290039829252541	-0.06583655554610141	-0.04893073323845564	-0.1579883942127354	1.731537264559258	0.2754369389808847	0.09940925191445839	-0.1348296452210663	-0.06081660623121606	-0.08407873771131093	-3.76022114355635e-13	9.267584689601887e-14
0.39	-0.04255707189497504	-0.03163105411214177	-0.02809931168436122	0.7242637364563865	0.9200910642518271	0.006403449951538369	0.4960801449587313	0.00459485329189674	0.008984872193832396	-0.1202578421565746	0.07171461939734003	0.04071776359843089	-0.02461642008949977	0.07731576241007561	-0.01351581929205676	0.3044765827956633	0.08985266982830219	-0.3044765827956473	-0.08985266982826498	0.03768017034135047	-0.155364249626927	-0.001988178902388455	-0.3376211822638286	-0.0202062537734596	-0.003307550611413931	0.110653924112133	0.2429360147268251	0.8335368925998621	0.5838109145880086	0.08170391312942035	-0.106285682330179	0.01715086448998461	0.1238373751375993	-0.2572106375716944	-0.0225992614896877	-0.8441820548873388	1.366265612997465	-0.2761161299181635	0.003674124382373729	-0.2336031987215075	-0.2125999426050964	0.6981579519780107	-1.130841447782744	-0.1866216879192956	0.5201779489505884	-0.05429843278818426	0.1138076660652286	0.8899767608903544	-6.947160474788806	0.5166299720081695	6.947160474788805	-0.516629972008177	1.625837451478369	-0.3497360535484892	-0.06019688052191069	-0.7140898147439785	0.3160339323770066	0.2901057208370831	-1.327417220993623	0.9605259481089983	1.195834018500686	-0.5503848333014835	0.1655774946554427	0.5241738936523028	-0.1397364677228107	2.19177397717125	0.001010444145054399	0.01948702338360999	0.001008432858693778	0.02398130926034885	0.001002081243668339	0.004135594560525159	0.001004552454840257	0.002095882361828156	0.02374805723525084	0.06649815224798794	0.09458111435752473	0.1004688222849851	0.0972360507589507	0.09896387492249464	0.001020964452566929	0.007849000696795328	0.001008446268135455	0.02650250490772033	0.001034487444749004	0.06366475612877436	0.001048018774738249	0.02369043340494804	0.001022221608360918	0.01442170735965702	0.2120281738502177	0.1824072395619646	0.3059101628508887	0.2490549235917336	0.001000990786175303	0.005535075383403418	0.001008174324532797	0.01585919517327489	0.5369279805470558	0.5275090718108334	0.001013229552860565	0.02265371360990613	0.3257906105869667	0.3434658766874956	0.001027236836687585	0.01110325164547008	0.001018134907828664	0.009177883309256752	0.001031624007461382	0.01136793361774942	0.03100051206075754	0.0739680958078575	0.02683936276295642	0.05671570221338613	0.01232821979629131	0.01711872660222906	0.001003774122546004	0.007042649267543943	0.07036272737220799	0.07768626067186217	0.004998096880031604	0.02325311228589821	0.001004247114492038	0.005145750676408614	0.001015408894228741	0.01782790793813073	0.2748131386496301	0.3092180480353962	0.05604927483839561	0.09047939980632272	0.001007207638509653	0.0009099442014985251	0.001009588042557849	0.005938259003544036	0.05117224125303093	0.04718532177921034	0.5364183770957672	0.4451181549452984	0.002699785317420561	0.01331410257476776	0.006791633552659797	0.01950611136173241	0.001003515508804037	0.03933147049786399	0.001064493863586598	0.006985699929655642	0.001032879994526986	0.003257705488687388	0.001048284040101514	0.004984723103389234	0.002750897560766238	0.01119059803144901	0.005500294450221742	0.01194117520679488	0.001032573611348476	0.005414981407824812	0.001499970881298365	0.009075537302310286	0.06257005017145803	0.1097237417919904	0.06852881628502637	0.09027114322475477	0.1092464616694487	0.1297750321411518	0.1210653195313358	0.1195531998230206	0.06460331288580339	0.09870187740876597	0.001337910236092858	0.05752139587318051	0.0189036890511872	0.03369658403235089	0.003395682683896374	0.01260245192410672	0.002956829671334212	0.0210958250068428	0.001181271963475855	0.01904024302696804	0.001012813662895291	0.012842410551256	0.03257546784211391	0.05735320572961247	0.09352128874112817	0.1100308169727394	0.004310466233800867	0.02566392854177772	0.03689152259787562	0.04042586702036268	0.07649523087244253	0.09246735623195362	0.002036505887370263	0.01224086171184393	0.00375200271746677	0.01075035395533117	0.001165276192309552	0.07771393430600954	0.001046091119837974	0.04626649536929998	0.02921926083942836	0.04159632329187895	0.00201856638162504	0.01704401515881964	0.1079182721598335	0.1462351257126339	0.02848330234734061	0.04179356778119	0.001056067383724444	0.01648545691282454	0.001029189025839698	0.01861271897561138	0.001174154382473997	0.008611918590289879	0.0266284618785165	0.05587638420909978	0.006874422617436034	0.01232934434267267	0.002735230170022171	0.01319211406143173	0.001009078080965888	0.006381274602729479	0.04697450346231206	0.02548161199293544	0.1323627647481186	0.147050017869379	0.03579446702061067	0.03495087215567304	0.001105104629529449	0.04669337060405747	0.001037038210430982	0.007503435420285022	0.001015590151597325	0.002486532678319086	0.00102629186012784	0.005072601870208828	0.03152603834490898	0.01805845329717525	0.002308340610483014	0.03194454197101877	0.00925316409238287	-0.001446538487265639	-0.007527767850790575	0.004143642187367571	0.001008996494020023	0.001007179484693545	0.001001868496384721	0.001004500983371443	0.0387890255851636	0.0643685026118606	0.07159816519187985	0.001020132875650215	0.001006128386231525	0.001034236381792554	0.001055010163962771	0.001022159733615021	0.3238718219474815	0.4203526591032727	0.001000972923442689	0.001011073035515585	0.5875146747598197	0.001012653051813463	0.3419550285981783	0.00100457723028354	0.001018097907367752	0.001029107059902558	0.02800528585516172	0.02705510399749349	0.008007934629359484	0.001004180174443901	0.1004190682772498	0.001123172772723996	0.001004249603558469	0.001012011104261893	0.2663244410932755	0.06577240076644303	0.001007235902915023	0.001009182894031922	0.1122833722644972	0.5624682660178014	0.001129623874619235	0.02188694006059878	0.001003709986530526	0.001012818228393617	0.001008084035690751	0.001011000721660017	0.001055197408124678	0.0012125150230375	0.00101060874600118	0.001632153073362084	0.06162670530114851	0.08031416506166553	0.1216008283897275	0.1457929191962139	0.0625004528485256	0.001227580978367938	0.01759521733040542	0.003321232750869468	0.001680784197954881	0.001014654487396809	0.001013437206111099	0.04170566399994005	0.1044728576012895	0.001696751733671099	0.03657481063536234	0.1007967844872612	0.001800005232114816	0.001888459149819287	0.001086115348800399	0.001028781767995521	0.03584643377922279	0.002700439375339138	0.1239712744597915	0.02861966014409767	0.001047973696016576	0.001020202871610298	0.001114821881959833	0.02724593168515808	0.009374239907708646	0.002479296370772553	0.001007246707501607	0.04565384238948911	0.1517168217442905	0.03795783056339359	0.00110934498398	0.001030975614855506	0.001013945892705131	0.001022397209499121	0.02816625288090626	0.01959755328650243	0.0032711304054456	0.03340174606752213	0.00639586790162281	0.0003399489818773997	-0.007509956236464042	0.006172773847468941	-3.835272940450687	-0.3695207213381782	0.06920981797877881	0.07230362012480755	0.01752858695308239	-0.005362832654867881	0.6555552701577586	-0.8201181407832754	-0.9586362154737116	-0.001592150166409111	-0.02813252949619912	0.1314944076829678	0.01053269841885858	0.009521546629750537	3.493663666920644	3.378099870153628	-0.00343838875853073	-0.04656490735857109	0.9949334133187987	0.01501075296320351	0.597062690132345	0.02845753760555885	0.03264691565039307	0.02089764884531301	0.07509397155162723	0.1453272956196806	-0.2204266506143371	-0.01228888652245791	1.266721656071885	-0.2429441699706165	-0.000442857792841124	-0.001370405813485132	0.3464242211283004	0.4882538585051652	-0.003636618913820929	-0.006262798597381182	2.215714346879089	0.7878366153876153	-0.1346880891704466	0.6314126751014315	0.05999840757338007	0.0004645190965597289	0.002876956953631706	0.0008541436660425467	-0.09280079580116314	-0.2468569208468011	0.01038477517869556	0.05273738822601508	-0.1493209168058055	0.9243717688704403	1.065788167441061	1.095472514617299	-0.0530800765155976	-0.01313393368491201	-0.04290352133689157	-0.03100859817054816	0.008176230170085983	0.1292454246338788	0.001142744237875583	0.4313764542674215	0.3426795579176538	-0.1294203897166503	-0.0361948554168053	1.202113771896423	0.01992055353623002	-0.1015818661243189	0.03357810827881211	-0.02331294863333551	0.5779736745676628	0.03631369455623133	1.304937456057776	0.01119007466110966	0.05263248698766337	0.007451681538697865	-0.1044989402884794	0.04392287765384348	0.1593186954499267	0.02264034192827229	-0.04389046672418671	-0.1662557966239423	1.726022625254299	0.1222955756407913	0.08302585244405447	-0.09565422079122808	-0.03196356702022626	-0.05691561003453881	-2.748459321175889e-13	1.5118047740272e-13
0.4	-0.04525109602262496	-0.0315427301591449	-0.03685679521227737	0.738023700277026	0.9173064915026404	0.006508528425668095	0.4939585138472509	0.002039367717392706	0.01626168784068277	-0.131231720423969	0.06933338311054268	0.04530690544997308	-0.02485742278405687	0.07785228596357381	-0.004281584314303875	0.2390405865724892	0.09554496892824531	-0.2390405865724904	-0.09554496892822903	0.05346461598417385	-0.1585738274651156	-0.00263787672808627	-0.3447507914959821	-0.01739059935570536	-0.0005133068384140679	0.09828221622071134	0.2521217405339761	0.8457274429048277	0.5788696753070469	0.08554401406508914	-0.09968050109355403	0.01568275989157666	0.1477157017268968	-0.2792940053143094	0.04122182330519453	-0.9056460352897884	1.385769886556078	-0.2796598099789794	0.01735203528592799	-0.1808110773094788	-0.2977908449549815	0.7564337577196367	-1.067856634134175	-0.2911707120002437	0.3921803298243837	0.00410807043190402	-0.008350262630065695	0.9557742426157174	-6.092232044147143	0.6171811285066898	6.092232044147143	-0.6171811285066898	1.526718391451306	-0.292040152478169	-0.07073312102793382	-0.7157465125443001	0.2453834572953394	0.2681455505338747	-1.037662898395626	0.8673415356331544	1.2481831187521	-0.4252371405446621	0.6654203597469516	0.7996647762102561	-0.1726228989937318	2.588356562590553	0.001009601644661461	0.0199717805390921	0.001007739628763561	0.02471848939531997	0.001001950336427465	0.004216956346731636	0.001004544917285643	0.002049046430236415	0.03478668677382455	0.07429538526916175	0.07485915247569555	0.08889348272374678	0.08166129184226245	0.08776444131996307	0.00102063812771521	0.007829955812370639	0.001007212974575405	0.02626549985307285	0.001034454495437405	0.0650994172147466	0.001054123363918564	0.02378170033263493	0.001022385532676279	0.01450486730087251	0.2639652592817549	0.2178605927983971	0.3531119300839869	0.2826268077965223	0.001000980835664892	0.005458760783052978	0.001010390424957169	0.01552597355340482	0.5530370311724888	0.5342263090606427	0.001012934535748786	0.02277457434611374	0.3321362009487144	0.3494352266187442	0.001016285097458204	0.01142812958786577	0.001018160935927897	0.009432838286209624	0.001030170603343137	0.01151286470022556	0.0276758757850313	0.07323614571185409	0.02670262634330661	0.05792133929952714	0.008755209812940933	0.01424493649916384	0.001004081858451813	0.006859656960009257	0.08934742807218431	0.09215327567107223	0.003114538734449597	0.02147010739494315	0.001004265127160124	0.005236881550804558	0.001013466491420863	0.0178383309932202	0.2695983885435976	0.3106630323670693	0.0620891816872955	0.09567429408348638	0.001007285241409719	0.0008771173389025885	0.001009385047766792	0.005876171783302122	0.09244567530748568	0.07239935421703558	0.5443696636221503	0.4516348006090816	0.001914347536985538	0.01227994804959527	0.01952965807125683	0.02757919394169204	0.001003659645790086	0.03987254410529812	0.001038599701343189	0.007062885943513869	0.001020182972585944	0.003311781393077539	0.001029507935053788	0.005039843292471139	0.001938906963222664	0.01057125559005062	0.003450378547700837	0.01022443802039862	0.001022034537809937	0.005475599266293569	0.001723416405344201	0.009743163506349154	0.06346533002755476	0.1097686114706108	0.07529383624332446	0.09857204588157067	0.1153782944933324	0.1379511595896898	0.1333140939744327	0.1298705554675184	0.06268072809371644	0.09725825351778677	0.001265497836593987	0.05738782387593386	0.01734285036217994	0.03235058691709289	0.003292042113415534	0.01228282381474643	0.002513779211580401	0.02191134279939974	0.001103340324146184	0.02056755724009683	0.001012868669178897	0.01283558218800757	0.03756177336678457	0.06102872345908098	0.09925667553670223	0.113131432883641	0.002983844789997693	0.0248208435402697	0.03726373915116989	0.04055822052380342	0.08801535250677549	0.1017562709922499	0.001811383886582178	0.01247508110046485	0.002934570981951963	0.01010193562081172	0.001124983650508579	0.07818500196687214	0.001038688845732851	0.04639337793655365	0.03280547025838166	0.04614005058070085	0.002494276993605151	0.01742339565284607	0.1178135382241273	0.1603616389847157	0.02862798327996684	0.04194338988521813	0.001049460483281547	0.01704688814760771	0.001024660846655958	0.01863244357306676	0.001121599435072942	0.007742146677724109	0.02746882072627961	0.05674485959363063	0.009911657420802113	0.01543315308661161	0.002816339185816918	0.01365349572820694	0.001008164176104003	0.006195894526315588	0.04622980382514084	0.02385404446495076	0.1404434977361203	0.1587821770909473	0.03593816999352149	0.03509502478566087	0.001103628692416078	0.04762555603946458	0.001031054820360368	0.006708808835927063	0.001013800345907906	0.00226352867678754	0.001022457423975613	0.004610018713340475	0.0278626486539072	0.01948254687158976	0.003216696831591377	0.03339094350990272	0.00643983333652864	0.0003396933779593242	-0.007508150469542944	0.006679537512066808	0.001008470633159751	0.001006853434198568	0.001001765904407112	0.001004562303537314	0.05448064681360548	0.03489106337009568	0.0510437696019571	0.001020393450743643	0.001005699270411409	0.001034549120811059	0.001064817910349188	0.001022850867330452	0.3860571607573235	0.4722433453266501	0.0010009680244716	0.001014014602599415	0.594351397939338	0.001012588169027495	0.3476040823747426	0.001004325512768662	0.001018254234250493	0.001028233305403061	0.02059971777546427	0.02616497685529274	0.002419993107767542	0.001004582596234902	0.126242586839312	0.001017174057036049	0.001004309630334171	0.001010901841682804	0.2540876699889311	0.07294047549189833	0.001007464448781563	0.001009152773279134	0.1733166187527782	0.5637743700171362	0.001012795356907746	0.04249672841112632	0.001003891116135633	0.001008962291218543	0.00100526415899463	0.001007884872100896	0.001059017582652835	0.001215095103798163	0.001010638828498955	0.002204219812303471	0.06692547890908554	0.08731940467500114	0.1264854467941888	0.156514035218131	0.05841203192385564	0.001158086376794612	0.01407376529930816	0.003077125493500569	0.00228491216601165	0.001022038097687179	0.001012564761569701	0.04495357721937199	0.1095740069249989	0.0014240517539037	0.03856367040864455	0.1060945345529558	0.001400360722472313	0.002156959453031503	0.001077952834553347	0.001032028327688669	0.03798249760901748	0.003233669331927173	0.1387809482496691	0.02893075338109226	0.00103826215308663	0.001019442501106657	0.001028885115008812	0.02934749938121414	0.01609627177764723	0.003209610935407433	0.001007123723853758	0.045042428600691	0.1538036709970301	0.03475228183760724	0.001096806737218013	0.00102000940580612	0.001010375698132303	0.001015385975809905	0.02404745684940571	0.0208491372385477	0.004097836265772564	0.034831943769977	0.003648485298127069	0.002125797441225197	-0.007487630204834748	0.009468814669064903	-3.834633807304063	-0.3446869793887473	0.003827475175506718	0.0731748766529665	-0.01153505394947352	-0.003357856020318927	0.8793077723481785	-1.546716411254875	-1.291585978452717	-0.003146754887951794	-0.02114163198473346	0.1556933211336584	0.007662037253879169	0.006865811295266555	3.578729705793771	3.318765421337611	-0.01575430942225127	-0.003074775258824844	0.3560569663904223	0.005501016741459095	0.6066796102182024	0.03505362137681098	0.01084294304767329	0.0006033660016700828	-0.2232433123631256	0.09603355636872295	-0.3422341052126771	-0.02474542792305386	1.625092206502058	-0.1346763094217837	0.02938922206051233	0.004837996586458258	-0.06838700157153485	0.5457192156696811	-0.002618716699438532	-0.006277334710363119	2.783589762231572	0.5133961461817135	-0.07071146523805164	0.9255645612405494	0.04835895602219481	0.021526965482919	0.01038110935197644	0.01437701752081873	-0.03615230301208656	-0.106127868103872	-0.003911815143586068	0.07809534603615233	0.1292805216288797	0.6691469143443747	0.454118798659011	0.9850426869271927	-0.2346521579153652	-0.01343580099813394	-0.2344538891035358	-0.02838658017167908	0.1551844574232736	0.1877680038243285	-0.00507905867870525	0.3130982569562309	0.2748506465400457	-0.04981436503269509	0.05667816260779884	0.6786480009705297	0.03662680941282484	-0.03811984738931327	0.02635669892962755	0.05972879654479091	0.3074434780319417	0.03960950749431193	1.512820480742425	0.01835281432181009	0.05777353485423584	-0.009633133455340299	-0.07064891528515124	0.1215185407591084	0.4319962199762549	0.06133974182775142	0.01594738177331735	-0.1562046109595528	0.4003894656916633	-0.105988902031754	0.1107649909873438	-0.06462955601412118	-0.01454257437265639	-0.03677072912813379	-1.158533679691189e-13	9.112014812687081e-14
0.41	-0.04802909798896994	-0.03085009140878212	-0.04616754640528342	0.7519842335842623	0.9145253672106106	0.006745045804855489	0.4923577350855174	-0.001337960355582879	0.02441974011387758	-0.1418081258947958	0.06591270257936239	0.04842604286348483	-0.02464187749406894	0.07719525976170317	0.005570225755954143	0.1824277835449863	0.1020404515488202	-0.1824277835449971	-0.1020404515487774	0.06815703993112049	-0.1612295408621301	-0.003405530762157573	-0.351982758241871	-0.01530593353155215	0.002063456168812591	0.09226450252633731	0.2601613692010941	0.8585506438154065	0.5755027806394641	0.09503878119598949	-0.09020245175735675	0.01414177625222807	0.1755000010488054	-0.2722942533139019	0.09326300513987221	-0.9511347866300446	1.406362248013063	-0.2753438285351415	0.02928785074771496	-0.1412691280724318	-0.3762083033723094	0.893851014235554	-1.053924811100676	-0.3894160221216492	0.2236307773543661	0.03537838492373233	-0.1181044556528433	1.009775568151303	-5.237644787534599	0.676963535295306	5.237644787534602	-0.676963535295303	1.414262517032498	-0.2398417499183234	-0.08184624546286724	-0.7244172823717987	0.1732759864499685	0.2491531678135809	-0.2336199223794901	0.7337231298260454	1.304940151172372	-0.2592298763371735	1.144560933315174	1.097332826951256	-0.1255805527515286	2.963003825363542	0.001009086913670212	0.02052571196690879	0.001007397501733829	0.02554966990685233	0.00100185681153371	0.004308354544834668	0.001004618531465075	0.00199917521647018	0.0480296212404808	0.08379577386352927	0.05329031418296683	0.07104294247452497	0.06266557370676912	0.07309649173095861	0.001020626120571091	0.007823895112123896	0.001006461283815405	0.02611864807006944	0.001034698506882686	0.06677116588936521	0.00105614628729915	0.02382783843321309	0.001027748716073749	0.0145629847762569	0.3128778064756443	0.2532771081870688	0.3967665589275264	0.3150121170527349	0.00100097905886569	0.005364701846772972	0.001014193395915018	0.01512148804733173	0.5634120298628036	0.5340293750762301	0.001012963821920865	0.02291237807692233	0.338103944166501	0.3557417543479554	0.001010553994664816	0.01182203806515957	0.001018543558271939	0.009670343855697221	0.001029553646666996	0.01167649666299408	0.02190183566698192	0.07034144097746717	0.02756034307427651	0.05958314916838416	0.005567927112077051	0.01161465693283111	0.001004564317786561	0.006535050145472308	0.1098166331898884	0.1087117018188172	0.002114634912147733	0.02057377964321316	0.001004374549511142	0.005286398755087038	0.001012134602240978	0.01785969863753009	0.2624718834477371	0.3082739961091729	0.0684102515740907	0.1011463989853371	0.001007525842647056	0.00084207534392793	0.001009353779277561	0.005814236795137446	0.1358519962514555	0.1006748412404028	0.5497505046601157	0.4555994288128303	0.001472449040329956	0.01160700353812916	0.0376949627312061	0.03794496573302868	0.001003876541232656	0.04023156167130913	0.001023767870533034	0.00715386156816413	0.001012635602450655	0.003366119460930021	0.001018572716115148	0.005101305674049117	0.001518330671045491	0.0103196530121187	0.002358327219178679	0.009369909273914803	0.001016349560232828	0.005547296539209177	0.004333970471728019	0.01287210556336407	0.06715703401132241	0.1125157713949911	0.0804328920527425	0.1025728605260319	0.1190952361366553	0.1382962943023765	0.1431217771435359	0.1381179117682822	0.05827648951106036	0.09345152000248004	0.00124153624390716	0.05729244005342277	0.01595060335891437	0.03041744797838688	0.0029328073976369	0.01196700018474001	0.005813995569965831	0.02707837158803301	0.002151551079831629	0.02381393160683199	0.001012215735291626	0.01283710592334436	0.04120173078759493	0.06341861027486455	0.1030156664089076	0.1140204207989893	0.002247433036701877	0.0245875115908914	0.03875822883140306	0.04160755062049059	0.09173723114097224	0.1042663778102042	0.001559267464084013	0.0128076041897052	0.002591097352316495	0.009883488690406459	0.001104366307145219	0.08013934899293088	0.001035909258916073	0.04737374073801561	0.03416659769353665	0.04696889141394926	0.004015196895524271	0.01866108216629274	0.1296807611715872	0.1756235544562494	0.02840085295988449	0.0417400081962938	0.001042908586989428	0.01778491570731013	0.001021903721045236	0.01865494069486459	0.001074616784729826	0.007133132182815143	0.02944197769482829	0.05869262343755449	0.01559297355643887	0.0209761382679843	0.003794200340468933	0.01499111681237791	0.001007405997262289	0.006474065120112459	0.04535544042061154	0.02225800054424474	0.1456498184167361	0.1566916127532293	0.03471579034364974	0.03387110944739391	0.001097840285214138	0.04873073515981501	0.00102448833087179	0.006150239490502664	0.001011593946851382	0.002155059490363429	0.00101810611421129	0.004295476218466098	0.02442948052208585	0.02036986711980294	0.003861357422492393	0.03289579312473736	0.005998556929731925	0.002241542587115836	-0.007488179896131633	0.008310767987044516	0.001008619428227487	0.001007200532138147	0.001001754049520974	0.001004807531245877	0.07177361632058846	0.01796185229900773	0.02664669197874725	0.001020799906909496	0.001005661863206852	0.001035293746054957	0.001052696361296233	0.001042197097791136	0.4244593867090736	0.502486261066912	0.001000984981314209	0.001021651067670747	0.5822548645202913	0.001013337920597895	0.3525386653045333	0.001004812913241866	0.001019523471335643	0.001029485380949297	0.01093019201200291	0.03055956460716019	0.001963269963404228	0.001005475744303022	0.1487180492994484	0.00110999324503745	0.00100463969672456	0.001010618757933762	0.2446692877791515	0.07951265306198049	0.001008040030445568	0.001009463773578579	0.2195736804390619	0.5612532083362638	0.001010087971371265	0.07215752975537	0.001004280904209415	0.001007797295538627	0.001004371962510995	0.001006605523149104	0.001096647115170677	0.001212027369321337	0.001010258813356961	0.01119345638788064	0.07612774565876018	0.08710412084284311	0.1227319604227205	0.1592593495956032	0.04784408282684114	0.001266066261739819	0.01471107408294342	0.002114974968396938	0.015221754037031	0.005126165501431515	0.001010665990195615	0.04597825906398053	0.1071259426962748	0.001520478600543194	0.04219339014134275	0.08866129071925044	0.001208114710049891	0.002294187152854291	0.001087089289415132	0.001033852205924737	0.03383075326846142	0.007624863691522157	0.1544205207306522	0.02746716780902352	0.001034250551176075	0.001018688828786388	0.001023017848834916	0.03370528860593963	0.02657454407102927	0.006184657458659062	0.001006188219366843	0.04366409830121055	0.1534610606860325	0.03203483188032431	0.00108758974807109	0.00101566154401473	0.001008385684211442	0.001012047510096645	0.02130193132840858	0.02087377127302045	0.004316834938769339	0.03085172222338032	0.007437337828219118	0.004235987912984539	-0.007468649075757902	0.009015561116405828	-3.786253804337629	-0.3371506002527322	0.08328111157645646	0.09084533585066287	0.01969468212015171	-0.006001402144326292	1.016998379713039	-1.956509746107034	-1.653160851814212	0.0008844268983799956	-0.0100494837946123	0.1784576406347432	0.001636195794791015	0.004604131490036018	3.474317756953098	3.135360445408679	-0.006717285160127955	-0.06150696248228517	-0.3749439933087523	0.01838518820049657	0.6535034064856922	0.04226381770014453	0.02925977373418631	0.02469248246256013	-0.3576231398954043	0.2414585632784201	-0.1949911124034828	-0.04027416984044557	1.681084475277613	-0.05328304961937255	-0.009175584399681802	0.0008753302878933842	-0.39046450400594	0.5495443702696522	-0.004061444849797294	-0.006190274914537925	2.839048358509472	0.2884283523466305	-0.05977077865440865	1.135097305787238	0.02299321184283779	0.002732373708659215	0.002807784384856536	0.001940229917360302	-0.01426254525367861	-0.06327604885103373	0.0129771752791289	0.5118570312668536	0.3987344984149551	0.1810264852619887	-0.2761893466186694	0.6826029032723469	-0.522230695152617	-0.005210499527843701	-0.1426515084509429	-0.0370064721493728	0.8242400540099877	0.4381630275922114	0.003098270396012507	0.1700236697709485	-0.08569759120490879	-0.0001769004870038372	0.1485308348679	-0.1619379214627722	0.0370321200470738	-0.008156296483001283	0.2951942711913976	0.1227312710216105	-0.1009277239668752	0.2017477301095408	1.532566357374664	-0.05416421245882296	0.08896968047069705	0.008153052025040124	-0.05119109637513997	0.2583850626998328	0.6620670746756381	0.1938110139004642	0.0324181104613437	-0.163849883271746	-0.6098735265977032	-0.1292171691616242	0.1195222508650634	-0.04719821712532498	-0.007363883783986914	-0.02621503115641871	4.56760346229369e-14	3.293877687257988e-14
0.42	-0.05061673839612008	-0.02975832848924625	-0.05577210261133251	0.7661514546995214	0.911824039328394	0.007081013644814216	0.4910946422248356	-0.005455469024735331	0.03451219447169431	-0.1524402236672199	0.06161605011003315	0.04961919348643231	-0.02422230713752259	0.07558920729272971	0.01581768298308986	0.1341413662982242	0.1089852024278778	-0.1341413662982265	-0.1089852024278619	0.0817997887067199	-0.1633854469234166	-0.004255772830894709	-0.3591145460581971	-0.01389055404849166	0.004508678855881936	0.09225501613519813	0.2666589817712738	0.8715959076844443	0.5734633161129812	0.1066557900692623	-0.077706089836159	0.01337101435902006	0.2068657887056163	-0.2412216934655814	0.1210466571381655	-0.9644070378991317	1.42710744816067	-0.2637005281269911	0.03724212744019474	-0.1132738971114751	-0.4458269641967093	1.143314174640946	-1.078995094442264	-0.4663650996400402	0.006982971712390888	0.04491308383330347	-0.1981555160133472	1.034903674001459	-4.426954887998829	0.7070347802037444	4.426954887998829	-0.7070347802037442	1.316783357181765	-0.1920786853324222	-0.08725072796101647	-0.6957107266319054	0.1115261890758277	0.2418374865022649	0.1639825622578263	0.558938316250177	1.292595710444013	-0.1597511123248548	1.089868708246788	1.403327293211444	-0.01857854976597503	3.304654229571518	0.001008904109515965	0.02116384879381593	0.001007400158843238	0.02649107831632229	0.001001804142264661	0.004408449759615654	0.001004777995601727	0.001941318079103469	0.06281584227475115	0.0945599215272012	0.03309660299223151	0.05110092565126063	0.04058483495936038	0.05447808603436533	0.001020823449805173	0.007826640591223941	0.001006066912556192	0.02602809499336314	0.001035192941396523	0.06866459456433058	0.001051094061095959	0.02381583650716244	0.00104010648509825	0.01459387888480475	0.3565052168869795	0.2867418356377095	0.4350690325787094	0.3448752970147714	0.001000986653634236	0.005251218933197586	0.001019914020643	0.01462214157351765	0.5670552976877284	0.5271374245937693	0.001013353517162267	0.02306878728568941	0.3437043823287237	0.3624828441656691	0.001007933620198016	0.01224412081481174	0.001019369700205828	0.009870065817961475	0.001029871635106861	0.01185810346696829	0.01417466716758731	0.06604517280615251	0.03009567311102609	0.06285311348260177	0.003718620844609759	0.01012172816406719	0.00100525222435426	0.006052208866071144	0.1305395051569448	0.1256647942212382	0.001658615743502155	0.02023057022829585	0.001004594349502664	0.00525957379906918	0.00101132737864392	0.01788463358141381	0.2544891443452826	0.3032328572069822	0.07477965202305759	0.106682033600315	0.0010079340174059	0.0008024531907869041	0.001009493729901704	0.005750754044959517	0.1780351327807066	0.1285311357085903	0.5527565961457294	0.4575813448116003	0.0012497477549053	0.01116666564462533	0.06055504731922487	0.0500312902326677	0.001004179926533544	0.04032338143539693	0.001015772354583887	0.007238817703110809	0.001008417363881786	0.003414362684133389	0.001012467573093963	0.005159143313377901	0.001326464413234303	0.01028411803115353	0.001807730353082498	0.008988953690304167	0.001013318284942228	0.005629660882898456	0.01007998483129922	0.01926358344965497	0.07326639277589121	0.117314962142312	0.08320290383156206	0.1031927850010635	0.1197126338187805	0.1346054228473515	0.1499997313739204	0.1438861001338179	0.05103409340163628	0.086902916614465	0.001283544078543268	0.05729222316497619	0.01554222482407397	0.02968800455181414	0.002272590547887166	0.01149812784530833	0.0138243923591086	0.03731651895371461	0.004718166151475806	0.02886394095350811	0.001010939574263451	0.01285183688866049	0.04360690955527455	0.06453208812595024	0.1041383732388804	0.1116445905049127	0.0019257915657062	0.02475080801750022	0.04124276329733848	0.04343569678409018	0.08632270004308447	0.0988112868813307	0.001336954198691949	0.01335880973359295	0.002487167035739346	0.009887074534549888	0.00109862993521956	0.08270251868773953	0.00103543242757403	0.04857575350254122	0.03292754984061798	0.04493644784965012	0.00695403005028248	0.02133474895338746	0.1428850199494736	0.1908730410084166	0.02758536007874165	0.04095740442912838	0.001037627300847979	0.01880903582465123	0.001020148770451547	0.01867591443649504	0.001048196382127027	0.006717582496854029	0.03253562358524536	0.06171957754110609	0.02352721873652865	0.02838381974768199	0.005761519952583042	0.01728224678403511	0.001006559113217386	0.00669888420498293	0.04424689806227711	0.02056013259772234	0.1486153520333991	0.1507572826916502	0.03278645761086998	0.03270222133162769	0.001090336875236452	0.05020102941263228	0.001019031619168243	0.00576256641243944	0.001009495786334712	0.002111998583836264	0.001014261444579687	0.004084172864087726	0.02145474079748065	0.02068206322552271	0.004222243401457325	0.0300772619652845	0.008377366480861109	0.004282285971340735	-0.007468868952276716	0.008552342443597628	0.0010087682232931	0.001007547630076129	0.001001742194635114	0.001005052758954638	0.08906658582757138	0.001032641227917299	0.002249614355535733	0.00102120636306928	0.00100562445600411	0.001036038371297532	0.001040574812247894	0.001061543328257449	0.4628616126608237	0.5327291768071737	0.00100100193815609	0.001029287532731079	0.570158331101244	0.001014087672166456	0.3574732482343233	0.001005300313716755	0.001020792708417866	0.00103073745649549	0.001260666248545604	0.03495415235902801	0.001506546819039094	0.001006368892370929	0.1711935117595847	0.001202812433042889	0.001004969763116086	0.001010335674180134	0.2352509055693723	0.0860848306320624	0.001008615612109833	0.001009774773878069	0.2658307421253456	0.5587320466553913	0.001007380585834862	0.1018183310996136	0.001004670692282666	0.001006632299867737	0.001003479766031866	0.001005326174206537	0.001134276647695208	0.001208959634847965	0.001009878798218708	0.02018269296345638	0.08533001240843494	0.08688883701068284	0.1189784740512502	0.1620046639730761	0.03727613372983038	0.001374046146684532	0.01534838286657948	0.0011528244432928	0.02815859590804929	0.009230292905179877	0.001008767218822222	0.04700294090858787	0.1046778784675492	0.001616905447183466	0.04582310987404049	0.07122804688554445	0.001015868697635287	0.00243141485267769	0.001096225744280942	0.001035676084165188	0.02967900892790478	0.01201605805111924	0.1700600932116353	0.02600358223695387	0.001030238949261914	0.001017935156470789	0.001017150582659626	0.03806307783066654	0.03705281636441095	0.009159703981909939	0.001005252714889781	0.04228576800172994	0.1531184503750294	0.02931738192304058	0.001078372758926574	0.001011313682225207	0.001006395670293015	0.001008709044385612	0.01855640580741143	0.02089840530749342	0.0045358336117662	0.02687150067678359	0.01122619035831114	0.006346178384743698	-0.007449667946681118	0.008562307563746811	-3.706959307271095	-0.3393726339051572	0.02066855493590539	0.09522045624527425	-0.009795650665908897	-0.004955040742331678	1.132059586212216	-1.965011726060144	-2.081677199968901	-0.001385519051752249	-0.009881890749891936	0.2000293212013446	-0.003965968073592998	0.001421137923547187	3.188372118188556	2.814339562503728	-0.01963910489380813	-0.02204696878261726	-0.9829463332179881	0.009222112329106854	0.6935920279152696	0.04068847590539604	0.003286221540944793	0.004198334171972136	-0.5035559997668789	0.4176644454418425	-0.1147639457023823	-0.05639232089679745	1.704025457438015	-0.02405264209610097	0.01412079001747604	0.005551458720209125	-0.5988075304310503	0.5584251583007881	-0.003534748336175075	-0.006586887134367794	2.699751251198309	0.1168537051854532	-0.02419014163232545	1.269675102903176	-0.005080604363809286	0.02032306756509851	0.009162140426268776	0.01365206908494082	0.007061216360400663	-0.01141323551719033	-0.001778400989996825	0.7306025118883218	0.5396866862227991	-0.007031119543794103	-0.353082434884969	0.4892090998721743	-0.7830261324722618	0.005597585819649653	0.006285213323806251	-0.05899632206351155	1.169408172826865	0.5484949998313704	-0.002437612709366421	0.0578164640202827	-0.3781129953396894	0.0295113101502621	0.2124413760095134	-0.9143915483970639	0.08036330033424177	0.006286707442089012	0.1481212325583069	0.1040587891667809	-0.2648134014797293	0.3268055622327716	1.510334696868627	-0.09749160131328077	0.1149920463749593	-0.009937815615057336	-0.03195595347161875	0.3373565926852792	0.8049354796430498	0.2520415193187996	0.005277079981756401	-0.1765694161210123	-0.3683636790845721	-0.09498345753182166	0.1837880175043189	-0.03045030252815148	-0.001460918375912927	-0.01612290102047657	2.184802747420392e-13	-1.689166984145213e-14
0.43	-0.05280694962085526	-0.02858965119213684	-0.06531128055555649	0.7805258484474751	0.9092713720041757	0.0074724187148573	0.4901023832243197	-0.01030225425671987	0.04760909050152448	-0.1634651127255161	0.0567540245011403	0.04841586571545012	-0.0237821279391338	0.07342973540169261	0.02613266729913338	0.09377908715470951	0.116118863527604	-0.09377908715471051	-0.1161188635275861	0.0945792965134184	-0.1650941349132195	-0.005131435286404675	-0.3656972714020873	-0.01300545676416089	0.006940557754749718	0.09319767215827628	0.2710972053748681	0.8840615754650268	0.5718956153379778	0.1151652101088934	-0.06219677051715937	0.01342306456621514	0.2415279942716549	-0.200030988144057	0.108572352273368	-0.9377544302117623	1.448117991404915	-0.2464391264772587	0.04024921605641815	-0.07860384634204663	-0.5221599496589854	1.464464964964032	-1.122155379044086	-0.5010128026781544	-0.2505535254194209	0.0482883018270901	-0.2277244260698668	1.022771980334088	-3.641966568995595	0.7215075659177972	3.6419665689956	-0.7215075659177871	1.237451246394097	-0.1505812915220072	-0.08877545606752417	-0.6164449649980355	0.06798122372323914	0.2450777698491395	0.04228385151757979	0.3231581026670194	1.191986176528628	-0.1661781801328839	0.6238910738906788	1.692849203164924	0.01944847933399814	3.623012099964023	0.001008860604682301	0.02185825299896196	0.001007560465861453	0.02752897066222377	0.00100176637054809	0.00450105427782534	0.00100492538521254	0.001876764299833431	0.07646585898788853	0.1048776589231874	0.01810232029799643	0.0343883114900055	0.02269892282841863	0.03592465644468118	0.001149919596742581	0.007936162038905981	0.001005791604946029	0.02595522612406443	0.001036317137536177	0.07076929801457287	0.003168483668604972	0.02525310551449629	0.007477144455577049	0.01907633149828192	0.3931654101611772	0.316304173139896	0.4667823609995727	0.3706568866762979	0.001000993683868121	0.005119271508154033	0.001026321521697692	0.014064049092517	0.565765719690018	0.5169255282478513	0.001013828230319536	0.02323152194526817	0.3496632013072809	0.3699693777777013	0.001006651674081283	0.01264643968041341	0.001020357894079285	0.009988603153178295	0.001030325857287919	0.01203998589442962	0.007939094803478824	0.06318461978254336	0.04028427284665836	0.07072199815663691	0.00257460956704617	0.009260674466111174	0.001006094985859453	0.005428525646223435	0.1489520634911372	0.1417399036034768	0.001474844937720829	0.02016561482613645	0.001004876532424035	0.005140769595133133	0.001010655526414119	0.01790857517548753	0.2480764843821656	0.29717318206794	0.08076187409079653	0.1119321193101794	0.001008319159495249	0.0007597395390848887	0.001009609453469749	0.005684067388511045	0.2150646405466508	0.1537408999548388	0.5541147043987021	0.4582871108264499	0.001130739108539707	0.0109245578518329	0.08047431130680019	0.06195051171794831	0.001004505851599838	0.04007019785965218	0.001011222954166252	0.0073318007034556	0.001005950718610856	0.003463662695257342	0.001008910638845212	0.005220718403671797	0.001235226977038986	0.01035425197417488	0.0024433905261589	0.009656386293298553	0.001011667400416767	0.005726962266350312	0.01644997089899904	0.02619343509521866	0.07798468052277886	0.1206264682195689	0.08692291840981571	0.1043871877257879	0.1210409880788985	0.1335185655858729	0.1558872374339833	0.148954204209375	0.04103576698964411	0.07789204320624298	0.001326653573341423	0.0573320555616272	0.01484405331743461	0.02963188401197873	0.001762699289466909	0.01108071712709692	0.02027691723506088	0.04610688394159949	0.006278897136124973	0.03255318383001626	0.001009884635812284	0.01288391761782339	0.04011643268772133	0.06104621852121483	0.09709015979972722	0.1024573207055333	0.002567075827817195	0.02586239003678334	0.04283285889356098	0.04458069878950036	0.07758914875296956	0.09000706039133416	0.006349410457231862	0.02000495471783568	0.00353687281536643	0.0109367850950666	0.001095213136152777	0.08439712434640496	0.001035293139862012	0.04930947895225352	0.03228410710015613	0.04378201390529466	0.01053171131297592	0.02490073185337962	0.1538385012358363	0.2027827371421898	0.02604470806821393	0.03950044098399557	0.001034066077754315	0.02020242640287999	0.001018503922349473	0.01869491095518049	0.001032551024291744	0.006463178346262909	0.03522384441335308	0.06430994627657113	0.0299324530884893	0.03466639778381537	0.007715623364295945	0.01947213635362902	0.00100579272641976	0.006663989089480115	0.04178192678255571	0.01845902606507995	0.1518256371725865	0.1513998264457859	0.03045167294079119	0.03174766531601642	0.001113314808036465	0.05224379368910698	0.001014959601310834	0.005519418705857145	0.001007912968537782	0.002118975355173181	0.001011356653323962	0.003958690432467683	0.0176262765935994	0.02031547401585106	0.004451637789741961	0.02663520112055722	0.01078528372096596	0.006311504047276882	-0.007432810284176096	0.008008296768014039	0.001008855184020184	0.001007879307896065	0.001001714259510821	0.001005100779147882	0.09835026843022353	0.001021601453745329	0.001637747411478652	0.001506921611177316	0.001005404108099615	0.001038712961178986	0.009055602401752157	0.02544467228792933	0.4763591516860002	0.5415842337794251	0.001001000206223364	0.001036122716422068	0.555929760716405	0.001014520756936058	0.3658489817475287	0.001005332155579481	0.00102188859914442	0.001030850325836694	0.00114218459745124	0.06695058510366271	0.00126232018635026	0.001007482343028388	0.1818833823816215	0.001351178322909505	0.001005339776810531	0.001009635382151307	0.2371818807769756	0.09086391048353364	0.00100880827324616	0.001009691908249768	0.2873173668739227	0.5560632421968328	0.001006306216070077	0.1098527587259832	0.001004992543756195	0.001006366519616196	0.001003302427592251	0.001005109721193293	0.001145170762541955	0.004714238708699798	0.001010008958789799	0.02607958717920029	0.0831535099136079	0.09628213147351171	0.126469591091401	0.1677876607065337	0.02183565219629367	0.001369467468149708	0.01300221419269867	0.001295218525416494	0.02667992719265485	0.006821437087554218	0.001008803296065342	0.02646977618466856	0.07206599819466715	0.004609062114921578	0.04378911171155557	0.06135246205048694	0.02060665047481972	0.006505066226874056	0.001087789842188776	0.001034701517667867	0.03312282024813285	0.01634832968803011	0.1713847394596269	0.02283316819773614	0.001030461648888378	0.001015824888858386	0.001015519837734724	0.03859356482563358	0.03732420101715385	0.01032627810056223	0.001004777243724253	0.03587438318680204	0.1600588929650999	0.02641964573847579	0.001187040563565497	0.001010220946887476	0.001006155806399974	0.001008015965319482	0.01305370901866856	0.01948253977286557	0.004613675520407236	0.02300410063084884	0.01284047565119476	0.008312982653239322	-0.007383265486071425	0.007021042455844258	-3.616882245396404	-0.349535150373733	0.09491558247770847	0.109760151419094	0.01867161373178484	-0.007265557342462634	0.9406381695991715	-1.340171073442693	-1.557906746643221	0.02052037834494498	-0.005106244543768344	0.2206668401956827	0.2724464982015543	0.8185329190375328	2.697882584328637	2.320111106150218	-0.0100833687518909	-0.07401994260804104	-1.069307359691052	0.01972745760299818	0.7949888082807637	0.03974836429716191	0.01412491629016888	0.02508109512032717	-0.09672085220751055	1.150893478263689	-0.0610593228164695	-0.06769638061116996	1.493250595076324	0.00663348099269738	-0.02690591676132516	0.001058615949810761	-0.5832719402142053	0.4949492471015353	-0.004629226863690341	-0.006726361899625493	2.318073648024967	0.02796459069324914	-0.02076658712915216	1.094025634938865	-0.04473171707201022	0.003836572042931368	0.002878968626671603	0.00247274835476422	0.008107796207509531	0.1376577729591199	0.01584131736616734	0.6586954911731525	0.1454262834814383	0.2325342015971039	0.0946022613829885	0.5120117374541255	-1.018774302741717	0.002622687042598917	-0.02683749077422484	-0.02547878407248908	0.6136299984128664	0.2128127346996362	0.00660490622042182	-0.722542951483773	-1.396867262539816	0.18049318212968	0.02668358239347626	-0.8510441759969419	1.178335040922188	0.1886431470617828	0.1580727850094726	0.04726058407370626	0.0009595470485950431	0.3844685261779713	0.8637528423570195	-0.1887213772294192	0.1595012613529123	0.0081014833974045	-0.01871917568765286	0.1911353299630418	0.4634389974023415	0.1899792066806699	-0.007115506810918399	-0.2418681394456521	0.3889132809874478	-0.1001082592576866	0.2276541326945627	-0.01776675293086188	0.003053439219312512	-0.008688012049440494	3.512230584465524e-13	-5.747752790255246e-14
0.44	-0.05468156689253699	-0.02766921044434952	-0.0744137088009735	0.7951207483269132	0.9069031330043108	0.007870204555971035	0.489654046430895	-0.01587126536711252	0.06356949244372943	-0.1748067844847872	0.05169633844535365	0.04455002298766153	-0.02315323018043621	0.07115500749422204	0.03616669841236658	0.0613727223525276	0.1234515562697723	-0.06137272235252825	-0.123451556269766	0.1065154744793331	-0.1664155203317982	-0.006049155810797678	-0.3713556578152067	-0.01248117045543717	0.009421023784405772	0.0934553973488325	0.2730111777886462	0.895264597832134	0.5698919697611665	0.1193711270315618	-0.04396285312138121	0.01356918170826587	0.2792305350314538	-0.178102902853836	0.07139934727169032	-0.8770570981383744	1.471208674457547	-0.2268148632466064	0.03851828165432553	-0.0044894556928847	-0.5902721398836845	1.716015357112422	-1.142351634640657	-0.5054971890272631	-0.5255200196488757	0.08265679598435435	-0.2212067192607174	0.9787130334497416	-2.835772019732181	0.7468411086924801	2.835772019732181	-0.7468411086924798	1.148117389024889	-0.1146181710874541	-0.09566234173755217	-0.5108429404778851	0.0393639939533167	0.2515549126598263	0.02699639575996413	0.05408807829283453	1.040066627749006	-0.2469400726866632	0.2291680848814007	1.948246908570308	0.0002348372047371297	3.912721268324367	0.001008882364661357	0.02259622637054138	0.001007806500903606	0.02863432411446359	0.001001733519487568	0.004588983222211399	0.001005023065074988	0.00180981008761374	0.08793751163742188	0.113555690451489	0.01003115706518956	0.02504430483740126	0.01264060621528352	0.024741990528056	0.001457264050524976	0.008181659553130782	0.001005543790728057	0.02591768287352882	0.001038216895346086	0.0730730407952727	0.008197332519715134	0.02888530104435832	0.02254993865671732	0.02943380795076467	0.4216573473785917	0.3401752313658723	0.4909988254329368	0.390840173864737	0.001000996330751805	0.004982891785300789	0.001032942883064753	0.01345277441806405	0.5606184618741784	0.5055537889254554	0.00101428211857656	0.02339138919808438	0.3563936538455493	0.3782081026070672	0.001006026947278372	0.01303854944306266	0.001021399959876606	0.01002663755896109	0.001030609323861242	0.012217784244674	0.004663019791608978	0.0635474308166723	0.06024463806760245	0.08576660282584468	0.001877247626788795	0.008828291129130498	0.00100707315832494	0.004711240103067399	0.1639175610160056	0.155174889644098	0.001457015829388924	0.02027467823432225	0.001005202652710941	0.004940969744854417	0.001009969454415325	0.01794224103972539	0.2446120372570256	0.2921645295459655	0.08616825603247905	0.1166481638109899	0.001008608013025029	0.0007174437562801714	0.001009625833186627	0.005616708451873524	0.2450831915998518	0.1744100496685604	0.5542682328082956	0.4582139384836575	0.001070690344820947	0.01082063049789664	0.09468339862989142	0.07150893174716848	0.001004829738648435	0.0394452349682094	0.001008816386981617	0.00742680993481113	0.001004629291704886	0.00351556419326456	0.001007024754800997	0.00528479426816077	0.001195044832634009	0.01046911843421659	0.004506208027645463	0.01159726948637154	0.001010907472705002	0.005838540023852009	0.02251724003923116	0.03250404675207975	0.07965559095804693	0.1206797228970413	0.09305929238887026	0.107575919775183	0.1248956313994666	0.1356752936508945	0.1616920365781092	0.1538783353271114	0.02829317259789002	0.06653491548806401	0.001345918998477066	0.05734975277655489	0.0133405537916334	0.02896469134666248	0.001578222091846729	0.01096869291394114	0.02284103036006724	0.05008842239519005	0.005868727885845719	0.03358937883215239	0.001009375474000639	0.01293895796633693	0.02856461279964096	0.05073017776599129	0.07889659941528167	0.08495671929416006	0.004377438477365867	0.02811443342840039	0.04273896093864752	0.04417185957854566	0.06823175427573897	0.0816985948335283	0.01843110872516003	0.03551489744038095	0.006085101183742884	0.0133596923230212	0.001089286013880601	0.08520943210340821	0.001034736030394101	0.04961245084996652	0.03356687407174567	0.04429629747940728	0.0144542036606972	0.02898566964521938	0.1608663549087229	0.2079910641049773	0.02371965642881341	0.03728657109438851	0.001032397646035679	0.02191536489335356	0.001016626223507404	0.01872523132400895	0.001023915831517112	0.006347313002207286	0.03688817749311041	0.06575064765143597	0.03336990729775498	0.03788977709211695	0.009274355462245564	0.02116268715921041	0.001005171869218646	0.006659385994112334	0.03746506278435815	0.01575844482806209	0.1564940636610316	0.1563763653329349	0.02783972494007818	0.03061644587314086	0.00117914567435046	0.0548118979647522	0.001012377927909872	0.005415481070924147	0.0010070019589379	0.00217701069988008	0.0010095582512136	0.003916124088172566	0.01268165733314377	0.01924936725620868	0.004579997191597563	0.0229095808083583	0.01266411299625673	0.008299112918252621	-0.007376522421069408	0.006799438137551153	0.001008942144745167	0.001008210985715204	0.00100168632438763	0.001005148799341515	0.1076339510328759	0.001010561679572409	0.001025880467415622	0.00199263685928073	0.001005183760196917	0.001041387551058145	0.01707062999125513	0.04982780124759441	0.4898566907111768	0.5504392907516766	0.001000998474289205	0.001042957900110799	0.5417011903315672	0.001014953841704029	0.3742247152607343	0.001005363997439996	0.001022984489867192	0.001030963195176421	0.001023702946361799	0.09894701784829832	0.001018093553668007	0.001008595793685427	0.1925732530036582	0.001499544212773778	0.001005709790506379	0.001008935090121801	0.239112855984579	0.09564299033500478	0.001009000934382896	0.001009609042621714	0.3088039916224995	0.5533944377382741	0.001005231846313075	0.1178871863523528	0.001005314395229176	0.001006100739367278	0.001003125089154053	0.001004893268181223	0.001156064877394336	0.008219517782553823	0.001010139119357258	0.03197648139494443	0.08097700741878192	0.1056754259363415	0.1339607081315528	0.1735706574399914	0.006395170662756684	0.001364888789613029	0.01065604551881693	0.001437612607540889	0.02520125847725738	0.00441258126992651	0.00100883937330972	0.005936611460749885	0.03945411792178161	0.007601218782659272	0.04175511354907112	0.05147687721542624	0.04019743225201149	0.01057871760107023	0.001079353940085355	0.001033726951168971	0.03656663156836143	0.02068060132494202	0.1727093857076186	0.01966275415851571	0.001030684348517103	0.001013714621252063	0.00101388909281355	0.03912405182060283	0.03759558566989751	0.01149285221921434	0.001004301772550916	0.02946299837187392	0.1669993355551733	0.02352190955391097	0.001295708368212324	0.001009128211552266	0.001005915942508323	0.001007322886254652	0.007551012229925613	0.01806667423823791	0.004691517429048345	0.01913670058491418	0.01445476094407843	0.0102797869217348	-0.007316863025461771	0.005479777347941622	-3.537034434026019	-0.3698947908508277	0.02938238817100736	0.1087126775209717	-0.01073076548248912	-0.005435127334773892	0.804118412678105	-0.4912902243248899	-0.607524465349378	0.02580969424072672	-0.002816767025343381	0.2398371872971021	0.4350193364286107	1.176425905715173	2.050116262947596	1.694679067887779	-0.02052556446761422	-0.03268340742329962	-1.214914928513083	0.008648630977210262	0.8440302713794683	0.03864665538089175	-0.01281436440170485	0.00338151865897752	0.1411168117504124	1.852808444476727	-0.02902987351476326	-0.07511278555979435	1.176000789115302	0.01075111993257146	-0.002078339236691912	0.007496314974189502	-0.3886030070181141	0.4516169164960576	-0.003451174561126524	-0.006721343192989589	1.791628344696591	-0.03893396634331341	0.003445946131359344	0.7975148116926705	-0.0794364675042747	0.02072831377474187	0.009682437806631536	0.01415222393180359	0.01600771973094081	0.2432768825033778	0.001076873811088643	0.606754514146259	-0.1119635937286789	0.3918347453910448	0.2956346304161355	0.4604145082976612	-1.252276994483613	0.001170549481960089	-0.1159292117717577	0.002080978942001281	0.2076428659607935	0.01788542496586812	0.002154311130931871	-1.308217766072472	-2.040779317726104	0.2576035846010566	-0.09832686724382672	-0.8152393619563975	1.85312284801421	0.2809260408512171	-0.02833834789793988	0.0179080787679848	0.06893010221208894	0.4305965406076864	0.1700608626709594	-0.2488728901916024	0.1789016288238111	-0.007673051719297824	-0.004248192168867937	0.1074231205625016	0.1930957340787563	0.1521737665109134	0.01133548400122886	-0.2964643569930774	0.4984353475240106	-0.1303161429828874	0.2888560173550344	-0.002608288200998736	0.008750796312665069	0.0004603164447495021	2.435971036635289e-13	-4.259585404606166e-14
[truncated: 474,004 more chars]
