# Supplementary material for: Transtibial limb loss does not increase metabolic cost in three-dimensional computer simulations of human walking
Source: PeerJ. 2021 Aug 4;9:e11960. doi: 10.7717/peerj.11960 (PMC8349165; doi:10.7717/peerj.11960)
Supplement: Supplemental Information 1 — Each subject’s simulation output and Matlab code for generating plots presenting the data. [file peerj-09-11960-s001.zip › TTA3D_solns_rev/Pre/soln_walk_N50_wm100_S30.sto]

num_controls=92
num_derivatives=84
num_iterations=492
num_multipliers=2
num_parameters=0
num_slacks=2
num_states=242
objective=0.686849
objective_auxiliary_derivatives=0.000775
objective_contactAP=0.010490
objective_contactML=0.008069
objective_contactVE=0.012758
objective_control_effort=0.431499
objective_state_tracking=0.180319
objective_torsoGoal=0.042939
solver_duration=19162.422315
status=Solve_Succeeded
success=true
DataType=double
version=3
OpenSimVersion=4.2
endheader
time	/jointset/groundPelvis/pelvis_tilt/value	/jointset/groundPelvis/pelvis_list/value	/jointset/groundPelvis/pelvis_rotation/value	/jointset/groundPelvis/pelvis_tx/value	/jointset/groundPelvis/pelvis_ty/value	/jointset/groundPelvis/pelvis_tz/value	/jointset/hip_l/hip_flexion_l/value	/jointset/hip_l/hip_adduction_l/value	/jointset/hip_l/hip_rotation_l/value	/jointset/hip_r/hip_flexion_r/value	/jointset/hip_r/hip_adduction_r/value	/jointset/hip_r/hip_rotation_r/value	/jointset/lumbar/lumbar_ext/value	/jointset/lumbar/lumbar_bend/value	/jointset/lumbar/lumbar_rota/value	/jointset/patellofemoral_l/knee_angle_l_beta/value	/jointset/patellofemoral_r/knee_angle_r_beta/value	/jointset/knee_l/knee_angle_l/value	/jointset/knee_r/knee_angle_r/value	/jointset/shoulder_r/shoulder_flexion_r/value	/jointset/shoulder_r/shoulder_adduction_r/value	/jointset/shoulder_r/shoulder_rotation_r/value	/jointset/shoulder_l/shoulder_flexion_l/value	/jointset/shoulder_l/shoulder_adduction_l/value	/jointset/shoulder_l/shoulder_rotation_l/value	/jointset/ankle_l/ankle_angle_l/value	/jointset/ankle_r/ankle_angle_r/value	/jointset/elbow_r/elbow_flexion_r/value	/jointset/elbow_l/elbow_flexion_l/value	/jointset/subtalar_l/subtalar_angle_l/value	/jointset/subtalar_r/subtalar_angle_r/value	/jointset/mtp_l/mtp_angle_l/value	/jointset/mtp_r/mtp_angle_r/value	/jointset/groundPelvis/pelvis_tilt/speed	/jointset/groundPelvis/pelvis_list/speed	/jointset/groundPelvis/pelvis_rotation/speed	/jointset/groundPelvis/pelvis_tx/speed	/jointset/groundPelvis/pelvis_ty/speed	/jointset/groundPelvis/pelvis_tz/speed	/jointset/hip_l/hip_flexion_l/speed	/jointset/hip_l/hip_adduction_l/speed	/jointset/hip_l/hip_rotation_l/speed	/jointset/hip_r/hip_flexion_r/speed	/jointset/hip_r/hip_adduction_r/speed	/jointset/hip_r/hip_rotation_r/speed	/jointset/lumbar/lumbar_ext/speed	/jointset/lumbar/lumbar_bend/speed	/jointset/lumbar/lumbar_rota/speed	/jointset/patellofemoral_l/knee_angle_l_beta/speed	/jointset/patellofemoral_r/knee_angle_r_beta/speed	/jointset/knee_l/knee_angle_l/speed	/jointset/knee_r/knee_angle_r/speed	/jointset/shoulder_r/shoulder_flexion_r/speed	/jointset/shoulder_r/shoulder_adduction_r/speed	/jointset/shoulder_r/shoulder_rotation_r/speed	/jointset/shoulder_l/shoulder_flexion_l/speed	/jointset/shoulder_l/shoulder_adduction_l/speed	/jointset/shoulder_l/shoulder_rotation_l/speed	/jointset/ankle_l/ankle_angle_l/speed	/jointset/ankle_r/ankle_angle_r/speed	/jointset/elbow_r/elbow_flexion_r/speed	/jointset/elbow_l/elbow_flexion_l/speed	/jointset/subtalar_l/subtalar_angle_l/speed	/jointset/subtalar_r/subtalar_angle_r/speed	/jointset/mtp_l/mtp_angle_l/speed	/jointset/mtp_r/mtp_angle_r/speed	/forceset/addbrev_r/activation	/forceset/addbrev_r/normalized_tendon_force	/forceset/addlong_r/activation	/forceset/addlong_r/normalized_tendon_force	/forceset/addmagMid_r/activation	/forceset/addmagMid_r/normalized_tendon_force	/forceset/bflh_r/activation	/forceset/bflh_r/normalized_tendon_force	/forceset/bfsh_r/activation	/forceset/bfsh_r/normalized_tendon_force	/forceset/edl_r/activation	/forceset/edl_r/normalized_tendon_force	/forceset/ehl_r/activation	/forceset/ehl_r/normalized_tendon_force	/forceset/ercspn_r/activation	/forceset/ercspn_r/normalized_tendon_force	/forceset/extobl_r/activation	/forceset/extobl_r/normalized_tendon_force	/forceset/fdb_r/activation	/forceset/fdb_r/normalized_tendon_force	/forceset/fdl_r/activation	/forceset/fdl_r/normalized_tendon_force	/forceset/fhl_r/activation	/forceset/fhl_r/normalized_tendon_force	/forceset/gaslat_r/activation	/forceset/gaslat_r/normalized_tendon_force	/forceset/gasmed_r/activation	/forceset/gasmed_r/normalized_tendon_force	/forceset/glmax2_r/activation	/forceset/glmax2_r/normalized_tendon_force	/forceset/glmed2_r/activation	/forceset/glmed2_r/normalized_tendon_force	/forceset/glmin2_r/activation	/forceset/glmin2_r/normalized_tendon_force	/forceset/grac_r/activation	/forceset/grac_r/normalized_tendon_force	/forceset/iliacus_r/activation	/forceset/iliacus_r/normalized_tendon_force	/forceset/intobl_r/activation	/forceset/intobl_r/normalized_tendon_force	/forceset/obtext_r/activation	/forceset/obtext_r/normalized_tendon_force	/forceset/pect_r/activation	/forceset/pect_r/normalized_tendon_force	/forceset/perbrev_r/activation	/forceset/perbrev_r/normalized_tendon_force	/forceset/perlong_r/activation	/forceset/perlong_r/normalized_tendon_force	/forceset/pertert_r/activation	/forceset/pertert_r/normalized_tendon_force	/forceset/piri_r/activation	/forceset/piri_r/normalized_tendon_force	/forceset/popli_r/activation	/forceset/popli_r/normalized_tendon_force	/forceset/psoas_r/activation	/forceset/psoas_r/normalized_tendon_force	/forceset/quadfem_r/activation	/forceset/quadfem_r/normalized_tendon_force	/forceset/recabd_r/activation	/forceset/recabd_r/normalized_tendon_force	/forceset/recfem_r/activation	/forceset/recfem_r/normalized_tendon_force	/forceset/sart_r/activation	/forceset/sart_r/normalized_tendon_force	/forceset/semimem_r/activation	/forceset/semimem_r/normalized_tendon_force	/forceset/semiten_r/activation	/forceset/semiten_r/normalized_tendon_force	/forceset/soleus_r/activation	/forceset/soleus_r/normalized_tendon_force	/forceset/tfl_r/activation	/forceset/tfl_r/normalized_tendon_force	/forceset/tibant_r/activation	/forceset/tibant_r/normalized_tendon_force	/forceset/tibpost_r/activation	/forceset/tibpost_r/normalized_tendon_force	/forceset/tricox_r/activation	/forceset/tricox_r/normalized_tendon_force	/forceset/vasint_r/activation	/forceset/vasint_r/normalized_tendon_force	/forceset/vaslat_r/activation	/forceset/vaslat_r/normalized_tendon_force	/forceset/vasmed_r/activation	/forceset/vasmed_r/normalized_tendon_force	/forceset/addbrev_l/activation	/forceset/addbrev_l/normalized_tendon_force	/forceset/addlong_l/activation	/forceset/addlong_l/normalized_tendon_force	/forceset/addmagMid_l/activation	/forceset/addmagMid_l/normalized_tendon_force	/forceset/bflh_l/activation	/forceset/bflh_l/normalized_tendon_force	/forceset/bfsh_l/activation	/forceset/bfsh_l/normalized_tendon_force	/forceset/edl_l/activation	/forceset/edl_l/normalized_tendon_force	/forceset/ehl_l/activation	/forceset/ehl_l/normalized_tendon_force	/forceset/ercspn_l/activation	/forceset/ercspn_l/normalized_tendon_force	/forceset/extobl_l/activation	/forceset/extobl_l/normalized_tendon_force	/forceset/fdb_l/activation	/forceset/fdb_l/normalized_tendon_force	/forceset/fdl_l/activation	/forceset/fdl_l/normalized_tendon_force	/forceset/fhl_l/activation	/forceset/fhl_l/normalized_tendon_force	/forceset/gaslat_l/activation	/forceset/gaslat_l/normalized_tendon_force	/forceset/gasmed_l/activation	/forceset/gasmed_l/normalized_tendon_force	/forceset/glmax2_l/activation	/forceset/glmax2_l/normalized_tendon_force	/forceset/glmed2_l/activation	/forceset/glmed2_l/normalized_tendon_force	/forceset/glmin2_l/activation	/forceset/glmin2_l/normalized_tendon_force	/forceset/grac_l/activation	/forceset/grac_l/normalized_tendon_force	/forceset/iliacus_l/activation	/forceset/iliacus_l/normalized_tendon_force	/forceset/intobl_l/activation	/forceset/intobl_l/normalized_tendon_force	/forceset/obtext_l/activation	/forceset/obtext_l/normalized_tendon_force	/forceset/pect_l/activation	/forceset/pect_l/normalized_tendon_force	/forceset/perbrev_l/activation	/forceset/perbrev_l/normalized_tendon_force	/forceset/perlong_l/activation	/forceset/perlong_l/normalized_tendon_force	/forceset/pertert_l/activation	/forceset/pertert_l/normalized_tendon_force	/forceset/piri_l/activation	/forceset/piri_l/normalized_tendon_force	/forceset/popli_l/activation	/forceset/popli_l/normalized_tendon_force	/forceset/psoas_l/activation	/forceset/psoas_l/normalized_tendon_force	/forceset/quadfem_l/activation	/forceset/quadfem_l/normalized_tendon_force	/forceset/recabd_l/activation	/forceset/recabd_l/normalized_tendon_force	/forceset/recfem_l/activation	/forceset/recfem_l/normalized_tendon_force	/forceset/sart_l/activation	/forceset/sart_l/normalized_tendon_force	/forceset/semimem_l/activation	/forceset/semimem_l/normalized_tendon_force	/forceset/semiten_l/activation	/forceset/semiten_l/normalized_tendon_force	/forceset/soleus_l/activation	/forceset/soleus_l/normalized_tendon_force	/forceset/tfl_l/activation	/forceset/tfl_l/normalized_tendon_force	/forceset/tibant_l/activation	/forceset/tibant_l/normalized_tendon_force	/forceset/tibpost_l/activation	/forceset/tibpost_l/normalized_tendon_force	/forceset/tricox_l/activation	/forceset/tricox_l/normalized_tendon_force	/forceset/vasint_l/activation	/forceset/vasint_l/normalized_tendon_force	/forceset/vaslat_l/activation	/forceset/vaslat_l/normalized_tendon_force	/forceset/vasmed_l/activation	/forceset/vasmed_l/normalized_tendon_force	/forceset/shoulder_flexionAct_r/activation	/forceset/shoulder_adductionAct_r/activation	/forceset/shoulder_rotationAct_r/activation	/forceset/elbow_flexionAct_r/activation	/forceset/shoulder_flexionAct_l/activation	/forceset/shoulder_adductionAct_l/activation	/forceset/shoulder_rotationAct_l/activation	/forceset/elbow_flexionAct_l/activation	/forceset/addbrev_r	/forceset/addlong_r	/forceset/addmagMid_r	/forceset/bflh_r	/forceset/bfsh_r	/forceset/edl_r	/forceset/ehl_r	/forceset/ercspn_r	/forceset/extobl_r	/forceset/fdb_r	/forceset/fdl_r	/forceset/fhl_r	/forceset/gaslat_r	/forceset/gasmed_r	/forceset/glmax2_r	/forceset/glmed2_r	/forceset/glmin2_r	/forceset/grac_r	/forceset/iliacus_r	/forceset/intobl_r	/forceset/obtext_r	/forceset/pect_r	/forceset/perbrev_r	/forceset/perlong_r	/forceset/pertert_r	/forceset/piri_r	/forceset/popli_r	/forceset/psoas_r	/forceset/quadfem_r	/forceset/recabd_r	/forceset/recfem_r	/forceset/sart_r	/forceset/semimem_r	/forceset/semiten_r	/forceset/soleus_r	/forceset/tfl_r	/forceset/tibant_r	/forceset/tibpost_r	/forceset/tricox_r	/forceset/vasint_r	/forceset/vaslat_r	/forceset/vasmed_r	/forceset/addbrev_l	/forceset/addlong_l	/forceset/addmagMid_l	/forceset/bflh_l	/forceset/bfsh_l	/forceset/edl_l	/forceset/ehl_l	/forceset/ercspn_l	/forceset/extobl_l	/forceset/fdb_l	/forceset/fdl_l	/forceset/fhl_l	/forceset/gaslat_l	/forceset/gasmed_l	/forceset/glmax2_l	/forceset/glmed2_l	/forceset/glmin2_l	/forceset/grac_l	/forceset/iliacus_l	/forceset/intobl_l	/forceset/obtext_l	/forceset/pect_l	/forceset/perbrev_l	/forceset/perlong_l	/forceset/pertert_l	/forceset/piri_l	/forceset/popli_l	/forceset/psoas_l	/forceset/quadfem_l	/forceset/recabd_l	/forceset/recfem_l	/forceset/sart_l	/forceset/semimem_l	/forceset/semiten_l	/forceset/soleus_l	/forceset/tfl_l	/forceset/tibant_l	/forceset/tibpost_l	/forceset/tricox_l	/forceset/vasint_l	/forceset/vaslat_l	/forceset/vasmed_l	/forceset/shoulder_flexionAct_r	/forceset/shoulder_adductionAct_r	/forceset/shoulder_rotationAct_r	/forceset/elbow_flexionAct_r	/forceset/shoulder_flexionAct_l	/forceset/shoulder_adductionAct_l	/forceset/shoulder_rotationAct_l	/forceset/elbow_flexionAct_l	lambda_cid33_p0	lambda_cid34_p0	/forceset/addbrev_r/implicitderiv_normalized_tendon_force	/forceset/addlong_r/implicitderiv_normalized_tendon_force	/forceset/addmagMid_r/implicitderiv_normalized_tendon_force	/forceset/bflh_r/implicitderiv_normalized_tendon_force	/forceset/bfsh_r/implicitderiv_normalized_tendon_force	/forceset/edl_r/implicitderiv_normalized_tendon_force	/forceset/ehl_r/implicitderiv_normalized_tendon_force	/forceset/ercspn_r/implicitderiv_normalized_tendon_force	/forceset/extobl_r/implicitderiv_normalized_tendon_force	/forceset/fdb_r/implicitderiv_normalized_tendon_force	/forceset/fdl_r/implicitderiv_normalized_tendon_force	/forceset/fhl_r/implicitderiv_normalized_tendon_force	/forceset/gaslat_r/implicitderiv_normalized_tendon_force	/forceset/gasmed_r/implicitderiv_normalized_tendon_force	/forceset/glmax2_r/implicitderiv_normalized_tendon_force	/forceset/glmed2_r/implicitderiv_normalized_tendon_force	/forceset/glmin2_r/implicitderiv_normalized_tendon_force	/forceset/grac_r/implicitderiv_normalized_tendon_force	/forceset/iliacus_r/implicitderiv_normalized_tendon_force	/forceset/intobl_r/implicitderiv_normalized_tendon_force	/forceset/obtext_r/implicitderiv_normalized_tendon_force	/forceset/pect_r/implicitderiv_normalized_tendon_force	/forceset/perbrev_r/implicitderiv_normalized_tendon_force	/forceset/perlong_r/implicitderiv_normalized_tendon_force	/forceset/pertert_r/implicitderiv_normalized_tendon_force	/forceset/piri_r/implicitderiv_normalized_tendon_force	/forceset/popli_r/implicitderiv_normalized_tendon_force	/forceset/psoas_r/implicitderiv_normalized_tendon_force	/forceset/quadfem_r/implicitderiv_normalized_tendon_force	/forceset/recabd_r/implicitderiv_normalized_tendon_force	/forceset/recfem_r/implicitderiv_normalized_tendon_force	/forceset/sart_r/implicitderiv_normalized_tendon_force	/forceset/semimem_r/implicitderiv_normalized_tendon_force	/forceset/semiten_r/implicitderiv_normalized_tendon_force	/forceset/soleus_r/implicitderiv_normalized_tendon_force	/forceset/tfl_r/implicitderiv_normalized_tendon_force	/forceset/tibant_r/implicitderiv_normalized_tendon_force	/forceset/tibpost_r/implicitderiv_normalized_tendon_force	/forceset/tricox_r/implicitderiv_normalized_tendon_force	/forceset/vasint_r/implicitderiv_normalized_tendon_force	/forceset/vaslat_r/implicitderiv_normalized_tendon_force	/forceset/vasmed_r/implicitderiv_normalized_tendon_force	/forceset/addbrev_l/implicitderiv_normalized_tendon_force	/forceset/addlong_l/implicitderiv_normalized_tendon_force	/forceset/addmagMid_l/implicitderiv_normalized_tendon_force	/forceset/bflh_l/implicitderiv_normalized_tendon_force	/forceset/bfsh_l/implicitderiv_normalized_tendon_force	/forceset/edl_l/implicitderiv_normalized_tendon_force	/forceset/ehl_l/implicitderiv_normalized_tendon_force	/forceset/ercspn_l/implicitderiv_normalized_tendon_force	/forceset/extobl_l/implicitderiv_normalized_tendon_force	/forceset/fdb_l/implicitderiv_normalized_tendon_force	/forceset/fdl_l/implicitderiv_normalized_tendon_force	/forceset/fhl_l/implicitderiv_normalized_tendon_force	/forceset/gaslat_l/implicitderiv_normalized_tendon_force	/forceset/gasmed_l/implicitderiv_normalized_tendon_force	/forceset/glmax2_l/implicitderiv_normalized_tendon_force	/forceset/glmed2_l/implicitderiv_normalized_tendon_force	/forceset/glmin2_l/implicitderiv_normalized_tendon_force	/forceset/grac_l/implicitderiv_normalized_tendon_force	/forceset/iliacus_l/implicitderiv_normalized_tendon_force	/forceset/intobl_l/implicitderiv_normalized_tendon_force	/forceset/obtext_l/implicitderiv_normalized_tendon_force	/forceset/pect_l/implicitderiv_normalized_tendon_force	/forceset/perbrev_l/implicitderiv_normalized_tendon_force	/forceset/perlong_l/implicitderiv_normalized_tendon_force	/forceset/pertert_l/implicitderiv_normalized_tendon_force	/forceset/piri_l/implicitderiv_normalized_tendon_force	/forceset/popli_l/implicitderiv_normalized_tendon_force	/forceset/psoas_l/implicitderiv_normalized_tendon_force	/forceset/quadfem_l/implicitderiv_normalized_tendon_force	/forceset/recabd_l/implicitderiv_normalized_tendon_force	/forceset/recfem_l/implicitderiv_normalized_tendon_force	/forceset/sart_l/implicitderiv_normalized_tendon_force	/forceset/semimem_l/implicitderiv_normalized_tendon_force	/forceset/semiten_l/implicitderiv_normalized_tendon_force	/forceset/soleus_l/implicitderiv_normalized_tendon_force	/forceset/tfl_l/implicitderiv_normalized_tendon_force	/forceset/tibant_l/implicitderiv_normalized_tendon_force	/forceset/tibpost_l/implicitderiv_normalized_tendon_force	/forceset/tricox_l/implicitderiv_normalized_tendon_force	/forceset/vasint_l/implicitderiv_normalized_tendon_force	/forceset/vaslat_l/implicitderiv_normalized_tendon_force	/forceset/vasmed_l/implicitderiv_normalized_tendon_force	gamma_cid33_p0	gamma_cid34_p0
0	-0.06171039796148653	0.02415300778158267	0.1094782277766921	0.1622898869555068	0.8978918126797835	-0.007647230996569423	-0.2347855361438967	0.01788728538767888	-0.04741491332143128	0.5067861568751532	-0.03610867031250785	0.07768311368074021	-0.01399247132385853	-0.05453313859452422	-0.08630814442671442	0.2053124959431887	0.04882386447194226	-0.205312495943189	-0.04882386447193956	-0.3944967880494721	-0.01807847317790919	0.02303387883395812	0.1413956057608014	-0.1663948376720922	-0.02017856303111092	0.2096307561478628	0.0636277874379622	0.5492183913985914	0.9300440752418759	0.09710009161146901	0.1298064291587057	0.5926267789069887	0.07002158138508237	0.1531191449448718	-0.5332759577128711	0.3914569770245142	1.706836003679664	-0.04036818624988205	0.02543350935996944	-0.9949044324391265	-1.222901815226874	-1.104916346307934	0.02607697482396463	0.3853442497944995	-2.527440119079294	0.3993550830098737	0.8254152643852961	-0.6066917776020826	1.778120293571204	2.097073660357645	-1.778120293571203	-2.097073660357645	-0.3280084181654953	-0.1484217795587424	0.07992309453150928	-0.3012952126467592	0.1075045163904031	-0.2820242146375854	-2.231475636529515	-0.6887959911009158	-0.2314739041952719	0.3086047976059587	1.447816167771722	-0.3324499130647585	5.49280493297186	0.3184396291084066	0.04875810911922572	0.05389571319249873	0.03652390837751061	0.04087532819470594	0.0459084456109236	0.03911735763536599	0.03703577762082072	0.05378034699315304	0.003070067798890999	0.05071042904221359	0.2423035320365754	0.2420713911616409	0.2076111785398549	0.2295753243563754	0.1717614336169894	0.1543633929359004	0.001622992111541018	0.04020797329985788	0.03848349488547091	0.0580125268012776	0.001118276883288521	0.01450211658090057	0.001048848129228327	0.02745820307338908	0.001014348418161772	0.05398376152671511	0.001009320786947875	0.07838309957701795	0.01330309699064557	0.0235164851389121	0.001675822388586649	0.03114725359815464	0.003238307574057023	0.02647315733425141	0.02599306736484426	0.04224816134494816	0.001862523611751905	0.01085545008684157	0.04425974715758395	0.05425911551062401	0.07051338930922982	0.05351426761205177	0.02752961007898534	0.03154160877354231	0.006684470748000986	0.08744810844499047	0.01813425197654438	0.05486119895047509	0.2499458816335294	0.257432461312431	0.008279392969390323	0.0577404694454224	0.01129151087463164	0.04284018813096713	0.001347880510839242	0.01529768928187808	0.08812362594911231	0.07292888395940818	0.001011124933480555	0.018746293904109	0.001025903015650005	0.01804667228924303	0.001767040940295522	0.03274028486769956	0.03495478421168212	0.03273650756153615	0.02257822911852356	0.03606680341765706	0.001003009042561931	0.02690317178370737	0.001783468565152526	0.006518251204300568	0.2386562126641307	0.2820208636838313	0.001028455460476306	0.009304054509194819	0.04960400109383558	0.08062051680909564	0.01559869937688582	0.01876423254947939	0.01097937358842609	0.009997773186103445	0.01053983451142954	0.01030510230452682	0.001011099436403188	0.02975389076977819	0.001010594423693126	0.04101364998165116	0.001001667825882565	0.00531728462780057	0.001004440709385512	0.003671052246240894	0.1363573218230372	0.1437651839610384	0.001189798115756134	0.0287037072483875	0.001242999702480204	0.02082080129982917	0.02876580928680399	0.03211988146242655	0.001004755362009749	0.02512299977400013	0.1780714562028618	0.1616924790400745	0.06059408429283029	0.06520158079249491	0.1662614590390943	0.1385224896913414	0.372131865715782	0.2726756503611076	0.3995503799995911	0.2860491334694966	0.001000939066283517	0.004163322814774914	0.001006456219630721	0.01010901500671142	0.3500465911083396	0.2727438116778718	0.001015632456567398	0.01839825482297024	0.407939354252724	0.4316125981211142	0.00100431263256209	0.01528561916851003	0.001021970939554695	0.008373459884548141	0.001028016991360101	0.01361113692958636	0.1677548027922917	0.180743114170544	0.2973915055329127	0.271227007044498	0.001070163634199492	0.01214662041556786	0.001006679793085413	0.007095853443658102	0.2285161385479008	0.2086018421229964	0.005876759229424568	0.02535854753320586	0.001005610830124707	0.004080613280399359	0.001007964404512024	0.01811479845688388	0.1601182913730073	0.1893167657878487	0.10402782113998	0.1311354975286433	0.001008897104020342	0.0006869441999031344	0.001009925391487246	0.006854262747216903	0.3068314071631343	0.2251984936961189	0.5189847579895283	0.5141247711357717	0.001013166193412026	0.02220271721928641	0.03744052491536095	0.04388443468260481	0.001004249108074331	0.02870042584063528	0.001005721423913545	0.008050044215079414	0.001002325189618029	0.004972667952779447	0.001004566364352544	0.005260184696482544	-0.01552724536891677	0.0204620943996081	-0.008278880676961588	0.002510520768011191	-0.03746163325168219	-0.00550319111606096	0.001498756315434939	0.007493947238248138	0.04481850228472865	0.02143171766320295	0.03515734913687891	0.03238444725839225	0.001143482700010962	0.2721609666057445	0.2025405906007507	0.1531251628238927	0.001054801275825106	0.04407370365814503	0.001096329508987544	0.001031547996293621	0.001014989588735179	0.001010022798857869	0.0119219565149784	0.001047655421536544	0.001052224382720316	0.02405843426209319	0.001048852301684079	0.008606769079625251	0.01218360610393814	0.02625980016342405	0.01148170932929887	0.03964666150146524	0.2904807335747104	0.001044235779213719	0.001158260140131676	0.001031000084284796	0.001119880080167806	0.001016674749139632	0.001015604277987055	0.001054042574553522	0.04764939416796576	0.03331941672469216	0.001003194692936015	0.001046618468691593	0.1744641955557359	0.001014103373014072	0.001036675584211194	0.03199431583999669	0.02189146634114611	0.02151526367844126	0.001016111594976826	0.001014822171684039	0.001002242146368266	0.001006109867958435	0.151646706835	0.001008256036212782	0.001012581943210452	0.02911369231463032	0.00100643349314262	0.28329030445993	0.06519705555495546	0.211156266838932	0.3672738995349927	0.38946119373835	0.001001166986465902	0.001004219834481655	0.1663003607443838	0.001021200040949885	0.4139404377729551	0.001006017142996251	0.001026537793927837	0.001036607927778441	0.2877487639383987	0.3857288870848987	0.001065260393301301	0.001007194104014832	0.2489765512241657	0.009879593983968428	0.001006663957995229	0.001010967019230528	0.1053113111806821	0.1060107368056091	0.001013136772375284	0.001013877896233256	0.3282447131444962	0.3950444238542875	0.001003559944905488	0.001078586407183421	0.001004828340536277	0.001006702326078779	0.001002646774097357	0.001005316928863478	-0.02084219393171839	0.02081397682253288	-0.008850639777338217	0.005870558525927827	-0.04507970527938254	-0.009298666106394946	0.0008953178740292664	0.006166423938417485	-1.359962095098116	-2.508529421695652	-0.3005556067228745	-0.8683434856525298	-0.6196773800319642	-0.6160783864497071	-0.2347379743689011	0.9069875600374055	0.4834665146153101	-0.9158130694513325	-0.03736411647709182	0.2590099699990001	0.03412890311670642	0.01197366196388343	-0.3643539294786737	-0.5405609363724037	-0.1035771428916154	0.06053645830035926	0.04218725087066201	-0.2172230493505074	-0.03184399703358685	-1.968089153090729	-2.913173736872925	-0.1163371685812015	-0.06842483205382918	0.6569906262390226	1.353961383952766	-0.542584183189471	-0.7452664642775155	-0.02489205417295898	-3.475275724897653	-0.007966593706728824	0.1028963646903994	-0.05980820112117341	0.27942382582013	0.4884112970736488	-0.09875441987928653	0.03697034053282933	-0.657720788362971	0.03117722603430075	-2.249628956021496	1.016797694718552	0.5124792118648256	0.5235115442313509	0.1010280217538255	0.2188306964815096	0.002464163683377008	-0.01903845026589915	0.4080119023164968	0.09280864530293123	0.06854866355979435	0.03424938949469541	0.07131508080187397	4.342166375971592	0.5637033572520944	1.759050827684163	-1.71563388090893	-1.999442511599382	-0.01412048581623791	-0.05452201929051467	-5.541306907047519	0.00959528133450427	0.3168902399398026	0.08657130858533375	0.02083897130210014	0.01995587053345822	3.051889691551943	2.610079343046304	0.09763222448237474	-0.1135520704732866	0.1382978121014419	0.2949899441427929	0.05245150770130455	0.01251677120899678	-2.032904166832943	0.04880434212261656	-0.01146405477067048	-0.0143869247215036	-0.5311606034135109	-3.353094231719733	0.1852750016572153	-1.446971088500902	-0.0637526375650382	0.03728563935139693	0.02486172680477597	0.02372739596027206	3.4946701327247e-13	-6.429139020708721e-14
0.01	-0.05968644945430654	0.01883218066643001	0.1122356703853659	0.1796186546215935	0.8976578910340972	-0.007289311576700167	-0.2445290340676607	0.00592582807691431	-0.05828447134910887	0.5064448483573314	-0.03125952406146588	0.04982989320773945	-0.009855024155692142	-0.04617691906231506	-0.09136224120381425	0.2245968551553693	0.07399034356294952	-0.2245968551553708	-0.07399034356291902	-0.3982446252167897	-0.01975728450388805	0.02362111158266651	0.1368199145529725	-0.1652361015130176	-0.02305592903324489	0.184388526636402	0.04933691114445938	0.5478849460066478	0.9329702525199579	0.1082566197524133	0.11683242553216	0.6496212765244936	0.07437404861011196	0.2537004145953909	-0.5286492391398157	0.1616548084991365	1.757860371141132	-0.005972350415543567	0.04529224900815459	-0.9398343336692185	-1.163761430324997	-1.067168412027223	-0.1181284540437704	0.5651077062243116	-2.977950383867766	0.4228221377773329	0.8447417695794657	-0.405623464498721	2.106664746105489	2.862934824874632	-2.106664746105487	-2.862934824874604	-0.4118503565188673	-0.1874900068655276	0.04113423073405063	-0.6064602790499156	0.1273118361880087	-0.2922111466235798	-2.816298337772089	-2.026105742170367	-0.05415367775613195	0.2601908548441579	0.7642055756463729	-2.109888094748054	5.887247984471031	0.4724401917011027	0.05162111404551051	0.05523309915231672	0.03419845382425746	0.0375010460828018	0.04998742683273307	0.04048164360031564	0.03631139186184549	0.04882632604834307	0.002113538353047588	0.04834130037522147	0.2550776640783973	0.2564164650932526	0.2122792470883781	0.2439574905566581	0.1617528048258343	0.1445112559256304	0.001348187179581927	0.03971674152577941	0.03826160845859448	0.05952713445989558	0.001103339493662623	0.01498843723287478	0.001040132006482561	0.02760787246631862	0.001013971059014062	0.04878542818349343	0.001009185980815661	0.07054437947038651	0.01605319634496972	0.02560104311047056	0.001362468894468429	0.03192801532834129	0.002164252245890859	0.02710723597448874	0.02615157430749825	0.04122189137220129	0.001459262127889327	0.01067375742657115	0.02692408611422647	0.03844195726485954	0.05525390420532404	0.03644468189337576	0.02788822650082266	0.03135496050704478	0.0148185523687106	0.08538573234955593	0.02833709206864143	0.05707875287996823	0.2641166777455217	0.274381440846416	0.004774454723293063	0.05314356330502633	0.006391232372635032	0.03651393453758373	0.001190691237884991	0.01511660233207004	0.06819182391143205	0.05207156366522309	0.001012634904335561	0.01880495806759911	0.001026398832203715	0.01925600614955566	0.001413872496033091	0.03221288789348015	0.03783000543301231	0.03300261400511891	0.02611442619423867	0.0381316351791578	0.001003179034246239	0.02499433727046605	0.001417658526829336	0.006813839032996388	0.2308427027267427	0.2920015409286227	0.001021488590063703	0.009758099609003501	0.0310023385756929	0.06432759548587558	0.03237223825077622	0.03423144485475646	0.02316867808096715	0.01849167532637133	0.02277057554482255	0.01899786584780178	0.001014099943413853	0.03113001084457582	0.004885399947515437	0.04693832352850538	0.00100186504875299	0.005452788546451436	0.001004982379004182	0.003453878981442139	0.1448602591554483	0.1476223946848338	0.001100286784818054	0.02945793442734475	0.001129115605249527	0.02129444619448953	0.03019847693515881	0.03346719691540206	0.001005200521834407	0.02590493745551373	0.2238684842646088	0.2057805427164328	0.06373440286027771	0.07034944812111039	0.1862128533316168	0.1559661660627435	0.3672277846897546	0.2529493076633562	0.3920350065436617	0.2631826384400184	0.001000964537967302	0.004086563906105818	0.001004960883125162	0.009431005117646102	0.274303373742594	0.2189611440972864	0.001017728000292006	0.01849215233797118	0.4083955479404222	0.4323195933361985	0.001004936305659735	0.01612345610623495	0.001022377857559373	0.00854511644797762	0.001030768836608398	0.01388708279434385	0.2191351601144635	0.2063537490705212	0.324676725024538	0.292445035849553	0.001064927207416664	0.01307604684829396	0.001006330650011001	0.006076337993536753	0.2369055723195695	0.2087326615261717	0.01058780320501299	0.03038398296333501	0.001005664677673093	0.004120941044947436	0.001008869086447192	0.018252388180857	0.1276001751615669	0.1643432556175264	0.1040032195965516	0.1307251852892737	0.001010536260017548	0.0005583210135706023	0.001011235953006576	0.006700539994334135	0.31124182432069	0.2174643415184596	0.4733046179278764	0.4797963312475502	0.001008191720436785	0.02414378815562952	0.02053459822847513	0.02907965699938775	0.001004169801640328	0.02804602594891503	0.001005648282440867	0.008410806924038051	0.001002259579493461	0.005228828624720733	0.001004493711545666	0.005493397522660847	-0.01745900338345804	0.0209369104485703	-0.008857413707978932	0.003219977544646281	-0.04423888778317953	-0.009857644589936912	0.0006403015589833558	0.004158976655319842	0.06394566503369596	0.03997879833714123	0.07182230136233325	0.03808355369868832	0.001085244651011166	0.2839805931180323	0.2360362246089728	0.1391185210802614	0.001067471576882631	0.03278516106842449	0.001080561614610837	0.001030646997210207	0.001012384292684536	0.001008218970207138	0.02511798440172645	0.001025608122844971	0.001027942752123981	0.0282671566454065	0.001029775136013605	0.004806640767441295	0.05544987585284317	0.03003416288876854	0.03388417078836928	0.03985973732856249	0.2900944475675299	0.001051487407477433	0.001116981138717531	0.001023501534753185	0.07511055525472451	0.001012117811069765	0.001036484545489725	0.00103826398131112	0.03563202171768848	0.02733157648335072	0.001003492369247731	0.001027163496902196	0.2535843914266997	0.001014351407262612	0.0152055379950711	0.06779536602126351	0.04914794101790451	0.0487791177507873	0.00101816261794694	0.01566580228236811	0.001001924890355028	0.001005069077368538	0.1632245951136782	0.001006089759885669	0.001008764681119561	0.03417127218644394	0.001005012560874651	0.3170940777483337	0.06986766543300656	0.2253115470262453	0.3476421338765656	0.3636800509054332	0.00100084218521964	0.001002715041367353	0.08366497908021972	0.001018816459164683	0.4052835695416162	0.001005220019125444	0.001019639994215295	0.001031115721799099	0.3196464108980808	0.3716359361705896	0.001054582749934213	0.001004929322744448	0.2544914029055326	0.02049589254888346	0.001004922654877506	0.001008832149553888	0.05316915351219845	0.1021926884468568	0.001011485186601128	0.001011518530097108	0.3124918018759641	0.3429158769336322	0.001002553472534678	0.001044163351966282	0.001003460261141941	0.001004615954872043	0.001001805933073466	0.001003657622072635	-0.01668420895939042	0.02151007339836317	-0.009441365883508678	0.001808969536255538	-0.0503434883177141	-0.01465928085064631	-0.0004221662495048374	-0.0007819517540864594	-2.182512504457135	-2.201092261267073	0.5346505310161777	0.1575912220518813	0.7759308989098248	-0.3691374736354052	-0.2349920312725211	1.790339383126695	2.168295886732569	-1.045159365123012	-0.05521142001680045	-0.01516811444361808	0.05477422722841539	0.01703015824807208	-0.6179372524675659	-0.9470345728552038	0.4674275076824013	0.08850736391561778	0.09067995351890164	0.002545065204702798	-0.005735252040361454	-1.252203339309782	-0.6621007035733633	0.07283416258855289	-0.2821419712625383	-0.1004593257701369	1.727533359555747	-0.3913009911013622	-0.5241800475990592	-0.01232309830761325	-0.7791110918219056	0.01240880999909437	0.1332472439402066	-0.04418977752895545	-0.2147824043650913	-0.03678270853982895	-0.2432946687360882	0.02857295860863437	2.402207175845157	0.05402256659036591	-1.075816089719345	2.007967051289209	1.148060667689791	1.169274027128508	0.1536498961528155	0.8959721836059741	0.01838557201544398	-0.02444073288599651	0.3531737519180869	0.06909545238281747	0.04084842124172211	0.2240403943813772	0.0831334078677872	4.439543958141063	0.4855324179762976	1.728241710296045	-2.22412541908323	-2.565187629534273	-0.003664706999586538	-0.07116208911458713	-5.388699183325987	0.006895050325379589	-0.1639471875760906	0.08199692274742562	0.01382867001447458	0.03039138733864134	2.04037732925159	1.585569763494909	0.09233148622505849	-0.09004186060771226	-0.1496919835297479	0.677361916787303	-0.02121911171186243	0.01416977999736629	-2.947485831401595	-0.1260200722545944	-0.01450231555842299	-0.01691533356692475	-1.01143596032547	-3.513677559032412	0.2142124858018477	-1.383496713059652	-0.06517344810931575	0.03829311687775787	0.02820721360327518	0.02502446057730993	-6.657697473870476e-14	-1.600607003258393e-14
0.02	-0.05659579250779532	0.01362482752247319	0.1127437892224946	0.1974259512103601	0.8977812415217094	-0.006758548528628575	-0.2533030064444944	-0.005275378886913707	-0.06872174461802927	0.5039477922809613	-0.02519406207182143	0.01942917783644764	-0.00564227282389014	-0.03766004065290075	-0.09445053145038473	0.2480040548101146	0.104616814310102	-0.2480040548101132	-0.1046168143101082	-0.4025396220042552	-0.02183126373976236	0.02392877895912956	0.1294140551772422	-0.1637872185331307	-0.02599802918029961	0.1533182279522395	0.02597114310320981	0.5477565477722365	0.9349190962754494	0.1119985254289648	0.09065792161367126	0.7099948064752415	0.07787811273517352	0.3664608328244695	-0.5105811634767514	-0.05840777728386674	1.802541788215657	0.03108624046059368	0.06000223500043721	-0.8009993230561323	-1.070851745846643	-1.01845939455557	-0.4050725368745274	0.6286073975064724	-3.036939098739222	0.4144159158710273	0.8575470397822758	-0.2135304715073244	2.602688382084373	3.189071991586719	-2.602688382084372	-3.189071991586718	-0.4374403421951727	-0.2274553615364993	0.02401002008266577	-0.8673288462276064	0.1655338805529036	-0.2949710436217143	-3.397089471069378	-2.503774340642728	0.009535527311554071	0.1131380930876781	-0.03510832510634136	-2.97254997145315	6.168611399620943	0.1487590091151637	0.06182192307723722	0.06392107845893891	0.04160925371936394	0.04330923581125672	0.06868689140364087	0.05230390213122083	0.03859004720286782	0.04650936409795114	0.001603964571878566	0.04609250297195826	0.2673697939100776	0.2744444219609875	0.2274900667701805	0.2684478253168658	0.1500460852999089	0.1336493049833108	0.001216976695819917	0.03921716126577005	0.03283941435866952	0.0565275709890489	0.001087986280430348	0.01543038112443343	0.001035325019571073	0.02778020507088578	0.001012479189078609	0.04277252621120468	0.001008216250072507	0.06104537836172327	0.02382246941859057	0.0318038107020424	0.001194584317284918	0.03277523040000981	0.001612343937276208	0.02840778593157106	0.02823856865910952	0.04211058285698367	0.001247761608090737	0.01071593070571209	0.01559394244030217	0.02807783185959251	0.06594609529381493	0.03704510760608309	0.02986815588763906	0.03287482497091312	0.02966785627129028	0.08304343733497112	0.03363729436949144	0.05511242272643658	0.2730086600013991	0.2858171052378673	0.002994552409611288	0.0496243706991838	0.003859278445045924	0.03227267131475912	0.001108318629604746	0.01503127206468046	0.08868112610016256	0.05568820696583138	0.001011109906160772	0.01884865770529057	0.00103709143758454	0.02059715389950377	0.001229151677023437	0.03188611764110755	0.0336998051085205	0.02866926212896875	0.02507902099365614	0.03610439397145606	0.001003412900434169	0.02283163468955196	0.001224761614946593	0.007218225044615081	0.2541303402597294	0.3250320259712534	0.001018130791082684	0.01027232129431431	0.02739574622294455	0.05776697939285868	0.05741660853733982	0.05755001927432696	0.04217628423935964	0.03219417556994518	0.04180623567544306	0.03277524010121369	0.001016625462367099	0.03241596675156554	0.01402430885226508	0.05753045706800556	0.001001804901066698	0.005559975106604016	0.001004732420342963	0.00318134698463012	0.154491778630942	0.1506235291889302	0.001054449102510069	0.03030678953399655	0.001070258685439791	0.02193113184222949	0.03333899108976867	0.03637722321563649	0.001004712166511851	0.02674688697873016	0.2633335328911074	0.2497653101797103	0.06754152115810584	0.0753054753421217	0.2035502351779438	0.1730584691712553	0.3574903851599252	0.2283033267705959	0.3785950150609338	0.2349187581740327	0.001000814783849415	0.004041360453296366	0.001003460811573018	0.008884130612589273	0.1907993369612424	0.1615003765262983	0.00101758290367808	0.01849037240266649	0.4059492632235374	0.4285645345565333	0.001004849222870973	0.01694557449976399	0.00101913069170483	0.008656759857209205	0.001029396772826684	0.01412212637443586	0.2609069181934549	0.2209534615717322	0.3375930245073007	0.3019792692250116	0.001056969042352912	0.01407481862302674	0.001005023207486898	0.005301199410325333	0.2441952257278587	0.2048568414111418	0.01813172521573697	0.03825108136696358	0.001004820499418536	0.004119567908017368	0.001008253241769551	0.01838156619431766	0.08525454280015798	0.1306532898763706	0.1023777576445367	0.1287120304384274	0.001010529231609366	0.000392063227497809	0.001010710647198263	0.00650480192157883	0.3087968315698673	0.2050544519254393	0.4246973611403878	0.4438295436929743	0.001005202192035568	0.02671243293917658	0.01134314131581392	0.01882425512310819	0.001003445783438627	0.02743603473173962	0.001004568020512654	0.008884430841428542	0.001001806156966926	0.005573548345273129	0.001003627331698471	0.005802859734096635	-0.01533093274008596	0.02155924684877845	-0.009444075455764927	0.0007487371437427041	-0.0500071613192327	-0.01488287224406314	-0.0005241727755232002	-0.001584930667325468	0.08307282778266839	0.05852587901107929	0.1084872535877871	0.04378266013898093	0.00102700660200921	0.2958002196303191	0.2695318586171944	0.1251118793366365	0.001080141877939079	0.02149661847870605	0.001064793720242798	0.001029745998127439	0.001009778996624135	0.001006415141545219	0.03831401228846239	0.001003560824153052	0.001003661121536449	0.03247587902871948	0.001010697970348553	0.00100651245525472	0.09871614560174712	0.03380852561411414	0.05628663224743233	0.04007281315565556	0.289708161560342	0.001058739035739207	0.00107570213728976	0.001016002985225648	0.1491012304292785	0.001007560872992799	0.00105736481299329	0.001022485388068669	0.02361464926741184	0.02134373624200903	0.001003790045527253	0.001007708525118109	0.3327045872976656	0.001014599441513626	0.02937440040592891	0.10359641620253	0.0764044156946606	0.07604297182313235	0.001020213640914213	0.03031678239305321	0.001001607634345888	0.001004028286778681	0.1748024833923566	0.001003923483560808	0.001004947419031623	0.03922885205825221	0.001003591628607138	0.3508978510367372	0.07453827531105835	0.2394668272135591	0.3280103682181384	0.3378989080725166	0.001000517383972957	0.001001210248255229	0.001029597416059355	0.001016432877379046	0.3966267013102786	0.00100442289526659	0.001012742194501547	0.001025623515816294	0.3515440578577622	0.3575429852562798	0.001043905106566164	0.001002664541474555	0.2600062545869001	0.03111219111379717	0.001003181351760711	0.001006697279875669	0.001026995843717498	0.09837464008810508	0.001009833600827174	0.001009159163960328	0.2967388906074321	0.2907873300129777	0.001001547000168743	0.001009740296746518	0.001002092181747155	0.001002529583665685	0.001000965092050335	0.001001998315282214	-0.01252622398706257	0.02220616997419401	-0.01003209198967906	-0.00225261945341654	-0.05560727135604584	-0.02001989559489768	-0.001739650373038952	-0.007730327446589982	-3.403312671321454	-1.819453117892649	1.169563062590631	0.96815088241368	1.471917133152318	-0.08866658756947629	-0.2106717216171474	1.643564147262724	2.505100226602158	-1.117775855829301	-0.03903381368334652	-0.6438242558941171	0.0252535510266429	0.01650630429325783	-0.5272676553032779	-0.8726171367951981	0.7200647810969133	0.0738271265944864	0.1754815142528044	0.1657692421421271	0.01292919085889429	-0.8774825849750958	0.6208285493755906	0.2249653774375573	-0.1244086158974252	-0.1797861903635417	0.2512983554581092	-0.327041476277354	-0.3282683901867846	-0.005740717755439902	1.419516994114558	-0.01095950593661849	0.1292591426272275	-0.01968285674021096	-0.6404678381319436	-0.3300032967757425	-0.1495280334231388	0.05872997712804522	3.952240771209622	0.04321254313965102	-0.3031679099725002	2.587070117579102	1.554198832528779	1.540433686260962	0.08299518817125363	1.152322695001489	-0.003199308104216308	-0.03011019667342477	0.2367966583793657	0.1117342308491557	0.1011568141944164	0.3467915589408954	0.08331744914673213	4.321507133355297	0.5253353357323179	1.688776175107063	-2.699561519910477	-3.078919558901294	-0.007809394628928797	-0.02829494248680942	-6.276926905118763	-0.009540208726803249	-0.5755205590111476	0.08342759980349422	0.008836340438338071	0.01177541356681945	0.8497052117975361	0.2733202571247837	0.1115012928541235	-0.06467669709557304	-0.6630300915382394	0.8633225388344022	0.04411132743183242	0.01083443003120715	-3.776195281007714	-0.2717641801685735	-0.01899097471728414	-0.02278998870314673	-1.466308086488479	-3.680763764989749	0.3107897711024515	-0.5370959271060023	-0.05487090266624545	0.05985788104282003	0.04257353653048346	0.03897727301505622	-4.826209627498795e-13	3.227925014191934e-14
0.03	-0.05211829746381129	0.008239704390916824	0.1113165134682332	0.2156404381253277	0.8983099520916029	-0.006117835239443071	-0.2603259987725811	-0.01594686733126773	-0.07860811956282981	0.4972749817185282	-0.01870136942610828	-0.01011243410874391	-0.001871377903281021	-0.02854748742809213	-0.0958865996464864	0.277362356810202	0.1343379994274976	-0.2773623568101995	-0.1343379994274604	-0.4066074834887132	-0.0243424136795925	0.02416596137597675	0.1197220709259636	-0.1617817729387809	-0.02894293888120952	0.1165990707742877	0.004234459168933623	0.5473601552075672	0.9347394188661253	0.1073716498050404	0.06362543668636492	0.7722225166769539	0.0795519420094082	0.5190240611616216	-0.5766721012592668	-0.225241659403674	1.83674196660568	0.07467519220750339	0.06864209931228693	-0.5693944443688551	-1.074977328851142	-0.9606973958894137	-0.9123580175835181	0.6864826231443717	-2.861918688138314	0.3440556180180361	0.9741003333093478	-0.07662583484820319	3.30022826212544	2.737293910091608	-3.300228262125436	-2.737293910091595	-0.3616891394910489	-0.273923839509879	0.02488790223523663	-1.062497696937211	0.2363854610286793	-0.2932625708215377	-3.940472363591315	-1.948688708729331	-0.1052754352722716	-0.156590725943135	-0.8910742616113151	-2.452703933942613	6.205752248894531	0.2198931283657833	0.06281493409951966	0.06633425866619583	0.0422968708959798	0.04651431025495533	0.08018248381099592	0.0592033943246343	0.04000864976245013	0.04524089772711039	0.001320931664064685	0.04426071752335134	0.2828414756397987	0.2869552149153222	0.2481675965672096	0.2877157514528246	0.1338739591444642	0.1193424241248091	0.001148751146504637	0.03851825998513408	0.02785078467185416	0.05094229838013759	0.00107097811981049	0.01562286956044511	0.001029961778384863	0.02793219260669453	0.001010351638043198	0.03831587501985341	0.001006800996587446	0.05368298143830266	0.03234123509447211	0.03813806710476835	0.006243112629603295	0.03822702425821051	0.005741395877184217	0.03523003837877102	0.02728304012434461	0.04098891333993542	0.00113214869219579	0.01095025926865926	0.008599321599199225	0.02107408087331093	0.06892748212094763	0.03700859913131443	0.02807956557434648	0.03168105972784845	0.05231366222337454	0.08680189005326579	0.04349483364900423	0.05706603651194626	0.2824664790527359	0.2889653171731406	0.002043863240917855	0.04651260353219366	0.002498711174886471	0.02955056167765178	0.001061958533374121	0.01500680439108225	0.09770968049964572	0.05608896003062169	0.001011204706163919	0.01885647819256652	0.001040588947462523	0.02182059646941637	0.001126955779010909	0.03180027704707106	0.03290752995274825	0.02504616310982344	0.02582024917135703	0.03538570944162046	0.001003238649520843	0.0215456154727038	0.001120700017184968	0.007785315233826381	0.2870649534978926	0.3563042216553283	0.001015169126389525	0.0105474093677715	0.02473871772988914	0.05303454438015497	0.08023098882502654	0.07908530650773909	0.06018250886415693	0.04559376189691859	0.05958696350884315	0.04570924219409679	0.009916235825894721	0.04290958557919036	0.04377626962274705	0.08450860732384145	0.00100201555387901	0.005686748524654162	0.001005357348026293	0.002859652006707746	0.1648628852185516	0.1518241687824069	0.001029742774166063	0.03130051302077728	0.001038312703092415	0.02280671293339083	0.03673347412856169	0.03988917228912653	0.001004876637384433	0.02766403275797886	0.2956555434736933	0.2913021536349965	0.07933775712429626	0.08253456624016324	0.2190389167466497	0.1897112609561644	0.3404180991346132	0.1991299751889839	0.3569860889586524	0.2019367683502572	0.001000684923605859	0.004032151335117458	0.001002362485770838	0.008419119479559933	0.1174877822320588	0.1046654263721218	0.001026720771722859	0.01839534540000665	0.3982662631689934	0.4189405824054787	0.002431698664816819	0.01949549322153904	0.001016815689220582	0.008796621289976875	0.001030982279887674	0.01435650043318536	0.275716214727245	0.2209149109334059	0.3325364543185576	0.2975199650909126	0.001047579312684609	0.01512818844277425	0.001003919082912145	0.004686660335867759	0.247205881256965	0.1943857688716702	0.02849335891263858	0.04885719707788253	0.001004170015052612	0.004185991922796366	0.001008673429727406	0.01849449160148028	0.04853174155996205	0.1001312945875069	0.1008851477786305	0.1263043786710073	0.001047444996487585	0.0002007971513074896	0.001015602967335297	0.006269856207423747	0.2963265140084432	0.1881447114276601	0.3768548351601217	0.4056000304752644	0.001003498897921487	0.03008497490957726	0.006357975728929078	0.01448981897515761	0.001002868047283887	0.02690475997598604	0.001003513760081798	0.00952014936790962	0.001001369767853349	0.006041105602589763	0.001002784185477475	0.006219480372610536	-0.01213243837454266	0.02193981509648762	-0.01004709085293828	-0.001676675855655488	-0.05399002617504144	-0.0201668791903675	-0.001762162964702821	-0.006222485809234519	0.04750203453160988	0.02977515546715116	0.08337468480161463	0.03988585343068748	0.001024882027005655	0.3266555758273326	0.2993885795940424	0.09509201911896838	0.001075637170288935	0.02261209624098562	0.001043525631258821	0.001019839476841149	0.001006748616530605	0.001004408468600074	0.04525880151992704	0.02048660666275513	0.01776981301636276	0.02081921460140837	0.001012630476729826	0.001005969261789255	0.04992228832572412	0.0193779928121066	0.09899479594730347	0.06804635048626424	0.3099933476446013	0.001040072962478053	0.001066529921549959	0.001011746512889537	0.07506945258198902	0.001014469776129123	0.001033115072034451	0.001018876195308477	0.0390934004242377	0.03118161350963646	0.001002437356673095	0.001016246074761558	0.3631772998404253	0.001009960963683756	0.01519231698480238	0.1145393781449412	0.08714226982624096	0.08576873054115618	0.03487175735766558	0.118859113434947	0.001002765385456099	0.001007682446635067	0.1869480958179636	0.001004115580223494	0.001005156343974483	0.04194967896458218	0.001006279839079957	0.3622149451004283	0.1121653848974453	0.2514076145737514	0.2847532158570183	0.2879651250261574	0.001000577193924496	0.001001227298738152	0.00101872980171858	0.001052981944912622	0.3682173553759744	0.00638872506699161	0.001015814429057895	0.001038562610375732	0.2596269832971675	0.2904899773769462	0.001032645360756567	0.001002859300653744	0.2461720500169981	0.04785701132735535	0.001003756804737489	0.001011152692238786	0.00101582454495464	0.09915786931321914	0.001150196435619924	0.001030454327093144	0.2495936263883553	0.2571214640059807	0.001001878021405904	0.00101240550754217	0.001002414560740308	0.001002321028665579	0.001000873781932453	0.001001829264485311	-0.008618915518983059	0.02210729944203202	-0.01066210534071889	-0.0036413339768455	-0.0566790948860464	-0.02556847301304751	-0.003018163227213475	-0.009653767641259454	-4.485464094274481	-1.495609672682829	-0.6270140491299512	-0.3416004354226558	0.002650564545969974	-0.1709934195383778	-0.1585921130471186	1.074033372858465	1.613451894650891	-1.721655929396385	-0.09175395035540186	-0.4485410548970963	0.01395610255083367	0.01132207013106844	-0.3844418412986	-0.6307356313311047	0.5664618202463458	0.9337371529740016	1.113975018782954	-0.3664154589219921	0.03083028269355544	-0.5367276596266569	-0.5750686231930274	-0.4299031892341699	0.7910867474780141	0.5155696164952831	0.6467287790845244	-0.2905956601062199	-0.2216639278349164	-0.0003583580302219192	-1.057047039570301	0.006178156520086536	0.1176651189451898	0.001592364416665402	-0.0949991816843626	0.1511035552940138	-0.1205886358964564	0.05823069652145657	2.656104123629074	0.01518385718779686	-0.6273779903175739	1.770129221114187	1.154546898251875	1.083201065679497	1.821439355904841	3.950744293013478	0.02077439509483794	-0.03386010841160523	-0.0006103958791777042	0.09615366828423073	0.08605794787986107	0.3501587825804048	0.09971545261071954	3.932894432719684	0.9509608356817227	1.632282476577257	-3.117230651598299	-3.493851958751925	0.004316501496552795	-0.05295760331414352	-4.947111479482108	-0.01282639773406937	-1.383710740149858	0.40406751878641	0.01595401429370658	0.02903820819097054	-0.8878420371983038	-1.168828723024175	0.1032076152927337	-0.05657497829653865	-1.427406777152592	1.226698338205029	-0.01192756844721579	0.01159742511606694	-2.296688760352491	-0.2179412039952058	-0.01924817107538016	-0.02461371647727218	-1.918763988015398	-3.944299460038621	0.3746574138764027	-0.3291592631495397	-0.05110636283202205	0.07018138528228651	0.05234721068460205	0.04611421658536304	-5.84797681049122e-14	4.618276357631655e-14
0.04	-0.04641559358065868	0.001886812728775872	0.1082750703178009	0.234088517978992	0.8992751317428145	-0.005375673012978073	-0.2640068013681251	-0.02700555318054495	-0.08797332856556871	0.4860432630901764	-0.01113337977876551	-0.03761990388312909	0.00132469053315799	-0.01799529942461743	-0.0960419014901247	0.3146337449364725	0.1590052700759816	-0.3146337449364719	-0.1590052700759743	-0.4094845484899574	-0.02729272479155596	0.02445576578281293	0.1083355073803791	-0.159042904858394	-0.03184831408198589	0.0746341726990028	-0.01510515632185194	0.5453218111662735	0.931636938736793	0.09416089095806925	0.04122870453609247	0.8326862836165794	0.08295370095516695	0.6115026007046941	-0.7041348696074572	-0.3812412565150429	1.849260375955028	0.1183800569571099	0.08029202245633628	-0.132561376548594	-1.14829122683441	-0.9142262061414757	-1.316854150009084	0.8436667978248379	-2.630110664582922	0.2994506191709413	1.145473995463897	0.04262279897636434	4.185305607321089	2.178289097803943	-4.185305607321089	-2.178289097803942	-0.1992810455524754	-0.3152875959621225	0.03453441808054935	-1.206244705089323	0.3122183777603399	-0.2870641435949992	-4.446237650536314	-2.024360651953902	-0.3188547680129727	-0.471422450914158	-1.751884969715523	-2.04539941604801	5.815822747203726	0.4943449434200748	0.04715006042795176	0.05257905691591345	0.02913283018754059	0.0361879382676665	0.07544261563702931	0.05425029860228681	0.0389456969669482	0.04297016104842875	0.001178210249422717	0.04286252581227733	0.3034027672685793	0.3002338680032718	0.2717005249216387	0.3060162010911286	0.1116370885277864	0.09965507412497429	0.001112385701676609	0.03756193210026498	0.02573051476016554	0.048050534110918	0.001051838583174648	0.01572374250277432	0.001022325788983487	0.02795526381872459	0.00100777244015833	0.03467610421862614	0.001005089881353161	0.04781319806626325	0.03999684579650506	0.04352655352297373	0.01829162206122667	0.04979408361796692	0.01602677246212167	0.04918740717912359	0.02119379220431292	0.03525602741099072	0.001075302291698128	0.01127041157886025	0.004977559414932621	0.01707407771994828	0.04843351350991766	0.02660496756462009	0.02021822456035365	0.02495306592196173	0.08302956121328574	0.09716492404300639	0.06142485638341268	0.06432502843697256	0.2955827272707984	0.3041193757694608	0.001557051392365036	0.04390678343740113	0.001809305229501423	0.02772918494606109	0.001036655062421548	0.01499999408204901	0.0704322507394966	0.04019365300689264	0.001014708186890728	0.01884531182761575	0.001030206636787832	0.02299517123018949	0.001074049710578032	0.03189951745924934	0.03973189610901889	0.02655233417553566	0.03088028220463515	0.03842320836698591	0.001002474881159947	0.02016160545265484	0.001072936463778288	0.008453691691262378	0.3182888815418773	0.3852322236043769	0.0010113686295313	0.0106435741508267	0.01650084210641243	0.04553824163165662	0.09716670426932851	0.09395544153680505	0.07444605903791805	0.05586168284264425	0.07328224594302377	0.05517594808204498	0.03065775866459971	0.06495896944053162	0.09803208833331795	0.1306940816651604	0.001002699995662629	0.005819871075214245	0.001007497646676785	0.002511518626298296	0.1757943691786091	0.1505324881474531	0.001017490343704577	0.03241272693520891	0.001022449589011375	0.0238942616767327	0.03979357139666136	0.04327160940380709	0.001006303609888656	0.02873327094907321	0.3200155298577151	0.3273638563344569	0.1019868027938778	0.09493425189185303	0.2329969276212095	0.2055141245968339	0.3143609263646565	0.1663162766348935	0.3256590202974354	0.1655142479410233	0.001000649946894939	0.004094669093436834	0.001001822129148989	0.008059972162352777	0.06863622093215346	0.06541717986129814	0.001049569991967519	0.01816662032941994	0.3838867714851406	0.4002015023745162	0.005820693085942489	0.02457715236071649	0.001017195585115823	0.008912201506455214	0.00103824708921884	0.01458166673816184	0.2526991121065307	0.2025880868730747	0.3065516979851329	0.2785297419829801	0.001037253998536326	0.01621966981255151	0.001003464725810092	0.004202822634286158	0.244177150496088	0.1763842586521552	0.04165641439995049	0.06216100282814308	0.001004132807514299	0.004258995659852782	0.001011112226006873	0.01861045018017721	0.02685959254878658	0.0853498149975805	0.1003532399985392	0.1241897057449508	0.001136097643607753	7.381194893728512e-06	0.001028700478997208	0.006004236345019487	0.2717033326252826	0.1666166926661755	0.3322735171840565	0.3653603428624625	0.001002813270716739	0.03442435703467071	0.003803789889694474	0.01225371064695005	0.001002740596014878	0.02641946118800695	0.001002882564176441	0.01034596976764312	0.001001106005814021	0.006648678474012073	0.001002278256557993	0.006760491303748976	-0.008461401273974926	0.02200075749094956	-0.01066810488602256	-0.003410956537741311	-0.05603219681364452	-0.0256272664512354	-0.003027168263879	-0.009050630986317374	0.01193124128055956	0.001024431923234707	0.05826211601544617	0.03598904672239398	0.001022757452002268	0.3575109320243484	0.329245300570893	0.06507215890130301	0.001071132462637048	0.02372757400326336	0.001022257542277881	0.001009932955554577	0.001003718236439075	0.001002401795658657	0.05220359075138784	0.0399696525013508	0.03453596491118738	0.009162550174100377	0.001014562983113858	0.001005426068328061	0.001128431049703689	0.004947460010105079	0.1417029596471772	0.09601988781687722	0.3302785337288722	0.001021406889215874	0.001057357705813668	0.001007490040556643	0.001037674734693209	0.00102137867921785	0.001008865331088696	0.001015267002549134	0.054572151581061	0.04101949077726209	0.001001084667829269	0.001024783624409866	0.3936500123831898	0.001005322485842262	0.001010233563673114	0.125482340087353	0.097880123957823	0.09549448925918126	0.06872330107441325	0.2074014444768368	0.001003923136564067	0.001011336606489702	0.1990937082435708	0.001004307676888632	0.001005365268920933	0.0446705058709078	0.001008968049550582	0.3735320391641195	0.1497924944838318	0.2633484019339434	0.2414960634958981	0.2380313419797982	0.001000637003877383	0.001001244349224619	0.001007862187374773	0.001089531012449097	0.3398080094416699	0.01177302723874646	0.001018886663613357	0.001051501704934517	0.1677099087365735	0.2234369694976131	0.001021385614949903	0.001003054059834034	0.2323378454470961	0.06460183154091201	0.00100433225771494	0.001015608104600127	0.001004653246188857	0.09994109853833333	0.001290559270412594	0.001051749490226456	0.2024483621692788	0.2234555979989828	0.00100220904264862	0.001015070718340078	0.001002736939734195	0.001002112473667005	0.001000782471814558	0.001001660213689155	-0.004711607050903086	0.02200842890987023	-0.01129211869175866	-0.005030048500275004	-0.0577509184160466	-0.03111705043119728	-0.004296676081387988	-0.01157720783592937	-5.22936990587553	-1.355971143724849	-2.064113328978459	-1.738138403799429	-0.8986004500141641	-0.2891206491340499	-0.1239529740989827	1.797136173990259	2.311604927072535	-2.193869684080321	-0.09051913454776982	-0.1051225879572868	0.006930452269728694	-0.009276960465647365	-0.3638915772757847	-0.5740944265188423	0.5309107841942705	1.296880226896341	1.602504784883547	-0.7564740402528087	0.03009394031305003	-0.2767330184074806	-1.452596069043034	-0.8818803351877329	1.196507638396563	0.8812894375485253	2.652467687679631	-0.2258520618327693	-0.1481218090854028	-0.002209244911950607	-1.839695023510298	-0.01475688344830108	0.1194855807970475	0.01733334451622862	0.385386178838465	0.4212333942578823	-0.1691261940589403	0.07898723078102987	3.483402024207897	0.007427885064741858	-0.8559414571167488	1.254039676707781	0.9278657562736063	0.8469744452705035	2.394148194899841	4.993787512091675	-0.001929481692575858	-0.03539787718068745	-0.2616673873049774	0.1354323163778932	0.1435503446378127	0.320889167186184	0.1137359315132492	3.226478982190302	1.559454286461973	1.518790546258737	-3.42763091440609	-3.767025675992716	0.006535980684881523	-0.007122179326986103	-2.759586176447297	-0.03627982230989361	-2.398546134995511	0.5897756833441014	0.00398009715997266	0.009933862787211095	-2.807949472602739	-2.632863537641082	0.119123602830247	-0.03853642252990042	-2.169117627546666	1.402860546698192	0.04542727190774297	0.01144106526120185	-0.6280921412222519	-0.213168411892924	-0.01942095076223099	-0.02892481835608583	-2.389963739230826	-4.082798644008292	0.5041578020399412	-0.1174303631410857	-0.04567570912540748	0.09787825569298644	0.07057665935305976	0.06385533153958885	4.014139875041463e-13	5.86232214047518e-14
0.05	-0.04018745451650953	-0.005633409204693875	0.1039597385681408	0.2525413425337511	0.9006532820636312	-0.00452166824575739	-0.2623162576320012	-0.03872740218082917	-0.0963331014877411	0.4717676215734925	-0.002039231573993659	-0.06238275746226838	0.004227137887298649	-0.005957009153424009	-0.09533817373621423	0.3614389496760882	0.1789736859308909	-0.3614389496760878	-0.1789736859309002	-0.4104500481136758	-0.03056350810052169	0.02484159733853531	0.09569071363853561	-0.1556718984798997	-0.03465231118971143	0.02779876230559022	-0.03480573832530006	0.5410707568549314	0.92553989339926	0.07204956086507931	0.02267719807758314	0.8861415631133593	0.08718495506330629	0.6314752564540568	-0.7902849622369135	-0.4774294307944842	1.838868488828128	0.1561971375565728	0.09055092762848939	0.4757928880273368	-1.188163630560643	-0.745491304990041	-1.522950119512903	0.9665812032920145	-2.306272088799891	0.2761106198020838	1.248846372045483	0.09509274017722617	5.173088746670759	1.847803248640621	-5.173088746670755	-1.847803248640603	0.002342422894439257	-0.3366343958257704	0.03988572335397086	-1.319808129687792	0.3570282903964689	-0.2721214950064767	-4.897559059527759	-1.812685097184648	-0.5068495058645567	-0.7303289462335569	-2.63257716993127	-1.62585865072371	4.673849577909278	0.3724144072551351	0.03056286836064648	0.03700550490713807	0.01591764962312959	0.02345847656364153	0.06922640858790075	0.04837399332908439	0.03607055298182248	0.03974850231506914	0.001101775226853042	0.04173809089572857	0.3126362163556707	0.3164717671803302	0.2916727481536715	0.3275855444158981	0.09243096092800604	0.08257928417164548	0.001093553125944982	0.03647408032322692	0.02399471046026716	0.04659114965132068	0.001038154260135542	0.01576213983658224	0.001016813260841446	0.02790643889120449	0.001005732556401104	0.03161712712246857	0.001003711305700678	0.04289237267679041	0.04560700555191632	0.04745289874219229	0.03109580982564099	0.06174507625008344	0.03143609156766291	0.06831899856859706	0.01444599417146539	0.02874522785970984	0.001045896849220515	0.01159754157334165	0.003042652795842074	0.01467551797495514	0.02679227154248134	0.01587719498894163	0.01311322294496751	0.01865348070622963	0.09220803776082201	0.1055848752721862	0.06553533293658757	0.07129929630705308	0.3025451784862668	0.31997387954557	0.001296517582184605	0.04184853981842034	0.001440738048560459	0.02636513441501374	0.001022717120707165	0.01500174517332193	0.03960717274908083	0.02459731987804488	0.001017332507193217	0.01882296142992441	0.001376202774711062	0.02459421624279715	0.001045757724861183	0.03209743453262536	0.04258990468760522	0.02841002733795659	0.03327457868940697	0.03998700440000439	0.001001799338617728	0.01891620366418337	0.001049338888353964	0.009143845506484335	0.3467462405364302	0.4153209550330556	0.001008538064508719	0.0107072589927799	0.009084180110108151	0.03853395510835031	0.1112233049846399	0.1059203843792627	0.08680088106788657	0.0648067903825971	0.08491373006226569	0.06324493468959749	0.05609119716434066	0.08986579312040011	0.144970873419004	0.1709397688790474	0.001003434144218655	0.005912344620051923	0.001011982416877363	0.002139485383643273	0.1822887738471914	0.144746549530388	0.001011162197773147	0.03373118837323262	0.001014293619478543	0.02531816695514361	0.04211357212456122	0.04587501691031504	0.00100760059628771	0.029903578180068	0.3333411816305274	0.3541860398914293	0.1121300935344581	0.1104305738607638	0.2352652055803679	0.2185579903053354	0.2839489948425243	0.1319910807715954	0.2901959294652986	0.1279503613982597	0.001000652527048806	0.004244052207046716	0.00100159863485498	0.00792275841939908	0.03851244823699569	0.04246905528786378	0.009620665621189212	0.02511216672413149	0.3638667888066447	0.3727147263810063	0.02111261493732599	0.04300781728885276	0.001019262770337351	0.008999855087161869	0.001046210452261593	0.01475550362853056	0.2284566095334529	0.1729122533567403	0.279386716067036	0.2473981278682901	0.003510916767822037	0.02015407666517856	0.001003382512853238	0.004054632318484339	0.2334106944118114	0.1522716870143128	0.05223373541403047	0.07276447969214822	0.001004484075332806	0.004380702243288489	0.001013354483037248	0.01872498132368471	0.01466333357444712	0.08093728861720977	0.1005104675451978	0.1222101006100382	0.003169949309941402	0.0002099596902672128	0.001066381953915888	0.005711994722223133	0.2451876894047688	0.1419737537574039	0.294988170006203	0.3262144625585605	0.00100285937640077	0.04002890458704907	0.002442667103993385	0.01133537634538643	0.001002929171126654	0.02606334977218175	0.001002451889856147	0.01138156850040054	0.001000927256518274	0.007396701375944816	0.001001932871861477	0.007431514835084876	-0.006053641884202503	0.02145204594357734	-0.01132797266584651	-0.003393700193009225	-0.05738399349474379	-0.03073992098713985	-0.004339493557977555	-0.01001036324814427	0.009964459346123179	0.00102839839631795	0.06357066549984915	0.02986437821074276	0.001021707474965056	0.306671978821864	0.3300845811247194	0.06563430921820873	0.001076328651798068	0.02058865707829538	0.001025310011395316	0.001012043365740949	0.00100351780920763	0.001002170761027633	0.05238904495477645	0.05028212719489335	0.06097509080214262	0.005138013093167211	0.001015902278072828	0.00100517391195278	0.00116176475884586	0.005555913751201348	0.07137499467361101	0.0485158074598595	0.3033787629263521	0.001027920468013479	0.00105530610653463	0.001008820491578272	0.001088938396943938	0.001018951066418381	0.002352264620015091	0.001017189559755038	0.03856249819620996	0.03175964176744318	0.001001106178113521	0.001024769521811552	0.4134409856169644	0.001005820556055677	0.001014056960365006	0.1357555928436053	0.107788973111027	0.1044296188865306	0.1017956758695111	0.2175119832189995	0.00100443084289669	0.001021145075759321	0.1874635551334546	0.001004803681020791	0.001006177765422358	0.04504225878933581	0.001008935388890134	0.3479336666724652	0.1056932705670941	0.2178362618228805	0.20901437585156	0.2037502517227954	0.001000670617844509	0.00100146902014503	0.001009489944567363	0.0336141671951647	0.3052218344809597	0.05992841698734429	0.001023552642193668	0.001057034832500007	0.1987764128362202	0.2291250180454051	0.01039497300778824	0.001003502465369185	0.1976177653735714	0.06533337939656719	0.001005287375360506	0.001015755646687198	0.001004782020483228	0.1014146984249162	0.008686336864045253	0.001151167910967615	0.1898348943145182	0.2179067933001591	0.001003498188739326	0.001013815472472133	0.001003454099781482	0.001001911664737285	0.00100070635039414	0.001001500021338871	-0.004719510361069807	0.02045822802317123	-0.01201652362494056	-0.00206736520246457	-0.05844225023880111	-0.03555087196779835	-0.005686072833347778	-0.009716619839742615	-5.838201534443132	-1.361107446341454	-1.146418641630784	-0.8869040262571641	-0.3335282269244035	-0.3618544022827367	-0.1036280466367217	1.18788420859755	1.795005650129852	-1.279019890543871	-0.1195992528741486	-0.1823718949166521	0.001976603175938023	-0.0003451126675386363	-0.2492081279847183	-0.4089020168040692	0.2742398719406318	1.099034261287579	2.165485223472805	-0.5681987814572079	0.03409965763927012	-0.2000280306799427	-0.7569453276391558	-0.4220536204319428	0.338143887233961	0.3900931425705909	0.4935744242191382	-0.183822905899967	-0.1249715951672952	0.001603103660924546	-1.251226738072738	0.003518410688701828	0.1973585503774311	0.0223809299310715	-0.03227887130939514	-0.08907002436941211	-0.08247020498750991	0.06388062517024121	2.321191098602418	0.00534893967462018	-0.5590995027023296	1.14617075110053	0.867274790025885	0.7733176816353345	2.535842232888996	3.082391310031929	0.0139785768985977	-0.03865520883247193	-0.8690249422712899	0.1368410926360325	0.1507959690924658	0.2074994363020999	0.1187465583950843	2.052263527874335	1.3590008532263	0.9731985660190187	-3.371791625828976	-3.677520070621657	0.02055193015490305	-0.01244380713944263	-1.822895097819915	1.269769542894472	-3.050821259507456	2.891689458055698	0.01069294037425025	0.01969425923782361	-2.872062600507986	-3.4214785918971	0.6284423755577047	0.004293567694172725	-2.59955417502409	0.7608030174897814	-0.00382995344276311	0.0109448522299944	-0.2235048595898544	-0.1853772245030921	0.04853024988163023	-0.02998841324204488	-2.463933647968722	-3.68571771285209	0.6240333374560978	-0.06478241202185127	-0.02671102776329871	0.1116463761832669	0.08004967433947431	0.07178790117819184	9.566355612985732e-14	9.859858249922008e-14
0.06	-0.03383908756573121	-0.01372639541872729	0.09881439495445181	0.2708171668321429	0.9023780170996323	-0.003563814527702218	-0.2543884883225982	-0.05061052693859047	-0.1026384131993593	0.4558907413754282	0.008026611490300086	-0.08342158641029103	0.006748338293423504	0.006714874281183219	-0.09420064691922381	0.4180425879912631	0.1966095185581029	-0.4180425879912641	-0.1966095185581072	-0.4095144739903449	-0.03398071930796779	0.02519855685570146	0.08199746305852355	-0.1520014312013754	-0.03725846832327305	-0.02285130111919737	-0.04929744523449126	0.5356749528168193	0.9173835132193213	0.04226542513846544	0.009492396020217645	0.9221356036898899	0.09081215968121313	0.6355481780045531	-0.8186877257173534	-0.5472436293152165	1.813860324681559	0.1876969998390652	0.1010618126232343	1.114883738106399	-1.180546378332018	-0.5033339640291443	-1.637101886330565	1.038005769713026	-1.885305738364405	0.2232012297003661	1.272192628092826	0.1293826115842367	6.144992322432973	1.711772452264476	-6.144992322432973	-1.711772452264475	0.1809337038573285	-0.344573175657317	0.02876001036940605	-1.41593607272357	0.3721105577663209	-0.2474961487622	-5.209168256812171	-0.982585633097087	-0.5478047133665689	-0.883289419395466	-3.286446096439873	-0.9720585358212164	2.323574963153717	0.3735350453735909	0.02050077584758599	0.02773425270544469	0.008869483112876275	0.01686685595717824	0.0680738306701711	0.04644238161758152	0.03164921885853639	0.03560020690791332	0.001063035291943424	0.04073608413111992	0.3013666819393677	0.31874036311869	0.3047774327365555	0.3377711523386618	0.08125513977027488	0.07292004463493316	0.001086738330347073	0.03531898640237886	0.02157921887751898	0.04449074439349966	0.00103284169854799	0.01578782633986934	0.001015113979068806	0.0279512198127448	0.001004612854873354	0.02966585593833389	0.001002906787107453	0.03965853042160895	0.04867064329299815	0.04940898320776827	0.04245019443406866	0.07188908807893117	0.05154086168658055	0.09133054625780597	0.008950215979121543	0.02344179355256662	0.001031868903272034	0.01192775671273298	0.002065855506294515	0.01313253510432837	0.01481055353561279	0.01018632338046621	0.009702436084389849	0.01563165526316677	0.06637961854034687	0.1009410273835443	0.04612930300764682	0.06965747141036881	0.2978930436862952	0.3134936913872869	0.001169391400404738	0.04026980044085252	0.001255150340006092	0.02522408708181973	0.001016416638620389	0.01501292896436447	0.0218661132925449	0.0157360155302569	0.001017429614393677	0.01878031210643585	0.002220037790343814	0.02688304481095497	0.001032578132551198	0.03234975325342573	0.03663255091316018	0.02553813025027056	0.03014967861844971	0.03702989114524931	0.001001472498951222	0.01846188052589333	0.001037537071080931	0.009828046052815799	0.3718187672774848	0.4273929823178406	0.001007372628795019	0.01075135007132408	0.005238042590839648	0.03407257847459655	0.1234476050006355	0.1170232937451555	0.09788482719863999	0.07332955940935337	0.09518752107762871	0.07077219782265853	0.08387169091554694	0.1146483279345148	0.1747861338034118	0.1928827354527121	0.001004055013228792	0.005970530337074713	0.001019130274065529	0.001745485699963409	0.1818148571686666	0.1336818971787672	0.001008247736226874	0.03532117121606193	0.001010623948741869	0.02710148621956839	0.04352178104672178	0.04757574017374963	0.001008232425974596	0.03107662299117973	0.3335570150272874	0.3666952428653433	0.09929614422109145	0.1184980838744917	0.2201076758394855	0.2226424153287557	0.2520341121667009	0.1001927767667986	0.2541138515398693	0.09332847776734632	0.001000670632063099	0.004449933459029973	0.001001599337081922	0.007968631261977352	0.02120332934428265	0.02910215071324242	0.02957993788406471	0.04044962002013602	0.3387854361671784	0.3401448332683381	0.05132758124148275	0.07831758463745855	0.001022629954865428	0.0090689067416279	0.001052958072281265	0.01487276680170675	0.2238399299312418	0.1502499274660339	0.2631232923126389	0.2135397840130541	0.009383526977441272	0.02800220948078231	0.001003565743132716	0.004196598154541546	0.2137538947685858	0.1254700256516216	0.05816475226289559	0.07823642700566759	0.001005137419569482	0.004527516626744128	0.00101454886918386	0.01881894100987976	0.008188259180580144	0.08149788331104592	0.101224809137951	0.1204296690666392	0.00785175257316552	0.0007498581934090622	0.001134938290909269	0.005395169939386494	0.2230604505982158	0.1188318275979057	0.2676379175554787	0.292859182683824	0.001003527316523142	0.04705065636419235	0.001757003298750009	0.01098714410962499	0.001003382172243267	0.02586195155812678	0.001002136206205109	0.01262699499777828	0.001000799847287503	0.008270107026929704	0.001001680130191414	0.008225019856308904	-0.00525632429438974	0.0202356748366542	-0.01203086521457561	-0.001412825879558226	-0.05829548027028016	-0.03540002019017545	-0.005703199823983604	-0.009089882004628345	0.007997677411691237	0.001032364869404614	0.06887921498425412	0.02373970969909046	0.001020657497927683	0.2558330256193783	0.3309238616785437	0.06619645953511875	0.001081524840958791	0.01744974015332906	0.001028362480523696	0.001014153775925537	0.001003317381976972	0.001001939726397134	0.05257449915816309	0.06059460188843606	0.08741421669309835	0.001113476012235032	0.001017241573032808	0.001004921755576079	0.001195098467989769	0.006164367492297917	0.001047029700043825	0.001011727102842529	0.2764789921238318	0.001034434046809566	0.001053254507252858	0.001010150942603603	0.001140202059191715	0.00101652345359206	0.003695663908962762	0.001019112116962908	0.02255284481136026	0.02249979275762561	0.001001127688398907	0.001024755419215946	0.4332319588507338	0.001006318626273931	0.001017880357054742	0.1460288455998582	0.1176978222642321	0.1133647485138806	0.1348680506646057	0.2276225219611615	0.001004938549230418	0.001030953545028191	0.1758334020233385	0.001005299685155467	0.001006990261926966	0.04541401170775901	0.00100890272822914	0.3223352941808109	0.06159404665035707	0.1723241217118179	0.1765326882072217	0.1694691614657925	0.001000704231811319	0.00100169369106668	0.001011117701760503	0.06613880337787861	0.2706356595202489	0.1080838067359507	0.001028218620771957	0.001062567960063387	0.2298429169358661	0.2348130665931966	0.0197685604006276	0.001003950870906451	0.1628976853000467	0.06606492725222096	0.001006242493006233	0.001015903188772699	0.001004910794778182	0.1028882983114992	0.01608211445767817	0.001250586331708376	0.1772214264597573	0.2123579886013358	0.001004787334829561	0.001012560226606997	0.001004171259829263	0.00100171085580877	0.001000630228973919	0.001001339828989209	-0.004727413671236666	0.01890802713647242	-0.01274092855812239	0.0008953180953460569	-0.05913358206155579	-0.03998469350439941	-0.007075469585307574	-0.007856031843555596	-6.409608376779675	-1.413292599482745	-0.8036533676392401	-0.5105701843171256	-0.1096617376986359	-0.4744479838888486	-0.09946734370114141	-0.9967244737532208	0.03485784666911246	-0.710559600751769	-0.1039675633228856	-0.2333267476028114	0.00438828615365395	0.009444209340942292	-0.1423503948731773	-0.2366977996618572	0.1368586334805512	0.9354840662421668	2.378496044832039	-0.5150009914460787	0.03071096929258082	-0.1056176435577414	-0.445215875646743	-0.2263283807236187	-1.416252185171277	-0.8419291158108685	-1.814470699207836	-0.1299512135310283	-0.103521169518796	-0.0003227050362800705	-0.4926892671865869	-0.01881667566256547	0.2574422919258848	0.02821367401317141	-0.5605318711817524	-0.482948463302439	-0.01091046401988104	0.07779657700490342	-0.1199388045750807	0.003509132387310529	-0.3473594791910815	1.08163298139477	0.8433980536343596	0.7386297503714929	2.369290421739815	1.333243384046147	-0.008787047344623437	-0.03979116539100661	-1.317410134214826	0.1897365973333494	0.215433141842819	0.1403523185863084	0.1142834475382846	0.363882865578656	0.07369189542560495	-0.2730975907576411	-2.922252542705592	-3.178625093622761	0.01783560837339442	0.02949513777206454	-0.8433421766873712	1.642101557948693	-3.415169558828934	3.965596167464731	0.0002597118941458315	-0.001380880674550924	-1.405247947477463	-3.178209485750378	0.9018687954082488	0.01949480782918294	-2.706935572516368	0.3765546365991169	0.05044883193019907	0.007326774727822027	0.3665320736202912	-0.1733336935876615	0.04804305079078972	-0.033841450365756	-2.0897611893769	-2.924678558174471	0.7875986469910593	-0.003409949967457176	-0.01473306878602166	0.1398438086147369	0.0956532091644476	0.08835162951578575	-2.781441363096175e-13	1.41021490550669e-13
0.07000000000000001	-0.02741339848607659	-0.02187166146917949	0.09285476191202488	0.2887910219402233	0.9043959142130317	-0.002481158961698223	-0.2402763738649636	-0.06221593657389227	-0.1066606921409242	0.4390367580016807	0.01871897309245197	-0.09974403076611192	0.008509633288165145	0.0193028689839916	-0.0925110082812494	0.4837146214608461	0.2132841752684533	-0.4837146214608555	-0.213284175268449	-0.4069725045690067	-0.03743559556210421	0.0253748899213685	0.06745405626039754	-0.1482733193255207	-0.03956618928339468	-0.07706101317381801	-0.05457343005577844	0.5306536804385235	0.9081426926169067	0.007197223858769458	0.003222231016018025	0.9311749394708486	0.09402602771763362	0.6484417989422376	-0.8036448130291751	-0.6391122286146098	1.77961467337993	0.2149202440720942	0.1150456749282057	1.692025750922713	-1.132079594978787	-0.2947869529424854	-1.733714662888772	1.093382481401582	-1.382022812055198	0.1263393560681542	1.2357694158419	0.2065482216082772	6.932013241691932	1.613848982739059	-6.932013241691927	-1.613848982739054	0.3286445687892753	-0.3437629752492256	0.007382078523126417	-1.482469835491365	0.372681420949335	-0.2119063269887188	-5.663534913564879	-0.1041297120260246	-0.4555141831930811	-0.974132367877116	-3.705337995219736	-0.3362852414987305	-0.5340570464909663	0.2685908296691261	0.01365742396224292	0.02145782701524646	0.005070869361841145	0.01335293338760045	0.06210547412055713	0.04203479313170054	0.0253898693825869	0.03027914894454155	0.001042444760419214	0.03980067726242186	0.2809723373349358	0.301109395930621	0.3097219719445001	0.3317881774026198	0.07226521191395799	0.06567709601320619	0.001081673168681345	0.03411411013548533	0.0184627081844201	0.04168927301940781	0.005253228152323939	0.01876991573043435	0.001022567699196357	0.02804892832205567	0.001003931563626273	0.02871357790921733	0.001002390562299677	0.03804021024522126	0.05199092108847731	0.05150175220383985	0.05795447793129391	0.08466367816607398	0.07875533344881752	0.1197942492748509	0.005146220551045509	0.01963928183549218	0.001024385044659717	0.01225923968312276	0.001546779036165758	0.01204825680954158	0.008265672016701843	0.007086166153226558	0.007327402103324429	0.01354504670467996	0.0371879180578351	0.08372616438970881	0.02541376349954575	0.05610249375943888	0.2821842726245972	0.2908347944950629	0.001120741982734761	0.03921586121043007	0.001156845792096373	0.02422828773386176	0.001013204215722956	0.01502789900157393	0.01200803350348261	0.01078069871241212	0.001017369537613426	0.01871088853510194	0.01066781834749868	0.03662176400503423	0.001026499744246783	0.03264368735956259	0.02926757787612035	0.02025426123159604	0.02533556776370583	0.03243697980757187	0.00100129415435338	0.01865493144839029	0.001033950885038266	0.01055806670922724	0.3868323613013065	0.4173890657316777	0.001868826002269421	0.01139491352696317	0.00318277581230641	0.03125145175232238	0.1328866841767062	0.1264776168487568	0.1067882141968998	0.08088734480375546	0.1032144115791782	0.07717883672094122	0.1109483409264411	0.1365770832480011	0.1965717214461416	0.2033361691100196	0.001008024919832924	0.006006094832228834	0.001022065381013741	0.001366196386785917	0.1690414212759665	0.1173859490693726	0.001006951945354407	0.03740261546002344	0.001008625331920991	0.02943015625223196	0.04423242231804305	0.04865755705379442	0.001009096002372856	0.03218472752632	0.3193008785567256	0.3615313773552648	0.08279049293824478	0.1121951614686422	0.1929958236188067	0.2120103565242992	0.2094485161940751	0.07206142016016466	0.2084414218045534	0.06328387488358234	0.001000708716285026	0.004681861803118408	0.001001684720656525	0.008139612168927272	0.01159994890790261	0.02151338573663083	0.0453081441219006	0.05134406931339469	0.3103833502390873	0.3059216757888685	0.08296876656811079	0.115294141927299	0.001032499021906089	0.009093289369652676	0.004105946763235589	0.0179333827313453	0.2061343370491253	0.1362085442862977	0.2313800550557836	0.1821488590686406	0.02118166794985395	0.04259271629678988	0.001003946908452755	0.004432347981421169	0.1855092205486231	0.09932575223264552	0.06198218903644468	0.0812501706448094	0.001006322521205585	0.004662712942592168	0.001015908041148048	0.01888089510082026	0.008380121392826701	0.08704362797515985	0.09778407318289506	0.1156569181352904	0.01069439187835113	0.0007551394354240096	0.001160636790197472	0.005026274400539347	0.1891032885847896	0.09652218020500859	0.2447515069505397	0.2662296810582932	0.001003767030539631	0.05595552077820934	0.001391329341747575	0.0109146385870202	0.001004216451510751	0.02574255753601043	0.00100229938368433	0.01408227083001185	0.001000857288625693	0.009246015902085921	0.00100180241894775	0.009128719115091801	-0.003498193736516405	0.01847082404279524	-0.01266280754447969	-0.0002872423988101522	-0.05742415379307433	-0.03941485700692551	-0.007142494575885748	-0.01023515104851757	0.004506678318167245	0.001019785934139957	0.04207682780009293	0.0135339932042503	0.001021313036074235	0.2285793979146775	0.3091538664122606	0.05544495210884333	0.001072064612370889	0.01290868680573511	0.01700954236450561	0.001044007363011936	0.00100314232674321	0.001001780250290491	0.0590376767833203	0.09094741755359544	0.1359475683917354	0.00107765316101093	0.001016049853938647	0.001004848919324264	0.001159412123566438	0.003620595100274626	0.001031776400369878	0.001008778421470271	0.2297478494451318	0.001100248747497813	0.001055484092243127	0.001009615639079596	0.001097416698013798	0.001017969928599236	0.03317289145025919	0.001021071477332481	0.01913793981214747	0.01757395363370259	0.001001092369337465	0.001034840478940414	0.4051966079736236	0.004256582929924992	0.001016277444720198	0.1476316862049483	0.1205977852735359	0.1152354931750052	0.1600238734307178	0.2369628264851798	0.001018263216141729	0.001020184392640564	0.1237824079849752	0.001005860410520888	0.001006168950286785	0.04480250198441037	0.001010918644340426	0.2620760581426997	0.05894732280898232	0.1231743477745179	0.09442229918921428	0.08815352389361043	0.001000785676327484	0.001001841166712533	0.001009654262266057	0.06155035212198798	0.2374786079993231	0.1365416179781941	0.001055082622306158	0.01258520046590917	0.1263760543684301	0.1179136662944855	0.04632460015923464	0.001004675842587526	0.1147610804564487	0.06739370483163566	0.00100866704146033	0.001018523479750854	0.01498321187689113	0.08438427279033514	0.01173560716132233	0.001133921300385996	0.08911441427145123	0.1933059122107745	0.001003364301875669	0.001007700130849633	0.001005857487403565	0.001003110817452185	0.001001159753389034	0.001002428744448624	-0.0007566872308665488	0.01635621077399493	-0.01323225306346962	-0.0001077073133873528	-0.05518528470108314	-0.04297382462569634	-0.008635409320250462	-0.01328371545637644	-6.963788401482594	-1.493627128899123	-0.5007906800160878	-0.2266051668578639	-0.7474661181443916	-0.590772932564503	-0.08800503826729139	-2.383790542966799	-1.145226229125853	-0.7427123418187164	-0.1288477315243695	-0.3235000541332548	0.5521741743903759	0.01208333061190927	-0.05367678576929648	-0.09534547573645646	0.27174325177694	1.570689388733285	3.22924365092491	-0.2700685586899111	0.03460726823230627	-0.1026397394383015	-0.2054968679557808	-0.2006913969289902	-1.774552835144214	-1.58510210821609	-2.742293548227596	-0.08340256389583547	-0.09342976238497194	0.002730208832767375	-0.4446804137053471	-0.00149358515293165	1.581391282027056	0.03105733658033913	-0.4817549197958628	-0.4450302992126193	0.04443245216032488	0.07104084787153166	-1.750375391330999	0.1218643724489549	-0.221931511860177	0.7985336130579774	0.661933384723527	0.5403778665198729	2.013759214483556	0.765876011543332	0.009200488999122224	-0.03496473407211933	-1.922484484582636	0.232485660069687	0.257706746438614	0.07615147483234776	0.1058589388855548	-1.395975601259655	-1.151025834337154	-1.846623548146545	-2.722410838487888	-2.838373153975975	0.02640766649496874	0.01380833015139855	-0.6299522457505939	0.5994649674024866	-3.419802913301873	3.435584539673085	0.003768284065278009	0.5578762337470752	-1.585821111975911	-3.234714300546194	1.949035379991914	0.02968672649397125	-2.510459351108235	0.2307753257892854	-0.003922144716037267	0.004813931727837241	0.7422097243151766	-0.7495794439900618	-0.03519239478721849	-0.03893804869707197	-2.455427869235991	-2.446603781130436	1.008730544726393	-0.007590841835991383	-0.007262007636988962	0.1522501536055068	0.09968005980274978	0.09296667605153704	-6.467081001497135e-14	5.944179462258407e-14
0.08	-0.02089320836694835	-0.02966487825225231	0.08614356539333033	0.3063835398286113	0.9066571784066182	-0.001271373542232994	-0.2208582413542088	-0.07308299976324285	-0.1084074548314362	0.4212160506279784	0.02975257973204254	-0.1111188362365949	0.009220757152504311	0.03123752466492184	-0.09010962037517559	0.5555348302292628	0.2287003000716261	-0.5555348302292675	-0.2287003000716217	-0.40291789484697	-0.04080319681454965	0.02536370794135339	0.05255357537697546	-0.1445644107115641	-0.04145376053760992	-0.1367372145795658	-0.0520104070923646	0.5265833807349656	0.8977157125260106	-0.03140421148033459	0.001680475660632775	0.9110874779694772	0.09617102162976625	0.6544483859029804	-0.7482778722465407	-0.6975563245648947	1.737592880743088	0.2363704159414515	0.1264877833154819	2.176087348727766	-1.032877089144072	-0.04823071381845469	-1.830446686321503	1.106254777186833	-0.8957779613028528	0.01316700375152497	1.141524823659753	0.2717324651972576	7.374627382199764	1.460066070828907	-7.374627382199764	-1.460066070828906	0.4834617639970076	-0.3271181753184136	-0.008742998766857218	-1.487350889783284	0.3682699053866492	-0.1634662075809174	-6.302466127037415	0.5852159238415711	-0.357610178418573	-1.120521317091934	-3.993092908321064	-0.0263766060627989	-3.501784493312394	0.1597602205160204	0.008374538155409209	0.01673526091194738	0.003128890036945104	0.01164693587445763	0.04656846587634695	0.03198085608100244	0.01715366391214846	0.02376456178109271	0.001032481153102226	0.03896816320129798	0.2578189855623873	0.273978120677223	0.3055674071784008	0.3165911598511806	0.06236097158749321	0.05797215343394309	0.001074409627493734	0.03290523094240849	0.01463544729780319	0.03809009277245628	0.01520667195352587	0.02603420147607851	0.001041226226790032	0.02823260318680104	0.001003503517278513	0.02848088872654331	0.001002052801895892	0.03758403610444765	0.05672028629111755	0.05464480996433701	0.079648751100868	0.1023279846045381	0.113929336076914	0.1542154011232602	0.003189657399163966	0.01754907824413142	0.001020048627359788	0.01260033494628647	0.001286635123903269	0.01125170583452503	0.004865881493005107	0.005462760057760909	0.004857904463704069	0.01142386600477791	0.02047010117141659	0.07049332224988131	0.01397696711487846	0.04363471536930506	0.2553621675704843	0.2581481230428766	0.001129335638369554	0.03855043053626658	0.001108803398304447	0.02339967058791451	0.001011330986546224	0.0150558030672848	0.006810322333916027	0.007916280910864115	0.001018063070226776	0.01862192940193426	0.02909785893923436	0.05633266515419878	0.001024442021516287	0.03298058377243777	0.0236934734808744	0.0161927721094996	0.02042563830113227	0.02794135526133589	0.001001187358904238	0.01924876564192007	0.001037203321096373	0.01130552888208688	0.3878388154702994	0.3949948569177527	0.003918834651697742	0.01312185379445746	0.002143889455563221	0.02953263530564208	0.1390514544351554	0.1327800054809583	0.1130753550954694	0.08644371429336362	0.1085660687580543	0.0815333518977419	0.1362469592289621	0.1548694836946588	0.2132226105372938	0.2083689089661441	0.001016674446762201	0.006020550968672361	0.001018145098284944	0.001068230281949073	0.1405058252031242	0.09561810754874861	0.001006584872543202	0.04008955258959726	0.001007215652539049	0.03240373878331367	0.04433094784730227	0.04910157801887067	0.001010536030904928	0.03316423135681593	0.2891869797792421	0.3387893381668411	0.07196698846608331	0.09914257803290517	0.1565071507771723	0.1858437568055581	0.1495151145100973	0.04537671879970476	0.1465706403284262	0.03639946127091048	0.001000768491757638	0.00493523891007759	0.00100180116601852	0.008426943595588885	0.006563384497571007	0.01739227725587264	0.05130943555782343	0.05369245270218205	0.2797256068368653	0.2719419554775675	0.1117923381261384	0.147146660414389	0.001050868983425273	0.009127301829891458	0.01131641087554363	0.02491773481934702	0.1549848228765045	0.1148776567564106	0.1662727929822924	0.1461507220538773	0.03969543730676859	0.06563897332440381	0.001004500063200948	0.004830964063216803	0.1485543143429732	0.07549003383286501	0.06466206306794355	0.08294355821267742	0.001008127651794961	0.004838822213504544	0.001017898074266826	0.01891021741915519	0.01531744560573983	0.0963339350996095	0.08786208784587544	0.106070821160693	0.009989914607422445	0.0002818984496409084	0.00111513443237972	0.004636401139562605	0.1323114333933949	0.06805807861252586	0.2227652075619016	0.2430194667772332	0.001003174950864834	0.06753239343703188	0.001205805564919927	0.01090533352734876	0.001005476917435852	0.02575438596526426	0.001003081266414071	0.01569277398530994	0.001001150891863898	0.01026673810170498	0.001002408266407021	0.01009592245352506	-0.0002649992569783892	0.01618132953652425	-0.01320100465801252	-0.0005807315110499113	-0.05450151339369048	-0.04274589002670684	-0.008662219316481765	-0.01423536313836126	0.00101567922464609	0.001007206998878214	0.01527444061593505	0.003328276709409615	0.001021968574221231	0.2013257702099769	0.2873838711459779	0.04469344468257353	0.001062604383782601	0.008367633458142492	0.03299072224846972	0.001073860950100662	0.001002967271506881	0.001001620774179035	0.06550085440847547	0.1213002332187534	0.184480920090372	0.001041830309786293	0.001014858134844819	0.001004776083070503	0.001123725779146363	0.001076822708251996	0.001016523100681985	0.001005829740095175	0.1830167067664277	0.001166063448186283	0.00105771367723141	0.00100908033555858	0.001054631336831227	0.001019416403557668	0.06265011899155219	0.001023030837703341	0.01572303481293267	0.01264811450977943	0.001001057050262032	0.001044925538673373	0.377161257096515	0.007506847233573046	0.001014674532385138	0.1492345268100378	0.1234977482828381	0.117106237836129	0.1851796961968299	0.246303131009199	0.001031587883047271	0.001009415240252408	0.07173141394661216	0.001006421135888742	0.001005347638651181	0.04419099226105735	0.001012934560450101	0.2018168221045886	0.05630059896760632	0.07402457383721768	0.01231191017120699	0.006837886321428325	0.001000867120845524	0.001001988642361096	0.001008190822770767	0.05696190086609819	0.2043215564783976	0.1649994292204421	0.001081946623839424	0.02410783297175162	0.02290919180099439	0.001014265995774604	0.07288063991784191	0.001005400814271563	0.06662447561285073	0.06872248241104893	0.001011091589913479	0.00102114377073289	0.02896151295900496	0.06588024726917158	0.007389099864966517	0.001017256269064134	0.001007402083145994	0.1742538358202129	0.001001941268919947	0.001002840035091112	0.001007543714977119	0.001004510779092868	0.001001689277804862	0.001003517659907351	0.003214039209503795	0.01380439441151768	-0.01372357756881679	-0.001110732722121231	-0.05123698734061039	-0.04596295574699336	-0.01019534905519338	-0.01871139906919736	-7.447784500006955	-1.645819540535791	-0.4928814503457917	-0.1489851730662257	-1.238931450697123	-0.7131538238979751	-0.07888878217607714	-2.896786086818971	-1.807950676409516	-0.8029583922669469	-0.1047681485718502	-0.3928685221784726	0.8608275571521417	0.02663748042828612	0.001567374412831124	-0.004268592541227012	0.3469163863831442	1.913427336507403	3.569985811106908	-0.1725393663250873	0.03263342784403985	-0.04807217963005384	-0.1498656493420195	-0.2332428090777996	-0.6198480143496282	-0.6244892636445717	-3.820025611203633	-0.0522495022596264	-0.07008472911367314	0.00226410058162427	-0.07450946380804255	-0.02272379507824167	2.251878682944591	0.03680613536963129	-0.3160558918654208	-0.4634911050217818	0.06924619018628657	0.0812848802909909	-2.597997250124442	0.22018449475771	-0.1268974240540527	0.4512460871137762	0.443114872673664	0.3282050060734445	1.642019448369185	0.2491046238095866	-0.01300871917428376	-0.02352652372451184	-2.411788816459593	0.3108351744471774	0.3444156415260083	0.01279313561883536	0.0885633066102319	-3.151751870090364	-1.276240310551731	-3.380005773615309	-2.6329214934704	-2.546587239403233	0.02212536096096363	0.0527652417055918	-0.1498108775200361	-0.06711162294371252	-3.366482125195771	2.940788406929499	0.002185678323714034	0.783366350979083	-2.863148817505715	-4.099651899819025	2.593018837710855	0.05206805879663959	-2.245224568677096	0.1124834223461035	0.05863142296081758	0.0008004211416832611	1.115444565687846	-1.136002902235616	-0.04766139477209539	-0.03803699479352449	-3.320652029295183	-2.240821089280469	1.322000295955095	0.009230142630821702	0.01151142147413409	0.1708892732219493	0.1046158740569181	0.1010524454424291	2.307487049402494e-13	-3.944059023287758e-14
0.09	-0.01447175450324899	-0.03683251992279344	0.07925173857616284	0.3235203405244654	0.909078992127296	2.094626898965169e-05	-0.1971075899701186	-0.08291215080583587	-0.107385110389075	0.4025240398676891	0.04071052285918254	-0.1181100579329612	0.008907125851433405	0.04206776731615111	-0.08736116088198798	0.6299020546598869	0.24227519093917	-0.6299020546599073	-0.2422751909391764	-0.39726802860215	-0.0439297771440826	0.02522602851459443	0.0379234645257865	-0.1409020940959834	-0.04281569658462735	-0.202788599335931	-0.04367220050817012	0.5233639382566255	0.8854166881220912	-0.07245354750813741	0.001494113091853533	0.8577236147048543	0.09701943560315718	0.6212508508927931	-0.6871046633196203	-0.6665257868490572	1.6892556488423	0.2456950127495367	0.1307416707656876	2.556513200659163	-0.9372611647442937	0.2735007096604177	-1.899323330735639	1.079747556110885	-0.5273802189092053	-0.06590550169131508	1.024726811371178	0.2651554658882303	7.442585724189801	1.248632427718898	-7.442585724189803	-1.248632427718886	0.6440052518715049	-0.2976518915519135	-0.01841291633491444	-1.436685591472396	0.3639597532620555	-0.1102894770338313	-6.628700037796215	1.04898126200521	-0.2850602907800613	-1.336013988520906	-3.715744703749534	-0.009573170116199795	-6.962794799889477	0.01933564872648498	0.004807583262518188	0.01354471990391168	0.002092339494917403	0.01078883898565492	0.03047965628411005	0.02168773199359702	0.01024413406962408	0.0179461353424987	0.001027363880494205	0.03826515754619277	0.2348164136028711	0.2449203422878588	0.2961918078539168	0.2975765942955669	0.05373618508962014	0.05119267372607201	0.001070452468119496	0.03179083003818468	0.0107658586974131	0.0342306257858198	0.02564774907409595	0.0347299225249194	0.001061986071510932	0.02851675761663174	0.001003246891925752	0.02875856413358163	0.00100184670947908	0.03794238953293348	0.05858159985175244	0.05567962095812129	0.1019055782424677	0.1205961655578687	0.1604618024037326	0.1969940134086479	0.002137944328441789	0.01630479305798276	0.001018955140278678	0.01294943147211948	0.001148678016676145	0.01064017498312408	0.00303340407980794	0.004514730052636129	0.003012595449166381	0.009831684900501347	0.01120848716009678	0.0639661816814327	0.007742658330479477	0.03798312373226708	0.2218987619284756	0.2186512026301292	0.001130988556900495	0.03807656736617361	0.001084240879390082	0.02274621264484757	0.001010260929582341	0.01510134978098007	0.004009136882803075	0.006190795799426941	0.001019885751691345	0.01852827876213162	0.04788436931824433	0.07791685292384638	0.001023726870435442	0.03335169074223352	0.01880808633097514	0.01311824880302185	0.01571771356779771	0.02370460699482933	0.001001136275560494	0.020094886966156	0.01665702785738649	0.02517572721543703	0.3795404553801234	0.3684659263570398	0.01255796517007014	0.01893637374607584	0.001590388348838457	0.0284575493531525	0.1428986112719061	0.1361284183091853	0.1173889760376974	0.09004717646752609	0.1120078993307614	0.0840951556526856	0.1528406117513576	0.1653749726702516	0.2207910602216339	0.2076715355582995	0.001153634112384435	0.006132956418249812	0.001013997528671575	0.0008997341904741439	0.1128831243941245	0.07577074366408149	0.01447670366184956	0.05515888371549384	0.0295748043232685	0.06511276451591454	0.04327803413762072	0.04833930574114766	0.001012226738547421	0.03398971622406819	0.252032994479553	0.2996989243184747	0.06960888793327424	0.08840923222251304	0.1198959652191643	0.1477883903806912	0.09297725194233535	0.02315614175480159	0.08937446807399707	0.01557611901603447	0.001000839087164502	0.00520594109581727	0.00100194523710813	0.008812720679688014	0.0038640150850852	0.01518766685486882	0.05422198722466432	0.05343778868246817	0.249679857342591	0.2398831229822323	0.1313619927231022	0.169317023552089	0.001062179366227398	0.009246049970529014	0.01999542563039151	0.03310518457501385	0.09978368615891298	0.08710851535188346	0.1007619266490975	0.1030417228733551	0.06817275205038699	0.1000527647708209	0.001005117268745515	0.00542361543619304	0.1155071367968589	0.05684470382126604	0.06556325685233265	0.08294313875258343	0.001010228194753691	0.005160141734099405	0.001020100157467719	0.01891875927943376	0.02624724243532214	0.1071585598455049	0.07833571818795394	0.09688508500618261	0.009276125741040383	1.4408809279991e-06	0.001067402160638185	0.004311815015577879	0.07824569933051824	0.03735093739517337	0.2054197277619798	0.2219196806284142	0.0495288649110719	0.1184387527109529	0.007852471230695882	0.01525432875647425	0.001007194690782	0.02600019706243348	0.001004311517108245	0.01740517907452448	0.001001605796251187	0.01129592822234044	0.001003329979458009	0.01108503932310706	0.00283617283669343	0.01370209845246863	-0.01361348514931481	-0.0007987976868255721	-0.05069184196726491	-0.04564877959695445	-0.01008263351859209	-0.01680243119889108	0.001013343460341528	0.001006481208543006	0.008143502620756844	0.002176748614545803	0.001022096594391673	0.1850186252063867	0.2693074471791366	0.0414151006877848	0.001069488301697864	0.005036521784315943	0.0408959934933215	0.001091829378012813	0.001002990451226042	0.001001641931514364	0.05693161631993938	0.1415834173269978	0.2712515845538342	0.001031664815807885	0.001020320639689805	0.001005167561707801	0.001088081946754837	0.001064554541764905	0.001016275708549729	0.001005753297849717	0.1418921356875809	0.001104487408168215	0.001059479547349876	0.001009203984027755	0.001034536548334318	0.001023784718437313	0.07627195602782672	0.001022941735557868	0.01132873874144129	0.008696831346020452	0.001001105167362081	0.0609208342602158	0.348164119608407	0.03392912811134799	0.001010508670612205	0.1483554492114935	0.1237159161094006	0.1167584398109481	0.1720367472903011	0.2229999531345709	0.001520108601038796	0.001009905924743219	0.07163423340396538	0.05252203109519943	0.1122386298882361	0.04015040292009653	0.001014876107568326	0.1636551734551774	0.07531463320157783	0.05523126124756739	0.006658857064136375	0.003920814608626596	0.001000950993328366	0.001002185296999229	0.001008779700291524	0.05853401508198323	0.1833250460526562	0.1552801716735674	0.001067187692849835	0.0340951377271734	0.01195865025932871	0.001008379863787663	0.1296845293763847	0.001006063132677383	0.06472850737420836	0.0649765418326014	0.001013533292250539	0.001023448017545027	0.0465190095703044	0.06527982933880234	0.009458442989847687	0.001018096241460566	0.001004055547337582	0.1758744388882322	0.1945524516548984	0.02660919107884427	0.001010199569940322	0.001006506456370035	0.001002409108818145	0.001004941956114929	0.005635051832117018	0.01114103060117399	-0.01393789170501543	-0.000767315834364872	-0.04644605424216316	-0.04830032824717082	-0.01141287529142138	-0.01784232496317587	-7.805069160265085	-1.931944577240225	-0.192442488783027	-0.04146847815426008	-0.8577161986531284	-0.4620647594944627	-0.06233815442845924	-2.851429874450329	-1.951034169424168	-0.5711796463904142	-0.1108055851261913	-0.3759067688428562	0.8635467810168054	0.02957498006130077	0.04966185345117382	0.07023747688080889	-0.1107798919787373	1.747640909549731	4.902503861648044	-0.08755683319085869	0.03611392343367166	-0.06485328853563643	-0.05732157792280448	-0.1025772781770387	-0.5916328972829468	-0.4684029397652471	-3.999098218919788	-0.04465240706366679	-0.05880146174574251	0.006176281578441581	-0.2060984611805051	-0.00235552613515726	2.036514441016385	0.03771168901690329	-0.2958980759941922	-0.393909552637262	0.09612626818395399	2.443659201227474	-2.663755391954983	0.8961959382035115	-0.0889980730878914	0.221208408240322	0.2776785641624381	0.1845149795337001	0.5052193922503316	-0.3894171853363484	0.02723999689464821	-0.009960529615430789	-1.572078199801373	2.503527854556142	5.568002381560111	-0.1577607606578898	0.07647911769199744	-4.491323122169887	-0.967168550204092	-4.102055734320866	-1.741289904935225	-1.558914124909951	0.02999563562885266	0.03327862038810962	-0.2285967610973217	0.004309254661869046	-3.035299342615853	1.52362847004811	0.02144986479321455	0.8446520982301828	-2.319316621112608	-4.114840176440957	4.332989431432225	0.06903998808076113	-1.479623667126046	-0.1033848650530335	0.02454356934153728	0.0008113958403492054	1.061750499301415	-0.7235055942401223	-0.01124197125005196	-0.02705355343905939	-2.600984229538862	-1.959114315653454	7.751852189604886	0.7009717222395945	0.04140084838556059	0.1720604833746789	0.1012013726509702	0.09717384298940833	1.316226923531933e-13	-1.18058602609826e-13
0.1	-0.008640022068462984	-0.04344405554753809	0.07309871469674852	0.3401584206137104	0.9115251323529902	0.001318769709705841	-0.1700785718897641	-0.09191438396557658	-0.1025214184908509	0.3834022267128748	0.05123580501175245	-0.1221647174336703	0.008102402365462042	0.0517361229874721	-0.0850625904085236	0.7032619091183404	0.2535473551268473	-0.7032619091183437	-0.2535473551268501	-0.3900879144714405	-0.04674531466488363	0.02500304901966009	0.02385957732724866	-0.137289888935741	-0.0436869195825426	-0.2637289996067387	-0.0316996644721727	0.5209065354487681	0.8710608242590409	-0.09569851368551677	0.001515467009809954	0.7759954491661282	0.09674599609558218	0.5365041001127382	-0.6370566630833419	-0.5497957370131792	1.637848759421271	0.2412357169573347	0.1275885092141912	2.831760687975065	-0.8674935125754327	0.7200387773561805	-1.916407165236566	1.019722582265228	-0.3084655221792402	-0.08505143309824471	0.9091474276188923	0.1817546612466253	7.173153387765606	0.9995207348555241	-7.173153387765606	-0.9995207348555235	0.7895113411749259	-0.2649096135714664	-0.02580301240179102	-1.374106159253501	0.3582476143189055	-0.06532359776046966	-5.280269229927876	1.31208181419911	-0.2052022443216411	-1.531889208918237	-0.4322189382360335	0.01516669127641821	-9.174644948133198	-0.06461047567716711	0.002990904927107735	0.01194209638496597	0.001571172161369345	0.01044088084174268	0.01823585129305684	0.01406607547011978	0.0060903181030748	0.0142926006778064	0.001024870415798351	0.03770888400115987	0.2137554051301453	0.2182163175202912	0.283745982285157	0.2784490417684752	0.0474391887142649	0.04618371856423861	0.00107191784027777	0.03083524818272851	0.007133495830760241	0.03063431952167299	0.03469620940721389	0.04300973966445726	0.001081348858901549	0.02881173427846936	0.001003130239741312	0.02938800872467976	0.001001754299634987	0.03887474961491316	0.0557152228769612	0.05301269803787492	0.122651327362951	0.1374294439033537	0.2197495394514462	0.2506008226697605	0.001604374876639868	0.01557315833438566	0.001021141196042687	0.01330117433719691	0.001079880446464292	0.01014225410583319	0.002090979804122374	0.003964703973963091	0.002075346864924288	0.009024643112541121	0.006359696390768691	0.06053960834592522	0.004526878940172361	0.03501517905407897	0.1844064162617988	0.1797713637130097	0.001101017746516233	0.03761479688904989	0.001072846180835686	0.0222597493081566	0.001009788016861886	0.01516594948641702	0.002578831681658793	0.005084093634443505	0.001022981814887837	0.01844783494378897	0.06375406740225115	0.09649406537514897	0.001023324888854007	0.0337407461613972	0.01411743253476702	0.01033382445838832	0.01133849753715402	0.01986214412137007	0.001001134817725622	0.02109425487607637	0.05254517500322632	0.05519680120349621	0.3644687900487967	0.342600418479893	0.02959557547492282	0.03011530141126597	0.001310895510909625	0.0277351077111715	0.1448393788144278	0.1372596122399319	0.1199872369135965	0.09199930561667724	0.1138569262108846	0.08523083618077552	0.1573899479703067	0.1658966924496335	0.216960104414501	0.2005638076602483	0.001466306845965638	0.006400354661874465	0.001012170183106604	0.0008732629886751634	0.09585747851995614	0.06388865876617572	0.04556516137599934	0.08617004575713884	0.09378013756848143	0.1311760439457876	0.04083575428765327	0.04609609941618788	0.001014042921297725	0.03469272272772416	0.2132245429511713	0.2524630312717021	0.07666157882934768	0.07786441305528034	0.08899697942798403	0.1063828776598885	0.05441076885862459	0.01194900091251844	0.05163768135899358	0.00640452050593926	0.001000916324524495	0.005494762811624487	0.001002115613255061	0.009270284908732551	0.002496425739534729	0.01407063086554772	0.05651261288085109	0.05354124650863316	0.2220784433984096	0.2114356692503583	0.1386140997600504	0.1782261148041144	0.001060449738766877	0.009554017425433698	0.02916275078879005	0.04162134674532006	0.05969448141474919	0.07591858117985402	0.05807825646878095	0.07200007372195957	0.1075961016479501	0.1531637615501256	0.001005757041228506	0.00626331927030167	0.09415235483352019	0.04598191582068345	0.06438620123813175	0.08105950989789826	0.001012499392381084	0.005707915364241025	0.001022353340579747	0.01892451424391672	0.04008051194771685	0.117814347401828	0.07260128339145461	0.09115348396442399	0.009930765197071258	8.219790023152797e-07	0.001043961653682991	0.004091863602094613	0.04427670549779354	0.02043423371452373	0.1948742425930786	0.2042376169607616	0.1559322462296492	0.2004210498446405	0.02360884423249373	0.02173282435303499	0.001009381731452989	0.02665740394141171	0.001005924670084057	0.01914335842788476	0.001002193230852915	0.01229035000636038	0.001004503109078907	0.01204745760362968	0.005483905282992841	0.01110011221755452	-0.0138938547372146	-0.0006425418202466236	-0.04622799609282507	-0.04817465778715523	-0.01136778907678088	-0.01707873781505335	0.001011007696038005	0.001005755418209964	0.001012564625579701	0.001025220519679883	0.001022224614561602	0.1687114802027967	0.2512310232122955	0.03813675669300035	0.001076372219613593	0.001705410110490271	0.04880126473817629	0.001109797805925943	0.001003013630946934	0.001001663088851916	0.04836237823140505	0.1618666014352432	0.3580222490172976	0.001021499321829637	0.00102578314453372	0.00100555904034282	0.001052438114365505	0.001052286375277318	0.00101602831640983	0.001005676855603269	0.1007675646087373	0.001042911368150673	0.001061245417466752	0.001009327632498711	0.001014441759835576	0.001028153033311043	0.0898937930641024	0.001022852633412055	0.006934442669949473	0.004745548182261345	0.00100115328446907	0.1207967429817503	0.3191669821202989	0.06035140898912361	0.001006342808839602	0.1474763716129494	0.123934083935964	0.1164106417857675	0.1588937983837717	0.1996967752599422	0.002008629319030834	0.001010396609235211	0.07153705286131826	0.1040376410545048	0.2234719121378166	0.03610981357913114	0.001016817654684861	0.1254935248057661	0.09432866743555064	0.03643794865791736	0.001005803957065	0.001003742895825345	0.001001034865813634	0.001002381951639492	0.001009368577809753	0.06010612929786821	0.1623285356269142	0.1455609141266971	0.001052428761859118	0.04408244248259332	0.00100810871766559	0.001002493731798086	0.1864884188349124	0.001006725451086811	0.06283253913556551	0.06123060125415295	0.0010159749945835	0.001025752264357074	0.06407650618160392	0.06467941140843302	0.01152778611472885	0.001018936213856689	0.001000709011528065	0.1774950419562517	0.3881029620408776	0.05221554212259768	0.001012855424901544	0.001008502133644661	0.001003128939828839	0.001006366252320216	0.008056064454730184	0.008477666790830568	-0.01415220584121399	-0.0004238989466082607	-0.0416551211437159	-0.05063770074734834	-0.01263040152764942	-0.01697325085715436	-8.026043262748901	-2.424395272915608	-0.1752979526163395	-0.04695742412976514	-0.7046379379538873	-0.2801754691079519	-0.04954236015146003	-2.42603536245918	-1.830548070705075	-0.4488534830800504	-0.07300433882834843	-0.3402363776864905	0.7776467752947728	0.02880192682694412	0.07192121122321249	0.1105327381574098	-0.3934303964054198	1.626446814939015	5.735625206253088	-0.07000927383557852	0.0331626956942177	-0.02535018483552829	-0.07026486410622319	-0.07621494588564913	0.0002654322950762971	-0.08775987186209912	-3.6966093120783	-0.0498309636487458	-0.03668580783141452	0.006074698844180462	0.0492471256050895	-0.02008243782720716	1.650483619279405	0.04039582525062005	-0.2580360994906302	-0.384634026419474	0.09989550732474567	3.311460011225282	-2.465312713411653	1.293066037471623	-0.05636856193421457	0.00780230761680386	0.1128482676701491	0.0429803607015105	-0.354734390877967	-1.032966274233031	0.01798983955489686	0.004878454204368081	-0.8187330191059555	3.499201357589595	7.01526638097598	-0.2833936737933871	0.06406763389388646	-4.780847709771535	-1.238534981918854	-4.050035032802638	-0.4302342529428348	-0.2162384904480387	0.02574926698763048	0.06712267068469767	0.06770400481158549	0.004512746232613377	-2.64420637250401	0.2885340298004692	0.04002954116625421	0.8491088338925601	0.4526926289889369	-1.686181893991406	6.332459904279634	0.1014785510042497	-0.6887161664724875	-0.2641584565677916	0.1039222448923432	0.0002430429237470504	1.081677127771805	-0.4451758796841146	0.008306338581010759	-0.01711005269096477	-0.5625645219506682	-1.557276593046684	7.537187867907829	0.4351302161171552	0.09379057782672628	0.1760441260507107	0.09766220673534144	0.09571272763051195	-4.448781341284353e-14	-1.92722591088528e-13
0.11	-0.003823192711276627	-0.04943463601307532	0.06843542532036571	0.3562771264157868	0.9138847976173713	0.00254644147158884	-0.140733227486312	-0.09998398988695978	-0.09254779680167183	0.3643256775186455	0.06083118921116209	-0.1247886666170164	0.007315357350114703	0.06009923268239258	-0.0839027940327315	0.7730695372267874	0.26233188759277	-0.7730695372267873	-0.2623318875927704	-0.3815150507442406	-0.04921913828934764	0.02471731435226136	0.0104110255787685	-0.1337577633375258	-0.04417287385535512	-0.295773705338373	-0.01780459777501196	0.5192874802841294	0.8549692860465185	-0.07077756543002212	0.001897104835671813	0.6893436366887207	0.09565520114874924	0.4289644132172169	-0.5546212666315092	-0.3798317951250385	1.586453688220193	0.2314303741441352	0.1169512859511818	3.032046130204482	-0.730523413920958	1.254729858335695	-1.901695152190298	0.8904965593167355	-0.2311558293006912	-0.07294281860121062	0.758034396196791	0.04709956853821586	6.772420092011282	0.7559152453758965	-6.772420092011288	-0.7559152453758844	0.9200287789913293	-0.2310357276008194	-0.03218166907978865	-1.317664279247766	0.3484445485420953	-0.0343032835711156	-1.293686159474692	1.454532022832973	-0.1084469441716357	-1.679957845683965	4.955241818617306	0.05764660801736068	-8.092534454683204	-0.1462555027046803	0.002023519943793337	0.01114596778685642	0.001294355657933837	0.0103637519022744	0.01000879237243398	0.009026661564460452	0.003625617105001442	0.01195954076818693	0.001023351086844221	0.03729287559344794	0.1944587527568966	0.1961047234191404	0.2695115534135817	0.2609854775838772	0.04370702293548211	0.04328734644683604	0.001083077343278566	0.03012077162453294	0.004424340318656481	0.02785890951062711	0.04075470323611396	0.04982599765538975	0.00109544282776835	0.02909006783587384	0.001003103107996719	0.03025338824336447	0.001001731158498181	0.04019952144159263	0.05025969412012261	0.04830768208066549	0.1362771176914162	0.1489002085449674	0.2733524929555724	0.2986531101714695	0.001318674616193562	0.0151162762598469	0.001026559794035203	0.0136565630223679	0.001043923898491477	0.009780050054278582	0.001581584135747366	0.003603298582363631	0.001574422207971193	0.008615616421127011	0.003762584157341454	0.0593357383066232	0.00281066928165222	0.03394855799969066	0.1525642109628498	0.1473162858184206	0.001069274012000126	0.03695172382555895	0.001066628738192022	0.02191849535933554	0.001009880354274002	0.01525678498171966	0.00181357296307546	0.00433703113732278	0.001025736590353093	0.01838715222019482	0.07862080724639707	0.1121286564273151	0.001023068019555788	0.0341323578793283	0.009913038541192755	0.007896877997366472	0.007691119807538356	0.01661505283236331	0.00100117461739922	0.02218245969304507	0.09127828482129988	0.08917898589683827	0.3460068119797491	0.3191505303905625	0.04285443032327016	0.04185351945102229	0.00116153442038336	0.02711808381713901	0.1459625185819179	0.1370291385555174	0.1217716902162896	0.0928385458886847	0.1150875648677877	0.08554293510881658	0.1526023665902838	0.15801154897504	0.2056261836567046	0.1875963957481755	0.001599585696862036	0.00649257637196225	0.001011989629104373	0.0009192656130941003	0.08894420280379424	0.05831475420486798	0.06771228398517015	0.1088603618294098	0.1290692500016748	0.1676119378268468	0.03703055307913214	0.04242265475585905	0.001015077528217032	0.03524889720864186	0.180120394164814	0.2102781862664934	0.07353045531018219	0.06214864088067223	0.06220686071355175	0.07147725230831299	0.03016936911684659	0.01089083992430923	0.02856646230097941	0.00747113109484975	0.001001015098125284	0.005805811709534149	0.001002535908631645	0.009849509534818566	0.001773051905346883	0.01365652035199585	0.05920646565479934	0.05416430802116493	0.1964874919886434	0.1862419169491983	0.13610501075481	0.1758200953517879	0.003216734300061703	0.01210572460296446	0.03511932287879714	0.0470007617382182	0.03324860225945873	0.07796934716866594	0.03285299279388268	0.0621805806996586	0.1239077058545194	0.1859096896072682	0.001007822827788039	0.007421166778354614	0.08221188665062787	0.04085173124497788	0.06140743942866481	0.07750466182025557	0.001016516339324293	0.006439718386335829	0.001024120180337601	0.01892961070555989	0.04613019055778104	0.1249093468573851	0.07066973611387624	0.08863811604843663	0.009998104082700349	1.850097813344828e-05	0.001034634855882323	0.003937296509238283	0.02435662053319205	0.01937457704405852	0.1864913897634279	0.1903744492451132	0.2068577719974639	0.2217242389694194	0.03059825825013636	0.02053348813962967	0.001013595923485468	0.02784765461648513	0.00100677210221204	0.02091129279171633	0.001002497511213618	0.01328070505954425	0.001005093929442817	0.01300272315873582	0.00657086959742807	0.008435488221988132	-0.01414743789065935	0.000878522732423544	-0.04255573516244095	-0.05015183296793611	-0.01256914598928901	-0.01634955773353441	0.001010692698088077	0.001005823827888856	0.001010274606378166	0.001019142145606039	0.001021385051606194	0.154774554490766	0.2345691256214918	0.04010599171969257	0.001110196046215197	0.001423913820554939	0.04707005971695454	0.001110382615951742	0.001003126688090145	0.001001744293043011	0.03939061358799693	0.15174415388986	0.3808173714726125	0.001020242334103978	0.001037627810843578	0.001007288964378884	0.001047454881777202	0.001050731530198709	0.001017570611884412	0.001006213296141988	0.101049381915814	0.001030574782932824	0.001059235724399581	0.001010525403338357	0.001012618099622728	0.001028984851007022	0.104746674008936	0.001022756726717959	0.004022987548003684	0.002951321919530962	0.00100126912831752	0.1590670657326301	0.297382846402972	0.05653044796555569	0.001005627671151114	0.1478815382672557	0.1247719978203469	0.1172555686258203	0.132947890156503	0.1738270177374192	0.001509890759753343	0.001012990569325713	0.0862338863290899	0.08703722168720124	0.1376750634419932	0.02947388879607269	0.001015592977280876	0.1221822993418479	0.04769812209163719	0.01873449149858106	0.001017194878920526	0.001010734799306231	0.001001188132855286	0.001003473626988667	0.001023279295114825	0.06469545018387289	0.143102500058686	0.1206680719735521	0.009210216355542113	0.04019358351154757	0.001036685410591376	0.003214859130691424	0.1119712331787369	0.00101272009225342	0.06865244161483078	0.05453318561921634	0.00102469195783362	0.001026133965401298	0.04401810703270377	0.07114960172604459	0.008832519421882103	0.001029996292290802	0.001000970408011305	0.1679744689347601	0.1946219848410309	0.0266128648245888	0.001022318909036782	0.00100693643464222	0.001002547844518109	0.001005152514206286	0.006469678026021793	0.005737121371347978	-0.0143972066836603	0.003441524628318697	-0.03960396544703691	-0.05174031392518727	-0.01372149847110881	-0.01512142315311952	-8.159663064743835	-2.907420048768005	-0.01871642768896037	0.01759604009388902	-0.3422205370465845	-0.1870094526950829	-0.03410388745229695	-2.010343779741197	-1.666332388504049	-0.1520130811033542	-0.0645190373870612	-0.2161501378670485	0.5736404223228124	0.02714783161054569	0.09938404122059002	0.1522915574403922	-0.5426171708845431	0.6726651908858892	3.944680806199376	-0.02872408556710599	0.03717727183080593	-0.03890311023475083	-0.01551643282393056	-0.01685797023270906	-0.1606140500955612	-0.09981092982678155	-2.748919394730893	-0.08491831759595207	-0.02946354895987679	0.01139639981595694	-0.1325041237385512	0.001346503479749169	1.483393179219293	0.03865466483608989	-0.2286629704895461	-0.2760574615937883	0.1154043443197304	3.439306411819878	-2.223147542184033	1.017612071342735	-0.06496388560539872	-0.05262784283324472	0.05464541841666835	0.01769242635961381	-1.200281243850478	-1.548214084163955	-0.002805945951034908	0.005598343855291239	-0.2913904240476352	1.128813708956837	0.543469113062679	-0.4420177273362104	0.04642071202719418	-3.645971432371665	-1.805004828329708	-2.899407440145895	0.1041311220955942	0.30682951204262	0.03428842101595463	0.05612928374075223	-0.0847861354397364	0.1096884833143524	-2.395239705948836	-0.7712326678664407	0.4402948962492191	0.2605689886605367	-0.1560035436432216	-0.5917551958384298	0.2952872121464494	0.1269785094011717	-0.3326739224275785	-0.4420959971765694	0.0574855556218825	0.000454866662934267	0.3962439253025166	-0.07360100184747616	-0.002393190828420135	-0.01323387881583335	0.1589542525177778	-1.236957239338671	-2.358948116677298	-0.5323721631920488	0.1413702357182567	0.1779947599211616	0.1000163953937855	0.09555281362772865	-8.766343188945028e-14	-1.140825013000597e-13
0.12	-1.868096660258413e-05	-0.05440771761211831	0.06556268565701499	0.3718987201225992	0.9161684006007275	0.003637904284397194	-0.1095428905359355	-0.1062067670884285	-0.07782593536704768	0.3453124740971331	0.06886858223216204	-0.1270844643159863	0.006631841022113044	0.06678800860745501	-0.08418269994530968	0.8383912681203001	0.2686362497753716	-0.838391268120298	-0.268636249775372	-0.3717879913970807	-0.05138964154251734	0.02434266067803038	-0.002534910033728216	-0.1303156571006078	-0.04442170578937772	-0.2929030076577537	-0.002857014063558765	0.5189408334540392	0.8375908791034364	-0.005817012727514578	0.002598113852503841	0.6154084219257538	0.09396674626118501	0.3340405776147864	-0.4335568897834259	-0.1916857944068735	1.538426340368445	0.2260232607817053	0.1003467193992625	3.200759197359969	-0.4981277685936487	1.66968672644569	-1.903738010695299	0.7081243465762176	-0.2428352253103584	-0.06434569550041667	0.5742806735870505	-0.1061857964330912	6.275973944778884	0.5034866781912672	-6.275973944778884	-0.5034866781912667	1.020350465166938	-0.2042455393120831	-0.04358681376808216	-1.273582932057216	0.3402437420593514	-0.01789913000248464	1.702811452523418	1.5225852170566	0.04927942258845584	-1.789262955030312	7.57570195116732	0.07904092945890648	-6.631325405245206	-0.1841424638233594	0.00153747890407082	0.01087199461660506	0.001155851859390069	0.01051408972028417	0.005722232770335265	0.006442150851258189	0.002375085370173077	0.01054095282639065	0.001022171795532825	0.03701791493099858	0.1768002049182824	0.1777282354860593	0.2542441008856392	0.2450390415525982	0.04259400283737259	0.04271161412778251	0.001105572418454622	0.02965230614336565	0.002910052322685891	0.02628522649739756	0.04313787888170711	0.05424326009951892	0.001102779699202201	0.02936035184977871	0.001003146106143457	0.0313402765232034	0.001001760216552486	0.04187797936895093	0.04313143679660778	0.04225946710334506	0.140115781061697	0.1509819292711037	0.313937098540724	0.3308914090359368	0.001175051357707173	0.01485153773296656	0.001035192812606226	0.01402996438365807	0.001026816575888108	0.009527942205687373	0.001323828011615002	0.003384370944718538	0.001322634464366729	0.008462132150495382	0.002447951836204362	0.05893583514593734	0.001945624989525922	0.03353402864141455	0.132399580346956	0.125702713260526	0.00104723584468614	0.03587373716633874	0.001062515911257016	0.02171250698852817	0.00101052567997469	0.01537995747385643	0.00142869830970918	0.003757121186706187	0.001027529404620163	0.01834277715053326	0.09314907831334332	0.1263011007208285	0.001022891669078916	0.03452840238821506	0.006313893833100285	0.005774369493144812	0.004936890558874422	0.01411553028519599	0.00100125245852917	0.02335551952748903	0.1276856665351916	0.1230695191274295	0.3262064353862104	0.2981678148815987	0.04794757634489879	0.04972823285537154	0.001086475637081081	0.02647727662450572	0.1467981347594964	0.1362324394165928	0.1231631212591888	0.09308512661871002	0.1161562312346845	0.08554974473701805	0.139335612547888	0.1423313287763897	0.188682655422072	0.1698455664573216	0.001416964975154281	0.006279026773804396	0.001013197007958803	0.001010755329216832	0.09125402521094031	0.05815399966740357	0.07175388716939829	0.1105453569781309	0.1127873501895926	0.1474765605635883	0.03186671266959549	0.03744129548863891	0.00101498194581447	0.0356062059630783	0.1573809504900603	0.1797465998022394	0.0507563853075581	0.04375660898213327	0.03842388535563	0.0490283808042955	0.01658549791839792	0.01174220469033145	0.01570185710748514	0.01008648882303984	0.001001141132362183	0.006137089400505351	0.001003292063500634	0.01054101116760901	0.001417128913556058	0.01368970759841398	0.0627403668055059	0.05552679471573094	0.1726159132059337	0.1635169627669647	0.1244691599350942	0.1627715664947275	0.008334996141749302	0.01775957538851974	0.03639827288288657	0.04750862299787441	0.01829668934603116	0.0705292280585878	0.01967816560722806	0.0538842000977247	0.1019664225747192	0.1606407358930416	0.001011853999202909	0.00874064063405028	0.07782349576947181	0.03942137389698035	0.05673462367483306	0.07231189319010572	0.001022884371727189	0.007158570398876431	0.001025194127209897	0.01892718393181515	0.04001462894336267	0.1269176491471039	0.07244757324915277	0.08936739796079951	0.0087050610119638	5.051208963345821e-07	0.001035505860188338	0.003838575767116516	0.01339939092841185	0.01977974005809368	0.1775952269529465	0.1790664663888723	0.1614036242766053	0.1715941260365839	0.02193353592901588	0.01393788700131298	0.001020435978348899	0.02942702222633801	0.001006412365166095	0.02271229389045674	0.001002358879025639	0.01428282974412984	0.001004782016632223	0.01396276248096544	0.005875600083101023	0.00572024994381106	-0.01439529950343844	0.003962493299931302	-0.03996421105452694	-0.05154596681342236	-0.01369699625576466	-0.01487194590367154	0.001010377700140906	0.001005892237569697	0.001007984587178608	0.001013063771532882	0.001020545488649967	0.1408376287787352	0.2179072280306882	0.04207522674638983	0.001144019872817831	0.001142417530617773	0.04533885469573244	0.001110967425977808	0.00100323974523342	0.001001825497233712	0.03041884894458961	0.1416217063444764	0.4036124939279269	0.001018985346378149	0.0010494724771546	0.001009018888411476	0.001042471649189201	0.001049176685119985	0.001019112907355911	0.001006749736680905	0.1013311992228886	0.001018238197717223	0.001057226031330113	0.001011723174179286	0.001010794439410934	0.001029816668726134	0.1195995549537702	0.00102266082002302	0.001111532426056877	0.00115709565679981	0.001001384972164783	0.1973373884835112	0.2755987106856451	0.05270948694198796	0.001004912533464707	0.1482867049215617	0.1256099117047293	0.1181004954658728	0.1070019819292342	0.1479572602148965	0.001011152200473571	0.001015584529415765	0.1009307197968612	0.07003680231989809	0.05187821474616987	0.0228379640130107	0.001014368299874969	0.1188710738779298	0.001067576747723663	0.001031034339245634	0.001028585800776138	0.001017726702784444	0.001001341399898651	0.00100456530233831	0.001037190012417793	0.06928477106987774	0.1238764644904583	0.09577522982041028	0.01736800394922495	0.03630472454050212	0.00106526210353907	0.005427224529592136	0.03745404752256788	0.001018714733420859	0.07447234409409582	0.04783576998427939	0.001033408921083243	0.001026515666443278	0.0239597078838042	0.07761979204365627	0.00613725272903516	0.001041056370726231	0.001001231804495135	0.1584538959132686	0.001141007641184012	0.00101018752657928	0.001031782393175444	0.001005370735641355	0.001001966749213141	0.001003938776095102	0.004883291597313589	0.002996575951865566	-0.01464220752610653	0.00730694820324509	-0.03755280975035792	-0.05284292710302619	-0.01481259541456817	-0.01326959544908468	-8.260012577194876	-3.133604721054576	-0.07086686713577217	-0.001464072682712551	-0.2136572995167203	-0.09728107553489537	-0.02133281108782424	-1.679014128845109	-1.527122440041451	0.01527447655872308	-0.02380212343336779	-0.09989097812899018	0.2978476659333762	0.02719201812337793	0.1162229634513827	0.1812699582922843	-0.6620702004136737	-0.2513619681571738	2.572827478804404	-0.03158056432180147	0.03676523092145046	-0.003330944270734163	-0.0417693133713317	-0.02510646179773501	0.1610588080908804	0.04265846736980213	-1.528308244742699	-0.1328136827789002	-0.009632692218083896	0.01254209812324609	0.08267763502937965	-0.01682091407053881	1.358054267551502	0.04128238345008304	-0.1951485081232769	-0.2351202780579476	0.1168665108201086	3.293129718676707	-1.971878197339229	0.5203651103887911	-0.06112522164229005	-0.1054427832858735	-0.005683640727728559	-0.0180774992676355	-1.913749735693263	-1.989649749989479	-0.04316442217411096	0.01397587253625945	0.2638969856656713	-0.7018628271214938	-4.298987847887051	-0.544976595127294	0.02429448860295454	-2.45019600158052	-1.773786926705966	-1.558684263292727	-0.04832910209649065	0.09351093740694348	0.02979502561272077	0.08957807201438944	0.1571635568061276	0.1523977826400177	-2.15044674871892	-1.83996785114888	0.6604582627628426	-0.1252019127684246	-1.445484390797333	-1.381559409925761	-5.270516449991594	0.1338038205133273	0.05124927907231139	-0.5917425670633017	0.1013320430094855	-0.001261603207697827	0.06433769460039977	0.2037540859871432	0.001171367300969989	-0.005940782538685603	-0.2696005850497861	-1.046239621164716	-6.749472543616553	-0.6441227688652789	0.1716139647777289	0.1826574730361757	0.1000161330205097	0.09666748105934013	-9.675318183030576e-14	3.866326505631573e-15
0.13	0.002896444158381706	-0.05818523038147839	0.06460653804728675	0.3870690195388368	0.9184238797805735	0.004542555619049414	-0.07674195133778403	-0.109945946490915	-0.05999950082449299	0.3261380166927741	0.07509582339819246	-0.1297898844400414	0.006060346420683978	0.0717190346213669	-0.08604409139695648	0.8978356642666298	0.2722399617387015	-0.8978356642666282	-0.2722399617387027	-0.3612766689221872	-0.05337400478681242	0.02382349032179218	-0.01515779454630905	-0.1269136259777531	-0.04457532991636615	-0.2751012975341679	0.01227387224656583	0.5205619695824005	0.81934087534526	0.06647392557458735	0.00330545257023486	0.5527602330840002	0.09201152022934378	0.2499766294342731	-0.3257119041228412	-0.001751918630996954	1.496627997612669	0.22507972238583	0.0805646251417854	3.353700960653487	-0.2542824786466897	1.865396241519559	-1.934795827239484	0.5426767057861277	-0.3033144007867671	-0.04847479775752468	0.4173698569971582	-0.2644468732368428	5.60729759959668	0.2116095554113564	-5.607297599596681	-0.2116095554113465	1.079767192569994	-0.1940683445338673	-0.05946122020020674	-1.254991636879035	0.3407163267235777	-0.0137215023718012	1.828659142397815	1.493083854636818	0.2723505550036414	-1.852498067719998	6.629873750108045	0.06555545257801937	-5.912564272034802	-0.2043311431826458	0.00127920059134256	0.01084878804765483	0.001082339837417739	0.01078051655615399	0.003428039138045555	0.005047153905812304	0.00170853092323041	0.009628989119459832	0.001021229725463343	0.03690137160274416	0.1608198091363082	0.1625018051970149	0.239649543120043	0.2309293541472677	0.04055562746063657	0.04138839991405619	0.001178492648546479	0.02944364166851096	0.002044774652643759	0.02541486383258533	0.04487480398487564	0.05665621708520882	0.001114962418600713	0.02962364631783439	0.001003242308079529	0.03259839523052141	0.001001824646779978	0.04383253459283001	0.03603702390969105	0.03619566298097634	0.1396852127492984	0.14783291904787	0.3467246929401669	0.3540725555093081	0.001098456135892404	0.01469859112863923	0.001044685861751818	0.01442557351243736	0.001018679746208576	0.00933969386410014	0.001186088075143461	0.003203604667920064	0.001188384731778746	0.008427805131712566	0.001749603160031812	0.05915150304123955	0.00148629967726557	0.03360581427881959	0.11698148932481	0.1117310710682584	0.001032821033851503	0.03432997414050291	0.001059477693157601	0.0216649029389132	0.001011082536892355	0.0155316988694209	0.001223985485444214	0.003277527198350435	0.001030221756095271	0.01831485026829117	0.105987715404099	0.1386792391635409	0.001022807201849168	0.03494028377321568	0.003776569489709076	0.004210844946142814	0.00308493807094066	0.01234771627362691	0.001001366987069961	0.02453824848845623	0.1613184918468007	0.1551727300394866	0.3072444771224963	0.2804052743181985	0.05253443536032743	0.0543349759190209	0.001046491457772549	0.02575220045026045	0.1464893919598765	0.134310301184671	0.12338632332883	0.09228589021136076	0.1163209064666488	0.08476989208498457	0.1254251917947767	0.1259695094128398	0.1713765784358969	0.1509303218905375	0.001219854668019876	0.006031601985355513	0.001016603488668388	0.001186475933629383	0.09754204519327143	0.06178382424282269	0.07223671826062743	0.1065420982063153	0.08822085457787768	0.1140127205822774	0.02698717050297415	0.03275055750674861	0.001015790247953101	0.03578375372323904	0.1401910255956298	0.1585497637012899	0.02809445937922559	0.02885655737604228	0.02107210418227623	0.03673919328041617	0.009138433132597662	0.008580228665372072	0.008662790848296601	0.008342027933638949	0.001001293141259499	0.006482527713458844	0.001004127814793657	0.01131337629769343	0.001233278525962774	0.01399491519253742	0.06714935760669667	0.05787309093160405	0.1510346500470534	0.1434380580425541	0.1123989957877983	0.1473919494466789	0.01556940903299737	0.02552281130708772	0.03739233996979646	0.04733435754541605	0.01238970279504966	0.07038017805465722	0.01539500303566233	0.04943676519809784	0.09173808835092985	0.1397890103783687	0.001021619052792686	0.0101034125022821	0.0773581367748826	0.0408336264152348	0.05219404034541587	0.06719790227123433	0.001029029312023223	0.007823486851674548	0.001027653837152834	0.01892409769921204	0.03067033721722187	0.1274399728163053	0.07483587184967534	0.09110586813547428	0.0068041802307619	1.101735591159528e-05	0.001052876798034063	0.003828863137898553	0.007435383272414644	0.01552844951951819	0.1663671020094538	0.1683986834630628	0.1080996723543681	0.126966358224375	0.01199345548875075	0.009196163808180838	0.005289721619027062	0.03592897006730805	0.001005918194751054	0.02447873222188914	0.001002168413418169	0.0152458899015068	0.001004365178376171	0.01488489364499544	0.005724587196909083	0.0032125338116441	-0.01459712996549879	0.006286463010999738	-0.03785626367418745	-0.05242800840726536	-0.01467917348846783	-0.01348503748080905	0.001009659142008909	0.001005727030305627	0.001006343125911297	0.001011160403183497	0.001019998640389101	0.1298785577543545	0.2085076122276329	0.03474573162898371	0.001347829553307097	0.001136327121387474	0.04834879346833277	0.001141757246356648	0.001003429297158383	0.001001947708276171	0.02523881362529507	0.1367603363258344	0.4206004882826574	0.001018465444789021	0.001058876296688563	0.001011220169274277	0.001042717535219988	0.001047996187798296	0.001020234745871293	0.001007121034444468	0.08795908944415422	0.001017462042520186	0.001055544582175154	0.001011610353407745	0.001010574257751952	0.001035737438334341	0.1275107003557042	0.0010227687652382	0.001079730523325818	0.001116320622331964	0.001001571797958286	0.2262464929232031	0.2638204646059212	0.06280973923237676	0.001004834949077236	0.1440200887924291	0.1220600733218335	0.1152160791031241	0.1023213086881723	0.1383288999437862	0.001017281415023874	0.001024010355878979	0.1107543653652953	0.07530131958480084	0.05523008190497863	0.0201446006663486	0.00101854629865799	0.1087112650765974	0.001095611575221421	0.001033859257646886	0.001033846202123723	0.001020156585811966	0.00100154434403076	0.001005363291596477	0.001045531935440331	0.07577171263669538	0.1101975638519829	0.0939196724498484	0.02852590921090604	0.04048837398556693	0.009965120642003536	0.01506464409886429	0.1111851290186561	0.001042837736197021	0.07870330848307032	0.04548044067195082	0.001037130290957162	0.001033342789541659	0.01613032596432377	0.07823734905768651	0.003624407203876627	0.001096255912930934	0.001001134305018281	0.1390891734130587	0.04790610428434777	0.001010630409677237	0.01716931641615605	0.001005431991943239	0.001001973121442331	0.001003925126464293	0.006246610790393439	0.0008775839673002757	-0.0147628983790728	0.0077940445682718	-0.03599107943291169	-0.05297811504449997	-0.01555461318029071	-0.01227048268332602	-8.286899831600286	-3.144761506988141	0.03620707720895389	0.04323436965234456	-0.08536037628141104	-0.08081930515323872	-0.002393559787799722	-1.373498710651532	-1.290654100381243	-0.2621070795182444	-0.01365321582691677	-0.07102782063095758	0.2019578265618674	0.02534397402268036	0.1345575279465523	0.2087244365405077	-0.5609240219350036	-0.3807668651816898	2.063984365740053	-0.004996766021892028	0.04159555291103065	-0.02587797101941823	-0.00568012759920709	0.009241896298050299	-0.04587213884057091	-0.008110218275882757	-1.292075144143732	-0.1751568370781326	0.001847492541716906	0.01713890129981333	-0.1130293917804192	0.004643147606888611	1.110254452264465	0.0418082443338035	-0.1187301706325561	-0.1283817527182294	0.1181941209785229	3.12183470458152	-1.582654891966718	0.4346987684798261	-0.08085962475798446	-0.2804103217970199	-0.154771629275279	-0.1375973620252142	-1.39291933177148	-1.76539025233102	-0.01347939718914683	0.0203140661845839	0.4577887115646634	-0.2030731553735128	-2.471701362346986	-0.4063322301232732	0.01115281966609098	-1.827432167656005	-1.165064055066503	-0.9046045138650646	-0.4389103830972952	-0.3294838287957553	0.03713691936876303	0.07227812963140973	-0.02992731184946077	0.3030725974171021	-1.865573890079749	-1.251491306604535	0.8747824060182626	0.06904600991206596	0.897847963763172	0.2329391248625225	0.3549461025252338	0.1390753911293949	0.2184470678870452	-0.444787079535077	0.04799712354273856	0.0002732022957185055	0.04124214188414365	0.1479302025345548	0.0009375450776394011	0.003165785793480569	-0.461337386097968	-1.115648265904223	-2.525481698031336	-0.3067026687568854	1.05005140427678	0.1712445271130713	0.09263738555961212	0.08825357194671633	-4.196877241734751e-14	3.254508450606543e-14
0.14	0.005000695262745152	-0.0609972804950796	0.06548348346256101	0.4018511691694858	0.9206701379924275	0.005248818339337232	-0.04258342495525653	-0.1113839039962533	-0.04112208934759515	0.3065437104107171	0.07982917273105901	-0.1332520643575145	0.005691913608770538	0.07524431230283804	-0.08943872499695017	0.9504250664144057	0.2727555177024003	-0.9504250664144045	-0.272755517702398	-0.3502355842905102	-0.05529983313296718	0.0231691570196139	-0.02771469609962367	-0.1234902536819636	-0.04471405197637715	-0.2569072534057165	0.02679449922249222	0.524335899592522	0.8007057123267681	0.1217282230917956	0.003971795673776087	0.4968720983064611	0.08993155538477926	0.1718657734913397	-0.2404643586298195	0.1749328105937423	1.460796383250693	0.2241790671902866	0.06066899652638261	3.472276634234527	-0.0378833891647966	1.879882113315003	-1.987707786241536	0.4093459799359893	-0.3941871839996516	-0.02373333747073877	0.2931310070376532	-0.4128342261086778	4.904975145068577	-0.1141445217348798	-4.904975145068577	0.1141445217348804	1.126302896523601	-0.1925385596835303	-0.07061940295590965	-1.260386340204343	0.3445119766461443	-0.01491871660700109	1.781278253497627	1.400533350214463	0.4798381989409123	-1.86629480709348	4.168373794193436	0.07084180660818579	-5.279314592402421	-0.209090226368011	0.001149592472942217	0.01099576663712426	0.001045505554036891	0.01114847570875007	0.002267060949457471	0.00433457759083725	0.001373312070187489	0.009010413937355561	0.001020485357818612	0.03696168963087578	0.1465191532834398	0.1501137256392704	0.2267377096322205	0.2193091783578385	0.03603553480907411	0.03782567733269594	0.001316846639651535	0.02946479294094188	0.00160725646095442	0.02492774476881682	0.04719312488234711	0.05862669853789607	0.001136450827951949	0.02986477330089827	0.001003385208573437	0.03401456208079108	0.001001917982087604	0.04603413510088879	0.02975886088752076	0.03083631870722887	0.1374714341167444	0.1433200561936236	0.3736106106791018	0.372182747348134	0.001059901456880965	0.0146318422227863	0.001054134102291107	0.01484665460341986	0.00101571432485604	0.009179197845639165	0.001117321326922913	0.003044844679954165	0.001120650719503362	0.008466986840935747	0.00139988852718104	0.05945945417372858	0.001256389157399559	0.03377564670823131	0.1020932098367664	0.09934011136899017	0.001025228276064101	0.03238624213112728	0.001057118112551767	0.02178416904444481	0.001011304389948417	0.01570938990518732	0.001121460377483887	0.002807874170670877	0.0010345289989724	0.01830379223213999	0.1165452941095025	0.1483598103915685	0.001022818985847942	0.03537885429067315	0.00247582462103286	0.003376290693448943	0.002129983436318144	0.01134911066154188	0.001001517682614501	0.0256896987391622	0.1918223823976609	0.18539265803598	0.2904671748068051	0.2664742175097343	0.05958239094504346	0.05909651354774034	0.001026466450959885	0.02492069189837672	0.1446019023507201	0.1305957238066829	0.1220596203350417	0.08997753426254759	0.1152212845671624	0.08280371087878997	0.1150693429726996	0.1137868382458291	0.1567226721120518	0.135097939631425	0.001124311200534155	0.005866261595877978	0.001022520804864722	0.001399953009641646	0.1052667730229369	0.067224189541652	0.0748264158642063	0.1043982093080305	0.0749725396595112	0.09648410903721949	0.02311164960076071	0.02905142630925722	0.001018284202672939	0.03582801748124331	0.1254800598581992	0.1424327374681849	0.01548929772331539	0.02127851466973895	0.01163800369706965	0.03082726507939921	0.005276521741304373	0.005867111424386377	0.00501860309438566	0.005755197976993876	0.001001470630740021	0.00683671343582472	0.001004944674179902	0.01213423727273673	0.001145476403192466	0.01441505588413395	0.07244816645114219	0.06131246940172053	0.1320523691292859	0.1262006910870072	0.1044143521917495	0.1374310253996817	0.0245966326562032	0.03490709321016892	0.03987294192853707	0.04846348694869523	0.01365996707902679	0.07812965880856042	0.01783829603381472	0.05336031649210313	0.1166309382455932	0.1528351530528661	0.001038566114430908	0.01152864521642434	0.07894787219318902	0.04353523212092485	0.04862032900138993	0.06314152234297536	0.001033961849724367	0.008445430389864655	0.001032298233066485	0.01892522489944848	0.02189443014727483	0.1277647940376174	0.07643754558792414	0.09240580708322471	0.004592772620834008	1.938532988817557e-05	0.001089168328893044	0.003885242064980758	0.004363163790454239	0.01293939506748342	0.1517890614657463	0.1561868750326423	0.09359181777008782	0.1140964784918718	0.006772804197192657	0.007754217646254101	0.015342910523731	0.04885356632901402	0.001005701876308604	0.02614947110998904	0.001002076416662592	0.0161364071974429	0.001004150035668434	0.01573773032391699	0.006583129030231571	0.0009639671112117849	-0.01474486735482967	0.007385850491373697	-0.03611246100244354	-0.05281214756619586	-0.01550124440985057	-0.01235665949601573	0.001008940583878699	0.001005561823042632	0.001004701664644858	0.001009257034834088	0.001019451792126978	0.1189194867299737	0.1991079964245775	0.02741623651158247	0.001551639233796384	0.001130236712156328	0.05135873224093281	0.00117254706673579	0.001003618849083329	0.001002069919318041	0.0200587783060032	0.1318989663071927	0.4375884826373875	0.00101794554320034	0.001068280116223451	0.001013421450134656	0.001042963421250538	0.001046815690476374	0.001021356584385807	0.001007492332208374	0.07458697966541995	0.001016685887325088	0.001053863133018427	0.001011497532636728	0.001010354076097365	0.001041658207964883	0.1354218457576383	0.001022876710451979	0.001047928620594444	0.001075545587863049	0.001001758623750059	0.2551555973628946	0.2520422185261975	0.07290999152276557	0.001004757364691483	0.1397534726632966	0.1185102349389379	0.1123316627403756	0.09764063544710996	0.1287005396726756	0.001023410629568965	0.001032436182341752	0.1205780109337297	0.08056583684970374	0.05858194906378799	0.01745123731968232	0.001022724297438189	0.09855145627526492	0.001123646402717362	0.00103668417604598	0.001039106603468501	0.001022586468840643	0.001001747288163544	0.001006161280854013	0.001053873858459604	0.08225865420351312	0.09651866321350891	0.09206411507928974	0.03968381447258512	0.04467202343063063	0.01886497918046734	0.02470206366813148	0.1849162105147445	0.001066960738974899	0.08293427287204469	0.04312511135962249	0.001040851660830761	0.001040169912638221	0.00830094404484303	0.07885490607171734	0.00111156167871839	0.001151455455136863	0.00100103680554263	0.1197244509128486	0.09467120092751231	0.001011073292774579	0.03330685043913648	0.001005493248246513	0.001001979493673571	0.001003911476834892	0.007609929983473223	-0.001241408017264859	-0.01488358923203905	0.008281140933298733	-0.03442934911546541	-0.05311330298597391	-0.0162966309460133	-0.01127136991756741	-8.197846609120766	-3.271386363092615	-0.03682983554410369	0.0188423906130553	-0.07717317348278219	-0.03860337056152185	0.01403946020190961	-1.111343982584637	-1.029220116861123	-0.4326271970102081	0.02216102601241121	-0.02324225792269074	0.2093525593328321	0.02275852112126894	0.1478325920384193	0.230679015126847	-0.5211782306789154	-0.5241324943600718	1.558636551896355	-0.01434102464446102	0.04185962336380446	0.002219520331822255	-0.03736805566060421	-0.01040471626263435	0.1795154556084796	0.06226782577837504	-1.212171746143084	-0.2128074794693403	0.02374133882580881	0.01773202607586586	0.08466582728289018	-0.01344715187666269	0.8185408246165897	0.0466202099515399	-0.04935444925430483	-0.08127859816560655	0.1106107687675883	2.91647313556403	-1.205581446352622	0.5513240234011917	-0.08241169716352967	-0.463930612499416	-0.3075075490204809	-0.2553432101003774	-1.077920096389065	-1.373077288455592	-0.02674754245021762	0.02152716685194573	0.626005130350767	-0.3299888524166539	-1.111942160636139	-0.3466552381946761	-0.00236231181859034	-1.434234028011716	-0.3093851467451496	-0.2832323987154764	0.04144265470364739	-0.07496287603681967	0.03154450750788183	0.09927724099719114	0.1801501763064262	0.371014233488919	-1.582139194949387	-0.7562292509474874	0.9846674596590661	0.1354770583665294	0.134221760736268	0.2926378287888437	1.509057187837934	0.1462959896791322	0.3091199165631193	-0.3802203689347263	0.09273746011549049	-0.0004189156864871918	0.02483720501603543	0.116047840602583	0.0007425150856740559	0.007277528724714048	0.06284663225942362	-1.355044722086397	-0.3978949276716514	0.01583263737524369	1.456143648918567	0.1635175843716337	0.08550756073529431	0.08280858403958898	3.353158056982059e-14	3.227138743452385e-14
0.15	0.006387741057260803	-0.06297612831681096	0.06794555686475032	0.4163008753048266	0.9229049988225966	0.00576876106147835	-0.007501633762525292	-0.1107394950824004	-0.02285096184665878	0.2863258855805199	0.08332349997312886	-0.1376504960727192	0.005540300747077615	0.07757504886562044	-0.09414617169235794	0.9959951525189704	0.2699823903653453	-0.9959951525189717	-0.2699823903653485	-0.3387065636968382	-0.05721281098754158	0.02243792089890338	-0.04041381509005223	-0.1200433779245338	-0.04487110556706806	-0.23685599737316	0.04020976887046111	0.5299197622430252	0.7821623257415748	0.1496209558395357	0.004870955067977413	0.4461344624881021	0.08783669088084366	0.1052553845184986	-0.1564743937691438	0.3068428682262586	1.429726053342176	0.2223645753134902	0.04435452050383159	3.539521886101763	0.159336194894336	1.75822975220681	-2.052667643805368	0.2945920179858607	-0.4779474314816515	-0.00621958285522266	0.174702841648514	-0.5183008571380104	4.20804563291609	-0.4350793909685285	-4.208045632916098	0.4350793909685395	1.179451778359211	-0.1900633891911871	-0.07518329328864981	-1.281165163676282	0.3442324136725552	-0.01625434743643191	2.235812974452293	1.280966930853665	0.631743408392462	-1.836943652119599	1.519231012228333	0.1086482688524951	-4.859164657026408	-0.2087821128076173	0.001080720532833776	0.01124044481595169	0.001026018900396844	0.01158507213744644	0.001649493430966171	0.003951639369455542	0.001194842176936374	0.008575408548054627	0.001020099759816031	0.03719778326980205	0.1343571118384835	0.1401783347544539	0.2152645845729886	0.2100759847586663	0.03030158064430965	0.03314276621995287	0.002393621602689335	0.03050383912708851	0.001375588697176701	0.02466815101837348	0.04821663954629729	0.06022989466387799	0.001170268966937855	0.03007614508179106	0.001003577041480467	0.0355687315138828	0.001002042585519177	0.04845361805765932	0.02282367594618632	0.02511456579643383	0.1322969488477401	0.1366737433990728	0.3947974709708714	0.3849308169779597	0.001039459979116412	0.01462345110729804	0.002784495437679227	0.0170332862457828	0.00101549413304302	0.009078868808543625	0.001081103895947261	0.002905233738584213	0.001084448172757761	0.008546486401223628	0.001215385951554672	0.06002380697255517	0.001134728434058571	0.03411757213882111	0.08921313897104799	0.08856884426090149	0.00102058850277406	0.03011080760147468	0.001055781307970085	0.02206642323066216	0.001011601489347982	0.01591167861700076	0.001067224841678766	0.002400814788132839	0.001040000344550519	0.01830572547204391	0.1251373915071833	0.155334394823933	0.001023136974022644	0.03584940466528768	0.001775918023920258	0.002925955438763608	0.001611395931037784	0.01073585611684944	0.001001701475501035	0.02677424922382409	0.2197352964993692	0.2135134755979699	0.2752798076484395	0.2557016259478732	0.06533823619283582	0.06423524140463796	0.001015843051615771	0.02400306397119498	0.1410913519028859	0.1252573459756327	0.1192239102030876	0.08633146330087049	0.11280377081203	0.07977929798453315	0.1073524587709493	0.1045249709900749	0.1445699113896502	0.1226287635545634	0.001085436928539812	0.005742131443353564	0.001047539647399734	0.001633264288520622	0.1130535635361443	0.07378983307478622	0.07449198115258496	0.09866400436990919	0.069918245918449	0.0880255484173864	0.01899088677811018	0.02520038458296638	0.001023147689763467	0.03575284549737926	0.112633365510461	0.129256193662271	0.01180975052005175	0.02064675497717188	0.006527668095144637	0.02866212983487261	0.00321115321326755	0.005329877779187015	0.003070602641218122	0.005069452178127758	0.001001678232832535	0.007193014012408662	0.001005545596496097	0.01301212116963868	0.001097359565498447	0.01494642132496039	0.07766075631897686	0.06508680497317609	0.1155526193675394	0.1116469182762271	0.09756411707578169	0.1294632555646192	0.03268991846877397	0.04308664594892481	0.04261275865027938	0.04975863562576439	0.01385016524843317	0.08118776542925378	0.0180653386855174	0.05390391784057132	0.1348867657982671	0.147968275134082	0.001055425934808013	0.01304454246340217	0.08085182843232676	0.04636122363460567	0.04554113822273622	0.05963125968948817	0.001807202577927229	0.009853834012890134	0.001041704045342106	0.0189304207926583	0.01451749719588013	0.1278255848477376	0.07696476730272588	0.09301535333534118	0.003108799846450657	5.065649415165351e-05	0.00401744484383841	0.006039056811597998	0.002723920785146216	0.01252383951425135	0.1347740048459051	0.1415558466295191	0.09704024027424871	0.1126273737620579	0.003974660256910228	0.008040208385445655	0.02738791385700837	0.06347861480447309	0.001005676429798133	0.02767284529627764	0.001002054188136509	0.01692921569761789	0.001004076044295949	0.01649834472391248	0.008009026498460839	-0.001132632272582006	-0.01483221254392915	0.008495058241874402	-0.03444359041668675	-0.05249059008798561	-0.01608820146340513	-0.01129579391162019	0.001009079130385135	0.001005885223580003	0.001004130053231844	0.001008612235832563	0.001019907147020856	0.1130107778619149	0.1914542076443893	0.02042194750815964	0.005181984260781349	0.001137262369321757	0.04782395043430721	0.001233349475408033	0.001003910213715	0.001002258842729775	0.01059232105416147	0.1180200267605153	0.4415439817627864	0.001018384278424495	0.007573625195358451	0.001016824750052364	0.001043768311626492	0.001046710559201751	0.001024665921886247	0.001008472397511431	0.06862435028338845	0.001014975961641546	0.001054835509306183	0.001012260242762052	0.001011109046721409	0.00104911037548484	0.1396611355174989	0.00102396813679304	0.001041297420569041	0.001065095009036405	0.0010020062195206	0.2783088560320338	0.2408721161384125	0.07235298848991879	0.001004811612466647	0.132171226456458	0.1120835999296566	0.1066983853284071	0.09510659661460427	0.1229025436784705	0.001063201865085898	0.001108390191983935	0.1272345323294766	0.06841486574754366	0.06739021226631459	0.01178739154875654	0.001032850157238282	0.08980188087800312	0.01340455578016778	0.001046270403947674	0.001030563589378127	0.001016317199610564	0.001002018643881669	0.00100617916208121	0.001041669597294337	0.08640712691014218	0.08654711406738379	0.0844356729954749	0.0438566026217163	0.04690133652938168	0.00995811399887867	0.01285841202693716	0.1408496447231524	0.001078062392942442	0.08375969285441581	0.04068151404377202	0.003943708568093876	0.001061074637937661	0.004691296807375	0.0766234428532723	0.00191535333932529	0.01210479625659046	0.001000947278023335	0.09891514360304658	0.1079720270767206	0.001014355077394314	0.04725746434339431	0.00100578252887802	0.001002074681081398	0.001004073131060987	0.009754201178680427	-0.00314221106062929	-0.01487845638254064	0.009775399839235236	-0.03278611287190696	-0.05167086229138468	-0.01650841493087334	-0.01025446752246698	-8.006514936149088	-3.546399194915624	0.05678164868172704	0.05747843354893756	-0.01407731910407528	-0.04326544089476277	0.03229916045701641	-0.8811237006414893	-0.8267036822661653	-0.5030422778156074	0.1788995488590014	-0.0249521919967421	0.100234984001797	0.01977455962867821	0.1623506195344866	0.252505831024379	-0.6179083567073569	-0.7944677585838983	1.015383252071598	0.007085341410688719	0.3688875596560522	-0.01470083789912631	-0.001006679876920044	0.01771046382195689	-0.005696189921912973	0.01997154433138692	-0.9501859211104955	-0.2382368103160084	0.03390527021088527	0.0219209754725869	-0.1020207595858445	0.007358313780140647	0.5809722154404702	0.04794508107129755	-0.03777526752591654	-0.04538132236506592	0.1055070467161851	2.704611991009682	-0.9646640678701762	0.4598116250959281	-0.09663238928094574	-0.5995161601476896	-0.4182442437691377	-0.3472671987765766	-0.7899061037829997	-1.120173455943194	-0.004138973598593803	0.02516863396407512	0.6907156868704802	-0.7844866373122102	-0.6019023359452892	-0.4206075499258791	-0.01212015976749843	-1.207165280023305	0.191336241509894	-0.1568382258430785	-0.09467749119009083	-0.05171411625488002	0.03780304975549122	0.08307076231517206	-0.009787384383386997	0.3834989150483512	-1.349750946684841	-0.8313390657240106	0.672053173532609	0.1211026343497244	0.2673001316312431	-0.2100709960065407	-2.101898537183835	0.1564574895417116	0.2562427233205166	-0.3275970898680372	0.1934135166503502	0.00119390737869448	-0.01518109160519427	0.009924249597595915	0.005338374870673451	0.3977706222192691	-0.07663444662839151	-1.571490742608037	0.04150629062585467	0.03663599979662823	1.458906678113127	0.1417338642170147	0.07308648447212572	0.06977112427857912	3.283230325287622e-14	2.688757664978957e-14
0.16	0.007100042934844966	-0.06415015213135773	0.07140756079473995	0.4304573144267848	0.9251088590280448	0.006156608201345908	0.02811581840252102	-0.1083457596392119	-0.006279766996791025	0.2655541482540862	0.08582246408098117	-0.1426599784360047	0.005574914993150286	0.07877209985779836	-0.09959765702311928	1.034566050214137	0.2641619609772494	-1.034566050214137	-0.2641619609772484	-0.3266475376003519	-0.05910122847602726	0.02167438171178985	-0.05337255348895705	-0.1166182206319232	-0.04503438584324252	-0.2120541934878857	0.05238276486898529	0.5368669493050378	0.7640756164409215	0.1542940084739201	0.006137924983115913	0.3998697634507822	0.08577792436085918	0.03691699010519724	-0.07949955719133646	0.3749189161540019	1.402142980574152	0.2179789422515754	0.03424988007167127	3.57940882869655	0.311981916701986	1.539895583101995	-2.098490285494597	0.2102733530858252	-0.5163973136199271	0.01351208420710154	0.06639389285498702	-0.5616419531864654	3.50513746318889	-0.7236049319430422	-3.50513746318889	0.7236049319430428	1.232303997086499	-0.1876264864653195	-0.07708001623635083	-1.312310221899925	0.3401682836820762	-0.0161640537037541	2.731387824043702	1.152078620322853	0.7525030812431921	-1.774959350185596	-0.4755622284692778	0.1444039107817915	-4.384727236194697	-0.2018706295778674	0.00104635856170561	0.0115517231572811	0.001016441241358691	0.01207807514769299	0.001339589237462851	0.003759774241893715	0.001105246169209265	0.008247750447589587	0.001020134836831975	0.03759007069764105	0.1245537335831566	0.1323834615011815	0.2050745845342558	0.2025894031266578	0.02390694448756869	0.02778308673030874	0.004738464367920202	0.03290781067088727	0.001263156654993245	0.02450318693227295	0.04714267342871875	0.06041036458069596	0.001217578631399162	0.0302654389848661	0.001003818665280962	0.03724856097053759	0.001002199365236453	0.05107001681730588	0.0145719080729219	0.01858343146852821	0.1235310562223456	0.1276439471412632	0.4102200319735822	0.3929785299496241	0.001029462488738638	0.01466199984809793	0.00687769596678871	0.02169282288747985	0.001017086556457961	0.00903687088455068	0.001063402102005566	0.002815660136561609	0.001066298528587891	0.008649312826772238	0.001124744159019456	0.06056450449455628	0.001074379971505698	0.03445216327474235	0.07909503024968587	0.08017430803405619	0.001017414309055809	0.02770235824780017	0.001055599556589338	0.02248618988470043	0.001012131507392047	0.01613171459749417	0.001040490377592426	0.002048597864189889	0.001046462438555801	0.01832144871602333	0.1318602000551988	0.1600711777720421	0.00102384186134047	0.03634686023423616	0.001421529394993504	0.002679532026130867	0.001346279239859808	0.01036130398238035	0.001001917185982635	0.02778399404451311	0.2451582533902419	0.2394233301396803	0.2613078260148654	0.2468663921153181	0.06823119692339576	0.06796054759201746	0.001010560865605745	0.02307767409263117	0.1359255093654834	0.118689976474982	0.1148899130860377	0.08168189737807262	0.1090350491576398	0.07590381030273655	0.1017374903171012	0.09767966118971262	0.1347890448090259	0.1127061599320359	0.001085906236992219	0.005662272412466069	0.001098033933800309	0.001903996589704344	0.1202900859446561	0.08111034549096323	0.06892728706912277	0.08935578651968767	0.07096724696574666	0.08400341486601165	0.01408795161579207	0.02069818645411419	0.001030643520588541	0.03559665278978501	0.1012809010641724	0.1181676209306738	0.01589271302401847	0.0252713001655362	0.003910958290956031	0.02754962904951417	0.002163618057390934	0.005057799451742554	0.00208410521926089	0.004930359001525738	0.001001917727905381	0.007554523269995885	0.001005854851564412	0.01393107699762151	0.001067201053836299	0.01550110227173431	0.08236791160993645	0.06897536838760715	0.1014196765010517	0.09878296056365644	0.09031218946131112	0.1209239570918929	0.03883256147009544	0.04876435838959187	0.04510375770839865	0.05083653878162547	0.009577813092218859	0.07927367280530596	0.01240830084061106	0.04863582783366015	0.1273896512712812	0.1184078669973525	0.001069405009585291	0.01464927560362558	0.08228077003909742	0.04866337333031148	0.04274004530896962	0.0564742819835486	0.003640566057918626	0.0124031057663533	0.001056861511946151	0.01894381931760022	0.008888935971318483	0.1274111312332126	0.07628097394976548	0.09268554887069515	0.002761052652789952	0.0001226859693272221	0.0108876806281656	0.0113263585417801	0.001897705149259825	0.01279317206049826	0.115817004967964	0.1247504644990817	0.1046368043616083	0.113675250482709	0.002557633142457672	0.008392347428894132	0.04007202443802401	0.07783251253001715	0.001005808425664442	0.02899568062094939	0.001002090697411342	0.01759878379036024	0.001004119935102084	0.01714228937588124	0.009913839784675546	-0.003098700762756069	-0.01485790570729667	0.00986096676266539	-0.03279180939239547	-0.05142177713218945	-0.01642504313783021	-0.01026423712008815	0.001009217676892221	0.001006208624117843	0.001003558441818941	0.0010079674368311	0.001020362501912853	0.1071020689938561	0.183800418864201	0.01342765850474125	0.008812329287764277	0.001144288026486717	0.04428916862768204	0.001294151884080181	0.001004201578346993	0.001002447766141719	0.001125863802323576	0.1041410872138376	0.4454994808881854	0.001018823013649314	0.01407897027449432	0.001020228049966139	0.001044573202002002	0.00104660542792716	0.001027975259386986	0.001009452462815016	0.06266172090135705	0.001013266035959541	0.001055807885592884	0.001013022952886572	0.001011864017350321	0.001056562543022582	0.1439004252773599	0.001025059563132413	0.001034666220543091	0.001054644430208443	0.001002253815291352	0.3014621147011732	0.2297020137506277	0.07179598545707219	0.001004865860243412	0.1245889802496193	0.1056569649203753	0.1010651079164386	0.09257255778209876	0.1171045476842656	0.001102993100600678	0.001184344201627902	0.1338910537252235	0.05626389464538318	0.0761984754688408	0.00612354577782801	0.001042976017037415	0.08105230548074133	0.02568546515761975	0.001055856631854735	0.001022020575288516	0.001010047930383021	0.001002289999600529	0.0010061970433077	0.001029465336126794	0.09055559961677147	0.07657556492126148	0.07680723091166364	0.04802939077084752	0.04913064962813248	0.001051248817292509	0.001014760385746154	0.09678307893155871	0.001089164046909575	0.0845851128367875	0.03823791672792252	0.006846565475359595	0.001081979363235103	0.0010816495699069	0.07439197963482815	0.002719144999932595	0.023058137058044	0.001000857750505196	0.07810583629324466	0.1212728532259288	0.001017636862018313	0.06120807824765179	0.001006071809510031	0.001002169868488803	0.001004234785287029	0.01189847237388782	-0.005043014103993542	-0.01487332353304216	0.01126965874517129	-0.03114287662834852	-0.05022842159679584	-0.01672019891573348	-0.009237565127366383	-7.73853255242797	-3.910342771133062	-0.02350980313601886	0.03012370687351325	-0.03895855478332851	-0.01713391278839702	0.0452782179990379	-0.6832404562752254	-0.6798977234282141	-0.5679808724424168	0.295146097533303	-0.004316325054785341	-0.07519268249991837	0.01834294555381967	0.1729645967472354	0.2700621757005681	-0.6830545140995082	-1.000829187012496	0.6185652202657199	-0.004953053404495971	0.5364406232310452	0.01388574293580524	-0.02736058784853285	-0.005739343274406442	0.1747844003268249	0.06080096684863916	-0.7368255698950611	-0.2394104442620624	0.05124383240727636	0.02128147972442191	0.09563431911680675	-0.0106891580809156	0.370980527767356	0.05200124883138359	-0.008572080837149986	-0.03353811612283797	0.09564963597278743	2.474280531508737	-0.8181099004917749	0.268639689496135	-0.08396408743596649	-0.7097289464204951	-0.5082065412459029	-0.425558167609794	-0.5946086053140952	-0.8637627975886792	-0.01789331818123854	0.02901137131039304	0.7769789069613714	-1.044791434839033	-0.2246567469452528	-0.4768865186453113	-0.01856645654895102	-1.016639813148415	0.7418758294448665	-0.07270550687897609	0.09447371826316905	0.03436764841544292	0.03258624372128709	0.1074916272066106	0.1848132775059317	0.3938598020839233	-1.244176175316665	-0.87053497849599	0.4842994000370993	0.09202795411355397	-0.8602180882391893	-0.8697004422969744	-3.429648855756405	0.1640631683122935	0.2043515529707457	-0.3095633794201335	0.3209110862297124	0.00122161161616452	-0.07021167991822565	-0.0718223027514957	0.008894177264256271	0.6339749254387465	0.1998242521587213	-1.789915467548624	0.1055013624201133	0.02906229822965407	1.401913498929825	0.1234098120487105	0.06085947925157816	0.05947463443555125	1.653173814287294e-15	1.945972037977825e-14
0.17	0.007075887163943256	-0.06457454908627688	0.07518897013174045	0.4443518191137228	0.9272492837661301	0.006478785367172476	0.06406528094053451	-0.1046574606560237	0.00775727287865456	0.2445005548625449	0.08761669666184943	-0.1477236302735707	0.00585144658807263	0.0789158696427652	-0.1051306255423886	1.066068601996261	0.2556835481657643	-1.066068601996261	-0.2556835481657656	-0.3140739627110197	-0.0609659267646927	0.02090053433569048	-0.06667389899601961	-0.1132528377846947	-0.04518280455167696	-0.1827775502229703	0.06321336816075911	0.5449134612689996	0.7467217973188112	0.1442434644647778	0.007651828921889811	0.3577287975610827	0.08384934580508041	-0.03959561547226573	-0.002959318718453945	0.3703220058712687	1.377154223731091	0.2097338029333341	0.03097419898006988	3.603635592084285	0.4242068122932381	1.259896330763656	-2.111064497836726	0.148399733380983	-0.4847391849670258	0.03843683523167566	-0.03914502461269227	-0.5338798757685749	2.79431082856448	-0.9641846371232622	-2.794310828564478	0.964184637123274	1.283362974577378	-0.1854201734666062	-0.07736753976964578	-1.345296756223769	0.3328539593734365	-0.01267222449343556	3.092697387227528	1.016098042357572	0.8528213369296095	-1.699011741089489	-1.430637508414113	0.1556490455697316	-4.033095318097074	-0.1831798803016596	0.001028425470774054	0.01188546173582111	0.001011604500291216	0.01258916528952363	0.00117495125792779	0.003656359765456276	0.001057585217244102	0.008010750465840509	0.001020676028610638	0.03811431219093462	0.1170739954674609	0.1264551111218807	0.1965430892063183	0.1965062837984781	0.01797176720926234	0.02271544260193603	0.008700977315716509	0.03698375170949231	0.001202989461128884	0.02441089718663103	0.04491112230278012	0.05904172745054225	0.001250560216698299	0.03042075896773021	0.001004101803003508	0.03902504477120872	0.001002383062799349	0.0538398293683308	0.008099676553969214	0.01348343360679941	0.111472883984215	0.116695254772524	0.4201655306251016	0.3969583207956079	0.001024329054710258	0.01472967300343495	0.01436541312835285	0.02975010073677724	0.001021754965647981	0.009084414564747541	0.001053641927781071	0.002782413452570168	0.001056580967767249	0.008758289291801653	0.001078828312435444	0.06121909622084116	0.001043071942190419	0.03483607061755005	0.07105909055102956	0.07353943223093844	0.001014923158777504	0.02536821500195385	0.001056744677561098	0.02302665541078635	0.001013428570790156	0.01636384573827194	0.001026746150888598	0.001824275288257328	0.001146495379638646	0.01844447759382407	0.1373698417733059	0.1630178647653699	0.001025156433047536	0.0368636114524917	0.001231524061134329	0.002555601321602746	0.001202700726317057	0.01011191049646478	0.001002137909008563	0.02869920559547169	0.2682038285255064	0.2628884200571785	0.2490584433126218	0.2394373833162002	0.06955802784823667	0.06996122061192535	0.001007725925341585	0.02223728614045799	0.1293556329895739	0.1112565465335792	0.1091360662023352	0.07626047996861124	0.1040308180096417	0.07137067815434196	0.09776098391775656	0.0925974703705206	0.1267084411234025	0.1047879693840302	0.002961536260923963	0.006972873215926424	0.005760910841557623	0.004987850118497185	0.1264939685634156	0.08903713584814273	0.06323959464883523	0.08030407051478798	0.07631020431924113	0.08320642615552255	0.009603044808935186	0.0165987137820411	0.001044833655357318	0.03540441918675241	0.09080200017659563	0.1084725488997894	0.02182739939566967	0.03284024574244985	0.002696294010855022	0.02722427842699135	0.001604729810277972	0.005297270891506553	0.001558324761631829	0.005197198013022087	0.001002205098287413	0.007921736451926502	0.001006001181872466	0.01489869833100542	0.001047641207639006	0.01611228177217903	0.0863061615991508	0.07283515609739914	0.08904800231439586	0.08742773108100084	0.0812806841205853	0.1107367664865424	0.04483380838257456	0.05363394189098242	0.04724981312060507	0.05164256050382313	0.005452093575990355	0.07562849712480858	0.006919407103511425	0.0426093998138207	0.1160093307405935	0.09481575016795944	0.001078238516601584	0.01632219852947994	0.08336845544402657	0.05072828193935988	0.03989058517522908	0.0533537542748122	0.00743543585443741	0.01705372156248407	0.001082332797691738	0.01897303380458063	0.005103430138859131	0.1263419525256071	0.074581015792011	0.09153229489209089	0.003142602264923902	0.0002257128955548553	0.01904031897894053	0.01803132479518698	0.001458808943133136	0.01382214280539046	0.09610587755677892	0.1061436690018902	0.1145948665900966	0.1148179342021026	0.001808948096364959	0.008672500176825545	0.04948985772610318	0.08811240360621125	0.001006065305754268	0.03008129457789024	0.001002173015434824	0.01812915538221693	0.001004255029697767	0.01765498492869054	0.0123446403951506	-0.004900480061129137	-0.01484358879680055	0.01118421995811608	-0.03056170800586467	-0.04955710920764293	-0.01667910129833606	-0.009796941675236833	0.001010219652775527	0.001006877240151155	0.001003349124986575	0.001007972846404381	0.001021981091781688	0.1052511216625102	0.1803838711032597	0.009570131139119278	0.01638941114102526	0.001136963916216298	0.04043951717314442	0.001277092992816888	0.001004561343432376	0.001002681232353056	0.001066368784815997	0.08506754439447899	0.4384802212038362	0.001019124516069809	0.02953716556826	0.00103201626056728	0.001042559938823069	0.001046347902630463	0.001033608086983582	0.001011355520936386	0.05866195055802644	0.001011539053642373	0.001059737714845726	0.001016263734352224	0.001012929493161056	0.001414839888932145	0.1472057376956656	0.001027764121141721	0.001032587388361587	0.001051838641450707	0.001002463888405897	0.3189067117497789	0.223431625583448	0.07081026641308072	0.001004699234841633	0.1150377027275588	0.09672284648954094	0.09335559473626384	0.09189980653757189	0.1124387039083322	0.008152806163178459	0.01868369542122466	0.1371103506286783	0.05568694689177018	0.08940182999500944	0.003579987460176184	0.001073670778772913	0.07218974262657331	0.03070800339014242	0.001729243383173332	0.001020313794188367	0.001008848431278715	0.001002685351227454	0.001006116595823505	0.001025433870900374	0.09247964541537257	0.06795592751068093	0.06245149039443428	0.05537938691634153	0.05045125975892246	0.001047757807906298	0.001014098841656789	0.1014214247659766	0.001085969595280452	0.08502719898133122	0.03500748724293932	0.01535622638059663	0.001131579226616608	0.00106333203195287	0.07059003089648858	0.004239584520091572	0.03211228252100122	0.001000837532484216	0.05952367158044015	0.1353289322842652	0.001033435806722423	0.06041020197898044	0.00100655331972216	0.001002333824684381	0.001004531699438857	0.01513237542263571	-0.006588232125210456	-0.01480548409731102	0.01243912212392248	-0.02786667172134692	-0.04715539137177435	-0.01690028136492373	-0.009777147468681762	-7.413108769463516	-4.284224106876216	0.06298424766699887	0.06287971872355795	0.005562131076263676	-0.02590273416099999	0.0587030684617551	-0.5055153103910025	-0.5390415787157165	-0.4558893672845056	0.5089566353616638	-0.01124591761332762	-0.1925005703047397	0.01313827537430951	0.1821461490389941	0.2836948057816117	-0.3645484643843497	-1.197266375078065	0.1601741056742258	0.01342006594394208	1.035929549620983	0.002284161870979026	0.01083503470060029	0.01968601258438836	0.007931845525874875	0.02573053944534827	-0.5940907082183793	-0.2261032301349521	0.0579509355996025	0.02444313006773352	-0.07923722378339049	0.0272333481054777	0.228214523110314	0.05188265522704871	-0.01312515631340299	-0.01870573188874887	0.08728119451075483	2.215345064911241	-0.6722056899532759	0.1381570808718595	-0.08047679046419463	-0.7749543217037723	-0.5748007795559004	-0.4803820779210086	-0.4315059071205561	-0.7236720701722158	0.2525849746282042	0.5577821243166523	0.8073407992241584	-0.7578325738572361	0.05765776229890412	-0.3547821002075128	-0.02053999165533379	-0.9251557141840091	0.7520531053392769	0.008024196993291524	-0.01083034387052691	0.02621179185637847	0.03876863443859618	0.09270797715143557	0.0003077272283168073	0.3757689915306315	-1.042179440169779	-1.165875670917124	0.4820452710845911	0.06689855106743062	-0.08359722324975793	-0.3891044564238667	-1.470764063194111	0.170128865816171	0.2068383087937148	-0.3163469528480075	0.595299292760084	0.004016456350380464	-0.1431609526179372	-0.155605604871761	0.01186352944231695	0.7060109924482093	0.05953873127168684	-1.91096900169888	0.1331301861270532	0.02971285054141121	0.691156318383253	0.09449190878702415	0.04539520614444274	0.04362012067439039	2.637747646043473e-14	2.360018660325741e-14
0.18	0.006351181201265686	-0.06416092820411178	0.07859318200467508	0.4580083242397207	0.9292960910380956	0.006791865098568083	0.1000515685077114	-0.0998910447462225	0.01876583839398917	0.2233561361965324	0.0887869901545064	-0.1521228847568552	0.006276503708089344	0.07795909758992914	-0.1100538170406328	1.090431025491977	0.245036128099471	-1.090431025491977	-0.2450361280994696	-0.3009612382328519	-0.06281177198938145	0.02013346930067028	-0.0802252461475626	-0.109962227972322	-0.04527088106334875	-0.1508251145775416	0.07274584580259168	0.5538438165512485	0.7300312362821069	0.1277594396046713	0.009196349266317369	0.3194152695617951	0.08212763078035429	-0.1031930482489484	0.08810401022694653	0.2994794233409679	1.354543068386107	0.199255449038965	0.03243039318547975	3.586773834528531	0.527605302024028	0.9342007110804049	-2.11665534039283	0.08548553543715209	-0.3835178427665754	0.04321718934936049	-0.1537144747660087	-0.4396865489893309	2.077111805907437	-1.157406382904604	-2.077111805907437	1.157406382904604	1.340133914853642	-0.1838558736695751	-0.07572354802037501	-1.36231055079632	0.325213676710523	-0.00409561435130201	3.266546300150615	0.8924534903332013	0.9292717449010123	-1.642307733104489	-1.76225839864864	0.1505271918979857	-3.619239658112306	-0.1604979233674364	0.001019963727029105	0.0122659426861871	0.001009521747667488	0.0131513774663163	0.001092498760609057	0.003616746294361748	0.001033763375343198	0.007816962752422878	0.001021756172289091	0.03874679182310883	0.1118587008785806	0.1222114414772347	0.1898648918186163	0.1917622628221811	0.01298418316472351	0.01845847110295692	0.01440321949584288	0.04286523388158135	0.001169241115233302	0.02433618270922858	0.04192120461114505	0.05668103663911932	0.001258519186157776	0.03053654897942909	0.001004423273528648	0.04088776366431795	0.001002591657231796	0.0567398023584651	0.004727356007441845	0.01074039405800046	0.09624123010082028	0.1035314778728586	0.4246984180363119	0.3958376351979622	0.001021914309654968	0.01482904879623747	0.02558673460701342	0.04162970593973301	0.001029984868312689	0.009215777497257592	0.001047756633941633	0.00283483650298373	0.001051595175058619	0.008886060603919901	0.001058692708616192	0.06175909941783496	0.00102837501452501	0.03516177481833312	0.06472035849687004	0.06821367151988061	0.001012814266007757	0.02320659314059954	0.001059282704738944	0.02366724185266664	0.001015697958982661	0.01660654483075627	0.00102040988215361	0.001689085600047994	0.001375623478742106	0.01870488389733398	0.141955983815991	0.1648326212784649	0.001027166314678289	0.03739518654709962	0.001135430537352279	0.002478806975054438	0.001129484155435601	0.009939886328050354	0.001002353304279935	0.02952738834056438	0.2888489890343254	0.2836623836962998	0.2388173521754627	0.2333320017038211	0.06985655396273942	0.07085693253719259	0.001006225792721749	0.02154087253406691	0.1215065968832341	0.1032309444440301	0.1019962270760323	0.07021140500876522	0.09784419737843549	0.0663098924272718	0.09517001384110735	0.08885601607533784	0.1199444968823564	0.09815678336539171	0.007395105070535646	0.01016540181962836	0.01666414929689299	0.0124600948733623	0.1314326584054108	0.0972363941704478	0.05979927515537459	0.07435351888821456	0.08503165753893445	0.08500454526102166	0.006039685261050053	0.01336706276188011	0.001067278980798245	0.03517265840489268	0.08086072787072754	0.0996088842238825	0.02726247852329045	0.03991515866035537	0.002420632186723632	0.02771788928173231	0.00132375333025155	0.005556174303204008	0.001294247006046833	0.005598827598113708	0.001002546486561547	0.008288140794377102	0.001006034066498995	0.01591874329422974	0.001035848190438239	0.01676495890935103	0.08935301219958891	0.07644417325133292	0.07808109775430123	0.07763317738103612	0.06977584957287544	0.0976269931065	0.05139304534019185	0.05825382322811552	0.04900914978351586	0.05212895301768961	0.00334437693650528	0.07330612483187079	0.004098251617034545	0.03978335280993443	0.1111239111009848	0.08535279467200231	0.001081055756790746	0.01804400189898109	0.08417419941908416	0.05276430230528893	0.03684896628035037	0.05011124711618165	0.01351550166723858	0.02403083601706336	0.001119870776473143	0.01901205186562795	0.003165242846545535	0.1245571743605625	0.07194884035777151	0.08963789453516754	0.004090582948079197	0.0003630029872506298	0.02750368508422503	0.02542643173486332	0.001238962442754076	0.01505532337499871	0.07630824642329452	0.08694057706891431	0.1261038846425503	0.1165397502986181	0.001441214872856836	0.009041496423402738	0.05410323731149956	0.09239747093911027	0.001006434556897809	0.03090109738563387	0.001002296173262299	0.01851029525377072	0.001004471074771338	0.01802580468033948	0.01531084263114072	-0.006531218508064623	-0.01479359020281432	0.01240494660910041	-0.02763420427235343	-0.04688686641611314	-0.01688384231796464	-0.01000089808782985	0.001011221628658069	0.001007545856184742	0.001003139808154205	0.001007978255977566	0.001023599681648094	0.1034001743311643	0.1769673233423184	0.005712603773500474	0.02396649299428267	0.001129639805945598	0.03658986571860653	0.001260034101553373	0.001004921108518058	0.001002914698564708	0.001006873767308144	0.06599400157511988	0.4314609615194879	0.001019426018490431	0.04499536086202557	0.001043804471165237	0.00104054667564418	0.001046090377333086	0.001039240914582012	0.001013258579058033	0.05466218021469593	0.001009812071326239	0.001063667544098501	0.00101950451581513	0.001013994968976086	0.001773117234857626	0.1505110501139715	0.001030468679149603	0.001030508556179278	0.001049032852691741	0.001002673961520445	0.3363513087983847	0.2171612374162683	0.06982454736908918	0.001004532609441805	0.1054864252054983	0.08778872805870633	0.08564608155608898	0.0912270552930451	0.1077728601323988	0.01520261922575306	0.0361830466408206	0.1403296475321334	0.0551099991381569	0.1026051845211781	0.001036429142521615	0.001104365540507909	0.06332717977240529	0.03573054162266592	0.002402630134492092	0.001018607013088895	0.0010076489321753	0.001003080702854574	0.001006036148339536	0.001021402405672405	0.094403691213974	0.05933629010009701	0.04809574987720862	0.06272938306183536	0.05177186988971259	0.001044266798523364	0.001013437297565894	0.1060597706003934	0.001082775143650049	0.08546928512587518	0.0317770577579578	0.02386588728583424	0.001181179089995042	0.001045014493998578	0.06678808215815021	0.005760024040250458	0.04116642798395847	0.001000817314463266	0.04094150686763531	0.1493850113426017	0.001049234751428627	0.05961232571031028	0.001007034829934188	0.001002497780878625	0.001004828613590088	0.01836627847138357	-0.008133450146427195	-0.01473764466157984	0.01360858550267385	-0.02459046681434513	-0.04408236114675299	-0.01708036381411401	-0.01031672980999753	-7.046876919259575	-4.56764105306288	-0.01416132886091662	0.04034811381831742	-0.02619835378106636	-0.008491459117274277	0.06692584579342779	-0.3463043093438614	-0.4120780530516945	-0.4058463466242876	0.6562543242262093	-0.0008012714064451835	-0.2736034187540106	0.01043695131716551	0.1902116152304931	0.2960942635205595	-0.2116628515174756	-1.443846093196837	-0.4015300684602518	0.001387474070840305	1.300906093962056	0.0306495933898671	-0.0102266410262928	-0.001980373918811645	0.1518666945525366	0.04916033844607111	-0.4750025514840317	-0.2049061673566643	0.07126801558460394	0.02339506998115253	0.113460896774342	0.01678632005031325	0.1445944317217196	0.05496602411883765	0.0008551907678076002	-0.01806425262136334	0.07824387479943909	1.936055275833467	-0.5533844631447017	0.0476474705665857	-0.0551692182763854	-0.8281633760505317	-0.633738051323228	-0.531088883346201	-0.3264613005163078	-0.6063618917158902	0.3584922418152159	0.906689616520476	0.8314724999878891	-0.4245585591752712	0.2943648162522937	-0.3033221881955837	-0.02647189229708009	-0.8503583421529898	0.6430692976437636	0.09108678857066339	0.09836011265675423	0.06132576313473819	0.03242447583836971	0.1179763531693889	0.1931128048645195	0.3437056909113737	-0.9320410187887919	-1.455051533457913	0.434358967181278	0.02810211243575111	-0.5956574107944813	-0.2296242391251701	-0.6038165890716056	0.1738392570274909	0.198573904347653	-0.3339592693967651	0.7862108179429669	0.003182327389287892	-0.2133315714056737	-0.2200515784194907	0.01574681034260167	0.7720030626938111	0.2406662171049372	-1.909174754704841	0.2213278378442497	0.04683099795729481	0.2029487502643544	0.07024758220866746	0.03101313519389345	0.03109947420443613	7.820647345069678e-14	3.334953645994409e-14
0.19	0.005113026163252038	-0.06278697215748019	0.0810028893942344	0.4714502381482831	0.9312312254722487	0.007136203064888137	0.135602421807106	-0.09413456715248376	0.02633526023305591	0.2021275205679843	0.08932316686795337	-0.1551847780207303	0.006588210676413005	0.07585208993345516	-0.1137450917379281	1.107635696510325	0.2326997609136253	-1.107635696510325	-0.2326997609136253	-0.2872458840677837	-0.06465893876048094	0.01938875137666338	-0.09383871911227878	-0.1067334756392394	-0.04525178419280924	-0.1178734125670795	0.08111343813654144	0.5634456887136983	0.713773424704328	0.1099078254728891	0.0105740642063492	0.2848603220064108	0.08067988035312085	-0.1458184628679754	0.1852119857220612	0.1767619052034745	1.334129708679277	0.1870233165261779	0.03669005343610098	3.522858933381164	0.6204927116549689	0.5809723886795581	-2.122732676070064	0.02328121508517772	-0.2176307674545286	0.02091218907813043	-0.2648436323271754	-0.2934253103222269	1.368480301553515	-1.300464383233662	-1.368480301553497	1.300464383233675	1.401635739591637	-0.1869345430024418	-0.07342696207972943	-1.360800499955426	0.321049989334028	0.008361696663076703	3.301662436175	0.7832966147855178	0.9918708883642749	-1.605536122572971	-1.763247845467796	0.1148777540540181	-3.285125369813886	-0.1283053565348661	0.001015900519438156	0.01267609401989309	0.001008685950620996	0.01375130812280218	0.00104870109723119	0.00360720826473074	0.001021079751152909	0.007660364088818647	0.001023349451681913	0.03946227287987678	0.1085643569424345	0.1194216054859985	0.1846677540737526	0.1881635943885641	0.009019927732908561	0.01507234621884395	0.01941925789657802	0.04827910461714584	0.001148034630276957	0.0242923111267045	0.03819214495209406	0.05358171882249834	0.00125394687101486	0.03063600173264596	0.001004784872539597	0.04282376852433938	0.001002826331542905	0.05974819713103167	0.002913891018450973	0.009166551703432906	0.0764798200968535	0.08712930778979196	0.4253556206367116	0.3906488737550558	0.001020603864416671	0.01494962285776754	0.03896501944944166	0.05567748060241132	0.00104969253904502	0.009432036453538198	0.001043275544626494	0.002961357216325382	0.001048650646808199	0.009026788868756946	0.001050395641182522	0.06230897476728005	0.001021527570352299	0.03547612988717577	0.05997038860911885	0.06406913325496172	0.001010959776750007	0.02129116501110897	0.001063010451971667	0.02439254802944214	0.001019468294056728	0.01685524488102625	0.001017152472080953	0.001680169096517232	0.002063149088439741	0.01942372435921523	0.1464387202146624	0.1662532192850944	0.001030259585536602	0.03793925482085408	0.001082741796204578	0.002429305900911015	0.001088442442520299	0.009803458070980117	0.001002560139389886	0.03027506430118329	0.3075902590229985	0.3017682902913233	0.2299117372335507	0.2282158685086966	0.06906416423864341	0.07092567443973072	0.001005301842177905	0.02104243430362846	0.1130019658889492	0.09498083156490603	0.09417483373877641	0.0638839177449798	0.09106160835378328	0.06101969437122776	0.09388251854133585	0.08634086242796721	0.1146540068996144	0.09282196551835192	0.01321599171526376	0.01435221142310725	0.02824691568164763	0.02135268434858762	0.1348539927374071	0.1053048869139993	0.05952868921190609	0.07142885887035275	0.0946399262253432	0.0886020901450955	0.003604783401965554	0.01116148817550704	0.001092350428195884	0.03488695146272748	0.07147581841679085	0.09126993285334953	0.03206028008732357	0.04579356988847924	0.002371024067223239	0.02844522489084466	0.001174102164866923	0.006037533375481559	0.001153731190536487	0.006144288323547176	0.001002903730256342	0.008647041318535137	0.001005944782169865	0.01699989553896913	0.001028041431211827	0.01751283006266025	0.09156201886854587	0.07973376896019424	0.06853074013340837	0.06917286479915637	0.05651470007339923	0.08255752239571869	0.05713102045285118	0.06140043176826212	0.05051018834014199	0.05242309767899399	0.002220817359278764	0.07106160778308576	0.002593462695057378	0.03820568198707861	0.1039762957814331	0.07945189508555144	0.001076232106472752	0.01977089913562985	0.08447625450621557	0.05465149407332474	0.03386994170369508	0.04695880288888084	0.01867899811990561	0.0297514834489978	0.001504596116313931	0.01938776778282608	0.002128641603286327	0.1219375215293564	0.0685993638011398	0.08714845652249517	0.005346608251317008	0.0005397429976889373	0.0352125227014994	0.0327002580988341	0.001122311361652069	0.01668114683732679	0.05738245556921661	0.0683345182221151	0.1368270943879105	0.1189016078223834	0.001795934412872056	0.009952793324745905	0.053886092999315	0.09139258013685153	0.001006886436282665	0.03144197584605245	0.001002449063305517	0.01873824075716286	0.001004746865925963	0.0182512802086324	0.01769767411084915	-0.007936271814886554	-0.01457620092277815	0.01370191380869775	-0.02465727250712835	-0.04369882437548885	-0.01630415587549901	-0.009469370572934491	0.00101205267684411	0.001008044816349422	0.001003084400654308	0.001007794942809549	0.001026198929832961	0.1042469412162596	0.1751556219553692	0.003915758890274302	0.02575548795787243	0.001122833211174019	0.03135528502685116	0.001240003455395367	0.001005364304227895	0.00100320241529152	0.001004890866706999	0.03578406090790504	0.4225982204126316	0.00101908265597449	0.06252638931569696	0.001092541710205218	0.001036974075782656	0.001045158908158806	0.001043890281465678	0.001015367585821515	0.0533392687604484	0.001008367916040068	0.001069617724948085	0.001026681520510517	0.001013565559815982	0.003633254743231133	0.1557869901259993	0.001036025967057611	0.001025669782130951	0.001042906114076336	0.001002861201786959	0.3508700029353209	0.2110284086508879	0.06650366774874734	0.001004177588596192	0.09643100836119074	0.0794190554253581	0.0783183203962844	0.09287323405364407	0.1062619120034853	0.02311059317171425	0.04550463274796205	0.1396903378042281	0.06268783361914963	0.1121120969777826	0.001029978152373021	0.001130365069127547	0.05550715217734694	0.03912983732130931	0.002248460032617353	0.001017881024003235	0.00100713913468604	0.001003440323308242	0.001005695946173721	0.00101865882194772	0.09471520857076399	0.05323003122212251	0.03243495232893661	0.06550284739001518	0.05283238869382698	0.00104265732122709	0.001012751656379848	0.08318245783941285	0.001061426279589579	0.08437269947688708	0.02919815110606193	0.02473769878906983	0.002518300230784774	0.001041149422124814	0.06209130561761073	0.007443714771401487	0.04660567716561191	0.001000841544231125	0.02629857879002425	0.155873107637378	0.003110740639537367	0.04845113580708319	0.00100762903362611	0.001002701571823669	0.001005207546502023	0.01954962210212987	-0.00918358245647579	-0.01422965665170062	0.01507354365311346	-0.02173378529613028	-0.04020395291785407	-0.01510350308214181	-0.008259955668389309	-6.667849160246107	-4.7399275451454	0.06908854402834172	0.07044999788654564	0.01223622321073278	-0.01861937165264274	0.07521187999271903	-0.2157750702631908	-0.3103584400203871	-0.2830467548675101	0.4436370724586219	-0.005992677619969422	-0.3452260915686416	0.009893379630017041	0.1966731420894105	0.3050723260292806	-0.1131076784724434	-1.839280784381761	-0.6127729724446246	0.01785848458272039	1.494365622075133	0.01905162561447261	0.02626099442935136	0.02229057708904938	0.0004173083488690303	0.01958360104681279	-0.3567353909797253	-0.1757247784346379	0.07458379183643483	0.0256072381862032	-0.05543141992004017	0.1142236631389554	0.1446205756399572	0.0541419619331263	-0.007609050608259707	-0.01072680193624045	0.0713640913902012	1.685623602294694	-0.4729041189526457	-0.03186132870305709	-0.04082587021525992	-0.818364812504401	-0.629119828866799	-0.5257388870370586	-0.187352765004726	-0.4677624948169543	0.4661339279224294	0.8780437911692699	0.7740619147622491	-0.1606313435302852	0.4177011526955377	-0.1526121440050935	-0.02996246928912804	-0.8151430342174764	0.5287581839914448	0.05852882951777729	0.02193231641621609	0.05199559230753422	0.0376627485449165	0.1048729337102406	0.01720530720022568	0.3115446543877491	-0.7717889580353264	-1.550760114737634	0.2077631313092911	0.02686071574790763	-0.01679140015815722	-0.1010683082174141	-0.614295687847236	0.1721086941395368	0.1778050314791457	-0.3005097241369723	0.3999726277556986	0.06658172645882433	-0.3070807070779084	-0.2790935005383904	0.02012764407376093	0.6896689474115019	0.1246760015229433	-1.804707456645812	0.2511047800203703	0.1314632611846218	-0.3770902455617581	0.03898935343356374	0.01492051657008829	0.0146769505161768	8.75197145656561e-14	2.769688758320809e-14
0.2	0.003407201873211532	-0.06048619275707272	0.08201441712139924	0.4846967183203255	0.9330215949427951	0.007530723234333714	0.1704979893358951	-0.08754514061452928	0.03041106080648921	0.1810281848596738	0.08928324261290212	-0.1562508992548931	0.006730507186130469	0.07271909342684427	-0.115819461644258	1.117893789598853	0.2192148938554868	-1.117893789598854	-0.2192148938554879	-0.2729545470123835	-0.06657760409852269	0.01866079155309498	-0.1074495853027452	-0.1035309641971413	-0.04509471296604067	-0.08523449916934325	0.08845641086480881	0.5736965983340491	0.697994883028251	0.09339081434027077	0.01129114350618983	0.2538452518285226	0.07957645976054974	-0.196726898653913	0.2734686809869024	0.01984349086214611	1.3154563210821	0.1703024562734895	0.04246683381058528	3.455716680406955	0.6941950908664185	0.2354764579542354	-2.09079935635234	-0.0297346582689098	0.01563656317323255	0.009335097751643881	-0.3589122448512454	-0.1163055908051147	0.6877962199435974	-1.387106357362975	-0.6877962199435974	1.387106357362976	1.455330492920071	-0.198155587057596	-0.07237192793253536	-1.361789195946653	0.319965498513028	0.02349925689442301	3.203988577610004	0.6875295691945699	1.059079236481634	-1.546453752764205	-1.495337798799985	0.01840006384596736	-2.9112641826131	-0.09163195643513417	0.001014285590327485	0.0131056525344375	0.001008517861239348	0.01437661703177128	0.001026780644507363	0.00362038026502471	0.001014648970657878	0.007528753358439417	0.001025445943965236	0.04023185971185889	0.1069915551020014	0.117813696444769	0.1807333485434571	0.1855010378947979	0.00609763745264738	0.01256417351156559	0.02283693363520183	0.05208032032224281	0.001134028965480584	0.02425593650642211	0.03373173555003936	0.04979719586777689	0.001241645095552751	0.03074321217808425	0.001005187290113019	0.0448149022123729	0.001003087540368475	0.06283100157975757	0.001998098788260324	0.00827819930674297	0.0513782450676909	0.06669200496594696	0.4230081607847466	0.3840511607025921	0.001019777185848413	0.01508884141466986	0.05394693912585539	0.07123135405125	0.001083919635181521	0.009725798564534713	0.001039248857547249	0.003174660605667839	0.001046713053651877	0.009175163149156928	0.001048574356924598	0.06261362424587569	0.001019160381915378	0.03567090535379597	0.05673337707419679	0.06102235791067694	0.001009310548908102	0.01974119117407558	0.001067849814572472	0.02517472913088397	0.001024942731765807	0.01710393555598775	0.001015309722334771	0.001776712753975738	0.003334225761683458	0.02073419490631068	0.1512113151072644	0.1678269409119534	0.001034585397913514	0.03848391241198593	0.001053982010182818	0.002389553062763757	0.001064861451188811	0.009695242226495078	0.001002757172024664	0.03095612564968264	0.3246398260759217	0.3173848069246512	0.2219412698054349	0.223812680463319	0.06714599113033443	0.07026046119026061	0.001004662497781838	0.02079820628170581	0.1041655412592722	0.08693353593933978	0.08602705640014249	0.05768179988278149	0.08397493336897402	0.05581935150303945	0.09384717957119323	0.08489329405426374	0.1108998868225032	0.08865831712655256	0.0199857363690468	0.019233365358482	0.03853069847547409	0.03014528094961971	0.1366214502561318	0.1125543497864855	0.06278485616232099	0.07113573403495126	0.1040722105034291	0.09320970815759619	0.002369310446850272	0.01001843158402097	0.001117884832907733	0.03458754955622267	0.06265058238602481	0.0833518014942554	0.03616040358313057	0.05041322706038982	0.002269235933438252	0.02897143579737708	0.00109889098835527	0.006475232923939295	0.001083201987764601	0.006723323651379878	0.001003262162727447	0.009007538156452792	0.001005729976069408	0.01814857872702883	0.001022767317425465	0.01832394268158808	0.09295089008885683	0.0826216904096063	0.06037952331617313	0.06196204901131075	0.04185371812391869	0.0667734406907015	0.06148022333381154	0.06266509366348819	0.05180621578478058	0.05258884525098181	0.001655199122663525	0.06969938880402463	0.001835219971456878	0.03745881898995074	0.09003858578353768	0.07230823372246514	0.001063142666990614	0.02149754585842506	0.08417158368163197	0.05629921457926487	0.03106427501642317	0.04402144967193577	0.0217254983550463	0.03287136775864954	0.002364500410756693	0.02023610381263932	0.001605845257628659	0.1184859259741677	0.06463095323173081	0.08403087499585664	0.006811366699227906	0.000776084915282705	0.04176045365080543	0.03935794542932589	0.001063992351159808	0.0183523939287275	0.03983660583808112	0.05099301909618124	0.1457085642867157	0.1215630681612594	0.003001666409355929	0.01159145922451954	0.04866274313083178	0.08539239933088139	0.001007409512850601	0.03170210932546431	0.001002627416669701	0.01881559660691523	0.001005074253719614	0.01833297007191335	0.01928218035791599	-0.00910471112385957	-0.01416507915617995	0.01511087497552271	-0.02176050757324377	-0.0400505382093488	-0.014793019906696	-0.007921011973564407	0.001012883725028934	0.001008543776512894	0.001003028993154478	0.001007611629642071	0.001028798178015499	0.1050937081013549	0.17334392056842	0.002118914007049874	0.02754448292145997	0.001116026616402121	0.02612070433509609	0.001219972809236855	0.001005807499938012	0.001003490132018541	0.001002907966110965	0.005574120240689048	0.4137354793057732	0.001018739293458222	0.08005741776936848	0.001141278949241225	0.001033401475922435	0.001044227438984233	0.001048539648352326	0.001017476592585378	0.05201635730620061	0.001006923760754119	0.001075567905798791	0.001033858525202436	0.001013136150658174	0.005493392251605975	0.1610629301380274	0.001041583254965612	0.001020831008082473	0.001036779375459945	0.001003048442053282	0.3653886970722572	0.2048955798855077	0.06318278812840571	0.001003822567751318	0.08737559151688344	0.07104938279201008	0.07099055923647996	0.09451941281424291	0.1047509638745714	0.03101856711767274	0.05482621885510367	0.1390510280763233	0.07026566810014227	0.1216190094343871	0.001023527162223964	0.001156364597746921	0.0476871245822886	0.04252913301995248	0.0020942899307438	0.001017155034919212	0.001006629337199311	0.001003799943761782	0.001005355744008606	0.001015915238222313	0.09502672592755432	0.04712377234414778	0.01677415478066666	0.06827631171819472	0.05389290749794165	0.001041047843936079	0.001012066015194436	0.06030514507843356	0.001040077415526547	0.08327611382789912	0.02661924445416809	0.02560951029230522	0.003855421371573358	0.001037284350251069	0.05739452907707288	0.00912740550255233	0.05204492634726526	0.0010008657740024	0.01165565071241325	0.1623612039321542	0.00517224652764642	0.03728994590385706	0.001008223237317436	0.00100290536276678	0.001005586479412935	0.02073296573287633	-0.01023371476652425	-0.01372166864182134	0.01653850180355289	-0.01887710377791551	-0.03632554468895556	-0.01312664235016969	-0.006203181526780198	-6.30438026460969	-4.796625998376376	-0.01027989277832415	0.04542376427092818	-0.02165634786294232	-0.003493872467046152	0.0777470008599065	-0.1099189193420638	-0.2248556650814747	-0.2302559113226872	0.3337233181354575	0.000698121043298991	-0.4106444463742667	0.01198848975859487	0.2012373808279135	0.3109761987498795	-0.07456485996691203	-2.250872641349596	-0.6833203903705596	0.005116373128158756	1.602125851193239	0.04615022433341699	0.007129894114878591	-0.0004511708662021593	0.102821520463399	0.02524441800441421	-0.2554499673580696	-0.1318153088610062	0.08264300053562228	0.02339319484068538	0.1345529290843736	0.1351123300838713	0.1752191557677921	0.05508388761452026	0.002804837978180982	-0.01242177010023257	0.06492095237511977	1.438177283494214	-0.4107954331961122	-0.09914355983649878	-0.004327176570789392	-0.7875999253396322	-0.6086641710050934	-0.5131178457759532	-0.1129442457871479	-0.3721280006680802	0.4973611081490646	0.886691041679041	0.6676665257747384	0.1017484773162898	0.4963794419375889	-0.09081858914409331	-0.02921088514652875	-0.7661943398653424	0.3913184864007299	0.0508618480504013	0.08962820789821084	0.06804068361444017	0.03274373860429908	0.1314825418289033	0.2057610980044556	0.26337083901958	-0.6821416599867755	-1.597973732336844	0.05796963819290835	0.002422694559990174	-0.4191977969288809	-0.06346267400066664	-0.8523689444007971	0.1737891542452266	0.1506796519285259	-0.2909410673278708	0.2660581935098553	0.09770635087780329	-0.3797201162007569	-0.3456802812201469	0.02766719177015038	0.6487752559992027	0.2497509429222663	-1.656262810530716	0.2812484008663406	0.1923047976386157	-0.7961092504872405	0.01409858600617957	0.0008952044691518927	0.002342341203002439	7.214638775302014e-14	1.31011426677105e-14
0.21	0.001059710828190351	-0.05739455466047076	0.08134697263179164	0.4977636139000431	0.9346135383179868	0.007986233532115352	0.2048427035589235	-0.08034101948165386	0.03118472471952437	0.1605527412011808	0.08878466322931297	-0.1546555199436559	0.0069302616222699	0.06877307956286388	-0.1160398936588049	1.12154445369671	0.2051627970076751	-1.121544453696712	-0.2051627970076871	-0.2581955388731063	-0.06865798109420876	0.01793521863858342	-0.1211509231184122	-0.1003268594954037	-0.0447725927470796	-0.05412181405969549	0.09488250345256118	0.5846762374029991	0.6830580796933721	0.08070629359196928	0.01065261805253023	0.2262831477605257	0.07889999019330073	-0.2711491268778972	0.3407184267491031	-0.1494078762483153	1.298203784044472	0.1475690797721613	0.04807361632310649	3.410838297769966	0.743169198494854	-0.06919023206350176	-2.003658998225175	-0.06818050368623944	0.3011193813493852	0.03018616368655073	-0.4243486110822898	0.06746020901957908	0.04778760075187505	-1.418414405432549	-0.04778760075187629	1.418414405432561	1.495391451974568	-0.2194070966176188	-0.07297704008134487	-1.383638434285765	0.3205213613702612	0.04170908728266467	3.011258721953274	0.6016628028753515	1.138202491103326	-1.42301288777471	-1.039451316469733	-0.1488518208544486	-2.598477985479291	-0.04306750555883994	0.001013856624543542	0.01351642596417834	0.001008779147221734	0.01498243589848542	0.001015189675319198	0.003639169101049055	0.001011102430919691	0.0074390459799115	0.001028536091234963	0.04102494967519556	0.1070626198954489	0.1171941020635044	0.1778933531130672	0.1836429787996989	0.004435043879274053	0.01112342793071387	0.02455829118499921	0.05428168524602592	0.001122992941016353	0.02424164722468293	0.02889616004114531	0.0455128990297843	0.001221879409985794	0.03087890452229003	0.001005650345457423	0.04683522011280336	0.001003388135044957	0.06594098293875203	0.001510992733576152	0.007736253198185467	0.02995213740449783	0.04828802268251678	0.4180384613551864	0.3775539218714367	0.001019268514071005	0.01523420137218519	0.07017265892327475	0.08771991349227731	0.004545356621872112	0.01330357925990666	0.001035587810510885	0.003451882642274228	0.00104554306940184	0.009317672452622836	0.001049998602643559	0.06268792353190872	0.001018832524915641	0.03573378938130842	0.0546063022547076	0.05876848184275794	0.001007874384295884	0.01866199292728198	0.001074193798825806	0.02599042987814061	0.001036953079942977	0.01735087070888093	0.001013914354824068	0.002011971580483917	0.004320837402172637	0.02177494737199933	0.1560677239968422	0.1696583540481646	0.001041011213820377	0.03901550653290947	0.001037056610335697	0.002373543748478275	0.001049875253565265	0.009608231557531363	0.001002939145374574	0.03158143906610425	0.3398830575420464	0.3304917974518441	0.2146930198090228	0.2200212466161188	0.06419581211267028	0.06898101442018101	0.00100417635136015	0.02085591570294575	0.09502002032214028	0.07916228003463793	0.07770660339445762	0.05171608154059268	0.07659387393480997	0.05072564805019959	0.09393774638132722	0.0836334595504538	0.1075466828641573	0.08491742479888367	0.02597511176135335	0.02360244382579423	0.04677068655548593	0.03843393175337619	0.1365807279340011	0.1184083519884173	0.068433905716348	0.07325176732568564	0.1130597821104426	0.09863215879292545	0.001710760156750171	0.009375648433123321	0.00113743082102663	0.03432952338357418	0.05453760943087096	0.07588995855716053	0.03768287240688069	0.05281043185815239	0.002048917593693088	0.02924245905033313	0.001058693640505482	0.007012769447068448	0.001045621093939919	0.007356198555636495	0.001003650539595541	0.009376841370098643	0.00100558023653204	0.01938524418224241	0.001019369855981934	0.01924159836727846	0.09308368881602999	0.08471917168679534	0.05353175867752012	0.05571224802193982	0.02834809873006774	0.05264274651112326	0.06319449233752661	0.06180090262231928	0.05282864678019497	0.05255123920312304	0.00135569857634141	0.06882217145838707	0.001432540077147102	0.03723649253012685	0.08157729911358794	0.06790648724089191	0.001050937118520623	0.02325480270325279	0.08299897939715441	0.05756955533907188	0.02825736733881461	0.04113620623020293	0.02248615507372631	0.03356978547428634	0.002900440120714314	0.02077369786886622	0.001327973751064148	0.1142553707545879	0.06030848955755689	0.08043015393159356	0.008690047053239077	0.001118248595617896	0.04655441737305261	0.04492869670966033	0.001033082207118831	0.02019911010537841	0.02548491859530532	0.03608409883495243	0.153585161794816	0.124736170100696	0.003836596776392064	0.01285150397944636	0.04066063558102154	0.07694064812786654	0.001008042362403467	0.03169299564690637	0.001002845067368117	0.0187495501808038	0.001005480130228131	0.01827839239688491	0.02032314085326457	-0.009977034063717754	-0.01367566363674395	0.0164855942362399	-0.01902464136544199	-0.03643715376042217	-0.01237458239876085	-0.004620975464908953	0.00101385562668115	0.001009480276669898	0.001003208772456765	0.001007242161899878	0.001034251595419196	0.1089608323128112	0.1731222925853918	0.003147517760376277	0.02559789458236095	0.001107674980542354	0.02091783582188802	0.001185486365475442	0.001006406997488302	0.00100387933219208	0.001002292988730469	0.00329165051689078	0.4012281795864117	0.001018738972061837	0.09981158748440437	0.01412642822024572	0.001030403218885214	0.001044408102714291	0.00105396971980073	0.001019349851008401	0.05191607148131609	0.001005919510924554	0.001085222225605892	0.001062647818955179	0.001011891920499171	0.005242650004123484	0.1659503054267941	0.001052873966580531	0.001018262902592249	0.001032158466959773	0.001003196273542308	0.3753795405877577	0.1994049524394443	0.05805321349600481	0.001003541704828578	0.07782883390675961	0.06275649475383901	0.06314917894417052	0.09366570225062092	0.101039415960112	0.03412313643880554	0.05812262453710532	0.1343036852015589	0.0802876215364217	0.1295000854093166	0.00102187527863277	0.001158979438984768	0.04150959774631031	0.03684234850905267	0.001585399254527097	0.001016589907399018	0.001006394533310911	0.001004270272040628	0.001005482497211579	0.001015765192833622	0.09173777652404765	0.04314655583198838	0.008924111564992144	0.06284449185930516	0.05425204242003192	0.001045394542259139	0.001012759768416715	0.07853244747910766	0.001036671589982613	0.07982993628730814	0.02368194518382486	0.02139775005914988	0.003127356924741944	0.001039111973266524	0.05262946323994259	0.01202159929536291	0.05252312816337714	0.001000945530099745	0.006362048021707626	0.1688275073965625	0.004323097915761654	0.02567790425467042	0.001009105162707603	0.001003212196813107	0.0010061699159	0.02103624144492339	-0.01064401244133041	-0.01314944411324593	0.01781798744310661	-0.01640680522766197	-0.03291305656866968	-0.009354496929698355	-5.517410675507044e-05	-5.958616520536778	-4.742777401526712	0.06682244240263135	0.06829805601052588	0.01379479671375349	-0.01144411986694524	0.0803111596591788	-0.01424137288994087	-0.1505058519474484	-0.07177495001460631	0.116669979490542	-0.002274406028885684	-0.4455033848248787	0.01511155849085301	0.2032031725855229	0.3114969182121287	-0.03910451607349486	-1.460022587472601	-0.6306498528343756	0.01945597105003148	1.69490436671097	0.6305138487128207	0.03876083683626966	0.0216549847157185	-0.05031883901910673	-0.007694554505168693	-0.19413006735219	-0.08609837461530824	0.08158601895032104	0.02531158456177737	-0.03147899299973533	0.07309825968945735	0.1931625072033992	0.05180965930410608	-0.00388832045163175	-0.006517158315919393	0.06054517475501299	1.193053499038735	-0.356455984403284	-0.1595466324773988	0.01693251327814193	-0.7697589082015219	-0.5860166250269275	-0.5073191707626328	-0.1356801279794073	-0.3735455500078875	0.3815421485418846	0.7705144848081493	0.5003187768082311	0.3144973257593748	0.5831491436697978	-0.04366919116160328	-0.0229280480147517	-0.722327867717993	0.08155892055122617	0.008450172485514879	0.03527937013014749	0.06206205271131696	0.03913273374140494	0.1217405831895764	0.03628170588595983	0.1556206461957317	-0.5703346135712194	-1.246066849819669	-0.2139361136321585	-0.01089135515793232	0.1028362708483567	0.009849044173867678	-0.04227639199059007	0.1786586399183312	0.1032714156630652	-0.2878340564176264	-0.08797150488051264	0.01614607259079504	-0.4617109613824796	-0.3745204992981342	0.04155126132013515	0.4709010277345742	0.1505930485318855	-1.307212225513806	0.3563290856539375	0.0675770191553864	-0.8954366534454372	-0.0149587020792107	-0.0138603955444087	-0.01269069439580682	-2.12973294778244e-14	-2.297703508400976e-15
0.22	-0.00198333699532744	-0.0537546344537068	0.07910474984713529	0.5106664137848376	0.9359626337586692	0.008480963372235329	0.2386669979626602	-0.07275095538894852	0.0292583250308702	0.1409676124372225	0.08795564683447532	-0.1502749099824199	0.007325637945311936	0.06435095954190044	-0.1145654370415313	1.118958561636346	0.1909445778822398	-1.118958561636347	-0.1909445778822424	-0.2430683116321075	-0.07099549172168998	0.01719656304922862	-0.1352255553303419	-0.09712721857907626	-0.04424484521272111	-0.02515511917756849	0.1005691440126415	0.5964877264320214	0.6698925058015329	0.07264408869885858	0.008259173763447432	0.2019292650290691	0.07872699867849606	-0.3358382543563599	0.3831251030191821	-0.2951121681478304	1.28263718209749	0.1217328694123013	0.0503107422782539	3.351632716547596	0.7713836828308671	-0.304536262383227	-1.912736377451689	-0.09582206052327236	0.5726826931710837	0.04845947525725318	-0.4541334763026692	0.22267213554941	-0.5595150117007724	-1.420330812887451	0.5595150117007724	1.420330812887451	1.528974313264365	-0.2495823134162119	-0.07498846290104016	-1.436448075199425	0.3190727414300121	0.06462471997358737	2.774790532110519	0.5396391636574612	1.225449228496492	-1.192207864156384	-0.5708746277443199	-0.3325837032525306	-2.269619915305022	0.009063654053485502	0.001014128431316216	0.01392985865522206	0.001009378206814696	0.0155937390903552	0.001009486706451777	0.003663889831548919	0.001009145186077409	0.00735994062858932	0.001032808388224175	0.04182688626237126	0.1087242514452218	0.1175240406673847	0.1760502346111121	0.1824159268956656	0.004105298999627594	0.01085103960725304	0.02451898173658582	0.05461612616954706	0.001113299256791885	0.02423607981312284	0.02384306019573856	0.04090135889926543	0.00119475173911218	0.03104467493606076	0.001006181655597609	0.04888650513057544	0.001003733054654456	0.06907047684722686	0.001266639636791207	0.007390505898342252	0.01693866023584828	0.03688957777384538	0.4106644791403249	0.3711477141064556	0.001019014137605954	0.01538796788900942	0.0875317302668734	0.1051158079794278	0.01266995774122444	0.02155823421830852	0.001032258280416729	0.003758803814392557	0.001045048692615916	0.0094623019060136	0.001053426579572974	0.06236010395100557	0.001019605747572193	0.03561647542367099	0.05339417021382706	0.0571636601410965	0.001006654280673971	0.01797774299944731	0.001082193463604757	0.02682822691073012	0.001057356098314251	0.01759652222302305	0.001012594589107648	0.002267576310736609	0.004690892630842173	0.02219736196277176	0.1609078701578811	0.1717321717705806	0.001049870420604396	0.03953160005294299	0.0010273125561002	0.002354154261528906	0.001040073483598235	0.009534163167770782	0.001003104039089936	0.032175098021689	0.3532310575098461	0.3414425304473063	0.208042317757933	0.216504267812072	0.06025240984693504	0.06701351177476396	0.001003792897999515	0.02115812559646712	0.08557847853521192	0.07147620472329316	0.06929100706744847	0.04593072483037485	0.06892449406507367	0.04563904156837652	0.09362446021562248	0.08224654203454243	0.1040269126221129	0.08123750442356532	0.03053069791071123	0.02696595959352293	0.05263586016716992	0.04554507796048787	0.1346389272971344	0.1225044225665656	0.07596198213520812	0.07728646344871777	0.1214799646041881	0.1047734602018236	0.001379687825121084	0.009026424759203287	0.001148508554515239	0.03411831462346712	0.04720238979440149	0.06898217173660814	0.0358239190778764	0.05191313441940407	0.001684372512419533	0.0292425866459387	0.001038317720719057	0.007528825794650664	0.001026718907228025	0.008035119815111649	0.001004079912598419	0.009750509423764681	0.001005568812585251	0.02070119107028629	0.001017596854374048	0.02021981013453736	0.09174991386936607	0.08572400792904274	0.0479214224841815	0.05050503522615948	0.01723967777410854	0.04149406876921746	0.06169732511685565	0.05872380604669106	0.05354728003503528	0.05235206912716412	0.001207952367070942	0.06893775308107869	0.001231223978609967	0.03747283311595177	0.08460691431404722	0.07117678508109239	0.001043133005114657	0.0250906471607114	0.08083422098200264	0.05836230120512699	0.02537411050884656	0.03823023983552067	0.02085272246606919	0.0318800005713344	0.002805799193759385	0.02068569751862352	0.001189811945363402	0.1093453060731495	0.05575533710166217	0.07653933365647274	0.01106112590044347	0.001622824482192089	0.04932844545355061	0.04888648653737206	0.001017672433717495	0.02198427002186846	0.01514599892027774	0.02521495490994628	0.160832835406287	0.1287487918469984	0.003832414916219539	0.01310045692376002	0.03084761124826754	0.06745975299528265	0.001008799810778828	0.03142218767664194	0.001003107332228309	0.01854327057900591	0.001005974830857961	0.01809049982026892	0.02087231149307844	-0.01054134016020787	-0.01313104211121495	0.01779682441618142	-0.01646582026267293	-0.03295770019725691	-0.009053672949134723	0.0005777083179942046	0.001014827528330229	0.001010416776824548	0.001003388551759671	0.001006872694158085	0.001039705012821889	0.1128279565242676	0.1729006646023635	0.004176121513703035	0.02365130624325668	0.001099323344682179	0.01571496730867965	0.001150999921713194	0.001007006495039253	0.001004268532366734	0.00100167801134777	0.001009180793090679	0.3887208798670522	0.00101873865066494	0.1195657571994403	0.02711157749124574	0.00102740496185094	0.001044588766443578	0.001059399791253383	0.001021223109431669	0.05181578565643188	0.00100491526109523	0.001094876545414527	0.001091437112700724	0.001010647690338962	0.00499190775666193	0.1708376807155606	0.001064164678196862	0.001015694797101791	0.00102753755845902	0.001003344105031618	0.3853703841032582	0.1939143249933809	0.05292363886360394	0.001003260841906281	0.06828207629663548	0.05446360671566706	0.05530779865186054	0.09281199168699961	0.09732786804565269	0.0372277057599379	0.06141903021910666	0.1295563423267948	0.09030957497270124	0.1373811613842462	0.00102022339504264	0.001161594280223506	0.03533207091033203	0.03115556399815324	0.001076508578310838	0.001016024779881353	0.001006159729427113	0.001004740600320414	0.001005609250415109	0.001015615147444785	0.08844882712054181	0.03916933931982888	0.001074068349314978	0.05741267200041664	0.05461117734212301	0.001049741240588106	0.001013453521639679	0.09675974987977959	0.001033265764434787	0.0763837587467172	0.02074464591348472	0.01718598982599383	0.002399292477906002	0.001040939596282181	0.04786439740281372	0.0149157930881731	0.05300132997948859	0.001001025286205272	0.001068445330999229	0.175293810860971	0.003473949303878069	0.01406586260548351	0.001009987088097011	0.001003519030857749	0.00100675335238609	0.0213395171569704	-0.01105431011613653	-0.01257721958467052	0.01909747308266003	-0.01393650667740823	-0.02950056844838513	-0.005582351509227585	0.006092833313267668	-5.620367749994314	-4.588015488297772	-0.009748040597881947	0.04652062926087223	-0.02046996903491681	-0.001373467019981551	0.07951632565689784	0.07998767768758935	-0.09865422686818984	0.003415540087451654	-0.03966148190818664	0.00244249508158147	-0.4760931048797647	0.01800410367018274	0.2074308042902698	0.3148787086422205	-0.03532509825797212	-0.8497651663899555	-0.6651141771328016	0.006797684973735506	1.783592860416667	0.9815250769473118	0.01306972115800504	-2.714093937397436e-05	0.02239774715136159	-0.01079517902199936	-0.1256390941073612	-0.05282564506575784	0.08706225761797974	0.02313646701882176	0.1386221099430273	0.01144474809303085	0.2237000730093446	0.05198376745684895	0.002128803458459225	-0.009833314253126956	0.0585900602067113	1.006925777148262	-0.3559044245656619	-0.2367547349054946	0.04457291788674278	-0.7705638066688211	-0.5725918446090827	-0.5116984515728529	-0.1383608482116283	-0.3599336101961593	0.2962485681942531	0.6511901223477353	0.3160802010165313	0.4854810437751352	0.6401495966511271	-0.03210669365630783	-0.01984740262006096	-0.6553831165570222	-0.2675819609016765	-0.003317283425438546	0.08533217279395477	0.0772499546594978	0.03361670662319237	0.1473388283895287	0.2178723143353981	0.04484183202815826	-0.4736240212728913	-1.001570444836065	-0.3846114687042986	-0.02989011107397474	-0.2206380033503544	0.02827073510419898	0.6820399199523186	0.1895066767647706	0.05516067317778017	-0.2950856579249115	-0.2115823301830567	-0.02741252944671297	-0.5156220085745061	-0.4037001234025446	0.06014963302042005	0.3261829654764507	0.237439690892763	-0.8483075432829967	0.4491523622393369	-0.009913564489294405	-1.001938036412439	-0.03824027233627164	-0.02715143066432786	-0.02432063911321457	-1.685826952729501e-13	-1.82504126228668e-14
0.23	-0.00550866398128878	-0.04982219603718963	0.07563151061688274	0.5234228774100398	0.9370489753144667	0.008971297857836784	0.2716911810545643	-0.06495768124196939	0.02540404134129897	0.1221407034160376	0.08689330151686103	-0.1434789176965627	0.007765574111517627	0.05982693048665431	-0.1117841107038583	1.110427899205497	0.1767867256084505	-1.1104278992055	-0.1767867256084556	-0.2276120326338707	-0.07367297123904011	0.01642686656661178	-0.1499562101397016	-0.09395155176759984	-0.04345427745664412	0.001494505966941872	0.1057628843716847	0.6091924969461409	0.659545557319264	0.06878106318511452	0.004139864409441231	0.1806085714435094	0.07912539846162149	-0.3647292050968028	0.3994673576170806	-0.3936147042811435	1.268982931500126	0.0955071510264258	0.04705491992290239	3.246154841794983	0.7850330593065086	-0.4552232458999619	-1.856268353064742	-0.1151095791775197	0.7755216053842432	0.03592193094705448	-0.4451318085884573	0.3276663605753412	-1.144306165250249	-1.407871944026827	1.144306165250214	1.407871944026836	1.562133284213859	-0.286560494427763	-0.07968667388718287	-1.50627923953854	0.3174180491906505	0.09441880272778791	2.559127888152311	0.5033950168473655	1.31386897173133	-0.883545591479042	-0.2258473211617171	-0.4842538137925188	-1.995134016654313	0.07081393482017989	0.001014905419032914	0.01434599583603336	0.001010387330395767	0.01621690144844747	0.001006553158331354	0.003685967882785187	0.001007904710908739	0.007283736864391307	0.00103844598253305	0.04262840640876753	0.1118669898251815	0.1188140422630095	0.1749376436519326	0.1815758377640381	0.004577308637291221	0.01128685559228992	0.02273668986777143	0.05310978825017978	0.001104273287334925	0.02425082382651307	0.01863239994401958	0.03596918948082491	0.001164596717478249	0.03123792895444535	0.001006760251203234	0.05098220778667967	0.001004109382426742	0.07223943953781523	0.001136783810759575	0.007132567467292986	0.009315045845060179	0.02993194720027396	0.4017261506427647	0.364533992613693	0.001018896788193477	0.01554424279336071	0.1052031017602748	0.1229291711554346	0.02056754776032068	0.02986975717877309	0.00102934841482749	0.0040457138158455	0.001044999236425442	0.009607714833495134	0.001057513805722015	0.06178963020565866	0.001020884230107384	0.03537949102111308	0.05303340147173608	0.05626654536187074	0.001005657201284457	0.01754827803528194	0.001095611074886888	0.02768915520635743	0.002510107954078496	0.01927144594468168	0.001011357190013096	0.002512624891024071	0.004429196824749297	0.0219670354551263	0.1658523892513645	0.1742656701185256	0.001061852142711959	0.04003656333451068	0.001021123886366622	0.002328883219359146	0.001033057969589507	0.009460879780123605	0.001003235776839147	0.0327593789673579	0.3653734324875523	0.3510717660922378	0.201472091993985	0.2126455946301764	0.05537980625725798	0.06415931398475151	0.001003488812635915	0.02162863619208388	0.07612024783320773	0.06386472116903597	0.06095623825395644	0.0403216033249752	0.06118083845167739	0.04058567147087001	0.09234828836371763	0.08048940485594466	0.1000503113784158	0.07766106859582073	0.03336572060376178	0.02911337112091229	0.05600665408862674	0.0511015370397402	0.1308206881101925	0.1247235696272126	0.08491499726237346	0.08273830531466472	0.1295063196975424	0.1113320544842847	0.001207307562974965	0.008834427595447707	0.001153034017476538	0.03393244098663281	0.04086253589148286	0.06280647588790918	0.03184768771406592	0.04820819226277194	0.001390309946585773	0.02924411061014569	0.00102678500164768	0.008178347958082175	0.001016481669202509	0.008835603107819274	0.0010045634131995	0.01011970785758647	0.001005730877342926	0.02209149817083136	0.001016950391201072	0.0212826848740684	0.08889406717498301	0.08550353683870643	0.04325529805614455	0.04617820725812664	0.009501691737033892	0.03368480724789644	0.05782640138697008	0.05445310055346713	0.05350312103644241	0.05169962880322711	0.001133093914108763	0.06944617321455615	0.001125117142676951	0.03797150961502679	0.09075876514622276	0.07763065480593867	0.001038099907965935	0.02705309640858413	0.07761488625988795	0.05863033912277819	0.02251024232723623	0.03537458170696059	0.01754580489658456	0.02869220893907669	0.002437524193477915	0.02031586897844433	0.00111868738163432	0.1039190715760603	0.05104900756367896	0.07248237640714149	0.01346366871412982	0.002323195025606394	0.05019998356633799	0.0511999142070197	0.001009551191790054	0.02385937096414478	0.008422999858846751	0.01844492707126372	0.1682331533251589	0.1336724901247827	0.003339390825439758	0.01280436741121357	0.02134906297076177	0.05858908975840448	0.001009751467350446	0.03090050023632181	0.001003441232002163	0.01819973925238894	0.001006608457326305	0.01777357501309933	0.0209293712320292	-0.01073781089386072	-0.01250881867299412	0.01881064973072338	-0.01450467679908647	-0.03006807176098069	-0.006396810967522523	0.004012419768855029	0.001016464114431147	0.001012301168352783	0.001003594709600982	0.001006394664702524	0.001048212873316956	0.1194265411286022	0.1733170009196072	0.005835505049948254	0.01824223745118364	0.001091114037603449	0.01033953759046829	0.001118129349081889	0.00100766350554349	0.001004697721841996	0.001001423685111091	0.001006577969737414	0.3766270967907586	0.001018805123831207	0.138282042099678	0.03104449000731438	0.001025401799619509	0.001045251502860095	0.001063771916943755	0.001023053856711982	0.05325126593167855	0.001004369358561212	0.0011220186224854	0.006510522491083709	0.00100958014736833	0.003442877466389011	0.1762793912580848	0.001082919146725401	0.001013826883707218	0.001024248979188903	0.001003397213483907	0.39523032628306	0.1869141260767232	0.04616484545221852	0.001003097492485927	0.05941811263328384	0.0467444683508485	0.0478454409529457	0.08867923410921788	0.09199804207916308	0.03613686375050513	0.05909531639445127	0.121185612715827	0.1024194098065741	0.1448242489592315	0.001034045833013498	0.001154490033505694	0.03145577289970663	0.02386293156042831	0.001089688821673946	0.001013730188548928	0.001005545948378148	0.001005342391486082	0.001006145141357103	0.00101683808540161	0.08201861526862	0.03629864403725618	0.001052556506092982	0.0491344757850731	0.05244939732060527	0.001059707825577869	0.001015604067781071	0.1010822655349135	0.001032519184797914	0.07072957783642449	0.01803625146071846	0.01106462933275442	0.00175804200138853	0.001047745691313201	0.04298435074567578	0.01704237726416645	0.04976923659273193	0.001001161833775151	0.001187774948841064	0.1842336940104468	0.002269043653261327	0.007563998328868018	0.001011380453457741	0.001004016887793962	0.001007703185639032	0.02065831423102758	-0.0106810822496925	-0.01183187450543216	0.01959501636371629	-0.01299806943284198	-0.02763244597478096	-0.004391516552546458	0.005782800384186296	-5.290571427626052	-4.346966295425487	0.06768312325899133	0.0708872515372487	0.01358783787942027	-0.01106655465685267	0.08019162492541511	0.1779226249427696	-0.07187254658854718	0.07660960400100709	-0.2532171362653675	0.001297820292585309	-0.5098358910847998	0.02055176753597536	0.2119604878687719	0.3193910719003675	-0.0197255685088992	-0.5440368307968169	-0.6566175016735991	0.02013730723588107	1.781127156212769	0.701876524597662	0.03607812130833173	0.02190046857052528	-0.1033412580927695	-0.03269481268714303	-0.05432911145620858	-0.0338286322557538	0.08584937069595495	0.2889290529004417	-0.03385726799717528	-0.05684252383674701	0.2851329178818222	0.04950556411900485	-0.005243326220722567	-0.006096240519592433	0.05865465576807504	0.9294162457612551	-0.4222816390358105	-0.3360450272877337	0.05110280432149381	-0.7506793314119249	-0.5487581701427801	-0.4988753297322206	-0.2098833112490571	-0.3567316577474264	0.1398961028638157	0.4561468740096342	0.1254791212803779	0.6002212789791246	0.6681253431460673	-0.01016309220398145	-0.01755256754400989	-0.5759727452380097	-0.4639942075873049	0.004876679472913235	0.05624264639885321	0.08476307419059714	0.03834296723629989	0.1361651533079956	0.05127354194058073	-0.0907001954232218	-0.393439024545612	-0.5826399121628637	-0.4721550609879747	-0.09865530985918193	0.2002052984257645	0.06486036751732908	0.6031759093894917	0.2033082228889081	-0.003220504251660949	-0.2784047864950345	-0.4057362152981229	-0.04541458043117229	-0.5654202410585863	-0.4096907222877103	0.08146929778378627	0.1393048361868756	0.1610823090327148	-0.5130476798914915	0.5375934980653515	-0.04761711317157723	-0.7927723299198882	-0.0652732542757499	-0.04137577396886887	-0.03858344947847928	-1.673209129584993e-13	-4.734987258473168e-14
0.24	-0.009187962342875498	-0.04584319175464887	0.07135087523393804	0.5360526201859453	0.9378722109647517	0.009408037072202866	0.3034491135977249	-0.05709505594804707	0.02037580470546712	0.1037697868499996	0.08568420372738449	-0.1349843610470693	0.007971960024819409	0.05555913389240823	-0.1081306452587954	1.096118664515688	0.1628544929586432	-1.096118664515689	-0.1628544929586395	-0.2118286099912134	-0.07673963969778415	0.0155881127661778	-0.1652830671781951	-0.09075170902674329	-0.04233786972780144	0.0261073064127339	0.1107227665234859	0.6227323878147316	0.6520943187887359	0.06764480535266332	-0.001285415437384675	0.1620142803990286	0.08014723001988049	-0.3666325294842988	0.3924382762216964	-0.4565913986868052	1.257293012238188	0.0691116883622071	0.03959168803118021	3.098382606796467	0.7852539122161325	-0.5393268516355776	-1.821537886427169	-0.1251725549015565	0.9123955658971086	0.001749424801717622	-0.4028869841550589	0.3970999570176495	-1.715229463492933	-1.375206888090811	1.715229463492933	1.375206888090812	1.59440304214845	-0.3274201016945647	-0.08879992646431693	-1.555688521026483	0.3239079273058352	0.129792714526638	2.367425592371885	0.4928675222091412	1.39247329939116	-0.6130658738082597	-0.02552109146689009	-0.5937778018293254	-1.724339407089141	0.133750009079951	0.001016112411380351	0.01477767404965264	0.001011834300211133	0.01686699230434966	0.001005190233113455	0.003709691760419605	0.001007045645378866	0.007194624158759553	0.001045519262455226	0.04341879718725404	0.1164308481441784	0.121080692836341	0.1744124934854444	0.1809282970212676	0.00563801313914333	0.01224047062821353	0.01919964996086934	0.04971956275846413	0.001095655621159945	0.02427786647294082	0.01329107415931124	0.03071473883203878	0.001133081835336572	0.0314538116373819	0.001007378073111269	0.05313073010665576	0.001004512154069284	0.07546784313368837	0.001071717936067088	0.006926734916639697	0.005354381749523017	0.02596332350855261	0.3917319970083389	0.3580356164678902	0.001018871393664934	0.01570431426036248	0.1228750082320927	0.1407792987322269	0.02645418726605157	0.03601770489941342	0.001026892091970204	0.004315683083469332	0.001045306027309656	0.009756126119553826	0.001061743504983355	0.06095630355237203	0.001022438971429519	0.03504071694601997	0.05349048949277308	0.05606617291758849	0.001004885821639218	0.01728594466457824	0.001115892626549707	0.02855973370853881	0.005928902864051774	0.02291671879226317	0.001010204757877221	0.002705533469626217	0.003526931298247514	0.02107386193155679	0.1709610454327396	0.1774774965542434	0.001077221216430561	0.04053164484073795	0.001017096549524828	0.002288081450664786	0.001027906674358718	0.009386780812587855	0.001003328180027913	0.03335596167385609	0.3766801070215853	0.3602407532409896	0.1946945566165561	0.2079296064869123	0.04960626930171973	0.06025340714520881	0.001003255130632109	0.02221165374458844	0.06678609188834453	0.056483689550468	0.05278754865738902	0.03496504715410038	0.05346701470624252	0.03566353973766339	0.08984263625367929	0.07811254133465165	0.09547492756777509	0.0740753092206958	0.03433935291536151	0.02989712896199828	0.05677972468922553	0.05458891905083751	0.1251245807690789	0.1249686031954954	0.09510401769987661	0.08919756801960242	0.1372129659029702	0.1180670887308454	0.001127991768003955	0.008745755854010107	0.00115174333464818	0.03376275841678245	0.03560624759650627	0.05753838299074293	0.02626606821555667	0.04282149552440278	0.001249694106718871	0.02936521229947642	0.001019873256125904	0.008887086452805322	0.001011058302054775	0.00976870870511116	0.001005106088421957	0.0104797685105609	0.001006079948662767	0.02353334536817031	0.001017239075314887	0.02237669914092183	0.08447982629650745	0.08387472111396924	0.03938731851914651	0.0426023056909407	0.005469666742057342	0.02939410947107942	0.05192570271670224	0.04922819620590192	0.05249387041043107	0.05041781580689783	0.001100649842241291	0.07049952441628382	0.001073135698965091	0.03863795652220384	0.0960733602595587	0.08312914095635465	0.001035210966953439	0.0291633126201299	0.07330809392273843	0.05826454282800833	0.01970634763512176	0.03261496773129851	0.01284611176113471	0.02417007188507416	0.00193272121813933	0.0198001778829165	0.001086531093487314	0.0981209942476393	0.04622571650442701	0.06830553129410294	0.01572102244783339	0.003283106880421011	0.04918992725063088	0.05172862861581651	0.0010055607772236	0.02567595243193865	0.005004916375044115	0.01480700820341596	0.1761640311829185	0.1395407859032638	0.002491006606745645	0.01218185915724116	0.0131421710913715	0.05119275201768647	0.001010924085092372	0.03013320182016636	0.001003857151531987	0.01771933631347981	0.001007400265158789	0.01732844828756531	0.02049425586105133	-0.01055448256078209	-0.01180451414076159	0.01948028702294178	-0.01322533748151298	-0.02785944729981904	-0.004717300335864462	0.004950634966421398	0.001018100700528976	0.001014185559877977	0.001003800867444282	0.001005916635245989	0.001056720733812416	0.126025125732937	0.1737333372368509	0.007494888586194785	0.01283316865910254	0.001082904730524152	0.004964107872257771	0.001085258776449261	0.001008320516047476	0.001005126911317172	0.001001169358872702	0.001003975146384616	0.3645333137144646	0.001018871596996907	0.1569983269999169	0.03497740252338182	0.00102339863739101	0.00104591423927622	0.001068144042639232	0.001024884603993431	0.05468674620692556	0.001003823456028148	0.001149160699558469	0.01192960786945642	0.001008512604395958	0.001893847176105385	0.18172110180061	0.001101673615255976	0.001011958970311395	0.001020960399918249	0.001003450321935407	0.4050902684628622	0.1799139271600655	0.0394060520408327	0.001002934143067317	0.05055414896993223	0.03902532998602999	0.04038308325403077	0.08454647653143846	0.08666821611267597	0.03504602174107474	0.05677160256979311	0.1128148831048599	0.1145292446404464	0.1522673365342163	0.001047868271012983	0.001147385786788632	0.02757947488908128	0.01657029912270344	0.001102869065036215	0.001011435597218876	0.001004932167333952	0.001005944182643332	0.001006681032294823	0.001018061023358248	0.07558840341669958	0.03342794875468535	0.001031044662861264	0.04085627956973142	0.0502876172990893	0.001069674410570172	0.001017754613921994	0.1054047811900474	0.00103177260515427	0.06507539692613179	0.015327857007956	0.004943268839512197	0.001116791524869145	0.001054551786344687	0.03810430408853956	0.01916896144015905	0.04653714320597396	0.001001298381349609	0.001307104566681117	0.1931735771599214	0.001064138002644392	0.001062134052250196	0.001012773818817106	0.001004514744727688	0.001008653018890494	0.01997711130508456	-0.01030785438324837	-0.01108652942619376	0.02009255964477268	-0.01205963218827643	-0.02576432350117612	-0.003200681595864709	0.005472767455108807	-4.976223886023167	-4.033933520685219	-0.006639834110010673	0.05190632878682896	-0.02014080382176413	-0.003955255301140537	0.07729045210684912	0.2753174732291734	-0.06014454909674867	0.1069753501963295	-0.4164389963557776	0.00490222169284266	-0.5405493509493234	0.02252983658170758	0.21799473705806	0.3267668896943569	-0.02490392221666568	-0.251963790009435	-0.6420451077415347	0.007556997488804262	1.790945740571683	0.5488100289945106	0.009681574332182278	0.0005725307197550646	-0.03017283437101667	-0.03115311352499583	0.01370937287965198	-0.01939932637134066	0.08899229894189645	0.4172062921470682	0.128194109712698	-0.1211246621132562	0.3593656905639843	0.05000741240661465	-0.0009773418336835717	-0.009996430222548286	0.06105041237102574	0.9148760779121959	-0.527367416839576	-0.4470965448122475	0.06707430926384457	-0.724473419531364	-0.5220787777012889	-0.4854507787122627	-0.2623061167595649	-0.361798319675063	0.02351783089245265	0.237374708717996	-0.07874249745932721	0.6869652115733214	0.675437589471215	-0.01144160907839735	-0.01660918920789677	-0.4738625262507104	-0.603932877249876	0.02059826159356494	0.09717543905647574	0.1037744155779541	0.03178915046986212	0.1576468477428486	0.2241002198164377	-0.2368270948577772	-0.323438741110007	-0.2978576959598608	-0.5754512395817506	-0.1557646455698014	-0.1116517897929652	0.06182481670004585	0.4909632050686615	0.2190600695030184	-0.07160616930686962	-0.2758768273606851	-0.4784514145034241	-0.0565850395412935	-0.5899905748445277	-0.4276776961579393	0.1120578953119652	-0.03075968669034796	0.2257357959976835	-0.2218857491092794	0.6380718623798062	-0.07519731278157718	-0.707072937188999	-0.08736246750383724	-0.05452575311809785	-0.04996102278416049	-4.502071366587455e-14	-8.71614999037367e-14
0.25	-0.01279257401356942	-0.04203848974020968	0.06656818068137257	0.5485756003036906	0.938430148050051	0.009754747003064538	0.333543514468796	-0.04929724415645107	0.01477056959486747	0.08569227808034337	0.08442082219040324	-0.1254099532119195	0.007771008977058266	0.05185515572142779	-0.1039037594731321	1.076142258136746	0.1493709053367058	-1.076142258136747	-0.1493709053366966	-0.1957333868070881	-0.0802261642470866	0.01463673947318121	-0.1809242462390976	-0.08742831624902257	-0.04085634952510365	0.04894077533325949	0.115676597380632	0.6369845018560528	0.6468960490763479	0.06782372951230191	-0.007605835288923721	0.1458578277752882	0.08182913090984392	-0.3526840023874035	0.3662678146098529	-0.498620792582907	1.247682902909633	0.04244746379173726	0.02961871550996821	2.915304072591851	0.771777313412737	-0.5769692373290976	-1.794383678514054	-0.1259878782875909	0.9981542493615332	-0.04270578342012558	-0.3351878537056093	0.4472520434009548	-2.278488391603614	-1.317940948354077	2.278488391603582	1.317940948354089	1.623894803838803	-0.3697866035273447	-0.1017860588921015	-1.566562954069961	0.3425163208139656	0.1655992906810696	2.193552089775159	0.5007106495741577	1.455289989747023	-0.4438954324196455	0.04817063614821868	-0.6675480619442528	-1.511570446283875	0.2016935993863377	0.001017548148344692	0.01520776939982176	0.001013696941923236	0.01752847344047374	0.001004510458550107	0.003728684082932803	0.001006398430699225	0.007101308287120438	0.001054595423791467	0.04418383904711645	0.1221721517783987	0.124270905248675	0.1742163772247278	0.1803336419561379	0.006478757949220474	0.01299722044261611	0.01465721815186749	0.04523310173603632	0.001087318245419289	0.02432452108560178	0.008779811984478679	0.02589170158812498	0.001106476285039607	0.03169347471826185	0.001008044063095095	0.05533174232553465	0.001004946300326778	0.07876371852966647	0.001037122646085253	0.006748171533754676	0.003236297926934996	0.02358193518449544	0.3812917906720197	0.3519111117894191	0.001018848130437064	0.01586048547715669	0.1401496640100682	0.1583690068901552	0.03000454465347274	0.03974014785398199	0.001024864029165913	0.00456035790558224	0.001045689451959612	0.009900039698992724	0.00106754538249043	0.06004560159746144	0.001024136109029423	0.0346598706088075	0.05462329365298967	0.05646225267417287	0.001004284428128797	0.01714680677956711	0.001128361145382114	0.02941009607890737	0.009977092051103816	0.02716448549923401	0.001009170576870935	0.002889254978748875	0.002627859962811018	0.02016789241149233	0.1761739485837897	0.1814302741920457	0.001105881441159471	0.04102453987384554	0.001014270862929695	0.002242615290946361	0.001023998789752745	0.009308678794671071	0.001003406865651779	0.03398189438051191	0.3876160695601645	0.369480587987261	0.1872266349025581	0.2020332958176736	0.0418369749575185	0.05471056256270825	0.001003075489276618	0.02287736563860512	0.05783240368433646	0.04948426718031845	0.04509637808637149	0.03000561456102604	0.04606618789801119	0.03100593469092684	0.08651707216684841	0.07538951769475863	0.09061750199040312	0.07057875709906505	0.03406064446075008	0.02975200716858506	0.05557525685520133	0.05614269004261031	0.1179864510625837	0.123452231901453	0.1046873826868823	0.09609340721605587	0.1431724943996297	0.1245384965298939	0.001115241921120141	0.008736766406614921	0.00113743591114661	0.03360619790107525	0.0318375164570021	0.05345869637970949	0.02055612226070065	0.03679789441498495	0.001173879345374141	0.02955143841361364	0.001015265519345245	0.009749333683548161	0.001007899110704027	0.01087293691595911	0.001005653074847542	0.01082477241545718	0.001006621934216504	0.02501093928745262	0.001018669596302074	0.02351818294126344	0.0789086526007312	0.08101877790211781	0.03617611934689497	0.03965641462821868	0.003308392282360842	0.02687330573054529	0.04511732117277131	0.04356834888275426	0.05065048503562149	0.04861570682304535	0.001087649008893257	0.07149530274324335	0.001046765098275183	0.03932508549158741	0.09982304973234288	0.08706643479210248	0.001033472878457553	0.03142337540947559	0.06855008797176425	0.05749548540231714	0.01722113826094908	0.03016463733036743	0.008537304754776253	0.02004192057030612	0.001534524578054265	0.0193823326831329	0.001072809995457404	0.09208482633580096	0.04126089445135789	0.06396720239427442	0.0185253204487379	0.004715463623287933	0.0469464600408241	0.05096238510132634	0.001003512506347533	0.02755064517832295	0.003201555279247206	0.0128360087209237	0.1834617026860589	0.1461309894978058	0.001792556106964388	0.01166432140054752	0.007328058695464638	0.04591781970407213	0.001012444089233221	0.02913041775081777	0.001004397540319115	0.01710391350620691	0.001008432505769258	0.01675863101485816	0.01986153722173944	-0.01000925534314079	-0.01102035639159062	0.01998752782111675	-0.01250532347088346	-0.02607027449005907	-0.003998082104790243	0.004365392599840622	0.001019839086215038	0.001016862120643201	0.001003804856632749	0.001005562640374293	0.001070237226069237	0.1344740268777955	0.1740411357375425	0.007263127246872536	0.006957004267492173	0.001075029598543372	0.003013154641761658	0.001073291795369124	0.001009089665932341	0.001005627564168143	0.001001065046076746	0.001003282477056086	0.3540705546183558	0.001018783580221195	0.1737697949059574	0.03326497641872736	0.001022207278685033	0.00104623600492853	0.001078187897561262	0.001026763564296848	0.05717273855493166	0.00100351906030718	0.00113472706609582	0.01630326563324451	0.001007740385293882	0.001508040067804202	0.1872097922980443	0.001164521860010669	0.001010798022230762	0.001019061149812942	0.001003521266973913	0.4159039095938084	0.1701052919385683	0.02651486212230574	0.001002849957365302	0.04299054639015158	0.03288367964909755	0.03413863392727285	0.07981358343729088	0.08159826857715247	0.03261610166033426	0.05176043219937462	0.1029053195109534	0.1210678213083097	0.1522207320766615	0.001147739006270267	0.001101515316298175	0.02733796144510247	0.01204917543736663	0.001088191094724217	0.001009653201354779	0.001004339883363708	0.001006457638834573	0.001007613193765169	0.001021932937288881	0.06792841000840918	0.03150604758426509	0.001027935348348077	0.03337835920136552	0.0467568637984989	0.001077871665427826	0.001020636677041355	0.1046873730120645	0.001031571894571711	0.06005926711579591	0.01374047813468637	0.00299766800001111	0.001120781013558359	0.001061889757593937	0.03290544595505424	0.02369509078292158	0.04223433698693208	0.001001450728746482	0.001297999235652315	0.1974378835021226	0.001061028953501174	0.001058036734825895	0.001015085398524957	0.001005336560743569	0.001010229083676404	0.01913635931575198	-0.009225148893413264	-0.01018326021473713	0.02041074316036678	-0.01214186248633822	-0.02452586247140512	-0.003916784280857013	0.002894250349041812	-4.686871636257577	-3.66506714542008	0.06799242518619507	0.07371667325199362	0.01291640439179403	-0.01234754994477073	0.07516156445691828	0.3604198836249233	-0.06023799479658556	0.04806068726562786	-0.4816071376238523	0.004870273561859758	-0.41981962467763	0.02538763073896149	0.2223889095942311	0.3326678104330814	-0.01382639329921075	-0.208820704557579	-0.5847660048762184	0.01959428179531858	1.728407897819097	0.2149402738939405	0.03174457516714778	0.02125447506463649	-0.1247914963222285	-0.0426483522615503	0.06445526158576588	-0.008242673351109056	0.08193892658963491	0.430565031298405	-0.03723184278479152	-0.0692936947749092	0.4300453944660395	0.04890513001604659	-0.006599170854815508	-0.00679575521358035	0.06451714384253369	0.9366534318214895	-0.6540053525559271	-0.6766000966736391	0.06818189039349692	-0.6755790947908624	-0.4703348425148388	-0.4469313894753968	-0.2819051791923211	-0.3374170712817392	-0.05226814707282482	0.06845853607568284	-0.2279376788202642	0.6895946756649564	0.6160602385922206	0.006167977723014295	-0.01468670925898852	-0.3387771034708656	-0.5906002479535342	0.0177457931935319	0.08261359802174778	0.1174894203250768	0.03534649923111748	0.1428478872446646	0.05890192480651781	-0.337426445876424	-0.2660404308991874	-0.2044419733335709	-0.5634521002516305	-0.2043019610703541	0.2077965649194992	0.07130019948808249	0.3074609704378169	0.2323655750212393	-0.0841689829586776	-0.2191167893802616	-0.351319814208015	-0.02957319253204623	-0.613992033022466	-0.4415695233393391	0.1776352630871097	-0.1254086115519899	0.1656006885766587	-0.167016649510133	0.6834103950118419	-0.03123251495683442	-0.3740142969738359	-0.1123342320970817	-0.06832539537678595	-0.06349941626772876	5.892631206101375e-14	-9.821413446907166e-14
0.26	-0.01620952634562815	-0.03856252170348799	0.06140499376714931	0.5610138760760753	0.9387205949417211	0.00999777972967069	0.361651325152961	-0.0417101323336974	0.008931438621951563	0.06787371705920636	0.08319476364578533	-0.1151079110952782	0.00710252137627791	0.04890979274448144	-0.09920610752519059	1.050580165097428	0.1365670677504798	-1.050580165097426	-0.1365670677504763	-0.179365649731195	-0.08413340767562467	0.01354616505318156	-0.1964946395180165	-0.08386646875896898	-0.03904412462081098	0.0698640261691168	0.1207932195220338	0.6517849972271546	0.6428702628652895	0.06834551233089367	-0.01458121454565075	0.1316904849008467	0.08416237061709061	-0.3291006617538542	0.3266914806799319	-0.5326898710188019	1.240352143166108	0.01561364959746185	0.01885624718007801	2.701064569411709	0.7431139184416902	-0.5861060241008451	-1.769748336725226	-0.117707956437303	1.057922422193366	-0.09175788567919542	-0.2511639453995704	0.4912531894644937	-2.832366795568225	-1.239256880948389	2.832366795568225	1.23925688094839	1.648905820502023	-0.4115638775413485	-0.1166401518647963	-1.541531364630183	0.3715988697732408	0.1959336548458487	1.985381975442582	0.5254257790615242	1.502149565347709	-0.3785691735424042	0.04305064034352563	-0.7247696828766201	-1.326517457229177	0.2640177725362811	0.001019135277380673	0.01564419297356164	0.001015966732595083	0.01820786126539557	0.001004172737008003	0.003747562568949567	0.001005897898454309	0.006994880541546503	0.001065892458545591	0.04491090136852266	0.1289760992783734	0.1282429879965762	0.1742143805879871	0.1796945065079855	0.006787513938495093	0.01327540586447932	0.009421560116735742	0.04007234141643345	0.001079211937551544	0.02438410339868601	0.005497169161788353	0.02240311580160742	0.001087191064392285	0.03196126127509933	0.001008761657695142	0.05758213235601484	0.001005413716183381	0.08212639176094216	0.001019778529949665	0.006589854271479039	0.002165820599175437	0.02209677282234445	0.3707786124677889	0.3463020928319027	0.001018792474992642	0.01601454061463485	0.1568517352572566	0.1753756968246888	0.03104181700819476	0.0407017446168952	0.001023254505075246	0.004800398287745361	0.001046042033601897	0.01004210141822331	0.001075468968083473	0.05900399483222359	0.001025924194347201	0.03423510593392315	0.0563677848682707	0.05733425181225713	0.001003831607693615	0.0171248027431556	0.001127374766866708	0.03021568726957176	0.01415366467517765	0.03149237905889382	0.001008267439773261	0.003045255917037656	0.001983400498821832	0.0195034989082561	0.1814616828177049	0.1860555155929379	0.001151638312420663	0.04151641815721557	0.001012277935344675	0.002186432418764101	0.001021095663931686	0.009227430071321159	0.001003481679007296	0.03465392484833715	0.3984424795742165	0.3790450730870008	0.1788026920855304	0.1948072867248419	0.03155556768512997	0.04641885071203259	0.001002943599837126	0.02361756796951989	0.04938108593502355	0.04296874684880066	0.03802547702118071	0.02554780827178328	0.03910937187130364	0.0267076887713528	0.08256417475210939	0.07248230639121424	0.08563331061540727	0.06732886846237339	0.0327680043891865	0.02885724687011145	0.05263584590080175	0.05585967070118501	0.1096242419928076	0.1203417312696263	0.1128695846839276	0.1029373024918641	0.146692276607033	0.1303326188677704	0.001158815426716725	0.008799600571498577	0.00110734211718039	0.03346934832519962	0.02971465757612338	0.05082879477102761	0.01536305925140075	0.03121323249893262	0.001128629039304893	0.02974210480251601	0.00101207109928596	0.01068615023187753	0.001006023994406994	0.01212686098628659	0.001006183287223107	0.01114939586981052	0.001007359104303102	0.02648982213566117	0.001021321386341139	0.02464884532831897	0.07237007895288505	0.07706489422908119	0.03355332235204708	0.03727547788357345	0.00221459498675381	0.02534249158066573	0.03791778512130792	0.03782047669666479	0.04802731950693963	0.04633888038788858	0.001085250555053509	0.07259523790842845	0.001035025885904077	0.03997794495799402	0.1016623590021654	0.08949766853225093	0.001032503817741473	0.03379888585380051	0.06364084148142525	0.05654188982628807	0.01516116420799493	0.02813408121237803	0.005363285146715181	0.01706085628608629	0.001337064154958636	0.0191569301997277	0.001069622021856473	0.08590617307717301	0.03614404562601088	0.05944251203653044	0.02214483927973753	0.00690024833880963	0.04374318731414211	0.04916206447793432	0.001002565093831867	0.02931592490941574	0.002286844850218702	0.01157262517088541	0.1895484312079882	0.1532778245731831	0.001440647771144043	0.01149876333005427	0.004332983087845499	0.04319045064943357	0.001014360068739685	0.02790371946361783	0.001005078712880021	0.01635749666519834	0.001009736790694689	0.01606852027203543	0.01909012968241417	-0.009105709277370267	-0.01015679100089591	0.02036873043090436	-0.01232013899938036	-0.02464824286695807	-0.004235744484427492	0.00245130040693293	0.001021577471897489	0.001019538681404061	0.001003808845821917	0.001005208645503366	0.001083753718327455	0.1429229280226538	0.174348934238234	0.007031365907548305	0.001080839875881492	0.001067154466561837	0.001062201411262273	0.001061324814287649	0.001009858815816518	0.001006128217018467	0.001000960733282591	0.001002589807729627	0.3436077955222458	0.001018695563444873	0.1905412628119966	0.03155255031407477	0.001021015919981242	0.001046557770580331	0.001088231752488972	0.001028642524602261	0.0596587309029373	0.001003214664586765	0.001120293432635576	0.02067692339702666	0.00100696816618934	0.001122232959478266	0.1926984827954783	0.001227370104767127	0.001009637074151482	0.001017161899709204	0.001003592212011098	0.4267175507247541	0.160296656717071	0.0136236722037795	0.001002765771664048	0.03542694381037084	0.02674202931216547	0.02789418460051483	0.07508069034314256	0.07652832104162829	0.0301861815795952	0.0467492618289563	0.09299575591704774	0.1276063979761737	0.1521741276191073	0.001247609741540958	0.001055644845810399	0.0270964480011236	0.007528051752029673	0.001073513124411065	0.001007870805485841	0.001003747599384444	0.001006971095023013	0.001008545355232474	0.001025804851220456	0.06026841660012014	0.02958414641384406	0.001024826033828303	0.02590043883300126	0.04322611029790965	0.001086068920284754	0.001023518740159059	0.1039699648340833	0.001031371183987545	0.05504313730545993	0.01215309926141796	0.001052067160509818	0.001124770502250211	0.001069227728843272	0.02770658782156932	0.02822122012568363	0.03793153076789048	0.001001603076141989	0.001288893904624975	0.2017021898443253	0.001057919904356909	0.001053939417398872	0.001017396978232059	0.001006158376758838	0.001011805148461787	0.01829560732641961	-0.00814244340357801	-0.009279991003280471	0.0207289266759607	-0.01222409278439912	-0.02328740144163346	-0.00463288696584967	0.0003157332429713301	-4.431540282183413	-3.256548319351813	-0.005374189463007334	0.05548766651734833	-0.0201635711865462	-0.00657763008330746	0.06969454444729015	0.4316915403424669	-0.06904062570123369	0.01126247161988228	-0.5512988557565387	0.007487761782934099	-0.2736590594690476	0.02815453177760275	0.2278702993718814	0.3401264567487864	-0.02085469813452865	-0.07271859762165148	-0.5389479635484885	0.007133781611825169	1.674342095890174	-0.003359209324948187	0.008754686282379196	0.0002021586230724202	-0.05635379638532685	-0.03993678105755756	0.1088932491777821	0.004027443349377064	0.08003806301056926	0.4332316626448466	0.1226499956499176	-0.07280946577828622	0.4938584431799105	0.04980406247353545	-0.003120684316073794	-0.0106257713016313	0.07026996460295777	0.9798061486055669	-0.7933071015582733	-0.9968699984475629	0.08197239664160437	-0.6276930118056602	-0.4217535169336475	-0.4135789532792835	-0.2991436495029645	-0.3124656226962616	-0.1264098701685913	-0.1299833579159932	-0.3975683650210807	0.6765764274449285	0.5399804972373784	0.002923113441523396	-0.01266700122939625	-0.1839055257806203	-0.5161450385774136	0.02148631654258054	0.1120893025782805	0.1337135874749771	0.02771306038002237	0.1579046335245972	0.2219359371753841	-0.4564151871038037	-0.2104478775040748	-0.09985977783435793	-0.5930562121839557	-0.250708135852255	-0.09082042224324319	0.0549709160822412	0.1897511859488475	0.2421496005126869	-0.1085137993747246	-0.1919219707946671	-0.2490340083615784	-0.01809649528679605	-0.6184876442060097	-0.4649499877571405	0.2625434898564128	-0.2375751084658469	0.2038531929393642	-0.08036256260993764	0.7493981585501153	-0.004801375548736333	-0.1975602853927624	-0.1321453110728	-0.08072455985926398	-0.0740197168040808	1.45254291164795e-13	-8.165813599088338e-14
0.27	-0.01935772321852981	-0.03553013957992572	0.05590156698742155	0.5733908582294205	0.9387422283820638	0.01013474324657153	0.387471357508572	-0.03449212764735441	0.003091153138044258	0.05029841266171251	0.08209554884711441	-0.1042389731251044	0.005933195791447203	0.04685624368111329	-0.0940603710986652	1.019551638084802	0.12464572514259	-1.019551638084794	-0.1246457251425962	-0.1627759055866191	-0.08844881617335325	0.01230428167532585	-0.2116698574159507	-0.07997491204428422	-0.03696955257532977	0.08840397154442617	0.1262083924495297	0.6669811168591452	0.639052911759468	0.06863475213493964	-0.0221444055278166	0.1190677261685637	0.08712473599332454	-0.2990533611791883	0.2787077813606275	-0.5675830780433098	1.23541109276134	-0.01121714741996767	0.008650205112484797	2.458786028810985	0.6981862046230642	-0.578952979781195	-1.746788606056369	-0.1009583641202092	1.115519374319082	-0.1432515908650289	-0.1587837986594482	0.5375818446191647	-3.368206724449574	-1.143707778075702	3.368206724449565	1.143707778075718	1.668200317227867	-0.4509944340866573	-0.1314221411176641	-1.493709659515506	0.4063250589518078	0.2176825319189326	1.71181116172369	0.5583957704690296	1.536043683685068	-0.3839280375255712	0.01763300582320813	-0.7872479721990394	-1.199668046553298	0.3286400561129252	0.001020667820278366	0.01606938557329636	0.001018417640180691	0.01888859251323527	0.001003965593320347	0.00376030332079545	0.001005496968581058	0.00688348618754281	0.001079768890417919	0.04558847018829616	0.1366529439697978	0.1328403666268482	0.174114308080893	0.1789084420467792	0.006198010314939249	0.01276060364507182	0.005379648219184561	0.03594860125981206	0.001071370085414185	0.02446091234042909	0.003336532829048372	0.02022938658626683	0.001071158570555997	0.03225865916043475	0.001009528283779615	0.05987950653845504	0.001005934264863157	0.08555487192031115	0.001010549048650243	0.006445017577740833	0.001596718492775591	0.02110744667073064	0.360653083618222	0.3413163382089169	0.001018647309295984	0.01616057561113823	0.1733607727817413	0.1920766552970363	0.03108688271343096	0.04042015939221451	0.001021891997579357	0.005039266694854064	0.001046177249486343	0.01017671076638417	0.001085969731161557	0.05792865979900319	0.001028756323463834	0.03378320436795244	0.0583620167951904	0.05841301892389379	0.001003462601495508	0.01723283335418946	0.001130173753148284	0.03098151914486218	0.01806195754643943	0.03550687099862437	0.001007457800208957	0.003224907406900757	0.001555061668117219	0.01903938461319036	0.1867815953831585	0.1912764070864172	0.002206810278958379	0.04290353574086174	0.001010827705388626	0.002127093348697884	0.001018863610542555	0.009140484800960356	0.001003550795835411	0.0353858823959586	0.409489185168699	0.3891364817819606	0.1683071129544189	0.1859133557933458	0.02157967517582334	0.036546239532143	0.001002833227215712	0.02444345873812235	0.04144920093353337	0.0369125607788373	0.03157150556577679	0.02155855386733896	0.03262520261109992	0.02275262545346294	0.07850490113344839	0.06973164468673072	0.08094724233758276	0.06452526403584838	0.03087194786523147	0.02750081627541828	0.04868830187792288	0.05411988744550805	0.1011083328918897	0.1164092957426503	0.1176319750045942	0.1093967535908499	0.1464451433597213	0.1351889237813333	0.002284205564611483	0.009837459428207712	0.00129257239611612	0.03356477195906512	0.02949411067245805	0.04982370193646134	0.01148742111443843	0.02681447427963381	0.001104502304838961	0.02991518963672485	0.001010182616955911	0.01173147302708985	0.001005005612743206	0.01351957092809906	0.001006650533099595	0.01144661104998894	0.001008352654691423	0.02794158726894341	0.001024402922017728	0.02577658188912004	0.06558380843423459	0.07250320897586082	0.03175029677988217	0.03561806507475474	0.001632296282314314	0.02433399565238789	0.03019537107124949	0.0317093223322161	0.04503191222389843	0.04387537127381083	0.001090385171527863	0.07338202253351471	0.00103138014531337	0.0405221443114509	0.10242619669631	0.09147903342701134	0.001031694333643271	0.03623221836684058	0.05964324477708727	0.05598648291460286	0.01370998108006916	0.02667208586712011	0.003262959402473474	0.01515097054189354	0.001231690600115129	0.01901535734329942	0.001070140747660216	0.07969114063202652	0.03129044358208449	0.05510455458633118	0.02559277415670855	0.009849734040771576	0.04024410081562095	0.04686409306467326	0.001002181525885251	0.03097406602159583	0.001959928900312787	0.01084963302360302	0.1919380113133406	0.1607490740094557	0.001252695631073493	0.01148141112778032	0.00273145509111289	0.04171635308722071	0.001016717650726288	0.02647742475801914	0.00100591493650677	0.01549174671529253	0.001011350419875288	0.01527046728577976	0.0186872295830289	-0.007932774998583863	-0.009319070988815533	0.02093026912343305	-0.01161933856351698	-0.0231135960247403	-0.004728931558235191	0.001677411349950505	0.001022842645342027	0.001022178015333769	0.001003700253800335	0.001004970650074419	0.001103063471914175	0.1527515842923848	0.173601930904318	0.00433539747254376	0.001057619955187327	0.00105986721807861	0.001054353124069541	0.00104866875164068	0.001010721481979937	0.001006770239660125	0.001000929258325844	0.001002280181931151	0.3357147344879781	0.001018327576892395	0.2077862632544951	0.03078550203094757	0.001020015426878977	0.001046115108285133	0.00110423561564314	0.001034294125625347	0.06187569725498643	0.001002963449890597	0.001143913531484303	0.02377288735916172	0.001006316584907518	0.001095907983716771	0.1981291844966921	0.005068361886307145	0.00100904884515719	0.00101601496478427	0.001003648539996224	0.4392691503865281	0.1432560433624156	0.007326719436384677	0.001002678255290003	0.02884006077319524	0.02172152740312589	0.02257877993289561	0.07140224257774637	0.07306486404995814	0.02739422717905999	0.04137104039187468	0.08565125592415539	0.1217832434294713	0.1407005370220943	0.005329782581195446	0.001849170156516553	0.03106800568938192	0.007044400960234671	0.00108435022957878	0.001008510385922529	0.001004113488428319	0.001007276983165968	0.001010098431897715	0.001029137378873743	0.05386659411405231	0.029723101826997	0.001023527146547168	0.01718879713411716	0.03985029249388317	0.001103904861411691	0.001031026652830081	0.1030849220722629	0.001030412416123124	0.05419617942331515	0.01210149862340928	0.001046143789189885	0.001119495653397789	0.001071910067652056	0.02387989840840635	0.03054395285100933	0.03447291884475608	0.001001934042650685	0.001896809736467232	0.1908368527379066	0.001055920504590938	0.001043462090647513	0.001020672421887376	0.001007315511740306	0.001014065831780986	0.01859762728893116	-0.006592105995801855	-0.008512614965163139	0.02165288177393977	-0.01043473475094833	-0.02143990484900761	-0.0052989543059507	0.001992864778553764	-4.209316969772742	-2.848181540290012	0.06650123841486943	0.07469476250367468	0.01196816836917898	-0.01377314693685401	0.06543078667266972	0.4869704535867198	-0.0895640729130166	-0.1058601489735832	-0.2971191791281895	0.008155745555191976	-0.1606419696838249	0.03122415333355117	0.2317378971786989	0.3457189423015972	-0.01105681579243653	-0.1049804269643619	-0.460081963860307	0.01823317530130938	1.667399335762849	-0.05360791162205759	0.0316718006891509	0.02001901958384585	-0.1358771048499348	-0.04874047958855258	0.1085354264640582	0.01739977607757626	0.07378691697638355	0.3736703975314652	-0.03469186892601253	-0.02867534788920716	0.5489615068295932	0.2138698972948855	-0.007577352044541629	-0.007862656370480895	0.07631761888853773	1.042159449247454	-0.9953176314939204	-0.9536329242359972	0.08503721142164206	-0.5842414960673621	-0.376766330335277	-0.3782804246565503	-0.2545104751428784	-0.2488008469070882	-0.148412115853001	-0.2219464623384544	-0.3934866006352904	0.6038741602552534	0.4173510816945514	0.1881290184068698	0.02866030478627667	-0.01601238009275539	-0.3598645960817874	0.01391580299552428	0.101985985468922	0.1449233725219312	0.02992723926957869	0.1370740172200542	0.05654005578015375	-0.4608758749197941	-0.1227489549794538	-0.09370679595556829	-0.6316910137032112	-0.2451255444238327	0.1625739647958679	0.05172561281973641	0.2096356958249035	0.2435993343295881	-0.003345984462133793	-0.1070498635487206	-0.1358995680124455	-0.01119260754618868	-0.621256992803233	-0.408142184512216	0.3276919434205284	-0.2290893561702194	0.1395284152328646	-0.05909907046653515	0.7273481197351557	0.0007817950499969022	-0.1043967673615062	-0.151845255465352	-0.09188137883915025	-0.0848380871395062	1.230914331603644e-13	-4.392681488055031e-14
0.28	-0.02216088653670624	-0.0330099093296618	0.0500615803439601	0.5857294340364317	0.9384976482754964	0.01017305881006043	0.4107439282710995	-0.02779242452543752	-0.002587659115728692	0.03290842367206285	0.08119912914697443	-0.09280443955934695	0.004214602368610155	0.04574935814305925	-0.08846071565735017	0.9833186682585654	0.1137189894401108	-0.9833186682585621	-0.1137189894401122	-0.1460184972103465	-0.0931428285990734	0.01092400988258773	-0.226372781599603	-0.07574771586419993	-0.03471643842905859	0.1038843306457229	0.1319768742120034	0.6824852573535504	0.635211162316659	0.06875488615470707	-0.03031376316250085	0.1076644488232534	0.0907388668074095	-0.2600939508134626	0.2242611060173359	-0.6000018437651218	1.232670873899303	-0.03762905976511687	-0.0008733435023087215	2.191572250790141	0.6394536055484743	-0.5538113780769425	-1.732685255161558	-0.0771489367368918	1.171041541308373	-0.2016114531573683	-0.06183124038791672	0.5820369924148706	-3.873255358290217	-1.040335499866146	3.873255358290217	1.040335499866146	1.682438666841343	-0.4872846631394333	-0.1443178348411659	-1.447072621774158	0.438726762853643	0.2316420750039307	1.373464720644982	0.5960875460573699	1.56375373783102	-0.3834488409398712	0.009229483507933779	-0.8460030133866122	-1.082621179834864	0.3943708601060457	0.001022066610826512	0.01649598832135503	0.001020962793718701	0.01958248010432545	0.001003807750086764	0.00377205487194736	0.001005177546500725	0.006757979478452688	0.001096362517853274	0.04621174844555746	0.1451167942784699	0.1379661224258036	0.1737648671058412	0.1778753889222653	0.004562503402132465	0.01132545821492782	0.003305716537322339	0.03365655776292788	0.001063805521463631	0.02455285268965519	0.002240641668204791	0.01919917268628159	0.001056814454594226	0.03258372650271336	0.001010342952383502	0.06221955750078804	0.001006515580331547	0.08904375795046136	0.001005920695463637	0.00630983445163377	0.001311316059523598	0.0204004883978271	0.3511948396466644	0.337062873498485	0.001018390680053278	0.01630240327278059	0.1898417164993799	0.2087546782836119	0.03074761909604884	0.03961658486433004	0.001020710578728235	0.005286890411929435	0.001046023404058928	0.0103084679808511	0.001099222730569796	0.05674317484374771	0.001032998808641255	0.0332943573930705	0.06045016959883584	0.0595384654078179	0.001003152520565804	0.01746922020911415	0.001143385804775916	0.03170459770771956	0.02155046401603938	0.03904586045383237	0.00100672722808022	0.003391975114553131	0.001327324494349591	0.01875675278700649	0.19211236904951	0.1970075787558165	0.004646024039160641	0.04551882496400114	0.001009808684019483	0.002058280930987398	0.001017174365780359	0.009048189471925224	0.00100361351499819	0.03618419870542951	0.4209465012871005	0.3999619392491753	0.1551163173623266	0.1747041631599098	0.01321011462694328	0.02782657849321079	0.001002734288473522	0.02535494128478407	0.03403885029376589	0.0312699710498511	0.02572578081682035	0.01799910233747581	0.02662183102200776	0.01912514599107853	0.07458760179691444	0.0673216612132745	0.0767629378961618	0.06234193983823414	0.02854434010021582	0.02581828721092454	0.04405439748996022	0.05134127807206144	0.09298752224328449	0.1123806420516461	0.1179886496897333	0.1147859930550121	0.1417102370314732	0.1384010524260348	0.004877914878721377	0.01223178815013871	0.001781682282899369	0.03398072595665372	0.03125849139580715	0.05053056038997118	0.009251727295961342	0.02409078076131072	0.001097861942177374	0.03003612391635458	0.00100955878238398	0.0128260845213611	0.001004679712358245	0.01502722786941055	0.001007037059547472	0.01171188592768398	0.001009626104514816	0.0293238149618229	0.001027609993027285	0.02683822005997696	0.05889649962958384	0.0677482965029932	0.03086021477185086	0.03478621336954321	0.001339752894636092	0.02363100789895881	0.02189215428096599	0.02513632936247967	0.04184491137774014	0.04137373234995786	0.001101872440864806	0.07413464955412635	0.001033313709421082	0.04096959037845414	0.1024928644255265	0.09375266050515242	0.001030810172671207	0.03865252118522336	0.05704402689826081	0.05645940210706463	0.01293895834510117	0.02586162863536095	0.00219885316966092	0.01428373637547329	0.001176351821118298	0.01891358742760649	0.001071741683625495	0.07354627026149228	0.0268831762247182	0.05116965470154498	0.02848371859572426	0.0134608530650083	0.03674276123524917	0.04443887371488408	0.001002155406272794	0.0323415609287972	0.002099531234037111	0.01049337968920588	0.1893058942834219	0.1674747147884433	0.00115766576077983	0.01150341643013994	0.001919150656823026	0.04095976449603693	0.001019534371192552	0.02489218184597477	0.001006911694579406	0.01453075011414509	0.001013287728815203	0.01438681439544226	0.01875427619157495	-0.006508238633804244	-0.008528246959377204	0.02173341875292882	-0.01019283306259563	-0.02137038268225033	-0.005337372142904707	0.002537536021346572	0.001024107818783298	0.001024817349259768	0.001003591661778901	0.001004732654646161	0.001122373225503102	0.1625802405621159	0.1728549275704023	0.001639429037537806	0.001034400034494651	0.001052579969594485	0.001046504836874571	0.001036012688993367	0.001011584148143127	0.001007412262302044	0.001000897783372566	0.001001970556134392	0.3278216734537119	0.00101795959033943	0.2250312636969946	0.03001845374781827	0.001019014933778349	0.001045672445989408	0.001120239478803923	0.001039945726651013	0.06409266360703587	0.001002712235195251	0.001167533630335906	0.02686885132129359	0.001005665003622736	0.001069583007924935	0.2035598861979064	0.008909353667848676	0.001008460616163831	0.001014868029861266	0.001003704867981778	0.4518207500483025	0.1262154300077606	0.001029766668986391	0.001002590738916936	0.02225317773601901	0.01670102549408646	0.0172633752652759	0.06772379481235147	0.06960140705828904	0.02460227277852459	0.03599281895479294	0.07830675593126359	0.1159600888827687	0.129226946425081	0.009411955420857812	0.002642695467224969	0.03503956337764003	0.006560750168439114	0.00109518733474568	0.00100914996635691	0.001004479377465864	0.001007582871310335	0.001011651508561594	0.001032469906528176	0.04746477162798599	0.0298620572401487	0.001022228259261358	0.008477155435235254	0.03647447468985907	0.001121740802537266	0.001038534565499053	0.1021998793104419	0.001029453648259303	0.05334922154116872	0.01204989798540005	0.001040220417870011	0.001114220804549281	0.001074592406460895	0.02005320899524346	0.0328666855763344	0.03101430692162184	0.001002265009150101	0.002504725568312255	0.1799715156314877	0.001053921104824096	0.00103298476389517	0.00102394786554331	0.001008472646723542	0.001016326515101306	0.01889964725144276	-0.005041768588025722	-0.00774523892704586	0.02257683687191881	-0.008645376717497924	-0.01959240825638192	-0.005965021646051433	0.003669996314138206	-4.018765909781216	-2.498437372949678	-0.005092159859068093	0.0581189351457042	-0.02036141139082637	-0.00940010109703554	0.05883643197421928	0.53736697407912	-0.1184383583626123	-0.1728061705919411	-0.1849595237785603	0.01051404328709418	-0.0449559963928556	0.03368842317277908	0.2364056553444547	0.3522076309000163	-0.01892398464925944	-0.01624502187553652	-0.3924899810352567	0.00629231462692926	1.669754998734363	-0.1077570699550507	0.01050574821651271	-0.0003682681694979783	-0.07838378075892115	-0.04732586284409301	0.1182291236337743	0.02969869212810903	0.07148740052939216	0.3381311657082279	0.1201332393088495	-0.03651297903942478	0.5959144783635131	0.2954383903836934	-0.005015353837825743	-0.01169578303355681	0.08354171697049663	1.126615903056853	-1.256359441946028	-0.7662799702546211	0.09909075225099784	-0.5449737436100769	-0.3357929420171702	-0.3480621821769008	-0.231008003309328	-0.1884095769206257	-0.1916295641777115	-0.3377485814659913	-0.4168119978325857	0.4625341004773521	0.211145243463526	0.2742170865291891	0.05143907152191637	0.1584847318346324	-0.1811320983821935	0.01105620562576513	0.1219470423906463	0.1567029873739104	0.02132499990346529	0.1439971454424632	0.2087162591998727	-0.4950606310445398	-0.04533565678844399	-0.03875814285825695	-0.685423933259949	-0.2583340978327591	-0.09765194323196856	0.03562025877464806	0.2482036226222652	0.239543661596685	0.09715142145628078	-0.06161434811672308	-0.04050369277295925	-0.01013590616392956	-0.6044552292858089	-0.3843384746904804	0.3948701543223495	-0.2630246957675882	0.1457239519430545	-0.007014800028877834	0.6002764270873111	0.003070125372962747	-0.05405849118063306	-0.1639349523587043	-0.0997738901000132	-0.09113969761573174	-2.171324070552323e-14	1.774182746612039e-14
0.29	-0.02452483214724725	-0.03107729489024907	0.0439337369904518	0.5980506190940081	0.9379921868425382	0.01011892785366388	0.4312417445545883	-0.02175036472707834	-0.007906799991237223	0.01559269118133889	0.08058914620938641	-0.08085128972120638	0.001868599158930355	0.04564147503950568	-0.08245008271612968	0.9422327579236651	0.1038345069215105	-0.9422327579236582	-0.1038345069215088	-0.1291336459389048	-0.09818210842855327	0.009429303984217329	-0.2406433001372437	-0.07122341569670505	-0.03234625322332896	0.1157588655496601	0.1381382241349072	0.6982335021321686	0.6315164088633951	0.06898876362782344	-0.03904144538694175	0.09735611928962061	0.0950360538256541	-0.2138272457558361	0.1645811767604895	-0.6274118278369414	1.231756230753007	-0.0634570397620469	-0.009628497859509142	1.907706434093146	0.5694794624803886	-0.5114913548966576	-1.726615076433091	-0.04798850198453199	1.218974457206662	-0.2662935998479014	0.03668452681178612	0.6221069336713662	-4.340338017477396	-0.9295090012330912	4.34033801747741	0.9295090012331025	1.695480322085828	-0.5191109277600993	-0.1537446682958363	-1.404576725309777	0.4649967447153605	0.2429849402304071	1.010514965574131	0.6440741799131621	1.580925109775662	-0.359577622556449	0.04510163515893344	-0.8917200969833176	-0.9752399502400863	0.463224998886043	0.001023432630246613	0.01691086911149877	0.001023781735362178	0.02027972699431719	0.001003672591415929	0.003777636118250597	0.001004907204421306	0.006623948006588249	0.001117262690785112	0.04677821872168281	0.1530285374106659	0.1433112268738554	0.1739278778436441	0.1767159245727412	0.003059267797337618	0.01000306937093429	0.002194730337875704	0.03215024805138317	0.001056802457632156	0.02466340044583171	0.001654840776805909	0.0188271658851905	0.001044982723903038	0.03293585061830225	0.001011292871830125	0.0646039763106023	0.001007238505857168	0.09259626099013471	0.001003461688639837	0.006179940110607203	0.001159759138420902	0.01987951214587074	0.3431979547634945	0.3340019003633241	0.00101809325147891	0.01643558713528031	0.2066558693403958	0.2257177188707325	0.02812108919544282	0.03674547634802236	0.001019709415795078	0.005530892155236096	0.001045735299975033	0.01043268099884122	0.003992453611570035	0.05723433236434902	0.001826462938290234	0.03331388544117281	0.06222198763606581	0.06047540386321303	0.00100289428253945	0.01782557318308755	0.002411719236491736	0.03356867303840384	0.02468943260567516	0.0421896712766964	0.001006083306647176	0.003574209275378462	0.001199829145686053	0.01855246119590816	0.1975390665021829	0.2031908453741526	0.008075024389267306	0.04898536695873905	0.001009017859121143	0.001985502008161424	0.001015789514460976	0.00894821005832229	0.00100369845208193	0.03705859938710631	0.4333303965750868	0.4118284231354088	0.1423184332836743	0.1618970883033763	0.007347587113628073	0.02161820008723942	0.00100265041595365	0.02634911065710108	0.02613361531003026	0.02538196668188648	0.01957317050332313	0.01439071075822198	0.02028219668964395	0.01537877613852012	0.0706975065992041	0.06509377119148937	0.07286640290243031	0.0606161405931096	0.02556551320779994	0.02363947699136931	0.0391318629483175	0.04782481103804766	0.08533740202431869	0.1082934555365086	0.1171254587215962	0.1191199041033771	0.1370686395728672	0.140186907346068	0.008514419616162242	0.01563603370123253	0.004551660187167641	0.03645543440092489	0.03391926813881378	0.05247343779431011	0.008193383843277311	0.02273995844551594	0.001103366888308513	0.03009435549381663	0.00100980707961134	0.01400019312864512	0.0010048163929596	0.01664268313490993	0.001007366347902777	0.01194078350517981	0.001011680516306846	0.0306041637732184	0.001500481530519789	0.02835127508093852	0.05247391650264888	0.06291274088435675	0.03071271640752155	0.03464720126132747	0.001185366184445574	0.02311879636235966	0.01458598648726329	0.01921592658055855	0.03852299858111953	0.0388295208241896	0.001117357448985239	0.07464130664022668	0.001038142394034401	0.04132431731844614	0.1058548903157395	0.09851305818638527	0.001030383400712708	0.04098264622166607	0.05535200274150728	0.05787573727886453	0.01277367368774759	0.02563030932275052	0.001630817420264446	0.01390779661533113	0.001146287555705959	0.01882545760252151	0.001073238811934459	0.06758845701401697	0.02307074553664804	0.04778216282665418	0.03086152230658473	0.01760722337272118	0.03343262852587793	0.04203835040341448	0.001002340025338369	0.03340700664102961	0.003944938296971924	0.01130269222782019	0.1854090979711596	0.1731864632374507	0.001109959826688224	0.01150997779898988	0.001484536039358898	0.04055934663250903	0.001022471472250265	0.02319939647568152	0.001007966703777912	0.01350403258782603	0.001015339976073326	0.0134455215693204	0.01975343442937719	-0.004873943922733786	-0.007747415216799012	0.02237045856042172	-0.007342664443663842	-0.01949284695527089	-0.005915567852794411	0.003226240344723707	0.001025485918572658	0.001028321590756424	0.00100348140032073	0.001004535509933782	0.001153107425365284	0.1676633442021873	0.1753690417029176	0.001341405104910147	0.001027438553317003	0.001046918053359809	0.001039951889233324	0.001029837221222959	0.001012871441812853	0.001008480379213899	0.001000906750284686	0.001001827593561324	0.3257772021202966	0.001017634895245183	0.244011017225019	0.02091759006943862	0.001018373473633761	0.001045234891750794	0.01201704991751573	0.004019010274171449	0.06477144991221204	0.001002552189480061	0.005908921117284124	0.0293635073523029	0.001005200125273842	0.001064840858110502	0.2094430689372264	0.01409172289588533	0.001007969984419675	0.001013908492941638	0.001003856202939788	0.4683734284109299	0.1191114814631838	0.001023132652026516	0.001002539774142394	0.01259945084007987	0.009234923168012794	0.009644191973516176	0.06382651473704934	0.06617490306138504	0.02010443062211782	0.03092798671123849	0.07201590055257215	0.1157942321848676	0.130664766771892	0.01489333026936268	0.01153639015183464	0.03867944349071525	0.007483382265947401	0.001120867562593875	0.001010840086583154	0.001005364124672594	0.001007815781284857	0.001015652056728528	0.002805910167203129	0.04193449771207425	0.03112352259082449	0.001026488973284471	0.004812076371118396	0.032959916873489	0.001143410152303848	0.001047088484450937	0.1178737171318484	0.001030350065712651	0.05315738446079528	0.01305621576018692	0.001035315022753477	0.001115625785832682	0.001074970535054987	0.01765287866764987	0.03420780293769542	0.02832660840011408	0.001002758179319609	0.008738051856724348	0.1779827499004554	0.001065675757895147	0.001029327821759222	0.001026865380794843	0.001009565523507366	0.001018448171851171	0.02143562240952696	-0.003105389479429456	-0.006968324506023231	0.0228423957187168	-0.003450326005664554	-0.01753566218740221	-0.006454200528078559	0.003559939892567976	-3.81792832700556	-2.229356720129806	0.06487679718955734	0.0758139401663787	0.01123186953007887	-0.01565983276878922	0.05353059893467914	0.5198149347104073	-0.1149424902267919	-0.09880095412302881	-0.1234385680305899	0.01166678752545198	-0.02648377640601231	0.03659785365945931	0.2409638400526443	0.3592563959793321	-0.009676266099656277	-0.06738958734576785	-0.2364936985914547	0.01671511569445187	1.719610361382907	-0.4469651066598264	0.03188057224154944	0.01884169134922152	0.1748210948867157	0.04798612633439468	0.0686495170750268	0.04152465626409241	0.282555383013901	0.2932542875514467	-0.03255719877158761	-0.01124163645032125	0.6416791775460048	0.3895323120880729	-0.008536540464751339	-0.009244004182742087	0.09262717472428697	1.241367458200511	-1.285361178989155	-0.4713669247234313	0.1017858971233397	-0.6303921688625158	-0.3828273511248459	-0.3979431479350931	-0.2196535943020017	-0.1605208642473733	-0.2457693487905303	-0.3679173573513551	-0.4020390418623326	0.4073433724303639	0.1626343496322606	0.3953353696457869	0.4153912613728727	0.2262756807913426	-0.08924988430016591	0.001781220414948335	0.1174455635402021	0.1677058397845836	0.0227599701863128	0.1170248748785489	0.1374395960634451	-0.4758580006743752	0.01738031494043824	-0.05527465611358039	-0.512977822227566	-0.254514800437472	0.1276144690100156	0.0348606441858344	0.7003620288842554	0.2256464826092934	0.1826132942663009	0.01007173587065994	-0.03040352742627077	-0.007971977725246503	-0.5851241200001172	-0.2996157827544743	0.4317230182571765	-0.2233437932794869	0.07857889994528505	0.1633865077833991	0.5376047606963402	-0.00136823481305652	-0.02851374060258044	-0.1735468673216293	-0.1051553812392999	-0.09651121439529044	-1.008182523623735e-13	5.467305976886569e-14
0.3	-0.02646007294141565	-0.02967189789644177	0.03747644376921669	0.6103683605141934	0.9372286312211434	0.009986975851112207	0.4488923655165812	-0.01639241310882604	-0.01284697737114974	-0.001546954525923231	0.08017654208327768	-0.06843722979746888	-0.001085357848523443	0.04641164682146784	-0.07597823022717513	0.8965836817332532	0.09526984946794023	-0.8965836817332511	-0.09526984946793866	-0.1120899160758535	-0.1034958396543724	0.007866690047412112	-0.2544152288970101	-0.06647051148852727	-0.02984494014268048	0.1242760840658791	0.1450161926380374	0.714004357386734	0.6279380944086145	0.06980803133895261	-0.04799189841177098	0.08823574535147677	0.09996653589200789	-0.174352987539945	0.1188176168972721	-0.6658918173099765	1.231982146421061	-0.0892478974709827	-0.01643755273333339	1.622133186484899	0.5026319695179154	-0.4780186789614507	-1.697467898471735	-0.03767317444596444	1.263223558426334	-0.3232022125883859	0.1137797366639511	0.6742809019546576	-4.785888529392257	-0.7763704868598794	4.785888529392257	0.77637048685988	1.714214385163256	-0.5421749424071016	-0.1578994425280262	-1.347354666199654	0.4844475709905906	0.2578676499877963	0.7020014431056522	0.7394112621031914	1.568275833020874	-0.360161041243201	0.1263075311301616	-0.8905571734661077	-0.8450300607372742	0.52102986972758	0.001024804688804581	0.01732969385063034	0.001026943469550559	0.02098842885377575	0.001003549887445216	0.003791776439463871	0.001004673479290592	0.006479710033241467	0.001143080259354515	0.04726381993815593	0.1597524118243471	0.1481256415035925	0.1749963879948773	0.1755467795440342	0.002152931135451047	0.009206852013517782	0.001632811032605512	0.03104506341250019	0.001050470146992632	0.02478761403180269	0.00135790057141302	0.01872872890661388	0.001035980086853467	0.03331291265026931	0.001012411559022114	0.06704854897047896	0.001008134111775759	0.09624815424889145	0.001002237282437826	0.006063881478350488	0.001083888021097706	0.01946390947433744	0.3371334810382279	0.3319972184747558	0.001017782182923218	0.01656411874297736	0.2239773085815221	0.2430820303651115	0.02238236874786755	0.03106727326421553	0.001018888187493459	0.005796221292109377	0.001045372438820679	0.01055791819893702	0.01081783512760966	0.06020371294182464	0.003707783427850872	0.03418917299708099	0.06349884894408946	0.06090127474189437	0.001002685165413321	0.01829876840634434	0.005403264308202035	0.03698025971612471	0.02750340980314402	0.04496341197834079	0.001005528950989367	0.003763415307543604	0.00113369212396036	0.01839399404215394	0.2031052583082577	0.2098599689515926	0.0123424905785942	0.05314271727632253	0.001008377203934728	0.001907627926992677	0.001014617419272651	0.00884443129833047	0.001003816604830496	0.03806251730707163	0.4469425097725036	0.4246830200933942	0.1316128899782755	0.1493908265875504	0.004325792492082978	0.01847981572310402	0.001002583005620438	0.02743151472543756	0.01727059498309702	0.01870682689503595	0.01271034676301057	0.01040371576916219	0.01324537716712748	0.01123165584040762	0.06678038623287461	0.06282691746203156	0.06915439765999273	0.0590561107103802	0.02184159229079391	0.02087016285351839	0.03410040479353167	0.04393548028476767	0.07819181301242524	0.1043115864809898	0.11654996929705	0.122994765768321	0.1348546389303378	0.1419859116004678	0.01303055489932798	0.01991256246240655	0.01032821658111353	0.04172632406494681	0.03702690322889483	0.0549797726409643	0.0081105021982432	0.02230143268484981	0.001118962355913573	0.03009557053562341	0.001010776642708839	0.01526641348165805	0.001005327294570341	0.0184077001462909	0.001007647422965412	0.01213319442342935	0.001014708460357448	0.03176335762026315	0.002622001951116581	0.03045790900280602	0.04639222798549354	0.0581549863295458	0.03123179480130947	0.03513076126424331	0.001110277454711751	0.02269370494381728	0.008967897139005639	0.01459034893565092	0.03509157690752848	0.0362033044785804	0.001135934963098843	0.07525956110457148	0.001044834449996283	0.04165751356129822	0.1143383052811732	0.1076896233880382	0.001030618522552197	0.04314875357590181	0.05433700599846771	0.06004162161967099	0.01318114260608743	0.02595748835811186	0.001343635262242118	0.013761280463879	0.001131960061739989	0.01874450950537597	0.001074176229837282	0.06188345386565674	0.01991224007975981	0.04504822139697299	0.03273982759923503	0.02204169565097304	0.03039747809730101	0.03984672131425565	0.00100267899807794	0.03413741311654404	0.00795575805602715	0.01365129384552064	0.1822230529357483	0.1781374399620197	0.001091989430336721	0.01148384406964937	0.001265008535603807	0.04033971650253288	0.00102539875899857	0.02144274958713588	0.001009040653993029	0.01243592716793266	0.001017426936493718	0.01246874317184558	0.02177713728070072	-0.003038259613312643	-0.006969195021924472	0.02275984439411792	-0.002929241096130794	-0.01749583766695751	-0.006434419010775768	0.003382437504801602	0.001026864018359505	0.001031825832250758	0.00100337113886251	0.001004338365221919	0.001183841625230407	0.1727464478422587	0.1778831558354328	0.001043381172282291	0.001020477072142698	0.00104125613712439	0.001033398941592908	0.001023661753452349	0.001014158735481909	0.001009548496125374	0.001000915717202767	0.001001684630989337	0.3237327307868806	0.00101731020015062	0.2629907707530432	0.01181672639105744	0.001017732013490027	0.001044797337511632	0.02291386035623061	0.00699807482168921	0.06545023621738871	0.001002392143765581	0.01065030860423395	0.03185816338331079	0.00100473524692184	0.00106009870826169	0.2153262516765462	0.01927409212392332	0.00100747935267607	0.001012948956023526	0.001004007537897022	0.484926106773557	0.1120075329186068	0.001016498635064257	0.001002488809368726	0.002945723944139666	0.001768820841939113	0.002025008681755853	0.05992923466174694	0.06274839906448058	0.01560658846570988	0.02586315446768429	0.06572504517388195	0.1156283754869665	0.132102587118703	0.02037470511787402	0.020430084836445	0.04231932360379058	0.00840601436345529	0.001146547790442085	0.001012530206808107	0.001006248871872654	0.001008048691260558	0.001019652604894054	0.004579350427877195	0.03640422379616403	0.03238498794149871	0.001030749687305137	0.001146997307002422	0.02944535905712108	0.001165079502069412	0.001055642403401575	0.1335475549532533	0.001031246483167618	0.05296554738042354	0.01406253353497254	0.001030409627638905	0.001117030767120338	0.001075348663649328	0.015252548340056	0.03554892029905559	0.02563890987860699	0.001003251349482846	0.01497137814513504	0.1759939841694231	0.001077430410966036	0.001025670879623294	0.001029782896047719	0.001010658400294487	0.00102056982860322	0.02397159756761118	-0.001169010370833139	-0.006191410085000593	0.02310795456551481	0.001744724706169118	-0.01547891611842223	-0.006943379410105781	0.003449883470996658	-3.573799747855928	-2.048508175987026	-0.004303370116710553	0.0604099290233305	-0.01864959647452806	-0.011441401390896	0.04266262006864557	0.4312290104159546	-0.1203744941993591	-0.06757187333922776	-0.1047345092237741	0.01324720925588002	0.009757968116365808	0.03867600645710161	0.2484364253513242	0.3720856747110248	-0.01615684293713597	0.004829694211977474	-0.1812317317166694	0.00536186365465442	1.750009180183329	-0.6691759834390493	0.01477122687150195	-0.0001634318008737342	0.4172608306346273	0.1238260387082854	0.01601560828846767	0.05306714198483937	0.3809896699380039	0.2641171414365179	0.1215276136747305	-0.02734809861481417	0.6930858701836273	0.4336000549614559	-0.006034385500969976	-0.01245565231251412	0.1094451646248118	1.324238517406906	-1.196196813805366	-0.1522811618830275	0.1167376914516545	-0.7024008273846607	-0.4115136239775028	-0.4282122712841416	-0.2388007448569578	-0.1552557044488999	-0.3097303478845915	-0.4123213253157308	-0.3957485059157595	0.3707242237911724	0.2137751103362505	0.4486737285727752	0.6106753154755091	0.2711762202978761	0.001327212644562404	-0.0003471015052981104	0.1403693915371737	0.1866153365511341	0.01402766807486712	0.1197661525744491	0.3274320393930986	-0.4795004182933021	0.0791787654357685	-0.0213341192318914	-0.4264589058794646	-0.2747350618316682	-0.07533246767510292	0.03131411933374113	1.131437126706558	0.2067401251711956	0.2470612552597222	0.05008532145793183	0.005381028999367843	-0.008699559603277913	-0.5538932094648096	-0.2536283856639565	0.452490548440045	-0.221245851302328	0.07871610459919111	0.3008430157897439	0.448122082196539	-0.003468894268880195	-0.017900944460312	-0.1767072560061595	-0.1080514688062164	-0.09823681188173862	-9.232371440717587e-14	5.862107867971108e-14
0.31	-0.02808718341853466	-0.02863082448859829	0.03053780088569974	0.622691721533597	0.9362049283029277	0.009800622251873753	0.4637428573513305	-0.01168498266178474	-0.01756653006927941	-0.018167565477136	0.07974451978504916	-0.05560921675657639	-0.004513251609375721	0.04781333989110297	-0.06888291353437377	0.8465153953524203	0.08854174510697542	-0.8465153953524165	-0.08854174510696979	-0.09482685278640617	-0.1089919006792557	0.00629145971369654	-0.2675131905513058	-0.06155635764648963	-0.02717608287855892	0.1301876780152365	0.1530786668773564	0.7294848748756915	0.624161223000348	0.07163857524658059	-0.05668988037720384	0.0804541478939174	0.1054298393478044	-0.1531966310251343	0.0894100003375926	-0.7197798050761163	1.232958164959008	-0.1154731482065123	-0.02067986411300948	1.350871225380498	0.4386308186988211	-0.4628318818400787	-1.624151016515031	-0.04857016682749241	1.296680653493089	-0.3593386795937386	0.1650911425086263	0.7426248165355087	-5.225257865380255	-0.5684936484945401	5.225257865380264	0.5684936484945522	1.737922081134764	-0.5558940328781617	-0.1562920930296151	-1.271159965079297	0.4971281938748355	0.2757085172224154	0.4846871712109193	0.8726248766862982	1.526774674257606	-0.3958193484173353	0.2388451196072941	-0.845445683548766	-0.7129739186331474	0.5693503539527155	0.001025390254206756	0.01773395110692489	0.001028762238391748	0.02168498806798568	0.001003406282222853	0.00381099838530247	0.001004468139082693	0.0063360429256858	0.002466346961898327	0.04866671129160675	0.1648163459104263	0.1517943998591298	0.1759306855957104	0.1740623789656326	0.00160729932553093	0.008723040391759834	0.001331928775118634	0.03009673417186038	0.001044852201205127	0.02492432442440047	0.001199174818662178	0.01880490007278147	0.001029744537991033	0.03371068069010068	0.001013796128995706	0.06955339962005536	0.001009175208415499	0.1000218443505813	0.001001589979839424	0.005967498707686051	0.001043620205517627	0.01914745996913208	0.3350511687985672	0.3323031910565954	0.001017417713321664	0.01668170022481489	0.2405040631256305	0.2596699431605992	0.01599296208062616	0.02488439332135016	0.001018252917297784	0.006073651204814116	0.001044676661912175	0.01067886116194858	0.01836993063918068	0.06414013854166387	0.007478081646060902	0.03640613048048784	0.06374414217067038	0.06049763179511464	0.001002531524050262	0.01889035181080881	0.01089627833299558	0.04238253782287903	0.02958905792913752	0.04699774237770959	0.00100506939900641	0.003995309610205913	0.001094881091760008	0.01825468065887872	0.2089559937591131	0.2170870546895645	0.01724271660509887	0.05776719308124754	0.001007834260033267	0.00183319978743852	0.001013580325205271	0.008738384512050525	0.001003867207963625	0.03924856763998267	0.4619142558665479	0.4381525223656328	0.1221956272770424	0.1377130157326953	0.002712281264859871	0.01717996997117497	0.001002542982805609	0.02860892269252795	0.0101723603287566	0.01313038397016188	0.007343619726892555	0.007223813230018803	0.007716732802777846	0.00791395230373218	0.06293272069657133	0.06050972586357988	0.06570719127035106	0.05758031346711628	0.01835191515577912	0.01823444832656615	0.02890639770371949	0.03965224819362393	0.07071229843442409	0.09957603785734268	0.1184689898172369	0.1269256036237725	0.1352644484148966	0.1444503538231882	0.01911329411188381	0.02565572320616977	0.01822799227072589	0.04897595803916067	0.03971285386807898	0.05756930591059536	0.007572802911519657	0.02186036399894592	0.001130225657087715	0.03005273244014038	0.001011382812717649	0.01663120994167317	0.001005675471029696	0.02048733103172738	0.001007897013911139	0.01228959167133169	0.001018959883450517	0.03279962689580889	0.008234272208200397	0.03718797690006395	0.04054160085820642	0.05339754305195341	0.03182798060613949	0.03579632244141474	0.001072410189009885	0.02230937048021384	0.005177148859904951	0.01136179113065142	0.03151487324301023	0.03342633449251823	0.001155478529380722	0.07588842233262369	0.001050634073246372	0.04201930367245283	0.1228812377443238	0.1180643715018878	0.001031287918112825	0.04507893224208796	0.05211429086603232	0.06134433403311374	0.01414917774411534	0.02682820011974847	0.001189936517391973	0.01368188960813592	0.001122516298811191	0.01866549963051966	0.001075778184340842	0.05646950212145301	0.01701600099400137	0.04257944615757076	0.03375185872310259	0.02628409947541635	0.02742529804297065	0.03766184815406869	0.001002957961734456	0.03466094202644564	0.01254514164601904	0.01660970586599423	0.1813384051062956	0.1822250697551872	0.001083387220564366	0.01142255306043517	0.001147668377020483	0.04016244723724218	0.001028679468816443	0.01965944984969405	0.001010256562356237	0.01134535337428848	0.001019767853717524	0.01147462170481688	0.02418476811173944	-0.001073366065504939	-0.006122798933217209	0.02345651328361577	0.00189459308078828	-0.01546592970120722	-0.006798750285135802	0.003857068384724124	0.00102526838519421	0.001029664659186186	0.001003160125118343	0.001004183441996554	0.006102147802366943	0.1729745064606231	0.1770766556863441	0.001032565298843607	0.001016308616784733	0.001037099922152752	0.001034166984186358	0.001022910162292067	0.001016149434612954	0.001010859545969039	0.001000916885332226	0.001001721162594568	0.3371407565714313	0.001016808430462557	0.2761828908906968	0.006421520398041986	0.001017473109837171	0.001043237636939491	0.02975444769860282	0.01525992028133443	0.06285347561388549	0.001002354279935908	0.0219544974249937	0.03207138165085926	0.001004469232889463	0.00104971565576488	0.2222455541141164	0.02542256164903725	0.001007091431621968	0.00101212199538289	0.00100384569496069	0.5048920219849553	0.1049067772513197	0.001016615853919063	0.00100251192730614	0.001985022659090699	0.001390048608770879	0.001522436374877342	0.05638790974853273	0.06001526913662555	0.01349719641468423	0.02038243743039391	0.05677997048945356	0.1261534172079902	0.1391813450880542	0.03039963730149623	0.0323047756019978	0.0433597514536382	0.005806295514174385	0.001138063821878932	0.001011576612895753	0.001005859239920835	0.001008248198523354	0.001026541936677656	0.02230817849656912	0.0310615772375759	0.03262866552241035	0.00103488402081592	0.001131781904006957	0.02557873825552798	0.001184921920928944	0.001057540513955345	0.136818570324727	0.001032609138671503	0.04628728708268479	0.01617201433462884	0.001029323192833879	0.001109005998204056	0.001079220079409135	0.01258387492700543	0.0343937583607748	0.02263999923953094	0.001003245668767721	0.01961070276680885	0.1832907047429455	0.001071895619138951	0.001025278513864007	0.001034049262009141	0.001012252603755686	0.001023586889100102	0.02676293537808083	0.0009680429265655928	-0.00522151392308323	0.02443202914759413	0.006838321957402501	-0.01342563260168508	-0.007047378259519739	0.004657447195629227	-3.40098088622766	-1.928556228165067	0.06256755047015884	0.07398297370071431	0.01226334006365683	-0.01592458773415492	0.2212380118167786	0.302570065492209	-0.1761586552060269	-0.03308294812090476	-0.08785118928901549	0.01409389422393231	0.007964402704591587	0.04064621412967959	0.2524305324548232	0.3824512441947785	-0.00604385485297912	-0.04852332270531953	0.2530929297843769	0.01473252904111971	1.571372764301665	-0.5793700818144498	0.03402758579914154	0.01810113295063738	0.3828916168110533	0.3132381482519832	-0.09299780124272605	0.06429178556274967	0.6750414778216164	0.1502528063832752	-0.02676219969720563	-0.006959934824926413	0.7492093583792512	0.4868911416736624	-0.00810697240282255	-0.009677899300560497	0.1277509790786925	1.374915217306236	-1.134388297603239	-0.100049921379216	0.1196233851102347	-0.4269321338972121	-0.234692184899069	-0.2465541755633763	-0.2277240506939459	-0.1404871901850019	-0.2280730973830108	-0.4463909288752317	-0.5495616960295149	0.4386832477182591	0.2945921678552409	0.6805267279273119	0.8265370454109712	0.2414118250327232	-0.09069010817227315	-0.007589694089660054	0.141442600332335	0.2290194754804746	0.01563887510962603	0.09201073442000508	0.9895517421866731	-0.474408476322676	0.05743142784618879	-0.04617412163652791	-0.2325226192108386	-0.2829810255950208	0.137974999905197	0.0396649929865266	0.9447660286850288	0.1794796057742125	0.01450886169491167	0.1194457513661595	-0.01365809663136454	-0.007461087859191595	-0.5286953302033461	-0.2411157728546281	0.3910414205306367	-0.2192815436690147	0.03329392575248365	0.2928062678233286	0.4013400791721324	-0.00849086704558555	-0.01710529956424582	-0.1796811271232817	-0.1102304215602568	-0.1005224492838567	-8.041719102108063e-14	5.910716580031901e-14
0.32	-0.02956655602508088	-0.0278834391762574	0.02312198675403551	0.6350328859633222	0.9349195590159157	0.009576444628771087	0.4759679109224305	-0.0076242627588142	-0.02204241543151483	-0.0339799093514379	0.07920836111424077	-0.04261758465277351	-0.008211374239410039	0.0496841149760293	-0.0611688862979528	0.7921287420535184	0.08391511123489584	-0.7921287420535178	-0.08391511123489177	-0.07734099828498818	-0.1145908557181352	0.004757938810527271	-0.2798168742070855	-0.05655304768191285	-0.02433467551051382	0.1340572239790338	0.1624595159902476	0.7445187910616341	0.6200095852800785	0.07456581111552527	-0.06482894136126713	0.07394257722163891	0.1113079336214942	-0.1448054134245135	0.06007999779904965	-0.7613260669395203	1.235542828485368	-0.1415811712455456	-0.02400235750617418	1.097045533750626	0.373289860694773	-0.4292852117868217	-1.53581448309219	-0.05850044896620041	1.295947371007364	-0.377247986300419	0.2075961396704291	0.7980230106721085	-5.649561913005654	-0.3560763890824765	5.649561913005654	0.3560763890824771	1.758772627557386	-0.5627537452060996	-0.1495575564186658	-1.188499066496834	0.5022787954985212	0.2923776707725498	0.2935918459966472	1.003086236817017	1.478955572418313	-0.4351143036438708	0.3456459234125935	-0.7787729771924589	-0.5910247036810444	0.603988033305951	0.001024884714434992	0.01812929944140888	0.00102859012250856	0.02236970952530736	0.001003228955501	0.003832430328506873	0.001004288019982064	0.006188566926295518	0.005572747720261096	0.05135502739856711	0.1679708207972495	0.1541779909094503	0.1761946994343873	0.172030545765412	0.001328425397202329	0.008467343108300529	0.001179240146026989	0.02922964261913725	0.001039965374791788	0.02506947241559175	0.001120165973001838	0.0189377797125233	0.001026252151006253	0.03412120918535128	0.001015483906189722	0.07209509617736519	0.001010351346020035	0.1038931571040998	0.001001267076827044	0.005884521507721965	0.001023510599260407	0.01888536847120825	0.3381190544035051	0.3372724107044525	0.001016984560519121	0.01679033125024928	0.2555867864622237	0.2745854733588751	0.01001425142594845	0.01924047009450378	0.001017805919167232	0.006343029610114822	0.001043548737852191	0.0107949230283763	0.02547647516738059	0.06811889182770653	0.01342459175246363	0.04032738976767956	0.06271553905983723	0.05911624664503796	0.001002435800766115	0.01956544905068325	0.01915755914816412	0.04999259980071772	0.03078017791004763	0.04811854546467684	0.001004706664447482	0.004195902383448144	0.001070286229127988	0.01812588813950354	0.2151665521521783	0.2247817177385608	0.02270040608721516	0.06279246082285128	0.001007368865540407	0.001760373879114565	0.001012648346886644	0.008632389425123585	0.001003811534455396	0.04061725843103357	0.4783262336761736	0.4522863900448282	0.1136180133310246	0.1268026018267339	0.001899220639528766	0.01663157863809531	0.001002534546354473	0.02984157209047715	0.006012944873200766	0.009887296691008754	0.00439709813621693	0.00550536605023693	0.004622602375162671	0.006076057538949969	0.05919909391340018	0.05821070693083383	0.06256083338296371	0.05623469798702548	0.01551034200438355	0.01609549010791119	0.02352684124874026	0.03496634498804088	0.06248936139262352	0.09335634301600071	0.1239217249974169	0.1322332287310962	0.1383617128407456	0.1481873316305344	0.02701687730438987	0.03313446317602407	0.0279172537003686	0.05800277629406445	0.04162133548123215	0.05970163696970594	0.006014063711439342	0.02046464735446565	0.00113161255630718	0.02995639312385052	0.001011208717949573	0.01827231948563296	0.001005654558281811	0.02298226235482438	0.001008121550537507	0.01241371379790547	0.001024530842811813	0.03369403294641646	0.01968542063185407	0.04966834788925309	0.03486963886236765	0.04861841202099155	0.03225708457041872	0.03634934897814057	0.001055549245522534	0.02195739554836014	0.003237539208124564	0.00967449726942444	0.02777775334540763	0.03049724216205239	0.001175170806079671	0.07675646683418337	0.001054482078699036	0.04242323522271695	0.1291740746897726	0.1266100146141898	0.00103230409873607	0.04674202564567527	0.04784072562452749	0.06035235153887872	0.01567131526179758	0.02825417779522041	0.001112517348653169	0.01364014060192372	0.001113782065119839	0.0185881143080542	0.001078515273929501	0.05131358344501977	0.01421500109672567	0.04020612372697881	0.03374176719627963	0.02976354814330155	0.02442445071834303	0.03539003518220644	0.001003094531052792	0.03494937659903053	0.0171195529120679	0.01954675679238318	0.1835753064676055	0.1868029656002158	0.00107631912663018	0.01131999553926459	0.001088793424032761	0.04000656269204194	0.001032453207942003	0.0178545583318649	0.001011661708086086	0.01022797610406058	0.001022446990673898	0.0104595948310021	0.02684820359573212	0.001006300648696984	-0.005194069462369852	0.0245714526348344	0.006898269307250057	-0.01342043803479909	-0.006989526609531682	0.004820321161120507	0.001023672752027044	0.001027503486120163	0.001002949111374236	0.001004028518771552	0.01102045397950618	0.1732025650789874	0.1762701555372553	0.001021749425406105	0.001012140161429356	0.0010329437071808	0.001034935026780327	0.001022158571132639	0.001018140133743007	0.001012170595812428	0.001000918053470676	0.001001757694200259	0.3505487823559818	0.001016306660774344	0.2893750110283502	0.001026314405024969	0.001017214206184893	0.001041677936366964	0.03659503504097741	0.02352176574097797	0.06025671501038307	0.001002316416106813	0.03325868624575212	0.03228459991840766	0.001004203218853677	0.001039332603253664	0.2291648565516866	0.03157103117415215	0.00100670351056823	0.001011295034743412	0.001003683852023932	0.5248579371963535	0.09780602158403283	0.00101673307277358	0.001002535045244156	0.001024321374039971	0.00101127637560235	0.001019864067997892	0.05284658483531845	0.0572821392087702	0.0113878043636561	0.01490172039310369	0.04783489580502631	0.136678458929014	0.1462601030574058	0.04042456948512253	0.04417946636755033	0.04440017930348589	0.003206576664895714	0.001129579853316418	0.001010623018985385	0.001005469607974373	0.001008447705787033	0.001033431268461682	0.04003700656526103	0.02571893067898914	0.03287234310332067	0.001039018354325956	0.001116566501009613	0.02171211745393706	0.001204764339787278	0.001059438624508723	0.1400895856962029	0.001033971794177317	0.03960902678494831	0.0182814951342835	0.001028236758030597	0.001100981229290344	0.001083091495169127	0.009915201513954357	0.03323859642249326	0.01964108860045582	0.001003239988058513	0.02425002738848364	0.1905874253164687	0.001066360827312239	0.001024886148104813	0.00103831562797151	0.001013846807218643	0.001026603949598261	0.02955427318855049	0.003105096223964464	-0.00425161776116588	0.02575610372967338	0.01193191920863576	-0.01137234908494783	-0.007151377108933562	0.005865010920262379	-3.365306532757865	-1.734401134854364	-0.006085154530071679	0.05804237763327837	-0.01820759706715433	-0.01220317975605473	0.2997475707898398	0.1741955493723747	-0.2298610185632118	-0.0219490057422629	-0.0884869716261302	0.01493472898624255	0.02109966283787503	0.04122809755047454	0.2558056068943108	0.3916102050714482	-0.01347572883956383	0.01570129567058329	0.7514176814887862	0.00357177236290419	1.415532660738471	-0.5613846402154791	0.0131609253336643	-0.001139651169082084	0.4257263678853397	0.4646863994619547	-0.1795328323752206	0.06976990906602594	0.8225464441552783	0.08141167892950918	0.1152673078854768	-0.02524393288027528	0.7866013323880439	0.5137584423034325	-0.005713939250724787	-0.01244531244622031	0.1459732562488706	1.457111598798216	-1.042717424027418	-0.001990278103037325	0.1277859776192206	-0.2357296982345083	-0.1192225521037023	-0.1322505168994196	-0.2351662117278749	-0.129219351820038	-0.2103790862679446	-0.4928555482005668	-0.6925777494635291	0.6460816741654842	0.4682822272615091	0.7957895738069837	0.9661121716166725	0.1797357781936516	-0.1896023790712486	-0.01104734566827926	0.1956320083261903	0.2696754240869282	0.007572643829508004	0.0913935075912104	1.477492657792805	-0.4838379689833297	0.05667183734791499	-0.01486221286011116	-0.1182061171457853	-0.305159530747728	-0.02749581306244159	0.03974240714455275	0.7656161263978479	0.1533230726658962	-0.2118777262777961	0.161138504208436	0.01290939893944049	-0.00837464815544532	-0.5022865959135328	-0.2345378239165038	0.2998995171379084	-0.2386338136357055	0.03169723713704071	0.296570796975281	0.5461752925696397	-0.01172219666510588	-0.01362400042952089	-0.1810256120818463	-0.1134121641142423	-0.1024178932356903	-6.31233222177787e-14	5.412704483107826e-14
0.33	-0.03099634525606831	-0.02742643151966998	0.01542522637717112	0.6474118896005079	0.9333766882480142	0.00931822733568905	0.4857198661705228	-0.004175306301040392	-0.02598802574197769	-0.048946800246919	0.07858115480220323	-0.02986853874887556	-0.01202013677395434	0.0519311087391973	-0.05304386900716708	0.7336212185468284	0.08129547992324541	-0.7336212185468273	-0.08129547992323495	-0.05967545990411531	-0.1202210902714538	0.003315211064348398	-0.291292471937678	-0.051544498014757	-0.0213393513581579	0.1360161859159506	0.1731147743888004	0.7590841716407263	0.6155164423691802	0.07843408396907492	-0.07215334390654556	0.06848907605470843	0.1174738350501784	-0.143805510320408	0.03162809252537268	-0.7730302319214152	1.240789666672971	-0.1669571175463813	-0.02771943482211859	0.8569348500005597	0.3184578853138958	-0.3517899804134279	-1.458811939943647	-0.06669997631159752	1.244746525389406	-0.3800493046201543	0.2401553905962718	0.8213615694740521	-6.047881349639801	-0.1745712016684809	6.0478813496398	0.174571201668494	1.772684771380273	-0.5619138595860883	-0.1384781423138684	-1.10734264559767	0.4980205342842774	0.3061576479935247	0.1004767167322317	1.12572808383929	1.434495411039384	-0.4621862237654772	0.4228018355379409	-0.6801769394364845	-0.500546986939475	0.627482119122905	0.001023511791116142	0.0185122832679879	0.001026788128120152	0.02304344025432047	0.001003034000509094	0.00385183443219689	0.00100411704366086	0.006042667128934641	0.009752253772743321	0.05473550573095366	0.1685241201884588	0.1551882361748781	0.1746753052970161	0.1692419850719497	0.001177276709440058	0.008320012961505047	0.001096931309106781	0.02840350539677041	0.001035729788515384	0.02522079508467516	0.001079029995447335	0.01911037330187746	0.001024240507807416	0.03453239628011625	0.001017982085656148	0.074672046496015	0.001012301660770369	0.1078614943369603	0.001001090829326095	0.005804142729476941	0.001012922168386908	0.01866988033091913	0.3462391678477253	0.3467006139662643	0.001016460754957005	0.01688923850262767	0.2694099094404681	0.2882626612793948	0.005667047023386069	0.01508325179459905	0.001017517393786397	0.006583665697738075	0.001042047625093837	0.01090457698192017	0.03147402964734491	0.07201004946702984	0.0192550349863056	0.04482527454395262	0.06025360338372484	0.05674482451032958	0.001002392989127108	0.02025423490775424	0.02878226359027727	0.05852785222832473	0.03115189142535921	0.04845648298356185	0.001004433888693137	0.00437109404240428	0.00105342060004174	0.01800451040991568	0.221678333705336	0.2326970024452628	0.02829319024183872	0.06786391055710458	0.001006937984154381	0.001693090935685893	0.001011781619636358	0.008526068042740531	0.00100389359735423	0.04216696783003868	0.4956084255331246	0.4672943225541764	0.1039976416605955	0.1161576057589546	0.001468577605063411	0.01654872284440251	0.001002555401741086	0.03107693074486858	0.003585405060886957	0.008010208069153308	0.002745792999542346	0.004562135051706475	0.002865679235134526	0.005043178620538923	0.05515748417357624	0.05551042043988803	0.05888296155950789	0.05445282398706824	0.01300534431150134	0.01419486028602871	0.01768251280362486	0.02953700751811981	0.05335410093505707	0.08537874573552268	0.1312149772956366	0.13959910219001	0.1419852674392828	0.1534142969549036	0.036173133708192	0.04180149402779227	0.03785248250521073	0.06750195069567937	0.04297931763496047	0.06125507663799911	0.004389390533003981	0.01874466468125532	0.001123711001851984	0.02981281917788167	0.001010615800533853	0.02021776548022011	0.00100543795692881	0.0259025346380239	0.001008459829664092	0.01250786349866398	0.001041459906250853	0.03445367015324383	0.03318068731217708	0.06378997293163906	0.02914749453611445	0.04357103018826199	0.03219636297107015	0.036554595915283	0.001649473122764968	0.02219851188088503	0.002202247464272581	0.008770052726984048	0.02407277379339203	0.02753626855929157	0.001184960471407335	0.07763257741586951	0.001060331661728383	0.04284263261057215	0.1342663172082932	0.1340156404473147	0.001033557130092366	0.04816337808145663	0.04204973351147347	0.0573514592070594	0.01717822844646911	0.02971343815763424	0.001071320488287744	0.01363276025512754	0.001103090685739055	0.01851173273333625	0.001085021111218373	0.04639283463393939	0.01128954912125294	0.03771240675181674	0.03181581333254074	0.03143437940706501	0.02102963968564125	0.03261728897231025	0.00100314639195905	0.03503561568539361	0.02137688515101996	0.02235015713785645	0.1870310932451189	0.1929863651187169	0.001067997284169679	0.01118393280817528	0.001057625404363703	0.03989799525502111	0.001038882909705332	0.0160359953533303	0.001013831686550068	0.009085179560776049	0.001026860082074869	0.009425822670000727	0.02937013548536737	0.003107777157946873	-0.004263294897136434	0.0257292066719161	0.01156142080312448	-0.01135080630490935	-0.007110872619364834	0.005764774343021709	0.001020737767925799	0.001022720603958574	0.001002731280914422	0.001003863466373496	0.01691171372141335	0.1660800053719819	0.1686125992804978	0.001018198919134053	0.001010458418482949	0.001029948689352677	0.001037279231272781	0.001022136963331942	0.001022648051161535	0.001016159565289542	0.001000898411952731	0.00100202479251898	0.3738147907188105	0.00101558475798003	0.3002648554238318	0.001018748439541799	0.001017219577975069	0.001039476081250195	0.0398012378100535	0.02746798644253202	0.05446722448045328	0.001002375527761654	0.04505551520693562	0.03097840684136017	0.001004105002150774	0.001032931185456374	0.2365365807461779	0.03722989760811124	0.001006308557411621	0.0010105281197932	0.001004228716646562	0.5443097746240959	0.08375472876747742	0.001021321774418779	0.001002612691709806	0.0010192073903168	0.001008920823954858	0.001015747492995433	0.0477662457329801	0.05163828732265395	0.009324473846135297	0.00799097690650437	0.03685084196789759	0.1467109223032631	0.1485946553537144	0.05214957574555566	0.05379761219319834	0.04477187743087967	0.00221955680502107	0.001103557821024615	0.001009470561885066	0.001004995044839715	0.001009119993542984	0.001080780356441252	0.0557275248559705	0.01980092555951386	0.03148845333930572	0.00330864229869251	0.001118491797594781	0.01829805989535105	0.001187023847907757	0.001072327663027475	0.1434566162124968	0.001035613852765826	0.03119675765196748	0.01930344088708186	0.001028599395941628	0.001084327308921023	0.001099156378129489	0.006586104101141389	0.0264598666490936	0.01515684402428817	0.00100316683582272	0.02767044686025663	0.1946810177182828	0.001053389990888426	0.001025430143417551	0.001051717006838391	0.001017987954184651	0.001035555812932256	0.03174475721245617	0.005211398414382812	-0.003341862040679509	0.02686544306279205	0.01592817357459004	-0.00926394035098882	-0.00719981503754301	0.006629038263130028	-3.400755825434779	-1.462522745266901	0.06056888833249394	0.07208266785704304	0.01209855262127987	-0.01572075045695339	0.3701321971869659	0.02461441348595403	-0.334260218177974	-0.009688028357595461	-0.07814250334861653	0.01532050627714381	0.01498321318001823	0.04076182383718879	0.2598184494601076	0.4024548079052663	-0.0053030884231287	-0.04016766248016804	1.139629006041375	0.0129373851659709	1.318769761595173	-0.2923334421190507	0.02872121818088179	0.01695599096778207	0.3586528425069451	0.4342939532793211	-0.2933210138893055	0.06688264448929854	0.8824971326684539	-0.008815414790890432	-0.0330783981122247	-0.005239163953276835	0.7908339477071022	0.5016981178285759	-0.007065804258293899	-0.009623430175946471	0.1636850096510908	1.540421978465487	-1.100139537062532	-0.007881241140380749	0.1197158515497954	-0.140540764791612	-0.07000432707953361	-0.07587598928246525	-0.3031887449974122	-0.2274815944365592	-0.1760876605453916	-0.5919937883351265	-0.8974003707733299	0.8171027770634472	0.5597267673945009	0.9258651814819977	0.938127962683652	0.1322492509028509	-0.1548795874932526	-0.01698881570636761	0.2014992322887448	0.3158027241573013	0.009741886577674984	0.06482851028597671	1.37906609302205	-0.5246614043917082	-0.01153807720262006	0.06463381995576364	-0.06469998871104914	-0.2903339921361381	0.1480692769712236	0.04295035242849612	0.7120154979419869	0.132314940318977	-0.3908995215486535	0.1334432486622317	-0.006311779526253959	-0.007098159914995298	-0.4817486303616722	-0.2622094223075248	0.03087189259014907	-0.3142581297310814	-0.008460179300394138	0.2637875810776511	0.6776818964862485	-0.01516097079357258	-0.006763555607137252	-0.1823100528604448	-0.1151397273737458	-0.1041593071417565	-6.878600822728409e-14	4.546374577709097e-14
0.34	-0.0324957277827808	-0.02724474614552726	0.007761297645843251	0.6598593146511672	0.9315811339604433	0.009020489257983095	0.4931783946050171	-0.001215975963583467	-0.02891727764198645	-0.06318111302943248	0.07787917833066632	-0.01790495983261954	-0.01572325601081664	0.05445427834009392	-0.04485403246876765	0.6712523438345589	0.08028926063319079	-0.6712523438345597	-0.08028926063318517	-0.04192030840212344	-0.1258015467924565	0.001998572974311266	-0.3019781704386481	-0.04662084906923637	-0.01822211278474583	0.1361122818206288	0.1849293304859342	0.7732161966352129	0.6107924219001322	0.08291771159127921	-0.07831386830141539	0.06391420833815602	0.1238233733378031	-0.1587240725688451	0.005015541311006323	-0.7547597378323807	1.249227111180126	-0.1921178751823138	-0.03190651443095682	0.6383601710262242	0.2753646366232004	-0.2260135297004203	-1.38929886050058	-0.07345448086987953	1.138853973478542	-0.3561193266393561	0.2628313071638128	0.8109868601891316	-6.421832154121518	-0.03339398476286324	6.421832154121518	0.03339398476286377	1.776695251781182	-0.5527981387427023	-0.1243396251902089	-1.030519220572687	0.4852986511714902	0.3167605549838003	-0.07898136044857203	1.234945776533989	1.392284455497581	-0.481289815273889	0.4687168771619477	-0.5459973471106951	-0.41529801360552	0.6407154050940932	0.001021357467260761	0.01889841657730203	0.00102349499186333	0.02371894087609759	0.001002827601757968	0.003874604076591761	0.00100394903074041	0.005899272502347579	0.01473582172426354	0.05863335337241816	0.1660949735591039	0.1546054973746248	0.1707829264929979	0.1652171594408768	0.001099903198402729	0.008230162445697128	0.001054938305202079	0.02763875194218761	0.001032114729196726	0.02537569657017123	0.001059639216319514	0.01926872713912492	0.001023224338291349	0.03493149571082337	0.001021485597093337	0.0772961450190565	0.001015271789318515	0.111950204590279	0.001000992924581826	0.005724398506554465	0.001007763966851681	0.01845464044659458	0.3592989047908749	0.3601731115286543	0.001015837852588878	0.01698363309451852	0.282048022806632	0.3009381653553537	0.003441890357292776	0.0129483128052581	0.001017375886887474	0.006792552492971611	0.001040195985057112	0.01101175382901519	0.03609598506729528	0.07541490232844038	0.02411824571738785	0.04900133678300567	0.05627712351749989	0.05327843798072875	0.001002401164978912	0.02088100958327448	0.03926371652420012	0.06760240428013958	0.03072935486830742	0.04804241237583298	0.001004248436515121	0.004477345981761922	0.001041788715525942	0.01789695377161853	0.2284619801052046	0.240485963467811	0.03386174208803357	0.072849755445086	0.00100652507549279	0.001632594697511933	0.001010964821511673	0.008423831498617401	0.001004207177710925	0.04388528634597801	0.5134304039639006	0.4830137711220192	0.09235590522738789	0.1045226561347972	0.001255170196759861	0.01660794660530556	0.001002604667041006	0.0322444910872385	0.002354396149551021	0.007059426622159013	0.00191230221743211	0.004093665919116106	0.001977582598768931	0.004527523303364794	0.05061484133750348	0.05218097886005729	0.05429130069534534	0.05167854317296511	0.01070512813157236	0.0124469212479257	0.01125333340114411	0.02314683237032775	0.04322709373320603	0.07551916231761369	0.1395444472199216	0.1483754794613044	0.1450772830142626	0.1590341855740701	0.04637614293230272	0.05141673850443126	0.04747205112696695	0.0768534406273195	0.04387761328746375	0.06237256389651929	0.003077086915871041	0.0173573469661229	0.001106746439076728	0.02963018936608699	0.001009742974777786	0.02246314496536189	0.001005092309863184	0.02932679067007785	0.001008965195596185	0.01257824333476789	0.00107360436888414	0.0350764946824009	0.0473802107458558	0.07789434459659431	0.02327285536826523	0.03814472379640656	0.03151044286827081	0.03620027488847073	0.00307845806223375	0.02328103875955774	0.001682928439974552	0.008340153547672324	0.02048281085995624	0.02462458627231088	0.001180982733842195	0.07862487932420463	0.001069702251747611	0.04325850791124052	0.1386298348254342	0.1407804537273123	0.001035004758535052	0.04941567496872602	0.03497400920791029	0.05248238547860064	0.01844605381632334	0.03097763637611226	0.001050908440974728	0.01367537878717986	0.001089416836473967	0.01844222125686795	0.001096307975828482	0.04168090155658924	0.008149103045416221	0.03500185825687144	0.02757932959333966	0.0303130891346813	0.01708627226306502	0.02913801855982506	0.001003135714666404	0.03489995782430898	0.02520029127445978	0.02481607459310888	0.1907153985872911	0.2001001492370674	0.001057349895774441	0.01102336369853566	0.001042318192189416	0.03989781020738495	0.001048799846258413	0.01421589588996114	0.001016987714208917	0.007925329900068402	0.001033543545338499	0.008379953324658468	0.03167110213118291	0.005212470787975836	-0.003346532895067738	0.0268546842396892	0.01577997421238557	-0.009255323238973502	-0.00718361324171553	0.006588943632233598	0.001017802783823542	0.00101793772179678	0.001002513450454748	0.001003698413975734	0.02280297346332232	0.1589574456649765	0.1609550430237405	0.001014648412862791	0.001008776675538179	0.001026953671524919	0.001039623435766241	0.001022115355532765	0.001027155968580727	0.001020148534765715	0.001000878770436871	0.001002291890837834	0.3970807990816395	0.001014862855185775	0.3111546998193137	0.001011182474057463	0.001017224949764864	0.001037274226133105	0.04300744057913054	0.03141420714408626	0.04867773395052538	0.001002434639416729	0.056852344168119	0.0296722137643129	0.001004006785446249	0.001026529767659965	0.2439083049406693	0.04288876404207109	0.001005913604255272	0.00100976120484386	0.001004773581268465	0.5637616120518383	0.06970343595092247	0.001025910476065797	0.001002690338175725	0.001014093406593161	0.001006565272308073	0.001011630917993124	0.04268590663064208	0.04599443543653767	0.007261143328612039	0.001080233419905341	0.02586678813076977	0.156743385677512	0.1509292076500229	0.0638745820059916	0.0634157580188458	0.04514357555827342	0.001232536945146264	0.001077535788733075	0.001008318104789356	0.001004520481715182	0.001009792281299203	0.001128129444421103	0.07141804314668011	0.01388292044003973	0.03010456357528958	0.005578266243069427	0.001120417094178631	0.01488400233676702	0.0011692833560258	0.001085216701546542	0.1468236467287894	0.001037255911356131	0.02278448851898925	0.02032538663987841	0.001028962033854436	0.00106767338855297	0.001115221261089885	0.003257006688327386	0.01968113687569322	0.01067259944812183	0.001003093683599058	0.0310908663320298	0.1987746101200963	0.001040419154464669	0.001025974138730905	0.001065118385705764	0.001022129101150537	0.001044507676266661	0.03393524123636195	0.00731770060480129	-0.002432106320193109	0.02797478239591058	0.01992442794054449	-0.007155531617029912	-0.007248252966152496	0.00739306560599732	-3.476034936702309	-1.152648187499434	-0.005455258031265799	0.05839635617593959	-0.01753448899241585	-0.01170214560034087	0.403221432619706	-0.1444012637643223	-0.4771140060856673	-0.01045307960813423	-0.07621021806213532	0.01565049228070669	0.01825171242257185	0.03881056474412603	0.2652352477725043	0.4156848091605615	-0.01334881781822795	0.01575094686577289	1.560276541606615	0.002669240254548865	1.215195891823419	-0.1569287780800337	0.006811066799864697	-0.001635072509505782	0.3284654123071406	0.4003218920170199	-0.3985257113614013	0.05736767275417585	0.9304063689989573	-0.06898994642070752	0.1014793640575349	-0.02247972167184556	0.7613365955567929	0.496637473053419	-0.004356598196536951	-0.01162834480098896	0.1796950796297244	1.599414810496937	-1.240708135304909	0.02642563282759613	0.1142263152098814	-0.05046826325366401	-0.02427017891444217	-0.02880579664588119	-0.3609972295166111	-0.3277007146540395	-0.1798409295481105	-0.685023083772348	-1.068974976959962	0.9281824366412884	0.5468668862205072	0.9854322987898154	0.9365752776261286	0.09254529623881427	-0.1230693874588506	-0.01885851883599906	0.2556187064376704	0.3704721738599259	0.002818670918335247	0.06403097206009024	1.4740419823204	-0.559622880826393	-0.05524175543896669	0.1534198963985663	-0.02329704453623737	-0.2953012676312095	-0.004257547816371851	0.03903798969747162	0.6374536157710428	0.1195119629754484	-0.5855140056117761	0.1221260754086076	0.02290917474268995	-0.007000627539173589	-0.4605234491696327	-0.2779041278864238	-0.2585247900825409	-0.3799386541537615	-0.01268215235185693	0.2290742189316486	0.7322522125389598	-0.01662347238051303	0.008052477461818809	-0.1813329090472307	-0.1168227875882613	-0.1048373301000269	-1.176610327079555e-13	2.986740562240443e-14
0.35	-0.0342524119417725	-0.02732296791452927	0.0004158423344434009	0.6724082629523954	0.9295339582809986	0.008679573088858417	0.4985831561759971	0.001357555246418358	-0.03035129738435741	-0.07673679829568615	0.07712397125078772	-0.007250470788402951	-0.01901627285579408	0.05716335038107186	-0.03692622304062605	0.6052349718541253	0.08044871902776073	-0.6052349718541237	-0.080448719027746	-0.02418259312889875	-0.1312486595797882	0.0008339649661318128	-0.3119220106181011	-0.04186110914693068	-0.01501542127438148	0.134463174392191	0.1975018789301631	0.786928086103529	0.6058937944353819	0.08766082566551089	-0.08301979224490923	0.06016562751214958	0.1304660506390533	-0.195128841944443	-0.01929751932782435	-0.7148491471878446	1.261127259851451	-0.2170584806045134	-0.03589469642491661	0.4453710893476988	0.238735466025917	-0.05678696444928454	-1.321058103824746	-0.07837505036793194	0.9904274566699206	-0.2982319910226177	0.2764163318729687	0.7745291588118457	-6.77827213618992	0.06169352096941164	6.77827213618992	-0.06169352096939915	1.768890449588872	-0.5349858214163529	-0.108696917054073	-0.9586024116232421	0.4656447806622708	0.323877883022848	-0.2502628511680689	1.270196193677348	1.348809186577283	-0.5000239895920143	0.4713537607394112	-0.3925569342523401	-0.3347458908264468	0.6964533364353952	0.001018956635990888	0.01927705843652711	0.001019909603639119	0.02438908587484532	0.001002620173665396	0.003895632719927941	0.001003778424608071	0.005768947136261756	0.01953651541820198	0.06234766411265459	0.1603534770258338	0.1524254769779403	0.1642744315173879	0.1599217656439812	0.001058115602380929	0.008159302722165696	0.001032054349680588	0.02695576566632346	0.001029072394565812	0.02554554922188881	0.00104987890832101	0.01941802520606845	0.001022560372133578	0.0353031885310195	0.006600367625351385	0.08354792373823036	0.01085574831892985	0.1210181009941909	0.001000932205230833	0.005643820519320201	0.001005235981778066	0.0182475779444247	0.3769364870612092	0.3775566561803773	0.001015130541196064	0.01707151375308644	0.2934272572697521	0.3124960957512064	0.002254520190168703	0.01179519402914261	0.001017310992726225	0.006958652510623074	0.001038108149487955	0.01111190021392858	0.03880823961254379	0.07803782953116511	0.02749071759941989	0.05252768520552124	0.0509163486219574	0.04894805439407392	0.001002450585956815	0.0213836238627697	0.04998482303463003	0.07689698134780676	0.02919327916754194	0.04660051562371786	0.00100412309620439	0.004546338039783811	0.001033006642771366	0.01780929184977698	0.2347243154141334	0.2476236721709908	0.03926275231686198	0.07764605775591311	0.001006122269730738	0.001585753288773119	0.001010189199130536	0.008328133907232992	0.001004615592376914	0.04569640917441915	0.531332760409131	0.4991116146542317	0.07849528965251965	0.09167272173405534	0.001144765763654774	0.01676205507448685	0.001002672797712389	0.03328344155136683	0.001698625033749941	0.006572752489344513	0.001468908663900503	0.003857402173974305	0.001504681707239461	0.004263054522490963	0.0461164032578447	0.04869484643329271	0.04969937082879208	0.04849658174775837	0.008908410450685324	0.01107113993512958	0.006337088485369029	0.01823409781621972	0.03231272004648915	0.06421665839646588	0.1480570486554453	0.1579171940765462	0.1488357514197138	0.1646870488488656	0.0578635399307665	0.06208165393768413	0.05594979373012286	0.08552923359940487	0.04444082047562232	0.06314413804239345	0.002155164704790716	0.01634381203252911	0.001089706965362928	0.02942935838532819	0.001008922935555501	0.02510883019205344	0.001004789467704006	0.03333918224117993	0.001009467310527151	0.0126291499196961	0.002945073332443296	0.03719223771022668	0.06095800991652985	0.09080946810493264	0.01760494651591041	0.032750094743321	0.03045805207798769	0.03548641244855028	0.007332692972408564	0.02704239614499387	0.001406522980572079	0.00818009859045753	0.01708062404417536	0.02182312333764306	0.00234405570041996	0.08014513159015837	0.001102976553498226	0.04364542545849599	0.1438309318083086	0.1477991903328698	0.001035954081693219	0.05057676488401078	0.02740001276702853	0.04643712451733849	0.01941817350614727	0.03199845381350894	0.001039885533632149	0.01379496042894312	0.001074702837789131	0.01838925582584283	0.001129435261756318	0.03721326228274909	0.005491878770463663	0.03281234136804934	0.021510997817166	0.02646874691766495	0.0128524752542807	0.02523546617258743	0.001003148490931603	0.03458712540600533	0.02818194512242138	0.02672864371567354	0.1955087755319765	0.2079495017885616	0.001047166688242255	0.01085427492648059	0.001033988120683858	0.04006476036266707	0.001082015648337539	0.01245288802641638	0.001033732857415697	0.006792564991742396	0.001059439966669098	0.00736377839084852	0.03309169265236764	0.007225094899254499	-0.002405841083262375	0.02759451757451219	0.01878839763174	-0.007156252735088424	-0.007179711368554891	0.006865124283223947	0.001015320180365907	0.00101468934385724	0.001002311965091129	0.001003518355171738	0.02653860950442463	0.144375168799882	0.1475240466326331	0.001014587436787608	0.001007778198479956	0.001025019554628526	0.001039801005033873	0.001021661204279394	0.02216240834613813	0.03848883306889908	0.001000860763733914	0.001002870158339117	0.4288365451900457	0.001013998094036423	0.3189971445181105	0.001008814179140722	0.001017259112400732	0.001034802078854119	0.04112674100947772	0.03121969806265664	0.04053430525795419	0.001002559024070867	0.06802166995409113	0.02551318002396481	0.001003980703549343	0.001021612506087544	0.2476699735995638	0.04791249640404568	0.001005524948575276	0.001009061170187724	0.00100526656026132	0.5814049820038072	0.051282629335561	0.001033057648123693	0.001002788847647283	0.001012879212212388	0.001005950364717157	0.001010683331980536	0.03889158792403703	0.04238537336933804	0.006737170484325503	0.001052910859706968	0.01396633422083941	0.1649392845993447	0.1578938099532798	0.0789432362503184	0.06886111294455417	0.04509427591362725	0.001153520909683976	0.001067257342074771	0.001007859197610347	0.001004435235490187	0.00101015703070554	0.008092947162743098	0.08313848832510487	0.009079978904677126	0.0285107180483947	0.01713067956798302	0.001116454949295806	0.01197244156800042	0.005579470275805934	0.001181949697597119	0.1561034151901789	0.001036676654807354	0.01513605488972935	0.02063983441456634	0.001027947414584682	0.001052373824416531	0.001205132268875651	0.00216526605461053	0.01038266743849975	0.006140333701681672	0.001003219407841331	0.03197785679574788	0.2077928818401009	0.001033308341898641	0.001024762983869225	0.001160141343394655	0.001075723821216094	0.001121834107861093	0.03383744430635688	0.009163634446095891	-0.001444137081912414	0.02803013905221649	0.02088799680405083	-0.00505775912565009	-0.007120976217316138	0.006718951875995751	-3.561396571734646	-0.9242998267272785	0.05964987748123099	0.07135859689988902	0.01205281699552549	-0.01346504861036536	0.3434616005017089	-0.2977279328903956	-0.5863645859474901	-0.005226845449641696	-0.06174321614374359	0.01842439575550093	0.01260818520172834	0.03551267354679613	0.9255909246879873	1.310976202682776	-0.005330770060971578	-0.03940449317208403	1.912802009944666	0.01178258281579729	1.092727195868326	-0.07999712139598988	0.02105555117685445	0.01580763182941264	0.1959543812388643	0.300957764832227	-0.4728015128401347	0.04324816451053081	0.9284126306836757	-0.2121615935007157	-0.04139716855295568	-0.001287546935304812	0.6608863447268525	0.4649772093743559	-0.004648648235398859	-0.008351767800439685	0.1819314461439544	1.61201194688078	-1.339535525191936	0.009146596719540975	0.09506503477242288	-0.04150097764718929	-0.02015992342188305	-0.02176425985589085	-0.3374690040105623	-0.3075753377423232	-0.1044719090278501	-0.3188078705839256	-1.185168139501997	0.9719114868889402	0.5929011553143203	1.134585446757185	0.8029624577319832	0.06261377652996315	-0.08022236130213481	-0.02084867606374719	0.2794653218963249	0.4333297042777524	0.005765257772642836	0.3358021428623139	1.150173352403941	-0.5225065959114389	-0.08570594972567011	0.5743409082566854	-0.007855288682899118	-0.2683331301538032	0.2512476530903471	0.03685783053613783	0.768464679276566	0.1127022122974058	-0.6314503294439472	0.08512161943312496	0.008336727704834594	-0.003914867762092166	-0.4325743916887222	-0.1684040450652659	-0.5123577035975223	-0.4024013263151829	-0.04540380857629137	0.1525748297616121	0.8472032655107299	-0.01691901321827998	0.02582948724413324	-0.1712490397298123	-0.110033643322894	-0.09856576908744477	-7.166070998997372e-14	9.310039045197376e-15
0.36	-0.03644862627632483	-0.02760344901634369	-0.006546041752715948	0.6850931540638763	0.9272451399501836	0.008310235788758084	0.5021413953154572	0.003546610569799697	-0.02997294784452485	-0.08958667332775729	0.0762959150181205	0.001871261726908323	-0.02160285480335092	0.05993126959387459	-0.02936436662515176	0.5357543032262518	0.08145128819852744	-0.5357543032262531	-0.0814512881985176	-0.006581646475847679	-0.136468491274671	-0.0001776641789430636	-0.3211572905973051	-0.03732804450858057	-0.01175855240561398	0.1311185702787645	0.2101458999867809	0.8001666953349955	0.6007601758699336	0.09217374326733864	-0.08611239683970434	0.05721273573701097	0.1379251056921056	-0.2466301076779041	-0.03543632525064156	-0.6780454929842096	1.276415673230655	-0.24044640546493	-0.03759074062608664	0.2690556847181546	0.1984694592923332	0.1364603267362665	-1.248136813664094	-0.08802431143199881	0.8323026676976063	-0.2148323470293289	0.2746007414781997	0.737796257649972	-7.114491483609443	0.1352281704770299	7.114491483609443	-0.1352281704770293	1.749341527746448	-0.5073419202527761	-0.09374385256919235	-0.8888071805231781	0.4399635943803123	0.3267960266644539	-0.4180806974419272	1.24924029901129	1.297628408128092	-0.5282880354135534	0.4226775826984095	-0.2233334773707022	-0.2561602034318801	0.8039909554548104	0.001016514887685976	0.01966073907855156	0.001016492776020135	0.02506063188052858	0.001002415718198879	0.003921912402551153	0.001003603089697276	0.005647929110269605	0.02378336423205569	0.0655790030840223	0.1510853917527911	0.1485284363704621	0.1549980031168821	0.1534018710688459	0.001037196868780917	0.008095465929024178	0.001020117220952961	0.02637676403866304	0.001026584405019618	0.0257462716392168	0.001045089449381385	0.01954089652791765	0.001022001361715652	0.03564144266679041	0.01970249754039442	0.09461737208531963	0.03374054621966827	0.1364313632651651	0.001000892852976663	0.005566503296249256	0.001004261892190738	0.0180217296657424	0.3989328037101017	0.3983565441516852	0.001014344465846003	0.017156798577853	0.3034937030670952	0.3227194494431232	0.001656287757388719	0.01122232749245127	0.001017295650457471	0.007106595804894188	0.001035828064719039	0.01121077211183913	0.03936601265070344	0.07933067701325652	0.02914826331657751	0.054940691526574	0.04422525534556924	0.04371739758638849	0.001002537507766499	0.02174783250077804	0.06071952623474509	0.08616872861680315	0.026403907303715	0.04394373671558563	0.001004047410331545	0.004575078289596137	0.001026157682659977	0.01774650507761839	0.240047632594211	0.2535973143553157	0.04443883842300696	0.08219638403784348	0.001005726542240265	0.001546882439142125	0.00100945138804935	0.008239984256023991	0.001005066310103164	0.0475119544705072	0.549043605843368	0.5150911710783407	0.06230359564095923	0.0775268100239809	0.001093131383304688	0.01688588925400072	0.001002756125448824	0.03417581692576504	0.001369175633322416	0.006336718782546941	0.001246504773143695	0.003746920384542002	0.001267292832426934	0.004138712099758711	0.04190972425469779	0.04540680381624992	0.04552450371286804	0.04554936107099902	0.00773364978190636	0.01017435154674643	0.003803990380787744	0.01634499408797362	0.02071217853891501	0.05194295288282608	0.1563554231883771	0.1676487292087282	0.1538452184651921	0.1710761164118749	0.07073711718230513	0.0738491406175299	0.06294596835932051	0.0930002726008181	0.04472046373146343	0.06364172429899795	0.001652618002139826	0.01574120449921732	0.001076048642444928	0.02922239586984911	0.001008283550529717	0.02817139106320967	0.001004595478046458	0.03801985603398059	0.001009900708427355	0.01266160072453861	0.007334651882509626	0.04132622772682064	0.07341769502463925	0.1017216243059487	0.0122994109096952	0.02763051855558514	0.02914686266755134	0.03452265155042371	0.01512595303115518	0.03427764347615886	0.001266180173511281	0.008200220938370419	0.01389595519601064	0.01919108745178773	0.005119164049007367	0.0825086254269129	0.001167985342012774	0.04396591073753572	0.1506196589150783	0.1561931667915832	0.00103613877581301	0.05166964305905718	0.01968627558345816	0.03969513603356578	0.02007108618157819	0.03274175291195135	0.001033868750129892	0.01398870482347958	0.001059695525958774	0.01835747572930538	0.001190957455359029	0.03303801400099764	0.003599453246105005	0.03146568145171927	0.01380494894721853	0.02002565405725645	0.0084380329721411	0.02105340197306106	0.001003217769729189	0.03408149210742403	0.03015414467056362	0.02785027567195069	0.2018610284790869	0.2172359139023022	0.001038520139412051	0.01069048881039241	0.001029218983257085	0.04042423862538757	0.001146141276638758	0.01079130757400248	0.001068909654832117	0.005718588048818549	0.001111058614078407	0.006405275694426111	0.03350002487275912	0.009126592163877225	-0.001433630987140111	0.02787803312365715	0.02043358468052897	-0.005058047572873511	-0.007093559578277068	0.006507775346886471	0.001012837576907716	0.001011440965917734	0.001002110479727647	0.001003338296368126	0.03027424554552823	0.1297928919347874	0.1340930502415256	0.001014526460713134	0.001006779721423508	0.001023085437733196	0.001039978574302067	0.001021207053027069	0.04329766072369633	0.0759575176030335	0.001000842757030375	0.001003448425841252	0.4605922912984528	0.001013133332887178	0.3268395892169071	0.001006445884224259	0.001017293275035273	0.001032329931574764	0.03924604143982526	0.03102518898122704	0.03239087656538626	0.001002683408724831	0.07919099574006377	0.02135414628361715	0.001003954621652814	0.001016695244545818	0.2514316422584583	0.05293622876602075	0.001005136292895609	0.001008361135532342	0.00100575953925369	0.599048351955776	0.03286182272019963	0.001040204820184556	0.001002887357118819	0.001011665017831603	0.001005335457126788	0.001009735745968128	0.03509726921743204	0.03877631130213736	0.006213197640036586	0.001025588299509472	0.002065880310908777	0.1731351835211763	0.1648584122565353	0.09401189049464603	0.074306467870263	0.04504497626898119	0.001074504874220818	0.00105697889541555	0.001007400290430744	0.001004349989265002	0.001010521780112141	0.01505776488106475	0.09485893350352967	0.00427703736931478	0.02691687252149769	0.02868309289290022	0.001112492804412192	0.009060880799235123	0.009989657195583415	0.001278682693646858	0.1653831836515665	0.001036097398260549	0.007487621260472306	0.02095428218925229	0.001026932795317386	0.001037074260278967	0.001295043276661421	0.001073525420892183	0.001084198001306634	0.001608067955243102	0.001003345132081116	0.0328648472594659	0.2168111535601019	0.001026197529331608	0.001023551829008682	0.001255164301084469	0.00112931854128362	0.001199160539457103	0.03373964737635175	0.01100956828739056	-0.0004561678436317485	0.02808549570852253	0.02185156566755708	-0.002959986634270341	-0.006993699468479766	0.006044838145994393	-3.6395400571688	-0.7773287097907557	-0.004447501517608985	0.05867655755479722	-0.01648428120178623	-0.009840677581456781	0.3066270788565449	-0.4878053059236933	-0.7220141617340049	-0.009048493594848887	-0.05541328841893457	0.02182444541287251	0.01296636340850982	0.03212282785983632	1.228769173356734	1.684757982577241	-0.01269666502951083	0.01199379156638383	2.243545205524136	0.002150073483220799	0.9482805510328882	-0.04087833017580265	0.003179722069450621	-0.001889969960030423	0.06244946818261191	0.1776534717232839	-0.5785803555816044	0.02968654445461361	0.9258404092666284	-0.3119663776524019	0.09342900250452706	-0.01750469878655735	0.528523291785314	0.4474422672769767	-0.002762486372530929	-0.01011875677460626	0.1805795731525475	1.575757388876069	-1.49990359717421	0.02037077490325731	0.08491129725822315	-0.0003401780406632598	0.0008862122297365784	-0.0007805250119807857	-0.321379267584239	-0.2807525649681006	-0.08404234469559622	-0.08029691859814882	-1.263215295469124	0.9661465400295935	0.6941077438638475	1.205946548112766	0.6956244834966507	0.03774771838470149	-0.04088390740465022	-0.02008482578128106	0.3389938353317184	0.5041286181998343	-0.0008724850782868472	0.4676803698167228	1.073448520869871	-0.5046123077752774	-0.1052214470727201	0.8481978855581247	0.01273841647675234	-0.2614158579114425	0.1643907662669044	0.02575153604542392	0.9125015864044469	0.1058696149359998	-0.7248595101236864	0.06662240760913686	0.03774172532835985	-0.002763559679777954	-0.4020452507537436	-0.1093327333991612	-0.7782749187530124	-0.435841016614155	-0.0512423284086743	0.07088678567436194	1.019664124990294	-0.01556294119094547	0.04655809896346681	-0.1610474268205455	-0.1050651944932985	-0.09330288261876316	1.89390399711623e-13	-2.249232075638992e-14
0.37	-0.03919555870139949	-0.02798242641922977	-0.0132492750809681	0.6979490186869737	0.924735174817748	0.00794325060211953	0.5039363179335744	0.005276246527175205	-0.02758704529037222	-0.1016895554727393	0.07531845517678126	0.009479481128400614	-0.02327643045126995	0.06257898485115669	-0.02207321954229307	0.4628842456203571	0.08317524945102175	-0.4628842456203587	-0.08317524945100357	0.0107519760264834	-0.1413623782281352	-0.00105343731912999	-0.3297157169523675	-0.03308234761008012	-0.008500180307088196	0.1262012777794991	0.2224673950273653	0.8128701025415089	0.595316477031983	0.09597635407135434	-0.08743173444817923	0.05502878136585782	0.1467422370178446	-0.3004301922366311	-0.03667911383871639	-0.6683475932548469	1.295098556157259	-0.2606795457865282	-0.03499283071799045	0.094242601315588	0.1445585875064687	0.3365150933341479	-1.172015423454646	-0.1115441429463773	0.6927812404268889	-0.1219710587021125	0.2496062586434976	0.7260163363261275	-7.420395968398692	0.2152498365752918	7.420395968398686	-0.2152498365752689	1.713895321376422	-0.4697897562227084	-0.08270256253593121	-0.8252799424920396	0.407506056956624	0.3234121882794903	-0.5993993400666029	1.212144192069125	1.246386503818829	-0.5548873915699528	0.3276929920531857	-0.0368416301892073	-0.1717812809475066	0.9716560808822985	0.001014320935001875	0.02004464195986796	0.001013614032932417	0.02573160417922266	0.001002225030646429	0.003952554854564587	0.001003451488166876	0.005534918215526438	0.02856866276760792	0.06912170135018478	0.1396006459141964	0.1426396810415876	0.1432660126560163	0.1452607738001465	0.001026263455425375	0.008033094261360996	0.001013433427513961	0.02590689286091593	0.001024605020754398	0.02599181567378712	0.001043297730675911	0.01964956861801711	0.001021949681167995	0.03594941213681642	0.05073455869151384	0.1133129480597643	0.073321794286868	0.1571637446336469	0.001000868118029091	0.005493390920264534	0.001004141594532645	0.01779368699791358	0.4235362061297457	0.4209650339964489	0.001013597287148984	0.01723779521717511	0.312362212967527	0.3315476470559883	0.00133789722809281	0.01096699714113531	0.001017328262240685	0.007252007078918256	0.001033592554262707	0.01130934773254792	0.03742061727924945	0.07900361825289473	0.02909949659817837	0.0560642577527338	0.03681101147625047	0.03778527001081657	0.001002668828308695	0.02198094688212779	0.0730688792586015	0.09632456455098941	0.02263177751531311	0.04033110136964031	0.001004007847595137	0.004624102474302062	0.00102091050680739	0.01770972085306308	0.2425050339115476	0.2578502277396106	0.04954199949904169	0.08662986321788224	0.001005393475551941	0.001511105358858542	0.001008816932347484	0.008155853640921345	0.001808638843301911	0.04986027538910707	0.5656523031555372	0.5303788897056134	0.04531898056978972	0.06212074703362508	0.001073380015417239	0.01699648051681711	0.001002857429985076	0.03493619955863483	0.001193748755572314	0.006245089627571746	0.001128194973846518	0.003710796572027204	0.001140866618993813	0.00409215397277027	0.03714874770179133	0.04169764857545871	0.04032449333687486	0.04195822675951371	0.007145826280316659	0.00972258713143319	0.002447137211057704	0.01607389566726286	0.01170679286889665	0.04320734517794807	0.164467278360725	0.1771776659040378	0.160342575955774	0.1786470320466721	0.08417276744697921	0.08591976113875921	0.06839376791870611	0.09917950212145464	0.04499617280049972	0.06401167593733564	0.00139315641700592	0.01540578681045854	0.001067560239325706	0.02902103003844715	0.001007575132514305	0.03174549824946322	0.001004325437648228	0.0434622306786485	0.001011121672057312	0.01267261763657854	0.01374351979756273	0.04685943712547498	0.08466361419405294	0.1107692496177294	0.008026042319592657	0.02355179730832079	0.02693714172938696	0.03284215554178153	0.02445845685942619	0.04311927879422676	0.001191248935864373	0.008343865168350256	0.01088969739860332	0.01670498334391664	0.00632528761270218	0.08370470894071783	0.001193465292345804	0.04412523663959868	0.1572820030482103	0.1649517855203398	0.001036454487445699	0.05267440914752818	0.01304743088615158	0.03376172213766979	0.02010323067463999	0.03293320529518791	0.001030208635512288	0.01425511083370751	0.001046804857419868	0.01834937658452524	0.001841827479062071	0.0293345577260396	0.002365247959802811	0.03084952098184899	0.007683819229312114	0.01417172894783826	0.005063286087341121	0.01797483741858396	0.001003207360966097	0.03342032435752026	0.03099005176444911	0.02812363965771789	0.2123864698015152	0.2291854284344169	0.001033633857951651	0.01054213716486202	0.001026186861667218	0.04098465794076233	0.003299147740731365	0.01023617790536942	0.002983753382422941	0.005484864227921862	0.00296837116226118	0.006277421059643855	0.03223748157761314	0.01085069328250102	-0.0004849185532464015	0.02824284169431165	0.02004578903082171	-0.002995248471608794	-0.006984925737939072	0.006252687328058501	0.001011360818478752	0.001009921811882491	0.001001955606935059	0.00100325600432824	0.03717982864577032	0.1149701766334197	0.1171045646388749	0.001015186622985556	0.001006221601729409	0.001022087652778782	0.001042663295680917	0.001022478714810281	0.1247417968450034	0.1622405478441753	0.001000842055564118	0.001004496958317611	0.491455003017431	0.001012554311983482	0.3324871904492485	0.001005460570931377	0.001017420520419561	0.001030365524791602	0.03159879014567504	0.02735058185200485	0.02424508931981557	0.001002908781198461	0.09725241110224293	0.01583329923633627	0.001003976874360223	0.00101439540921526	0.2429728738069223	0.05810698325830314	0.001004971188264976	0.00100798364660941	0.004034343964795294	0.6103781119233375	0.01695699404666214	0.0010634914393271	0.001003026732557023	0.00101041268599988	0.001004685850647955	0.001008735724546039	0.02844235893660972	0.03010191274049258	0.00677898259472297	0.001021424908929458	0.001550245396859183	0.1809946136988721	0.1755962559080955	0.1086473530744411	0.07623794699876194	0.04557050555769393	0.001163272093992496	0.001060201068444646	0.001006362044392327	0.001003785867813895	0.001013974981088079	0.02539388175969216	0.1035604740726351	0.00270339034724611	0.02227891347156649	0.04006252280329112	0.001113803618792939	0.006416476971715756	0.005569556722801535	0.00117033961109169	0.1697474328961072	0.001037363231470802	0.004261807268150941	0.01944466348544171	0.001025947792417729	0.001030267869525412	0.003557537761554179	0.001068643301563256	0.001062110479778826	0.00135877900654209	0.001003070798353304	0.03117147257177387	0.2425621127569361	0.001030537050705517	0.001022590550149612	0.009185986338005641	0.00824730537540294	0.008048995353905117	0.0297732056434764	0.01244769439721342	0.000440793312955556	0.02873352705359719	0.01821337207172644	-0.0009606588402148808	-0.006869272913168581	0.006163878654881631	-3.697907235961387	-0.7447736874711367	0.06045024435432689	0.07185196237438086	0.01321152936548689	-0.01208867131688059	0.394328898926846	-0.6868759452535474	-0.9099093672332839	-0.004587946047640848	-0.04010547177100465	0.02754680337685257	0.009295678393052096	0.02941972936589256	2.434987640937989	2.426927981529241	-0.004476227803873706	-0.04108437738301689	2.261551905922293	0.01108816677796482	0.8167394147710715	-0.01217063467893526	0.02073976192371491	0.01599626293489371	-0.1306815971806725	0.04410291222087466	-0.6102711027508692	0.01680062009401268	1.099753735586041	-0.407533970518125	-0.03919657176739732	0.003792609678795962	0.3098465585659102	0.4393725581339493	-0.004130770032811271	-0.007529676833588076	0.2803550692853931	1.470036640125885	-1.570477719948585	0.00459336258241658	0.0689313749472794	-0.01149264534295361	-0.004697573100224336	-0.005350870189952478	-0.4172913144622969	-0.4373114412539324	-0.0144991466290119	0.02256249970957039	-0.537335771334854	0.9682539628670089	0.8590502103237966	1.207779717936265	0.5377601703487161	0.03967658108846618	-0.0260692069412664	-0.02109687828845837	0.3715830645023137	0.573273557015723	0.001695597292593903	0.6255841343626999	0.7709389970184776	-0.3246362208441781	-0.226349964729476	0.9156228133008945	0.01723621085612754	-0.2390825533093704	0.0474341028278825	0.003403121035191257	0.8827563085671087	0.09410464685186427	-0.4806008350154177	-0.02288332219699435	0.0225386432452155	0.0006051776339733242	-0.3368048859369678	-0.021570700986747	-0.4156571749108219	-0.2002925273640063	-0.08353805131601878	-0.01545268599856534	1.462572044268289	-0.0149638434739251	0.06489591071209544	0.03428196687598129	0.04591361301754638	0.05498304107217487	3.917502670439744e-13	-4.057328924659294e-14
0.38	-0.04241070641946295	-0.02826343046331214	-0.02002792202958187	0.7110019512823519	0.9220488905394669	0.007626648493963009	0.5041125225899288	0.006379799426312483	-0.02332674779307737	-0.1130184979596771	0.07398350243704137	0.01579568709199475	-0.02408404149908837	0.06481667373955489	-0.01473237635060846	0.388128865241677	0.08587000006120059	-0.3881288652416771	-0.08587000006120062	0.02762650692480895	-0.1458313721148132	-0.001857551171022973	-0.3377109264872839	-0.02921131793675286	-0.005319632735249432	0.1184501527243869	0.2343304934874609	0.8251610948242597	0.5897737148506262	0.0985245713875241	-0.08677538116075549	0.05395409791508421	0.1576026427335392	-0.3402731662708908	-0.01584165348866551	-0.6931282170566201	1.315829267686827	-0.2757102346118306	-0.02751412492967896	-0.05468790763525704	0.0732528476398612	0.5113393153613524	-1.093348882053997	-0.1595228911157269	0.5738999801185317	-0.04163942688261529	0.1925954676515699	0.7477354794100041	-7.491556038166495	0.3293860420144585	7.491556038166495	-0.3293860420144578	1.65752320694534	-0.4223633068953573	-0.07941199491029621	-0.7761638164942974	0.3650301493455024	0.3112311213270604	-0.9848472086107833	1.157560982917285	1.215145423376009	-0.5481007040948435	0.1717988851447396	0.1718047018084507	-0.03430601935588146	1.212645833446549	0.001012485744387155	0.02045418729663017	0.001011415400305131	0.02642435233170784	0.001002052259330312	0.003998118144407497	0.001003334558849053	0.005419612284929095	0.03431430577121548	0.07331390755364008	0.1265896196330136	0.1348523137573487	0.1292309760856427	0.1351296022196347	0.001021129311809711	0.007980464885208451	0.001009813887777913	0.02554376411042846	0.001023116657237326	0.02630245654431598	0.001043745182352679	0.01973736257145453	0.001022559981749143	0.03622881051849755	0.102289958466254	0.1418099572921774	0.1302972480786805	0.1842741167039426	0.001000855405835414	0.005425970386996366	0.001004606006114754	0.0175304010731232	0.4497891393717973	0.4432555651199936	0.001012934227114347	0.01731934016122697	0.3200845376510412	0.3390418466031476	0.001178025713496992	0.01093925690715979	0.001017408213266254	0.007418135626613758	0.001031492646658559	0.01141852074669746	0.03278706832531432	0.07666063753113536	0.02732603004805833	0.05576361254522907	0.02895414058815102	0.03146345666679613	0.001002847198596253	0.02208113066821181	0.08767045208954828	0.1080523424888319	0.0179888476958418	0.03585359172532801	0.00100399920840255	0.00467969873102871	0.001017137623592747	0.01769525231670424	0.2410346513244135	0.2595499889964933	0.05463270797488641	0.0909862149886015	0.001005144431821996	0.001469510231527147	0.001008311022879995	0.008072944507490272	0.003719673258122701	0.05294446503051867	0.5806051904250628	0.5442569099518082	0.02834227669585827	0.04633388124396784	0.001075154832266166	0.01703467420412365	0.001002977779566081	0.03558976733728197	0.001105372130522062	0.006236726027997957	0.001068708524822448	0.003721236955210574	0.001077143078147164	0.004095299299919878	0.03145555685596219	0.03712418684912585	0.03344708054441688	0.03680638936742662	0.007127698943846888	0.009720596448683129	0.001762174537960206	0.01672594938728688	0.006738538980339987	0.04012764693947249	0.1724042339449284	0.1875860717427827	0.1684408057949068	0.1890366171629288	0.09785504726884832	0.09799677821234518	0.07223845724779257	0.1037062510021791	0.04538707062813585	0.064503935356881	0.00130765778384837	0.01522242882849469	0.001064929235777474	0.02878228754831884	0.001006701717389767	0.03551816160489649	0.001003908282526958	0.04926387209990161	0.001013459295850928	0.01266790726676635	0.02197523946033855	0.05357036290307555	0.09462923567428232	0.1178376533571042	0.005055615823121943	0.02086770855519329	0.02355669827255382	0.0300862080544789	0.03460423018305928	0.05249997244712615	0.00115443515879902	0.008569860782135457	0.008044596006903918	0.01434388459223153	0.004738095224709872	0.08290947080943656	0.001152020328980592	0.04397976269153218	0.162991685279734	0.1747189759473521	0.001037245468779703	0.05353215687799951	0.008005366691208575	0.02970756801394683	0.01939084353454769	0.03239305864327565	0.00102788666120534	0.01457946101920195	0.00103695732884545	0.01835880822973826	0.003295336194792103	0.02633873864828356	0.001741988615511122	0.03088084062368805	0.00451692721335304	0.01124956912348548	0.00322198228311366	0.01663913876406847	0.00100306492304142	0.03235979448619233	0.03062763124175067	0.02755644800242999	0.2283775103177387	0.2483340200444297	0.00103336249536908	0.01037408282977912	0.001024190623790461	0.04170955977175401	0.008303352717571268	0.0111621563871282	0.007470327785207944	0.006388723963283097	0.007293989290301149	0.007249958224033539	0.029172339323981	0.0123841443952578	0.0004292930291096781	0.02879646544791273	0.01749106141703243	-0.0009747635751502588	-0.006865763420952352	0.006247018327707209	0.00100988406004973	0.001008402657848451	0.001001800734142737	0.001003173712288867	0.04408541174601331	0.1001474613320522	0.1001160790362245	0.001015846785257934	0.001005663482037434	0.001021089867825624	0.001045348017060433	0.001023750376593956	0.2061859329663102	0.2485235780853175	0.001000841354097955	0.001005545490794401	0.5223177147364086	0.001011975291079712	0.3381347916815901	0.001004475257638521	0.00101754776580261	0.001028401118008158	0.02395153885152525	0.0236759747227836	0.01609930207424915	0.001003134153671616	0.1153138264644221	0.01031245218905539	0.001003999127067985	0.001012095573926931	0.2345141053553864	0.06327773775058587	0.001004806083634787	0.001007606157687063	0.007062928390334112	0.621707871890899	0.001052165373125251	0.001086778058476109	0.001003166107995074	0.001009160354169042	0.001004036244170658	0.00100773570312477	0.02178744865578738	0.02142751417884625	0.007344767549406719	0.001017261518350785	0.001034610482808411	0.1888540438765697	0.1863340995596581	0.1232828156542361	0.07816942612726036	0.04609603484640649	0.001252039313764016	0.001063423241473302	0.001005323798346638	0.001003221746349055	0.001017428182065917	0.03572999863831994	0.1122620146417407	0.001129743325177146	0.01764095442163374	0.05144195271368471	0.001115114433173354	0.003772073144197223	0.001149456250018036	0.001061996528534383	0.1741116821406512	0.001038629064682961	0.001035993275830428	0.01793504478162889	0.001024962789521446	0.001023461478770922	0.005820032246446046	0.001063761182232561	0.001040022958254023	0.001109490057843003	0.001002796464611804	0.02947809788408203	0.2683130719537766	0.001034876572079127	0.001021629271292516	0.01711680837492735	0.01536529220952413	0.01489883016835403	0.02580676391060116	0.01388582050703644	0.001337754469542902	0.02938155839867172	0.01457517847589591	0.00103866895384053	-0.006744846357857376	0.00628291916376872	-3.720691552228278	-0.8047555843056355	0.0006809895254145922	0.06303172830304452	-0.01350011370321177	-0.01029968475308823	0.4365286663230565	-0.867527696997314	-1.120029024096896	-0.007100035359269638	-0.03406480296662821	0.03484381261115916	0.008790736080810024	0.02640861018902142	3.189055824951018	2.960356122942196	-0.01155829653092429	0.004945140179108297	2.179953461279577	0.00225973441764889	0.6814809378884155	0.004639693305708235	0.007323176751424762	0.0002295086789444367	-0.3407349240958872	-0.107188815011623	-0.656517509294365	0.003100425399180594	1.240228809998988	-0.4849412373541136	0.09474341699477518	-0.01304156820192792	0.01789286630227947	0.4320167854150663	-0.003926095780513124	-0.009874460450689635	0.3277533177082325	1.29381771266014	-1.576064157037963	0.005891259804667872	0.06354832640753354	0.01631293304843393	0.01019905137183402	0.009160165820509134	-0.4942405647044538	-0.5928931810889927	0.005912401791289774	0.1043335095536714	-0.1320334021983611	1.142040368718429	1.257841640156988	1.207225858587549	0.3651283555183837	0.06220927462608938	-0.01047196604770636	-0.02756015752483033	0.3787050691649914	0.5759819735135384	-0.00401794142347507	0.7032236456094497	0.6776042064033279	-0.2256858089665782	-0.3203117427928802	0.9560095525308191	0.02920869322782654	-0.2364147867187499	-0.233873562822618	-0.03520843398876286	1.114215926057205	0.07646594334071112	-0.3490075557008716	-0.07969739942515663	0.04933056040827602	0.0007425992752035043	-0.2605178113130613	0.02016328893577993	-0.191921861734132	-0.08726783662725406	-0.1311147526965069	-0.09722434253625138	2.45947954057652	-0.01950347909813892	0.07945460209935493	0.1351742032548777	0.1224515167644744	0.1267754772132519	4.315805401230289e-13	-2.065655872065443e-14
0.39	-0.04592165453422657	-0.02822385561377547	-0.02719127245968897	0.7242640417374756	0.919245767524281	0.007406698765956368	0.5031652760938445	0.006668621661550048	-0.01761610984257751	-0.1235342347545733	0.0720414712646659	0.02097097266261257	-0.02420220089038975	0.0663194550728088	-0.007037586387380112	0.3150588934926754	0.08991227112971328	-0.3150588934926792	-0.0899122711297321	0.0438378472706282	-0.1497756067013129	-0.002671204284776734	-0.3452836636495053	-0.0258229186799762	-0.002301370631711874	0.106011367027584	0.2453277992691096	0.8372610955327069	0.5845143665502044	0.09992255445156061	-0.08395224054076952	0.05409956071949889	0.1715360104791837	-0.3560352641800444	0.02149414666533703	-0.7415708644812893	1.336701871766535	-0.2834361263538965	-0.01608727470913552	-0.1287643056257145	-0.02184251097909386	0.6255632887103753	-1.016594482400298	-0.227253775781328	0.4600714668376326	0.01151153351138651	0.1096389001961431	0.7937444532023752	-7.068934637131976	0.4761673607212143	7.068934637131977	-0.4761673607211917	1.581759219669268	-0.366696335532566	-0.08414466207617145	-0.7396579989403707	0.3121296793644062	0.292013679311811	-1.386946298278747	1.029651240766148	1.208510312040096	-0.4972215037439008	0.1856182683737692	0.3957695117662522	0.04496614504640598	1.593546382774717	0.001011059164409214	0.02088993254111957	0.001009825842307969	0.02714611880380598	0.001001905035670265	0.00405478128798394	0.001003288363532407	0.005300666859051768	0.0433848239610054	0.07971760511137323	0.1091041236353157	0.1246446820002675	0.112396904926831	0.1228572549718835	0.001018678337622943	0.007943080578404836	0.001007714478616869	0.02527415712096048	0.00102209748218682	0.02671435475883636	0.001045670886508338	0.01981555443725719	0.001024081824626158	0.03647847322208157	0.1564137745823928	0.1741261000636312	0.1877776189984952	0.2139521141075952	0.001000848901063847	0.005361377701005684	0.00100565664285313	0.01724017218045086	0.4739356415565585	0.4622733178761563	0.001012495121928657	0.01739910836500923	0.3273155782535166	0.3456814066145717	0.001092931768853414	0.01106368090772929	0.001017578300922529	0.007595577246208154	0.00102973264928962	0.01153813814269882	0.02718643248823794	0.07323830290364887	0.02641276055038356	0.05528700263635659	0.02102157067497159	0.02505786512814607	0.001003079096330237	0.02202839800427378	0.1053524437448499	0.1215541502649065	0.01373876738326478	0.03171941793510512	0.001004024177808884	0.004762670761982179	0.001014341928137	0.01769635039358945	0.235312409951851	0.2580020050197416	0.06019441548325338	0.09565760388779553	0.001005058916492688	0.001421300696375598	0.001008014436574429	0.007988049359275764	0.0233605332337714	0.06565490409284161	0.5932480714044391	0.5560371149122606	0.01549163092569916	0.0333897003432238	0.004476403510635508	0.01939766207925325	0.001003119847275	0.03614813675454158	0.001057723233952079	0.006296238145884056	0.001036791250201661	0.003771331747652587	0.001042704558755466	0.004136466812732599	0.02539821052226024	0.03209743874972032	0.02618600612072113	0.030931330501832	0.006470994349609029	0.009292555637124502	0.001399026609626085	0.01777854021667222	0.003969500925087572	0.0400394717811771	0.1803088539005206	0.2001387695429116	0.1775778383223049	0.203327465325172	0.1105817843558857	0.109125792676766	0.0741375933501002	0.1061491125146465	0.04590910393097036	0.06514564176672244	0.001468094217974878	0.01517395607018133	0.00106765216288167	0.02844149455731226	0.001006133390659404	0.03901980998265528	0.001003637126624008	0.05465374376649369	0.001016426678733114	0.01266045532774844	0.02995170015653511	0.05985292019620099	0.1027555995302247	0.1230650689538356	0.003147116057572629	0.01928192248098152	0.02033101398561022	0.02728937748940526	0.0430765474790982	0.06015551954300703	0.001131790500787127	0.008842117203245908	0.005626960179564133	0.01232081532353491	0.002982891091617962	0.08151967707350841	0.001104267219510579	0.04360324169427508	0.1695831487813773	0.1875790091172431	0.001038368167872653	0.05419008154052029	0.004646711707210727	0.02778805751784709	0.0183964419861444	0.03152353465399192	0.001026045994998772	0.01496745953001113	0.001029792403389702	0.0183773970859397	0.003916392920841823	0.02380493264130071	0.001411013834969828	0.03115900451822422	0.002987038690415893	0.009963197858250309	0.002382419311976657	0.01637086317855067	0.00100289072472922	0.03080740251882337	0.03025206644223893	0.02667662934325405	0.244324557869543	0.2756349666662543	0.001037520533111375	0.01011370215377824	0.001022753591252479	0.0425352299956256	0.01225415717101347	0.01200031464101686	0.01092424496004101	0.007200092609265865	0.01069234029971482	0.008076877203212372	0.02542817907674776	0.01364473083155241	0.001167437320137144	0.0293337136205441	0.01471093837133816	0.001014087532870585	-0.006846882301487755	0.006826375086470896	0.001009312601701572	0.001007976069495518	0.001001710441940197	0.001003296618566225	0.06269118024015581	0.069302404508188	0.07694460893103705	0.00101636502047327	0.00100541637277802	0.001020991853259994	0.0010496442641884	0.001027286210024247	0.262802699322385	0.3035663966969636	0.001000842789518672	0.001007769158655295	0.5334317408493815	0.001012091314194145	0.3450884822366505	0.001004207857608782	0.001017930921880571	0.001027477626887743	0.01801438779112676	0.0268169355979206	0.008593390444383349	0.001003478028952627	0.1423423962266557	0.008020677725839705	0.001004093343939103	0.001010871211871894	0.2165265740347224	0.07045280625226948	0.001005108542846697	0.001007790069498641	0.07694115683840572	0.6252818753986503	0.001033553210986701	0.01392758716538926	0.001003353643599703	0.001007241516215313	0.00100317407851089	0.001006113999662443	0.01563879442177761	0.01478065919288724	0.004440803185577573	0.001022777782099361	0.001042227277510957	0.1970392210044772	0.1977314634417996	0.1329865971363494	0.07526282711401067	0.04691837914208485	0.001959592253803085	0.00107646272575961	0.001005726504005243	0.001003467633245139	0.00102128043662417	0.04177039031364457	0.1155734287470963	0.001142971439761524	0.01593155688251121	0.05445572643521344	0.001102372748965452	0.002449576266992516	0.001124417709278555	0.001048246129161977	0.1854526147690698	0.00104030461060664	0.001114673789957489	0.01674951192389728	0.001023425921788442	0.001021382258656631	0.003506815222995945	0.00106753368711389	0.001663096439180362	0.001834836131651582	0.001002635811268974	0.03011119127528738	0.2770345263036869	0.001047746869451756	0.001020943860409238	0.01596790001429152	0.01398444832792541	0.01383812547661508	0.0213811509624317	0.01471244552745982	0.001769327891640162	0.02983268597067338	0.01203942324199755	0.002983273504115342	-0.006909629936927327	0.007840496583396186	-3.696028312518985	-0.8313506845679749	0.06615203622584113	0.07812133939509074	0.01542930792607467	-0.01298442819175755	0.8221933615483052	-1.22182378114157	-1.345672877562386	-0.001729419616402056	-0.02234158001344343	0.0477040032428597	0.007002540036455957	0.02339192507604171	3.23689861886649	2.939231758946942	-0.00412224419973577	-0.04736257887381983	1.642832594784095	0.01090763862144197	0.6607066331278613	0.01827403408318488	0.02285721470818338	0.01812129062503119	-0.3434445503307038	0.02308854149918637	-0.6307662735394839	-0.01405010877291367	1.467364859068209	-0.3546205644832598	-0.03585591369848729	0.006763654099312952	-0.34206526304339	0.4990389443957676	-0.005511855545464027	-0.007907823410194553	2.037861171453877	1.068180776907014	-1.005778038061809	0.431559983768555	0.04895335242500085	0.00126788139999553	0.002671324179955474	0.00191555063649502	-0.5105175262953816	-0.5830516378892799	-0.08734001866028496	0.1095855088058433	0.09443904788043529	1.266599118397361	1.45216496933653	1.035925581311575	0.126546164153145	0.06437586687326258	0.0007666571590391423	-0.03810349314793733	0.3360227042265005	0.5188050552331309	0.0007822063348572242	0.5598647644565813	0.3783332738424766	-0.09971207869322912	-0.2442610473771589	0.5960410962548893	0.02768603977602408	-0.1734898990457172	-0.057687574643105	-0.02734820164194817	1.338948596560449	0.05269514177584986	-0.05234913857508217	-0.0933913350334456	0.03529018110740444	0.002410394551372383	-0.2458130792287972	0.0338161278053784	-0.06962944284208404	0.02345297293693798	-0.1594563261274433	-0.07566430144761395	2.660734216425643	-0.03155643550970913	0.08536510271723508	0.04061824447410309	0.04554733811391705	0.04526926377328249	3.936883577688783e-13	-2.220470402238935e-14
0.4	-0.04941378785373721	-0.0278787970646481	-0.03489991922952659	0.7377382496862166	0.9164097328539318	0.007312673918922618	0.501657178196331	0.005815866998907594	-0.01091998173945373	-0.1334863077177031	0.06947101827302329	0.02497540308542054	-0.02398373112981451	0.06704301376692787	0.001192951512714067	0.2478202459890551	0.09533533105637518	-0.247820245989055	-0.09533533105638722	0.0592019784672034	-0.1531695533280614	-0.003556965097268756	-0.3525295741259798	-0.02297912480241291	0.0005124884496127969	0.09303049940835306	0.2546785396498784	0.8494044129395959	0.5799602338206222	0.1037933475693752	-0.07880106913385392	0.05448477211216103	0.1898639437308745	-0.3365102072611942	0.04525508641912621	-0.8021874850023089	1.358252766410286	-0.2822925657084739	-0.002329148735100226	-0.1668581879548509	-0.1550625319427409	0.7084373458843616	-0.9806161157156805	-0.2852072549725916	0.3397289505569464	0.02568640361995447	0.03675093977526002	0.8548850667786189	-6.325291189090226	0.605543813644761	6.325291189090226	-0.6055438136447605	1.488081377096548	-0.3123057149449349	-0.09383353465782882	-0.7107984793453059	0.2561090735026575	0.2703505168845074	-1.093263593083102	0.8282479027437821	1.223808763064823	-0.4070575899269593	0.6663608959164677	0.6374108591932791	0.01364369829348158	2.091558934656171	0.00101006035137057	0.02137090755772628	0.001008818051546264	0.02792277458501564	0.001001786292000278	0.004118635612402692	0.001003326761746982	0.005170023165689128	0.05667170582112626	0.08931742511114597	0.08545732094272662	0.1094593356000683	0.09247049505891902	0.1079914956262075	0.001017712664478369	0.007918824619920613	0.001006541672621757	0.02504723280841999	0.001021539101678503	0.02725990006819221	0.001048782351624783	0.01988051143134259	0.001026611123454485	0.0366940089109575	0.2080726778307023	0.2058024474600293	0.2408331803983389	0.2423385199060295	0.001000846368293366	0.005288285431897257	0.001007294085634556	0.0168957162925332	0.4938217306293348	0.4764969271123009	0.001012333715893462	0.01748176757918836	0.3344166496733783	0.3525414906403212	0.001050253660641061	0.01126531613442775	0.001017854973419697	0.00776912127109476	0.001028391089516841	0.01166949296077592	0.02136761206533853	0.06979749554593805	0.02743002713542627	0.05644981754044005	0.0131802534749369	0.01872482169361982	0.001003367011033258	0.02179206548101688	0.1264663032249423	0.1375442819472418	0.01041511330288708	0.02850663955954954	0.001004083788637261	0.004808442400007116	0.001012332240277875	0.01770057473847526	0.2250989626916159	0.2524171717078284	0.06642829461320872	0.1009025528759681	0.001005167485804587	0.001363352234712125	0.001007958218396509	0.007898722954808833	0.06544153043231087	0.09017222199351743	0.6031688147952101	0.5657396754394871	0.0086384723403317	0.02635820018376013	0.01250134098327202	0.02496294725038871	0.001003284660363868	0.03658539029333167	0.001032944897573779	0.006375651473491015	0.001020406750638896	0.00383169178009986	0.001024679599306651	0.004190454590578627	0.01923013888539608	0.02692566690073179	0.01912489012620283	0.02512669569249091	0.004698650880028288	0.008057406984171237	0.001219953452909677	0.01898567661313328	0.002569526910836012	0.04161724144384107	0.1882504435714794	0.2108800526524969	0.187482805481574	0.2151166560905287	0.1218362198563521	0.1190622607789268	0.073914180727618	0.1062992186288267	0.04656904523340478	0.06575632988496842	0.001901783527415503	0.01523754682714664	0.001075535264852605	0.0280701166359894	0.001006050822294312	0.04252657764626097	0.001003624622451632	0.05997622711317672	0.001019836690419242	0.01264864444797144	0.03690580510318767	0.06489919722103997	0.108767244588549	0.1256134060520824	0.002190254131436667	0.01870865352482765	0.01781992742941446	0.02509685356397915	0.04891511589757663	0.06483961896441959	0.001114097713601319	0.009172450553212691	0.003742437986270714	0.01076826997036972	0.002085040981930173	0.08148367151030372	0.001073517007540104	0.04368774993510721	0.1779536045908409	0.199121105651325	0.001039767408474342	0.05453758276575477	0.002977912298274294	0.02831149334118692	0.01730757489237634	0.03054155321057895	0.001024357291975108	0.01542568542862163	0.001025171404870259	0.01839572058199183	0.003075757337720692	0.0214310832808399	0.001247191252804556	0.03152409593644799	0.002526308282066094	0.009771439236160665	0.002322386236927221	0.01690500329100833	0.001002723302192156	0.02956881425669659	0.03035409075707188	0.02610466373050672	0.2574650037919294	0.294749193025566	0.001046036532434221	0.009763278531487271	0.001021692541906774	0.04341057502702338	0.01368404302386901	0.01213773721557733	0.01198647464500208	0.007414173239176013	0.01188317205495091	0.008288562402443972	0.02122971702889026	0.01461600965726632	0.001701201031877997	0.02981354805942236	0.01209372720017441	0.002973440935727328	-0.006950444314379431	0.008057878952477022	0.001008741143352949	0.001007549481143326	0.001001620149737882	0.001003419524844284	0.08129694873429902	0.03845734768432398	0.05377313882584957	0.001016883255687236	0.001005169263520057	0.00102089383869568	0.00105394051131824	0.001030822043455227	0.3194194656784602	0.35860921530861	0.001000844224940863	0.00100999282651335	0.5445457669623548	0.001012207337308071	0.3520421727917104	0.001003940457578507	0.001018314077957703	0.001026554135767252	0.01207723673072776	0.02995789647305663	0.001087478814521682	0.001003821904233529	0.1693709659888892	0.005728903262622099	0.001004187560810828	0.001009646849840374	0.1985390427140584	0.07762787475395325	0.001005411002059111	0.001007973981310493	0.1468193852864754	0.6288558789064015	0.001014941048845795	0.02676839627230009	0.001003541179204591	0.001005322678262814	0.001002311912852511	0.001004492296201158	0.00949014018776841	0.008133804206927107	0.001536838821744947	0.001028294045851378	0.00104984407221154	0.2052243981323837	0.2091288273239394	0.1426903786184618	0.07235622810076264	0.04774072343776351	0.002667145193841703	0.001089502210044005	0.001006129209657692	0.001003713520131555	0.001025132691188489	0.04781078198896917	0.1188848428524514	0.001156199554344537	0.01422215934338689	0.05746950015674431	0.001089631064756733	0.001127079389788464	0.001099379168538604	0.001034495729788574	0.1967935473974863	0.001041980156532022	0.001193354304082038	0.01556397906616424	0.001021889054059717	0.001019303038545171	0.00119359819954601	0.001071306191993584	0.002286169920115253	0.002560182205462021	0.001002475157922638	0.03074428466649195	0.2857559806535936	0.001060617166823694	0.001020258449528147	0.01481899165365664	0.0126036044463282	0.01277742078487731	0.01695553801426227	0.01553907054788341	0.002200901313737455	0.03028381354267498	0.009503668008099179	0.004927878054390115	-0.007074413515997264	0.009398074003023747	-3.611237644817314	-0.8481724451100437	0.009726943901385583	0.07400959011020597	-0.01206187760252125	-0.01263933825188705	1.075753154736998	-1.863070625621934	-1.638711443682421	-0.004474365762070137	-0.02552826758165421	0.06157323158137056	0.006143761740591093	0.01958320724484112	3.061096749940479	2.702037801898818	-0.01325821319993208	-0.00590025886205664	1.221124757276193	0.002837936485317514	0.7255857407506432	0.02008193854268197	0.006543657759948512	0.0025769930454833	-0.3444294701399649	0.2206961475770374	-0.642007888502269	-0.03361954646636067	1.737893591252253	-0.3006621544480334	0.08730333849258992	-0.01241632166308457	-0.7894770007300026	0.5467288032122164	-0.005873881082084435	-0.01076071171279546	2.689129085375284	0.8782888260149386	-0.3935280087791718	0.6463507190041696	0.03932515070716044	0.02029317500030912	0.01225209937536827	0.01172421883163517	-0.5232453146323732	-0.5788083698345425	-0.1555091665049617	0.1352426229775564	0.2011555619866217	0.7797574306050695	0.7575101607765408	0.9687165861417657	-0.09342272413536296	0.05600561630666605	0.01194073700654798	-0.03367714358157667	0.3797289263377196	0.5625043095348629	-0.004889729553703269	0.4559675919533643	0.1417885067213175	-0.02318238537096231	-0.1994504148474702	0.3617200176389486	0.0408240789910933	-0.142310003657655	0.03688407165456156	0.05699741362979508	0.8506285988932087	0.01438125588320723	0.139581708172536	-0.1021888902507097	0.06337603798895117	0.0006895281971341852	-0.2285264820053391	0.03754879367015105	0.0270006669069105	0.07321530296174067	-0.06835401164392282	-0.03565373324954976	0.8221354880600499	-0.03751206835004774	0.08938956361399868	-0.00497293261658345	0.00299391354853528	0.00372872121688571	8.730042028184129e-14	-9.790423854699505e-14
0.41	-0.0525075592836307	-0.02738916757538912	-0.04326481626423391	0.7514336346115752	0.9136311940331531	0.007362129215657362	0.4997025528119632	0.003502926870636298	-0.003301266324139357	-0.14338002097262	0.06637473229407795	0.02769805059782295	-0.02384361556809438	0.06712561165331692	0.01010232570235611	0.1884456123624398	0.1018991064525998	-0.1884456123624295	-0.1018991064526313	0.07355928992208217	-0.1560454346513754	-0.004550495314906087	-0.3594973054641845	-0.02069141640408418	0.003115101928058692	0.08604905470629606	0.2620455066282412	0.8617576653509578	0.5764422005893025	0.1134754676105051	-0.07102108218804469	0.05484018500809507	0.2131987254816312	-0.2785330354909147	0.04983421113341187	-0.8669808755156561	1.380826895594146	-0.272277019273088	0.01170062703342455	-0.2238517156701436	-0.3054759342929972	0.8325944794218928	-1.004262113367906	-0.332460276308636	0.1967149424571324	-0.001329200539839116	-0.01694200462467083	0.9234837808293495	-5.551814248684599	0.7029785442322526	5.551814248684596	-0.7029785442322468	1.384985890430871	-0.2635229734881375	-0.1039155073057466	-0.6781984567517962	0.2027386354089743	0.25172975883854	-0.3736039376364581	0.6418754751583828	1.238476857388167	-0.3042372779806981	1.167571669424767	0.9233534414542101	0.06311178760677032	2.570189870843713	0.001009427811233715	0.02190713214323591	0.001008272890642819	0.02878337494763655	0.001001697223418456	0.004186723268457629	0.001003412549046553	0.005024811158900429	0.07128124609289166	0.1001140943432253	0.06072983910765882	0.0884518695002256	0.07018368741828841	0.08977383626647861	0.001018543347575166	0.007909227697697039	0.001005863776205704	0.02481141152526346	0.001021599842709072	0.02793299753748952	0.001054406458890066	0.01991750869868501	0.001029330709896339	0.03686539626259457	0.2540319613421789	0.235175919986556	0.2872580762325523	0.2680375179477241	0.001000844853062011	0.005195116653691551	0.001009065287138086	0.01649620890280575	0.5081688018174503	0.4851434984949876	0.001012416077251822	0.01756930239167405	0.3416594936790346	0.3603644113714675	0.001027640686996604	0.01149597563282382	0.001018270230781795	0.007923399086204886	0.001027482973888315	0.0118128555031009	0.01569969758989505	0.06674848847844338	0.03133188080314413	0.06010250413498306	0.007362590733860417	0.01386131576830017	0.001003713542590415	0.02131916614080533	0.1477423683099958	0.1548149910108378	0.008527495375021066	0.02669267273180163	0.001004192752391072	0.004826490299707976	0.00101089168375723	0.01769632020581131	0.2139480561963318	0.2431863109329161	0.072709097274462	0.1062385037613078	0.001005391047975186	0.001294650253376762	0.001008034281223542	0.007801002490513976	0.1103651388293422	0.1175318769830392	0.6109497325349015	0.5738322288063069	0.00494411512984491	0.02274339105372158	0.02517341118278309	0.03266566139646189	0.001003471192987198	0.03686598114677135	0.001019279356563019	0.006473308286068965	0.001011478494333058	0.003899739954834758	0.001014671994796506	0.00425285728211035	0.0141118095213956	0.02260940395193167	0.01357958628979813	0.0204721033456744	0.003095784071350884	0.006936444605219197	0.001132351281489922	0.02022782193680436	0.001908781709561862	0.04387835736006623	0.1962831878783629	0.2153070967080477	0.1956043831196149	0.2178846190824711	0.1312689045605608	0.1277650392681644	0.07066353529473279	0.1035406877269216	0.047143593988623	0.06636415364131955	0.002067626648805791	0.01516678613750431	0.001078068874144806	0.027794398037021	0.001006182951203584	0.04655786964753161	0.001003735499850863	0.0660928884210389	0.001020989350387156	0.01262230049757835	0.0418564532723222	0.06795516913820415	0.1112752512807603	0.1243196247052118	0.001682835112238975	0.01859892145291075	0.01667084005346622	0.02406453474674828	0.05071947824863627	0.06584030166442616	0.001096575418806268	0.009603671179926665	0.002513355116478052	0.009799374973770465	0.001606316131360941	0.08322945694741728	0.001054460712956485	0.04460036833269559	0.1857610056023039	0.2044571662542111	0.001041247812145211	0.05450430352236924	0.003776586291851195	0.03213956752939285	0.01617261516981658	0.02951714334688889	0.001022972984484211	0.01599610388437166	0.001021902636795191	0.01840383203915315	0.00213452307442479	0.01943115869729243	0.001166205922818038	0.03189694335894997	0.005210045930947232	0.01273731767618149	0.003332898472245761	0.01850983904006953	0.001002528971124695	0.02920809886171208	0.03046798224124698	0.02573707314972649	0.2664868061411016	0.2934804088148887	0.001049951510356025	0.0094390510035136	0.001021195063704714	0.04435977725271988	0.01244717127920366	0.0112896274341709	0.0107787087558738	0.006868420998511862	0.0107891835738118	0.0077010201858037	0.01778583509534336	0.01507601115739623	0.00213006975402412	0.02909467089514413	0.01129771111351723	0.004955727470802283	-0.007040227265093436	0.008778295163019319	0.001008793538749422	0.001007837584311076	0.001001591318392084	0.00100357145943533	0.09718569333275699	0.01974272094575668	0.02894217912344848	0.001021543905370643	0.001005149018795028	0.001022313885936287	0.00106560759152638	0.001033294201626356	0.3495185908375811	0.3863247112308644	0.001000842473307593	0.001011683363147931	0.5381684215390364	0.001012750924905399	0.3602855322527704	0.001004243446289059	0.001019030959176969	0.001026524039233837	0.00716622677646563	0.04080372905928383	0.001091760530671665	0.001004287608260233	0.1890480497146544	0.007153204389404726	0.001004406484443449	0.001009177223147532	0.1906337700732829	0.08355863884971838	0.001005803670573296	0.001008231432565549	0.1915781479896002	0.6306004854445162	0.001010384457440606	0.04983866208262365	0.001003770340857109	0.001004831610124144	0.001002080570683307	0.001004057260176145	0.007613177006099429	0.006919525922866022	0.001300991571427055	0.00105197894970201	0.001359864753072455	0.2137580062954629	0.2092647078736407	0.1474204835491023	0.06132652440447271	0.04792336557103388	0.001879776160242022	0.001073263885961628	0.001006482266615735	0.001003967111820305	0.001019698320294697	0.04761435539302393	0.1113298747955506	0.001150035252835169	0.01640609523906064	0.04899690969906276	0.001068774632685558	0.001305263564950367	0.001112486823753382	0.001034733810097015	0.2002302190734201	0.001043472698034383	0.007509428474260278	0.01437984036548817	0.001021230380572702	0.001017821764997131	0.001111086657051629	0.001090789732746425	0.01289960937167161	0.00594226867450607	0.001002201158499312	0.03047501669132153	0.2810487418217568	0.001048449915712361	0.001021031711417069	0.007946033236236584	0.006817188675845492	0.006916139831357498	0.0150061908266613	0.01516556514513655	0.002502273228399348	0.0274244796128413	0.01193692951119457	0.006960293539006858	-0.00710266121508446	0.009002888301557906	-3.474066541772351	-0.8264806062776519	0.07749314607037525	0.09490242499863233	0.01647088186166049	-0.01579458580582596	1.08724318231929	-2.267843861754777	-2.005837591863637	0.001123367590864904	-0.0232013674883155	0.07310529469686342	0.001400228588045347	0.01440979914324052	2.790724335131724	2.420650727200393	-0.007867582903865411	-0.05924500788875038	0.5098603124195112	0.01192123684386623	0.8375476306474339	0.02462200855493231	0.01895944426462999	0.02057765114161639	-0.2677350176817382	0.511787271978118	-0.3485436661519622	-0.06217297047051416	1.707642861178061	-0.08113177070353518	-0.04298874508434856	0.005293283469235221	-1.020130649185796	0.5228306699305137	-0.007532389984869371	-0.009426751961773549	2.74782601594346	0.7428551753132761	-0.3069803769294512	0.8811067955121471	0.01653935844875565	0.004497695154926472	0.004042839910887845	0.003517974194063201	-0.3527852298332753	-0.3638893635925187	-0.07760743233309504	0.117381463878078	0.2445876597582579	0.1965541569910974	-0.06480352194067804	0.7821056598414409	-0.4545778387439353	0.06320134442334474	-0.02248863954414358	-0.02159041318198726	0.4180716745985166	0.6446694583043653	-0.001618717184901127	0.1712569715242655	-0.378577392420499	0.000940189316610735	-0.01973066168807287	-0.1410312029258685	0.04838945378832014	-0.05838682110935131	0.2582577312875126	0.1113658343094544	0.2912274151599158	-0.01717682451567452	0.5856469380900833	-0.1033153783574504	0.05943591628671073	0.0005580941951697737	-0.1724773263479367	0.03680406810728767	0.5279308528610281	0.2326139250469257	-0.01263957491161162	-0.03989180814375541	-0.7606076692881144	-0.02580026706211595	0.1039458715706522	-0.1594816723460634	-0.1074715494220098	-0.1154823623374443	-1.787880828522759e-13	-1.342554385238329e-13
0.42	-0.05491022769918502	-0.02693884484784768	-0.05216331581135971	0.765354841136715	0.9109869560537288	0.007536294838510657	0.4971844473482538	-0.0002526604986099305	0.006077682693837903	-0.1536942615474964	0.0628536060370186	0.02874798974525037	-0.02408363332461393	0.0667699608314207	0.01959250732283856	0.1367403867663151	0.109310247513732	-0.1367403867663108	-0.1093102475137396	0.08693379580684614	-0.1584530612732692	-0.005616135212115607	-0.3660025566302159	-0.01889823150935372	0.005578235227059297	0.08414684884938739	0.2674506487976396	0.8740066528509707	0.5737217238280964	0.125094952100292	-0.06023866207501948	0.05586046599856385	0.2411635902547073	-0.1982896044047932	0.03739373407596153	-0.9089079874855533	1.403417086366544	-0.2554323973069167	0.02261291648861042	-0.279554203810262	-0.4435919801398358	1.060484066415782	-1.064721579727097	-0.3701753105999661	0.005187277561903913	-0.05034025989986207	-0.05089880192951108	0.9710465529425735	-4.791409582992138	0.7750169466266108	4.791409582992138	-0.7750169466266106	1.291520263073581	-0.2186547746606853	-0.1082554705721431	-0.6183024449110012	0.1572043727827686	0.2424544809954605	-0.07741582405763939	0.435882940951219	1.202955780795507	-0.2475462959043102	1.053833785660612	1.237897492636103	0.1466173172003438	3.017575539119867	0.001009137907086481	0.02252027393605151	0.001008144567812226	0.02975666193649994	0.001001638288588319	0.004263882709918191	0.001003531426679563	0.004866300995551234	0.08612064969473177	0.1111355385703716	0.03776463766925503	0.06551403301681186	0.04592976770682851	0.06785440051693156	0.001021289917201479	0.007912659696580752	0.001005514869500574	0.02455189788986917	0.001022340555638126	0.02872318661050738	0.001063053184323092	0.01991140674028793	0.001031926511985419	0.03697651561499253	0.2925732863995312	0.2611594657579813	0.3255772685199262	0.2904093128652152	0.001000843219449636	0.005081092964104762	0.001010796130351686	0.01600594035880051	0.5161440966848616	0.4867275492238377	0.001012729164079576	0.01766523653259827	0.3491974363276896	0.3692634277566418	0.001016490133909955	0.01172919725400732	0.001018836371307935	0.0080412609359602	0.001027014067577731	0.01197068869755716	0.01034238765294262	0.06439553370585842	0.03846464440689901	0.06672448499293644	0.004369616652118507	0.01139694097841666	0.001004119690187234	0.02052435309370394	0.1678396485568208	0.1715250319650275	0.00826698200715628	0.0265039929532325	0.001004356723979829	0.004762767768490508	0.001009936800636326	0.0176809977039663	0.2038758426901858	0.2327458488254589	0.07877533209844535	0.1114065521960789	0.001005699205590513	0.001219386939026294	0.001008201083212491	0.007697320499146925	0.1525188311338956	0.1444292243806734	0.6169403990353305	0.5806494455050425	0.003060284056490345	0.02066766145135012	0.0424405888076524	0.04232337686664883	0.001003679050794285	0.03691110423159684	0.001012203880657702	0.006570795529418616	0.001006900697688048	0.003966254665114384	0.001009452829140384	0.004316047168864933	0.01053345160634006	0.01961440320981616	0.01010186873822561	0.01761332313938702	0.002169919537526786	0.006326775876412357	0.001100394603648677	0.02141720633317509	0.001732106368902806	0.04637939540895485	0.2044345687448199	0.2166291913220756	0.2006603961838942	0.2166028664606889	0.1386883063159262	0.1349097049385118	0.0639271729377361	0.09728177420397213	0.04753734276514338	0.06697320096263017	0.001757389820234352	0.01485985874407501	0.001071213052549651	0.02763583163301554	0.001006425599328721	0.05071885515190729	0.001003917770404437	0.07254644640464072	0.001018846932648497	0.01259147697125305	0.04438294880296838	0.06864494025247798	0.1095714786184887	0.1184812058773309	0.001425431737182121	0.01872154167760231	0.01713714590593231	0.02444789406859071	0.04780473766267759	0.06243004040012618	0.001077384876455479	0.01019962777765377	0.001983825476719089	0.009462177038816365	0.001372981418893135	0.08556852044584429	0.001045054946222936	0.04563185798968748	0.1918457025397924	0.2064385318240518	0.001042734283044642	0.05427125187631327	0.007307759555514447	0.03921670827530214	0.01501132333464764	0.02846279972603898	0.001021951660416327	0.01678896901700075	0.001019528021086982	0.01839938909452297	0.001620518724921461	0.01796115892102399	0.001135454088091696	0.03225584484412809	0.0117839185394055	0.01956517292866541	0.005519308449035974	0.02125452335579235	0.001002294785640003	0.02913901260732081	0.03040037976236137	0.02526627906290339	0.2706236623015045	0.2858427328580505	0.001045821974022489	0.009277936593960602	0.001021333254121141	0.04555939225939256	0.008435639355773012	0.009051450794962463	0.007310755102554685	0.005358198495910238	0.007342641068964231	0.006094011199772167	0.01533830965909369	0.01498034138894184	0.002473940604513954	0.02694882255382903	0.01265454675336184	0.006971433305571631	-0.007088986714722997	0.008754976765556087	0.001008845934144542	0.001008125687478356	0.001001562487046774	0.001003723394026767	0.1130744379312153	0.001028094207189773	0.004111219421047598	0.001026204555052586	0.001005128774069659	0.001023733933177972	0.001077274671737382	0.001035766359798998	0.3796177159967019	0.4140402071531188	0.00100084072167538	0.001013373899782866	0.5317910761157193	0.001013294512501908	0.3685288917138309	0.00100454643499868	0.001019747840395422	0.001026493942700397	0.002255216822203681	0.05164956164551077	0.00109604224682006	0.001004753312287568	0.2087251334404197	0.00857750551618355	0.001004625408078264	0.001008707596441078	0.1827284974325076	0.08948940294548388	0.001006196339087558	0.00100848888382041	0.2363369106927251	0.6323450919826308	0.001005827866030355	0.07290892789294727	0.001003999502510557	0.001004340541987446	0.00100184922851643	0.001003622224152939	0.005736213824432226	0.005705247638806185	0.001065144321115544	0.001075663853556538	0.001669885433933603	0.2222916144585427	0.2094005884233431	0.1521505884797448	0.05029682070818377	0.04810600770430407	0.001092407126642799	0.001057025561879876	0.001006835323579366	0.001004220703517933	0.001014263949400001	0.04741792879707587	0.1037749067386485	0.001143870951325223	0.01859003113473436	0.0405243192413811	0.001047918200614002	0.001483447740113489	0.001125594478966557	0.001034971890410283	0.2036668907493558	0.00104496523953603	0.01382550264443607	0.01319570166481225	0.001020571707089396	0.001016340491455633	0.001028575114556688	0.001110273273499056	0.02351304882323086	0.00932435514355039	0.001001927159085378	0.03020574871615055	0.2763415029899217	0.001036282664599888	0.001021804973308332	0.001073074818816366	0.001030772905360872	0.001054858877836628	0.01305684363906038	0.01479205974238989	0.002803645143061266	0.02456514568300759	0.01437019101429008	0.008992709023623483	-0.007130908914171669	0.008607702600091933	-3.320103922114417	-0.7249326330982359	0.02511038531539629	0.09654691534089282	-0.01024752058951794	-0.01529896956625271	1.120708153754995	-2.249144702337354	-2.379066721646633	-0.001868581604446336	-0.03026673803002	0.08499155232649097	-0.002476083408141406	0.007529607392891403	2.383111398919766	2.036597177057324	-0.01742919552240261	-0.02405248970342125	-0.1913793734937625	0.00451780216227096	0.940804871554169	0.02059436311158172	-0.0007395353589968724	0.005471123423369006	-0.2052190111564718	0.8145550002584211	-0.1621816614514535	-0.09800228784563474	1.625759969372197	0.02439525536551696	0.07094925238973611	-0.0146299225661605	-1.031397267239033	0.5131483130993216	-0.007186147684233766	-0.01195301713870752	2.596667566996159	0.6232214923980328	-0.08571210322612226	1.037350983828097	-0.007768403022695458	0.02025926115891458	0.01194540648563978	0.01188165787841692	-0.25899287330899	-0.2196459417257158	-0.05325043649470087	0.1246904375240543	0.2491399885144346	0.158767542301562	-0.05243296196709292	0.6570940223692419	-0.7934992483439073	0.05625032929803812	-0.03529260375212283	-0.01024670458186464	0.4056676269625029	0.6298836446874433	-0.005785644722222617	-0.01727256861939985	-0.7671389894629185	0.02328807393639587	0.08368521298493196	-0.5204687752226369	0.07377127318795362	-0.01597059137131986	0.1555396838573339	0.0807716655064427	0.179689592284268	-0.02557322465247163	0.7893950197010818	-0.1081756416815214	0.1078653733793049	-0.001821351216422584	-0.1225415205471818	0.03475960620466897	0.7993960294019191	0.3011850162858196	-0.01002818352144949	-0.05629443445522728	-0.4516428611671371	-0.004889444657967396	0.1394721198159709	-0.2829863041842282	-0.1899001388408293	-0.2001646326691717	-2.65767988862307e-13	4.274848378294071e-15
0.43	-0.05645906907202564	-0.02677148178156951	-0.06128390701570039	0.77950159887395	0.9085382910490168	0.007796224012180975	0.4942390080475763	-0.005369352086843788	0.01830092206940509	-0.1647159508675846	0.0590977105723868	0.02760958861625271	-0.02485393350280642	0.06626349441431161	0.02936986188986391	0.09273213122755884	0.1173447624998489	-0.09273213122755336	-0.1173447624998506	0.0994415081722809	-0.1604412202411609	-0.006694220551596638	-0.3717369131820673	-0.01749785988663285	0.007997690837379905	0.08293984681036451	0.2705782402517734	0.8855784381974419	0.5712338728947443	0.1326047917965979	-0.04626273948026072	0.05743169205111471	0.2734861378075806	-0.1184923932995952	-0.004719655519500687	-0.9079120595469752	1.426188963745835	-0.2342801347174736	0.02845645576324062	-0.2936782463494257	-0.5742674085983356	1.371971054599896	-1.131311092279199	-0.3796028961293143	-0.2384785324275423	-0.09399520498751585	-0.04824505285203969	0.9774163293335225	-3.994908814267541	0.8341740857115126	3.994908814267537	-0.8341740857115136	1.207554252384808	-0.1792990612133965	-0.1080725488759553	-0.5270390371458988	0.1240294794770754	0.2419214230234946	-0.1491405501304814	0.1880581036021236	1.104906856765657	-0.256849772838233	0.4598418611982127	1.553506105030888	0.1639144744726281	3.440829758393857	0.001008962592198809	0.02318752918453654	0.001008155252281955	0.03083059147858038	0.001001589175450458	0.004335776880322782	0.001003612287003556	0.004698792953062643	0.09874456981393087	0.1208967974585057	0.02069905335115935	0.04652080460950746	0.02635157485603526	0.04660497398032247	0.00104065755313228	0.007928997192413165	0.001005270294569408	0.0242529188868148	0.00102429089576405	0.02962910248593739	0.001078187860504084	0.01986373972188031	0.002017304974517633	0.0376615313782031	0.3226648725612881	0.2823158883323031	0.3553329213746339	0.3083474717300356	0.001000839269365183	0.004949268867470096	0.001012043443077392	0.01545085526869849	0.5193448786129078	0.4837864247843355	0.001013011274738451	0.01775928494024989	0.3571583171668154	0.3790782615653195	0.0010106328345386	0.01192285056083042	0.001019435411261747	0.008082535992186326	0.001026613970893652	0.01212789993848195	0.0063019538364968	0.06354750448851121	0.05128407978186614	0.07729703624336949	0.002767980954894095	0.01016122790966887	0.001004567553009271	0.01937141946850063	0.1846864861765986	0.1864902805833809	0.008558595490843833	0.02686925843914004	0.0010045565468326	0.004619248927287283	0.001009202990973827	0.01765441438429689	0.1974353912090897	0.2235658421329278	0.08423925885390365	0.1160965309652335	0.001005935802323915	0.001142529627159437	0.001008289008928924	0.00758735275347342	0.1884528360804427	0.1686770059297206	0.6212401141420986	0.5864724244777124	0.002056473770368119	0.0196095150146338	0.05790931075568493	0.05196315727704192	0.001003881498861325	0.03664145968431695	0.001008378125675931	0.006680698611484026	0.001004436688668859	0.004038772525095301	0.001006609838194696	0.004385096042416033	0.00899326585926696	0.01847394784089088	0.008934602438106154	0.01678002247921003	0.001629162939050468	0.006021222703983665	0.001958497419313178	0.02344414933501708	0.002907678060479017	0.04975939305948329	0.212723861114904	0.219091043235277	0.2055437880583884	0.2183610732846743	0.1453922801898531	0.141553089603618	0.05274592869167724	0.08701936172271632	0.04765953488948824	0.06736211793040942	0.001431293921669573	0.01465260320480771	0.001060617666369691	0.02759777870839076	0.001006748132173411	0.0544472982923354	0.001004168972096746	0.07835441633211436	0.001017081685130437	0.01257280153159748	0.04063476897485002	0.0645803678402838	0.09844195163951286	0.1052032442996317	0.001730456828924543	0.01939661294638666	0.01741048863176406	0.02466438241085631	0.04476992818755818	0.05869505670991424	0.003083747802382548	0.01315493632919296	0.002435570472734805	0.01002308451608802	0.001274712151924064	0.08686714779776396	0.001049713001519572	0.04610292163809445	0.202434570630554	0.2109127001856705	0.001046928912825741	0.05405924289168602	0.01176382440225412	0.0467713981592506	0.01342568674212101	0.02700215228844064	0.001021166229754295	0.01791079896306625	0.001017398545572152	0.01838589036519214	0.001329986244423768	0.01692087516544805	0.00117595054217527	0.03261713615651479	0.01699287817643053	0.02525567875829779	0.007292857361909399	0.02343454428559746	0.001002095898171234	0.02896392408531651	0.02789492694403814	0.02370739113274822	0.2743553125361735	0.2866110487699659	0.00103848569819908	0.009315221818921669	0.001021162550505413	0.04719016693616543	0.004862650261197855	0.006939303649769617	0.004260504362199508	0.003982662102543573	0.004287019245929603	0.004625498363167111	0.01272448181141718	0.01433049384127368	0.002618644123107923	0.02447145376276772	0.01407594323871575	0.008955424587731936	-0.007196863502532545	0.008380659974627494	0.001008724476333594	0.001008200793587566	0.00100151740136317	0.001003673628342181	0.1185066145377842	0.001020717986611391	0.00257031742125996	0.001090098761154596	0.001004920157509012	0.001028509367656166	0.001108044419448682	0.004744964305865405	0.3833873975835999	0.4172112838540286	0.001000830451669405	0.001013314143586927	0.5222694577551218	0.0010133136353153	0.3781321617713931	0.001004529077961265	0.001020321999199873	0.001025946800252941	0.001744773532733845	0.07965555135503138	0.001074661093949142	0.001005270811821896	0.215080831211569	0.009118584889690166	0.001004882181352933	0.00100821228089764	0.1897114564978095	0.09326203472801155	0.001006169914801719	0.001008288821918538	0.2546775628105673	0.6310917420161524	0.001005128318049902	0.08005237857286804	0.001004170596982719	0.001004444106130456	0.001001892052694786	0.001003675619267345	0.008691981818109748	0.009352223685922832	0.001063837014816592	0.004357586277206576	0.006225447296191168	0.2311738945121836	0.2178536601238301	0.1586953890283581	0.02882793368374952	0.04755191205092116	0.001090091491103446	0.001043296503560162	0.001007294010980873	0.001004607806970161	0.001016074187876062	0.02648910608099863	0.06447338944929192	0.00281404899068711	0.01696394482468499	0.04158798471916004	0.008678140198631354	0.004113061043961418	0.001211851027543073	0.00107113572582294	0.2350613695280899	0.001056650265191952	0.01885233456088893	0.01042292676224433	0.001020160192495652	0.001014202423815984	0.001025808714790242	0.001309366833575325	0.02193726498830324	0.009045295963793444	0.001001856569119551	0.02060034678914269	0.2859098222770342	0.001026253316660303	0.001020291030683843	0.001053169429318011	0.001023386118814735	0.001040821066791338	0.009844764501626154	0.01331139357271261	0.002615346825739379	0.02191913143551447	0.01526194150361011	0.01090958832117891	-0.007357503961030624	0.007824709083327278	-3.181811661991959	-0.6258793453962225	0.08854822519317194	0.1145309103157831	0.01592369308552739	-0.01739682655224388	0.8387009522643309	-1.512940838290808	-1.799082298289822	0.003457539166403633	-0.02907308829679399	0.09610256073344352	-0.006881970774711363	0.1216081164657542	1.832611136716816	1.539641961597524	-0.01106058841932367	-0.07284580651998075	-0.4206538862053954	0.01164221110100756	1.006465409774922	0.0186908247067034	0.004757093283470443	0.02075103795670862	0.02537275647486995	1.303260171762776	-0.086389887872324	-0.1320895957830309	1.346821945321625	0.04587182410977441	-0.05912025778863885	0.003589929194826771	-0.7786997364839702	0.4285866373441405	-0.00774273327300469	-0.01048525597516369	2.232816704059998	0.5302833894067275	-0.1038812656478437	0.8750463574341616	-0.04534511644819478	0.00657316080552047	0.005079043897722534	0.004591585530176247	0.01053802523032505	0.03855994596070358	-0.01375268761226192	0.2699216636624343	0.4050582052640336	0.3067184082997224	0.3560414864296749	0.6560289420404346	-1.258849795373387	0.02160681363701939	-0.008246402395415509	0.002065926709064875	0.3415338391525738	0.5316096837229466	0.0008742229572558353	-0.7596707484852975	-1.819212411696961	0.1061377279933904	-0.03260939693584824	-0.2397503663567215	0.491710853398642	0.1170211787003385	0.08811574270468012	0.017635194113493	0.7033394911239929	-0.01509662457598568	0.7187392912705601	-0.1797934984427544	0.1211797529319383	-0.0008348834336021952	-0.08558030942649944	0.03637654638048915	0.3620716515959739	0.1465400439326544	-0.02019584120457562	-0.2623337240214251	0.4867841643183657	0.01065736236374928	0.1848502695593705	-0.1488864502852095	-0.0927953223194255	-0.1013515707626186	-3.261604022291387e-13	1.185426987801243e-13
0.44	-0.05742035002787802	-0.0270492086520936	-0.07017559312557972	0.7938837104649014	0.9063017627374208	0.008087094704023251	0.491627990620927	-0.0116284300924511	0.03327324870387982	-0.1761543795530244	0.05528956583836007	0.02386619851540053	-0.02576904600805619	0.06584804834674381	0.03900067328688549	0.05714886469078399	0.1260394899303066	-0.05714886469078305	-0.1260394899303052	0.111035521701962	-0.1620454833434943	-0.007791805220684078	-0.3765127408069401	-0.01639445136553446	0.01042635932662405	0.08146091851911873	0.2711802659442009	0.8959749013516188	0.5684482107298532	0.134525943476336	-0.02924415840004968	0.05906448711127184	0.3098581011613565	-0.08077752100602875	-0.0516242532810826	-0.8631269685931163	1.450487857109832	-0.213005058675459	0.02880122012300193	-0.2126698290025802	-0.6720692636178375	1.610301518197399	-1.148069452799973	-0.3806251644831107	-0.5158105168086757	-0.07930272518242641	-0.03269473206619664	0.94173791893833	-3.106411782595846	0.9070594354950098	3.106411782595845	-0.9070594354950096	1.108780495922843	-0.1418756015487588	-0.1121553364933064	-0.4265966595156556	0.09781175245793415	0.2442970567801863	-0.1318010745019692	-0.06923021139140546	0.9678913423370471	-0.3071085422121661	-0.06390381764018649	1.846429189727106	0.1589311187215697	3.82745869930015	0.001008814218935583	0.02389538965570743	0.001008198163486978	0.03197311848746896	0.001001542076878726	0.004408303339249233	0.001003627801325945	0.004534480712065935	0.1081138956672856	0.1280527041835338	0.01142783676810398	0.03598641906769487	0.0148216133079025	0.03330748029886185	0.001082296223205215	0.007948239647237012	0.001005043707733055	0.02397955560961394	0.001027654426066463	0.03064345658464007	0.001101142209574807	0.01977727431466188	0.00435681359668741	0.03925136936855218	0.343313214685703	0.2975004489077512	0.3758229961502991	0.3209742994109664	0.001000832157592237	0.004817381902951941	0.001012636899622359	0.01483139866449252	0.518691308945872	0.4778383040637116	0.001013161827326772	0.01784508738918952	0.3656155774359709	0.3890788063440048	0.001007696886485873	0.0121141042773632	0.001020022003894854	0.008051653734751332	0.001026140316966624	0.01228130772010729	0.003983848793555864	0.06469818061111662	0.07064334276696238	0.09285578686689075	0.001950128978151313	0.009640564509164042	0.001005050251286181	0.01789245800626362	0.1972582928432734	0.1980521146919224	0.008972979035317128	0.02736570908116791	0.001004784859347822	0.004391017870333289	0.001008588460053623	0.01763832962842192	0.1959972708289919	0.217689940791448	0.08892833443004754	0.12005306887521	0.001006040822652052	0.001073383901903823	0.001008232869382853	0.007478720899953777	0.2164274391033841	0.1886841176868153	0.6239062898710329	0.5910332950385943	0.001551856042913699	0.01903075450796907	0.06927433864140078	0.05951312919898899	0.001004068262119307	0.03602050970224884	0.001006517980884999	0.006799294856573735	0.001003226717518811	0.004118253110819121	0.001005215750275347	0.004461148253443886	0.009662123010778977	0.01941788822838334	0.01013369448144635	0.01809600478399864	0.001357476681283399	0.005933872331956003	0.004022378245267031	0.02660010962279102	0.005759331302056267	0.05404453278763462	0.2211615794314833	0.2222258708472992	0.2117265152676722	0.22276303938259	0.1519772898585219	0.1477192044070861	0.03657444816502317	0.07210744734712753	0.04747073548217325	0.06740681222295604	0.001266866872777945	0.01465317273027066	0.001048454583582543	0.02766574630828297	0.001007138776026563	0.05757978869556923	0.001004488158762524	0.08317662693743448	0.001017105031041296	0.01258543475393082	0.02876109719484042	0.05417094858956525	0.074880801932941	0.08348177593116596	0.002716436045153677	0.02073252720079873	0.01676197413306823	0.023951269081939	0.04361580514673544	0.05737058500223247	0.007868155878318675	0.01952225317116111	0.003971350643040752	0.01157998244988247	0.001268686739565201	0.08700943442298473	0.0010701300523183	0.04606844447067202	0.2205953110594859	0.2202692298682013	0.001054870244015146	0.0540039583387238	0.01646087184945753	0.05353542078425336	0.01125380446622999	0.0249501367050948	0.001020567844173802	0.01930614681764046	0.001015264766601385	0.01838356165952569	0.001183184391060849	0.01624825115532896	0.001295744096593414	0.0329609335738841	0.01886789608903727	0.02727393626199275	0.00804706792757323	0.02441974171950738	0.001001961191971079	0.02883096937673791	0.02197684000996913	0.01988259313357579	0.2801067507760023	0.2932079785597756	0.001029802177671441	0.009457301295565561	0.00102031991053175	0.0492197467309843	0.003033953792005863	0.00588485528057785	0.002708329257397276	0.003350528399834825	0.002728707930264289	0.003910707062242413	0.009711819770568859	0.01312676721226619	0.00254134641775815	0.0218816546674185	0.01514424239338032	0.01089467454682221	-0.007383885796374892	0.00773389203314148	0.001008603018520074	0.001008275899695236	0.001001472315679505	0.001003623862658057	0.1239387911443534	0.001013341766029219	0.001029415421469095	0.001153992967254775	0.001004711540947877	0.001033284802136672	0.00113881416716804	0.008454162251934308	0.3871570791704979	0.4203823605549384	0.001000820181665313	0.00101325438739299	0.512747839394524	0.001013332758127786	0.387735431828955	0.001004511720924155	0.001020896158002721	0.00102539965780477	0.0012343302432643	0.1076615410645515	0.001053279941077922	0.00100578831135726	0.2214365289827186	0.009659664263193512	0.001005138954631967	0.001007716965343862	0.1966944155631112	0.09703466651053949	0.00100614349051595	0.001008088760016577	0.2730182149284095	0.629838392049674	0.001004428770070969	0.08719582925278918	0.00100434169145619	0.001004547670275669	0.001001934876877309	0.001003729014384029	0.01164774981178849	0.01299919973304049	0.00106252970852836	0.007639508700858913	0.01078100915844811	0.240056174565824	0.2263067318243164	0.1652401895769719	0.007359046659319564	0.04699781639753838	0.001087775855565153	0.001029567445242005	0.001007752698382796	0.001004994910423062	0.001017884426353732	0.005560283364921707	0.02517187215993745	0.004484227030049221	0.01533785851463687	0.04265165019694061	0.01630836219665171	0.006742674347809837	0.001298107576112639	0.001107299561233294	0.2664558483068233	0.001068335290849099	0.02387916647734109	0.007650151859676354	0.001019748677909977	0.001012064356181112	0.001023042315024481	0.00150846039365216	0.02036148115337608	0.008766236784036579	0.001001785979156197	0.01099494486213613	0.2954781415641454	0.001016223968723582	0.001018777088063057	0.001033264039819842	0.001015999332269258	0.001026783255746441	0.006632685364191935	0.01183072740303553	0.002427048508417554	0.01927311718802139	0.01615369199293015	0.01282646761873419	-0.007584099007889585	0.00704171556656271	-3.081784983265359	-0.5948985209969748	0.03323142980910684	0.1102664086866375	-0.01012106295335075	-0.01465980927040439	0.5996377211376818	-0.557376129234888	-0.7886801506152153	-0.001287589865402157	-0.02514359285915696	0.106679196980526	-0.01023576118077712	0.1884940528122525	1.188738999144879	0.9743309402791398	-0.01744176914619248	-0.03692679250942476	-0.7927786297230682	0.002868610411149373	0.9779470655539203	0.02011444506834378	-0.01517099813758322	0.00471043151562256	0.1945220568353929	1.811794874876725	-0.01917172783586767	-0.1632078552543291	0.9450770674106101	0.05063228657462412	0.05400680931763704	-0.01253021687661316	-0.3705761970294651	0.3664601412636875	-0.005643830360467166	-0.01168583871853925	1.748533608604286	0.3707998100400044	0.01016508280411038	0.6193892861391385	-0.07802948998876187	0.02199789376576417	0.0133379516349462	0.01328232537471303	0.1578862779580167	0.2102106512671659	-0.009609876393369417	0.3504938947121108	0.4301684040334045	0.2933626820653339	0.4763188928184895	0.561640050042849	-1.723399627215537	-0.01259420574889788	0.006272409191797936	0.01095740032633568	0.2864770795261735	0.432731780259368	0.0004760876968560847	-1.28624193631324	-2.455840347596804	0.1554566710486561	-0.1022351212352616	-0.03836637871845429	0.756172931270045	0.1832274998895302	-0.07572846153354225	-0.02033649766392663	1.156161856464521	0.005771661679766118	0.6312615679011579	-0.2264492708308513	0.1625689550858612	0.000412654453661878	-0.04900957145449644	0.03126082720039142	0.06494636421313513	0.06222031709774833	-0.001601420834739029	-0.509476448256305	0.7140799144108577	0.01606940568547729	0.2192331434258757	-0.07144654899088058	-0.04121960070560206	-0.04942032554028054	-2.270278597367734e-13	8.723593018017123e-14
[truncated: 473,601 more chars]
