# Supplementary material for: Transtibial limb loss does not increase metabolic cost in three-dimensional computer simulations of human walking
Source: PeerJ. 2021 Aug 4;9:e11960. doi: 10.7717/peerj.11960 (PMC8349165; doi:10.7717/peerj.11960)
Supplement: Supplemental Information 1 — Each subject’s simulation output and Matlab code for generating plots presenting the data. [file peerj-09-11960-s001.zip › TTA3D_solns_rev/Pre/soln_walk_N50_wm100_S24.sto]

num_controls=92
num_derivatives=84
num_iterations=570
num_multipliers=2
num_parameters=0
num_slacks=2
num_states=242
objective=0.812907
objective_auxiliary_derivatives=0.001005
objective_contactAP=0.011629
objective_contactML=0.008686
objective_contactVE=0.007921
objective_control_effort=0.557971
objective_state_tracking=0.182780
objective_torsoGoal=0.042915
solver_duration=22371.185664
status=Solve_Succeeded
success=true
DataType=double
version=3
OpenSimVersion=4.2
endheader
time	/jointset/groundPelvis/pelvis_tilt/value	/jointset/groundPelvis/pelvis_list/value	/jointset/groundPelvis/pelvis_rotation/value	/jointset/groundPelvis/pelvis_tx/value	/jointset/groundPelvis/pelvis_ty/value	/jointset/groundPelvis/pelvis_tz/value	/jointset/hip_l/hip_flexion_l/value	/jointset/hip_l/hip_adduction_l/value	/jointset/hip_l/hip_rotation_l/value	/jointset/hip_r/hip_flexion_r/value	/jointset/hip_r/hip_adduction_r/value	/jointset/hip_r/hip_rotation_r/value	/jointset/lumbar/lumbar_ext/value	/jointset/lumbar/lumbar_bend/value	/jointset/lumbar/lumbar_rota/value	/jointset/patellofemoral_l/knee_angle_l_beta/value	/jointset/patellofemoral_r/knee_angle_r_beta/value	/jointset/knee_l/knee_angle_l/value	/jointset/knee_r/knee_angle_r/value	/jointset/shoulder_r/shoulder_flexion_r/value	/jointset/shoulder_r/shoulder_adduction_r/value	/jointset/shoulder_r/shoulder_rotation_r/value	/jointset/shoulder_l/shoulder_flexion_l/value	/jointset/shoulder_l/shoulder_adduction_l/value	/jointset/shoulder_l/shoulder_rotation_l/value	/jointset/ankle_l/ankle_angle_l/value	/jointset/ankle_r/ankle_angle_r/value	/jointset/elbow_r/elbow_flexion_r/value	/jointset/elbow_l/elbow_flexion_l/value	/jointset/subtalar_l/subtalar_angle_l/value	/jointset/subtalar_r/subtalar_angle_r/value	/jointset/mtp_l/mtp_angle_l/value	/jointset/mtp_r/mtp_angle_r/value	/jointset/groundPelvis/pelvis_tilt/speed	/jointset/groundPelvis/pelvis_list/speed	/jointset/groundPelvis/pelvis_rotation/speed	/jointset/groundPelvis/pelvis_tx/speed	/jointset/groundPelvis/pelvis_ty/speed	/jointset/groundPelvis/pelvis_tz/speed	/jointset/hip_l/hip_flexion_l/speed	/jointset/hip_l/hip_adduction_l/speed	/jointset/hip_l/hip_rotation_l/speed	/jointset/hip_r/hip_flexion_r/speed	/jointset/hip_r/hip_adduction_r/speed	/jointset/hip_r/hip_rotation_r/speed	/jointset/lumbar/lumbar_ext/speed	/jointset/lumbar/lumbar_bend/speed	/jointset/lumbar/lumbar_rota/speed	/jointset/patellofemoral_l/knee_angle_l_beta/speed	/jointset/patellofemoral_r/knee_angle_r_beta/speed	/jointset/knee_l/knee_angle_l/speed	/jointset/knee_r/knee_angle_r/speed	/jointset/shoulder_r/shoulder_flexion_r/speed	/jointset/shoulder_r/shoulder_adduction_r/speed	/jointset/shoulder_r/shoulder_rotation_r/speed	/jointset/shoulder_l/shoulder_flexion_l/speed	/jointset/shoulder_l/shoulder_adduction_l/speed	/jointset/shoulder_l/shoulder_rotation_l/speed	/jointset/ankle_l/ankle_angle_l/speed	/jointset/ankle_r/ankle_angle_r/speed	/jointset/elbow_r/elbow_flexion_r/speed	/jointset/elbow_l/elbow_flexion_l/speed	/jointset/subtalar_l/subtalar_angle_l/speed	/jointset/subtalar_r/subtalar_angle_r/speed	/jointset/mtp_l/mtp_angle_l/speed	/jointset/mtp_r/mtp_angle_r/speed	/forceset/addbrev_r/activation	/forceset/addbrev_r/normalized_tendon_force	/forceset/addlong_r/activation	/forceset/addlong_r/normalized_tendon_force	/forceset/addmagMid_r/activation	/forceset/addmagMid_r/normalized_tendon_force	/forceset/bflh_r/activation	/forceset/bflh_r/normalized_tendon_force	/forceset/bfsh_r/activation	/forceset/bfsh_r/normalized_tendon_force	/forceset/edl_r/activation	/forceset/edl_r/normalized_tendon_force	/forceset/ehl_r/activation	/forceset/ehl_r/normalized_tendon_force	/forceset/ercspn_r/activation	/forceset/ercspn_r/normalized_tendon_force	/forceset/extobl_r/activation	/forceset/extobl_r/normalized_tendon_force	/forceset/fdb_r/activation	/forceset/fdb_r/normalized_tendon_force	/forceset/fdl_r/activation	/forceset/fdl_r/normalized_tendon_force	/forceset/fhl_r/activation	/forceset/fhl_r/normalized_tendon_force	/forceset/gaslat_r/activation	/forceset/gaslat_r/normalized_tendon_force	/forceset/gasmed_r/activation	/forceset/gasmed_r/normalized_tendon_force	/forceset/glmax2_r/activation	/forceset/glmax2_r/normalized_tendon_force	/forceset/glmed2_r/activation	/forceset/glmed2_r/normalized_tendon_force	/forceset/glmin2_r/activation	/forceset/glmin2_r/normalized_tendon_force	/forceset/grac_r/activation	/forceset/grac_r/normalized_tendon_force	/forceset/iliacus_r/activation	/forceset/iliacus_r/normalized_tendon_force	/forceset/intobl_r/activation	/forceset/intobl_r/normalized_tendon_force	/forceset/obtext_r/activation	/forceset/obtext_r/normalized_tendon_force	/forceset/pect_r/activation	/forceset/pect_r/normalized_tendon_force	/forceset/perbrev_r/activation	/forceset/perbrev_r/normalized_tendon_force	/forceset/perlong_r/activation	/forceset/perlong_r/normalized_tendon_force	/forceset/pertert_r/activation	/forceset/pertert_r/normalized_tendon_force	/forceset/piri_r/activation	/forceset/piri_r/normalized_tendon_force	/forceset/popli_r/activation	/forceset/popli_r/normalized_tendon_force	/forceset/psoas_r/activation	/forceset/psoas_r/normalized_tendon_force	/forceset/quadfem_r/activation	/forceset/quadfem_r/normalized_tendon_force	/forceset/recabd_r/activation	/forceset/recabd_r/normalized_tendon_force	/forceset/recfem_r/activation	/forceset/recfem_r/normalized_tendon_force	/forceset/sart_r/activation	/forceset/sart_r/normalized_tendon_force	/forceset/semimem_r/activation	/forceset/semimem_r/normalized_tendon_force	/forceset/semiten_r/activation	/forceset/semiten_r/normalized_tendon_force	/forceset/soleus_r/activation	/forceset/soleus_r/normalized_tendon_force	/forceset/tfl_r/activation	/forceset/tfl_r/normalized_tendon_force	/forceset/tibant_r/activation	/forceset/tibant_r/normalized_tendon_force	/forceset/tibpost_r/activation	/forceset/tibpost_r/normalized_tendon_force	/forceset/tricox_r/activation	/forceset/tricox_r/normalized_tendon_force	/forceset/vasint_r/activation	/forceset/vasint_r/normalized_tendon_force	/forceset/vaslat_r/activation	/forceset/vaslat_r/normalized_tendon_force	/forceset/vasmed_r/activation	/forceset/vasmed_r/normalized_tendon_force	/forceset/addbrev_l/activation	/forceset/addbrev_l/normalized_tendon_force	/forceset/addlong_l/activation	/forceset/addlong_l/normalized_tendon_force	/forceset/addmagMid_l/activation	/forceset/addmagMid_l/normalized_tendon_force	/forceset/bflh_l/activation	/forceset/bflh_l/normalized_tendon_force	/forceset/bfsh_l/activation	/forceset/bfsh_l/normalized_tendon_force	/forceset/edl_l/activation	/forceset/edl_l/normalized_tendon_force	/forceset/ehl_l/activation	/forceset/ehl_l/normalized_tendon_force	/forceset/ercspn_l/activation	/forceset/ercspn_l/normalized_tendon_force	/forceset/extobl_l/activation	/forceset/extobl_l/normalized_tendon_force	/forceset/fdb_l/activation	/forceset/fdb_l/normalized_tendon_force	/forceset/fdl_l/activation	/forceset/fdl_l/normalized_tendon_force	/forceset/fhl_l/activation	/forceset/fhl_l/normalized_tendon_force	/forceset/gaslat_l/activation	/forceset/gaslat_l/normalized_tendon_force	/forceset/gasmed_l/activation	/forceset/gasmed_l/normalized_tendon_force	/forceset/glmax2_l/activation	/forceset/glmax2_l/normalized_tendon_force	/forceset/glmed2_l/activation	/forceset/glmed2_l/normalized_tendon_force	/forceset/glmin2_l/activation	/forceset/glmin2_l/normalized_tendon_force	/forceset/grac_l/activation	/forceset/grac_l/normalized_tendon_force	/forceset/iliacus_l/activation	/forceset/iliacus_l/normalized_tendon_force	/forceset/intobl_l/activation	/forceset/intobl_l/normalized_tendon_force	/forceset/obtext_l/activation	/forceset/obtext_l/normalized_tendon_force	/forceset/pect_l/activation	/forceset/pect_l/normalized_tendon_force	/forceset/perbrev_l/activation	/forceset/perbrev_l/normalized_tendon_force	/forceset/perlong_l/activation	/forceset/perlong_l/normalized_tendon_force	/forceset/pertert_l/activation	/forceset/pertert_l/normalized_tendon_force	/forceset/piri_l/activation	/forceset/piri_l/normalized_tendon_force	/forceset/popli_l/activation	/forceset/popli_l/normalized_tendon_force	/forceset/psoas_l/activation	/forceset/psoas_l/normalized_tendon_force	/forceset/quadfem_l/activation	/forceset/quadfem_l/normalized_tendon_force	/forceset/recabd_l/activation	/forceset/recabd_l/normalized_tendon_force	/forceset/recfem_l/activation	/forceset/recfem_l/normalized_tendon_force	/forceset/sart_l/activation	/forceset/sart_l/normalized_tendon_force	/forceset/semimem_l/activation	/forceset/semimem_l/normalized_tendon_force	/forceset/semiten_l/activation	/forceset/semiten_l/normalized_tendon_force	/forceset/soleus_l/activation	/forceset/soleus_l/normalized_tendon_force	/forceset/tfl_l/activation	/forceset/tfl_l/normalized_tendon_force	/forceset/tibant_l/activation	/forceset/tibant_l/normalized_tendon_force	/forceset/tibpost_l/activation	/forceset/tibpost_l/normalized_tendon_force	/forceset/tricox_l/activation	/forceset/tricox_l/normalized_tendon_force	/forceset/vasint_l/activation	/forceset/vasint_l/normalized_tendon_force	/forceset/vaslat_l/activation	/forceset/vaslat_l/normalized_tendon_force	/forceset/vasmed_l/activation	/forceset/vasmed_l/normalized_tendon_force	/forceset/shoulder_flexionAct_r/activation	/forceset/shoulder_adductionAct_r/activation	/forceset/shoulder_rotationAct_r/activation	/forceset/elbow_flexionAct_r/activation	/forceset/shoulder_flexionAct_l/activation	/forceset/shoulder_adductionAct_l/activation	/forceset/shoulder_rotationAct_l/activation	/forceset/elbow_flexionAct_l/activation	/forceset/addbrev_r	/forceset/addlong_r	/forceset/addmagMid_r	/forceset/bflh_r	/forceset/bfsh_r	/forceset/edl_r	/forceset/ehl_r	/forceset/ercspn_r	/forceset/extobl_r	/forceset/fdb_r	/forceset/fdl_r	/forceset/fhl_r	/forceset/gaslat_r	/forceset/gasmed_r	/forceset/glmax2_r	/forceset/glmed2_r	/forceset/glmin2_r	/forceset/grac_r	/forceset/iliacus_r	/forceset/intobl_r	/forceset/obtext_r	/forceset/pect_r	/forceset/perbrev_r	/forceset/perlong_r	/forceset/pertert_r	/forceset/piri_r	/forceset/popli_r	/forceset/psoas_r	/forceset/quadfem_r	/forceset/recabd_r	/forceset/recfem_r	/forceset/sart_r	/forceset/semimem_r	/forceset/semiten_r	/forceset/soleus_r	/forceset/tfl_r	/forceset/tibant_r	/forceset/tibpost_r	/forceset/tricox_r	/forceset/vasint_r	/forceset/vaslat_r	/forceset/vasmed_r	/forceset/addbrev_l	/forceset/addlong_l	/forceset/addmagMid_l	/forceset/bflh_l	/forceset/bfsh_l	/forceset/edl_l	/forceset/ehl_l	/forceset/ercspn_l	/forceset/extobl_l	/forceset/fdb_l	/forceset/fdl_l	/forceset/fhl_l	/forceset/gaslat_l	/forceset/gasmed_l	/forceset/glmax2_l	/forceset/glmed2_l	/forceset/glmin2_l	/forceset/grac_l	/forceset/iliacus_l	/forceset/intobl_l	/forceset/obtext_l	/forceset/pect_l	/forceset/perbrev_l	/forceset/perlong_l	/forceset/pertert_l	/forceset/piri_l	/forceset/popli_l	/forceset/psoas_l	/forceset/quadfem_l	/forceset/recabd_l	/forceset/recfem_l	/forceset/sart_l	/forceset/semimem_l	/forceset/semiten_l	/forceset/soleus_l	/forceset/tfl_l	/forceset/tibant_l	/forceset/tibpost_l	/forceset/tricox_l	/forceset/vasint_l	/forceset/vaslat_l	/forceset/vasmed_l	/forceset/shoulder_flexionAct_r	/forceset/shoulder_adductionAct_r	/forceset/shoulder_rotationAct_r	/forceset/elbow_flexionAct_r	/forceset/shoulder_flexionAct_l	/forceset/shoulder_adductionAct_l	/forceset/shoulder_rotationAct_l	/forceset/elbow_flexionAct_l	lambda_cid33_p0	lambda_cid34_p0	/forceset/addbrev_r/implicitderiv_normalized_tendon_force	/forceset/addlong_r/implicitderiv_normalized_tendon_force	/forceset/addmagMid_r/implicitderiv_normalized_tendon_force	/forceset/bflh_r/implicitderiv_normalized_tendon_force	/forceset/bfsh_r/implicitderiv_normalized_tendon_force	/forceset/edl_r/implicitderiv_normalized_tendon_force	/forceset/ehl_r/implicitderiv_normalized_tendon_force	/forceset/ercspn_r/implicitderiv_normalized_tendon_force	/forceset/extobl_r/implicitderiv_normalized_tendon_force	/forceset/fdb_r/implicitderiv_normalized_tendon_force	/forceset/fdl_r/implicitderiv_normalized_tendon_force	/forceset/fhl_r/implicitderiv_normalized_tendon_force	/forceset/gaslat_r/implicitderiv_normalized_tendon_force	/forceset/gasmed_r/implicitderiv_normalized_tendon_force	/forceset/glmax2_r/implicitderiv_normalized_tendon_force	/forceset/glmed2_r/implicitderiv_normalized_tendon_force	/forceset/glmin2_r/implicitderiv_normalized_tendon_force	/forceset/grac_r/implicitderiv_normalized_tendon_force	/forceset/iliacus_r/implicitderiv_normalized_tendon_force	/forceset/intobl_r/implicitderiv_normalized_tendon_force	/forceset/obtext_r/implicitderiv_normalized_tendon_force	/forceset/pect_r/implicitderiv_normalized_tendon_force	/forceset/perbrev_r/implicitderiv_normalized_tendon_force	/forceset/perlong_r/implicitderiv_normalized_tendon_force	/forceset/pertert_r/implicitderiv_normalized_tendon_force	/forceset/piri_r/implicitderiv_normalized_tendon_force	/forceset/popli_r/implicitderiv_normalized_tendon_force	/forceset/psoas_r/implicitderiv_normalized_tendon_force	/forceset/quadfem_r/implicitderiv_normalized_tendon_force	/forceset/recabd_r/implicitderiv_normalized_tendon_force	/forceset/recfem_r/implicitderiv_normalized_tendon_force	/forceset/sart_r/implicitderiv_normalized_tendon_force	/forceset/semimem_r/implicitderiv_normalized_tendon_force	/forceset/semiten_r/implicitderiv_normalized_tendon_force	/forceset/soleus_r/implicitderiv_normalized_tendon_force	/forceset/tfl_r/implicitderiv_normalized_tendon_force	/forceset/tibant_r/implicitderiv_normalized_tendon_force	/forceset/tibpost_r/implicitderiv_normalized_tendon_force	/forceset/tricox_r/implicitderiv_normalized_tendon_force	/forceset/vasint_r/implicitderiv_normalized_tendon_force	/forceset/vaslat_r/implicitderiv_normalized_tendon_force	/forceset/vasmed_r/implicitderiv_normalized_tendon_force	/forceset/addbrev_l/implicitderiv_normalized_tendon_force	/forceset/addlong_l/implicitderiv_normalized_tendon_force	/forceset/addmagMid_l/implicitderiv_normalized_tendon_force	/forceset/bflh_l/implicitderiv_normalized_tendon_force	/forceset/bfsh_l/implicitderiv_normalized_tendon_force	/forceset/edl_l/implicitderiv_normalized_tendon_force	/forceset/ehl_l/implicitderiv_normalized_tendon_force	/forceset/ercspn_l/implicitderiv_normalized_tendon_force	/forceset/extobl_l/implicitderiv_normalized_tendon_force	/forceset/fdb_l/implicitderiv_normalized_tendon_force	/forceset/fdl_l/implicitderiv_normalized_tendon_force	/forceset/fhl_l/implicitderiv_normalized_tendon_force	/forceset/gaslat_l/implicitderiv_normalized_tendon_force	/forceset/gasmed_l/implicitderiv_normalized_tendon_force	/forceset/glmax2_l/implicitderiv_normalized_tendon_force	/forceset/glmed2_l/implicitderiv_normalized_tendon_force	/forceset/glmin2_l/implicitderiv_normalized_tendon_force	/forceset/grac_l/implicitderiv_normalized_tendon_force	/forceset/iliacus_l/implicitderiv_normalized_tendon_force	/forceset/intobl_l/implicitderiv_normalized_tendon_force	/forceset/obtext_l/implicitderiv_normalized_tendon_force	/forceset/pect_l/implicitderiv_normalized_tendon_force	/forceset/perbrev_l/implicitderiv_normalized_tendon_force	/forceset/perlong_l/implicitderiv_normalized_tendon_force	/forceset/pertert_l/implicitderiv_normalized_tendon_force	/forceset/piri_l/implicitderiv_normalized_tendon_force	/forceset/popli_l/implicitderiv_normalized_tendon_force	/forceset/psoas_l/implicitderiv_normalized_tendon_force	/forceset/quadfem_l/implicitderiv_normalized_tendon_force	/forceset/recabd_l/implicitderiv_normalized_tendon_force	/forceset/recfem_l/implicitderiv_normalized_tendon_force	/forceset/sart_l/implicitderiv_normalized_tendon_force	/forceset/semimem_l/implicitderiv_normalized_tendon_force	/forceset/semiten_l/implicitderiv_normalized_tendon_force	/forceset/soleus_l/implicitderiv_normalized_tendon_force	/forceset/tfl_l/implicitderiv_normalized_tendon_force	/forceset/tibant_l/implicitderiv_normalized_tendon_force	/forceset/tibpost_l/implicitderiv_normalized_tendon_force	/forceset/tricox_l/implicitderiv_normalized_tendon_force	/forceset/vasint_l/implicitderiv_normalized_tendon_force	/forceset/vaslat_l/implicitderiv_normalized_tendon_force	/forceset/vasmed_l/implicitderiv_normalized_tendon_force	gamma_cid33_p0	gamma_cid34_p0
0	-0.06803337956635544	0.01902340409597738	0.1164252533425334	0.1642476492957146	0.8974094266610945	-0.008694905060726631	-0.239589339070213	0.01148538661988028	-0.03165342961689816	0.5104132182863521	-0.03821849451162856	0.06207959458402555	2.710052938801655e-05	-0.04646014933157532	-0.09094380332921552	0.1774711100980817	0.04068650889082628	-0.1774711100980766	-0.04068650889082377	-0.3944914232174791	-0.01696617310858399	0.02064881023300912	0.1489287512562125	-0.1717911210823933	-0.02027614383921005	0.217017175402047	0.08461836518087602	0.5509006285147552	0.9355547273405607	0.1033882750631503	0.1253665305889057	0.553430780361523	0.05173032300973889	-0.0597808585782585	-0.4683330117674817	0.330201777791354	1.728533389199895	-0.06228457133246641	0.02724824251339423	-0.9776187640059893	-1.099401832082857	-1.122386696956276	-0.02187192557478592	0.353934816509958	-2.144571402102871	0.6781962984116835	0.7668686835344874	-0.5544234397578809	1.451343270023232	1.430052461608701	-1.451343270023232	-1.430052461608701	-0.4785655818618978	-0.1786762575521257	0.07724852384310041	-0.3173386468494269	0.1337588054794246	-0.363037810306704	-2.162355556426323	-0.4704713372932351	-0.157644781253144	0.3637206908118707	1.542147724265643	-0.9682744237296371	5.395553003571893	0.2733411429027542	0.05187668797453297	0.05816648991669555	0.0389764839354247	0.03786274521481479	0.04243599672765338	0.03792432428467732	0.06348692260736614	0.07920707530004856	0.02659295877090951	0.06048294188642377	0.2485021857510854	0.2089681705005097	0.2285628247984997	0.2334270429882153	0.177762927547141	0.15291189360712	0.001402391295251941	0.03672170948994975	0.02452759615124902	0.04884223968033066	0.001231359220476546	0.05724656048217307	0.001033380984025273	0.01439549696264159	0.001021471648187896	0.09324573690745773	0.001007850593666814	0.01063089525773186	0.008136124397192487	0.01840376405234745	0.001365802790599072	0.03058163085880398	0.002480030897510257	0.02589404929729641	0.03422147032036402	0.05016573406872699	0.005092316715405624	0.01080376088021496	0.02590156296674351	0.04528313420085872	0.06939377946490471	0.05398339745056042	0.03124277329289064	0.03346993546366576	0.06526112640007729	0.08479240425522153	0.03473635132426175	0.1094875289902671	0.253366731371947	0.2132503383064419	0.01057513204360676	0.03921007767976641	0.07053830955631536	0.08935347332997831	0.002822007524706304	0.01720869601980876	0.0941303793631182	0.08037937361446428	0.001007194703685694	0.01926500985176752	0.001008334047669254	0.0129775552990385	0.007706297594833521	0.03785556160370403	0.06003382284986577	0.05183584498514399	0.03366343439512772	0.04163179187914274	0.001003338254091955	0.004185100747337267	0.003411101752610207	0.02061848864473348	0.1529592163574143	0.1241762588733002	0.001043436982104256	0.1081922867945274	0.05630983271455598	0.08682308342205908	0.001170807469266804	0.006720265898723341	0.001054120438734359	0.00469890615671228	0.001089255872194985	0.00422997116160051	0.00100828854575439	0.03213200991185674	0.001007645218451907	0.02916221934055346	0.001001249382363967	0.005812572131584563	0.001003580893998558	0.003842422884308499	0.146965470695702	0.1538101759360217	0.001166255777875323	0.009970829434360775	0.00123276754755665	0.01784665615021912	0.03602071188407668	0.03659704957242858	0.00100331389591153	0.02399350267325906	0.0759940155286446	0.09003895834973884	0.04934979497863182	0.09016437642764152	0.2317571937226453	0.1757860423270383	0.5690933577579506	0.3911678846952503	0.5607853158584906	0.3430293162450855	0.001000763652340608	0.003994267482863816	0.001009707998872276	0.01001896631425469	0.3705216584811161	0.2939775802721327	0.00101351982198904	0.01848247329272161	0.3726328326044036	0.3884320462172278	0.001003181193299827	0.02200666017180724	0.001018595028821711	0.008502675951478226	0.001024400945550681	0.01256270523348569	0.3710140588503442	0.3547960632131691	0.3510179868552367	0.2840502363679003	0.001031516388081691	0.007975133011105182	0.001006320285727497	0.004008981070232715	0.2367399996756645	0.2144865498642016	0.001634665877516016	0.02194381310599671	0.00100448241340759	0.004383719851617235	0.001005556306654752	0.01869484712382192	0.1561902806381692	0.2095483521397466	0.102731191496891	0.1303389956623132	0.001008120782028993	0.000556912456471434	0.001007951786950212	0.005220458093499376	0.3785924641056684	0.1973752229694649	0.5766951006992713	0.588128491132982	0.001003654582234199	0.005092686610545183	0.06364677388638559	0.1433960648280898	0.00100382193589948	0.03239354003035748	0.001004095214940164	0.008242302647860029	0.001001577190455469	0.005816733435956734	0.001003242662956769	0.005172183107516376	-0.0218104072517794	0.01724229563959939	-0.007898215780789881	0.002481076859282436	-0.05345212456087719	-0.005410259993200514	0.001616555212243275	0.002711876228379051	0.04911092004100939	0.01752940804829167	0.04246264037624035	0.05556423042780789	0.001708221881124072	0.2945286282297653	0.2536262442886773	0.1533234701620834	0.001051939851541436	0.03225618126550633	0.001042772577156047	0.001015021865286234	0.001013579906389508	0.001006630933178897	0.01609008589680174	0.00105189337175729	0.001059804643398329	0.03111674601617026	0.001038025400364905	0.001024394765205457	0.01908895006254138	0.03254356563333385	0.1320313457847075	0.07660665401912338	0.3325419680458903	0.001020826815095208	0.04322176748744945	0.00101478173358702	0.009219364567378997	0.001009139640811157	0.001009448842257077	0.001046131696673492	0.06763049676350982	0.04440911698928036	0.001003965431027865	0.00102375228645999	0.1285198629801292	0.001018465396374569	0.001030487192691947	0.001372027670274796	0.001116443911179848	0.00119150447200903	0.001012561440695976	0.001011602903896891	0.001001712738169884	0.001005019818606389	0.1674297448863206	0.001003409347715978	0.001005679078207212	0.04056018362352212	0.00100462518494353	0.1783914815406553	0.0526369886373706	0.2783218537799824	0.5750957041191636	0.5298322733944367	0.001000942587892554	0.001003456695877073	0.1960690628144291	0.001019996003953477	0.3816771721518337	0.001004749302611613	0.001024383025720961	0.001037181721688667	0.5805817373872997	0.4654448175873486	0.001027803499963649	0.001006946622046555	0.2704837286386739	0.002388964551280043	0.00100550130863063	0.001007788246662635	0.07937700594999296	0.1053892384893682	0.001012209058430806	0.001011413184662082	0.3867672087573519	0.4261406549909246	0.001002335946343949	0.04799491601584231	0.001004424486672347	0.001004604230780148	0.001001733663671906	0.00100362122878727	-0.02709554613214274	0.01812776101098793	-0.008245556218857735	0.006110418042458904	-0.06373954525265253	-0.01004094644374572	0.0008621635542587064	0.0009595225791343781	-0.6063751771934645	-2.597375283505307	-0.2976088661088572	-1.160867052137912	-0.1453840946849203	-0.8736836585210346	-1.4419304774263	1.239171374458751	1.559263185655028	-1.125500493761588	-0.0008694419929291251	0.4250311710395377	0.06755784834126895	0.02741124429692595	-0.3732728603343365	-0.1296675546702671	0.4306205406446408	0.06352032744392273	0.06588589519892962	-0.3093672260253335	-0.2054071476451855	-1.484345673853271	-2.615863072977246	0.007699662065109169	1.659930827792265	0.5550854954377298	2.095512557947489	-0.5908169721253882	-1.983635634358856	-0.1188723013942498	-3.75255358690045	0.01792777905389635	0.08240387927908865	-0.4278116518439924	-0.06124391566418999	0.449966682510741	-0.03707372789840924	0.002477151113012431	0.2125990190582019	0.1448100374705981	-2.424579359158481	0.0543438584947747	0.03458566001919965	0.03144379790826774	0.09494413221129748	0.144718064013308	-0.005511759205689908	-0.01746030419861312	0.6344875143648804	0.04135775852022601	0.05547618804464036	0.2541074098708603	0.08456688998547839	3.618555819380951	0.1396254528681516	1.974289316017888	-1.449354448986025	-2.451023157909955	-0.0148954383274531	-0.04835160601361235	-5.438772622288407	0.009362963323151849	0.4951999081915401	0.1311741662075478	0.02204670292749448	0.01642149124619484	5.848203031291551	2.35014634890427	0.06634258047478797	-0.08019682601966475	0.5437719366620867	0.07751158405783418	0.03250795649420855	0.02178780991451457	-3.298332370999137	0.07973100119053243	-0.00987556747092538	-0.009002098175745519	-1.029979519856885	-4.157140564512305	0.05883334861458182	-0.657048477135737	-0.08077842565623443	0.03542731982671841	0.0266346017257307	0.02240000964251129	1.110278634388156e-13	2.041221984199443e-13
0.01	-0.06811841169731014	0.0142525289809255	0.1183672932451352	0.1817660511807234	0.8969512206532079	-0.008286790966107065	-0.2490759869708811	0.0006377427557213165	-0.04314804776183343	0.5098795391591283	-0.03331165798645509	0.03883558382575685	0.006868296135636005	-0.03857952179914211	-0.09531614434169457	0.1937721685683407	0.06039598040863924	-0.1937721685683401	-0.06039598040862897	-0.3997663633643003	-0.01897464543023879	0.02123148817837487	0.1440245835932062	-0.1703557296469512	-0.02407321250842032	0.1929625525684785	0.07065232207376061	0.5504489910218574	0.9390584114822845	0.1161960778724205	0.1048703532842678	0.6089554466264087	0.05658087546176813	0.05119601584781173	-0.4865757907449186	0.0683113611249808	1.773552604621814	-0.02824800810028577	0.05272913887857104	-0.9065616409788394	-1.069671294353461	-1.161198078152895	-0.1150514878478602	0.6052776367282843	-2.466500658745566	0.6765550599716094	0.8126347565051951	-0.3307101856907966	1.846482021948993	2.426683646680285	-1.846482021948993	-2.426683646680284	-0.5605029570152855	-0.2230892140930417	0.04340035191219402	-0.6530460930941878	0.1567855105247602	-0.3941391286048009	-2.644195278479455	-2.165799630016706	0.03954691468535709	0.3163803463138584	0.993297405173319	-2.896179799626416	5.691572645367352	0.5822392412261752	0.05428282447388331	0.05843972219975412	0.0323636558373006	0.0309196035729464	0.0519049992583082	0.04327929494593529	0.06298018761941242	0.07172969203939873	0.01476300533180247	0.04895816885754462	0.2706643023240971	0.2283498449979925	0.2513831630497185	0.2642054622389314	0.1652322741441734	0.1411093185639799	0.001232695510085383	0.03652326863265695	0.02624867386311999	0.05188066315420585	0.00113965406698217	0.05830154443143035	0.001024100338894831	0.01460845885595054	0.001016581127825894	0.08634704078857562	0.0010068398798256	0.008171882935309495	0.01633469622148961	0.0253038673740751	0.001205503508710704	0.03144766139452391	0.001778013050997218	0.02683484465721376	0.03458052005858146	0.04888127406269147	0.003113515653239647	0.009271879757305866	0.0141477828136747	0.03391198078948931	0.05263132176826985	0.03677801735602683	0.03215429166324821	0.0335632837010447	0.08878435200582838	0.08836326285087821	0.04725925375744226	0.1075644321676382	0.2878449468858019	0.2453222870499972	0.005961829766828405	0.03460140032363006	0.05347887353841569	0.06818525218792028	0.001937695453918563	0.01633051284168895	0.07762939215349547	0.06068442437748105	0.001008298971429451	0.01937320717071501	0.001008631931940779	0.0140146437453276	0.004470670906953651	0.03464059545189997	0.06270636436422172	0.04966413730606346	0.03854604733976337	0.04437107415830479	0.001003528706012692	0.003218849011746468	0.002242830167526126	0.0205287427310491	0.1650143355929049	0.1434572741099805	0.001030894413238657	0.110624463342926	0.03487640393113215	0.06918358804090166	0.01255348454269267	0.01697139408404158	0.01044901609057179	0.0118611429425884	0.00926264545121832	0.009929388845589754	0.001011469046203491	0.03354400837300851	0.009420342860137073	0.03933792601733639	0.001001414993012913	0.005961217158416114	0.001004072771450581	0.003630844969996752	0.1580754828303227	0.159705145157147	0.001086235142276852	0.01026592745421451	0.001121083109359832	0.01821554362025936	0.03919038878493847	0.03943968071168594	0.001003699544359053	0.02491036777316757	0.1299279236055135	0.1284121420521554	0.05240477931756177	0.09164127183957237	0.2507726410110968	0.1947151776056549	0.5657297211331134	0.3726514024604057	0.5447014904290612	0.3146529546143992	0.001000780584696155	0.003917559619333938	0.001006317739863209	0.009344231850424267	0.2964053326271016	0.2389249285011368	0.001015675040329995	0.01858614853176415	0.3748497684480002	0.3914008404717809	0.001003870702910848	0.02333753378723204	0.001019499834603787	0.008609645079355004	0.001027672852845721	0.01279869785705462	0.435327359486016	0.4056700969400812	0.3850039816021167	0.3039079169746113	0.001027597444748376	0.008586020889778927	0.001006048753663338	0.003269386500530373	0.2489243100856298	0.2172590682175029	0.006119610125857251	0.02677589546964712	0.001004590736117462	0.004355464757918062	0.00100637021596649	0.01888487299602217	0.1174161693772182	0.1711189395562219	0.1034368542315974	0.1304704233904922	0.001009696751079782	0.0004406295114137716	0.001009069022200661	0.005104632589398578	0.3768121953165243	0.1848799664592519	0.523625026461893	0.5451158633034797	0.001002817307064718	0.00570328424780696	0.05183548391070097	0.1362947137857834	0.001003776759495759	0.03149836910193362	0.001003948579672483	0.008597112394041656	0.001001502738121917	0.006092090693136057	0.001003116450226171	0.005397490227676825	-0.02311910890617354	0.01829892623861376	-0.00832038770433521	0.002886960082403468	-0.06215100815143602	-0.01074412852638639	0.00054335148681673	-0.001426201257010514	0.06422878871074864	0.030566336765001	0.081318210237391	0.06814189314016506	0.001362867105011792	0.3270214463030322	0.3270904020744013	0.1375162708186577	0.001059215018230218	0.02471514375350641	0.001045317517467995	0.001013949995824533	0.001009724303447181	0.001005074877546669	0.03298564327572111	0.001027170556850256	0.001031036658905199	0.03831074884600863	0.001021753346878854	0.001014118673577892	0.04163574581880382	0.03377463447291698	0.1082291728400071	0.04926823210509512	0.3702784036449602	0.001027981256730654	0.02213671099282001	0.001010453093278241	0.093389315616858	0.001009709253225825	0.001008513056448731	0.001028280202087928	0.06473325930988072	0.04412474483369981	0.001003525092366294	0.001013753894168275	0.2323400861148671	0.00101731079206272	0.01531417182028854	0.04444216481112209	0.03676678388877671	0.03207716186750118	0.001016655242965725	0.03299179219601425	0.001001481241009178	0.001004216475787918	0.1824121501792505	0.001002504527903399	0.001004012592467086	0.04494135205242287	0.001003657274683665	0.2281095152209688	0.05916171840880654	0.291144590325415	0.5419476995582657	0.4854697289800228	0.001000676046517773	0.001002225016134397	0.09858097061486029	0.001016159854604119	0.3775775698394626	0.001004452004763415	0.001017106612342455	0.001025913898670003	0.5649999679177807	0.4468943341422705	0.001019893379145894	0.001004767415808307	0.2714446177782481	0.01799701426337007	0.001004028424133758	0.00100673413758385	0.0401913581755027	0.1035921743293759	0.001010598901844589	0.001009232108400822	0.3607071876736748	0.3714255964370741	0.001001616025553833	0.02769253167674281	0.001003141936869992	0.001003112131856841	0.001001164321215081	0.001002446889361742	-0.02124666077979414	0.01949248901973651	-0.00880242481626221	0.0007140769374702771	-0.06957906206107431	-0.01664054272566993	-0.0007849018925792637	-0.007472857811327235	-1.203290783155403	-2.175219353999315	0.3432611850594998	-0.2544294417909552	1.105389933245522	-0.5776573140339928	-0.8838896133363402	2.526963781799962	4.366649231484917	-1.216877063366186	-0.03297921369902913	0.1398584784648462	0.1265618701675045	0.01383686985339736	-0.9174277247681749	-0.3015767414186374	0.8979663053592752	0.09947542711739078	0.1210949615683129	0.04002773894623613	-0.1054512281502909	-0.8399193344844197	-0.9375700623606719	0.02286688660111375	-0.5561314537976171	-0.7588133750342455	3.985663481807759	-0.3520390130660975	-2.144258814767142	-0.0613382267538259	-0.4143227529946377	0.006340469935447499	0.1161817081294088	-0.2294072290103955	-0.3436862607503077	0.1270502120675719	-0.1209324256008259	0.003421706578417851	3.444707521601759	0.3168856385728189	-1.170513279461973	1.851657220355004	1.301926173820961	1.032927058838775	0.1629549874109079	1.733326428943639	0.02475974684119556	-0.02475585215539395	0.529440832142155	0.02390037749589064	0.0304529415288744	0.3173086168288171	0.09604239216708552	4.006461980710193	0.1704657525959881	1.821210607660197	-2.257595471753877	-3.215573081636925	-0.003140156525948875	-0.074111991546655	-5.719604326897164	0.008610929640021019	0.1044338365616804	0.1348355359464839	0.005101404600808252	0.02655109169253635	4.131024517479785	1.562569050938805	0.05844444032277662	-0.0650442463363079	-0.04566128230001876	0.82220812059602	-0.01932941512509486	0.01695192652955389	-4.259144873054402	-0.05059985510362566	-0.01366256672376029	-0.01398979057636058	-1.458960051347445	-4.432645392305733	0.06470547421378126	-0.7625403006064497	-0.0915891023828278	0.03916564117730807	0.03103259836057829	0.02502160575555313	4.613958472108781e-14	9.753258814522166e-14
0.02	-0.06684102758017033	0.009277212691054809	0.1179935837329636	0.1996868137245591	0.8968666389423171	-0.007673231033815322	-0.2574575883868175	-0.009898926339276823	-0.05457061410240349	0.5075084367698884	-0.02655603881296837	0.01350418322521994	0.01328844646995798	-0.03013989553027631	-0.09777131550200666	0.2151530224954596	0.08751701791896115	-0.2151530224954599	-0.08751701791896156	-0.4053830925480441	-0.02142937753672758	0.02159908300489746	0.1360768052474806	-0.1685860902935832	-0.02811419051269422	0.1642207444686229	0.04444112566280368	0.5511361594486978	0.9414696184424566	0.1227319145183144	0.07213855934780737	0.6669060811881132	0.06108450570872452	0.2127023910461852	-0.5092212467330973	-0.1329481051633027	1.809005520965288	0.01244028810227911	0.06833741004782888	-0.7566094670610417	-1.037206878250401	-1.107976336083172	-0.3893565779690706	0.7236913461727855	-2.562049370556458	0.5939872438730581	0.8786684308344808	-0.1709894693165301	2.467302361395203	2.912365660110422	-2.467302361395203	-2.912365660110422	-0.5469233892464181	-0.2679282145188883	0.03423190007459963	-0.9260607833933615	0.2006083890646301	-0.411819677319344	-3.099792609683394	-2.919501998061463	0.07011640269449901	0.1452252545014968	0.2877544915904332	-3.415397750094522	5.880746662935815	0.203956701888273	0.06241197069598278	0.06485183086468906	0.03493028332026492	0.03224079306790922	0.07435107374014673	0.05781235707578524	0.06830881388764133	0.06853664261086756	0.00831900212454585	0.0423878399199491	0.2959895257855294	0.2573034512717569	0.2914466598226761	0.3161645989578525	0.1512243086337248	0.1289371013698287	0.001151444878499741	0.03617891553128225	0.02353240827605139	0.05078350834421464	0.001095071956195951	0.05944025645864372	0.00101892585212715	0.01464534906947285	0.001012208270485913	0.07667795518556618	0.001005556356633507	0.005810523797264901	0.0285773836974924	0.03533441379267366	0.001112958909984437	0.0323669323494805	0.001411503062465107	0.028292384224335	0.03814064931821387	0.05071733913023031	0.002106308426269817	0.008605093292948831	0.007915452328070905	0.02748406098988715	0.05335078412851205	0.03298485387471691	0.03321504324976937	0.03416521121953391	0.09116249550526177	0.08146232827652938	0.04108233771727764	0.09792909118816399	0.3224831082838546	0.2862993337634996	0.003604837246955632	0.03174688713916581	0.03404836935675013	0.04858329262033122	0.001491563636157739	0.01589045363423864	0.103849139366519	0.06753518870460856	0.001009135794034483	0.0194443950008857	0.001008312675398312	0.01512454742464119	0.002817610668798843	0.03298290401364209	0.06287038813795952	0.04555034695817061	0.04098219131010983	0.04475600489541773	0.001003403603220471	0.002471336107688266	0.001650440972589149	0.02116388358484717	0.2115939713562925	0.1890924791718246	0.001024048147266262	0.1140352068932449	0.02957239113259343	0.06206894658504355	0.03876845276666235	0.0408689191415499	0.03226957399824678	0.02881871916642317	0.02825730388998759	0.0233782587373581	0.001015106399330909	0.03490109820794653	0.02904842013355568	0.06068681107142807	0.001001381948602439	0.00609814671382204	0.001003916711794897	0.003349294371365792	0.170545800466511	0.1640976826245024	0.001045775872891089	0.01057360762518253	0.001064403066064615	0.01869874769209215	0.04290549996967451	0.04300101788601027	0.001003408071348598	0.02585907576002104	0.1785270304332152	0.1691758191560984	0.05701922731835411	0.09386793394112354	0.2672734572162381	0.212403711839336	0.5534744266971541	0.3459429057847532	0.5200174991908135	0.2788913763441548	0.001000655707821049	0.0038775839094307	0.001004007290742232	0.0087863923874097	0.2091725269428757	0.1766285618344659	0.001014833121714815	0.01859946878860496	0.3750138835630256	0.3906382208253118	0.001004066559221119	0.02470007047214627	0.00101631207595818	0.008719789682559608	0.001023671513813368	0.0130092082318685	0.4725472813972827	0.4335049696305467	0.4014081750281416	0.3141252029566993	0.001021681954172798	0.009196210718823447	0.001004822905841097	0.002761652975198253	0.2569841325756983	0.2124454638922369	0.01601204020072052	0.03705404015637993	0.001003908056882923	0.00437372275133441	0.001006249657533765	0.01904857691879455	0.07630608890233255	0.1269335601316979	0.1030860133640039	0.129383910569265	0.0010096788672713	0.0002780302183315634	0.001008536283347514	0.004944126523326666	0.3671347404891204	0.1683982565592819	0.469039939243648	0.4997303754685175	0.001002038737498643	0.006415182002337198	0.03583737203731671	0.1281588874303492	0.001003112583695804	0.03069509113561739	0.001003128872617737	0.009098235706757956	0.001001180714655605	0.006489300376175987	0.001002465908575429	0.005719819049946728	-0.01965608588940591	0.01956095511078428	-0.008832357410453302	-0.0005753062465486643	-0.06894364722057025	-0.01692181555873114	-0.0009124267195507767	-0.008427147345781445	0.07934665738048749	0.04360326548171032	0.1201737800985413	0.08071955585252215	0.001017512328899604	0.3595142643762992	0.4005545598601254	0.1217090714752316	0.001066490184919548	0.01717410624150587	0.001047862457779258	0.001012878126362316	0.001005868700504442	0.001003518821913886	0.04988120065463961	0.00100244774194434	0.001002268674413257	0.04550475167584697	0.00100548129339293	0.001003842581951898	0.06418254157506646	0.03500570331250009	0.08442699989530665	0.02192981019106678	0.4080148392440305	0.00103513569836584	0.001051654498191465	0.001006124452969305	0.1775592666663368	0.001010278865660809	0.0010075772706401	0.001010428707502363	0.06183602185625166	0.0438403726781193	0.00100308475370356	0.001003755501877058	0.3361603092496053	0.001016156187750767	0.02959785644788502	0.08751230195196948	0.07241712386637283	0.06296281926299309	0.001020749045237531	0.06497198148813135	0.001001249743849106	0.001003413132969582	0.1973945554721803	0.001001599708090689	0.001002346106726744	0.04932252048132361	0.001002689364423947	0.2778275489012823	0.06568644818024248	0.3039673268708475	0.5087996949973678	0.441107184565609	0.001000409505142904	0.001000993336390953	0.001092878415292255	0.001012323705255099	0.3734779675270912	0.001004154706915677	0.001009830198964142	0.001014646075652031	0.5494181984482617	0.4283438506971923	0.001011983258328136	0.001002588209570043	0.2724055069178223	0.03360506397545991	0.001002555539637099	0.001005680028511526	0.001005710401011214	0.1017951101693834	0.001008988745258401	0.001007051032139675	0.3346471665899978	0.3167105378832235	0.001000896104763727	0.007390147337643294	0.0010018593870677	0.001001620032933635	0.001000594978758541	0.001001272549936346	-0.01539777542744558	0.02085721702848509	-0.009359293413666682	-0.004682264167518385	-0.07541857886949617	-0.02324013900759413	-0.00243196733941724	-0.01590523820178881	-2.515406440586252	-1.713364578115265	0.9301664102687853	0.4919991752307454	1.690234199035164	-0.01681689209707773	-0.4510416591709417	3.153557729715303	5.795406679296386	-1.199428923960663	-0.03005189081092588	-0.4020844857334706	0.08430346392958549	-0.007803091661306781	-0.9273507571608168	-0.1101369177955221	1.056709160015806	0.07416841128936001	0.1692347366392763	0.3147377886916568	-0.03238821593403009	-0.4956989515001735	0.06658024966663147	0.1094155182910183	-0.4344278062095133	-0.9873633359317586	3.876532151938636	-0.2399841377904992	-1.670383319466998	-0.03124750726170566	1.5565891259224	0.01052588593998414	0.0969669258841679	-0.1163567091332156	-0.4496604494264994	-0.02090362589838194	0.006674038406969105	0.1474545046072008	5.483436984091544	0.3405234378533007	-0.3196085740983479	2.783623232933087	1.993653547609887	1.581334239463786	0.08396240697235106	2.379353739474428	-0.007854853487830257	-0.03145484106262169	0.3340011636105824	0.04387418874270499	0.07833950840168111	0.3978486168884199	0.09093546737475494	4.096654499686185	0.2895787907925924	1.726169107030905	-3.087757337147607	-3.928066485821665	-0.007549007598689167	-0.02497260585346691	-6.887515601422433	-0.008708033118204886	-0.2510828720129523	0.1375067801082609	0.02268179799359317	0.01132504149857542	1.240370824001993	0.4220674239792568	0.06620297054955233	-0.03382461714544176	-0.9734525990514959	1.166724048672879	0.04181057392131239	0.01652342245922936	-4.44952573919706	-0.1638571086904829	-0.01913883707599857	-0.01793821057062123	-1.827270197808234	-4.631712565604182	0.07909337206786604	-0.8639435397602361	-0.06239983323449638	0.0646900331333853	0.05100508689771488	0.04180435006435534	-1.874869399664e-14	-9.057022129500953e-15
0.03	-0.06349749190644068	0.003681555066379272	0.1161244282133982	0.2179067966076309	0.8972460693455805	-0.006968784827520379	-0.2640256514209142	-0.02059052484246887	-0.06495239592792251	0.5008401650512314	-0.01900155578560215	-0.01202617570322964	0.01828386749755405	-0.02050499009894382	-0.09916802836098301	0.2439772827115784	0.1146234296958608	-0.2439772827115796	-0.1146234296958596	-0.4102038951016138	-0.02436643982934949	0.02197879348318399	0.1258323129668748	-0.1661870690341941	-0.03226843997205894	0.1311736511752876	0.01826081275372273	0.5509810784595093	0.9413556709654682	0.1215299467189184	0.04481347819070371	0.7257694826242622	0.06389245514165287	0.4475070909028718	-0.6133035478036494	-0.2463305012262149	1.83109034943485	0.06370067645496039	0.07357076505103065	-0.5255232265766447	-1.103040031367506	-0.9749934521006411	-0.9242007805829091	0.800173917993799	-2.521093507226161	0.4062154667205626	1.049559841238543	-0.1024911377524354	3.328450639776709	2.502172068786663	-3.328450639776709	-2.502172068786661	-0.4031296490871623	-0.3175083188529856	0.04207392792982333	-1.11215629114495	0.2788536726673034	-0.4160501583633205	-3.508695625575383	-2.431480088019375	-0.1137452115435665	-0.1740790587597434	-0.5316039503049204	-2.121015915603044	5.826641575049573	0.3848173409918587	0.06150706642142682	0.065468267695611	0.03364605640977428	0.03293143827709027	0.08767795740076	0.06588655885751996	0.07138497636259392	0.06772858203653886	0.004779654275922546	0.0386426456545393	0.3225709475227846	0.2868034893045286	0.330808480824687	0.365474516651295	0.133778330956923	0.1146843038389361	0.001104242600388516	0.03549681889428491	0.02060544928774861	0.04770372448606434	0.001068787430322671	0.0600100686507281	0.001015060667753161	0.01450219706586032	0.001008674154866287	0.068465832387681	0.001004298213122528	0.004952405835195367	0.03989660073613189	0.04385833859458234	0.009382912851845072	0.04084573353739967	0.0088694214392752	0.03897300006467788	0.0379987730506133	0.05037324071316208	0.001567975734893934	0.008438631573034218	0.00456347440604012	0.02331823533403284	0.0512117084487608	0.02978706468444002	0.03020025119894276	0.0319966515368921	0.09859029900163632	0.08687646484179895	0.04088136608732226	0.09320957033426897	0.3419342312176459	0.3178533249952707	0.002347410812344151	0.02953105357717421	0.01864100368362587	0.03564525829530707	0.001253524881175655	0.01566982450494942	0.1151414542118423	0.06767270762938939	0.001009796048754513	0.01944454079383614	0.001007544982208293	0.01604430002726344	0.001934106903150648	0.03222019840912767	0.06427191413413068	0.04244066707987616	0.0439947716643949	0.04566976737399264	0.001003002739602299	0.002385268184520607	0.001334557893805154	0.02250237797910651	0.2629678553036964	0.236207858569479	0.001019268729306683	0.1163880894089368	0.02598173287274754	0.05685685313473608	0.06401703891181196	0.06446724693246592	0.05370236975941897	0.04595271469009855	0.04712924020228388	0.03686602332966581	0.01073778062799376	0.04616690965490203	0.06673724336882234	0.09710146822187121	0.001001555640780397	0.00626200960351193	0.001004801937774913	0.003000904966990476	0.1824419779935136	0.1650360625354094	0.001024142824295577	0.01092287450010375	0.001034017050951473	0.01935652222370013	0.04677879899454932	0.04730792186405395	0.001003609506572474	0.02681243498257084	0.2183157937141302	0.209294153003197	0.07025532261755693	0.09880571341675579	0.2806559705021272	0.2292299788437003	0.5309179673449318	0.3112151121202739	0.4865371741852812	0.2367086330496457	0.001000547389077795	0.00387735614164214	0.001002538953406885	0.008317430780302351	0.1302525008864915	0.1141732488043779	0.002778571726414186	0.02018950161044384	0.3703341913117059	0.3844421037224618	0.01181903363905646	0.03835567039201301	0.001013887614787285	0.00893307997774789	0.001024358705909283	0.01323756174601957	0.4793090225199803	0.4301005245641407	0.3994284215652351	0.3120005945931875	0.001017557664399753	0.009787509054728173	0.001003821288289532	0.002454605365163855	0.2586110378820209	0.1974736756047197	0.02879094295603636	0.05012160424132783	0.001003390005163892	0.004536198029967836	0.001006723000853748	0.01916669047191923	0.04309807437257168	0.09015325573192953	0.10307462411025	0.1280365740316493	0.001253080777664946	0.0001287090605492173	0.001014549546308658	0.004741970367455579	0.3485394452576101	0.1486066593041344	0.4167288275236906	0.4522910700893065	0.001001500658629609	0.007242511217376852	0.02677447541356966	0.1219014302629912	0.001002588387580552	0.0301146502736699	0.001002353881110344	0.009797578813807972	0.001000878511106081	0.007049560658888498	0.001001851818369368	0.006170791987715015	-0.01553454671302896	0.02049673722174409	-0.009372842021885545	-0.003395374013772991	-0.0727930303273636	-0.02326805107784019	-0.002427805107107556	-0.01345791397481201	0.04385587780350016	0.02230866975745837	0.09215157332751682	0.07069470680480171	0.001015536156769093	0.3885580985461897	0.4148563325516454	0.09416389046429725	0.001045457673085537	0.01745055805989591	0.001035979496384035	0.001009481197749849	0.001004257958742016	0.001002540512725281	0.05575817069203744	0.03265232250397314	0.03010577212014202	0.03123666153753396	0.001006269664455924	0.001003530188642788	0.03509437367089107	0.01962895547487723	0.129900804156045	0.05648249141818368	0.3567011911569451	0.001023275215683216	0.0010491499449921	0.001004867800144925	0.08929022964319697	0.001010656070786632	0.001006042764272471	0.001009096166345497	0.06967978900677976	0.05081145640902007	0.001002163219978977	0.00100640881815267	0.3710120856599303	0.001012719461965001	0.01530247504950607	0.1010919480827172	0.08507962546604887	0.07466311452596518	0.03803437897222536	0.1536952473944993	0.001002148145335102	0.001007677661893117	0.2057546859345795	0.001001650070519699	0.001002425838253882	0.05325175713670049	0.001004775014687871	0.291753558155894	0.1055138780364854	0.3076725835078811	0.4494235691268408	0.3798043254621787	0.00100045595293353	0.001001025737079572	0.001050800337729511	0.007674101745571019	0.3488038599835851	0.04223809852559124	0.001012662496021618	0.001033896711248016	0.4447359332186999	0.3651584228475011	0.001014350092562606	0.001002940282748079	0.2520052263376808	0.05122867698587738	0.001003100761492086	0.001008514844201046	0.001003912871498279	0.1041553824955208	0.001927468879390673	0.001032446818839925	0.2875941266782167	0.2841068749683521	0.001000978422416108	0.02371469328565795	0.001002198110379813	0.001001485884928113	0.001000537821501946	0.001001162156704517	-0.01152242456514496	0.02114413548742014	-0.00992416551995497	-0.005185929658005128	-0.0745419746004224	-0.02963661625316254	-0.003939853709016181	-0.01653082122225621	-3.713269672841766	-1.347123769648449	-0.7550315495741406	-0.357176491591743	0.03253478751203399	-0.1757614934894059	-0.300018691870731	2.889920849758672	4.293216087453758	-1.63392220571831	-0.09646905223673885	-0.2169544992805804	0.03228317937573019	-0.02110806595585194	-0.7406975206311849	-0.07597607763386378	0.6869218721111618	1.479503696859206	1.814370247068636	-0.358669876107821	-0.003154774474333411	-0.3413341697436467	-0.6416460791791662	-0.5118035179245038	1.333783044751259	-0.02151574019306474	2.477808514042377	-0.1965122752793244	-0.9636409049682496	-0.01494290716770716	-1.239508745520431	-0.006632069910661315	0.08922197921377181	-0.04303727618441278	-0.1776836423864398	0.1889984660035405	-0.02410421098428312	0.1375753085987511	4.210621690898955	0.1348355379717016	-0.6883773543943671	1.988533154652186	1.471721478318871	1.156409029343071	1.956097219901826	4.694682542043541	0.02827224492243133	-0.03780232123838238	-0.1439796793919625	0.03165657716530367	0.06368643648066227	0.4531154786421572	0.09858088501266074	3.864254274207033	0.7064372916556663	1.621735428669184	-3.833970720100925	-4.469570189116914	0.005361846509364877	-0.05498508573218117	-5.435381862464765	0.2929801440915938	-1.017633155066141	2.384622877000593	0.0193866133447815	0.02828079322828738	-1.870802439660076	-0.8408732568835807	0.05557664426831173	-0.02710328437799217	-1.984631519731342	1.420713200858632	0.002555555409203957	0.008649829668019672	-2.84896186684281	-0.1120708938166986	-0.01194636325399076	-0.02228258338739604	-2.129756623507304	-4.803358697798488	0.0883740395395875	-0.3807366007163303	-0.05339909852670202	0.07803195415700551	0.06297129413728045	0.05022129998406049	2.654266779745395e-14	-1.76781657869062e-14
0.04	-0.05806083881807206	-0.003056723657021847	0.1129580236589223	0.2362306065889807	0.8981457501496329	-0.006181437056018783	-0.2673384546547096	-0.03199827114621113	-0.07420275160602305	0.4894263608618116	-0.01029318727919947	-0.0364591087611582	0.02143512590431992	-0.009123754989206818	-0.09970389896246472	0.2823400544499544	0.1374255667650433	-0.2823400544499543	-0.1374255667650432	-0.4131635360822429	-0.0277400254107412	0.02244783621104311	0.1140473070562934	-0.1630158606432462	-0.03637559255586656	0.09406544042528751	-0.006486866182880615	0.5486090029976046	0.9378667510900572	0.1120307175355106	0.02829029235020943	0.7821330717042162	0.06932453565445207	0.6313258739748466	-0.7377454664787881	-0.3923979121454846	1.829770940620878	0.1164903682702717	0.08491772308915933	-0.1055575070010604	-1.180436438359925	-0.8816911065994469	-1.338463072119452	0.954468441980353	-2.342564196452132	0.2251547195534129	1.227934366532284	0.001178982188854792	4.375004665846635	2.051510718566955	-4.375004665846634	-2.051510718566955	-0.1746910746611074	-0.3552328722734635	0.05209835006318499	-1.234163509388752	0.355045815371426	-0.4024003021811978	-3.912016101016064	-2.632975203566079	-0.3732824918487356	-0.5297692251835875	-1.371697785211947	-1.255018686773012	5.380784191696891	0.7287829178624645	0.04478971355260332	0.05078814976345014	0.02282049944749098	0.02503113607215236	0.08283370984945454	0.06062162543005484	0.06863702952842997	0.06440208732666637	0.002977450704498716	0.03634703612332608	0.3494633980585987	0.3179712877253265	0.3607782413481125	0.4065617052681623	0.1117580598221785	0.09660282478548991	0.001070125526996067	0.03444750217355123	0.01921008518270908	0.04638277409093007	0.00104970525216972	0.06013840414391731	0.001011429696252366	0.01421757261246321	0.001006102181322019	0.06135153040864675	0.001003180054362012	0.004001214184278186	0.04848655728930747	0.0498497726697873	0.02878574261805468	0.05911524369795987	0.02667575799993658	0.06152942547850392	0.0312060464991953	0.04404169352804458	0.00129858553729129	0.008496984874998384	0.002859110171971266	0.02058001779355787	0.03655412269570041	0.02144177246197727	0.02125087112488625	0.02455561959898196	0.1217851883840049	0.1044685476813074	0.05658657771703532	0.09619927827738187	0.33761124219827	0.3367263524368879	0.001708963913748869	0.0279500476201544	0.01033563508242472	0.0283821273323245	0.001133789622221209	0.0155503037194562	0.08383754672498868	0.04853654570312281	0.001010314726334011	0.01938904679785831	0.001006393690067701	0.01695375470039099	0.001489881347276288	0.03198510120168822	0.0685402177896757	0.04188851178736097	0.04881362097990445	0.04824282110329767	0.001002341408637955	0.001984920129123884	0.001177762959722747	0.0242620084439107	0.3063384034214726	0.2787245688990015	0.001015160935131699	0.1168275671064013	0.01720377171433667	0.04899005472853585	0.08313914835363913	0.08168939882263361	0.07046666742577426	0.05902466715666965	0.0621632669542379	0.04731024633112302	0.03335386315264029	0.06976098935565628	0.1240164715954051	0.1504025589408871	0.001002091871743589	0.006416487882232916	0.001007377657598299	0.002601662318079952	0.1928406589343648	0.1612649990774075	0.001013355780437988	0.0113202869869649	0.00101886923561075	0.02018189719291609	0.05065257008816126	0.05185499345733545	0.001004753523639381	0.0278075836178313	0.2471674587155399	0.2452057447297093	0.09474581518308722	0.1081658835206729	0.2905453640082094	0.2444914431092628	0.4970212684298491	0.269740104895681	0.44397723856379	0.1902782122410822	0.001000516493126923	0.003941988689020712	0.001001821362112826	0.007963383269459829	0.07685783889961198	0.07128422742776397	0.006965721972660953	0.02378438260254102	0.3591091661084092	0.3696957055938107	0.03692038195915492	0.06821272147490345	0.001014092795674228	0.00909572899549139	0.001034331817697873	0.01345352673439589	0.4515585599315899	0.3970980687898117	0.3777354367318786	0.2974300546149974	0.001016680458846664	0.01037814255694359	0.001003496855988579	0.002229219697311957	0.2524173569831097	0.173478304272023	0.0435484243285903	0.06494679282438222	0.001003403858421698	0.004662255331638102	0.001008377676040863	0.01925258436649233	0.02377475625704559	0.07110578827310791	0.1040631502712199	0.1270132787932541	0.00183367013690501	1.468357778411099e-05	0.001030258496105062	0.004502683599902686	0.3202115692525165	0.1258289766834124	0.3692903894714682	0.4047189977613371	0.001001272935470186	0.008222694165118149	0.02964301190225642	0.1206803812759259	0.001002495869444208	0.02963289397765516	0.001001899472970034	0.01071594210750925	0.001000698893076168	0.007787212748771998	0.001001489704077988	0.006760866299526373	-0.01157713307936957	0.02099994356468709	-0.009929584963230573	-0.00467117359650566	-0.07349175518357887	-0.02964778108125548	-0.003938188816023751	-0.0155518915314673	0.008365098226511752	0.001014074033205776	0.06412936655649208	0.06066985775708118	0.001013559984638334	0.4176019327160803	0.4291581052431658	0.06661870945336298	0.001024425161252012	0.0177270098782863	0.00102409653498875	0.001006084269137324	0.001002647216979883	0.001001562203537215	0.06163514072943477	0.06430219726600225	0.05920927556587153	0.01696857139922072	0.001007058035518438	0.001003217795333043	0.006006205766715678	0.004252207637253926	0.1753746084167831	0.09103517264530067	0.3053875430698603	0.001011414733000946	0.001046645391792669	0.001003611147320219	0.001021192620057532	0.00101103327598111	0.001004508257904931	0.001007763625188169	0.0775235561573078	0.05778254013992076	0.001001241686255637	0.001009062134428396	0.4058638620702554	0.001009282736179193	0.001007093651127315	0.114671594213465	0.09774212706572502	0.08636340978893736	0.07504800889921305	0.2424185133008673	0.001003046546821552	0.001011942190816812	0.2141148163969788	0.001001700432948544	0.001002505569780809	0.05718099379207706	0.001006860664952279	0.3056795674105057	0.1453413078927286	0.3113778401449145	0.3900474432563138	0.3185014663587484	0.001000502400724318	0.001001058137768571	0.001008722260166515	0.01433587978588654	0.3241297524400792	0.08347204234427008	0.001015494793078919	0.001053147346844683	0.3400536679891379	0.3019729949978098	0.001016716926796959	0.00100329235592609	0.2316049457575394	0.06885228999629468	0.001003645983346985	0.00101134965991173	0.001002115341986429	0.1065156548216582	0.002845949013523234	0.001057842605541371	0.2405410867664356	0.2515032120534807	0.001001060740068564	0.04003923923367271	0.00100253683369193	0.001001351736922404	0.001000480664245386	0.001001051763472625	-0.00764707370284434	0.02143105394635519	-0.01048903762624325	-0.005689595148491865	-0.0736653703313486	-0.03603309349873096	-0.005447740078615122	-0.01715640424272365	-4.546047524518827	-1.172171997881152	-2.129144542343889	-1.226190307590057	-0.9775928428024107	-0.520503719205433	-0.1611247123331603	3.487109807320645	4.150860863981332	-1.965165228467406	-0.1034959075613116	-0.05031779312951419	-0.003991875851112819	-0.03609758161852917	-0.7077865933905886	-0.1287516555650499	0.5502110146733159	2.032310205817513	2.544396651336867	-0.8827519649157924	0.01257478844590411	-0.2101773284240182	-0.9629203567719871	-0.9450789327583721	2.001161448638037	0.5544824234693551	1.340339393908093	-0.1130186167958615	-0.5354026470619868	-0.011025838502447	-2.298147044286522	-0.0006020672049772205	0.09490733998559148	-0.0108350297155194	0.06184446772947182	0.3109546242483787	-0.05618198803911175	0.2316817187172407	4.563703170465057	-0.04215752579339378	-0.8505495652766175	1.508388052783291	1.181244936188368	0.9726259212933454	2.549616057733244	5.756640453188792	-0.009731775678580934	-0.04162548996937226	-0.6078875101713115	0.05350331113082051	0.1118595959227942	0.445882139940566	0.0992933499177678	3.25530607556896	1.1740569164496	1.413208559270638	-4.43720004917032	-4.777601988632536	0.005423055438237369	-0.001989786602828201	-2.974257270728002	0.392261600932465	-1.961139077172851	3.377797012717202	0.01255354250690278	0.008847336346626189	-4.679231317582834	-2.067118898956519	0.06607000381321977	-0.01749222870844891	-2.778169208087395	1.518248948293101	0.03452697853299973	0.01007949317841625	-0.9029583510082768	-0.09904884884596207	-0.01207970207209525	-0.02536433290683606	-2.424487270923496	-4.658265955355696	0.1096641186080382	0.1433380962989501	-0.04266292004733195	0.1084940704639633	0.08648344833195305	0.06962462487326852	7.652252493247649e-14	-2.213043852442563e-14
0.05	-0.05118899612166689	-0.0105451651470289	0.1083261944696972	0.2544231580853461	0.8995428302493074	-0.005259824187640497	-0.2655740895409495	-0.04361409669001952	-0.08223604009014636	0.4748960782975069	-0.0003253828268145348	-0.05811055166377899	0.02287965011745376	0.003345724385022486	-0.09916165991633506	0.3317222813751444	0.1567430984525791	-0.3317222813751452	-0.1567430984525826	-0.4136476593139406	-0.03132135670002344	0.02298268574190082	0.1012408793504095	-0.1593037222750532	-0.04022863512296154	0.05292587257952211	-0.03232217420877481	0.5437829908931862	0.931139169020919	0.09382691574353209	0.01749867951579463	0.8309166692513474	0.07585941282074611	0.7370522521455124	-0.7487865396467605	-0.5283655270632928	1.806663235329062	0.1612500503115256	0.09928024603222536	0.464540645946353	-1.133027045423912	-0.7146354757426346	-1.552295629121352	1.027210165931991	-1.974289826050064	0.06350265058910051	1.249989810962121	0.1043050401294855	5.495904594763503	1.843829340792329	-5.495904594763502	-1.843829340792327	0.07224084506337028	-0.358358722629685	0.05247044258759231	-1.32445603957219	0.3820979789163254	-0.3662078293221732	-4.284461700190403	-2.413300806220941	-0.5681621671829304	-0.7974601962549687	-2.228152988987779	-0.8953092906930733	4.152536015749487	0.6013608664113226	0.02715852601369508	0.03452983717484875	0.01247437522677126	0.01617924389609511	0.07565431406374534	0.05416875516067952	0.06294879602120079	0.05883995643942421	0.002017551238585331	0.03476536492824003	0.3626548796317176	0.3488972999761112	0.3818219273690046	0.4418958098113192	0.09352503450422565	0.08179289485380778	0.001049230441423711	0.03323345740519586	0.01843712977707641	0.04575252081363379	0.001037611070374985	0.06008707843905337	0.001008969801431844	0.01400941936121414	0.001004354750333187	0.05504647791083782	0.001002344231164754	0.003264884653249139	0.05413474904823596	0.05371825558431979	0.04757616882760222	0.0764705348276212	0.05002197767645964	0.08895227360900147	0.02263423749358468	0.03589249008162632	0.001155940263620332	0.008627564508423112	0.001952174566373453	0.01868535041878394	0.02173286431718391	0.01405614620052944	0.01282526190875196	0.01738930114282324	0.1248667639346098	0.1194984531072733	0.06124747020254258	0.09972449549633486	0.3275828531743869	0.3369058311250125	0.001367719054950372	0.02684698993767692	0.00584459192485502	0.02394921632971413	0.001070095591345423	0.01548452836196363	0.04767509335590749	0.0300213437881249	0.001010975182375841	0.01929887704957097	0.001006030989082145	0.01791972621483999	0.001253896587524373	0.0320031609960332	0.06812732253188958	0.04128101401560221	0.05020949216137278	0.04893569035164961	0.00100180696286053	0.001772133819468465	0.001095343121003609	0.02632390357475327	0.3403888567034493	0.3190273657816487	0.001012288163599778	0.1161555353724125	0.00945643741445918	0.04193657052589304	0.09940639342790612	0.09630060742116192	0.08521789842980675	0.07062101344897581	0.07520686589483669	0.05662096184268938	0.05928547247989895	0.09439073842618616	0.1725614552433789	0.1968520823544755	0.001002605628889292	0.006489214769287236	0.00101199682777752	0.002149655350229864	0.1968232992601671	0.1514579191978784	0.001007669485633532	0.01183263106532805	0.00101092307551315	0.02129424473546274	0.05363351425794625	0.05536520579674221	0.001005769249710738	0.02873354845002077	0.2629952716386902	0.2726327626015841	0.1077882819561791	0.1187991223530886	0.288483763698728	0.2560822459192866	0.4559767400159127	0.2241898098877877	0.3963585112930413	0.1427634281057397	0.001000516871704097	0.004081898313577861	0.001001520199426403	0.007859901721217141	0.04343327210449639	0.04655797143063712	0.01946355696173119	0.0337115423328966	0.3425164120916783	0.3468863297660627	0.06512858012372452	0.1008248215992738	0.001017251837915451	0.00914630030114858	0.001046280544659698	0.01359024751897825	0.4202114457598904	0.3440316438240781	0.3554803242782414	0.2728641099850898	0.001015949198818008	0.01094498320115779	0.001003645555142762	0.002256801448272148	0.237557642557205	0.1439425917983361	0.05515632689426005	0.0763269381081309	0.001003811668090517	0.004730596171525317	0.001009901232875907	0.0192995755884998	0.01298478276146053	0.064275047498145	0.1052719077787693	0.1258418847021824	0.003713040992386024	5.511853190697924e-05	0.001140801884096361	0.004272937593005842	0.2874359214038084	0.1009749242071594	0.3300138254730717	0.3618028118841687	0.001001183096256158	0.009397145402712316	0.03083031525537386	0.1213761575290946	0.001002750008334804	0.02924128327090007	0.001001607089413509	0.01187147121680174	0.001000582931160446	0.00870754829215002	0.001001255678332217	0.00749282908306283	-0.008691498109963107	0.02073206287844657	-0.01057751745580438	-0.004651447502915148	-0.07223663000465036	-0.03551475201205238	-0.005470317051635904	-0.01563566975477367	0.00475279032250189	0.001015260231170797	0.06782966733590509	0.05138059032348257	0.001012052473517227	0.3648028385447687	0.4229034614992182	0.06882168592313485	0.001030065900538513	0.01745607857763316	0.001025806860981139	0.001006685183599777	0.001002442316318595	0.001001400130477476	0.06054112903669568	0.07421100954462467	0.09328038434260286	0.009381559234629404	0.001007618965100321	0.001003084710251859	0.003541704880924663	0.002903135897824179	0.0882026402118611	0.04602567351364932	0.308884502919329	0.00101221194324787	0.001037295991070192	0.001003931974131411	0.001052389052837883	0.001012194945695419	0.001006622524180404	0.001008120156134439	0.05899392744861613	0.04684503971945099	0.001001258473540716	0.001009918126792139	0.4102918539719078	0.001009311686156617	0.001008869935489665	0.1275369651582076	0.1106130606866795	0.09681389638502103	0.1038682432410805	0.250528215774793	0.001003219590130208	0.001020917514819152	0.1941341177786189	0.001001795109116301	0.0010027783076812	0.05739339148044991	0.00100679722391386	0.2798973474521371	0.1086754462334812	0.2603924217786193	0.337027645634435	0.2672140746524839	0.001000529842648896	0.001001332558365537	0.00101311789297716	0.04901176199950754	0.2939788518948884	0.1134568801852418	0.001024807813714838	0.001063429423349443	0.3597659302897787	0.314705788082	0.00101389468700971	0.001004230068097603	0.1916446687471638	0.06960351489191482	0.001004735325899887	0.001011602841378728	0.001002389437539799	0.1073764947219117	0.00808352052892982	0.001423438073241455	0.2069916869899336	0.2459784977803429	0.00100111402402299	0.02545112590210117	0.001003418615679584	0.00100126142163895	0.001000446676358905	0.001000978605697917	-0.006641402666263125	0.01990498933798114	-0.01129623381200349	-0.003801203292864338	-0.06983851256435537	-0.04096704975345889	-0.007020506865703842	-0.01450286038771727	-5.236368263938936	-1.138099399209986	-1.225224898929565	-0.606179040635606	-0.3786047327696788	-0.597798651197919	-0.1476170784049435	2.414336405268912	2.690792957336713	-1.056959807213649	-0.1316648094713793	-0.06508210549811339	-0.004893532444402025	-0.00782265551573422	-0.5472354421692308	-0.0280093587299133	0.2449947938143662	1.46150384650151	2.889911757154854	-0.7700850963437232	0.01446421594186532	-0.1670063544975101	-0.5512860134269625	-0.5296934977794642	0.7498514965298919	0.05568711522829951	-1.011645515261336	-0.1023654258902792	-0.3555540278585266	-0.003424517368705731	-1.431603139978321	-0.01399819037335158	0.09994097784250972	0.01161284394114278	-0.2161350403879819	-0.163601634008271	0.007212374315993033	0.1963846027099336	3.27092109706043	-0.08163945030738146	-0.5667605069917274	1.420387289808183	1.144358659233721	0.8985302961449106	2.353649478767817	3.541015761392294	0.014456894017655	-0.04782322007976307	-1.32465445728431	0.05341563016198061	0.1179954095185556	0.270334831165747	0.08545377195233773	2.130705750324121	0.8309734223222518	0.7945746322576092	-4.575731508804941	-4.635650779752449	0.01961896934740569	-0.009607302414192546	-1.970679086847047	1.461100399320892	-2.567984612189825	3.132559211792504	-0.0002245744361528323	0.01427187925984349	-5.558610676731994	-2.687632815506678	0.05078617530752033	0.01844254317290504	-3.066293013600137	0.8054976976162869	-0.007154885955777121	0.0008916636297337263	-0.4314276652064929	-0.1360799648481703	0.01455768531526074	-0.02104429030294557	-2.491571849683604	-3.890289277193704	0.1240179640410482	-0.01712014483407522	-0.03438720838154656	0.1249908161429866	0.0990107801837266	0.07824333956333983	1.470810107711676e-14	-1.012067870460449e-14
0.06	-0.0434396020384499	-0.01780932861238751	0.1025027610903931	0.2723223488291083	0.9013372391286775	-0.004198324226479793	-0.2579254394119138	-0.05446477955512439	-0.08828883883123288	0.4586864045117209	0.01001337038817717	-0.07567621412172437	0.02270022946488221	0.01555660728322135	-0.09767707389798498	0.3921474238566651	0.1749388280179353	-0.3921474238566645	-0.1749388280179372	-0.4118312308461063	-0.03485370660427288	0.02344922279252421	0.08761150610911941	-0.1554795786519182	-0.04365974150411819	0.009004921780419048	-0.05233717039946637	0.5377209148909794	0.9222832870127113	0.06828584943967352	0.01054399832469082	0.8607158059796093	0.08181512000297718	0.8068361513336312	-0.6928898615478245	-0.630718750161128	1.771098790100241	0.1959561241959946	0.112895141645643	1.071299496053692	-1.027407902618349	-0.4855931579920018	-1.674341316418921	1.028658194502136	-1.525408107517182	-0.09963425374088307	1.176215071347698	0.1896483766371659	6.583587777112783	1.827150294131012	-6.583587777112783	-1.827150294131012	0.2854192652454164	-0.3454365952670305	0.03843585402005961	-1.398752616468628	0.3774468663572796	-0.318013065002863	-4.46829269168341	-1.468912836525708	-0.6204952714063743	-0.9554292129993326	-2.839150687587945	-0.4876323581106378	1.583892027923099	0.6129489210498555	0.01574652881118283	0.02422951331385565	0.007030169493933215	0.01166773699915532	0.0731909638355886	0.05173706034075699	0.05558067297473594	0.05232859044361231	0.001534691303585984	0.03354654352080294	0.3540803020262199	0.3605828910793571	0.3938029935586746	0.455874222668627	0.08364172254584763	0.07426084765435903	0.001041608092686012	0.03196717071685272	0.01790622271936742	0.04529414711760175	0.00103242193589014	0.06006812814858086	0.001008041058449506	0.01401532776447925	0.001003378967961145	0.05052659084531117	0.001001845452847291	0.003251124847901019	0.05667340598503758	0.05517985305769228	0.06175910688159639	0.08880043715572043	0.07727085272212145	0.1183224362694464	0.01440522952737801	0.028180064161677	0.001084880782540919	0.008804730747938281	0.001496734826012549	0.01727488654427722	0.01252810156659818	0.009674429835238245	0.007751449669604454	0.01313157485731867	0.08985627846912371	0.114366214811404	0.04313938050361574	0.09541554248009129	0.3220213779863505	0.3223494049520907	0.00119727612331297	0.0260072889785461	0.003543310216586904	0.02118355728715383	0.001038414579509653	0.0154559076846401	0.02639946869703586	0.01937028687824006	0.001011886383636946	0.01917775687830444	0.001006907389754112	0.01898565455602262	0.001135996395422807	0.0321606751876817	0.05959041195625615	0.03690999061346758	0.04593218287529231	0.04514637123453471	0.001001548273301329	0.002000920579604721	0.001054564025338107	0.02850344640328869	0.3638788560392122	0.3396242886601288	0.001010866947789544	0.1154069655141905	0.005431236820349209	0.03752257995391668	0.1138745688079437	0.1102278170765124	0.09884367836532609	0.08203852708055828	0.08686351506019124	0.06546111455651862	0.08542895661923691	0.1163802933789268	0.2030943368519225	0.2213779048060001	0.001002948942343356	0.006509220581176222	0.001018795078291428	0.001664251586897375	0.191755566261748	0.1353493901007244	0.001004875061781725	0.01247760210261086	0.00100708828096251	0.02268951532192556	0.05534214699477897	0.05754518014519851	0.00100624512041694	0.02950774216552176	0.2639418764645117	0.2858320247665539	0.09962467196139056	0.1223530034128914	0.269386721785498	0.2581753883448823	0.4103774202571967	0.1801680235916504	0.346226694526901	0.09935927781970486	0.00100053078887751	0.004275570073488259	0.001001506974704865	0.007953221633785326	0.02396981450899391	0.03187694252775813	0.0421364152801234	0.05036499167259993	0.3212029721990712	0.3189910428737523	0.09288057419788331	0.1306226297034669	0.001023489297273883	0.009135531645572469	0.001057395329187389	0.01365446549340947	0.4045660616641623	0.2934347152318141	0.3444425070486917	0.2468461425352383	0.001014171942947189	0.01146362706866541	0.001004188959678316	0.002506749846224457	0.2132970370340376	0.1134060494610176	0.06165047008856236	0.08201109855989347	0.001004560415504856	0.004793236104559957	0.001010789294433898	0.01930187591147157	0.007294588767503691	0.06311247774453399	0.1063323969528714	0.1242746795866986	0.00724952255650754	0.0001936571324542374	0.001378839968834562	0.004072609357221311	0.2534981866373982	0.07709256718261244	0.3010657691654051	0.3276068510751465	0.001001164855085071	0.0106788901485424	0.02449782958723225	0.1200792323958699	0.001003318127416829	0.02897059006847182	0.001001415791267246	0.0132633397253437	0.001000507977175789	0.009795970749249113	0.001001102127467617	0.008355241245383768	-0.00705917242910682	0.01962539291078371	-0.0113316257438358	-0.003385944234633273	-0.06926701643367873	-0.04075971315880329	-0.007029537654899509	-0.01389456659253814	0.001140482418491384	0.00101644642913585	0.07152996811531773	0.04209132288988393	0.001010544962395918	0.3120037443734572	0.4166488177552704	0.07102466239290664	0.001035706639825049	0.01718514727698014	0.001027517186973243	0.001007286098061515	0.001002237415657293	0.001001238057417858	0.05944711734395638	0.08411982182324725	0.1273514931193343	0.001794547070038142	0.001008179894682242	0.001002951625170454	0.001077203995133568	0.001554064158394433	0.001030672006939267	0.001016174381997638	0.3123814627687975	0.001013009153494932	0.001027946590347704	0.00100425280094253	0.001083585485618416	0.001013356615449496	0.001008736790456147	0.001008476687080719	0.04046429873992445	0.0359075392989811	0.001001275260825842	0.001010774119155809	0.41471984587356	0.001009340636134045	0.001010646219852284	0.1404023361029501	0.1234839943076339	0.1072643829811047	0.1326884775829483	0.2586379182487187	0.001003392633438531	0.001029892838821759	0.174153419160259	0.001001889785283973	0.001003051045581531	0.05760578916882261	0.001006733782875626	0.2541151274937683	0.07200958457423366	0.2094070034123239	0.2840078480125562	0.2159266829462195	0.001000557284573257	0.001001606978962433	0.001017513525789112	0.08368764421312862	0.2638279513496973	0.1434417180262141	0.001034120834351283	0.001073711499854584	0.3794781925904194	0.3274385811661902	0.001011072447222367	0.001005167780268992	0.1516843917367883	0.07035473978753495	0.001005824668452828	0.001011856022870113	0.001002663533092813	0.1082373346221651	0.01332109204433633	0.001789033540941136	0.1734422872134316	0.2404537835072049	0.001001167307977488	0.01086301257052939	0.001004300397667192	0.001001171106355407	0.001000412688472348	0.001000905447923146	-0.005635731629681927	0.01837892472960712	-0.01210342999776372	-0.001912811437236818	-0.06601165479736218	-0.04590100600818683	-0.00859327365279257	-0.01184931653271084	-5.883770397796812	-1.195812446504236	-0.937546796816292	-0.3581132517662161	-0.1733577529082081	-0.7103507409188728	-0.08855475480416719	-0.3609744221872198	-0.1202774731887702	-0.5095886820168262	-0.1139442915626967	-0.01594187687641467	0.002483207027512109	0.006714749286253431	-0.3507535069332663	0.01576228957155533	0.0688339264404	1.027232445504513	2.933859557326525	-0.7953964596193422	0.02189210966858732	-0.1133366283700948	-0.3621383775419413	-0.3633604986226298	-2.031267295728752	-1.012351623569766	-1.60684157830195	-0.06034727212555299	-0.2019522550551419	-0.003594902467644453	-0.7253180432649509	-0.006792147167306124	0.1148987053339954	0.01705584974892885	-0.6908606583454573	-0.5854830488440012	0.03213262591940506	0.2552112582566948	0.6225283696312093	-0.05746515064044053	-0.3226508391421585	1.371588264147601	1.145478404043113	0.8785133617456294	2.02157723417652	1.371900260775699	-0.0202759907089934	-0.04830484906611333	-1.868177353696495	0.08002870291507287	0.1684442047058589	0.1798345417554766	0.06893912658007911	0.4097549341879798	-0.2418146380728454	-0.4863235176150099	-4.131498306819068	-3.955475218770885	0.01617548251240766	0.03737050555724877	-0.9652118518848399	1.737519522801369	-2.978321290085217	2.814938608682414	0.0002855502623323774	-0.005653225681873414	-4.18533204288904	-2.357523462945393	0.05643064847321003	0.02698110069061692	-2.97833518081377	0.3790519818949676	0.0333867971667249	0.001141315796730546	0.2306758532621194	-0.1782110537279578	0.007541027211983592	-0.01948077868581196	-2.230148180582366	-2.914220941726327	0.1311228202550385	-0.2552021809790315	-0.01847941918140734	0.1557619503144184	0.120100831076271	0.09571450063058391	-5.704359219961019e-14	3.352372898091349e-15
0.07000000000000001	-0.03510952383808688	-0.02452590471924142	0.095710232032022	0.2898248874841939	0.9034355572366224	-0.00300044711714251	-0.244316545318348	-0.06433884985360787	-0.09219605143197306	0.4414951552490137	0.02038281715535711	-0.08852390628245425	0.02090869264774572	0.02697302825469118	-0.09529856874361489	0.4626213469449396	0.1932887526382199	-0.4626213469449394	-0.1932887526382239	-0.4081103951008764	-0.03826889518841466	0.02371814701744675	0.07333422683398527	-0.1517274631137689	-0.04657949061082281	-0.03726544931902311	-0.0614325081916505	0.5318509156780865	0.9122312778517024	0.03785578192758519	0.008035739058145914	0.8619655130555257	0.08718805784779611	0.8521157860685001	-0.6535641880887427	-0.7197591063357148	1.72882717124278	0.2224832766568247	0.1259754989287619	1.636726149246352	-0.9508076740230152	-0.2933069783743195	-1.760500505108145	1.046654558638997	-1.051597005404638	-0.2512643710122209	1.108243876290065	0.2806404545731571	7.437488323768624	1.828566892735988	-7.437488323768624	-1.828566892735988	0.45552431104536	-0.3374864557428622	0.01560971557057264	-1.44938746337491	0.3744419512678631	-0.2646266463202884	-4.847512436701633	-0.3812112753902931	-0.5493495104861869	-1.063637854117627	-3.233358908066551	-0.0635472532393923	-1.261642608721553	0.4666781374556142	0.008727689901555476	0.01778929246277757	0.004108318541755433	0.009235323620228832	0.06478544692857439	0.04592218985707907	0.04536215627844115	0.0442747860777346	0.001277899246924093	0.03251019467453405	0.3332755131180993	0.3461780065120171	0.3958637631683175	0.4443780419228425	0.07618028355857358	0.06875968924842686	0.001036668382059304	0.03066420828172014	0.01638155045742104	0.04429544674126856	0.001679098106500254	0.0603656953757797	0.001010706854658567	0.01411310269587719	0.001002819259071607	0.04794532675972506	0.00100152848789485	0.003621720027616244	0.05923381487486937	0.05662309974756868	0.07918659040330937	0.1026615336335132	0.108136065941266	0.1492578839296677	0.008248273011724627	0.0222330243755454	0.001047327734832394	0.009005759259469996	0.001254931931021631	0.01610917884608017	0.007017309753254871	0.006971884048082628	0.004678386033881086	0.01052260434380774	0.05135396173496842	0.08523308641863775	0.02371814154624068	0.08446668471970818	0.310197782229497	0.2996214870653271	0.001364931840395332	0.02569126275580378	0.002314970895230263	0.01935434095525444	0.001021707186003415	0.01543874621999495	0.01444417590550174	0.01320598882435024	0.001012398966696516	0.01902633987347428	0.006124715759236643	0.02557772045079043	0.001073971195878747	0.03239163429994156	0.04849739176816456	0.0296553041903777	0.03883955294792811	0.03891081592370546	0.001001426337718978	0.00241279303122158	0.001040996078873845	0.03087417801776527	0.3742344665390823	0.3349985834184838	0.001036093732901717	0.1149640723670094	0.003279546277198557	0.03478788319420863	0.1263960325995527	0.1230629119378043	0.110863350948218	0.09284829201933006	0.09705164904816892	0.07366339272466066	0.1111746646335251	0.135946629554367	0.2255867597971653	0.2319411857736385	0.001005921810216565	0.006519401624782861	0.001021065697619895	0.001215629797278634	0.1737265815328292	0.1142665907271712	0.001003510240147877	0.01338722398969332	0.001005043030519942	0.02452796482701199	0.05688408026108135	0.05958663994230257	0.001006710729908682	0.03014201459229262	0.2510957825808875	0.281521645740955	0.07987561561365916	0.1150687921699373	0.2343866858042387	0.2448338509782633	0.3512234744775862	0.1398787675394215	0.2919137246709848	0.06306501636496105	0.001000557980706225	0.004496821997587384	0.001001574977513475	0.008152429395129687	0.01309639964814017	0.02321354876261027	0.05812143494238075	0.06078017828207625	0.2966626203330086	0.2886733727730306	0.1167823103516118	0.1550879888582461	0.001030429089022169	0.009095102452789619	0.005105480807259916	0.01755410929251962	0.3733275019195645	0.2549621969189653	0.3120486429752786	0.2234167797973589	0.001021149210065997	0.01211498885088827	0.001004998744543954	0.002778691958292343	0.1809200731624854	0.08573563189943388	0.06567018617095984	0.08497372437230119	0.001005963492974086	0.004876104852701798	0.001011365698394073	0.01926629737553765	0.01728800916361812	0.07400082140146963	0.1026438252605082	0.1191998049295505	0.01052635334861675	0.0001623548715608962	0.001476046401160848	0.003767573127832577	0.2158206355003873	0.05470893931360196	0.2762920891915709	0.3009236336086287	0.001001092194197986	0.01228311059343204	0.01679522492232339	0.1180034412862258	0.001004483581300215	0.02878070551831853	0.001001578131099089	0.01489531724490299	0.001000564825400484	0.01103484618441126	0.001001224729732988	0.009335717107248761	-0.005363156995217778	0.01783194753661002	-0.01205555340647098	-0.00261821339257693	-0.06470315443605688	-0.04520538804362575	-0.008602545695990969	-0.01380037231924777	0.001074392750020489	0.001010563837959317	0.03876386599378731	0.02493904412117984	0.00100997911399141	0.2713501967778965	0.3855163032984156	0.06216978018969052	0.001027990760323348	0.01259093940039598	0.003474583426224776	0.001018722682022319	0.001002236247942422	0.001001165274199484	0.06500492419992239	0.1169547091942402	0.1702699921564911	0.001407997494804514	0.001008286288578725	0.001002901198685375	0.001094186086365851	0.001298640390076379	0.00101957888985023	0.001011098520468067	0.2635839459337417	0.001985114281636262	0.001026209839654704	0.001004373821107333	0.00106154145473457	0.00101257353853666	0.02039296937443752	0.00101017607327363	0.02987891149374251	0.02562353971578289	0.001001319903056575	0.001040495207602658	0.3788961299998642	0.001107198107980111	0.001011116662725121	0.1483450643051378	0.1315255501418068	0.1141693436433276	0.1590914587587758	0.2698189237801992	0.00101377313027951	0.001017959652092174	0.1171680094974412	0.001002259205658928	0.001002799085563456	0.0598296975768068	0.001007585753562549	0.2033217233196146	0.03651304529462378	0.1344326805425694	0.1715797414870496	0.1529754729559479	0.001000610809431034	0.001001678546112117	0.001012296010358589	0.07211209988751463	0.2339758683135418	0.1563260437207382	0.001040639303954775	0.0163622775565774	0.2401800872108294	0.1731648641981693	0.001043080294303469	0.001006411472946493	0.1031327290178247	0.07112956749714709	0.00100877652873897	0.001012058263822974	0.0511236632011928	0.08804737212176819	0.01463436570556968	0.001398179802244028	0.1251788818025091	0.2175713113387689	0.00100088904866704	0.005933247350305253	0.001006877616686002	0.001002234388320649	0.00100080275986219	0.001001730406657576	-0.003449081853733941	0.01560092040815664	-0.01274117979599114	-0.002414804114771703	-0.05909249214941673	-0.04909456855676456	-0.01018297137157383	-0.01526702267519814	-6.512095000342025	-1.326760802306423	-0.420809001792482	-0.1551456920787466	-0.9660420741950327	-0.9038404815473129	-0.1075579998099116	-2.364453140391603	-2.032046912377031	-0.5906752080673996	-0.1386124173138814	-0.1796551618042456	0.0584906513482487	0.01392108833923324	-0.1740447775091118	0.05190530468273582	0.2091648072407407	1.701529251733366	3.227902290313936	-0.4297730132233855	0.01959775762972666	-0.1141917161993677	-0.193198540440667	-0.1806370378959012	-3.277008957819599	-1.040753344291219	-2.920964083024511	-0.002116907056279825	-0.1587333514180784	-0.0004914457307224629	-0.4974889999507742	-0.01971799138317176	1.127218555501878	0.0275315561914051	-0.7375168471122556	-0.6666557133810572	0.04648646833764114	0.2306740155419471	-1.40739347892814	-0.02308409098213326	-0.2207413239804097	1.185340666778787	1.008602064262714	0.7597219293208493	1.881205192628667	0.7766585514563511	0.01181292105653272	-0.03997303886279084	-2.326515706926892	0.1041482475358419	0.2053312669004315	0.2216192614477117	0.05809448978435938	-1.233814954968056	-1.150191564782063	-2.235640003573018	-3.962441350763074	-3.307808487641148	0.02559726751268943	0.0129967072300876	-0.722050859692666	0.4287950427736582	-3.069601756891084	2.104589118598598	-0.005548875913962868	0.7155471920701747	-3.750191615171036	-2.502626065904855	0.07601513066775288	0.02881954112787718	-2.549412575691928	0.2186818587139465	-0.002488356384726558	-0.006467135532985339	1.81969335327904	-0.8027405730982601	-0.01023772282430315	-0.03844225576476949	-2.24477484869039	-2.489885886401315	0.1902995299920808	-0.1677901111396886	-0.01619377843305804	0.171193921144676	0.1276233212115052	0.1006945094307502	-6.386260330377214e-14	6.37179522889995e-16
0.08	-0.02653856037053337	-0.03094338893943939	0.08826813806723977	0.3068872568604913	0.9057624202471698	-0.001692909873786769	-0.225465979895248	-0.07354896337447163	-0.09410413072309907	0.4235445550298224	0.03097492955509018	-0.09685748784533577	0.01782311681658782	0.03774497987614526	-0.09217250879977354	0.5394230199965668	0.2112248111288595	-0.5394230199965664	-0.2112248111288597	-0.4027852160803144	-0.04160114240274113	0.02376663159605117	0.05877007234529066	-0.1479614254265547	-0.04892607223005333	-0.08917994512353762	-0.06058252697686153	0.5268170258949816	0.9008372252320695	0.003888749413605149	0.008282498099088119	0.8369291138855454	0.09124947254292327	0.8550132047696308	-0.6330714842159595	-0.7606317314429129	1.683064934342594	0.2416651047126175	0.1348271684493345	2.119633761960529	-0.8946165470935978	-0.08576649606944776	-1.826211507717264	1.073191321013479	-0.6225859879474622	-0.3584420566982354	1.047321201369151	0.3391593345338145	7.849137769783345	1.744377068202	-7.849137769783345	-1.744377068202	0.6062879203118062	-0.3288483213020099	-0.005652075244091784	-1.456127659180398	0.3802312961792283	-0.2033795674965213	-5.59711763269764	0.5201509648682929	-0.4532733854482802	-1.223837904722699	-3.546543687966492	0.06337130338727663	-3.673329221256196	0.3506442911114581	0.00505996582361929	0.01440710071021233	0.002623079360560563	0.008029297796382912	0.04514044547720621	0.03288770424954909	0.03171091481796395	0.03418317382685543	0.001149112171296046	0.03161852381739932	0.3054641998643394	0.3164048152893087	0.3872543523327405	0.4181715196929088	0.06801496341254894	0.06244669931508746	0.001030339917236731	0.02935563793353263	0.01335576008191001	0.04178390461323767	0.003222718590430061	0.06126714943427244	0.001017760145867402	0.01431536655820745	0.00100253896172202	0.04687478594863342	0.001001333675793293	0.004160202107782684	0.06313006972577204	0.05915013711662645	0.1027561001507294	0.1219618702239696	0.1426310820019571	0.1823739283876492	0.00487937818875792	0.0188693735849053	0.001028610078009632	0.009222369200415897	0.001133914590229742	0.01510331612169336	0.004192951825678199	0.005513903815382857	0.00299003456952194	0.009074765423122159	0.02847494143698082	0.05919302415510024	0.0130562832181403	0.07733380727856723	0.2855861886275696	0.2642856816121202	0.001934397651767538	0.02597977214475622	0.001696302433544695	0.01811204345689797	0.001013417509173838	0.01543299766464918	0.008092711523440316	0.00962155823045357	0.001012263420333201	0.01885886234525561	0.01816069355020366	0.04000410730371367	0.001043813921519673	0.03267921798131423	0.03743082297096766	0.02261084925442964	0.03015390916484313	0.03171270296573941	0.001001387733431735	0.002855542025031922	0.001049081472960776	0.03335170573220094	0.3695031230768093	0.3142819378622114	0.001097647867272331	0.1151058714508167	0.002192467199148225	0.03317869725068858	0.1368567209870224	0.1337328295854468	0.1210388972031981	0.1020531179768386	0.1057047346848221	0.08061114629169472	0.1362928620431362	0.1537947010658518	0.2434993633789466	0.2376291282092143	0.001012600298030659	0.006535493434856899	0.001016231021082112	0.0008937202095204929	0.1398864657477782	0.08925641224392956	0.001003012974577963	0.01460561851402022	0.001003894868863142	0.02691785207171238	0.05873029138549948	0.06184080224985324	0.001007369615782059	0.03067321458141394	0.2243711769801596	0.2619160413539872	0.05242028651184851	0.1006458930319615	0.1831837174213503	0.2123894673161349	0.2713990520513769	0.1001974276336618	0.2320599789845704	0.03311447975761697	0.001000598345783267	0.004737962727882834	0.001001644763384186	0.008423668988736623	0.007357101540176984	0.0183442461628503	0.06129033068524625	0.06060643740166299	0.2697951343263509	0.257911227199294	0.1354252606613422	0.1732435300019387	0.001037158032603206	0.009081004385399461	0.0146383474776315	0.02656471346615045	0.3054010313955307	0.213610483018591	0.2358742446165349	0.193308081591662	0.001040647261839226	0.01302739813596747	0.0010060255907183	0.003111385056887662	0.1409232918539758	0.06254451306339998	0.06821985007047603	0.08648890929671318	0.001008141343379897	0.005029962799978007	0.001011754937837946	0.01920833097405849	0.04597815383168068	0.09696035431320035	0.09189930667929068	0.108900334216806	0.01282136005123814	6.017780729466173e-05	0.001329266001537291	0.003365448470461166	0.172623219473369	0.03223312109939207	0.2516630234729789	0.2764598666506365	0.001000916681651735	0.01449644597376548	0.0103394451627954	0.1165667487692782	0.001006355268659189	0.02871278874813816	0.001002191170859154	0.01669842549919	0.001000788370275168	0.01234741847858786	0.00100169868895985	0.01037540818777095	-0.003340051999956063	0.01538212953091848	-0.01272202915950098	-0.002696964896914688	-0.05856909200488596	-0.04881632137095172	-0.01018668018887564	-0.01604744498980916	0.001008303081549442	0.001004681246783299	0.005997763872256721	0.007786765352475829	0.001009413265586808	0.2306966491823358	0.3543837888415609	0.05331489798647474	0.00102027488082178	0.007996731523811572	0.00592164966547643	0.001030159265984493	0.001002235080227531	0.001001092490981162	0.07056273105588784	0.1497895965652329	0.2131884911936479	0.001021447919570758	0.001008392682475338	0.001002850772200194	0.001111168177598047	0.001043216621758192	0.001008485772761896	0.001006022658939267	0.2147864290986858	0.002957219409777593	0.001024473088961605	0.001004494841272253	0.001039497423850735	0.001011790461657922	0.03977720195841954	0.001011875459466909	0.01929352424756053	0.01533954013258467	0.001001364545287557	0.001070216296049124	0.3430724141261686	0.001205055579826464	0.001011587105598019	0.1562877925073254	0.1395671059759795	0.1210743043055505	0.1854944399346033	0.2809999293116796	0.001024153627122999	0.001006026465362993	0.06018259983462346	0.001002628626033666	0.001002547125545191	0.06205360598479066	0.001008437724249552	0.1525283191454609	0.001016506015014968	0.05945835767281496	0.05915163496154299	0.09002426296567627	0.001000664334288871	0.001001750113262007	0.001007078494929401	0.06053655556190058	0.2041237852773863	0.1692103694152624	0.001047157773558475	0.03165084361330042	0.1008819818312395	0.01889114723014831	0.001075088141384292	0.00100765516562405	0.05458106629886125	0.07190439520675909	0.00101172838902526	0.00101226050479604	0.1012446628692931	0.06785740962137128	0.01594763936680303	0.001007326063547041	0.07691547639158665	0.194688839170333	0.001000610789357267	0.001003482130081879	0.00100945483570508	0.001003297670285809	0.001001192831252475	0.001002555365392117	-0.001262432077785958	0.01282291608670616	-0.01337892959421857	-0.002916796792306583	-0.05217332950147127	-0.0522881311053423	-0.0117726690903551	-0.01868472881768546	-7.08988208421933	-1.555114482825686	-0.3259409771069024	-0.1128357407506548	-1.617280777673897	-1.117912317918671	-0.05961915697734946	-3.434635753260865	-3.062345770018566	-0.6719549874946222	-0.1150658741779518	-0.3185102272156475	0.1232605732869225	0.02761253547576741	-0.04860885203359451	0.04933966966205389	0.2855920622766127	2.115080468036642	3.369978916878612	-0.2787186605183145	0.02500839555584286	-0.0813676336075289	-0.1132252666520954	-0.1311341800525445	-1.412654069884123	-0.2491555597229788	-4.128419091591115	0.06055985021374581	-0.08456848834928772	-0.001312320606734782	-0.2093445512677998	-0.01000424721425263	1.681762896966056	0.02838076357534753	-0.6488143609166912	-0.7779945782701636	0.03830793435824244	0.2765704782494203	-2.595659693293967	0.05947329555681297	-0.09754867590445739	0.9385528214175568	0.824490607789866	0.6276084415237212	1.677924301386256	0.3968325543629476	-0.01909383741268717	-0.02296240869596502	-2.653653175634465	0.1417832303644274	0.2787317526284711	0.2223750438502074	0.04832463905018217	-2.649290138085806	-1.669552217078209	-4.306892776717051	-4.009915077525148	-2.686730249290814	0.02015324375521435	0.05177687200779592	-0.2063936188167062	-0.3802659751773144	-3.067216384687828	1.55297500646503	0.005551775341831697	1.016538849223368	-4.761171160394229	-3.693390556508692	0.1086401490464045	0.0391312979968961	-2.082475435703881	0.08956380429501794	0.04758463699774916	-0.003336254888443813	2.644913704221791	-1.22313026484673	-0.006633933462838946	-0.03889846428332515	-2.248586249622525	-2.470330840021043	0.2529458073435324	-0.1273824624399688	0.005914136813683244	0.1899880972608445	0.1348402028793589	0.1075575443626195	-6.162124015129712e-14	-4.336838732948175e-15
0.09	-0.01822701897883567	-0.03720744997489334	0.08084053175121179	0.3234861181091963	0.9082362153364176	-0.000331949852636892	-0.2022496414533489	-0.08232269992851815	-0.09371608279568536	0.4050099730602604	0.04174709589046895	-0.1013904779426524	0.01401395360638236	0.04788081486576572	-0.08882527569646108	0.6180398943437175	0.2277292543737623	-0.618039894343721	-0.2277292543737588	-0.3960424407079214	-0.04481558530542099	0.02362171902577032	0.04433846600771643	-0.1441156988123833	-0.05063414305959735	-0.1492886863886165	-0.05192137142151104	0.5227262923954266	0.8874979497200277	-0.03304711796309209	0.00855852048927404	0.7875620956618411	0.09380407729933211	0.7976000042547111	-0.618800492552402	-0.7098310701564964	1.63692777533547	0.2511271169195813	0.1360481629476433	2.508307256269682	-0.8615114970185446	0.1874444540059109	-1.877043862711768	1.072883609277929	-0.3108225209496255	-0.3907476125110049	0.9770191453816475	0.3157379656970987	7.813389345065115	1.538552156232151	-7.813389345065114	-1.538552156232152	0.7361577535303455	-0.3135261233409711	-0.02298619076668997	-1.431794242548841	0.3875668852324979	-0.1398321432206228	-6.278064051988831	1.15566906063286	-0.3581259752451792	-1.434419827883301	-3.434839670775692	-0.002514659319795372	-6.13635472689712	0.1750400137576648	0.003086333383447192	0.01256709642334348	0.001831805465155985	0.007412129694974988	0.02653905214595462	0.02046909550223315	0.01966075582770139	0.02458669231411672	0.001080826827769507	0.0308867433425657	0.2769103796655129	0.2806503644450212	0.3727504387019719	0.3861236192319983	0.06015098088361075	0.0561272167190344	0.001025193608576327	0.02815060847413565	0.009906971818637769	0.0385430683609786	0.008450049944652285	0.06396520832046504	0.001032062122868811	0.01458865860517973	0.001002376709375308	0.046957774098966	0.001001203292351888	0.004703322981845717	0.06482028164978043	0.06006713045994825	0.1272267308661331	0.1425859148860209	0.1875437253106615	0.2235516391213547	0.002998826370716913	0.01687468547956517	0.001019413368418948	0.009453533226885443	0.001069770141300477	0.01423908443049888	0.002678982127025744	0.00465455361236697	0.002036062729424564	0.008246286825389661	0.01554819739142721	0.04629803039127482	0.007256629168695732	0.07454270352544032	0.2544907027976394	0.2230169766466389	0.002180467278773665	0.0262146160420978	0.00136831274662319	0.01726790388739246	0.001009157948314044	0.01544750203066248	0.004669249427101779	0.007435948262329839	0.001012036241190109	0.0186981810826465	0.03451560018522708	0.0586465126671652	0.001028598284691041	0.03300857220163061	0.02799942097839481	0.01689628978818579	0.02203050994816489	0.02497770211595132	0.001001354422730751	0.003262198666380686	0.0213030368966908	0.05238734639572834	0.3569947059277763	0.2865192698895937	0.005153193149024	0.1174286875639189	0.001613990032189952	0.03223525889675258	0.144252937250177	0.1411221285748503	0.1284275706984721	0.108721647379385	0.1119363489352409	0.08558817961099698	0.1535955847537205	0.1652905556410882	0.2518750161720094	0.2380319582837547	0.001455911897400845	0.006916269021269697	0.001011272790344852	0.0007398537710691721	0.1066957626732547	0.0671002204413156	0.01377236227945974	0.02921881538213133	0.02079003512023074	0.05170985327021502	0.05878960410327863	0.06224724855906848	0.001008257233280654	0.03112788017663154	0.1924869035460191	0.2302872114185479	0.03264568424411361	0.08727650689922299	0.1323313357211151	0.1631337186351771	0.19028700813405	0.06302355665809464	0.1783322859411023	0.01132760082241047	0.00100064599603063	0.004995849360813358	0.001001729761218263	0.008769004150640521	0.004274978544565534	0.0156967973422903	0.06067746859034712	0.05757173632216667	0.2430936731760558	0.2284367082783652	0.1470768992903984	0.1850885696192338	0.006865597904130453	0.01416996180423002	0.02526761316714662	0.03646312964660806	0.2256051880397294	0.1649485456861047	0.1540517520506232	0.1519735906168438	0.02705881276191874	0.04139383396782833	0.00100697674266924	0.003563307742311227	0.104917518893969	0.04529544520388598	0.06913497995890519	0.08653221742275538	0.001010717578138749	0.005331534900524565	0.001012300971795443	0.01914728334782705	0.07484712830525922	0.1195406582343194	0.08118702231406792	0.09878390455678181	0.01393063009487527	4.303480492411211e-07	0.001171662489874171	0.003048437450963177	0.1273966728711379	0.01342114732068848	0.2309067853512551	0.2525177491741576	0.04058127367973926	0.05847867235431588	0.006076756365644782	0.1157526433372341	0.001008578241356328	0.02886415681974581	0.001003572109934122	0.01860793444811227	0.001001267676273596	0.01368399785160277	0.001002690349429906	0.01142751907875501	-0.001269393211990584	0.01278631550984839	-0.01330552752428497	-0.002096074453940524	-0.05223222266583197	-0.05192682050389198	-0.01171069674868959	-0.01653800097242971	0.001007170105744586	0.001004130230488308	0.003502012412128058	0.004408549966606183	0.001010002983751601	0.213196174019209	0.3308275827491465	0.04740406957883567	0.00101946738628221	0.004634891522489087	0.02083178610414785	0.001061151059346918	0.00100218482499886	0.001001046551812853	0.06385835831788515	0.1734666054292862	0.2995902175843256	0.001017388866839879	0.00101106785607073	0.001003108862708664	0.001069213025621628	0.001032495376191664	0.001007810636926038	0.001005642666418527	0.1786429556248729	0.001997258562572266	0.001027795426632364	0.001004919700674099	0.001024943963323199	0.001011807752789094	0.06446645855701195	0.001013511534339631	0.01512581070806003	0.01063409244735214	0.0010012818629938	0.07911701071710336	0.3198968826653659	0.01635520505421638	0.001008386605357079	0.1548301522378289	0.1390784054057159	0.1205476987254683	0.1752701577074678	0.2547484854873349	0.002673714488481119	0.001006185594754359	0.05522669089503224	0.04979860652669308	0.07723836877561679	0.05611520364132636	0.001009809821357674	0.1237566876009898	0.01535467741703036	0.04428685351901927	0.03007947497201332	0.08105388183135522	0.001000722023939452	0.001001875836463645	0.001007029524510455	0.05936094643532192	0.1840262870070631	0.1609208860843995	0.02312715408551385	0.04169720095883552	0.05094549882768762	0.009947301319610033	0.1020112754317839	0.001008230092238707	0.04901383894271338	0.06893845017216325	0.001014811862447293	0.001013384286831494	0.1193532016788802	0.06568660226024421	0.01444551256938934	0.001007626377111615	0.03896013396058849	0.1917644541355988	0.1571724400012534	0.00194772539466641	0.001012107358293714	0.001006457331107588	0.001002251824262446	0.001004709703018388	0.0007956966686060001	0.01016122102730905	-0.01383030423312353	-0.0008386061402715881	-0.04594246785826421	-0.05474827115570136	-0.01318513543517287	-0.01531117467884632	-7.541978423744877	-1.898197613130513	-0.08950389576979143	-0.02655983393884171	-0.9300707071015579	-0.8023226294611765	-0.07564354962180077	-3.601437112080925	-3.249710062533863	-0.5988869560967834	-0.1184525772239178	-0.3257415563374535	0.4007276740684855	0.02652349260844543	0.05565160900778781	0.05477412653495807	-0.08113244553475793	2.004430392293786	4.784868420137078	-0.1376156888384863	0.02248095977589152	-0.0856235178849082	-0.06418330655523352	-0.04832912540381684	-1.083317169467739	-0.2554151767638515	-4.01160667829084	-0.01093249252239093	-0.07689898578914392	0.003584431174273994	-0.2034348525203777	-0.01843629036869324	2.022351240290243	0.03602894509056753	-0.4913760538989352	-0.5857207771901122	0.03951949658980609	3.218852085684564	-2.848578610981616	0.3808722979042101	-0.08511292042101658	0.5338483295054186	0.5042317835609196	0.3671162534553646	0.6541257253099017	-0.3378017057776284	0.07933084605333207	-0.007538324984330754	-1.793466872632024	2.626949808934268	4.296507307191693	-0.1223115042630205	0.04263637315103942	-3.557606351705694	-1.045593954769877	-5.329450117730493	-3.316459841823962	-1.645998105945653	0.02915378275921423	0.02784583896663563	-0.2614059758848652	-0.2418167294401872	-2.818179651723076	0.8179318715470888	0.9514128633131923	0.9620533708536697	-4.466352534817378	-4.180735827405645	5.271369560426933	0.05400986186833465	-1.376315918588601	-0.07673093824631456	0.02718543811711651	-0.007156878001095251	1.885327254378488	-0.8220973730203234	-0.004153018203259215	-0.02448211538028791	-1.473506556777654	-2.281782403401852	7.705313632999411	-0.1259462431838889	0.03026863207692965	0.1919849419903545	0.1323144696935622	0.103114612887041	-2.204537303102527e-14	9.102416706462274e-15
0.1	-0.01078046167177049	-0.04330059418400763	0.07437268589624892	0.3396302215659511	0.9107456266614229	0.001001719928485432	-0.1756063681728602	-0.09080680798089673	-0.0898738741939324	0.3860768982452689	0.05226543500498428	-0.103610148053003	0.01026102402147405	0.05722882976058263	-0.08614873589445729	0.6944738518062356	0.2416366657625769	-0.6944738518062351	-0.2416366657625754	-0.3881842490224459	-0.04786138215169172	0.02331379274161563	0.0301021748100057	-0.1402370305503657	-0.05175466599062596	-0.2118098947967268	-0.03859736747557603	0.5197894531744127	0.8723407760704416	-0.05669224166995557	0.008345248233300203	0.7154764132793549	0.09504553988982195	0.6820163878428146	-0.5988881189477793	-0.5686796392290829	1.592113375952519	0.2487883518739022	0.1293691204438239	2.805020729677346	-0.8366908467595833	0.6050656387969133	-1.905910076801073	1.022425876841018	-0.159921990554025	-0.3471953317914667	0.8897571824353923	0.205020674272924	7.412554392856812	1.224970696984408	-7.412554392856813	-1.224970696984408	0.8293711829282208	-0.2951191100200617	-0.03825481801956272	-1.417064631207687	0.3868196257482271	-0.08586998779289819	-6.079611061304509	1.452720642985749	-0.2224945297400477	-1.587417532231633	-0.8883949539988315	-0.03448762584462151	-8.217062053012665	0.08801585792764895	0.002089347584978469	0.01166814248483542	0.001434467151917424	0.007178862029459674	0.0151122874152675	0.0130136954013229	0.0115759537653824	0.0181179483409906	0.001046983839339626	0.03032752059231519	0.2515666197894548	0.2466724191180029	0.3551564719704522	0.3551278036348225	0.05307272071416032	0.05033005170555757	0.001022217667963135	0.0271363351985687	0.00647850423035614	0.03534738282446728	0.01834559309353003	0.06896923231798206	0.001054712118841038	0.01483538878417508	0.00100227048395831	0.04779672066695091	0.001001115152537199	0.005165477066173135	0.06274663825845619	0.05794870716749827	0.1506054386681362	0.1619445166282493	0.2455993082764369	0.2764574005958823	0.00204780687916957	0.01576912524236898	0.001016155280409218	0.00969711939673345	0.001037832553956937	0.01350794949892856	0.001895386500948844	0.004119467032186908	0.001551571257255006	0.007832831196889033	0.008661190396258577	0.03918723103399094	0.004271343703176981	0.07329850402605051	0.2206745461697082	0.1863278525105858	0.00182424271107652	0.02581429385877556	0.001205774952715036	0.01672127253634468	0.001007241726271373	0.01549211103544149	0.002920742592396515	0.00603971297674848	0.001011931373789213	0.01856405088292218	0.05425202048967807	0.07996379340083955	0.001021811982133333	0.03337057417520647	0.02093447229816779	0.01283775774511567	0.01544349123187497	0.01966398371189236	0.001001296413655639	0.003575854010396786	0.06742820719374391	0.09149463607047176	0.3408621810964441	0.2594762714475333	0.01462172039330908	0.1222389648257054	0.001322425789555841	0.03159696033149508	0.1480555349512505	0.1443006232364017	0.1325453132137536	0.1120380838648901	0.1153067045826398	0.08793983198317634	0.1597176797839423	0.1675347978050374	0.247835251931379	0.2304423907672093	0.002500960835400631	0.007803748183092269	0.001008874454317797	0.0007484047900290527	0.08407271470768353	0.05306944103641179	0.04328653575975777	0.06406648800624043	0.06590470531660207	0.1051847746179427	0.05613467922071422	0.05977005771953422	0.00100938720879699	0.0315264999075858	0.160671224728257	0.1931413042658	0.02839609757139773	0.07890863503056342	0.09305322703841132	0.1100966017964036	0.1224741063668228	0.03603621631246987	0.1390061224371687	0.0006874662748051736	0.001000698668549028	0.005275632381669015	0.001001835132070323	0.009191699339924142	0.002710077251953592	0.01434993003327012	0.05981054738023282	0.05546725303848996	0.218124232565804	0.2017377891203307	0.1506473812147514	0.1896401465239403	0.02054189431397704	0.02689272474944517	0.03542051593918306	0.04578396056294288	0.1506836422714193	0.1343807077479654	0.09423034165112458	0.1175488012645437	0.08573564095611659	0.1125892402065475	0.001007739686657818	0.004246714749870955	0.08020165630895204	0.03483863904383218	0.06832462213723973	0.08503771534858769	0.001013547542811404	0.005862784662462976	0.00101313602895608	0.01909952128538446	0.09781905825419537	0.1349505028882996	0.07405064977201326	0.09201955263915916	0.013762988893887	3.682468918435482e-07	0.001092985575908687	0.002876238647573214	0.08242384806995395	0.003569028950665915	0.2162650173618196	0.2315504236200545	0.1282293633276832	0.1518390019184149	0.00436529231349887	0.1122376715213358	0.001011016085012747	0.02943634448105436	0.001005842852721807	0.02053954932833676	0.001002036972723424	0.01499048383185822	0.001004263639976373	0.01244270002657175	0.0007929122149258944	0.01014658079656028	-0.01380094340514953	-0.0005103172049257972	-0.04596602512400925	-0.05460374691511143	-0.01316034649850592	-0.01445248354074376	0.001006037129939489	0.001003579214192936	0.001006260951999223	0.001030334580736432	0.001010592701916195	0.1956956988560822	0.307271376656732	0.04149324117119695	0.00101865989174258	0.00127305152116665	0.03574192254281945	0.001092142852709356	0.001002134569769959	0.001001000612644265	0.05715398557988206	0.1971436142933395	0.3859919439750018	0.001013329814109313	0.001013743029666582	0.001003366953217069	0.001027257873645119	0.001021774130625267	0.001007135501090504	0.001005262673897536	0.14249948215106	0.001037297715366764	0.001031117764303215	0.001005344560076048	0.001010390502796006	0.001011825043912389	0.08915571515560454	0.001015147609212598	0.01095809716855961	0.005928644762119784	0.001001199180699501	0.1571638051381596	0.2967213512045614	0.03150535452860649	0.001005186105116333	0.1533725119683323	0.1385897048354523	0.1200210931453862	0.1650458754803324	0.2284970416629903	0.004323275349837879	0.001006344724145679	0.05027078195544103	0.09859458442735311	0.153474190425689	0.05017680129786186	0.001011181918466021	0.09498505605651861	0.02969284881904583	0.02911534936522346	0.001007314982483686	0.07208350069703409	0.001000779713589927	0.001002001559665403	0.001006980554091582	0.05818533730874326	0.1639287887367399	0.1526314027535368	0.04520715039746945	0.05174355830437075	0.001009015824135375	0.001003455409071794	0.2029474627221844	0.001008805018853202	0.04344661158656553	0.06597250513756743	0.001017895335869809	0.001014508068867822	0.1374617404884671	0.06351579489911717	0.01294338577197564	0.001007926690676206	0.001004791529590202	0.1888400691008647	0.3133442692131508	0.002891968659251841	0.001014759880882843	0.001009616991930221	0.001003310817272161	0.001006864040644925	0.002853825414997963	0.007499525967911942	-0.01428167887202824	0.001239584511763397	-0.03971160621505714	-0.05720841120606043	-0.0145976017799901	-0.01193762054000718	-7.821260970991524	-2.411044781282542	-0.1377309074273143	-0.03605565357112947	-0.6246390483875452	-0.4923648099957452	-0.02510761206035975	-3.079334649807111	-2.851928797271725	-0.5674914709768033	-0.07691463741562132	-0.3094800840655234	0.5844535955519462	0.02230016188118858	0.1025828314976589	0.03314631171522327	-0.32149126487618	1.861991884071961	5.715589065042999	-0.1008930868885431	0.02749282423606205	-0.05474828168219278	-0.04837254208592591	-0.04812958620210384	-0.2558151885778619	0.06022529102315636	-3.21250292570581	-0.06647336591823476	-0.02506684465997081	0.004708607147364374	-0.0514696147623618	-0.004694030010335059	2.216737971011047	0.03491031423020526	-0.3176088762815698	-0.4937380891233435	0.01970767489195244	4.290900280493569	-2.451725787182914	0.5569655252928393	-0.03652071816959342	0.09639195584724744	0.1540720243817473	0.1025322520992784	-0.1723981808702309	-1.201646963854099	0.08224687766987851	0.009521082785703738	-1.028570696092843	4.188678381564825	6.01531578247395	-0.3543523858936694	0.03711546619730672	-3.752705581547541	-0.6692493642612098	-5.063166408280427	-1.972608951536597	-0.457381371769941	0.02453252134379156	0.06724887748192393	0.05372268348207047	-0.1942224160140689	-2.5120964321087	0.09428246394713599	1.53231288061907	0.9010217963996007	-1.142351281523982	-2.311450232004462	8.674434230419763	0.08542816242485729	-0.7240230958121137	-0.2179982357475274	0.09352016927954909	-0.000679139708943996	1.210821850794315	-0.552714716365989	0.005303138154995384	-0.009936021061972647	-0.4566151678847586	-1.875372455545817	10.12856644405426	-0.6675557392069057	0.09007805475359155	0.1944092835220019	0.1288215243275732	0.1001715557296005	2.481527535125575e-14	2.613450603762856e-14
0.11	-0.004748162441304848	-0.04907628666414432	0.06969924244827895	0.3553322798427042	0.9131777565023589	0.002227405847776378	-0.1463322825179643	-0.09882133647742262	-0.08095599455142174	0.3670521748811145	0.06194334554896985	-0.1051678218312637	0.007281832263127803	0.06555445004781041	-0.08496366677576744	0.7661254634050821	0.2521370789695636	-0.7661254634050823	-0.2521370789695625	-0.3795588769850273	-0.05071712331309433	0.02286818915286027	0.01592202285944289	-0.1364127257562313	-0.05239757096532204	-0.2560287051884423	-0.02357938284317492	0.518420858755804	0.856075417354583	-0.03795352886397973	0.007944324540273476	0.6360239303204059	0.09521882712985459	0.5247492830709045	-0.5489948619338879	-0.3644917163768002	1.548611929814804	0.2379202222884381	0.114912362340832	3.045508013804102	-0.7476347351073592	1.161910241818493	-1.897017728709882	0.9040099759622753	-0.1636146132810791	-0.2479351192055414	0.7691739131326415	0.03038615393503737	6.913939600792588	0.8789523012374428	-6.913939600792587	-0.8789523012374419	0.8951526011869565	-0.2762609281231007	-0.05023959431539268	-1.4164646726356	0.3785849232565845	-0.04397083021881629	-2.702917907505689	1.540653298047476	-0.0514578701080192	-1.667041082602978	4.293263396202271	-0.04262166307497506	-7.551949964296668	-0.04368822748569297	0.001559348431495094	0.01124242287530089	0.001223474691313464	0.007139389101418143	0.008343604720077566	0.008655350205711631	0.006486907810760847	0.01399451149931753	0.001029441965713291	0.02995186504476076	0.2287431262592846	0.2188054897901931	0.3357750040396192	0.3291787773574489	0.04816181248278169	0.04624105923591863	0.001038666082556481	0.026412253737507	0.003959335337966413	0.03288171454850736	0.02546199376755187	0.07353557334947861	0.001067131830096137	0.01502485240077165	0.001002240534583012	0.04908416215309491	0.001001072173719741	0.005527313785653309	0.05765058254026579	0.05350304536503359	0.166024099512755	0.1753815514349521	0.2983236567437805	0.3248661691571113	0.001541474745999985	0.01511622609803885	0.001017413872951913	0.009949798467112825	0.001021230691711266	0.01293462289662344	0.00147069335104365	0.003733930633206806	0.001294090805963641	0.007632087542566763	0.00495352252144934	0.03604194357522716	0.002678863213509759	0.07322011347339741	0.1886830162933589	0.1571173677470018	0.001435331085619511	0.02509440945849411	0.001121272482590236	0.01641033723589651	0.001006624027915165	0.01557226956124404	0.00198694372995948	0.005065013537365055	0.001012846974261193	0.01847181417436019	0.07261255095508248	0.1007411812330005	0.001018739614764296	0.033747828928321	0.01501280635673716	0.009780595303129936	0.01028000940547104	0.01548830193710317	0.001001265684724254	0.003804500529370589	0.1155615487949177	0.1356037751297449	0.321962900904099	0.2371728859512845	0.02186058241814511	0.1267723170742266	0.001166865916045878	0.03098935114438284	0.1496813005354557	0.1442181648140501	0.1346199608489412	0.1126872731085779	0.1169634253881836	0.08838100537708507	0.1572412030940357	0.1618730359092584	0.2361394906370779	0.2152192070124494	0.002953044554785388	0.008177398827520832	0.001008023057917633	0.0008370469320079184	0.07347303042922641	0.0459696594840947	0.06520028304140557	0.09596512510498287	0.08960814212599624	0.1356820958850525	0.05091358459923647	0.05463468185271351	0.001010111757961811	0.03187061400919359	0.1343492604412685	0.1604002578247227	0.02539515785247541	0.0709054409059252	0.06232036466330938	0.06589762573554683	0.07191282522412584	0.02623703288637145	0.1042494957894112	4.035934184090414e-08	0.001000761880304587	0.005585758081700237	0.001002123709952699	0.009746909703214193	0.001880416290437046	0.01379654343517582	0.06056680077894339	0.05476364333207472	0.1949899579566992	0.1777612756975424	0.1465774812732215	0.1867534283523342	0.03357917515849081	0.0409716695783743	0.04234098371602908	0.05199893158633571	0.09592370976216227	0.1385404696178545	0.05945896693510493	0.1072773013962572	0.1149632021775833	0.1648498617133329	0.001011007109329216	0.005249415310179441	0.06580116710151931	0.0292105259017142	0.06595364269148483	0.08211045907597675	0.001020249438688204	0.00662789002314871	0.001014232883541664	0.01907490487878847	0.1063339151152076	0.1411016226019734	0.07135862396256287	0.08888687947578033	0.01243186849958339	9.590293477245697e-06	0.001052269272520746	0.002780689598738766	0.04680062544571872	0.001990347074512301	0.2042847394605047	0.2147538639108184	0.171920255024483	0.2028632568896774	0.003399409714704271	0.1017634451817635	0.004097718544029962	0.03382829183846456	0.001006994523657188	0.02248868923687731	0.001002431181522427	0.01628734640054059	0.001005043033236334	0.0134414662218687	0.002746955572848173	0.007338856304075739	-0.01417356445909759	0.001435212345753633	-0.04026173326442242	-0.05661251597169081	-0.01448555370700902	-0.01293007267382803	0.001005986870745678	0.001003651353026499	0.001005322936882702	0.001020552689656153	0.001011684403084426	0.1798595333682082	0.2857368592148763	0.04269167475951519	0.001087196676774612	0.001312757848555774	0.03138562227400526	0.001069835282465576	0.001002272651702303	0.001001050151063707	0.04615151291312482	0.1841515631542361	0.4064309203891683	0.001012551266655478	0.001022937817576595	0.001004446490780633	0.001027789861630962	0.001029013158722494	0.001007738217631356	0.001005749238701264	0.1256540882552599	0.001023100350219695	0.001035105451230621	0.001006519839451836	0.001008973943518563	0.001015470731544809	0.1016095515938015	0.001015875814726608	0.006348410172138706	0.003598816688999835	0.001001262917334292	0.2013049491603724	0.2719443025780772	0.02840432448919191	0.001004518851373806	0.151174973815396	0.1369916098423768	0.1187848294219725	0.1430160951225638	0.2028263340216682	0.002665965531545316	0.001007807352290263	0.06714687081196474	0.0862650013731914	0.09070647997302453	0.0395672349619526	0.001010598331819943	0.09200140945811473	0.01539747448006807	0.01506724773957643	0.001141843311289225	0.03660255194626586	0.001000868231593559	0.001002781465036278	0.001017394346951949	0.06438328645651083	0.1472438792360888	0.1294118194909841	0.05107713218806258	0.04941937738041467	0.02545727734368799	0.02334155295338148	0.1113468209173211	0.001019147704258761	0.04992282872656266	0.06027606253821462	0.001035117417074017	0.001016107402066886	0.1011933719907028	0.07156801636389504	0.009323521475432348	0.001011542266918181	0.001009179144595078	0.1788269814743158	0.1682500569277136	0.001953106902217752	0.01267510245827239	0.001006988281203597	0.001002444278355912	0.001004999667322702	0.004615503057046089	0.004402596080508344	-0.01445969398270134	0.003537244163624166	-0.03499754304432427	-0.0581445688407978	-0.01572112245713291	-0.01220162351396738	-7.959813642309701	-2.9142753710715	0.01319328934910453	0.01606243693461009	-0.2880943662794569	-0.328496633654792	-0.04019621557783316	-2.519205672726227	-2.370774177599642	-0.2690131596428785	-0.06285915994690541	-0.1851045941370095	0.3249412756823513	0.01641064818516389	0.1514617714769689	0.03781620994722801	-0.5585417590981863	0.8184378295522849	4.009450328763993	-0.04022237550884838	0.02436566833323752	-0.0547190088094318	-0.03047561536335259	-0.002372300131710487	-0.3059686870843035	-0.03343729935931852	-2.637226378167524	-0.0790153196876847	-0.03036808287779588	0.01057768716934191	-0.1138997152256236	-0.01053503178589322	1.921769361718474	0.03928024423413851	-0.2941448400938522	-0.3531314251470766	0.02412969323068976	4.460007136283011	-2.044132739178518	0.3554780594649327	-0.07517898798071831	-0.1022178152268561	-0.0164814868452666	-0.01065751321707925	-0.9500646123052248	-1.825267406547107	-0.008204162980183819	0.009245772820703203	-0.3924637422986494	2.098089371956289	0.2672725775878185	-0.6535479984633931	0.03079246577739289	-2.77897080012285	-0.8654776345791886	-3.698987774924302	-0.2222149562957459	0.1883748870755999	0.03486800576709344	0.05267591547930457	-0.09740765417969673	0.03638347776596099	-2.276362289195373	-0.6943936258538054	1.272363059333217	0.3669501488991392	0.9508702136891747	-0.08215789898320421	1.620141844817379	0.1107455317464361	-0.3967929893201496	-0.3665086343735405	0.0684085231702994	-0.002956150287150999	0.04543572253244505	-0.09392427600075813	-0.00173310205009497	-0.00826282147074766	0.04996410643756594	-1.49649023063126	0.2635679336952204	-1.31038626524127	0.7461405667672057	0.1962576139232456	0.1306982689423187	0.1000764985212737	2.65737740191711e-14	1.592778617488887e-14
0.12	-0.0002793595139729928	-0.05413538111974395	0.0671131982484816	0.3706087331705897	0.9155096832267683	0.003282853153810228	-0.1147819756467356	-0.1053879003342732	-0.06696767031530144	0.3481768810174565	0.0701627094043778	-0.1071224772822844	0.005316479649287659	0.07248844878597595	-0.08557315272636257	0.8326760772996901	0.2592925189238178	-0.8326760772996903	-0.2592925189238172	-0.3702922094660583	-0.05339123683141861	0.02232152696363251	0.001822903082700892	-0.13265446028168	-0.05265927905644843	-0.2646435907561842	-0.007988761223568678	0.5187556254497435	0.8389722169851462	0.02231554387426028	0.00755432396552023	0.5668671054830311	0.09436517898881563	0.3693171272160802	-0.4555685140403073	-0.1511997895944722	1.506992386178997	0.2287477285698017	0.09532139779240503	3.260264972944068	-0.5470979188239028	1.619154557518857	-1.876024176701425	0.7307165391259864	-0.239318325105892	-0.1444275030418112	0.6114328726519529	-0.1538903395843005	6.392354852009108	0.555976046437906	-6.392354852009108	-0.555976046437906	0.9576302792383198	-0.2587935814044133	-0.05846653811394772	-1.400858196443631	0.3736117618316022	-0.009630611078702681	1.041173903489938	1.567248040426747	0.1181776927695967	-1.754985862945964	7.417677032454518	-0.03230300218966541	-6.157930428697844	-0.1173712182866889	0.001293726879318587	0.01114413434847394	0.001117952149997847	0.007258138147603291	0.004842530193953322	0.00643052056488411	0.003871882641262479	0.01162453416155615	0.001021220628367678	0.02972014191821297	0.2079819571109346	0.1957852165240504	0.3154068002832366	0.3070543656948962	0.04602437804764933	0.04457566577887561	0.001081168152049826	0.02598000189658938	0.00270300622435143	0.03161627048151721	0.02701831648713852	0.0753905911303277	0.001062180908330662	0.01517996348282194	0.001002294643505268	0.05075708221141638	0.001001075477105209	0.005893704820449015	0.04981789999835833	0.04695985871592798	0.1701471275947792	0.1781737282649684	0.3379693215019682	0.3575121208023826	0.001287377090591478	0.01475396506157859	0.001022642431442958	0.01021088633329862	0.001013473253979367	0.01251752992213134	0.001258241587188204	0.003475137171852703	0.001168857233982622	0.007578322084914092	0.0030653657228659	0.034413329614095	0.001876688701980829	0.07347908008274319	0.1614092124644966	0.1334306779241031	0.001233474073374674	0.02420375135402486	0.001081015998773929	0.01624895352980035	0.001006903264868157	0.01568875656196069	0.001517304126563966	0.00435312982999531	0.001015128293899467	0.01841771589173789	0.08788667571177791	0.1180597759611536	0.00101756842246195	0.0341309712167423	0.009668861943232772	0.006948436383675443	0.006465632863695477	0.01236669202270297	0.001001282212639953	0.004020609161571285	0.15903174491707	0.1792763708945688	0.3008064399602967	0.2178899881217316	0.02404654415505205	0.1294639887160731	0.001088728503227922	0.03028982319732491	0.1497872833813781	0.1424695834336784	0.135204911892885	0.1118635079039629	0.1174195787757824	0.08779948292084393	0.1470119335970574	0.1487312972785479	0.2192132610419836	0.1942914902472823	0.002352802600071513	0.007625916639593115	0.001008329246349709	0.0009540887906500398	0.0748118451798794	0.04519860363187711	0.07115852732982801	0.1041690821208176	0.0748120669185173	0.1141927083024957	0.04316126391550879	0.04708259353046956	0.001010181916404318	0.03212405145618793	0.1167194601739453	0.1378925463942446	0.01692608535781745	0.06291731886073459	0.03774210178972107	0.03766966687725044	0.04058246068614935	0.02689217273430116	0.06737842606435313	0.001824537984288037	0.001000837751645467	0.005920500239139235	0.001002658076004356	0.01042287205555851	0.001469202487658203	0.01374162392801508	0.06376333086229027	0.05585258265450405	0.173736103493399	0.1563474226014966	0.1347889430198391	0.1752969234551533	0.04298166586222268	0.05211772541944021	0.04490530107779744	0.05362251835333586	0.07158675895024667	0.1329294431854721	0.04888230864807031	0.1091194801382675	0.09193239800166267	0.1418411125805041	0.001017813847365567	0.006374297026995957	0.060451935429684	0.02699891012325301	0.06208391609713915	0.0777264303491341	0.001032213745351231	0.00740910753213886	0.001015581104975481	0.01906615813028443	0.09577396760159171	0.1363798899507898	0.07340039251508447	0.08973897992532789	0.009973822849057901	2.187416471094271e-07	0.001033725378569193	0.002729201562838843	0.02587509975842927	0.002750017355102036	0.1928920584130352	0.20136960412083	0.1387087999726916	0.1608560282622607	0.002445192988302889	0.08836801148586118	0.0113924205243198	0.04351573881716458	0.001006255057871049	0.02448147992153624	0.00100219469626561	0.01760739480136854	0.001004499877530395	0.01445412630082149	0.004572755120187677	0.004338328214978688	-0.01441644821752694	0.003615495297220615	-0.03521759386407156	-0.05790621074704251	-0.01567630322794006	-0.01259860436749632	0.001005936611551634	0.001003723491860053	0.001004384921766235	0.001010770798576498	0.001012776104252717	0.1640233678803343	0.2642023417730207	0.04389010834783384	0.001155733461806415	0.001352464175945377	0.02702932200519092	0.001047527712222072	0.00100241073363465	0.001001099689483224	0.0351490402463675	0.1711595120151327	0.4268698968033348	0.00101177271920154	0.001032132605487279	0.001005526028344317	0.001028321849616892	0.001036252186819658	0.001008340934172227	0.001006235803505	0.1088086943594598	0.001008902985073496	0.001039093138158113	0.00100769511882783	0.001007557384240855	0.001019116419139536	0.1140633880319985	0.001016604020240771	0.001738723175717865	0.001268988615880161	0.001001326653969141	0.2454460931825852	0.247167253951593	0.02530329444977732	0.001003851597631246	0.1489774356624597	0.1353935148493011	0.1175485656985589	0.1209863147647951	0.177155626380346	0.001008655713252454	0.001009269980434893	0.0840229596684884	0.07393541831902935	0.02793876952035973	0.02895766862604317	0.001010014745173935	0.08901776285971089	0.001102100141090722	0.001019146113929931	0.001276371640094884	0.00112160319549765	0.001000956749597034	0.001003561370407364	0.001027808139814042	0.07058123560427833	0.1305589697354377	0.1061922362284311	0.05694711397865552	0.04709519645645856	0.04990553886323865	0.04567965049769027	0.01974617911245713	0.001029490389665255	0.05639904586655981	0.05457961993886179	0.001052339498278353	0.001017706735256724	0.06492500349293845	0.07962023782867293	0.005703657178889068	0.001015157843160438	0.001013566759600086	0.168813893847767	0.02315584464227607	0.001014245145183842	0.02433544503566138	0.001004359570477239	0.001001577739439639	0.001003135294000569	0.0063771806990942	0.001305666193104749	-0.01463770909337442	0.005834903815484954	-0.03028347987359138	-0.05908072647553518	-0.01684464313427573	-0.01246562648792758	-8.007146713151634	-3.101398296175154	-0.07224469087763018	-0.004411258724277205	-0.1979359374261906	-0.141672909215332	0.003678872141124719	-2.110003437473713	-2.087005874307486	-0.08277166845597174	-0.01854871339074094	-0.06943524227140059	0.04218894542239707	0.01542965497248343	0.1796785459341025	0.03405717477863569	-0.7409962342020869	-0.2669797112653948	2.563025681851218	-0.04276546531321845	0.02917458340087417	-0.0235015561191136	-0.02302395456087173	-0.01873394686352675	0.04751951094626448	0.1276967234218871	-2.107743937568943	-0.1006281067563477	0.004843474208078271	0.01197430213110036	0.001093531638686161	0.002933659799266521	1.524979350209604	0.03608782129406357	-0.2726081717749255	-0.2829237170450296	0.01720009753764872	4.203591621603686	-1.847628253843721	0.1886294039575693	-0.05490447015870328	-0.2368326357567256	-0.1405188652787946	-0.1020069179306358	-1.66839352785562	-2.342553565935635	-0.1027796887989311	0.01520102611777508	0.2371744439269009	-0.5502576350163391	-4.382025987459154	-0.837694876971954	0.01898013527377743	-1.706038579427686	-0.6662349483706248	-1.868962967768762	0.118255703269155	0.04500333631260522	0.02945581282890978	0.09139927529119599	0.153416101660468	0.1642873897542693	-1.999564366759909	-1.619674881168013	0.9457350830466213	-0.01725505487830339	-3.096508941980062	0.1112854900549226	-6.379439897502093	0.1098643937271028	-0.04072362308110034	-0.5093527265944694	0.09674259894222896	0.002494794327882265	-0.9637486221767648	0.2442400062196643	0.001584418471949459	-0.001123818475173505	0.01105526346542868	-1.192912471696202	-8.477730275680976	-1.251797210470442	1.149177979010605	0.2031394387448497	0.133458690756241	0.1029503324602219	1.67676189141722e-14	-1.263243737570288e-15
0.13	0.00279317388370194	-0.05809361725497079	0.06654930252139842	0.3854856923933913	0.9177854102355297	0.004130920653685553	-0.08123456498702394	-0.1095019477331829	-0.04965426365568434	0.3294011464338848	0.07652008350563137	-0.1099209178729843	0.004243707595632596	0.07773813052535938	-0.08791753584299321	0.8931937846082035	0.2633238530012024	-0.893193784608204	-0.2633238530012013	-0.3603834382612326	-0.05591062681917733	0.02170538926648274	-0.01201767386532727	-0.1289060269555867	-0.05261856718148803	-0.2526279245795424	0.007663863199603106	0.5207363640602859	0.8208466051713688	0.09180692929601406	0.00729397300091994	0.5093785789899911	0.09280792342268773	0.2506863832408919	-0.3380650708481235	0.03296818874880877	1.469228722604873	0.2268006061647573	0.0745060479539644	3.43933728512107	-0.2782415919277672	1.807461477349709	-1.885571886134072	0.5455471040235284	-0.3210039193723817	-0.0749578214648897	0.4425334254121276	-0.3098482164063432	5.704555920748343	0.2483851788662993	-5.704555920748343	-0.2483851788662983	1.022613214863938	-0.2465645375042635	-0.06468935317407989	-1.369974098901113	0.3767344629494866	0.01539798169439659	1.241588276664724	1.551858215046879	0.2791596307921866	-1.860536574751231	6.183540775912884	-0.018289794731379	-5.364546386585575	-0.187116854844634	0.001152694983624761	0.01122633954054519	0.001061974904959989	0.007466400347396787	0.002972374393193571	0.005237784221632437	0.00247543922671409	0.01022534578917299	0.001017133077020145	0.02962997826445257	0.1894100152643774	0.1763819629586484	0.295882876396783	0.2874259546731897	0.04337650339490132	0.04267780777178603	0.001137611058578335	0.02579738724904715	0.002005470707193219	0.03093631257943377	0.02752690486061323	0.0758485857315661	0.001068764376692228	0.01533087212819544	0.001002398014346002	0.05274945927879986	0.001001100875560594	0.00626200659280223	0.04198571324572904	0.04033404894646579	0.1692402804950774	0.1742410962466623	0.3694422029701817	0.3791723839680923	0.001152275046128554	0.01454999986296163	0.001029653476639073	0.01048841114767716	0.001010008645652084	0.01223295354061	0.00114591922017335	0.003297976610259476	0.001103792968501464	0.00760246518047976	0.002060591842323734	0.03386846535996191	0.001450830754983614	0.07410964760154359	0.1377091219746087	0.1139770175052415	0.001123485648060454	0.02304157705318056	0.001060317021245579	0.01622568156329728	0.001007342330450737	0.01583833279156675	0.001267605497594404	0.003803659430693852	0.001018151226437492	0.01838996396618483	0.1010874891367094	0.1319245068737422	0.001017135764485947	0.03452368139726213	0.005744033371298385	0.004716571425904969	0.003913507888244197	0.01019368557186752	0.001001334438871856	0.00421764826212888	0.1990496058053711	0.2199354180878921	0.279975792329152	0.2003234360857115	0.02578102894839072	0.1316473373699013	0.001047113338351494	0.02948113505150163	0.1486141140449803	0.1394643848016991	0.1345137629549679	0.1098792397944764	0.1169485900998048	0.08641074525465202	0.1358520919741014	0.1340995401201984	0.2016742362965183	0.1712510283534756	0.001696086594801994	0.006984094024198484	0.001009477619731614	0.001137308682600869	0.08135285094444229	0.04853280504877578	0.08200104579722568	0.1056772914360525	0.05988536258898276	0.0862662809254731	0.03551101582678121	0.03971218820452781	0.001010686247502516	0.03225457454202804	0.1042721872966738	0.1237165558211674	0.009351494632210191	0.05721926658764913	0.0206837916271245	0.02422205025614294	0.02236491362544892	0.02135722038712264	0.03782157432520485	0.001136618556129563	0.00100092545806356	0.006264019323749957	0.001003188600352777	0.01119623188276852	0.001255160394041593	0.01402357615449448	0.06826586927169408	0.05817243239794052	0.1546356949292778	0.137884662054112	0.1214777325603868	0.1599716433465753	0.05354485251610461	0.06311329657313577	0.04706676055902679	0.05422552404187921	0.06645311020683263	0.1213269905017947	0.04461593125037445	0.1091068469759329	0.08960897092938835	0.1282500646951199	0.001096945391117354	0.007481648516492288	0.05887178157695403	0.02693044849822549	0.05824555820398241	0.07323652362374168	0.001061432534955417	0.008091909193183807	0.001017552206777395	0.01906313269950593	0.07885409528782322	0.1273013761083892	0.07649603178335511	0.09203301634276934	0.007303690578224656	9.238742169642539e-06	0.001027624657558612	0.002744998214234214	0.01412982175144998	0.002359301801080733	0.1802512604396425	0.1900592010533493	0.102819146807608	0.1004166596866651	0.001744932394702202	0.07767648290305798	0.02560698758941614	0.06060002002794723	0.001005326666234615	0.02644329940895779	0.001001887526847734	0.01888708723403929	0.001003813033820251	0.0154312124044159	0.006272725884528947	0.001549474811728544	-0.01465282402219931	0.005738805949035301	-0.03174727774561825	-0.05866805953408064	-0.01677032124395523	-0.01179262264176586	0.001005683322597953	0.001003681604256489	0.001003621568799525	0.001008999024417331	0.001012966060087115	0.1522838403076854	0.2512696205843314	0.03702293925755579	0.001230758424727917	0.001210921719818807	0.02902487164111557	0.001099383519673291	0.001002585845589893	0.001001150673556536	0.03026581937206392	0.1648017268092759	0.4407071668347393	0.001011376270760939	0.001041026545290844	0.001007144968327861	0.001029457889298676	0.001035873838674607	0.00100870784641718	0.001006721893846732	0.09371084537149128	0.001008979557784661	0.001038497650559034	0.001007887376377553	0.001007178741928903	0.001023142502234563	0.1236868063006651	0.001016754408881961	0.001396990176971934	0.001167932233457704	0.001001441360525883	0.2808926948863944	0.2328541414973595	0.02982125527392757	0.0010037459680784	0.144879165853863	0.1317919565309378	0.1151469455197819	0.1168119301099865	0.16601536684036	0.001010978618917885	0.001011859574312998	0.09514533346570955	0.1155441066199482	0.05128376588711125	0.02429843964320882	0.001012223329550117	0.0841908098428242	0.001093541823479152	0.001017804887975255	0.001145739602730789	0.001138717751406947	0.001001067480758451	0.001003892435105492	0.001035728059747157	0.07698699257848356	0.1182929297458696	0.0976867739119204	0.07449005884167226	0.05189055225830586	0.06826546998859512	0.03411549837672322	0.1422844597035206	0.001306077574243383	0.0573030971446539	0.05241020421287248	0.001125270182596287	0.001021208504059617	0.04816144742273297	0.08134944268192087	0.003381214161431337	0.001026450806868012	0.001009469828847372	0.1507239196740128	0.07196968942344535	0.001012061105545713	0.05587308784997715	0.001004361288336979	0.001001559508731091	0.001003066905553193	0.007889132797216158	-0.001044331696578572	-0.01490129176992938	0.007785238307688607	-0.02944799992478398	-0.05909977476789145	-0.01780488174770692	-0.01044823783910451	-7.976615536486314	-3.03843900340904	0.05180340684771689	0.03540912812905855	-0.06528264941891924	-0.1263649005057212	-0.01201179151620737	-1.77424519893189	-1.830644856103399	-0.2854109363963387	-0.01391834800676702	-0.06176434984386057	0.05350275628947566	0.01486015812365396	0.2158683759147682	0.03834203462145826	-0.5975682732262837	-0.5063349167457534	1.805323294781791	-0.006382503558983429	0.02756878463110438	-0.02920705396944418	-0.01425404550134999	0.01419349397390195	-0.09765827340700987	0.03114801105063604	-1.7865533224783	-0.1303587827874321	-0.002876327921417394	0.01714939746040018	-0.08151947435610428	-0.005230883798545975	1.254393727489415	0.04146359118600031	-0.1746812608050086	-0.1603845036771697	0.02019987771666132	3.928591124367574	-1.652150167732635	0.2421435119501376	-0.09685905349404721	-0.3647206643996262	-0.2567342189074569	-0.1764231355689215	-1.27459758851221	-2.208165686793748	-0.03818927958747037	0.02060165952509435	0.4297045780667254	0.7605260237977218	-1.39153712319223	-0.6518125258982074	0.007229426440321906	-1.163855794685521	-0.4562250690010478	-0.8866607712471677	-0.9618734633927889	-0.1343482350010311	0.0368187711825192	0.07154222695891707	-0.03070167666743373	0.2906369658124687	-1.696395285370067	-1.436645837031842	1.225510355450182	0.122813166974928	0.08108144817416121	-0.1725291098606375	2.48143122567107	0.1116848775177165	0.01969747303030552	-0.3987067569419696	0.05254882622837562	-0.001664624707866469	-0.849824645156382	0.2164281838194114	0.000519892466320088	0.004026635070341366	-0.06719741664862657	-1.101041976736035	-3.706237503904055	-0.8580830400592357	2.179754605922795	0.1901178111884677	0.1229942170409333	0.09327229496442491	8.827233835565537e-15	-5.284196456180232e-15
0.14	0.004844304769249225	-0.06093640969353833	0.06766351291488273	0.4000098929071675	0.9200537540097324	0.00477725302829616	-0.04619282742186076	-0.1110033327922154	-0.0315397467094085	0.3103364603723319	0.08116942794284668	-0.1135552381965007	0.003720704942965388	0.08141971629827441	-0.09166735570778968	0.9466345819357533	0.2642221106976934	-0.9466345819357536	-0.2642221106976932	-0.3498701601060362	-0.05835213000864374	0.02102917286298612	-0.025630917010102	-0.125106579831442	-0.05239881951009118	-0.2422192463263624	0.02282003049415181	0.5243626100946532	0.8019534839912896	0.1400451738728514	0.007218075990878937	0.4590807474178119	0.09076210269380787	0.1650366247906904	-0.2324797747083469	0.1844214345190652	1.436440644373921	0.2272710816581264	0.05497437273946149	3.55913035403457	-0.02456545084763534	1.779376614850572	-1.933814472297314	0.3891106063186908	-0.4064942716693284	-0.03447362299491022	0.2978136793889494	-0.4349776892180462	4.976972855816319	-0.07063922974079237	-4.976972855816319	0.07063922974079241	1.07853166931249	-0.2432162217459402	-0.07048227938365298	-1.355391435792828	0.3838145214418211	0.02617654820789468	0.7197763187974964	1.467956614702203	0.4472791775345777	-1.908487736206111	3.167048863471311	0.004587788722442871	-4.719791444525639	-0.2150842508370384	0.001082035991191002	0.0114425560366274	0.001033971316041303	0.007753229299122263	0.002028321606961511	0.004631441212656986	0.001771619759550638	0.009333233446532762	0.001015185276498935	0.02967390231542746	0.1730752427371123	0.1602283540789082	0.2783348550776761	0.2706020980514365	0.03875256694057042	0.03909522698226631	0.001203340271959608	0.02578275229864683	0.001584750180797023	0.03047682325066132	0.02874196063023285	0.07654250188540283	0.001097991677407999	0.01547932832571813	0.001002537273917403	0.05501587989716523	0.00100113907334614	0.006635322611469891	0.03542744615365333	0.0347404421807034	0.1662155302923142	0.1683112654430553	0.3945910652222251	0.3943445135678408	0.00108451139511901	0.01445921640743788	0.001037606290536925	0.01078703012906411	0.001009087043812379	0.01201752216705561	0.001090319002314061	0.003153138506958547	0.001071074974368441	0.007674810524380374	0.001556017014338431	0.03363684591325018	0.001237780068977264	0.07475666491799522	0.1168067226219486	0.09762830794903586	0.001068525497375561	0.02162553511078447	0.001049673074727437	0.01632385776309105	0.001007657930293241	0.01601591358457883	0.001142467022251729	0.003312103085719303	0.001021675970353265	0.01837816148416295	0.1125438622289158	0.1432761884145659	0.001016994769097377	0.03494043056800663	0.003571213440162941	0.003436482347058401	0.002570416111534213	0.008984863338054596	0.001001417921171151	0.004384449818763507	0.2357222184675049	0.2578556595280517	0.2610676731453928	0.1851176244796317	0.02883475751984971	0.1341889226579168	0.001026258917777492	0.02855212423768453	0.1462751760213369	0.1351648986704762	0.1326433147807206	0.1067208342800347	0.1156773297202204	0.08425736980424181	0.1273721391795845	0.1229065518143556	0.1862252518528824	0.1512756390320466	0.001367931215844595	0.006610042141712306	0.001011346954690568	0.001349296126196226	0.08980941381490475	0.05379346996549037	0.1057801093258807	0.1175521331114603	0.06183810915465503	0.08259641313371603	0.0291728133437605	0.03373781625893637	0.001012043121762046	0.03227073887590835	0.09484431918868949	0.1139215053105782	0.00541367361884892	0.05413582622560747	0.01141983692441062	0.01861444315642087	0.01235399813027736	0.01292215765268826	0.02088233997128269	0.0001023530231257914	0.001001024682721526	0.006608291004610932	0.001003619343939618	0.01201910733088275	0.001152028548732587	0.01445406998850549	0.07357814131016396	0.06148441010834021	0.1378184217921378	0.1223513660410362	0.1099242184944309	0.1467387127848335	0.06706080464577958	0.07607055668360142	0.05042807139599266	0.05577792118060034	0.07170395746459528	0.120652333007547	0.03691653148604478	0.1044945581942867	0.13887158323069	0.1678737551988528	0.001274802592617691	0.008609574044255009	0.05840935296318735	0.0272461830829505	0.0551397313742595	0.06955073244113018	0.001112512775909503	0.008714705915954059	0.001020289006523957	0.0190615707758051	0.06155612877408995	0.1194259870706028	0.07897879241896204	0.09410476173273484	0.004792303784978691	1.662280764983676e-05	0.00103022467046204	0.002804603990549838	0.007905347758118365	0.001846088174560801	0.1653195079276416	0.1787112878873857	0.101064504498845	0.08480939689486229	0.001392608423451104	0.07177486000531277	0.04755151332513317	0.08535235779115642	0.001004863561229123	0.02830170319428706	0.001001724900067056	0.02007756756744667	0.001003435573003166	0.01633568033422589	0.007847350871390692	-0.0009468082491437409	-0.01490733774146008	0.007746799161109314	-0.03003351907359554	-0.0589347079913309	-0.01777515299158109	-0.01017903630064031	0.001005430033644061	0.00100363971665286	0.00100285821583267	0.00100722725025803	0.001013156015921507	0.1405443127350365	0.2383368993956421	0.030155770167278	0.001305783387648885	0.001069379263692408	0.03102042127704028	0.001151239327124424	0.001002760957545099	0.001001201657629846	0.02538259849776045	0.1584439416034189	0.4545444368661434	0.001010979822320365	0.001049920485095084	0.001008763908311577	0.001030593928980385	0.001035495490529542	0.001009074758662036	0.001007207984188448	0.07861299638352284	0.001009056130495652	0.001037902162960071	0.001008079633927366	0.001006800099616912	0.001027168585308074	0.1333102245693319	0.001016904797523246	0.001055257178225994	0.001066875851035571	0.001001556067082607	0.3163392965902037	0.2185410290431259	0.03433921609807777	0.001003640338525668	0.1407808960452662	0.1281903982125744	0.1127453253410049	0.1126375454551777	0.154875107300374	0.001013301524583476	0.001014449168191241	0.1062677072629307	0.1571527949208674	0.07462876225386306	0.01963921066037438	0.001014431913926584	0.07936385682593752	0.001084983505867608	0.001016463662020606	0.001015107565366446	0.001155832307316228	0.001001178211919654	0.001004223499803584	0.001043647979680476	0.08339274955268873	0.1060268897563015	0.08918131159540961	0.09203300370468907	0.05668590806015321	0.0866254011139516	0.02255134625575634	0.2648227402945847	0.001582664758821012	0.05820714842274795	0.05024078848688317	0.001198200866913893	0.001024710272861791	0.03139789135252759	0.08307864753516879	0.001058771143973576	0.001037743770576151	0.001005372898094495	0.1326339455002587	0.1207835342046149	0.001009877065907375	0.08741073066429288	0.001004363006196388	0.001001541278022228	0.001002998517105557	0.009401084895338125	-0.003394329586261892	-0.01516487444648434	0.009735572799892234	-0.02861251997597657	-0.05911882306024773	-0.01876512036113812	-0.008430849190281423	-7.873560979269294	-3.080133038666165	-0.04544243006722332	0.01130209166373648	-0.08065727056628978	-0.04025770326891619	0.03049641308811218	-1.460074500341402	-1.526094994316839	-0.4197162249412209	0.01504722603475157	-0.02534152760978699	0.08937325594224341	0.01493916540182532	0.234487256131498	0.03506002404180794	-0.5345556334599106	-0.6664194683254628	1.265398968659212	-0.02012911669307145	0.03339341680463515	-0.009672554525653992	-0.01655946290205906	-0.009093497192165633	0.1101684724283657	0.1309866829512052	-1.486753765038018	-0.1514016350660892	0.02913310746500696	0.01757521481280634	0.01267634250284378	0.006123553122955799	1.022369475856667	0.04089561934133343	-0.08225299598988621	-0.0900868736406671	0.01115258875338488	3.655830470970975	-1.37548016785577	0.2602767307948624	-0.07896900375721939	-0.495690135605371	-0.3753463462698176	-0.2549344747742724	-0.9806397573531594	-1.729539051460068	-0.04922554221531751	0.02095453644583359	0.6224671438901137	1.523068837018693	0.4692859295943183	-0.558488200895124	-0.003891615118830304	-0.829850566930102	-0.1433125661628617	-0.3009610634916656	-0.4617663741817787	-0.02426588465705544	0.02960633208253307	0.1013023994704299	0.1831244231566393	0.3627129831465475	-1.413671459897826	-1.201204971800606	1.338072874401011	0.1726232351578921	-0.910949904093877	-0.8086456338062604	4.26350778032249	0.1139792013797992	0.03611561886911092	-0.3485296180388945	0.08474161128881391	0.002787498160143062	-0.7231236612536655	0.1997818007248046	0.00125723146362399	0.007638006507253409	-0.01344435103328665	-1.200414491392714	0.4886908810781753	-0.2938160734570663	2.682789289495628	0.182456298326433	0.1156162709034301	0.08842669770334267	1.491963360113115e-15	-5.033772787595834e-15
0.15	0.006175461053276178	-0.06283505095210645	0.07008803730387772	0.4142321428800105	0.9223238746230223	0.005243614206857674	-0.01033267998621471	-0.1101914492635534	-0.01443999311603402	0.290624036107595	0.08446821479270118	-0.118017087969529	0.003481503309987195	0.08381791206127226	-0.09647420774055693	0.9930022803717626	0.261880539216732	-0.9930022803717626	-0.2618805392167316	-0.3388529933913632	-0.06080238554995158	0.0202988282760211	-0.03923791192126874	-0.1212345503794504	-0.05213468568034298	-0.2317364256183725	0.03690469279509993	0.5296955773744157	0.7830038862721325	0.1579992562441845	0.007422150680015041	0.4133556517685568	0.08841132572925867	0.1020986395726016	-0.1494141245589844	0.2907524011117583	1.408630748438147	0.2263044706079329	0.03926932098848881	3.606222247577748	0.177886035598679	1.62847473221504	-2.007154517946502	0.2767354640315053	-0.4782675135973927	-0.01430989856886932	0.1847938210650588	-0.5170464122467918	4.298442197052874	-0.392768959533865	-4.298442197052874	0.3927689595338659	1.125405917728862	-0.2469396181996568	-0.07506162466671248	-1.368167161475582	0.3900651715083016	0.02624610687339805	1.440777714365008	1.34768838576485	0.6139548870649997	-1.87490894890125	0.6004209671435562	0.03564763785202833	-4.400130488725774	-0.2506916281787523	0.001044555967275229	0.01172497804031387	0.001019178107720894	0.00807494974926893	0.001526507609640302	0.004294470657734304	0.001397301610601491	0.008759673664538911	0.001014330171766075	0.02986388336899986	0.1593952548992583	0.14712787024653	0.2627196113834382	0.2567717038742339	0.03309462656858636	0.03454499676283934	0.002427398454598048	0.02696596536566637	0.001331638480228861	0.03018320506694613	0.02897194165915419	0.0769911701497949	0.001138440641614651	0.0156131778074908	0.001002717105925928	0.05750532789536177	0.001001191435110423	0.007013488376536281	0.02797724328842534	0.0286214837274043	0.1600682950960989	0.1603959343953671	0.4141713211659587	0.4050779834709032	0.001048661614656344	0.01443382583836569	0.001555631233850006	0.01159400150548277	0.001009465025432611	0.01185314434068046	0.001061251626798058	0.00302232121114943	0.001053400392151853	0.007765619004869644	0.001288388652016614	0.03376285168428605	0.001125067316340694	0.07553145370537327	0.09935587404891573	0.08425172561916802	0.001039299582539876	0.02002525463347233	0.001044169400902313	0.016555964350032	0.001008031385900337	0.01621597352406158	0.001076047960992931	0.002871283878563881	0.001028147983703477	0.01837845125484958	0.1218847678524777	0.1522776017969077	0.00101720160362171	0.03539090278799172	0.002340101862242404	0.002714109253719898	0.001831312317302036	0.008269309924892712	0.001001528243744095	0.004516778379956333	0.2695380146276519	0.2932305514888404	0.2436503034247467	0.1725009700071258	0.03161788016155415	0.1365138292078268	0.001015185767687047	0.02754116244732788	0.1422953083235725	0.1293965990527583	0.1291019121273764	0.1022287277350691	0.1130511098671283	0.08112088512127623	0.1212792967031222	0.1148953830994928	0.1730976007488343	0.1360151341776979	0.001215912234241203	0.006386666175173552	0.00101483366392671	0.001556811967398506	0.09864890201667262	0.06012418254782987	0.1221525866559611	0.1266195577690081	0.06694933035718557	0.08561843146939141	0.02305517044704816	0.02812917699078721	0.001014737157805881	0.03219317267848517	0.08680761941172377	0.1062839787415291	0.003305721389554499	0.05334345635576476	0.006400434308428276	0.01659165800681177	0.0068922818565309	0.01005812391386551	0.01149414949858924	0.0001411982944300272	0.001001136988913186	0.00694767965303307	0.00100387605648789	0.01288377572582083	0.001094994822782357	0.01498609609893719	0.07895602941557645	0.06523872404094784	0.123236801920613	0.1094749552335146	0.09959400613776888	0.1353279622323698	0.07715771145284425	0.08569157643286668	0.05360868214104003	0.05723738550631702	0.06885671880531274	0.1092850647274621	0.02910344929014923	0.09832994396582562	0.1736662151150492	0.177362111887343	0.001718673656700954	0.009989889447574602	0.05820252813082545	0.02729710577044131	0.05252153571677204	0.06644610011355435	0.004097156553367639	0.0124399488087593	0.001025192001669879	0.01906087550228512	0.04509624235030835	0.1128573391638593	0.08055068567102977	0.09558892963032328	0.00301698569315107	2.738803428021995e-05	0.001231550836955515	0.003015087154756072	0.004558743484168197	0.001950245965151037	0.1486449048823041	0.1660257490010847	0.1064421530042575	0.08964389958906782	0.001205245896709851	0.07097854357672286	0.06763544618724654	0.1078209888215053	0.001004655469546492	0.03001556576902155	0.001001647110396197	0.02115892310804395	0.001003236731922082	0.01715523771240642	0.009921113709328664	-0.003241957250877625	-0.01509660425362461	0.009437872047892882	-0.02866592301790954	-0.0585436020315084	-0.01865077776176687	-0.008896952954483662	0.001005637052396609	0.001003901910995881	0.001002550080470002	0.001006562539281258	0.001013680728493666	0.1346383994537369	0.2286462681520109	0.02331587655995298	0.005735941157616461	0.001066398052745422	0.02770961996970157	0.001205355300038709	0.001003025491821992	0.001001283381343244	0.01423580551954746	0.1430769985790803	0.4579938704734545	0.001011652765924092	0.002979933151219269	0.001010784414665989	0.00103133150798644	0.0010345858590616	0.00100970341551431	0.001008093406180193	0.070870128618235	0.001008728821905903	0.001038896762717446	0.001008708050181984	0.00100698156936857	0.001041411585947282	0.1372482410661209	0.00101785011285518	0.001043906828709023	0.001051484560799266	0.001001716650470895	0.3448568766133236	0.2052672877451334	0.03522386693322131	0.001003679227459975	0.1321459369914106	0.119977777381036	0.1062324601488537	0.111974326747681	0.1484815612695543	0.001094945891902929	0.001021857815568481	0.1147195266654318	0.1353255220608244	0.07241609407236438	0.01310163474213619	0.001020171338202748	0.07277639651752504	0.001081690922488858	0.001015111504989842	0.001019345131424123	0.001145235730702869	0.001001317868979892	0.001004075281464952	0.00102881628058165	0.0882885325952471	0.09736060562722701	0.08137004218328199	0.08866518134869396	0.0582278427227924	0.04650557689874085	0.01787003945462187	0.1936967311393279	0.002688205267831786	0.05771712701648378	0.04846450850620009	0.01232264903720206	0.001035019825168815	0.01904098297708044	0.08224973313965549	0.001224203975049188	0.001782514291624403	0.001004226151594526	0.113266034845901	0.1080420076516378	0.001010169614171281	0.09706990756085632	0.001004503134735337	0.001001587206528029	0.001003056272510776	0.01241089959845806	-0.005415208384277087	-0.01523125461150631	0.01089078433307524	-0.02734104939576953	-0.05769231924867283	-0.01943492845250111	-0.00798775261969025	-7.689038220567173	-3.271253490685508	0.06647305424708766	0.04344528683003328	-0.006130235216764157	-0.06201605964461126	0.01621637511819975	-1.165969949400063	-1.251166343120642	-0.488260122070627	0.2114843489473762	-0.02911028523833735	2.535338992523087e-06	0.0123160511923968	0.2615206775962235	0.03973286301272123	-0.6810310241380669	-0.9113591862525702	0.8818882750955376	0.007573460538990683	0.1220980768899581	-0.01833987271652773	-0.01036795491074527	0.01848726788576149	-0.03586807712624233	0.04914191987018657	-1.191796614541121	-0.1656315600373484	0.0226850027258617	0.02164458948346527	-0.07081629088919753	-0.002695119329778611	0.7771167444406843	0.04791953242362463	-0.05891056112223263	-0.05472188823170022	0.01393831954976873	3.414334078371898	-1.16036573759469	0.2053785280688825	-0.112481927833396	-0.6538746032973901	-0.5196798225302446	-0.3695520946074524	-0.6446796053517696	-1.334880768381081	-0.006120944171677412	0.02094862091659429	0.6544550342403216	0.2523982908554944	0.09170368625011714	-0.5658213733324814	-0.01120173119803909	-0.7015971387148769	-0.01785096685025558	-0.1276600859271683	-0.1475950735812941	0.02665667753432687	0.03612008725420781	0.0798357514879571	-0.01130087204486814	0.3889375447248098	-1.184701213049382	-1.083039313868032	0.6113272375803852	0.118388151868687	-1.493393110779491	-0.4714127172181025	-1.856596001246295	0.1602550314130043	-0.02119008628680559	-0.2798245620872996	0.6248643173597794	-0.001407752290078727	-0.5987876470436525	0.1029271666994087	0.001345708955490536	0.03339401078057936	0.03069218278147403	-1.338877467045732	0.3087735417773405	0.1169849830561046	1.853906520778551	0.1609099858389301	0.1008520314438546	0.07596435285030034	2.41649644927946e-15	-2.783852284393583e-15
0.16	0.006904357711827977	-0.06396800513576845	0.07328394009375845	0.4281949358408089	0.9245708720141497	0.00558206860835838	0.02579807981935288	-0.1076267344998612	0.0007877605027016972	0.2702236872674615	0.0868259112310865	-0.1229684250816724	0.003415643070721852	0.08517495967698467	-0.1018213578509607	1.03264093319016	0.2564648536453728	-1.03264093319016	-0.2564648536453726	-0.3273519568693335	-0.0632930170063174	0.01953844063650367	-0.05303745254031576	-0.117315800350243	-0.0518819795899937	-0.2121238942077705	0.04974804901499442	0.5365345200088943	0.76458576218775	0.1555866603426849	0.007919438522870286	0.3715800815752878	0.08583586040811381	0.04458469969612394	-0.0793423597274371	0.338697114696203	1.384549241965018	0.2226464372330788	0.02939301732729966	3.613252828019046	0.3260007961593024	1.404976619922678	-2.071399387375565	0.2008925240252977	-0.5043917394924797	0.0001946555976481786	0.08958404996378203	-0.5430373047456934	3.631163732293974	-0.685462047820363	-3.631163732293974	0.685462047820363	1.175305630783649	-0.2512914047575429	-0.07649088989425047	-1.393900577368911	0.3931586368849211	0.0238910003277984	2.545718459319801	1.219695398491535	0.7484742484777736	-1.802193009251142	-0.9062867910952864	0.06323041946643508	-3.929886353328557	-0.2600219221561028	0.001025925251146882	0.01206294159050282	0.001011915826929536	0.008430200805027887	0.001274919814832489	0.004120968612399734	0.001209539650081677	0.008341676123329873	0.001014165308438113	0.03017256136762844	0.1485640799235803	0.1367900014255904	0.2489934864786378	0.2453551211490842	0.02681839366982913	0.02937141847832342	0.005242475758961392	0.0298102185091438	0.001203473860599285	0.02998005402377819	0.02751785430886236	0.07653539536023943	0.001185721166179769	0.01573535575435658	0.001002939310455764	0.06020866013086845	0.001001258485325951	0.007413174552551988	0.01864746271864506	0.02128392235919306	0.150236223418718	0.1501898328171971	0.4284427014736118	0.4119941443325997	0.001031078779475587	0.01446113477143888	0.002777662115390278	0.01311093603508856	0.001010664673240477	0.01174798747337597	0.001047091242709282	0.002930500235729151	0.001044111208735423	0.007869197374053427	0.001154768793338189	0.03390146919260589	0.001069148777335364	0.07624292022230644	0.08563883524342174	0.07372769738609938	0.001024527908069929	0.01837336191722269	0.001041916199742229	0.01688549367363587	0.001008532384757011	0.01643296170224582	0.001042934292576572	0.002496255128819265	0.001038507150677733	0.01839166873681628	0.1289012419717721	0.1588025941799569	0.001017777854860397	0.03587323537186024	0.001715206425601759	0.002324492355707568	0.001452801540767439	0.007856463988606953	0.001001663709488764	0.004635720131053632	0.3005526804344543	0.3260460642391911	0.2274487303116758	0.1616600095087529	0.03349214461173346	0.1383099721969311	0.001009671123005818	0.02651731421063085	0.1364225947016669	0.1221693102973443	0.123632804536575	0.09639514063329019	0.1087918719225354	0.0769225352563199	0.1173788111384535	0.109551247312684	0.1623897914781908	0.1243316466849987	0.001180697855806423	0.006274197396704517	0.001020282252380503	0.001776268326945137	0.1072136632691542	0.06709816388354881	0.1224791970261538	0.1218397428558581	0.06876365333813549	0.08356220583290429	0.01666573417468993	0.02236975438040332	0.001018954601370005	0.03205510211528646	0.07930476336834703	0.09981071469957739	0.002238961975103754	0.05372501570770337	0.003826245206620634	0.01557995904793608	0.004087883184895182	0.009239162181093535	0.006569854983370426	0.0005279213461377137	0.001001262977495047	0.00728766654277697	0.001003930201348531	0.01377991180004209	0.001059063738196179	0.0155364191280148	0.08408027915383273	0.06927891582983232	0.1108236700553608	0.09819553155119472	0.09018731776505533	0.1250360430039568	0.08122121987932526	0.08880102467777881	0.05602874505762254	0.05812805465564489	0.04910412391070133	0.0881666836148299	0.02267965848809708	0.09412359374329163	0.166007869342594	0.1409266440014925	0.002492382922562168	0.01177809771509241	0.0578676460647544	0.02691720125889613	0.05027686386818642	0.06380568690715824	0.01107858977200674	0.02050313926492107	0.00103279946157075	0.01906379176562198	0.03009742068189427	0.1072865995907555	0.08107230701332188	0.09628081282485738	0.002203804804097343	5.253488861986666e-05	0.001704377507562688	0.003451191895070878	0.002856739446123871	0.002388257302802229	0.1305329249899803	0.1518900549229047	0.1041573932870314	0.08759614541069244	0.00111166586959585	0.07376320357278383	0.08251975883831782	0.123289880290815	0.001004621575463187	0.031531778295438	0.001001631211275264	0.0220985520808798	0.001003166253897842	0.0178645588895841	0.01261891112405457	-0.005354259450132381	-0.01520394653436077	0.0107717040322761	-0.02736241061254285	-0.05746223083718431	-0.01938919141273747	-0.008174194125370656	0.001005844071149122	0.001004164105338944	0.001002241945107253	0.001005897828304375	0.001014205441065798	0.1287324861724373	0.2189556369083796	0.01647598295262817	0.01016609892758359	0.001063416841798701	0.0243988186623606	0.001259471272953856	0.001003290026098878	0.001001365105056616	0.003089012541334969	0.1277100555547419	0.4614433040807658	0.001012325709527935	0.004909945817343289	0.001012804921020675	0.001032069086992838	0.001033676227593633	0.001010332072366466	0.001008978828171949	0.06312726085294713	0.001008401513316327	0.001039891362474896	0.001009336466436785	0.001007163039120217	0.001055654586577328	0.1411862575629097	0.001018795428187275	0.001032556479192249	0.001036093270563285	0.001001877233859164	0.3733744566364434	0.1919935464471409	0.0361085177683648	0.001003718116394457	0.1235109779375549	0.1117651565494977	0.09971959495670255	0.1113111080401843	0.1420880152387346	0.001176590259221703	0.001029266462946505	0.1231713460679329	0.1134982492007828	0.07020342589086545	0.006564058823897712	0.001025910762479417	0.06618893620911256	0.001078398339109604	0.001013759347958402	0.001023582697481323	0.001134639154089479	0.001001457526039908	0.00100392706312626	0.001013984581482798	0.09318431563780542	0.08869432149815237	0.07355877277115459	0.0852973589926988	0.05976977738543159	0.006385752683530429	0.01318873265348767	0.1225707219840708	0.003793745776842623	0.0572271056102196	0.04668822852551702	0.02344709720749004	0.001045329377477083	0.006684074601633312	0.08142081874414209	0.001389636806124832	0.002527284812671793	0.001003079405094444	0.09389812419154318	0.0953004810986605	0.001010462162435027	0.1067290844574196	0.00100464326327418	0.001001633135033612	0.001003114027915867	0.01542071430157799	-0.007436087182292279	-0.01529763477652829	0.01204599586625827	-0.02606957881556247	-0.05626581543709794	-0.02010473654386411	-0.007544656049099058	-7.419736242810946	-3.555685831003737	-0.03433412075847822	0.01800821278785755	-0.04796356864385787	-0.009145255113616406	0.0542358020994369	-0.9075514980537299	-1.043332703906282	-0.5443858379589894	0.3472552413245245	-0.007248099501690245	-0.09151535484716306	0.01260485842008796	0.2772641035946049	0.03936410623195195	-0.7782762164406478	-1.12457357442173	0.5019371603862501	-0.009589216262552432	0.1753860474429561	0.002171637288074362	-0.00876019882383388	-0.006539519448958035	0.1126908198834304	0.1183222288614775	-0.9162429456784422	-0.1617240828529639	0.04861765479514637	0.02096086255350953	0.02583443398392413	0.008709099992629714	0.5270852759980709	0.04726769212032888	-0.01570175692623009	-0.02954537826661034	0.008475226734592082	3.143954628883413	-1.020341373029184	0.1545240186338329	-0.08154629302522827	-0.7874879631445978	-0.6436424576325824	-0.4673075111724823	-0.447233171741129	-1.014135579129914	-0.02704410460039178	0.02334264011257805	0.7511208945661141	-1.246379077120827	-0.546362864838127	-0.5886448693348305	-0.01599248827539642	-0.5969980615106237	0.09147327819320834	-0.09874382534498891	-0.05275197297121209	0.04530967142340911	0.02972598035046086	0.1075959353255273	0.1867838068756713	0.4198885544017321	-1.094274034856949	-0.9774387069903127	0.03575857353070123	0.05886419988069764	-2.861172470603101	-0.416992832619516	-4.921257134545247	0.1955577742193777	-0.05004982093821231	-0.2556857938035557	0.9523311239621288	0.003509807945595576	-0.5235419945258886	0.04132486011436437	0.004133557005622684	0.05276232172652173	0.05332635837979686	-1.490445529768462	-0.8877604934379112	0.4223792114740049	1.282841377287703	0.1429262886631013	0.08727095735107307	0.06637945750290121	6.644950964293263e-15	2.658669526557904e-16
0.17	0.007033413443934515	-0.06439303369893472	0.07663631721540577	0.4419313346192633	0.926764593345741	0.005853943038314246	0.06191602081908985	-0.1037828496580362	0.01351742269951895	0.2493205339047963	0.08852291027520272	-0.1278775473737607	0.003506158812857618	0.08558111032978705	-0.1071186803749251	1.065508226196598	0.2483538755829859	-1.065508226196598	-0.2483538755829862	-0.3153134323824823	-0.06581000439386589	0.01877955170435812	-0.0671238556030463	-0.1133923709833289	-0.05164860586782946	-0.1830234875059832	0.06133485375642551	0.5445069046526272	0.7469893849395595	0.1436171517871838	0.008651319012629543	0.3338289540485118	0.08318721193696484	-0.01882623255447349	-0.003386948168318971	0.3225423501261189	1.363092689260251	0.2155758702986077	0.02569261483942361	3.607469130185907	0.4412716414122148	1.134785841133012	-2.105272996673335	0.1378723066025177	-0.468031677377443	0.01710111596348229	-0.01010607909918806	-0.5073819586404995	2.93884625265035	-0.9281947631596612	-2.938846252650349	0.9281947631596623	1.233049180857428	-0.2518968140916119	-0.07509563447070693	-1.423055108944825	0.3909752035573109	0.02321755135260237	3.191415977387129	1.09838572709838	0.8422563794064848	-1.715772027827251	-1.410836732484495	0.08052264153513533	-3.607999671083851	-0.2663747989297942	0.001016296456472432	0.0124257101352079	0.00100826486411963	0.008795189836659292	0.001141321840191359	0.004026941566587326	0.001109714127966965	0.008058586918303716	0.00101451714088444	0.03058955732716093	0.140547257760193	0.1288906130206819	0.237238154166549	0.2357823951939446	0.02094804477814215	0.02445751795400852	0.01036339041518147	0.03496092576173825	0.001133580731405857	0.02984640004282778	0.02457619151352607	0.07524102901340377	0.001203445528346623	0.01582299872735811	0.001003204761535096	0.06309412934883453	0.001001339272863091	0.007825690889071014	0.01095398654147237	0.01528093011423188	0.1367661657653787	0.1377944233015506	0.4375128043676893	0.4146192550226968	0.001022123776458906	0.01452072270617456	0.008237512820319336	0.0186618828281489	0.001013628288486288	0.01174230572878261	0.001039266500936614	0.00290143671860621	0.001038986178322803	0.007977862603770107	0.001084695430926729	0.03418881292508974	0.001040315179290847	0.0769997713972503	0.07512082494005716	0.06563438915237609	0.001016428357592865	0.01678876094029872	0.001041668882567522	0.0173065553540743	0.001009616841539767	0.01666329024012885	0.001025513500260097	0.00223905139517301	0.001149155596531319	0.01851679280477137	0.1344356284733488	0.1631200561045311	0.001018706222599805	0.03637876790275898	0.001380310045553727	0.002126974005382515	0.001249171548116869	0.007601266546036334	0.001001811300172226	0.00473995126667465	0.3289869950641049	0.3558490803161706	0.2125181890680896	0.1519544889050855	0.03389834417704541	0.1394698925331634	0.001006722018526684	0.02557996017685399	0.1290381358925697	0.1139378318611178	0.1166955268189005	0.08964599485653414	0.1032070721217971	0.07197293213586259	0.1147371862322338	0.1056217215535028	0.1531277921464783	0.1149004759458718	0.00286520337987163	0.007464865808401242	0.001327117479217208	0.002203924693472204	0.1150660928721468	0.07486231236339609	0.1194708922541112	0.1084822996017785	0.07189863122838877	0.07927369563269256	0.01111648946873296	0.01737987460887224	0.001024066550305514	0.03188016960633335	0.07204011303154785	0.09387704662331479	0.001675394444249352	0.05463438495292395	0.002453789764332612	0.01485633994474632	0.002592002936359999	0.008857694678032699	0.003921792322030452	0.0008736345120420186	0.001001408992347779	0.007631683423920323	0.001003903571584188	0.01472696102636238	0.001036773621019493	0.01615394251994564	0.08857809177453048	0.07343678220448355	0.09980061410426827	0.08817498367744234	0.08033576922883234	0.114533440975185	0.08362178863820983	0.08911727098349705	0.05811807993633374	0.05874034478503199	0.03393990452884664	0.06901223237460202	0.01685647440956619	0.09076049455897112	0.154283923733484	0.1086382534072048	0.002770826897458343	0.01313037141144527	0.05755018368660132	0.02655570347041825	0.04792252838098992	0.06113833591612249	0.01931933533002313	0.02989846558470799	0.001091676937489738	0.01912112427498049	0.01839929019942822	0.1027264496668135	0.08064670630785814	0.09629079610708194	0.001925569982371406	8.90010055183381e-05	0.004919262467485927	0.005888647841954184	0.001950753211382613	0.002833342768740207	0.1119449428675353	0.1365677879844706	0.1017055738295395	0.07834953583775051	0.001062901165660442	0.07857154171364414	0.09173720543753147	0.13201858951315	0.001004704481161027	0.03280110130936353	0.001001656573843707	0.0228669715368912	0.001003180703804807	0.01844097559223222	0.01555178983046627	-0.007326342658806389	-0.01518957263490028	0.0121211113977853	-0.02578919704485346	-0.05552674361931047	-0.01990037519828251	-0.00748423456644539	0.001006640141818277	0.001004720116003955	0.001002122745262406	0.001005651050567502	0.001015456825576922	0.1277234139843793	0.2130698056782354	0.01249921483071357	0.02063172084199097	0.001058583140402316	0.01854536311344626	0.00119011438763468	0.001003642598376139	0.00100147262256964	0.002047015621514793	0.1058843413730188	0.4539764357004467	0.001013208076225398	0.02173893562270405	0.00102001874762996	0.001030321159131122	0.001033631348828234	0.001012928208382576	0.001011422748881133	0.05938065242946775	0.00100765804074577	0.001042697619315172	0.001011937540388876	0.001007567057356305	0.001440919483101475	0.1440509078915135	0.001020414405847643	0.001029770871772275	0.001037712481824025	0.001002039060794147	0.3958038870119276	0.1811438114261515	0.03288297950022584	0.00100359771082717	0.1130871714851316	0.1020153436150027	0.09146574664004244	0.1105624336412499	0.1353305791294543	0.007543829764043777	0.002169025590732056	0.1290098520264518	0.1164239701379468	0.08091424475175997	0.003790926418408723	0.0010323278236316	0.05931498123323163	0.001093747853605802	0.001013330351675145	0.001018822218873959	0.001108208487568297	0.001001648446955456	0.001003832535232704	0.001013224397088977	0.09589974616136163	0.0803096528908944	0.06146464795161603	0.08814996111658145	0.06154267210941172	0.02359298873035034	0.007993097447379794	0.1469151790104071	0.002442423973294825	0.05709026452535561	0.04365037206422293	0.0324891769115291	0.001244032037620215	0.003866948722517143	0.07892169104289559	0.001842255306592718	0.013179172419129	0.00100242489787894	0.07661961707688382	0.1008177569120751	0.001013552475882815	0.1019007079440095	0.001004915553758221	0.00100172513062513	0.001003264877866536	0.01858952895998954	-0.009210630248662408	-0.01508874902213657	0.01353061118851685	-0.02399167806059894	-0.05299999894718922	-0.02024806990737585	-0.006745937821397544	-7.089978789223803	-3.867836702261146	0.07273531090198893	0.04657996379407071	0.01140245962227552	-0.03653059664851284	0.03734694917409818	-0.6750220378920714	-0.8738650429048035	-0.4472371175385177	0.6651951595787229	-0.01593974089150504	-0.1669095874383317	0.005566775543389147	0.2980752578219829	0.04254326738241913	-0.4503371005539021	-1.359071646235717	0.02020226532807876	0.01460145957546955	0.8783388316059584	0.000765766961124134	0.001852654951809503	0.01994712707789217	-0.0151080763934434	0.05193521858153935	-0.7035511594990701	-0.1537705612850697	0.04040944304641921	0.02435841221363272	-0.04894772684296102	0.01813153049599478	0.3451525689337389	0.0525596425560098	-0.01960815744982397	-0.02111734736885522	0.0111998209693965	2.809225064739536	-0.9226672485186774	0.07873801492379741	-0.09642408964947112	-0.8560983002820117	-0.7035817620570008	-0.5215460822458532	-0.3470284456097777	-0.8809423810329164	0.2357953994551205	0.06052918193355279	0.8033290007433888	-1.318585692698925	-0.2802862531195194	-0.4242192078923703	-0.01903085203885502	-0.5882933471028234	0.09484333221996108	-0.04857943096150583	-0.02201916395947703	0.02660245592604413	0.03682160909463501	0.08971951412436967	0.000518755064739849	0.4103908233130418	-0.9267858481957817	-1.11759810459082	0.01562717433699472	0.05914977468168803	-1.052787924069543	-0.2828620738470189	-1.759778002002225	0.08160596621184232	-0.02354925826466192	-0.2786950777522165	0.9330068403285035	0.008630563933670838	-0.3979627758381506	-0.03621722912367074	0.003740253827672838	0.4116810978459872	0.03775058189925971	-1.559787282174278	-0.8764298249643852	0.5289860569238377	0.4885057225186468	0.1117748387213088	0.06686706341945034	0.0495754261893254	8.413838736144056e-16	2.410730849098374e-16
0.18	0.006526779475104489	-0.06399021600435338	0.07955006790614287	0.4554640331367107	0.9288719502443322	0.0061101358286354	0.09789013758821778	-0.0988313922874797	0.0233600777592015	0.2281973931036499	0.08957065779925001	-0.1321410377982657	0.003741517851173262	0.08493779490141154	-0.1117880921956398	1.091348885916304	0.2380717344121313	-1.091348885916304	-0.2380717344121313	-0.3026779749667999	-0.06832676811494191	0.01804035318839319	-0.08149205619448371	-0.1095073369379048	-0.05140895241812213	-0.1499545127330409	0.07173016710302793	0.5533047215797782	0.7302965298823839	0.1289054894434041	0.009477430614576083	0.2996668777724673	0.08057502389239556	-0.08255324049161895	0.08622689182262415	0.2509718285142275	1.343809189763615	0.2053735506258267	0.02625668940035718	3.584487981897294	0.5475153019064651	0.8275751924955075	-2.115396875072195	0.07104222001185034	-0.3752653659757815	0.02916331468411107	-0.1203091662390884	-0.4174551640955875	2.225837074947772	-1.119694669513876	-2.225837074947772	1.119694669513876	1.294692216545863	-0.2512466714629064	-0.07255280665593677	-1.450260083102157	0.385479572586937	0.02514694582365278	3.33943207355064	0.9813971195253566	0.9135607051614035	-1.621488571049801	-1.454717548751013	0.08207664190423564	-3.212076103182294	-0.252729836840109	0.00101188245104143	0.01283459743267227	0.001006718410038566	0.009193607486037415	0.001074450780978016	0.003993903807712157	0.001059677041374328	0.007829903975207915	0.001015318966221541	0.03108317153845185	0.1352735929349994	0.1232356435684684	0.2274812828746014	0.2278247691753249	0.01593248478327051	0.02024981911485906	0.01803741468605223	0.04276030070840062	0.001096217740166884	0.02973211832186419	0.02021781612251819	0.07320617015310792	0.001177622375014258	0.01585955205248439	0.001003513795092825	0.06613507564378698	0.001001433432182804	0.008252122026414621	0.006433754098199088	0.01171688298807675	0.1196387612918285	0.1229171335419157	0.4413617888429726	0.4123405353930568	0.001018089637781976	0.01461505709027445	0.01917865156374493	0.02954842307595252	0.001018718010227481	0.01184477787594183	0.001034481390613817	0.002945656525822852	0.001036402289565253	0.008101631149366175	0.001050961656148768	0.03440158760458666	0.0010271258044752	0.07765936884301514	0.06743412057624376	0.05963402502745856	0.001012008506902489	0.01532646171645752	0.001042949007196866	0.01778997776961479	0.001011459976832079	0.01690520129032961	0.001017008752664576	0.002083849669352275	0.001397076478765192	0.01879061573078336	0.1388548598170499	0.1658805547589714	0.001019980057197168	0.03689884479293101	0.001211253614511309	0.002016204320462529	0.001148103278957676	0.00744165229877439	0.001001966012557963	0.004836292962040085	0.354857352604456	0.3820820950985221	0.1988801459889493	0.1431685745220923	0.0325923563269889	0.1399102918216342	0.00100518795528663	0.02477884089925066	0.1203340836493536	0.1051015327680772	0.1085187912644849	0.08237560410538028	0.09644434028886668	0.06651295422486421	0.1128732283879124	0.1024435490902032	0.1447564440519815	0.1065359228175934	0.00686698719394243	0.01040245763613332	0.002049806780420309	0.002953662940396599	0.1220039943314488	0.08319714788522006	0.1188997467593808	0.09759850662180086	0.07834608402947084	0.07857753921220831	0.006878773804494392	0.01358760776421342	0.001029831301771716	0.03167374830400844	0.06486634822558092	0.08807369189030219	0.001400551926829662	0.05571073757948346	0.001762795499554018	0.01455638171534205	0.00183623758697827	0.008829226175535646	0.002566823624679129	0.00111536034802767	0.001001577471632864	0.007978982989033568	0.001003842975625742	0.01573241416623446	0.001025252420742242	0.01682275190030056	0.0922806893261701	0.07746085435178353	0.08973116131217558	0.07932080842123951	0.06934451773240263	0.1027937527956048	0.08620945507710298	0.08887629789900202	0.06005764445690865	0.05922216912298312	0.03364569661016158	0.06544952220089675	0.01127681402312689	0.08792165087431247	0.1566066907330041	0.101263943607652	0.002236133496790436	0.01354439706254121	0.05731426635776692	0.02642022566345693	0.04524379131833105	0.05821357188513505	0.02782013721734657	0.03928873007817944	0.001220472338573534	0.01924988046856067	0.0107908256186689	0.0991378483624777	0.07931540068911609	0.09561868773330487	0.002012118628373488	0.0001389517142303242	0.01177641952221965	0.01122385845590227	0.001495532354669999	0.003184465882623103	0.09342449982016987	0.1209787207943011	0.1026124220049835	0.07177018083512721	0.001040070307627026	0.08413687751578806	0.09482518147977223	0.1335720998479772	0.001004882126830558	0.03378400556185426	0.00100171526987038	0.02344497594063321	0.001003263388221199	0.01886949827662453	0.01864195917154463	-0.009166732439275856	-0.01504552416548564	0.01356065740112747	-0.02387952535231519	-0.05270437022008114	-0.02016632536914314	-0.006721769228335911	0.001007436212487594	0.001005276126669148	0.001002003545417339	0.001005404272830338	0.001016708210088146	0.1267143417963214	0.2071839744480913	0.008522446708799371	0.03109734275639754	0.001053749439006114	0.01269190756453184	0.001120757502315528	0.001003995170653375	0.001001580140082652	0.001005018701693685	0.0840586271912953	0.446509567320127	0.001014090442922985	0.03856792542806534	0.001027232574239643	0.001028573231269283	0.001033586470062855	0.001015524344398785	0.001013866669590389	0.0556340440059884	0.001006914568175194	0.001045503876155577	0.001014538614341298	0.001007971075592338	0.001826184379614016	0.1469155582201175	0.001022033383508399	0.001026985264352143	0.001039331693084807	0.001002200887729035	0.418233317387412	0.1702940764051622	0.02965744123208681	0.001003477305259936	0.1026633650327084	0.09226553068050769	0.0832118983233823	0.1098137592423157	0.1285731430201741	0.01391106926886582	0.00330878471851632	0.1348483579849706	0.1193496910751108	0.09162506361265459	0.001017794012920056	0.001038744884783847	0.0524410262573507	0.001109097368102235	0.001012901355391808	0.001014061740266386	0.001081777821047057	0.00100183936787021	0.001003738007338569	0.001012464212694478	0.09861517668491786	0.07192498428363675	0.04937052313207694	0.09100256324046424	0.06331556683339194	0.04080022477717016	0.002797462241271789	0.1712596360367435	0.001091102169746938	0.05695342344049162	0.04061251560292885	0.04153125661556786	0.001442734697762216	0.001049822843401053	0.07642256334164918	0.0022948738070606	0.02383106002558592	0.001001770390662943	0.0593411099622245	0.10633503272549	0.001016642789330746	0.09707233143059942	0.001005187844242149	0.001001817126216304	0.00100341572781702	0.02175834361840101	-0.01098517331503253	-0.01487986326774485	0.01501522651077534	-0.02191377730563551	-0.0497341824572805	-0.02039140327088759	-0.005947219593696039	-6.724902175968649	-4.118714319716937	-0.02511037019857862	0.02469393633876633	-0.03576571125153408	0.00173599727103641	0.06955945245132662	-0.4586677075147603	-0.7203127166022968	-0.4031455009261952	0.8769887801374183	-0.003373647506474635	-0.2396138575388491	0.002386928844659088	0.3083595189930581	0.04214706639718528	-0.2904871926779155	-1.62094962321969	-0.4788289035611973	-0.002639926388611732	1.242504738392356	0.02380241563737464	0.005896466044643975	-0.003518856268789926	0.09777700928483474	0.09887148302510239	-0.4976541239175512	-0.1372637322362037	0.06108980181307314	0.02327736501730543	0.04623483554784349	0.03844887621391716	0.2156926219713538	0.05017656397700862	0.001647976152052797	-0.0104287392076841	0.00689733868377862	2.429954369957831	-0.8364201288943475	0.01061980908191969	-0.05429934179086849	-0.9084520945074468	-0.7478914525124158	-0.5693824692807947	-0.2969625125639425	-0.8008120569600617	0.322340578608407	0.08775901618829611	0.865258302961716	-0.7516490223002631	0.1721078911075481	-0.3491222839528622	-0.02229024695252879	-0.5709353928606314	0.1248699544612539	-0.01401165058718484	0.01784782714188479	0.02451220543945782	0.03038251714799899	0.1192767180346656	0.197041004551005	0.3931297089313623	-0.8609995113465199	-1.224855937151934	-0.07568530451170415	0.03277104159398735	0.2571757427015251	-0.3121417326858584	0.0615590244020849	0.00790816516792678	-0.004845824634906349	-0.3071684017946029	0.9513187587013932	0.01779454720146451	-0.3292322706049328	-0.09509347108542784	0.006830475366914953	0.6323132551386919	0.0345338879694306	-1.543805580115403	-0.3543095793736846	0.5737787437319515	-0.152198400213669	0.08564253637654111	0.04918794689714696	0.03680065385192717	-9.826193692551807e-15	-1.274393803342938e-15
0.19	0.005404675460647811	-0.06266359622018691	0.08151369396697179	0.4688140355988326	0.9308620791249368	0.006387124558163321	0.1335154588884545	-0.09287843722010812	0.02997203383177906	0.2070662118257095	0.08995206238140528	-0.1352135444862441	0.004053601647693297	0.08319443206817496	-0.115322943243863	1.110031223695158	0.2261258697692214	-1.110031223695158	-0.2261258697692231	-0.289424363585787	-0.07084905807251389	0.01732477429317455	-0.09609047501008716	-0.1056742203256964	-0.05113039681325672	-0.1168019460301002	0.08101298553592245	0.5627666709424822	0.7145266845019648	0.1147800856426131	0.01020878450594594	0.268886477181876	0.07810260955798311	-0.1413191505813536	0.1782038948985198	0.1360431530843686	1.326475561436884	0.1920922267560774	0.02944272905319821	3.536959964590812	0.6398750101995169	0.4943825815536019	-2.107176761629116	0.006375739628790029	-0.2294667579466812	0.03262196865471527	-0.2262371514542924	-0.2834989844987003	1.513010911164563	-1.260956437985596	-1.513010911164563	1.260956437985597	1.355025834844081	-0.2541052971172629	-0.07107736142141155	-1.464679050528998	0.3822058727461295	0.03169973834869828	3.280212377004626	0.8770667898487357	0.9794606188324512	-1.541328251668033	-1.342159714295843	0.05694327554529509	-2.934937114395117	-0.2395623781408547	0.001009881603704773	0.01326533840460208	0.00100613675135538	0.009606215914818486	0.0010389483913522	0.003987669079067337	0.001033060076042384	0.007668084859945848	0.001016527026123077	0.03164327896158273	0.1321705213086323	0.1195456628389251	0.2193756206002069	0.2212677170237593	0.01176674841333305	0.01673593357917943	0.02515829575012678	0.05037754165627108	0.001074643168683962	0.02964854927650553	0.01539365639378283	0.070813950890477	0.001140653096474938	0.01588287215793372	0.001003870994842114	0.06929598055777898	0.001001542055054538	0.008689008559362279	0.003794776252662372	0.009567470960155953	0.09855087854776097	0.1052904086998425	0.4413765580261197	0.4065767295370241	0.001016154642328414	0.01472988243370353	0.03276674995250718	0.04301154269370661	0.001042937416329157	0.01206648975424028	0.001030927074140299	0.003059171499866123	0.001034889918671356	0.008232282892858853	0.001035013910083248	0.034664299457204	0.001021525080106612	0.07828958598621311	0.06196311129848208	0.05531765583615359	0.001009274547189767	0.01404808624618906	0.001044550181653814	0.01833345734695717	0.001014556314988927	0.01715379375760086	0.001012548642245836	0.002044668591555015	0.002385785041056731	0.01981520952958008	0.1428896771091608	0.1677295225271914	0.001021992868303546	0.0374261475341201	0.001119680648888741	0.001961754305691615	0.001093409465551002	0.007330192205668708	0.001002123642931072	0.004923356737190293	0.3783205634654407	0.4045416665458499	0.1862945878538697	0.1351288445483199	0.0303360293165792	0.1399082135491618	0.001004277164009905	0.02417859825592523	0.1109392163509004	0.09603654642502432	0.09970226146295864	0.0749147421431569	0.08902011790256134	0.06080862215804275	0.1116633326970552	0.09994787922255013	0.1373969756680265	0.09914537028593946	0.01192253749596968	0.01411770267879281	0.006538129063163142	0.006240465738418008	0.1276890216052037	0.09177525225060203	0.1194655169832536	0.09235625054518944	0.08555419071597452	0.0813076422056121	0.004031168698435517	0.0110363819910051	0.001061875931667639	0.03146850956715697	0.05771716155983842	0.08220787767567794	0.001262104455661183	0.05680674905944712	0.00139594636024624	0.01449738492104039	0.001434030850631187	0.009112133453311312	0.001837158742843339	0.001333173308304079	0.001001762272116085	0.008324721228218942	0.001003762443621087	0.01680795216557226	0.001018720454916469	0.01759166398897202	0.09513538727757273	0.08124277808829225	0.08066250885276385	0.07139567109714801	0.05806798488444204	0.09078433812813932	0.08833384058033954	0.08749600088266296	0.06170684093447645	0.05948802159551014	0.03427628905848422	0.06650659456290821	0.007611878289987994	0.08594807429475113	0.1557069134434056	0.1007783660214765	0.001667202452119334	0.01385126088643717	0.05730887655570978	0.02657700194210215	0.04248051368892618	0.05524536650387533	0.03426752780561473	0.04613832932353702	0.001778728135209616	0.01980697112107624	0.006084264035885744	0.09587211576199418	0.07723792013431374	0.09434868406792891	0.002330197447569941	0.0002081678035049529	0.01912868739789086	0.01734702807480804	0.001253697527165107	0.003491726636100473	0.07571050196658538	0.1059125875588397	0.1036527860933616	0.06918080470032535	0.001029904375683005	0.08975740743947724	0.092389871303049	0.1292265319528954	0.001005124183793765	0.03446163650740956	0.001001796395945282	0.02382554731934194	0.001003393179334388	0.01914516990007292	0.02126323978524008	-0.01066387056592209	-0.01485580269896026	0.01502679275419608	-0.02109552320738557	-0.04903235750941665	-0.02025661302034658	-0.006759739546786554	0.001008106516167915	0.001005747428961454	0.001001986084869048	0.001005314657438389	0.00101869473582352	0.1281823004272072	0.2031529250210438	0.006124666286707257	0.03482252570630405	0.001050859601779229	0.007833118134026438	0.001086420449217456	0.001004452176316695	0.001001718514165563	0.001003543330186825	0.05488990123056254	0.436810665305944	0.001014183467591097	0.05637812355035155	0.001102759948718541	0.00102608940332214	0.001033086865344688	0.001020860553468089	0.001017243887048016	0.05442275636336007	0.001006018720783225	0.001046819883779394	0.001020520124641551	0.001007852608773438	0.004765693761016431	0.1509090341206602	0.00102582581442947	0.001022069844722432	0.001034039834307407	0.001002361121669012	0.4353359743963884	0.1605297102290157	0.02608595182437848	0.001003204110653976	0.09270221885065578	0.08293717175606009	0.07504864794267326	0.1100239372986949	0.1240194301957767	0.02025851316392564	0.01801229817660466	0.1371351263988675	0.1211097093464028	0.09821736341028688	0.00101462277466008	0.001143020685500047	0.04546021625966202	0.001125242856894055	0.001013656919548572	0.001014731197275389	0.001067887007088249	0.001002052074787566	0.001003628402321807	0.001011463805372789	0.09943505939957539	0.06544371731112474	0.0388654677631317	0.09137907526508274	0.064189265972252	0.03003838407321007	0.004413524576790446	0.1393141785198507	0.001057571549961282	0.05760190908048309	0.03792360682339599	0.0418156021568092	0.003137709863338773	0.001039401617236408	0.07282585358406712	0.002973938291946169	0.03001778135124834	0.001001562463630039	0.04541327075040863	0.104051843832405	0.001021591851256371	0.08207471949480442	0.001005535358719625	0.001001934712949216	0.001003623452996186	0.02348843733240141	-0.01190396649328295	-0.01464683277742471	0.01650218110199946	-0.01765691778385022	-0.04479888484052224	-0.02023906847114825	-0.007447725827707203	-6.346514787126918	-4.284652443575911	0.0778680757452264	0.05004626735052487	0.01752662298649687	-0.02471333034920033	0.05013867404108378	-0.2857408878843657	-0.594731298343909	-0.3081171199205106	0.661055178129519	-0.01069268503442865	-0.2379032481653149	0.002580047803376589	0.3223942613274989	0.04474728100531435	-0.1529015655793156	-1.909708328571941	-0.6668612668249073	0.01906781404335934	1.437006389927734	0.02418048519153525	0.01594606035900557	0.021578486699689	-0.01312525575731365	0.04068481469211827	-0.3661522074061161	-0.1169646527272885	0.05177914429559045	0.02568680765551516	-0.02638620480912203	0.1589996875773305	0.1626147349103863	0.05401550126444837	-0.008664122670510765	-0.01084577055815794	0.009589087446264214	2.065543927907122	-0.7726413574273909	-0.009753805256983631	-0.05678455378576319	-0.9015367187765766	-0.7418919199934588	-0.5705758672067661	-0.2082495357593538	-0.6794687698084558	0.4071929787925588	0.5460905550224993	0.846133247957612	-0.3246504987837753	0.3500440060357574	-0.1771925837495031	-0.01887494799615522	-0.5982839378139145	0.09849988826066705	0.001306468992232844	0.03984950574410131	0.02060670000880292	0.03662003733782825	0.1033168755563203	0.0184331046532137	0.3618654565095177	-0.7323321831583359	-1.177499981728739	-0.1973605362299179	0.01828887352273108	-0.06266083414763733	-0.09815155946472535	-0.2100183563523724	0.05023740020732942	0.03596333557105401	-0.2894909711010019	0.4610217469192089	0.08881170203818949	-0.3254830389010087	-0.1580294722409711	0.007680044164329032	0.5980879282967118	0.02850956547591533	-1.46398625597676	-0.1947456920064485	0.548197539313016	-0.70254278267612	0.050947086164683	0.02748846508371632	0.01906221470945775	-6.496534395769751e-15	-6.612332544362606e-16
0.2	0.003711364699808633	-0.06044400150861384	0.08215672635649032	0.4819992295409802	0.9327025948049272	0.006705023860637403	0.1685570106088425	-0.08609790611085007	0.03323906058093988	0.1861271102488001	0.08972091345604541	-0.1365349886837319	0.004381327703464932	0.08045557685172917	-0.117337750664603	1.121656712746427	0.2130230420740744	-1.121656712746427	-0.2130230420740741	-0.2755975427661718	-0.07342675359860508	0.01660851817942162	-0.1106907446152787	-0.1018419770251525	-0.0507522463871688	-0.08456764299360521	0.08930950735590153	0.5729065629855001	0.6992930099163447	0.1026263650997125	0.01047127890900086	0.241149473495382	0.07582758936760851	-0.1967945897683213	0.2648218773026644	-0.0131469057478259	1.31084748576878	0.1754509105266286	0.03443880398958933	3.46773406592732	0.7130305102845647	0.1585893278118435	-2.076980934864173	-0.05146848149026468	-0.02505286787737613	0.03229176638469081	-0.3194076428486227	-0.1134464385981285	0.8144673294307284	-1.351087279961282	-0.8144673294307284	1.351087279961282	1.409334104266422	-0.2623277851668432	-0.07268825035000993	-1.450630241019957	0.3853049102541271	0.04506591006747494	3.155779340261374	0.7841377969420743	1.049149241225419	-1.51425441208995	-1.060380897173029	-0.01169525575855611	-2.603396722362859	-0.2132510080324467	0.001009216983593016	0.01372414917086508	0.001006081835831267	0.01003890319172186	0.001021194206496428	0.004004593416769614	0.0010197115993126	0.007523367167696619	0.001018124502037413	0.03223947785659698	0.1309111603941625	0.1173925768209722	0.2127061802253279	0.215857471515785	0.008438449557796173	0.01391776644222619	0.03057544168768283	0.05627331964485027	0.001062413643851922	0.02957121415176634	0.0105089207660643	0.06846664012624704	0.001104997648986706	0.01591721211971008	0.001004278122449967	0.07255441682079278	0.001001665561079229	0.009137408462783774	0.00245718438708995	0.008388724622996568	0.073276853446111	0.08461670730293602	0.4383500574640508	0.3991447300729689	0.001015234138276018	0.01486566975052767	0.04799482150632913	0.05802629496989445	0.001092819050891906	0.01240119808313765	0.001027908221253824	0.003247368364910931	0.001033884151992463	0.008371786518049141	0.001029712458233987	0.03478127014950325	0.001020415384775106	0.07874332251839999	0.0583644956534502	0.0523003310180798	0.001007460085326999	0.01301610284371652	0.00104600870660894	0.01890902126830157	0.001019095909632009	0.01740385102779958	0.001010260380407491	0.002109822499121092	0.00434352032948464	0.02182120560904911	0.1468875918371113	0.1693031255219399	0.001024895895465584	0.03795378515830433	0.001071435220407876	0.001920398995735086	0.001063420015598965	0.007245087064687255	0.001002282575702061	0.005009548132968651	0.3994018990165198	0.4234646538246525	0.1746138705431278	0.1276934375422004	0.02744548738642803	0.1397408488828904	0.001003685330275859	0.02382244248529823	0.1011820477035606	0.08713096749907576	0.09055401115621134	0.06758554610428365	0.08119261491595807	0.05511959841826285	0.1110438265497303	0.09815699687916962	0.1311043125165086	0.09290314101267215	0.01755897629666393	0.01827600818938852	0.01598794188432505	0.01340525427296936	0.1319501659784525	0.100035226401234	0.120523036478186	0.09054853053088695	0.09242029051453461	0.08510104530217312	0.002585482002335494	0.009722361828101517	0.001130045202301831	0.03129390039248946	0.05056057618003816	0.07618688337902983	0.00120092331812938	0.05776408627927524	0.001212639107721533	0.01456439464050364	0.001232939284057455	0.00964853383703514	0.001464139981933295	0.001558620616062657	0.001001961032862094	0.008668481868800754	0.001003667367758721	0.0179484715518218	0.001014955514911422	0.01842524782268343	0.09711145967724918	0.08467037184475719	0.0726057211326971	0.06450808016434247	0.04693428376256105	0.07923429345328437	0.08969907779790778	0.08498935842492865	0.06300378778179372	0.05954573500566945	0.02951968237639532	0.0638583142409771	0.006534294374436225	0.08564706016026327	0.1424580758337166	0.09603670018630044	0.001365248074228318	0.01448460107860645	0.05759923901844232	0.02713473747902066	0.03973873829345199	0.05236338653023613	0.03775554337601543	0.04935757814757286	0.002903375177436322	0.02092987690816755	0.003669626161136814	0.0925968117962689	0.0744859225881308	0.09247565408346675	0.002828083893937818	0.0003058986310356182	0.02582361329094639	0.02330096221492203	0.00113258573169362	0.003786483247144438	0.05919667341747904	0.09180769189476796	0.1032899931666528	0.06725166610659876	0.001027299201927275	0.09505823426819762	0.08452263903527379	0.1198086921169907	0.001005418995852161	0.03482421595375569	0.001001895761605358	0.02400598796708966	0.001003561957133738	0.01926531344824996	0.02329039579913936	-0.01177544539363773	-0.01463720854990506	0.01650680759936874	-0.01732961614455151	-0.04451815486135641	-0.0201851523709215	-0.007772733808943988	0.001008776819848501	0.001006218731254189	0.001001968624320613	0.001005225042045985	0.001020681261559139	0.129650259058093	0.1991218755939964	0.003726885864615774	0.03854770865621007	0.001047969764552418	0.002974328703520972	0.001052083396119432	0.001004909181980051	0.001001856888248608	0.00100206795867985	0.02572117526982988	0.4271117632917618	0.001014276492259321	0.074188321672638	0.001178287323196085	0.00102360557537494	0.001032587260626551	0.001026196762537308	0.001020621104505749	0.05321146872073172	0.00100512287339124	0.001048135891403284	0.001026501634942635	0.00100773414195452	0.007705203142410745	0.154902510021203	0.001029618245351039	0.001017154425092196	0.00102874797552977	0.001002521355608827	0.4524386314053646	0.1507653440528693	0.02251446241667003	0.001002930916048085	0.08274107266860312	0.07360881283161216	0.06688539756196403	0.1102341153550739	0.1194657173713792	0.02660595705898532	0.03271581163469238	0.1394218948127643	0.1228697276176947	0.1048096632079191	0.001011451536400621	0.001247296486215415	0.03847940626197335	0.001141388345685828	0.001014412483705214	0.001015400654284378	0.001053996193129413	0.001002264781703596	0.001003518797304314	0.001010463398050266	0.1002549421142329	0.05896245033861282	0.02836041239418644	0.09175558728970117	0.06506296511111193	0.01927654336925002	0.006029586912309347	0.1073687210029578	0.001024040930175437	0.05825039472047455	0.03523469804386316	0.04209994769805039	0.00483268502891541	0.00102898039107192	0.069229143826485	0.003653002776831676	0.03620450267691038	0.001001354536596842	0.03148543153859267	0.1017686549393199	0.001026540913182019	0.06707710755900918	0.001005882873196986	0.00100205229968168	0.001003831178175127	0.02521853104640166	-0.01282275967153337	-0.01441380228710457	0.01798913569322354	-0.01340005826206506	-0.03986358722376398	-0.0200867336714089	-0.008948232061718461	-5.976104231640934	-4.357454920743855	-0.01949641132441638	0.02870970596452926	-0.03113389797722197	0.005156281872363917	0.0767777468280444	-0.1512887651967238	-0.4909513878840434	-0.2640018211816186	0.5326961882791967	-0.002126863385291021	-0.2306321578580181	0.004590900109540712	0.3278657887987231	0.04444974049233576	-0.0963540545284593	-2.230344934186426	-0.8124676251656843	0.001552468291178926	1.55283127007927	0.04640170575498902	0.02083284424568918	-0.001748479925075454	0.06862877721966951	0.06357536082202496	-0.2378452492716201	-0.08798531867690465	0.06750667061080075	0.02357032560180933	0.06710183261927317	0.2347293369574362	0.1606196672776599	0.05024354057740829	0.004266917111564598	-0.005157748785975713	0.006722862809764123	1.722637536252927	-0.7155555353636143	-0.0224374696769958	-0.005481967251779172	-0.8765706110866229	-0.7215582678426732	-0.5663208038724884	-0.1560050077084949	-0.5711474052823889	0.4109526721978952	0.8633561634930911	0.8016322600120914	-0.06474180983847767	0.3847679117390032	-0.1016811618830473	-0.01616433451874768	-0.6019714092654096	0.09713510243391039	0.01118965216684428	0.06854644833167003	0.02603907493586773	0.02998699743086368	0.1322729954161931	0.2099753535508324	0.3222637129226211	-0.6534902330892249	-1.132981938629263	-0.3009543927905611	-0.008856770878991399	-0.4838947940867266	0.02237075633014719	-0.7896586253979561	0.07320343882240686	0.07534602701981674	-0.2899233202711327	0.2252486744398385	0.1309575765281041	-0.3311465436538782	-0.2156987349020682	0.01253342301708308	0.5984661593801804	0.03203305948328142	-1.351558065837338	-0.2222620711586431	0.5098381247389192	-1.166652788377765	0.02263223653517545	0.009161800704930678	0.005695038797880718	4.960552756917797e-15	1.187904516046882e-15
0.21	0.001467028097598221	-0.05740914404323176	0.08117587717999972	0.4950357106152982	0.9343584081943339	0.007078963675812346	0.202827875262807	-0.07869942315926955	0.03322180147492627	0.1656172487965129	0.08895584921221567	-0.1355177970904131	0.004711466396324964	0.07687305034490959	-0.1175125470404967	1.126409884562527	0.1992715085906217	-1.126409884562527	-0.1992715085906218	-0.2612665983677748	-0.07611855594474352	0.01586278491747316	-0.1250144305759415	-0.09794467064616393	-0.05021334621634324	-0.05374658849807175	0.09674066664635268	0.5837760349194723	0.6840902422877271	0.0941495752096117	0.009787185500696091	0.216391808162249	0.07381882308501322	-0.2515479616416607	0.3376487865101718	-0.1798168178585296	1.296654090488475	0.1551066622090981	0.03991632834714944	3.385641931116344	0.7623867671144051	-0.1516971462972803	-2.022472284650503	-0.09898943211478177	0.2281422777421177	0.034349424099323	-0.3910463822617433	0.07477195141074475	0.1415888527751425	-1.39352492241691	-0.1415888527751411	1.393524922416911	1.455822637217891	-0.2774253505938522	-0.07656036989441842	-1.417207303027692	0.3940494351418915	0.06331900413353787	3.000180460308344	0.7046719697614507	1.125318295543334	-1.512568204877386	-0.6466416834804435	-0.1294284287091385	-2.343247180956883	-0.1871736813590069	0.001009150596200459	0.01418277397097676	0.001006305295325087	0.01046819115748298	0.001011801333901628	0.004027615624317858	0.001012591758052328	0.007420941194660523	0.001020319384695647	0.03286091804726495	0.1314623386535133	0.1164685156324697	0.2071940975416967	0.2113772043752539	0.006154596256755595	0.01197325995966593	0.03362682165857244	0.05990863886824196	0.001054288140072701	0.02951417856129664	0.006720646597964485	0.06666069347364335	0.001077310766944275	0.01597685234225864	0.001004752617436646	0.07587604921926028	0.001001807703753009	0.009591191870334944	0.001745578706167166	0.007684804078263285	0.04936816215858478	0.06432797545487888	0.4329215626288547	0.3910529719335847	0.001014759032901234	0.0150102185145002	0.06419673113381674	0.07388081667481813	0.004133898910188121	0.015767027835679	0.001025277405100662	0.003503557053519873	0.001033281458523178	0.00851143374551613	0.001027870645696768	0.03482809871536272	0.001021173137036305	0.07902136482619511	0.05618411098717391	0.0502930915086055	0.001006133402545884	0.01227988182074624	0.001052643096046546	0.01951758500332455	0.001077936417930153	0.01770300841531863	0.00100886042494976	0.0022912864847017	0.005975142478323548	0.02350824168732854	0.1508722458629632	0.1709802105546091	0.001028342208358454	0.03847309230124477	0.001044243954277278	0.00189872266195175	0.001045444984429069	0.007176566514012353	0.001002437655718147	0.00509293913729186	0.4182595351963443	0.4391347253258836	0.1635861205233717	0.1207579876826107	0.02412851735922651	0.1395680700414622	0.001003260161926824	0.02376564134034428	0.09121901633161908	0.07849662897166117	0.08123116099563008	0.06048183385877615	0.07313860725835224	0.04952433734420584	0.1106093038368033	0.09675490092980343	0.1255817619099321	0.08760234434774324	0.0226639305489799	0.02206982301588998	0.02513287885484411	0.02134081633868734	0.1347442515622146	0.1076114404753059	0.1224924486498634	0.09099265837376429	0.09919226872669254	0.08921898767712724	0.001815992617634916	0.009000294386751526	0.001197386960221573	0.03113948596358829	0.04361691193541921	0.07011488225699854	0.001171972693295832	0.05850182770450136	0.001116245301713379	0.0146457673130507	0.001126630418590088	0.01037220995091169	0.001259761158695426	0.001800227984786402	0.001002151129352996	0.009010075017659601	0.001003585774559244	0.01916536340242436	0.001012701897408067	0.01936721955204065	0.09799988184081557	0.08751970663327269	0.06578121356227601	0.05861717622108674	0.0352253350697074	0.06769643264914597	0.08982310020753272	0.08148760130839687	0.06370644934217456	0.05923763715726379	0.02730270924067344	0.0619441128757859	0.006343430041170114	0.08631759339316859	0.1326875975305909	0.09139413582011133	0.001196893048345164	0.01529029934360324	0.05816638405437186	0.02812418536821661	0.03705994785094305	0.04958852880737732	0.03764923684971951	0.04874618360805316	0.003813270972921136	0.02184087655786655	0.002380287756849936	0.08902133779651845	0.07131407486323083	0.0901622571743449	0.003669138640261431	0.0004519412525977586	0.03130170245917219	0.0286489261846504	0.001068280352896589	0.004070499348023487	0.04481773265039825	0.07915909690394024	0.1027846193923637	0.06511132437380326	0.001027920492100595	0.09966009066224277	0.07270579524318445	0.1071241848309155	0.001005768069571785	0.03487549466024364	0.001002013543293645	0.02399037744588729	0.00100377052907308	0.01923356890362765	0.02452146077223863	-0.01265424632614516	-0.01429463465671378	0.01778567222799425	-0.01318075685507006	-0.03945049394905162	-0.01873755590213327	-0.006533637626940102	0.00100933929751483	0.001006807845330485	0.001002074312820215	0.001005145455851903	0.001024230217182486	0.1345878127667611	0.1963585594166074	0.003716091052918727	0.03595484808665938	0.001044020270298869	0.002400447494212012	0.00104544615279854	0.001005531743282862	0.0010020391690398	0.001001628252609359	0.01336544412490657	0.4153004700480897	0.001014254501753801	0.09303662037058917	0.01251673660605004	0.001021637211459262	0.001032710798690521	0.001025748107905652	0.001023096077040703	0.05367555619411232	0.001004439569128262	0.001069204710950359	0.001234518476286357	0.001007123729685457	0.007691393023074401	0.158931842692666	0.001033884132180513	0.001014913728688783	0.001025032134320473	0.001002664773609796	0.4650087028679711	0.1413952431631534	0.01853765045639612	0.001002721907384207	0.07283281244836681	0.06437533622978414	0.05875021635146536	0.1097732842376102	0.1155265154843228	0.02981454540756263	0.037507302915186	0.1385183857058143	0.1275641175332122	0.1117678734992236	0.001011420971207536	0.001284610040234595	0.03238689503963199	0.001142192364021974	0.001017097826916352	0.001016360727685464	0.001040659941526474	0.001002420177174938	0.001003485687776659	0.001010266085689061	0.09834200595169125	0.05525007015602671	0.01523335952997889	0.08846236925717718	0.06419737276407539	0.02941429353384018	0.006235103743933296	0.126846899816629	0.001019349186734425	0.05941269184666424	0.03275482590659108	0.03359923855278994	0.00471306919691029	0.001026910758328572	0.06541437569280077	0.005312654695646874	0.03871842922486526	0.001001315877147272	0.02334472174829583	0.102339983824453	0.001030281456815656	0.04843031614246389	0.001006341573938733	0.00100220703034971	0.001004119918799447	0.02519486952602322	-0.01339823658234601	-0.01385672665922333	0.01890176608444433	-0.008856456440009999	-0.03405235841697015	-0.01621061721795038	-0.003362865897121436	-5.618844350209561	-4.334534187004134	0.07873338005598636	0.05017472556287887	0.01918428867354463	-0.01784567378756997	0.05490006065999604	-0.03497974569617096	-0.4085236210968392	-0.1358368887660351	0.2070985060567224	-0.007372026776145649	-0.1329634513671051	0.007380606594778408	0.3356070720347458	0.04612737722783871	-0.05053487163564083	-1.835209642127823	-0.7944796736282649	0.02115514765129546	1.616438695679877	0.5895582473305847	0.02875033312706644	0.02184795710931409	-0.03261039767121976	0.002746703553937187	-0.1620978815674297	-0.05980670269865923	0.05794955699751357	0.03475733522279675	-0.005239001007189279	0.1150799733130703	0.1763680487153572	0.05244501921378961	-0.005435024580066935	-0.007460889109033167	0.009261167116590797	1.423559859442064	-0.674670977245544	-0.01178105485089365	0.0007112926813182214	-0.8514161740002993	-0.7000116777583354	-0.5534674395371857	-0.1273177399532584	-0.4913122923759147	0.3470036381251564	0.7330702804776295	0.7094296127681203	0.1429727844368197	0.4408509676976696	-0.04900652060775832	-0.01442236596224589	-0.6073353877855731	0.05646552243624511	0.006794020910192365	0.07753207981833996	0.02303109285397381	0.03628701156730543	0.1181457055325853	0.03783337651661085	0.2463333610989684	-0.5298005399218608	-1.170632974598139	-0.3880764866484055	-0.05274138306163772	0.08555595091857678	0.1028494390963385	-0.1282963624072739	0.08781615338901458	0.1229391775311667	-0.2680105992386954	-0.3008977952605857	0.0584144874116722	-0.3805361999846077	-0.2479316860154505	0.0174367772039909	0.47875870569254	0.02580426562016639	-1.173413020639586	-0.1933215223797546	0.4151578834754882	-1.367030097633967	-0.011197266220636	-0.01168268480472415	-0.01130120649493117	7.946638877356777e-15	2.176978380322635e-15
0.22	-0.001309099152418708	-0.05378104236365826	0.07862451223315935	0.5079364185786318	0.9357926259462513	0.007494693813594727	0.2362539105561767	-0.07093575702689915	0.03041199770933383	0.1457280459746342	0.08779222351699122	-0.1319791213048641	0.005080585222176038	0.07275567473187569	-0.1159166158765514	1.124596926181644	0.185266433511988	-1.124596926181644	-0.185266433511988	-0.2465017327857042	-0.07900311394114357	0.0150752714244409	-0.1390968977140921	-0.09396312693034739	-0.04947376870377815	-0.02472905575817921	0.1034545049233902	0.5954243918958543	0.6693162639939214	0.0894602393774349	0.007796610278695318	0.194382313142383	0.07211068708298007	-0.3031527193297605	0.3834707201406977	-0.3272500598177319	1.283692863571855	0.1311317830345883	0.04279686851107722	3.298768193808011	0.7860671464433178	-0.3999196041043185	-1.952849208781505	-0.1311807717686351	0.4792439705689176	0.04008779283141553	-0.4263774640607111	0.240699069371118	-0.4987587099659668	-1.401795598997454	0.4987587099659667	1.401795598997454	1.496118341001172	-0.3008789152191278	-0.08104429656650269	-1.402386476517509	0.4021523776197108	0.08520137841562533	2.79507498913315	0.6406735942590878	1.204926249707389	-1.428496545127546	-0.3028900855883212	-0.2729916184972687	-2.05376265970944	-0.1531249519199228	0.001009398796651722	0.01464905694624135	0.001006711673283529	0.0109029344704941	0.001007159924443315	0.004057198174022632	0.001008993679827972	0.007322369745774457	0.001023191611726576	0.03348527445688012	0.1337906140327388	0.1166638564432017	0.2026751523028993	0.2076185674763552	0.004988472358572616	0.01098228039818786	0.03400560110765001	0.06066990675914603	0.001048251377170178	0.02946193817486771	0.00450021454906033	0.06575924552482217	0.001060151267323756	0.01606569349548677	0.001005301182311853	0.07924948588430078	0.001001969925647457	0.01005636473154333	0.001388422440711865	0.007255930845903152	0.02990713985380045	0.04775635032631504	0.4254691631361922	0.3834832231820548	0.00101451059407986	0.01516472996651953	0.08115210920766056	0.0903223813789796	0.0112478997842668	0.02344824308129253	0.001022977955853618	0.003789283820481518	0.001033042042550423	0.008652146294093267	0.001026725726050781	0.03466211552359632	0.001022789900664432	0.07901252864580614	0.05519605245181834	0.04908846880784516	0.001005128566888696	0.01180901245411402	0.001066497441907302	0.02014288202029638	0.001211372818112657	0.0180689213986526	0.001007855433113367	0.002516443168884299	0.006787338868328393	0.02437084701373191	0.1548551047230065	0.1728619006854381	0.001032198469228973	0.03897922816664497	0.001029532107627955	0.001875041689875369	0.001034602046629149	0.007117578727280021	0.001002586901725354	0.005180888056539434	0.4349450925012378	0.4521795129224709	0.1530651515762551	0.1141372871834652	0.02047403146633032	0.1395119726610395	0.001002943127760808	0.0239684594273246	0.0811318065226173	0.0700802624269896	0.07181417669239312	0.05356876261912766	0.06494650671582833	0.04403552905555565	0.1101635299841331	0.09555257092434483	0.1206692024890278	0.08303088787170629	0.02681560812017194	0.0251999478523675	0.03206396874662357	0.02825294049906511	0.1360351939990064	0.1141401998159181	0.125573270290693	0.09319609434007889	0.1059773955582272	0.09395867274504309	0.001429884003088692	0.008616747531639742	0.00124970495829489	0.03101137677920966	0.03698749287287351	0.06414204417042393	0.001157900701865622	0.05901444352449245	0.001069390512273637	0.01473445783006872	0.001073952358148245	0.01122604154089083	0.001150837851756001	0.002034216354039581	0.001002323866476266	0.009353329684710424	0.001003528435429434	0.02045219227903619	0.001011476925263615	0.02037020303687267	0.09769622606679154	0.08957164139310814	0.06027968777526423	0.05380986967870555	0.02259552613906549	0.05590077891333344	0.0884754061800757	0.07745423956931088	0.06370612923227682	0.05849133565925473	0.03093929878575361	0.06525946185675084	0.006348756533861133	0.08752631991910374	0.1346384035088311	0.09368193064680727	0.001110335241454419	0.01623852293061762	0.05900166142357624	0.02960143356388081	0.0344620498641914	0.04694392704669469	0.03360007610287314	0.04427221798405643	0.004209648866936511	0.02224160936052237	0.001730568658228268	0.08505432892281141	0.06784093438075596	0.08749799958130255	0.004915587303533727	0.0006698676933019648	0.03533200863147729	0.03302877775131901	0.001036113959333437	0.00432325065810396	0.03300686315173584	0.06843438971575073	0.1027334415321871	0.06363493071941717	0.001030102117772603	0.1034538865258186	0.05760163918039288	0.09253246158838734	0.001006171983984798	0.03462385520968668	0.001002149808829086	0.02378435867380898	0.001004019205486172	0.01905414414290181	0.02491604141635321	-0.01333083124418942	-0.01380905960706253	0.01882038069835019	-0.008768735877205721	-0.03388712110708825	-0.01567094611023087	-0.002397028123207151	0.001009901775181178	0.001007396959406571	0.001002180001319871	0.001005065869658098	0.001027779172806052	0.1395253664754292	0.1935952432392184	0.00370529624122086	0.03336198751710832	0.001040070776045263	0.001826566284903173	0.001038808909477822	0.00100615430458562	0.00100222144983091	0.001001188546540058	0.001009712979983357	0.4034891768044172	0.001014232511248335	0.1118849190685404	0.02385518588890417	0.001019668847543478	0.001032834336754537	0.001025299453273154	0.001025571049575971	0.05413964366749292	0.001003756264865329	0.001090273530497309	0.00144253531762889	0.001006513317416424	0.007677582903726153	0.1629611753641291	0.001038150019010351	0.001012673032285535	0.001021316293111135	0.001002808191610933	0.4775787743305776	0.1320251422734376	0.01456083849612214	0.00100251289872041	0.06292455222813051	0.05514185962795616	0.05061503514096673	0.1093124531201465	0.1115873135972665	0.03302313375613985	0.0422987941956795	0.1376148765988644	0.1322585074487297	0.1187260837905282	0.001011390406013711	0.001321923594253963	0.02629438381729063	0.001142996382358254	0.001019783170127573	0.001017320801086191	0.001027323689923404	0.001002575572647778	0.001003452578249421	0.001010068773327118	0.09642906978914956	0.05153768997344076	0.002106306665771087	0.08516915122465325	0.06333178041703887	0.03955204369843041	0.006440620575557272	0.1463250786303002	0.001014657443293664	0.06057498897285393	0.03027495376931891	0.0250985294075292	0.004593453364902319	0.001024841125585065	0.06159960755911654	0.006972306614462058	0.04123235577282001	0.00100127721769706	0.0152040119579991	0.1029113127095864	0.00103402200044935	0.02978352472591838	0.001006800274680558	0.001002361761017814	0.001004408659423828	0.02517120800564498	-0.01397371349315873	-0.01329965103134208	0.01981439647566525	-0.00431285461795471	-0.02824112961017862	-0.01233450076449186	0.002222500267475711	-5.270718656088913	-4.220178679702578	-0.01796477628660384	0.02980077541567416	-0.02982182954104404	0.005927186701272169	0.07736099061713041	0.07259163465011674	-0.3466253395575702	-0.07329643696585679	-0.04211407821727089	-0.00116782257995688	-0.04973241710089689	0.01043108624430006	0.3382266421147526	0.04672763122420646	-0.04134459205692574	-1.48692359028831	-0.7080657475951861	0.003545005901187096	1.670239869926643	0.9094788043689752	0.02674045991717944	-0.001535415698936873	0.02606642569336343	0.006199663184107326	-0.0773218875290846	-0.03491498740915162	0.07085332699770064	0.03692144476273544	0.07584037233844121	0.06984319119718206	0.2015406869100075	0.04760928506983081	0.003865989450513317	-0.003251196000321756	0.007634445795133303	1.197580755324337	-0.6526056632747148	0.0008988225255279025	0.04644187913440597	-0.8329762145378955	-0.6834300666705305	-0.5450302467907798	-0.1160518189258636	-0.4252793675038893	0.2782146741951978	0.6586685824249136	0.5921413133207477	0.2871198148490119	0.5091164503314033	-0.03397704462465735	-0.01090328561640454	-0.5821388021740804	0.05210998138647358	0.01265322106209647	0.09457754355174675	0.02451527504136564	0.03031930107284548	0.1462604006177329	0.222177704639371	0.1627837071867564	-0.4367707529145317	-1.184540524963322	-0.4072753173010961	-0.0964975007988837	0.5620152751446403	0.1300094149367751	0.5964132131791142	0.1017085032248172	0.1729060883135785	-0.2638721278365932	-0.547265542452301	0.02890420953236983	-0.4094535184450724	-0.2858708716853746	0.0269101868466051	0.4048436787686853	0.02578010132389323	-0.966780505309461	-0.08947245547654771	0.3482260186454451	-1.548095979667291	-0.03795139487330423	-0.02891984947022778	-0.0238410044225815	5.090655320382981e-15	2.572904723076051e-15
0.23	-0.004567609294268937	-0.0498623364719301	0.07481069853576641	0.520713270266325	0.936970363335631	0.00791619180416789	0.2687902733384924	-0.06304786104833023	0.02554432495501647	0.1265673867233621	0.08639421616447195	-0.1261292430791698	0.005515447324842378	0.06850441023497707	-0.1128978967536873	1.116555621781119	0.1713076137624503	-1.116555621781119	-0.1713076137624494	-0.2313601443173738	-0.08216580735882802	0.01423953010742176	-0.1532214227578816	-0.08992055109961121	-0.04849307803187304	0.00213334071141826	0.1096339588217792	0.6078802009682405	0.6560707715604054	0.08726518100702023	0.004368995308029391	0.1749495872092905	0.07074608762356592	-0.345099477596959	0.3961238930173529	-0.4284039410188741	1.271920023263922	0.1041864047659375	0.04078283439058469	3.203695652889769	0.7898389234263685	-0.5590290380470534	-1.881459348797976	-0.1465600426914388	0.679800692014225	0.04409098025603277	-0.4183401360469008	0.3553108335934991	-1.106023192510446	-1.386249552041981	1.106023192510447	1.386249552041982	1.531550043465712	-0.3324193675665493	-0.08647903404967706	-1.43152702692708	0.4047579632187862	0.1118694649360564	2.582695292431433	0.5990001664685454	1.28647384643613	-1.190425389371	-0.1493889912823396	-0.4071632118621328	-1.83239134933516	-0.118624724841003	0.001009937471732678	0.01510242708044636	0.001007373831140673	0.01133027328853717	0.001004762105555552	0.004080651062187605	0.001007003606537635	0.007246149822634547	0.001026529557161452	0.03411043877727381	0.1379735649022807	0.1179396539222758	0.1987942885833635	0.2043152074720453	0.00437696731470864	0.01045941414373332	0.03232443182815517	0.05918167595121085	0.001043227415158073	0.02942686040373704	0.003096579977141551	0.06539033117027468	0.00104711774104128	0.01617496296675902	0.001005917385702867	0.08266984572973014	0.001002155518457907	0.01053702408256466	0.001198724566578749	0.00696133811772881	0.01633399558376023	0.035821639346681	0.4167550014359352	0.3771045015980398	0.001014372715780824	0.01531833669788113	0.09857356286244094	0.1071539585265393	0.01876761083124756	0.03177858837686517	0.001020921856350657	0.004064694523109335	0.001033041223168286	0.00878578846243095	0.001038002390306123	0.03440871993165591	0.001025855958161332	0.07877329409371352	0.05570676624238023	0.04892415649082885	0.001004329581964303	0.01153762494132306	0.001082899246307393	0.0207819518894491	0.002948182443042608	0.02003532143725235	0.001007030216098312	0.002746591345271926	0.006945725198021332	0.02456889401606773	0.1587316814214401	0.1750080486719116	0.001050537792341825	0.03948167213876899	0.001020962795811427	0.001858395480576801	0.001027525918321308	0.007064715214822377	0.001002717933488931	0.005273793599751653	0.4500355231211701	0.463494031245476	0.1419243651611148	0.1073366976623843	0.01594650243890756	0.1394493021103561	0.001002688735962188	0.02438290895811392	0.07106454694001556	0.06186433408816736	0.06246768247826579	0.04685282689968023	0.05674592856674591	0.03866464588052907	0.1087931133664593	0.09390038250827157	0.1154996386660136	0.07875829107061814	0.02947300493552089	0.02727291068229958	0.03711213240555347	0.03424264454547962	0.1356794997685311	0.1193273227894825	0.1291439523564315	0.09636292539117358	0.1130516638010838	0.09944499229061309	0.001225127004679243	0.008400129425482909	0.001256662707404508	0.03089315674748955	0.03092252164879808	0.05848279426570242	0.00114707135992567	0.05942715316345411	0.001045339561159658	0.01485488874572484	0.00104512874579778	0.01222353811257978	0.00108809133559808	0.002281922414553616	0.001002500436563079	0.009698344283343159	0.001003549125123972	0.02181428085410252	0.001010936665048781	0.02145886361604409	0.09594770337809742	0.09053968150653764	0.05563845944331064	0.04972389948286243	0.01274195220065155	0.04660380388469256	0.0845464501246537	0.07277396018061705	0.06286920007869554	0.05722052128959038	0.03400126443113215	0.06924188707264599	0.005974765532452864	0.08872260420309939	0.1380866484819203	0.09832148958729078	0.001063542503010464	0.01732313312972402	0.05955006604639124	0.0314131912482339	0.0319021575039795	0.04437494901535761	0.02697054478373319	0.03766547019587853	0.004178988065357547	0.02221763959818812	0.001385460571604011	0.08072209031598145	0.06405997836957042	0.08447668802953914	0.006466758683512424	0.0009858517874801504	0.03789336046605515	0.03636810253950092	0.001019040693185074	0.004563174136778902	0.02391923881630889	0.05981353123319529	0.1039453500490644	0.06340117663547892	0.001032104724971477	0.1066413155728318	0.04163623157055728	0.07787046540271192	0.001006659359256774	0.03408605380295329	0.001002315224297592	0.02339706390116996	0.001004328061298853	0.01873498395599861	0.02468320825973778	-0.01367685693545469	-0.01324051157289918	0.01974511321948689	-0.005511907896589644	-0.02889344310026778	-0.01157840380034417	0.003959191410624842	0.001011002588580928	0.001008626402369661	0.001002340097122638	0.001004819742337884	0.001031885581762247	0.1484582584145531	0.1909298778788919	0.003754350526135105	0.02781930587663122	0.001036244743755854	0.001445657134371902	0.001029103263331704	0.001006900777984825	0.001002456289795322	0.001000996879967533	0.001006413400177685	0.3923933427499618	0.001014226441073699	0.1312071173339715	0.02964198542028921	0.001018031601719353	0.001033214693777797	0.001070417102117229	0.001031987926944995	0.05823118524910364	0.001003279656751249	0.001108179191157326	0.00757386069229784	0.001005882143572921	0.006636055796452274	0.1664796527616278	0.001096257304568854	0.001011512086209432	0.001019183865965651	0.001002893302103473	0.4888949438753765	0.1182270668617302	0.007863888171944357	0.001002348778286283	0.05342291847979587	0.04644258679215046	0.04277655900205612	0.1046869512483921	0.1048355552597976	0.03206238177852907	0.04358155036555326	0.1329794195608887	0.1363448052666457	0.1269681305450902	0.00101209057649612	0.001214819090303716	0.02177805079169474	0.001129702396113509	0.001020746638641034	0.001013269325917703	0.001018904531238835	0.001002776086264744	0.001003670560265097	0.001010633007950335	0.09100996680200774	0.04836504345812473	0.001597115744953171	0.07411582752682826	0.06049425777150117	0.03581752569986388	0.004847353371954994	0.14063662143046	0.001014976894894969	0.05994809598921648	0.02778040328372181	0.01443693092772575	0.003768237288753527	0.001026117963650766	0.05717955164069244	0.009071823037631353	0.04060761776392168	0.001001266159506721	0.01205525955231008	0.108026669315509	0.001034330302862842	0.01555096923269102	0.001007476477671689	0.001002593641268108	0.0010048532368397	0.0240599753064061	-0.0137853973806122	-0.01262465197203083	0.02061441913568536	-0.003214322538888671	-0.02442161588550594	-0.006880983919146294	0.01170476385897096	-4.92978868636805	-4.024998581863922	0.07718840620804281	0.04952276262465065	0.01846339147977693	-0.01475696006993382	0.05465930492909176	0.1830050345891231	-0.318156493287893	-0.03475241203479647	-0.2521877906936383	-0.004485116388028917	-0.02297446435692609	0.01145360828842014	0.3453296463234699	0.04922726210641076	-0.02160092529904924	-0.9161611814475499	-0.5819218252436508	0.02133160731775032	1.698397779962905	0.7670347585408709	0.02733253435057497	0.02079915357318273	-0.05442932294581674	-0.04444651429387634	0.04412296371589623	-0.02036793796862591	0.06026299530588629	0.3309778095737975	-0.004399124140606065	-0.0206004866309174	0.229487836193373	0.05160019173227805	-0.004748824827652189	-0.006321343795934275	0.01039787739834946	1.079063732251682	-0.7169617003087396	-0.0131181265036775	0.04223178179734851	-0.8102959861035421	-0.6597940929607455	-0.5293892825335587	-0.2108719350426271	-0.4298675840437148	0.1396175574425265	0.5397238668722725	0.4441770140730558	0.3369418909002633	0.5822491743836603	-0.01285594078717798	-0.01269274657912698	-0.5452020493819408	0.03403068848856915	0.01211351267230634	0.106538231045304	0.02577679557844046	0.03651426357748911	0.1326001121827503	0.05301252340832868	0.02941586653872327	-0.3803341202268535	-0.7044814188407975	-0.530119430965694	-0.1566926725105701	0.2397493525782634	0.1077658866106425	0.3235301634764956	0.1155449502732501	0.1905586164574291	-0.2519531119814499	-0.7614190157633471	-0.02808635567888576	-0.4526427865025233	-0.3179711804200274	0.0373795326674053	0.2674751733374378	0.02314653562561105	-0.7573005414212157	0.03726709569785061	0.2941880668861266	-1.400151480612269	-0.06861590185697204	-0.04809595048462419	-0.03939414430160625	4.320219544964064e-15	1.123230496785165e-15
0.24	-0.008142092075523456	-0.04594149580703585	0.07019860818562473	0.5333796700298613	0.9378717682400376	0.008295952597126224	0.3002316494186583	-0.05517244107524946	0.01952313512262682	0.1080553248521566	0.08489823578406135	-0.1186017271156935	0.00590653187685041	0.06449957799666865	-0.1089650776368301	1.102546041884007	0.1576158184485159	-1.102546041884007	-0.1576158184485159	-0.2158837181003806	-0.08566669327735171	0.01333818939920095	-0.1679076081463998	-0.0859000641721451	-0.04721772522563856	0.02703066984335523	0.115510167873751	0.6211586344579011	0.6461112872507664	0.08620711149603393	-0.0002392906830579701	0.1577423097071591	0.06976159688859607	-0.3663472472103438	0.3838976747740449	-0.486905390367513	1.261602478740429	0.07586528603763469	0.03444942898811154	3.079770853377869	0.7835719453463857	-0.6306230197193706	-1.823129732767697	-0.1507753773463924	0.8147715181252465	0.0313322825469045	-0.3770910123139447	0.4235190681715076	-1.692413809283428	-1.348390711876772	1.692413809283428	1.348390711876772	1.563085890733702	-0.3685174153768876	-0.0941641748064959	-1.514718545463282	0.3977345969656923	0.1441338052818554	2.402061521601069	0.580024624975344	1.369451133162227	-0.7712949203352427	-0.07549231370277039	-0.509125822580983	-1.608672973517235	-0.07710320703098476	0.001010757353582094	0.01556381713207915	0.00100831977149296	0.0117705052116298	0.001003643877863043	0.004105485689780684	0.001005885934437323	0.007155514769552727	0.001030251886574861	0.03471820918479947	0.144037437974104	0.120332700603473	0.1953542182563857	0.2011732409709273	0.004093172173557113	0.01021772019529529	0.02880810716074174	0.05569303679881502	0.001038802628179455	0.02939948815224638	0.002199314554524128	0.06532127602671957	0.001035748547327588	0.01629538166680545	0.001006598755900925	0.086145765197832	0.00100236574727661	0.01103737043620322	0.001103734653029371	0.006743372905468978	0.009079390980573112	0.02911027518116369	0.4072437789749527	0.3715599215564706	0.00101430077340311	0.01547446745181217	0.1163612709552898	0.1243367813857865	0.02535262048365167	0.03899782832801554	0.00101907527469226	0.004315751582348717	0.001033231077198463	0.00891883544973013	0.001066206115153178	0.03401985348738684	0.001030598170173087	0.07831559954608988	0.0578378759780457	0.0499641988739622	0.001003691865506799	0.01138154523835092	0.001100052704786725	0.02141418889584881	0.006858834374400448	0.02418086252245765	0.001006302067778852	0.002936692944467141	0.006510353969366662	0.02415150340936831	0.162450166854497	0.1774876359254784	0.001088767707986753	0.03998564564883062	0.00101609929448889	0.001828993322961667	0.001022922691585928	0.007011155105248633	0.001002825992953824	0.005377869895532365	0.4638447109848648	0.4740356040270035	0.1295490167188715	0.09960906398994426	0.01031816442526527	0.1392559062541512	0.001002479502601928	0.02492877015874284	0.06108968145297051	0.05387261204738068	0.05327249856751839	0.04037214044508319	0.04859966013262342	0.03344288551850761	0.1060542080908927	0.09140541080842436	0.1096335922173314	0.07442098436422753	0.03040352291916172	0.02805709231426688	0.04036048030043994	0.0390564506368038	0.1335927421042263	0.1230016147510033	0.132907279652443	0.09974884206868885	0.1205403457844091	0.1054856905447366	0.001123039779513326	0.008289441432400657	0.001206585193094066	0.03075848133058139	0.02552966603649655	0.05332818577055074	0.001135009171577271	0.05976703213590802	0.001033800203484868	0.01499033909558371	0.001028695125942451	0.01338913536697347	0.001052511449977157	0.00256476943594327	0.001002688984433032	0.01004022785477135	0.001003668510786301	0.02323305047843719	0.001010948922645658	0.0225796157492584	0.09262506928917812	0.09013178974467695	0.05163102294095696	0.04620497059470714	0.007311698413403026	0.04121861177501319	0.07748377915802508	0.06682507353943862	0.0611324994969771	0.05537693622152125	0.03384855548119071	0.07016004059919312	0.004995665087289719	0.08965200654628477	0.137841841328432	0.09999316568751436	0.001040311535443519	0.01855605020961238	0.0595682067084755	0.03343486925104005	0.029361610443821	0.04186427213604878	0.01831899776533736	0.0292971376572257	0.00375308478466556	0.02179211839750641	0.001213315252773451	0.07608850152113338	0.05996874903725388	0.08114698113785511	0.008284146769074073	0.001439316360234846	0.03895604295563426	0.03846735910747179	0.001010502120332929	0.004805020194909354	0.01755083593045765	0.0532901918829329	0.1067961488697716	0.06427118177355116	0.001033259792889471	0.10943621338612	0.02604464428634492	0.06421246751326803	0.001007241194969304	0.03327139686487991	0.001002513888959459	0.02283130275557587	0.001004704811865735	0.01827819903000092	0.02386477540804021	-0.01366665475754172	-0.0126009961886589	0.02058670583321273	-0.003693943850340073	-0.02468254128154586	-0.006578545133486701	0.01239944031623224	0.001012103401980899	0.001009855845332825	0.001002500192925413	0.001004573615017798	0.001035991990718791	0.157391150353677	0.1882645125185655	0.003803404811048728	0.02227662423615415	0.001032418711466305	0.001064747983840557	0.001019397617185711	0.001007647251383987	0.001002691129759644	0.001000805213395824	0.001003113820373159	0.3812975086955068	0.001014220370899124	0.1505293155994024	0.0354287849516745	0.001016394355895115	0.001033595050801153	0.001115534750961406	0.001038404804314017	0.06232272683071436	0.001002803048637295	0.001126084851816968	0.01370518606696645	0.001005250969729461	0.005594528689174027	0.1699981301591263	0.001154364590127412	0.001010351140133329	0.001017051438819938	0.001002978412596096	0.5002111134201754	0.1044289914500229	0.001166937847766576	0.001002184657852195	0.04392128473146129	0.0377433139563448	0.03493808286314559	0.1000614493766374	0.09808379692232849	0.03110162980091832	0.04486430653542704	0.128343962522913	0.1404311030845616	0.1352101772996521	0.001012790746978626	0.001107714586353531	0.01726171776609885	0.001116408409868751	0.001021710107154486	0.001009217850749311	0.001010485372554279	0.001002976599882306	0.001003888542280871	0.001011197242572835	0.08559086381486582	0.04519239694280862	0.001087924824135581	0.06306250382900326	0.0576567351259633	0.03208300770129741	0.003254086168352829	0.1349481642306197	0.001015296346496192	0.05932120300557902	0.02528585279812461	0.003775332447922179	0.002943021212602595	0.001027394801716398	0.05275949572226817	0.01117133946080064	0.03998287975502333	0.001001255101316161	0.00890650714662102	0.1131420259214316	0.001034638605276309	0.001318413739463443	0.001008152680662836	0.001002825521518271	0.001005297814255525	0.02294874260716728	-0.01359708126806566	-0.01194965291271959	0.02141444179570549	-0.002115790459822538	-0.02060210216083328	-0.001427467073800734	0.02118702745046621	-4.594932783437828	-3.760821462270157	-0.01636079279414376	0.03237939642653956	-0.02954548165063842	0.003044160711910615	0.07388220804255267	0.2960414750746083	-0.3143466389192142	-0.01706197576291427	-0.4421957471073339	0.0003732813453718252	0.01023942509804719	0.01266093199739673	0.3493385666507976	0.05066503174815886	-0.02601908887712982	-0.4422542274669382	-0.5412374391054857	0.004049810415588218	1.740489012263731	0.6872577354842068	0.02186973124063541	-0.00165445190271993	-0.001027744772631983	-0.03749233592347082	0.1635490525005772	-0.01185342544525786	0.06948675444449813	0.4727496540833273	0.06783105689881884	-0.05324432598052033	0.2682285403281934	0.04791519265681907	0.001314799785753519	-0.003390515425649129	0.009868596309362375	1.042991647028709	-0.8380144935465081	-0.0252462385770432	0.07272421310165232	-0.7881349549304975	-0.636380213699582	-0.5152056841892614	-0.2846084756796133	-0.4382213485649397	0.02045843460457842	0.4234889914075247	0.2895751109127714	0.3309369401330889	0.6199921920421098	-0.0127910219982397	-0.01419436265571725	-0.4812105202601292	0.03754384808412034	0.01565710790333435	0.1281976800917602	0.03154346721594496	0.02969309563550617	0.1575966104715329	0.228596015443	-0.1124026678709998	-0.3233624913777364	-0.4021839411695339	-0.6609967677977335	-0.2110516404788485	-0.05083906272494979	0.07663302677501718	0.002836645127103096	0.1313698793804734	0.2148901520045107	-0.2522118974314714	-0.8995824925434012	-0.05140607572095215	-0.4697235560482039	-0.3475499396686969	0.05440628256356456	0.1568300347273896	0.02616461721525757	-0.5472766788509726	0.1312793889255697	0.26971977190046	-1.347296320419301	-0.09332250114080484	-0.06461312406120463	-0.05136595224123869	5.249118998960241e-15	-1.830266415393684e-15
0.25	-0.01179436081567192	-0.04224089342882599	0.06518625234841993	0.5459509376034938	0.9384890322607052	0.008593949177111182	0.3302251597355417	-0.04738683718578365	0.01320060570414711	0.09002082192598553	0.08340255245045788	-0.1100620934905133	0.006044538755080963	0.06104009760428601	-0.1045420856728475	1.082732817453936	0.1444064864307163	-1.082732817453936	-0.1444064864307143	-0.2001062515056089	-0.08953858614566983	0.01234141767382632	-0.183591179253368	-0.08198466485648265	-0.04557527237652178	0.05037996500078831	0.1212904086954122	0.6352558049721986	0.6409492557205322	0.08594457622055289	-0.005684384331337897	0.1425073077051011	0.06919861564550328	-0.3613327606596053	0.3547347691248274	-0.5137112374356869	1.252982465580702	0.04771690924316251	0.02494704555869244	2.912350835125817	0.7724821563366964	-0.6271815023826264	-1.7854676335073	-0.1475862854065469	0.8876548280393726	-0.005764666943524383	-0.3128298450046726	0.4600014608395021	-2.269857002244504	-1.289974687060685	2.269857002244503	1.289974687060686	1.591981823358557	-0.4055290293611137	-0.105934207508545	-1.605635530100352	0.3886296782741123	0.1853448661865623	2.263240726447848	0.5775823393763376	1.446650310874313	-0.3066699702064538	0.02234826971343229	-0.5770115609625758	-1.439771086081604	-0.03520070893929098	0.00101184840120107	0.01602265303258361	0.001009659952968115	0.01221919739566467	0.00100309552216074	0.004124641814855003	0.001005182948595175	0.007065145946881712	0.001038410879696303	0.03531084240671237	0.1501820040239315	0.1235280231652975	0.192314144012234	0.198043411561672	0.003637255530283045	0.009833104307745335	0.02325822157621158	0.05009239268299617	0.001034971494037436	0.02938929352279638	0.001641055732397407	0.06547664761263147	0.001026966436057289	0.0164245018668301	0.001007367062530702	0.0896727896303729	0.001002616489535437	0.01155364175745845	0.001053281016551201	0.006559585023028852	0.005169297417002886	0.02524076194898142	0.3970262155487557	0.3660774725894873	0.00101425175626371	0.0156253295720687	0.1336690910124089	0.1413623055531874	0.02916159852718917	0.04329711056076371	0.001017498279967456	0.004537914249544649	0.001033480021131111	0.009047561771424274	0.006141149634767138	0.03728455702791487	0.001811224694259442	0.07809424836631353	0.06068319440533701	0.0516737858994837	0.001003187833586747	0.0112810311488054	0.001128797278743161	0.02204908879227471	0.011224294031298	0.02875801983653165	0.001005670572820587	0.003094315220260494	0.005690529046258001	0.02332559540851712	0.1663546330133762	0.1804961460464	0.00116540593562037	0.04050815499779331	0.001013091602066227	0.001793949668577225	0.001019713792977267	0.006954291587940285	0.001002928040440577	0.005489565986703423	0.4768567951763573	0.4845695244414857	0.1164253386403833	0.09077598968621124	0.005878263598921858	0.1395806692344389	0.001002308966105386	0.02555853494365244	0.05153458918649143	0.04625569195582956	0.04456779302834345	0.03427299508839437	0.04081670402631175	0.0285023326322704	0.1019019556643832	0.08809032146835498	0.1031355015436062	0.07006577478306371	0.02991231185171263	0.02774556887245518	0.04207273865154337	0.04267526766574992	0.1300250958966423	0.1252729380529522	0.1356933933964911	0.1028327881218603	0.1265202149594132	0.111340226660479	0.001072346122768987	0.008244657115925818	0.001585056583699852	0.0310295717863883	0.02131099119836409	0.04905113464484711	0.001127465556722762	0.06005575727690489	0.001027982539460583	0.01511993764010881	0.001018818248168604	0.01476484409668223	0.001031308779898538	0.002897364067092049	0.001002940815326079	0.01037083379856863	0.001003941752876427	0.02469494322577665	0.001011616360611645	0.02374578161903678	0.08795132598881031	0.08839210836362986	0.04798829572042962	0.04312020157426617	0.004286469890462862	0.03791878207971749	0.06815594350307914	0.0598638494173462	0.05859196015813766	0.05304658857279595	0.03229437181182457	0.06947603421847608	0.003904782659184404	0.09056092340738761	0.1372397155899785	0.1002516803579836	0.001028722419504705	0.01994269140613733	0.05858283343031878	0.03547377242144557	0.02702863968466538	0.03956342333368121	0.0110287261644611	0.02226155368154654	0.00329767559716623	0.02132497164315115	0.001123318619388548	0.07126088470691787	0.05556524683095155	0.07753434397066609	0.01046882780331287	0.002107294028569098	0.03890675971960748	0.03957103687274382	0.001005991616203326	0.005060032170523255	0.01360678824875938	0.04867862325603729	0.1097922306998879	0.06549729428268924	0.001034356589193235	0.1119264631859304	0.01434025198977835	0.05387539873317993	0.001007998017957816	0.03219208152197879	0.001002773647293422	0.02209069294750956	0.001005203648445672	0.01768759545969015	0.02301021113106694	-0.01305796822908696	-0.01190994891960054	0.02121111311098302	-0.002562834549757421	-0.02180759446220022	-0.003864036994844085	0.01413793882613151	0.001013728807243812	0.001012068991721086	0.001002545731542521	0.001004347924285795	0.001056134231172979	0.1616672831238393	0.1862464532880751	0.002611192899729161	0.0124338459154795	0.00102977015204306	0.001052299913798827	0.001016496509606802	0.001008606072060199	0.001003035056185257	0.001000720808795737	0.00100250241189335	0.369240022842198	0.001014184136501721	0.1666915786951192	0.03183112595579998	0.001015402437513145	0.001033861016079827	0.0202511490836959	0.003967421729000623	0.06591382996379096	0.001002545058904337	0.001186339377654362	0.01776002293612253	0.001004812366670248	0.004166502504180091	0.1748705735811129	0.001322055383348467	0.001009631707141045	0.001015801090182345	0.001003081472274894	0.5117726513923464	0.09072153325795189	0.00109874153532204	0.001002086511651986	0.03594533474811484	0.03070536890123071	0.02845592264189137	0.09257371078276223	0.09031840803799668	0.027849544117967	0.04346107111234625	0.1214789137980523	0.1394080572907323	0.135390074039485	0.001025307251693139	0.002717172278382215	0.01596216052399835	0.001122321426136507	0.001022111620891802	0.00100796426310048	0.001008186945526678	0.001003394349107714	0.001004511720426707	0.001013253274313703	0.07811215653322841	0.04211831749110095	0.001071728950002873	0.04991199700860312	0.05345585630953197	0.02913069207254635	0.002332489550693945	0.1375301728243104	0.001017814583669778	0.05564872973470066	0.02357406788155688	0.002429439968282981	0.002714585630040281	0.0010314674406233	0.04774132149764849	0.01420389502019251	0.03787724165748636	0.001001333453118458	0.009592422439688709	0.1148414736529857	0.0010362253605594	0.001210089760723272	0.001009321174215288	0.001003228797540336	0.001006082335074782	0.0222048216731606	-0.01201799126943747	-0.01118713845586577	0.02167285744096711	-0.001789360521073334	-0.01989704148408441	-0.003098784792862284	0.01023716643657228	-4.277368833629183	-3.441830804372461	0.07730666172833878	0.05156154523846145	0.0177101472283855	-0.01559404200239109	0.05116464353443972	0.3327061822481593	-0.3105532822188688	-0.05709660027034962	-0.6730373359018543	-0.001474389502821248	0.02226917612710905	0.0132701162204805	0.3552491447677635	0.05238828208521666	-0.01398193664575522	-0.3194908214206898	-0.5603714248734716	0.02058160288157078	1.665780966678928	0.2018201210475852	0.02206387202430989	0.02014247222064027	0.6143217444784382	-0.004006245271882453	0.1799282554335254	-0.007957016056973435	0.06017802102286654	0.4442891062376748	-0.0109517089184394	-0.1052704104477995	0.3358866131759086	0.05503145257228479	-0.006251472779382829	-0.00696044108263994	0.01204985337018473	1.066396077500979	-0.9238119194348053	0.08311134617738648	0.05953110040687416	-0.7351500152227806	-0.5835790273355795	-0.4736869547548774	-0.3762178880688771	-0.4337091387180936	-0.08249003943544862	0.2983314025973036	0.1625738611911044	0.2851409794320908	0.5464436223221653	0.0008766350464931559	0.06268437771756538	-0.370523790451567	0.02254618642134184	0.01096431957707803	0.147297763381684	0.03440806242460637	0.03430834720597389	0.1407102569065598	0.06030377840880838	-0.2377771995404422	-0.2931413951625548	-0.262015637526859	-0.7419727787168041	-0.2552954567248875	-0.09036885084751348	0.101330600810544	0.0629444970486651	0.1455073658342731	0.1917202540115037	-0.2114402336560078	-0.5343916300553956	-0.0418084339405769	-0.4923085679887275	-0.3757127376641325	0.08150771176677238	0.06443180964142702	0.02462506785768731	-0.3762152257377895	0.116769776208545	0.2298933774191059	-0.7549880983193242	-0.1216457714192955	-0.08312568331110654	-0.06621657552539313	4.88404564494944e-15	-3.282856410978615e-15
0.26	-0.01531327248554317	-0.03887656105936842	0.05996147422966915	0.5584459479333769	0.938828694247708	0.00879083667927464	0.3583470586237105	-0.03974413147271291	0.007113532306844721	0.07231203656117768	0.08196201015530426	-0.1009586381323306	0.005750563335588849	0.05828248552000887	-0.09978660569573536	1.05715638332884	0.1318863447997569	-1.05715638332884	-0.1318863447997569	-0.1840525937304872	-0.09377063128625561	0.01120462450422944	-0.1996931158318263	-0.07806178236468998	-0.0434910658690083	0.07220434870356189	0.1270929906616594	0.650024987498883	0.639066716156716	0.08664133711244341	-0.01172189498004646	0.1289180148017832	0.06906342936277489	-0.3396758331536927	0.3166436730243291	-0.5293898466767522	1.246351029990542	0.02034487929202925	0.01422761342381234	2.7054485676349	0.7549923100680579	-0.5835318154845557	-1.757986220494374	-0.1397471696563261	0.9275358647256589	-0.05506417715110282	-0.2367173506653494	0.4900166707991598	-2.845055748288377	-1.210552634508745	2.845055748288377	1.210552634508745	1.618324126798358	-0.4405478698510056	-0.1221684636508887	-1.598391639763013	0.3992312321752711	0.2324845369613304	2.097079230669211	0.5844928538922166	1.503853535635551	-0.1153965270538689	0.1163669197714609	-0.6276092226660623	-1.279531153769203	0.008455785042004721	0.001013206755479782	0.01649352414337413	0.001011436827626322	0.01268578621356271	0.001002844263394101	0.004146357445652911	0.001004718729266504	0.006954111594371545	0.001052563875101539	0.0358719061993567	0.1555425755935994	0.1267804871475944	0.1896506541893853	0.1949834945408098	0.002814100781206408	0.009131080219428891	0.01557255466846516	0.04233020488388961	0.0010317318834345	0.02938875671682145	0.001355008571441951	0.06579534523010853	0.001021126050359204	0.01656292415546201	0.001008230672334383	0.09323440459141115	0.001002913847356233	0.01208111706956023	0.0010280182421894	0.006398865191825733	0.003175416257350387	0.02296361070371358	0.3861577772834268	0.360250111647355	0.001014209133590785	0.01577527929436455	0.1501371189543473	0.1576757036286139	0.02943133900836429	0.04361865894860516	0.001016213958877919	0.004747050419364601	0.001033737479441925	0.009176540013761251	0.01803546552442971	0.04551335420895544	0.003661277542018321	0.07829090773584015	0.06384994176546445	0.0535939620392266	0.001002806884549446	0.0112282524453506	0.001173298436542582	0.02267144523993073	0.01540246793530298	0.03309879059733854	0.001005135571414776	0.003224756622522324	0.004567470897186117	0.02217943252168528	0.1706165115861947	0.1842536307753915	0.001287560609753017	0.04105517020900216	0.001011228581268785	0.001745405025031051	0.001017484615901369	0.00689238122265278	0.001003030594259648	0.005610451591847761	0.4893500333076842	0.4954155984096876	0.1028181012073507	0.08122859455655249	0.003574163031450593	0.140776383408568	0.001002174643072792	0.02624543929740684	0.04255486192073271	0.03917159270606416	0.03651076219573551	0.02869795650443104	0.0335389963334649	0.02395350518947772	0.0963076991035956	0.08392488313236877	0.09603858952901205	0.06572903016885746	0.02810920414241712	0.02641275319620815	0.04233470603026111	0.04498421845307	0.1250938675328784	0.1262107782091163	0.1369332114504384	0.105437435835948	0.1300902863061691	0.1163251348154959	0.001053265200660711	0.008247823660301292	0.002577605774694676	0.0318976073629289	0.01847041726386596	0.04599122825010021	0.001126651931673561	0.06026485599044599	0.001025275833394055	0.01522365985863861	0.001013254908834606	0.01634216458523496	0.001019561776246007	0.003241582752649017	0.001003275647231786	0.01068399988056614	0.001004390050986273	0.02616582197477706	0.001012978433167449	0.02489902371531894	0.08202781519526341	0.08533137392983256	0.04458548458685713	0.04035114104240763	0.002742660875285832	0.03589362623173933	0.05696795435485268	0.05177112352318377	0.05528855463294561	0.05026547573786414	0.03007419355486988	0.06826453083366085	0.002895924590503987	0.09160222366979698	0.1379195848264064	0.1015336197901273	0.001024189983789961	0.02145717764448846	0.05637985394220273	0.03724586976996991	0.02498263128150687	0.03756582005064703	0.006573074140577141	0.01807215850689755	0.002954957753836592	0.02096024656708054	0.001080356594969862	0.0663121549374862	0.05084933598910224	0.07361802150668137	0.01305970797872579	0.003115839808853443	0.03789685758976441	0.03976652112659863	0.001003776655734403	0.005293267351067571	0.01190031615068451	0.04574232378398346	0.1122350676130048	0.06666311056385391	0.001035698471155236	0.1140653447216533	0.00808507332193043	0.04841529229247894	0.00100896077703079	0.03085637735690039	0.001003105200659682	0.02117645217417255	0.001005845398224768	0.01696463124540511	0.02222940908273783	-0.0118023460538499	-0.01117125685867676	0.02159152596708072	-0.001968178157064098	-0.02037923840458576	-0.004073412761337538	0.007417530986835206	0.001015354212507073	0.001014282138109694	0.001002591270159608	0.001004122233553782	0.001076276471627166	0.1659434158940016	0.1842283940575847	0.001418980988409247	0.00259106759480491	0.001027121592619628	0.001039851843757257	0.001013595402027744	0.00100956489273636	0.001003378982610671	0.001000636404196179	0.001001891003413597	0.3571825369888891	0.001014147902104385	0.182853841790836	0.02823346695992566	0.001014410519131072	0.001034126981358617	0.03938676341643015	0.00689643865368695	0.0695049330968675	0.001002287069171479	0.001246593903491295	0.02181485980527825	0.001004373763611073	0.002738476319197658	0.1797430170030995	0.001489746176569444	0.001008912274148694	0.001014550741544498	0.001003184531953683	0.5233341893645174	0.07701407506588089	0.00103054522287757	0.001001988365451838	0.02796938476476852	0.02366742384611662	0.02197376242063728	0.08508597218888693	0.08255301915366486	0.02459745843501577	0.04205783568926542	0.1146138650731914	0.1383850114969031	0.1355699707793179	0.00103782375640867	0.004326629970410886	0.01466260328189783	0.001128234442404279	0.001022513134629064	0.001006710675451159	0.001005888518498686	0.001003812098333273	0.001005134898572554	0.001015309306053932	0.07063344925159087	0.03904423803939327	0.001055533075870297	0.03676149018820294	0.0492549774931005	0.0261783764437953	0.001410892933035077	0.1401121814180012	0.001020332820843291	0.05197625646382226	0.02186228296498902	0.001083547488643696	0.002486150047482108	0.001035540079530171	0.04272314727302873	0.01723645057958438	0.03577160355994933	0.001001411804920373	0.01027833773275636	0.1165409213845399	0.001037812115842496	0.001101765781983221	0.001010489667767759	0.00100363207356221	0.001006866855893971	0.02146090073915394	-0.01043890127080927	-0.01042462399901195	0.02193127308622876	-0.001462930582324118	-0.01919198080733556	-0.004770102511923838	-0.0007126945773216144	-3.989894790528323	-3.081293870244269	-0.01395375073060503	0.0359587231996567	-0.0290335805012325	-0.001088945256739647	0.06756832218695416	0.3074697591689725	-0.3003641612405933	-0.08054361591580277	-0.8745044837626397	0.002304846038123632	0.0429046314102791	0.01452134971729656	0.3562566723519702	0.05290582991813314	-0.02140547863283032	-0.1237818300854344	-0.6102198341352152	0.003867330823822104	1.598063793868664	-0.1082890334976905	0.01926443176684385	-0.001604067770487726	0.9917909833293163	0.0461097739359454	0.2056668753446105	-0.00230634822693175	0.06697806468858435	0.4254723434300705	0.06239488219148019	-0.1172952985314014	0.4180234619416346	0.05281636510547115	-0.001385398047551712	-0.00439988502278619	0.01170649910452687	1.105422357772593	-0.9808786587316765	0.148944000192845	0.08415212687002298	-0.6815707865732482	-0.5315588591535196	-0.4368605955000846	-0.4546782748614323	-0.4345283551738148	-0.1838000122803008	0.1615157430831551	0.02287848175691131	0.2350772723163801	0.4460665998970874	-0.003200849817058396	0.1051946614895686	-0.2377815740687751	0.02161856259203031	0.01048184270495343	0.1685200318598068	0.03386827809729214	0.02620512327907285	0.1593938108042017	0.2260112607399521	-0.3766132784205027	-0.2602207936620132	-0.1472491717050739	-0.8872971222114104	-0.3012046777187044	-0.1563384635446649	0.1031097070364264	0.207521597462102	0.1569388877451602	0.1615289876284833	-0.19156279356511	-0.330344732333289	-0.03092173764389366	-0.4939461470908975	-0.4082869990268361	0.1225199049549669	-0.02480866755499032	0.02180925820148289	-0.2122228478826538	0.1192201433312883	0.1994461190831359	-0.3719038525400125	-0.1446002655758091	-0.09933931711535089	-0.07783808103589511	3.276758395251942e-15	-3.294575766633387e-15
0.27	-0.01856586313019359	-0.0359077299968765	0.0545728664481847	0.5708860234231491	0.9388988458417159	0.008881444783477747	0.3842205870198986	-0.03231545256975674	0.001547558478009909	0.05486011388821959	0.08060739515267736	-0.09151599362844817	0.004940488058845778	0.05630191095960728	-0.09469936828101083	1.025832520060534	0.120267055841586	-1.025832520060534	-0.1202670558415845	-0.1677510876622012	-0.09833616240356552	0.009897387677240816	-0.2151315901879649	-0.07390888982825942	-0.04096192576387098	0.09201351353245732	0.1330421574857727	0.6652453444948178	0.6373737881632184	0.08811933140580779	-0.01822743925611987	0.1166876795456047	0.06933866005773953	-0.3101002648073564	0.2768856321318993	-0.5492976576025441	1.242007334623168	-0.006293915784020583	0.004145537993659751	2.465381446769991	0.7286333228243707	-0.5291436201950436	-1.731430324163354	-0.1307202719674514	0.9620708882186265	-0.1073523553235703	-0.1597091148073466	0.5281573205131219	-3.416861491439225	-1.108266040276908	3.416861491439223	1.108266040276909	1.641416868033595	-0.4719194387891371	-0.1384835464732173	-1.490030076589917	0.4313002827635832	0.2696331199601858	1.848301436017005	0.610776430265051	1.538166955366898	-0.2234437720114359	0.1680175933147175	-0.6741595515783673	-1.166825032262826	0.04608022598891164	0.00101464278398336	0.01695909554318436	0.001013540986223105	0.01315698440425694	0.001002711084607653	0.0041644494623388	0.00100438454509924	0.006842923342248112	0.001103003272620218	0.03642569728252689	0.1598403113112101	0.1295291041036384	0.1874919034457879	0.1920308517158437	0.002080602732206124	0.008502592519410686	0.009147073092459946	0.03562856215869949	0.001028912028266857	0.0294025132530605	0.001202446164851565	0.06622796241842788	0.001017461261069431	0.01671455243040437	0.001009278823101803	0.09681813459337073	0.001003264283535059	0.01262212554921391	0.001014594100466699	0.006252895665109417	0.002113752893533664	0.02153222415007594	0.3751944986778756	0.3541298576291355	0.001014178207156403	0.01591772277060263	0.1654912834937167	0.1730445490829061	0.02809940067287317	0.04207494451437625	0.001015252393913564	0.004959077812953345	0.00103409564930865	0.00930117067731037	0.0339651085246397	0.05662772638725427	0.008965084851605879	0.07992073339488841	0.06613048917032556	0.05499607957617617	0.00100251997915206	0.01123568186403816	0.001464823066649008	0.02351071154496375	0.01902117269613173	0.03684383176899137	0.00100469514397468	0.00336818132905841	0.003475792545242276	0.02105388192785758	0.1753810633616021	0.1888808670542944	0.002452952943930335	0.0425293520718448	0.001009913662424096	0.00169445235156573	0.001015748398890924	0.006826820326946943	0.001003140538997391	0.005745483779015734	0.5020661825262612	0.5067145296348394	0.09021343958960995	0.07162038604764333	0.002333399915583648	0.1424585159669571	0.001002080263153506	0.02700065752272548	0.03373788810026855	0.0323476780249868	0.02866401797322895	0.02338929448676524	0.02641814467179563	0.01959155890583786	0.09032769279177275	0.07961414227378778	0.08933531530133984	0.06178381989761354	0.0254819570459439	0.02441600934914374	0.04116308332195188	0.04583949212276296	0.119764878431051	0.1264677359024592	0.1363968144560244	0.1076603147737727	0.1307627374520235	0.1204010306667209	0.00170400047865245	0.008849468064816667	0.005333133160792473	0.03438047055386747	0.01732546792861139	0.04437350300947672	0.001132244443446191	0.06040704343682068	0.001024764498030354	0.01529666255647221	0.001010355286238263	0.01810974194201733	0.001012936896635674	0.003556672441094331	0.001003585944218005	0.01097209957719243	0.001005008951264182	0.0276215040385293	0.001014043014993164	0.02605185351909843	0.07554431887421117	0.08140006935751976	0.04213178174436451	0.03834214020514522	0.001914609086997836	0.03452385464776196	0.04498638929674068	0.04277590967675579	0.05146653267195373	0.04719136178772292	0.0284059619283876	0.06715204598135129	0.002466010869049314	0.09289449027979929	0.1385226453738301	0.1038252738711642	0.001022004178235741	0.02305884294156915	0.05427914375505897	0.03922865089191886	0.02348962420173266	0.03608992026134144	0.003898353101669955	0.01563793506369455	0.002607532730529997	0.02058254213960138	0.001059692018069324	0.06132642900790528	0.0462907163665476	0.0698042383999459	0.01601653021112063	0.004638650952650212	0.03624601555226772	0.03928688049904128	0.001002708795010455	0.005471202616859451	0.01270595481353202	0.04461034101727547	0.1124254422739969	0.06776920845042494	0.001037508633866483	0.1158429102958946	0.00468962200002601	0.04552072986371135	0.001010078451598735	0.02928286712850146	0.001003493100802546	0.0200967796590186	0.00100660321901061	0.01611730437605948	0.02168652794678592	-0.01020775154102674	-0.01036463197894992	0.02202818637475671	-0.001781063004683142	-0.01928161904999356	-0.004810380670200579	0.00328361839952503	0.001016799829614404	0.001016956509185206	0.001002556598155144	0.001003964452763118	0.001222548380449185	0.1672070523030417	0.1835867399021722	0.001223414195190322	0.001810956808993539	0.001025008900021902	0.001046599984340794	0.001013690967372362	0.001011050507800759	0.001003840487557567	0.001000611479332303	0.001001684236146771	0.3472010442040593	0.001014144430249328	0.1956492353452393	0.02515970833342341	0.001014117268951616	0.001034757327831829	0.0628419293919997	0.02112575354330097	0.068630813880362	0.001002165845777577	0.002210254726843483	0.02401897831767558	0.001004120914636673	0.001978534217224529	0.1860774007735177	0.005514885356693085	0.001008234660653656	0.001013425972150789	0.001003314540302593	0.5384450990240628	0.06904324838896626	0.001033753093709983	0.001001976696542086	0.01937189167366542	0.01606418074457639	0.01503693116207325	0.07953979296989737	0.07804956089017251	0.02069989071348964	0.03780397482059924	0.1096010046071363	0.1331358693086989	0.1284382930845711	0.003519754456870901	0.01154206770801533	0.01724568973239713	0.001146386763626021	0.001025686899662574	0.001007868060041946	0.00100617220619873	0.001003990734480394	0.00100609141184155	0.001015016950544186	0.063789483513548	0.03931393304052553	0.001042365101368214	0.02473893969251523	0.04459757147605269	0.02675915846179169	0.002527190273615088	0.1388481980216036	0.001019218658425238	0.05140859978289238	0.02175551705272002	0.00105623662404725	0.002038318348333587	0.001040416170218966	0.03904072425334674	0.02095179685827043	0.03305276848928265	0.00100175460644485	0.01637896675721491	0.1093482469337381	0.001040729942119373	0.001064786822016889	0.001011877828201015	0.001004120742671482	0.001007836083322257	0.02132414857691339	-0.00842823724440573	-0.009510013483102542	0.02254237741324075	-0.001848453790154005	-0.01825571028952865	-0.005579571105568586	0.002346756193708324	-3.716716457026103	-2.705563007085615	0.07689759792149613	0.0529003798423552	0.01729226828550489	-0.01660580374315561	0.04880416316954162	0.2352670472601406	-0.292495732953214	-0.04824889155886218	-0.4981226833943525	0.001102273710653653	0.04538318454220317	0.01598123031191854	0.3605681915532243	0.05532719953450396	-0.01081333484093511	-0.1408678046781744	-0.6079058942522712	0.0193144907095695	1.475113515447078	-0.1995322222907795	0.02243530920692245	0.01946142879686035	1.225160647891824	0.2702950574653433	0.07695448386833392	0.004249120080413383	0.09955922812546254	0.3300132196684945	-0.009476737623426188	-0.1063882211017748	0.5096757616565905	0.2261537325847966	-0.007216948144676938	-0.007782879277907951	0.01514033731940056	1.15833215182434	-0.9313565777517481	0.1869566154590289	0.073102057775357	-0.6832563967709213	-0.5297930449344036	-0.4349475034009639	-0.4113906587966074	-0.354321742243648	-0.2196463472846308	0.007364182799684703	0.02477081566484929	0.2096141995185755	0.3669655317284106	0.1125961273145284	0.3715800334825511	-0.08482764228917641	0.008858324597812991	0.004833035959909984	0.1848512147262054	0.02884070087586388	0.02939188888880569	0.1372559806037788	0.0583986148836372	-0.4137520235224111	-0.1449615898747085	-0.1223011442068628	-0.9160078522977844	-0.3156251117301307	-0.07081918456344666	0.147075208386634	0.2489463699847745	0.1627067665758997	0.2323781571868341	-0.1095292819452211	-0.1672906346412041	-0.04265999898705779	-0.5001183955487591	-0.3596623348292677	0.1854494900347973	-0.07342113905207509	0.01370355787753275	-0.01591372866124669	0.09903670212830611	0.1580601036435736	-0.2112353551656412	-0.1687245433678891	-0.1158188064534619	-0.09078825811706599	1.3210482833594e-15	-8.250038496808674e-16
0.28	-0.02150043716232963	-0.0333435865635416	0.04895620211797294	0.5832929599590353	0.9387032288260058	0.008878778050664645	0.4075771742624525	-0.02521366797019813	-0.003458953495316012	0.03770278987657056	0.07935671589400484	-0.08169566332460011	0.003595486685057703	0.05508207215628052	-0.08920892911811204	0.9888762617787278	0.1098218063311941	-0.9888762617787278	-0.1098218063311943	-0.1512354607463352	-0.1031962417656176	0.008450860680235577	-0.2295082542661253	-0.06943671655635406	-0.0381726107519318	0.1088413314420442	0.1394172376536437	0.6807473084425351	0.6345927467091711	0.08977740206700179	-0.02521828439219716	0.105575731460602	0.06997483132331074	-0.2760725106494536	0.2357061471936333	-0.5750011564222725	1.239723239213374	-0.03280884266385268	-0.00442735397942877	2.202060336908008	0.6896134493891726	-0.4716394443832959	-1.699066488231675	-0.1189600208654083	1.003073024718683	-0.1620493967137473	-0.08457019922374154	0.5706570204355077	-3.971534750988234	-0.9757447449529701	3.971534750988234	0.9757447449529701	1.661148296314408	-0.4994575187994285	-0.1500264976542083	-1.386029584167382	0.4630873792702256	0.2845195183217014	1.500809846807432	0.6696755226433161	1.560174925992093	-0.3330192191638588	0.1523821933372778	-0.7246693946664748	-1.055853719533973	0.08064389916340467	0.001016083605076827	0.01742806744643581	0.001015930379932347	0.01363618310846771	0.001002627184151631	0.004185008500351372	0.00100413860683274	0.006712853547997496	0.001201362982418129	0.03696027483717975	0.1629298916390808	0.1313460963972045	0.1859045592083884	0.1890869532977339	0.001614773174791422	0.008104203038845015	0.005437836224622796	0.03172177877364392	0.001026445901059048	0.02942391844103866	0.001129511598343908	0.06673829648671779	0.001015677526148696	0.0168860872625111	0.001010545811557166	0.1004473456927589	0.001003670281911699	0.01318828773069643	0.001007872521118246	0.006122100332365842	0.001580163077859678	0.02057880812941681	0.3644769987793574	0.3482104952674382	0.001014161014653457	0.01605543163427407	0.1795850790659178	0.1871661383067013	0.02593377770894227	0.03964644712392692	0.001014625145969121	0.005181641848640155	0.001034589967731729	0.00942439315606341	0.05293183398970732	0.06989811107801934	0.01856376379943117	0.08350560287697739	0.06699708701105579	0.05517700875305245	0.001002315956625922	0.0113223726092801	0.002091856674470959	0.02463631043857779	0.02193444730342324	0.03982860156607663	0.001004348552591913	0.003519885935261114	0.002547172435763594	0.02008020012882423	0.1807216482420655	0.1944921853648752	0.005037766494981116	0.04526091936312888	0.00100891755030394	0.001632829832147506	0.001014318047541053	0.006755311933898239	0.001003260520590647	0.005910066318046783	0.5154463877498994	0.5186616067375049	0.07938610502213919	0.06278959230748439	0.001710904220954843	0.1445049977972348	0.001002027259728212	0.02783169124454208	0.02488709091736692	0.02550557982806766	0.0208229688519195	0.01810970559465507	0.01929378808643933	0.01526617827799463	0.08448211260877722	0.07561865471761708	0.08351767432261342	0.05864643446060797	0.02223281104350447	0.02193787444749355	0.0385522201014507	0.04508800594795619	0.1145283046182067	0.1266313496974884	0.1339552466009323	0.1096320335117185	0.1282571786093741	0.1236215046776731	0.003266965572606649	0.0102810741385618	0.01027337428639134	0.03893324916825631	0.0179850863310963	0.04431339203965227	0.001144118298681821	0.06048281044068855	0.001026096563760415	0.01533460735980621	0.001009485151290128	0.02003630438435074	0.001009767912563945	0.003812217595849432	0.001003830377383735	0.01123137911522779	0.001005796741905826	0.02902120916000869	0.001014428798402066	0.02714387431031756	0.06883579618967221	0.0769742457097848	0.04093352921804892	0.03738426492322183	0.001492400077320982	0.03353568336527513	0.03273779217522474	0.03336572237275771	0.04723664066504413	0.04391283351486843	0.02780269867364304	0.06675493358946863	0.002806772446364409	0.0943783597059861	0.1383740599569417	0.1064752902146112	0.001020354437667551	0.02469756487410017	0.05286936493002637	0.04184045132221952	0.02265808375123318	0.03525699205875957	0.002529385498939472	0.01451053224743085	0.002209775411136931	0.02014622958884676	0.001051802151009681	0.0563713998920436	0.04210253212774649	0.06632092055992576	0.01932448690668489	0.006892972934166386	0.03408847596939114	0.03825206472365579	0.001002346620984886	0.00556585376703219	0.01609042927721631	0.0453892487467122	0.1095334012332745	0.06858458996932507	0.001039872863462586	0.1172664089520936	0.002944300698773601	0.04410605075013523	0.001011331433024563	0.02750943122426654	0.001003931410558325	0.01887560363434179	0.00100746679463463	0.01516564677738745	0.02141439945997457	-0.008335777352483314	-0.009486016675101365	0.02258114272865651	-0.001975706759109771	-0.01829156558659156	-0.00559568236891807	0.003945281384441357	0.001018245446722102	0.001019630880261166	0.001002521926150624	0.001003806671972375	0.001368820289270892	0.1684706887120803	0.1829450857467597	0.001027847401970776	0.001030846023181795	0.001022896207423972	0.001053348124924332	0.001013786532716776	0.001012536122865132	0.00100430199250427	0.001000586554468781	0.00100147746888029	0.3372195514192296	0.001014140958394339	0.2084446288996425	0.02208594970692128	0.001013824018772062	0.001035387674305145	0.08629709536756928	0.03535506843291494	0.06775669466385648	0.001002044622383796	0.003173915550195129	0.02622309683007268	0.001003868065662356	0.001218592115268687	0.1924117845439358	0.009540024536816722	0.001007557047158508	0.001012301202756865	0.001003444548651447	0.553556008683608	0.06107242171205174	0.001036960964542496	0.001001965027632408	0.01077439858256258	0.008460937643036156	0.008100099903509359	0.07399361375090768	0.07354610262668013	0.01680232299196361	0.03355011395193303	0.104588144141081	0.1278867271204949	0.1213066153898244	0.006001685157334367	0.01875750544561964	0.01982877618289643	0.001164539084847876	0.001028860664696132	0.001009025444632306	0.001006455893898309	0.001004169370627455	0.001007047925110431	0.001014724595033575	0.05694551777550502	0.03958362804165786	0.001029197126866291	0.01271638919682761	0.03994016545900468	0.02733994047978798	0.003643487614195033	0.137584214625206	0.001018104496006931	0.05084094310196247	0.02164875114045086	0.001028925759450789	0.001590486649190025	0.001045292260907331	0.03535830123366474	0.02466714313695614	0.03033393341861591	0.001002097407968817	0.02247959578167349	0.1021555724829365	0.001043647768396292	0.001027807862050608	0.001013265988634321	0.001004609411780593	0.001008805310750491	0.02118739641467281	-0.006417573218002184	-0.008595402967193131	0.02315348174025271	-0.002233976997983919	-0.01731943977172175	-0.006389039699213149	0.005406206964738228	-3.442611126659794	-2.372940626339644	-0.01327365003677352	0.037558825902593	-0.02854017623125191	-0.004865253682883266	0.06372561648175952	0.1211448266732953	-0.298615279869361	-0.03452397202395612	-0.315532615733259	0.003834576384135392	0.0584480074036648	0.01850266114950573	0.3653528918395472	0.05793657028479147	-0.01837063984140135	-0.02818772349092567	-0.5700415028307136	0.002920408310731905	1.348612547769227	-0.2852456247427227	0.02137176018811046	-0.00188570472630424	1.422993485822374	0.4371185385436556	-0.03857079667021763	0.01354591708414946	0.1242445824036416	0.2734180685173009	0.06405086212385652	-0.08692153491863661	0.6148398682766815	0.3042934507932969	-0.003519367238901258	-0.005589384492118361	0.01761656947759174	1.235051533275278	-0.8253957049816601	0.2218138545713012	0.09931522616910125	-0.6852074897419894	-0.5257442340414904	-0.4295474643409224	-0.3916276143775071	-0.2729633883265112	-0.2800782231954685	-0.1598362258159454	0.004209702095574873	0.1848452323405043	0.274982231842464	0.162791484037711	0.5191777461782646	0.07374128009109995	0.008334474089546627	0.003470263805855238	0.2003170489700374	0.02195937135931781	0.02044109156423391	0.1481984223502314	0.2138494582251385	-0.475517093504106	-0.04999568259501426	-0.07092911140662543	-0.970291813725187	-0.3420875422594384	-0.01326397145921629	0.1414302702737279	0.2791940499439263	0.1643502148346157	0.2873328492991167	-0.06296847622034032	-0.06898060694168744	-0.04264335987750089	-0.4878067843466843	-0.3421939456826963	0.2688220724998335	-0.1358436971194796	0.005152435077770793	0.1699552513462944	0.06107686979696324	0.1286327354747036	-0.07592718950034968	-0.1845854007427158	-0.1276400190200114	-0.09870422690110058	-1.028531151014496e-15	4.449506027610332e-15
0.29	-0.02408855590157861	-0.03120161599771608	0.04305266818494228	0.5956859304024836	0.9382412284321933	0.008799505474463563	0.4282266790042203	-0.01857529139028433	-0.007887262076124554	0.02092713913964203	0.07824215516832742	-0.07141320997627433	0.001702062696818003	0.05460191375390366	-0.08327832228618974	0.9465078759228412	0.1008724305793484	-0.9465078759228417	-0.1008724305793482	-0.1345376015768521	-0.1083101736409952	0.006914605974299159	-0.2430478727324612	-0.06469516522077572	-0.03532570244789447	0.1217678461691915	0.1465574765861407	0.6964248093857403	0.6312367568455198	0.09093506965758094	-0.03272392152912099	0.09547767921383911	0.07093577297551935	-0.2428653748707297	0.192610633836934	-0.606091363767625	1.239158612839625	-0.05968119469868566	-0.0111403430317348	1.928263142518777	0.6360019398391743	-0.4140865780798785	-1.653568119280587	-0.1038435400419211	1.052880817391016	-0.214720934459817	-0.01244107057820547	0.6156732511944611	-4.496926651071524	-0.8108361499056341	4.496926651071525	0.8108361499056352	1.678341669268619	-0.5222906341894016	-0.1564940561635619	-1.323067898278359	0.4838441339765018	0.2850347085373626	1.088749307991841	0.7615674339213346	1.572397103946909	-0.3351643641707601	0.07893680310329623	-0.7733299185543018	-0.9609509736198681	0.111675870363026	0.001017319581821097	0.01787696945034219	0.001018314158733339	0.01410482460998224	0.001002553135846436	0.00419978738129154	0.001003942734813301	0.006580296101866713	0.001697208384184031	0.03777448175189549	0.1650146910297697	0.1319422725471512	0.1845494459431731	0.1859497827461022	0.001325914199963125	0.007855745562429723	0.003290271229167886	0.02930275063331331	0.001024242913241072	0.02945648496328298	0.001091786668779923	0.06732527749332586	0.001014477422644617	0.01707967408912013	0.001012158764600006	0.104147702997202	0.001004203441575173	0.01378418502297593	0.001004305063074405	0.006005663727522407	0.001296812235245214	0.01991910598124734	0.3554997564026635	0.3436929665454154	0.001014102588651824	0.01618004679987534	0.1935847847520157	0.2007738271514138	0.02232440792767893	0.03584012886762845	0.00101415739306669	0.005414804716693714	0.001034929580448838	0.009538992714555671	0.0712912790877397	0.08379749027999119	0.02908209131490348	0.08785645454537618	0.06659666860787897	0.05427616206821933	0.001002157937284753	0.01150541738025802	0.004352985972570615	0.02727410858561477	0.02420801542596263	0.04213295357378348	0.0010040538818258	0.003699588869945909	0.001875563260637734	0.01935090490111379	0.1867278996338799	0.2012185060776268	0.008612245718947196	0.04882824137068183	0.00100814571092614	0.001568999487924754	0.00101312838649212	0.006679344247311507	0.001003398920240578	0.0061095881891828	0.529919510312357	0.5315170634769404	0.06923047616711278	0.05465719688158009	0.00138075365130181	0.1468557038425243	0.00100199487635762	0.02876193474524703	0.01698136705325928	0.01927382198988692	0.01399144225685519	0.01343799198471643	0.01305213342970652	0.01145241965097989	0.07861264587847926	0.07175753854683101	0.07813888160924558	0.05606393742764181	0.01820379444148301	0.01886046280213721	0.03526500042192448	0.04330306881513943	0.1096602160947003	0.1268910262922635	0.1315969164381104	0.111642728440875	0.1254671203289809	0.1264381781758712	0.006619402299484024	0.01332493738671247	0.01676871552411564	0.04495352071130301	0.01961241509545083	0.04534415002290253	0.001174335563726195	0.06052560917548064	0.001029517669790964	0.01534533633570682	0.001009721414427229	0.02209747995727991	0.001008354947016146	0.004006323473301656	0.001004020364430091	0.0114582370468071	0.001006988163082862	0.03033720925171045	0.001408576722239982	0.02861589181570191	0.06213406315665804	0.07219975852182194	0.04058279208950628	0.03717211329076672	0.001266289941095415	0.03276400220026939	0.02192217759131564	0.02473869966602571	0.04274677415266444	0.04049408380450007	0.02808703390797944	0.06681652935049932	0.003624178804025152	0.09570313120357557	0.1377822334022025	0.1093863056416895	0.001019161446718087	0.02632066350303822	0.05465997115598316	0.04676893987431761	0.02239726293761904	0.03497487094690987	0.001794183404022018	0.01401117640366023	0.001879634636088201	0.01976959007478392	0.001048950959995649	0.05153482713481668	0.03842788921484875	0.06328106822129496	0.0226641575942549	0.009996003893471812	0.03181428685668197	0.03698349477888989	0.001002336376233734	0.005573337707211834	0.02159537515180867	0.04783143994747893	0.1063540444582882	0.06953063966496048	0.001043314474714979	0.118378402602984	0.002006518750533125	0.04345262052457761	0.001012639598725908	0.02559153885718149	0.001004394925614514	0.0175489389467582	0.001008389925855795	0.01413921976632453	0.02200195211860542	-0.006270766347594238	-0.008650760376680779	0.02317021134578378	-0.0009061049694340699	-0.01720348040921306	-0.006358325039935252	0.004878628956102349	0.00101891087002515	0.001021779997851828	0.001002437282426354	0.00100368154958716	0.002929408976053475	0.1682297120891767	0.1817323751192494	0.00102213904217433	0.001021745796616728	0.001021149662267178	0.001051803003333122	0.001012756261583951	0.001014938348971401	0.00100514435515976	0.001000597433474685	0.00100139068228064	0.3364160565436103	0.001013957873385138	0.2242119815033658	0.01499225387987364	0.001013540782740923	0.001035194526032344	0.101475880025149	0.04566425417738205	0.06464115754621345	0.001001950229309517	0.009734159967241517	0.02722013222563213	0.001003644981402635	0.001135103036185135	0.2004043798817987	0.01484690364848346	0.001007160901005738	0.001011542615528295	0.00100362620489672	0.5727728042701614	0.05150692869463117	0.001036005549560888	0.001001957916985256	0.005916395045021572	0.004740334441409597	0.004569679870961549	0.06801544460874837	0.06876304787584581	0.01109626932507789	0.02956787157714545	0.1010028685008386	0.1282006130723523	0.1213467626979469	0.01368423912439697	0.02815433148070897	0.02276539424435849	0.00124071220155503	0.001036646720054677	0.001010764176902152	0.001007247087676505	0.001004259292242698	0.001009226555942135	0.002499689920529671	0.05066569691740391	0.04066384131208045	0.001031852767219722	0.006898104152715813	0.0351116503580238	0.02932569388793355	0.005191642906463475	0.1362716780853187	0.001017763628403272	0.06204690264145367	0.02249271263062698	0.00102278104470064	0.001487527158800636	0.001046567938605059	0.032956995844801	0.0278572330092555	0.02818589313184376	0.001002518881001702	0.03213772159081379	0.1015514748899386	0.00104964538572855	0.001022536219219779	0.001014622919068361	0.001005103949337025	0.001009812003987855	0.02324114934037824	-0.004088309846343203	-0.007859790005829346	0.02377266364733577	0.001225794443085718	-0.01602262774178984	-0.007096395983508579	0.005389914120856887	-3.211612084592819	-2.108912269605296	0.07370287207043791	0.05133844580567918	0.01652763623585783	-0.01777841100999681	0.09971509958297163	0.0007359281497443813	-0.3294620727536312	-0.01708448237456089	-0.1810999518190647	0.00315895463897026	0.06002816895383705	0.02017218380834439	0.3744647576469962	0.06115907614431761	-0.007895353607230675	-0.08057022983540678	-0.3317193048579542	0.01700778783064559	1.3733544991272	-0.4693094099481185	0.02442122316290211	0.01800528550716088	1.352728580925519	0.4356905419833775	-0.1386016319277984	0.02290435282755399	0.3827218256809441	0.1924340500653501	-0.004966529025449476	-0.05889350120168921	0.7293991778883986	0.3998036881463225	-0.007917131155397892	-0.008689105660283365	0.02197150145224289	1.338649271650528	-0.8043185794927957	0.2480437568521701	0.09213240938165704	-0.565200522060613	-0.4128441146406764	-0.337621092187969	-0.3839304804975393	-0.2455981403107763	-0.33779361869082	-0.2011440483134207	0.04551745871675364	0.2191725891980251	0.29211550297133	0.423542103758707	0.6765679881020552	0.1321914136605816	0.001557707580197928	-0.000638209710714996	0.2128553288053086	0.01772000218248887	0.02301571839902312	0.1203650197332434	0.1255374454789565	-0.4827643243285039	0.007241641430093483	-0.07683029534564412	-0.7662952143420062	-0.3446348691858811	0.02786494736523699	0.1219630921536857	0.2920262440951091	0.1596132995161138	0.6973059896598746	0.002379465820952761	-0.03168561520356487	-0.03245841139357488	-0.477191427170313	-0.2713932324670097	0.3527439185429417	-0.1225992710995097	-0.002770028047307479	0.3179574672951043	0.1262577318257893	0.09546160301254218	-0.0493470002289132	-0.1974943847146158	-0.1368132372089357	-0.1057025608381969	-2.88032065370246e-15	7.642310836995147e-15
0.3	-0.02638402741317594	-0.02949292052946538	0.03682666017094855	0.6080818874831037	0.9375078057599273	0.008661707554590238	0.4461508877342888	-0.01253482770850084	-0.01174197118294747	0.004681338288406858	0.07728201677774763	-0.06064878352788412	-0.0006606426761887109	0.0548136589584403	-0.07689128598930356	0.8990420441396469	0.09367096844329739	-0.8990420441396472	-0.09367096844329748	-0.1176702647272342	-0.1136212900076733	0.005335587304351844	-0.2559930880152662	-0.05978740895420174	-0.03246846526015319	0.1307014417892782	0.154712489733365	0.7121366873474332	0.6279497472136738	0.09135184769556183	-0.04062232047999341	0.08641282711218071	0.07221097751226299	-0.2175430651183667	0.1490511276790596	-0.6394959726149007	1.240320566647735	-0.08709329836154482	-0.0161324227138775	1.657001134567947	0.5700308697635774	-0.356919549586372	-1.593096511092185	-0.08807555384570402	1.099467644731528	-0.2559056738206678	0.05381052218457924	0.6619429134292841	-4.99102393644975	-0.6261620217940698	4.99102393644975	0.6261620217940699	1.695043832341367	-0.5388944170594963	-0.1585792904566211	-1.267148947461478	0.4963283654693459	0.2865852950624892	0.7022260253951832	0.8726303655882588	1.567050329689698	-0.3192231728027803	0.00420428281748121	-0.803221757456039	-0.849213690513017	0.1434964760704794	0.001018270142848973	0.01831510131294085	0.001020580540313013	0.01456633145267512	0.001002473787146329	0.004216194901445976	0.001003782255380604	0.006434641818457132	0.002723820179996949	0.03896656349125942	0.1661894236894449	0.1314137254568741	0.1832465738310282	0.1824848469967298	0.001178481006522524	0.007724174209053566	0.002200500796597286	0.02784324094753916	0.001022268243903088	0.0294967020652909	0.001072155411695764	0.06796045936650394	0.001013362273754041	0.01728868053139675	0.001014166540798789	0.1079315646176755	0.001004891279942329	0.01440979301305833	0.00100252765438782	0.005904619810590837	0.001154957002319509	0.01943105305884836	0.3491608916168673	0.3416110079045954	0.00101398180293634	0.01629569065131059	0.2080356631975827	0.2146418138483225	0.0170057536441568	0.03039443125632984	0.001013781942925244	0.005653274506721762	0.001035002694300254	0.009648492247886531	0.08774789826632777	0.09686960722360012	0.03930781628080813	0.09227218865358972	0.06498385165817633	0.05246491428186796	0.001002031747188355	0.01177728598015497	0.00872966969049108	0.03187888252573579	0.02586214687488775	0.04377691690821955	0.001003795022196977	0.003883430277972146	0.001496945983142083	0.01890321033978939	0.1934458963544031	0.2090596669949395	0.01301201551228136	0.05306964787463166	0.001007561810337501	0.001501078618039073	0.001012154364714184	0.006599830763988997	0.001003558959076832	0.006343170281148012	0.5457450791308281	0.545486781311289	0.05917522915728893	0.04663851673175578	0.001214990445979551	0.149460200981589	0.001001975135765673	0.02978231814036578	0.0104508581667437	0.01412044050351761	0.008601249840244251	0.009767910767961289	0.00807128427658628	0.008425419811711523	0.07264223909585799	0.06787334789333174	0.07297771223665463	0.05369322921351009	0.0133275887127262	0.01513421181739401	0.03163099176794423	0.04098526803037291	0.1052975188123072	0.127497535708982	0.1303172693543934	0.1140530620098224	0.1238265690348545	0.1295390754405819	0.01207912213023742	0.0183031349771221	0.02458246661258267	0.05229843744370689	0.02186552790662246	0.04695284225489687	0.001227531395867251	0.06054061328650611	0.00103512220349001	0.01533556834389588	0.001010709281527107	0.02431215622424938	0.001008044604169857	0.004183781600528891	0.001004160293483687	0.01165339795618843	0.00100867343121342	0.03153577802954097	0.002347044035937775	0.03055429127242524	0.05555025343894949	0.06725127961842373	0.04089746342135032	0.03752262345833795	0.001154481047678644	0.03213061398333771	0.01332182083133187	0.01781616835150089	0.03806439950328084	0.03696068674374227	0.02917943101779236	0.06735786901077263	0.004803462776385928	0.09678640280725515	0.1368995323329205	0.1120961592689795	0.001018394717388876	0.02787670663568513	0.06069750836074622	0.05576539368620649	0.02266703010235196	0.03522128561459471	0.001422279577882732	0.0138609188755629	0.001662770853144864	0.01950158401602519	0.001048164050103276	0.04687389814720488	0.03532670021450697	0.06078072170212389	0.0259120857495789	0.0139670472886621	0.02959069242010924	0.03570549971635949	0.001002542099854119	0.00552816558597845	0.02902697884993636	0.05173788766237478	0.1042443302742595	0.07107223785574976	0.001048034603852629	0.119209553178526	0.001532930359303155	0.04322734785320202	0.00101397215525916	0.02358951728916745	0.001004873959296756	0.0161569325159162	0.001009354857063302	0.01306916785008806	0.02356697162195244	-0.004029587098191822	-0.007881932969631394	0.02377935548954815	0.001756943254504074	-0.01597624399679897	-0.007084110119804592	0.005178882917401713	0.001019576293328511	0.001023929115442879	0.001002352638702068	0.001003556427201832	0.004489997662835865	0.1679887354662731	0.1805196644917391	0.001016430682377909	0.00101264557005215	0.001019403117110184	0.001050257881741897	0.001011725990451006	0.001017340575077674	0.001005986717814792	0.001000608312480758	0.001001303895681218	0.335612561667991	0.001013774788376005	0.2399793341070893	0.007898558052825994	0.001013257546709703	0.001035001377759612	0.1166546646827286	0.05597343992184912	0.06152562042857043	0.001001855836235329	0.01629440438428785	0.02821716762119152	0.001003421897142962	0.001051613957119712	0.2083969752196615	0.02015378276015021	0.001006764754852823	0.001010784028299553	0.001003807861141913	0.5919895998567146	0.0419414356772106	0.001035050134579323	0.00100195080633816	0.001058391507480584	0.001019731239782742	0.001039259838413643	0.06203727546658883	0.06397999312501149	0.005390215658192168	0.02558562920235779	0.09741759286059622	0.1285144990242097	0.1213869100060694	0.02136679309146073	0.03755115751579814	0.02570201230582055	0.001316885318262177	0.001044432775413446	0.001012502909171757	0.001008038281454322	0.001004349213857683	0.001011405186774022	0.003984655246025822	0.04438587605930269	0.04174405458250315	0.001034508407573081	0.001079819108604105	0.03028313525704265	0.0313114472960792	0.006739798198732026	0.1349591415454312	0.001017422760799295	0.07325286218094489	0.02333667412080289	0.001016636329950449	0.001384567668415837	0.001047843616302829	0.03055569045593736	0.03104732288155485	0.02603785284507154	0.001002940354033893	0.04179584739995409	0.1009473772969407	0.001055643003060848	0.00101726457638904	0.00101597984950243	0.001005598486893257	0.001010818697225136	0.0252949022660836	-0.001759046474684217	-0.007124177044465553	0.02439184555441881	0.004685565884155304	-0.01472581571185794	-0.007803752267804009	0.005373621276975531	-3.054973159289314	-1.924364188268656	-0.01542767829344044	0.03613189413701267	-0.02821444838378566	-0.007484621139259899	0.1393005814102151	-0.103799821371524	-0.3641683194175125	-0.01114674741544251	-0.1236289248217252	0.005364692335533053	0.06808818071677711	0.02158658428258109	0.3820537550476213	0.06387870984664229	-0.01529210226217638	0.006142121662023134	-0.08292748659032692	0.001126145477610446	1.40067211820836	-0.6131214957440416	0.02243314458475755	-0.002905709755432387	1.257541034149656	0.4500950265063873	-0.2206510169739588	0.03131068286812407	0.5176397410198834	0.1413403338642019	0.06487855679124921	-0.03060139698417109	0.837807909188606	0.4391103500722273	-0.004337472372100532	-0.006298543839642101	0.02442861364382555	1.457903752257902	-0.8026526497656811	0.2725720733263954	0.1173432050513672	-0.4695322193805412	-0.325417755403763	-0.2721957067920684	-0.3962425109177685	-0.2306056245597844	-0.4098460910710963	-0.2664089562052442	0.07357626648575298	0.2647729602984881	0.3318269851448498	0.5496583524961475	0.7841067840484298	0.1893281298400064	0.002775549334921142	-0.0006291297358972305	0.2310171877783604	0.01862982131452571	0.01410168712788746	0.1247121595765806	0.3071258484915642	-0.5103154365901161	0.06253667740938594	-0.04327052179194183	-0.6293935352837409	-0.3650170123348285	0.08268480838950634	0.09313029149229123	0.2389616899861262	0.1509391155762647	1.100925901257539	0.04273867968698864	0.0008390561955510937	-0.02091666639419762	-0.4526780304235538	-0.234292781789727	0.4424245596772612	-0.137728720671282	-0.005378777204708712	0.4628065541721221	0.1801865688271077	0.0724641204049095	0.009704321336021634	-0.2014112409284748	-0.1407083676719008	-0.1074292079358906	-4.068390247475855e-15	8.059508889171495e-15
0.31	-0.02847797266318229	-0.02818130164997621	0.03024476772416522	0.6204989230733026	0.9364987082968691	0.008483318174092463	0.4613849730731633	-0.007179486508096574	-0.01505767043984601	-0.01088952149781011	0.07643338125849863	-0.04946182727799155	-0.003360820328300227	0.05561001372596035	-0.07002289211974283	0.8467433274555293	0.08838521572958352	-0.8467433274555302	-0.08838521572958383	-0.1006295261332317	-0.1190574193142945	0.003760027521323248	-0.2683442984275001	-0.05479414183845896	-0.02957068709300422	0.1362033621368227	0.1640817448513012	0.7276807078750358	0.6247294743892637	0.09121695609520925	-0.04864092410364387	0.07846274976269062	0.07379088573983811	-0.2006537143000124	0.1126453882115367	-0.6748515658184677	1.243515153087394	-0.1145453340870976	-0.01940866810481836	1.389160898140712	0.4993206028028296	-0.3029139557645131	-1.524536181127351	-0.08081098642969534	1.132265559227187	-0.2838802797906011	0.1049895496546803	0.7095285797748676	-5.463993931788979	-0.4352105647150906	5.463993931788981	0.4352105647150901	1.714016121968907	-0.5471898428661893	-0.1553813167243618	-1.200676150720892	0.5013942512462684	0.2936032933467368	0.4135321850433372	1.001153394056741	1.537928881818912	-0.3298999647639979	-0.01300945821044987	-0.7947391311351385	-0.7417615737795096	0.1720290034202869	0.001018466459847319	0.01873119156303357	0.001021304414728905	0.01501364201559658	0.001002381754747615	0.004231147530929124	0.001003642014718186	0.006292145813581941	0.00478680453723048	0.04095016717197302	0.1670103368553496	0.1300181347186613	0.1820926088202049	0.1786897616345052	0.001098449660012879	0.007646964726399768	0.001618787502980375	0.02681004694385957	0.001020493760357644	0.02954697104481442	0.001061491037553775	0.06863155767203495	0.001012477330014803	0.01750701933658131	0.001017763416137423	0.1118092200262913	0.001006941668743852	0.0150712230239019	0.001001596575739524	0.005815131258288589	0.001079683542604272	0.01907246849398515	0.3466824751509585	0.342356951105577	0.00101375366916347	0.0163989629054207	0.2217131103590767	0.2281344880925264	0.01176537850244575	0.02504432902236487	0.001013501044485896	0.005896243111100765	0.001034688959132544	0.009751528188661165	0.1024649731385124	0.1091629791911773	0.04901033638191244	0.09682137707390437	0.06224463060105244	0.04988899176800087	0.001001938136513099	0.01211582791881077	0.01410441325106181	0.03724393937505732	0.02676078765258056	0.04466586697849937	0.001003579700180894	0.00408128229991126	0.001275479254098466	0.01860533541353098	0.2011050876306704	0.2179734710580322	0.01762521341658537	0.05742784947785395	0.001007084361365651	0.001436925711070972	0.00101130651675498	0.006519604012728481	0.001003758719382563	0.006611298521853119	0.5630812081069592	0.5606048323910192	0.04980375213873396	0.03889662924448068	0.00112908486085141	0.1522478657315931	0.001001971316308522	0.03089311211607026	0.005907717219147722	0.01046762000550388	0.004926696182114336	0.007240819768348432	0.004658582350250578	0.006335652351961732	0.06586786642748803	0.06333812185995487	0.0672909056361319	0.0510632536380396	0.008949955126883539	0.01175964107259974	0.0278237626768614	0.03827211232235828	0.1006901863730074	0.1277354271342548	0.1308821984727885	0.1169469730477417	0.1246465026901559	0.1331814085818493	0.0187342130861865	0.0244079223232392	0.03314501586653287	0.06047040036979067	0.02392372512322337	0.04871695693048075	0.001281333637633306	0.06052643119866516	0.001040109748216102	0.01531234667388362	0.001011308176291671	0.02669082004188344	0.001007741067601041	0.004479302921367601	0.001004317972208158	0.0118146806487485	0.001010409949521005	0.03260203359033622	0.00939901493738473	0.03874934650371571	0.04886563928029194	0.06191471403116256	0.04122383663991821	0.03801284869578191	0.001097489403198535	0.03158157244253876	0.00743590450031896	0.0129693067565452	0.03312082162078491	0.03320777085228509	0.02911633427508969	0.06741567141215693	0.005137646276120362	0.09725106609812684	0.137089927827502	0.1147470950328467	0.001018251948829503	0.02931763800187502	0.06894358820460098	0.06788707003077601	0.02320249814949052	0.03575196601947223	0.001223338527823588	0.01385322151133131	0.001500625595899972	0.01928653657669828	0.001047787864417402	0.04244626597507502	0.03251584823287394	0.05855132356422859	0.0287829694358475	0.0186069764121027	0.02731222249841703	0.03430299555959816	0.001002716600722392	0.005472931803210953	0.0368788123186716	0.05650112160050322	0.1040944448965165	0.07303472069533866	0.001052675079456708	0.119786288691046	0.001280136659283343	0.04320893563381425	0.001015332488297069	0.02155734843027906	0.00100537229117495	0.01473418041644746	0.001010361217735542	0.01198186258988904	0.02600771555579136	-0.001679821914441835	-0.007094802778453664	0.0243776467054593	0.005451072837830844	-0.01471274749040903	-0.007682108248681748	0.005244307460664165	0.001017904625322633	0.001020474468351671	0.001002229579531932	0.001003445001451674	0.009044623901191569	0.1686253571437068	0.1798918479430595	0.001014009017985711	0.00101008045111751	0.001018007209882432	0.00105050221342346	0.001011412832138692	0.001025031743328221	0.001011688834082141	0.001000643969510069	0.001001320658704289	0.3469181457525787	0.001013297497876463	0.2503622534200706	0.004465536751238464	0.00101316738783387	0.001033821812108653	0.1279512592308191	0.06465680157881162	0.05638858968115218	0.001001827927644288	0.022979658617617	0.02740840786558073	0.00100329954252813	0.001038776874290513	0.2190667877062089	0.02481677874064298	0.001006437497725136	0.001010119669039792	0.001004100916539358	0.6150527049427941	0.0349652655317435	0.001043497829391105	0.001001981331606712	0.001038064325329209	0.00101384188912994	0.001026965420704364	0.05289284416634234	0.05644815533593652	0.003230679267103881	0.02162942706298923	0.09143489429733057	0.1345281357629808	0.1297469996526243	0.02998067535524034	0.04755196084967083	0.02668742570007282	0.001354713341708233	0.001046035264157381	0.001011447946054573	0.001006906442486385	0.001004594468809581	0.001012904130291753	0.02780713610229317	0.03742585385781786	0.04149899944059078	0.001041233479481227	0.001092998605997108	0.0248179079395246	0.02710644194894786	0.004430349704922293	0.1394909478776479	0.001018679213292123	0.08478806616795534	0.02420198467821279	0.001015545862768018	0.001286634274869795	0.001047017852018349	0.02812330577252786	0.03291057015456272	0.02357036145656011	0.001002862532968528	0.04955899673079419	0.1064297610612993	0.001059080701250303	0.00101611842535142	0.001017398317433431	0.001006138300570066	0.001011907595621673	0.02901871012136489	0.0007333229176307316	-0.006284173174362734	0.02496457884218903	0.009757607984129439	-0.01343879640670359	-0.00818279116219924	0.005206280950894813	-2.989798692241139	-1.798490583383285	0.07008094467875232	0.04909526915131245	0.01638061571281705	-0.01795046977259399	0.2518866402605894	-0.1682962578556799	-0.3905352796291231	-0.005216370591617567	-0.08775191783983483	0.005015845208155787	0.06670896055277412	0.02201429955193308	0.3936811768363644	0.06841786087580233	-0.005725928572596611	-0.05542474615460584	0.2491033812132943	0.01478540082339646	1.295468498105507	-0.4730996233439735	0.02484389026279262	0.01684849295547757	1.201050493357992	0.4603104475221705	-0.2927015569207159	0.03567052041241261	0.5544308897073622	0.04225586050766166	-0.003671851299461317	-0.02701648847852102	0.9445990711770315	0.4323813187124497	-0.007542300721090014	-0.00897236096384516	0.02875672266674918	1.574711866710844	-0.7408773309949858	0.2839727607064771	0.1089110052479638	-0.2688472364478752	-0.1853676008202834	-0.1517021617060896	-0.5070992995545597	-0.2955836616234163	-0.2806242222720362	-0.2801055408149347	-0.02751616052101865	0.3217544054670771	0.407738422219755	0.6622785661343619	0.8486285661932423	0.1613429118487158	-0.005519352326148512	-0.003966319605786398	0.2501637538553387	0.03871987672021907	0.01625084982753416	0.09329246558873779	1.269573059859958	-0.5579433895235014	0.03862224231618973	-0.05919488637806029	-0.3533179686696387	-0.3864582209588304	-0.06516035400617588	0.007802278908089682	0.3041500444387461	0.1366050244415583	1.326451770672522	0.06289636189084911	0.0004158244943388737	-0.02108676736363177	-0.4321480444546307	-0.2134055658364722	0.481867886005887	-0.1459012130253091	-0.005573409331470793	0.4872801600683446	0.2160344342618744	0.04182572193606013	-0.004680489590383144	-0.2045610268025384	-0.1437952267937215	-0.1098543079767596	-1.475018468986778e-15	6.853043853176361e-15
0.32	-0.03038525628754359	-0.02725255796535275	0.02337024787304846	0.6329607625787679	0.9352205162813791	0.008276269898087238	0.4739210049957771	-0.00258275100273137	-0.0177341233776658	-0.02587860003368824	0.07568260832066037	-0.03811663326373158	-0.006333256737317137	0.05690403231848563	-0.06274486000795977	0.7898566748755608	0.08488231627367361	-0.7898566748755611	-0.08488231627367356	-0.08337169757765496	-0.1245422548370239	0.002250987958442308	-0.2799582713443747	-0.0497781400579195	-0.02658374029363317	0.1392795683087478	0.174734212335644	0.7428187671035664	0.6212503764646997	0.09145512142490345	-0.05640190637990862	0.07155839974869987	0.07564243426018283	-0.1802107399886549	0.07247608870635948	-0.6980214534816018	1.249281349701014	-0.1409122088522886	-0.02186420181536783	1.117390451315684	0.4183097307561889	-0.2290702857710036	-1.47674026102367	-0.06850303756330091	1.131115197604971	-0.3103574253551745	0.1533432872104092	0.74387056187412	-5.908611115619949	-0.2695913702332885	5.908611115619949	0.2695913702332886	1.738461824656308	-0.5486356602811053	-0.1452752464190415	-1.119701448389802	0.5008752984288707	0.3044190215069735	0.2170831902714543	1.129272838868886	1.485858069875695	-0.3709881928349988	0.0788156688266765	-0.7516974879787475	-0.6400682234131068	0.1978245346244409	0.001017728339003821	0.01914542453389515	0.001019938041453389	0.01546353784976279	0.001002274201085748	0.004247320044396384	0.001003516188748515	0.00613691462426382	0.00807397473384051	0.04389362600702441	0.167758897397409	0.1281882416680692	0.1811382184597985	0.1747604108721136	0.001057225418398536	0.007601422367717547	0.001325912971499639	0.02599336175222918	0.001018908648576724	0.029603553802227	0.001056282975042366	0.06930618818081946	0.001011878417109164	0.01772762897838683	0.001023408374894077	0.1158092651576364	0.001010818814115077	0.01577836160166374	0.001001149109520263	0.005727694831620594	0.001042059647623697	0.01877124390534559	0.3487509599940689	0.3469328206173937	0.00101340089643192	0.01649654057735825	0.2340079592893466	0.2405032991598909	0.007363913434680309	0.02060842534353675	0.00101331556202266	0.006123818591431215	0.001033942115869676	0.009852174007928947	0.1154498232924147	0.120888959770605	0.05809405420318943	0.1014897534033464	0.05841264814373397	0.0466475217210285	0.001001877393561536	0.01247615269939232	0.02006047277954354	0.04294868553713817	0.02684416398221157	0.04473815772469952	0.00100341088525835	0.004242719274054078	0.001158246940777933	0.01840202261254327	0.209822863863484	0.2279445717734246	0.0222233631318005	0.06171430121168053	0.001006682045323933	0.001369248769621337	0.001010550456797623	0.006435872453683975	0.001004005150682762	0.006909498497877579	0.5820274271865968	0.5771611267059595	0.04139214143533285	0.03191792044574228	0.001090356543122678	0.1551198938763586	0.001001984677938353	0.0320424465484898	0.003573717765726505	0.008587188650027222	0.0030524621152194	0.005953215625531991	0.002916762411045024	0.005272489046615003	0.05795293567425411	0.05780542982632904	0.06072512380079007	0.04777767255925875	0.005633480134121067	0.009210604084287349	0.02391922748186796	0.03530549010573358	0.09546705030977792	0.1269168489167739	0.1336555870382913	0.1206430532827998	0.1285445659772799	0.1379158194672005	0.02624779866606364	0.03136829528799243	0.04225116484728318	0.06923786406806372	0.02546120151456229	0.05013666262331016	0.001327143920386487	0.06043207853151045	0.001043403990264661	0.01525721964499327	0.001011079736188843	0.02942439486349113	0.00100702317350705	0.004923087812272273	0.001004519461045668	0.01194033492163929	0.001012027616912034	0.03349669760144323	0.0244719212331056	0.05469950971147691	0.04197805013451707	0.05607349765473706	0.04128446257761968	0.03835734574938701	0.001072361246712848	0.03109357425556758	0.004411180516338045	0.01048302527885189	0.02788645084590498	0.02921368122455166	0.0270825496535229	0.06617394141277753	0.00415820795967432	0.09710244662993528	0.1390274174691737	0.1184376517907839	0.001018809123460944	0.03059596446011872	0.07853058707523777	0.08235527715998063	0.02389557466917163	0.03646919206446753	0.001123267715626404	0.01392512243620883	0.001370525967739338	0.01909996977511443	0.001047186795127578	0.03824494444906595	0.02987018117261191	0.05647623598445763	0.03116193905076906	0.02353053742867972	0.02493413272431867	0.03272489340897674	0.001002764876652245	0.005418588799695685	0.04458335191376363	0.06143228939603653	0.1063132506321	0.07546741524441451	0.001056713881348367	0.1200249224139812	0.001153061347525548	0.0433078635738646	0.001016721899117845	0.01950752683404709	0.001005891373852969	0.01328196448860084	0.001011408865524642	0.01087563241309331	0.0293038354372585	0.000765012741684806	-0.006272423467992538	0.02495889930260979	0.01006381076558917	-0.01343356911817616	-0.008134133554571259	0.005154555424364756	0.001016232957316881	0.00101701982126061	0.001002106520361801	0.001003333575701458	0.01359925013954718	0.1692619788211404	0.1792640313943798	0.001011587353593171	0.0010075153321826	0.001016611302654503	0.001050746545104972	0.001011099673826264	0.001032722911578932	0.001017390950349896	0.001000679626539565	0.001001337421727601	0.3582237298371664	0.001012820207376958	0.2607451727330516	0.001032515449651058	0.001013077228957954	0.001032642246457681	0.1392478537789096	0.07334016323577409	0.05125155893373388	0.001001800019053321	0.0296649128509461	0.02659964810997008	0.001003177187913337	0.001025939791472614	0.2297366001927563	0.02947977472113579	0.001006110240597375	0.001009455309779924	0.001004393971936702	0.6381158100288734	0.02798909538627646	0.00105194552420296	0.001002011856875308	0.001017737143178139	0.001007952538476791	0.001014671002995092	0.04374841286609564	0.04891631754686159	0.001071142876015323	0.01767322492362066	0.08545219573406507	0.140541772501752	0.1381070892991794	0.03859455761902082	0.05755276418354326	0.02767283909432506	0.001392541365154237	0.00104763775290148	0.001010392982937891	0.001005774603518949	0.001004839723761397	0.001014403073809123	0.0516296169585604	0.03046583165633293	0.04125394429867858	0.001047958551389439	0.001106178103390475	0.01935268062200628	0.02290143660181655	0.002120901211112692	0.1440227542098647	0.001019935665784816	0.09632327015496586	0.02506729523562245	0.001014455395585393	0.001188700881326198	0.001046192087733853	0.02569092108911857	0.03477381742757066	0.02110287006804865	0.001002784711903437	0.05732214606163429	0.1119121448256579	0.001062518399439786	0.001014972274313775	0.001018816785364334	0.001006678114246465	0.001012996494017992	0.03274251797664617	0.003225692309945684	-0.005444169304259912	0.02553731212995926	0.01482965008410357	-0.01215177710154924	-0.008561830056594472	0.005038940624814088	-3.029974003392426	-1.604541003069474	-0.01579913413533073	0.036648948384011	-0.0279704715823686	-0.01003165802836965	0.3312716122768807	-0.1906602838474376	-0.3910213994509179	-0.004813322619214327	-0.08032716241206095	0.006627447912486375	0.06879462136668317	0.02204075160661489	0.4065316995954036	0.07302042323207289	-0.01488167713850488	0.0176141169055975	0.6830577755766619	-1.277095694860097e-05	1.175899482840301	-0.4302817847181529	0.01935451977690867	-0.003383734053802774	1.144062756519717	0.4739326083318211	-0.3537605235950305	0.03566725125345332	0.5855776035712875	-0.02199153095073859	0.05759554723117808	-0.01168896727499416	1.049267239648381	0.4247603761925957	-0.005042279268900353	-0.00699950539657009	0.03044296070807897	1.745552399299932	-0.6500169120584037	0.28944475227869	0.1250512963939672	-0.115054390875089	-0.07752038404360716	-0.06687487591249931	-0.5957357109646413	-0.3617267252220009	-0.2447393397727394	-0.3171022579267084	-0.1377176620638148	0.4252067997262099	0.5502425339616047	0.7207754762280323	0.9032069384853447	0.1204463332892067	-0.01325856652904453	-0.007010201511590553	0.3019993885728023	0.04828253532763087	0.0069760031972586	0.09039384963916823	1.858147443784302	-0.6112455944217764	0.0333910406404879	-0.03106185102679795	-0.1572775118323847	-0.4132517595869686	-0.1772216717632763	-0.02952626032053045	0.446885888800141	0.1184181339875237	1.570232058184662	0.08004780771137955	0.01675871402076393	-0.01522053642417636	-0.4074159011995098	-0.203430670164141	0.4991509383045886	-0.1728483194422264	-0.005200621354230231	0.4963933256530942	0.2742289107244216	0.004843762487463391	0.03317235322420545	-0.2049417883974194	-0.1466011333478065	-0.1112141912554648	7.089050213074665e-15	3.082900256910449e-15
0.33	-0.03203791305650982	-0.0268062638858413	0.01638766994554056	0.6454945666224025	0.9336866826681456	0.00804466319415886	0.4837185322714994	0.001120701995887004	-0.01947143317003868	-0.04058741151138237	0.07515292568228935	-0.02701154791306306	-0.009593362763529579	0.05873614150166222	-0.05525345857538352	0.728744482778933	0.08274156978326204	-0.7287444827789339	-0.08274156978326286	-0.06584149866130271	-0.1300176618896531	0.0008775447891452115	-0.290687538854105	-0.04478593835655769	-0.02347761076005571	0.1407374629400241	0.1861136394272339	0.7573490123643436	0.6172192182994461	0.09319406683680059	-0.06367959569492425	0.0655655562514406	0.07800873819612923	-0.1519925815227901	0.01579123177414646	-0.6954693964079638	1.25790883299432	-0.1656830024406018	-0.02444994448863784	0.8455029388771238	0.3221439690050024	-0.1120756602938949	-1.465905233043126	-0.03630919199111896	1.084103635630742	-0.3386876510098309	0.213144360576054	0.7507677112986627	-6.305963837743648	-0.1644476759168919	6.305963837743648	0.1644476759168954	1.766960155351832	-0.5456137780107887	-0.128739368324762	-1.025880426683818	0.4968535703995793	0.316439740588838	0.07032161406454789	1.130745215003173	1.420264426540361	-0.4362754693956609	0.2564112976250265	-0.6978572183944036	-0.5578050223639432	0.2868639173582099	0.001016303553621635	0.01954556604240739	0.001017498080769311	0.01591431091434744	0.001002149043186386	0.004252131398263304	0.001003390459779406	0.005981019302513127	0.01132365457211312	0.046769843723696	0.1677337728563126	0.1265760675638629	0.1797597317875088	0.1714359554041979	0.001034680581383962	0.007568559107690141	0.001169642794529304	0.02524353861535835	0.001017525798343479	0.0296864775095443	0.001052517986324699	0.06997161782610364	0.001011283433465965	0.01793323096920962	0.001027459839008343	0.1198068211523977	0.01725096287045974	0.02688612745239411	0.001000922175641377	0.005632022358815754	0.001022146801949816	0.01852454845336746	0.3561716144903787	0.3566751387476957	0.001012891700453098	0.01658520241204045	0.2451378120811664	0.2520753939187529	0.004287578756734424	0.01741320035094724	0.001013170305229763	0.00631231195409625	0.001032614331051196	0.009942806703896577	0.1258965677285286	0.1314801651332211	0.06589451454145165	0.1059802513073774	0.05396306507107629	0.04335368065863753	0.001001843661099009	0.01281779638002735	0.02609830392735341	0.04869930462512692	0.02577061789793329	0.04369866445274528	0.00100328048210774	0.004350594039012378	0.001092147977227387	0.0182386608555989	0.2194327134293406	0.2388035037370079	0.02664545613727256	0.06582212767699767	0.001006315179917936	0.001304634139937177	0.001009841089134503	0.006350481249959874	0.001004153228517102	0.007167726136665442	0.6024028972987129	0.5957833511400412	0.03464620489566514	0.02648141676324735	0.001070551212776806	0.1579495698391546	0.001002008707950399	0.03317439199857485	0.00232555477588294	0.007590743617584782	0.002053431150579093	0.0052750485502434	0.001986974163705528	0.004707613925176882	0.04960536592051448	0.05176833656334925	0.05380258473085988	0.04405909111903709	0.003406514753220752	0.007498481598241976	0.01955910863158849	0.03166862545342982	0.0895113329445192	0.1246723738834541	0.1376808534623326	0.1254124066116888	0.1335524678113146	0.1438058658972443	0.03552457370043029	0.04000450111650388	0.05110061233476607	0.07797268666396083	0.02651695150646589	0.05115164849949683	0.001338479068057195	0.06021040599615269	0.001044110163391548	0.01516039450192982	0.001010627125404528	0.03267385386923772	0.001006301677939672	0.005438432204762846	0.001004789063175886	0.01202963251940511	0.001073743413658988	0.03424182507956818	0.04041003452145353	0.07074092516954066	0.03510985038069369	0.04993812855028777	0.04091871276869129	0.03844560166870398	0.001277876076870827	0.03088211306495522	0.002794606483088291	0.009219031041864159	0.02285996563697329	0.02534422520079289	0.02656208569024281	0.06590196863896633	0.003719225868325066	0.09733292142224871	0.1419947331918478	0.1233339012711148	0.001020010860425021	0.03167208061682668	0.08722908886826695	0.09737202108107856	0.02475380766988737	0.03738367082600958	0.001070384565812709	0.01406024738203914	0.001261723621726849	0.01893034762892593	0.001047178945542806	0.03426465807758543	0.02737022134277528	0.05453019284064347	0.03205430038623935	0.02772805717214159	0.02217134905524381	0.03065812738190964	0.001002785964693302	0.005357794108256964	0.05119755377018799	0.06605209238371584	0.1086764752109184	0.07801494813227682	0.001058067654679559	0.1198003532150458	0.001085951178666222	0.04351466523772788	0.00101834111733162	0.01745406348456818	0.001006501445259642	0.0118075995189063	0.001012624438438608	0.009755669548573841	0.03268769936474211	0.003236513433622092	-0.005375180427150364	0.02587743918380444	0.01421581644469936	-0.01196015156550432	-0.008415637535635671	0.00508398541151036	0.001013625878502135	0.001013214861846725	0.001001944571713922	0.001003197040835024	0.01583919247717037	0.1663145462676235	0.1759304606786263	0.001010899590980917	0.001006305093468013	0.001015642691293793	0.00104678217931005	0.001010295805688835	0.001030791025925671	0.0633159935778633	0.00100069141585198	0.001001492816648574	0.3833601830107007	0.001011973898157856	0.2691906662711305	0.00101992944150141	0.001012969981311778	0.001030039512848356	0.1427875763824347	0.07781317206990868	0.04599865677056363	0.001001815780212668	0.03561955060286889	0.02280507081256161	0.001003117350095671	0.001021117824350659	0.2418187828458524	0.03347154545593509	0.001005783754182327	0.001008804635308861	0.001004234024073818	0.6633700189887241	0.02556609848967482	0.001048232592237921	0.001002052209339732	0.001015814967289672	0.001006993855077486	0.001013173416526881	0.03545325548463155	0.0419306992122637	0.001045149413920113	0.0121339226703654	0.07779630985956097	0.1465686969574198	0.1435979270356821	0.05273065079996797	0.06543758008193834	0.02774955356835809	0.001314535179962008	0.001042482377440128	0.00100995565937292	0.001005361489012482	0.001005264155858847	0.001242536445839709	0.06498640872280755	0.02402994798697862	0.03982390778431195	0.001867508908434729	0.001085844196066981	0.01530208292300582	0.02857911936878494	0.004218284223334351	0.1487042386977389	0.001022383371631412	0.1010160308062552	0.02628030697978705	0.001016070304825673	0.001114232455170238	0.001047998836750818	0.02350079021424395	0.03163865491919173	0.01732343833883843	0.001002827538391637	0.06084593384136777	0.1121309380516516	0.001056903253201418	0.001017016140465788	0.00102104963319263	0.001007524035899908	0.001014645054844485	0.03602770840269057	0.005716671024495333	-0.004422746284595934	0.02706808070806809	0.01787675521229823	-0.0103334335840008	-0.008580187499916915	0.005049451228019717	-3.125755037539086	-1.339943261358415	0.06785243930165216	0.04938351395078822	0.01468210979946863	-0.01843361069975073	0.2534693846272763	-0.13039044204624	-0.2747123539070769	-0.002480143403215754	-0.07127385727715264	0.01033112663096362	0.06452000434774965	0.01916909491201059	0.3895018725699764	1.938304177166406	-0.006962616615409616	-0.0454206144925964	1.259263134011051	0.0132056553373058	1.129973531996225	-0.2270144810490429	0.01773093492975465	0.01512348615150963	0.9719644545510765	0.4230666466107968	-0.3145329143232025	0.03253268321836849	0.5662723427671257	-0.1770781007055509	-0.01397856131841881	-0.01799121504116271	1.11804011501455	0.3978277697819289	-0.00704774578320861	-0.009280785608937671	0.02205488546913027	1.973012717542632	-0.4440074339976053	0.274012233179256	0.1054748355019148	-0.07983678250304904	-0.05469146636196986	-0.04433692603236685	-0.6169115520031241	-0.3857089026260995	-0.1133464514668649	-0.4098090886953554	-0.311126603356153	0.526514288543989	0.6265034625140362	0.985107950506952	0.8484768442707997	0.08266119595639851	-0.02912896615236504	-0.0115445296622183	0.3499735740093143	0.05405273377736036	0.009179770899647848	0.06283599564704619	1.407048037595333	-0.6181160513608078	-0.01383912808393196	-0.006764330442672493	-0.09344980773561361	-0.3666106086316299	0.1084588791470047	0.06661844848266038	0.5279676478493626	0.09737161645030235	1.436199325104618	0.1020466078191416	0.01363281167740289	-0.01735133746469714	-0.3882375180588367	-0.1871723683313454	0.3353167810782694	-0.2395892221521173	-0.007477560931668761	0.4217285880355843	0.2402141811155128	-0.04661419103610551	0.01757358179994964	-0.2050889104269204	-0.1479705198568466	-0.112416041925517	4.68397976439487e-15	8.197029977313975e-16
0.34	-0.03345854727239814	-0.02695656323828481	0.009521354657132528	0.6581275267180311	0.9319102864596394	0.007787414897929779	0.4908988224742832	0.003855390378118961	-0.01984931633535853	-0.05521436866514343	0.07497891044325351	-0.0165505252890681	-0.01304748718150204	0.06116823575327074	-0.04780234604884196	0.6638946674399238	0.08147556779398381	-0.663894667439924	-0.08147556779398406	-0.04804485053583881	-0.1354378909525766	-0.0003103190257419846	-0.3004704473406277	-0.03985529807881558	-0.02026228837424311	0.1406025181516511	0.1970317693467814	0.7712255245195957	0.6125042264931729	0.09633210505884714	-0.07023938761519022	0.0604162083749154	0.08160826590320956	-0.1338062293733514	-0.04684259768464311	-0.6747689256616645	1.26911256009976	-0.1894247279035198	-0.02699252027550748	0.593943036727724	0.2245568074791316	0.04281503963915862	-1.460369396236887	0.002630442304187507	1.002302652270216	-0.3491611038606777	0.2733403009211263	0.7358127806667328	-6.656135764096275	-0.09464247000669782	6.656135764096275	0.09464247000669788	1.791751666481231	-0.5376000623406447	-0.1081593755367445	-0.930429643748439	0.4885630137049183	0.3262575919543363	-0.1014846936582641	1.037013404460286	1.355111448770619	-0.5077549210389287	0.358634230856376	-0.6081180090289616	-0.4713690992665058	0.4444692888512686	0.001014287332217313	0.01994297338924848	0.001014375280240141	0.01636876511711511	0.001002005480549536	0.00425594958930594	0.001003259325098263	0.005822518322704884	0.01406000300931651	0.04915296277095978	0.1665732605871685	0.1256081147260973	0.1776294055637321	0.169249310598475	0.001023068331553462	0.007537403219349095	0.001090877978020191	0.0245351567603947	0.00101635016311412	0.02981765299644277	0.001048653240628263	0.070601162200922	0.001010583955645303	0.0181127998437091	0.001028518230455048	0.1235297500733098	0.05451992625031243	0.05033987375004727	0.001000814664164588	0.005534246515421309	0.001012272152703031	0.01829348347165402	0.3693483784485985	0.3719952289681635	0.001012213865144373	0.01666986403298229	0.2551974501891579	0.2629318510610978	0.002719372652972967	0.01570311037756314	0.001013044062230542	0.006466172933519097	0.001030648781105609	0.0100269079890742	0.1333926703644513	0.1402839716325786	0.07212377631887938	0.1099290798182916	0.04911314911560807	0.04016635892576442	0.001001834688027483	0.01312423033065787	0.03203167097591031	0.05430865496729153	0.02339187218185714	0.04137317616528322	0.001003185379431747	0.004403988706100226	0.00105669076473566	0.01810204173970783	0.2298531527831463	0.2502157933126441	0.0308284697162462	0.06969131366553583	0.001005968513843099	0.001244951871648103	0.001009161081581287	0.006266215736292689	0.001004147215860094	0.007367642575656141	0.6241038465726092	0.6165037856573367	0.0298647265835563	0.02290329957464696	0.001058794467920155	0.1605505743979125	0.001002040903332376	0.03423468409610229	0.001696771691629937	0.007078409662155119	0.001551095403570609	0.004927817591327674	0.001519313993325912	0.004421014972810775	0.04116417111417171	0.04536262657886257	0.0467712556174432	0.0399891077106594	0.00226768377450854	0.006630449174357971	0.0145906943418606	0.02711854000860438	0.08276606686395493	0.1206953316745348	0.1424885525173414	0.1311303475035291	0.1387227761023811	0.150420622926819	0.04690599502511429	0.05064329951881086	0.05938407347403929	0.08630178622501379	0.02710411502966769	0.0517920936226038	0.001305148160010492	0.05988843869625394	0.0010418843058908	0.01504253500051997	0.001010182161508527	0.03646548957232636	0.001005734448998099	0.005989470299954525	0.001005136119035213	0.0120898554305386	0.00121867623509081	0.03483750450761602	0.05473581271521276	0.08397871825870717	0.02836311507634957	0.04366542012967878	0.04005734140518301	0.03811857776155732	0.00179012301669503	0.03104760877976642	0.001969669497313306	0.008655459680712354	0.01825854563254762	0.02176204578261809	0.02898937570648658	0.0680557542386355	0.004540881768784913	0.09825476019357068	0.1456355893908354	0.1289090775594371	0.001021835872234861	0.03255472717105516	0.09409744204246683	0.1111409156434662	0.02578025057451135	0.03849409748530684	0.001044756234250571	0.01426510940043877	0.001170067369208762	0.01877999415700789	0.001048078775140085	0.03048827118864143	0.02500700246683564	0.05270490042317932	0.03104131688344706	0.03013614846405181	0.01890391668629311	0.0279514222423262	0.001002817927458866	0.005258652701098978	0.05633508465594384	0.0697500874798036	0.1101353797653872	0.08037042915207682	0.001055935567945413	0.1191555068180192	0.001053422813306527	0.04384704725490125	0.001020267290573745	0.01541898804693358	0.001007229499830472	0.01032858090614495	0.001014056607529804	0.008634558369037849	0.0360057809579329	0.005720999473967627	-0.004395150733760459	0.02720413152960859	0.01763122175653252	-0.01025678336958142	-0.008521710491538782	0.005067469142695971	0.001011018799687361	0.001009409902432819	0.00100178262306611	0.001003060505968524	0.01807913481479346	0.1633671137141065	0.1725968899628729	0.001010211828368902	0.001005094854753137	0.001014674079932929	0.001042817813515046	0.00100949193755128	0.00102885914027252	0.1256145962053771	0.001000703205164338	0.001001648211569637	0.408496636184235	0.001011127588938753	0.2776361598092093	0.001007343433351245	0.001012862733665546	0.001027436779238931	0.1463272989859598	0.08228618090404324	0.04074575460739335	0.001001831541372056	0.04157418835479155	0.01901049351515341	0.001003057512278022	0.001016295857242029	0.2539009654989485	0.03746331619073441	0.0010054572677672	0.001008153960837702	0.0010040740762109	0.6886242279485745	0.02314310159307334	0.001044519660272904	0.001002092561804175	0.001013892791401045	0.001006035171677827	0.001011675830058458	0.0271580981031672	0.03494508087766585	0.001019155951824699	0.006594620417110152	0.07014042398505713	0.1525956214130877	0.1490887647721848	0.06686674398091584	0.07332239598033316	0.02782626804239112	0.001236528994769881	0.001037327001978984	0.001009518335808555	0.001004948374507013	0.00100568858795613	0.001470669817870754	0.07834320048705457	0.01759406431762423	0.03839387126994546	0.002687059265478813	0.001065510288743571	0.0112514852240051	0.0342568021357534	0.006315667235556082	0.153385723185613	0.00102483107747805	0.1057087914575444	0.02749331872395138	0.001017685214066011	0.001039764029016603	0.001049805585767801	0.02131065933936954	0.02850349241081288	0.01354400660962815	0.001002870364880813	0.06436972162110124	0.1123497312776452	0.001051288106963091	0.001019060006618051	0.001023282481020797	0.001008369957552918	0.001016293615670741	0.03931289882873498	0.008207649739044991	-0.003401323264931955	0.0285988492861769	0.02092386034049289	-0.008515090066452369	-0.008598544943239354	0.005059961831225339	-3.252719385331941	-1.050427320063545	-0.01634596646546234	0.03738517601830248	-0.02816910414264863	-0.01055278964031938	0.232651878394612	-0.06181603055939741	-0.1634592670123904	-0.004471848278701734	-0.07203890602985606	0.0162778038282597	0.06161756727296155	0.01683412834194507	0.3516062848268176	2.542216512617358	-0.01530235125964119	0.02074021095735164	1.79861219361003	-0.0008128137051414141	1.032771959537076	-0.1332547808778329	0.01242804313043161	-0.004690016208791952	0.7865829838679537	0.3655987297084834	-0.3324566576913986	0.02862530525275569	0.5573238544061492	-0.2791905340517815	0.04669952765634114	-0.006340434410517469	1.159938762058893	0.3770322808362409	-0.004055806990268737	-0.006774367385137263	0.01878072074897982	2.165194415942724	-0.2783396132798506	0.2437104714704415	0.1107206258821017	-0.01823217547444486	-0.01133316076966524	-0.01121964209933961	-0.6694590552626229	-0.4320071188534462	-0.07592132733850623	-0.4997464164305442	-0.4842310971830798	0.6149243123164082	0.6951846538677293	1.121293990990139	0.8220623315162001	0.04553818267337648	-0.03331751943851002	-0.01121707318152263	0.4104347280404038	0.05542127586760816	0.001161065873976996	0.06050423962461687	1.297422970003604	-0.6387134576523869	-0.04966492465377863	0.04432953005697594	-0.01719293666706925	-0.3557964384665231	0.307930002932628	0.1087465354804729	0.5826712503983181	0.0797242134922108	1.320662186442608	0.1192373872637719	0.03070612853864063	-0.01136679914856037	-0.366636004692414	-0.1792805248938699	0.141265247994017	-0.3008361419443998	-0.01286996449808043	0.312031747334736	0.2358185371120146	-0.07921167713168437	0.05828842388707336	-0.2012642060289113	-0.1475318619615759	-0.1114438542590857	-1.836888198920925e-14	1.393110608362862e-15
0.35	-0.03480155556068778	-0.02771657034179845	0.002920266450186542	0.670884834896346	0.9298995391768301	0.007506476038644182	0.4957218814242814	0.005653330391078321	-0.01851583302219716	-0.06970520537826919	0.07517499590540881	-0.007060752508210564	-0.01645654339380271	0.06415491326228413	-0.04058398852495056	0.5957572004040226	0.08092459160487264	-0.5957572004040232	-0.08092459160487271	-0.03003823004219276	-0.1407460530096043	-0.001278762551528126	-0.3093285730840853	-0.03503503440238015	-0.01696889788150179	0.1384783008255488	0.207383483533887	0.7844771275414723	0.6071019384912479	0.09964699198008352	-0.07554337767932875	0.0561002696480058	0.08692885685477421	-0.1377094035736375	-0.09976929201195887	-0.6495086011653105	1.282828943211797	-0.2125148542214901	-0.02858861014449313	0.3737901085075742	0.1370751733776472	0.2220565124406085	-1.434622203224788	0.03062414395618711	0.8953100074805406	-0.3284372604016278	0.3166975448644387	0.7111360065843449	-6.966146656064345	-0.01290528531901725	6.966146656064345	0.01290528531901804	1.807778709609918	-0.5218393819962215	-0.08564293641757904	-0.8442420287118977	0.4735438199109779	0.3312225731622805	-0.3221292250014379	1.042911299171571	1.295295432666683	-0.5682979673311299	0.2840393892674967	-0.4446091243008325	-0.3925351279728962	0.6235327679417666	0.001012269260979262	0.0203239832070653	0.001011523875049889	0.01681590702501564	0.001001856397676493	0.004258184607040598	0.001003119399342263	0.005671305666416285	0.01605147076047951	0.05086904725421097	0.1629058111157381	0.1244033953291654	0.1732612527778853	0.1667215503648551	0.001016843197053358	0.007501019159185943	0.001048688039558817	0.02386867453427345	0.001015307589756955	0.03000414076300543	0.001046456925278921	0.07118296635776847	0.001010137605556881	0.01828464856365338	0.003846619737007681	0.1285078776722111	0.101344332968373	0.0782030711183557	0.001000759173374412	0.005438913652906555	0.001007205164790566	0.01809216638101415	0.3875115190379615	0.3917583857434304	0.001011478644613536	0.0167444745280051	0.2643548873161553	0.2728020854641516	0.001882131872542474	0.01471268122183407	0.0010129584679154	0.006592652440889179	0.001028502017791251	0.01010247815387707	0.1376195801830598	0.1476012218104352	0.07647396240480911	0.1134516472461561	0.04354700630376569	0.03627427947042228	0.001001856999632984	0.01337614883856403	0.03827672314519096	0.06001890063955165	0.0194700188000222	0.03756488341218135	0.001003118060137334	0.004434707195720221	0.001036020047978008	0.01798676228625656	0.2399315815233946	0.2618461943205389	0.03485044765307854	0.07337007768589446	0.001005616050227143	0.001191791357524084	0.001008492553848508	0.006184468103408666	0.001004342763637144	0.007599628551419545	0.6461791116562459	0.6386321509912862	0.02405001455819775	0.0191537014830162	0.001056166479573395	0.1627911232930772	0.001002086648021893	0.03518998664327531	0.001363129755703661	0.006832672676014858	0.001284320816317078	0.004763935404351764	0.001271159835526833	0.004283457505758451	0.03255870197857635	0.03844154402294017	0.03932946107993016	0.03526621015332533	0.001656063567592062	0.006167644829187455	0.01004723818103462	0.02282739395675454	0.0755008396455555	0.1152061778610817	0.1485793726580455	0.1377888664468152	0.1447689556019901	0.158093545978758	0.06007472151514907	0.06286882095843654	0.06603960440544665	0.09352499455418314	0.02731101134997398	0.05208937125224352	0.001249679628868305	0.05955843822871155	0.001038654140420103	0.01493598160587016	0.001010003273521435	0.04083310324391425	0.00100532828673725	0.006562898278417917	0.001005520732519708	0.01212681351721161	0.003360401942274928	0.03696625999007901	0.06594792404898885	0.09356452720117166	0.02193688302613274	0.03749084657895081	0.03869320631419908	0.03735215157421533	0.007682460863508133	0.03606443920062318	0.001536574871696247	0.008482075007525321	0.01410041812965299	0.01845401555760431	0.03198786309394076	0.07057304619309464	0.006700454315694061	0.09954746404270078	0.150596851755905	0.1351860831257812	0.001022636576104886	0.03328090981469995	0.09877654098614617	0.123181368429471	0.02670148245359188	0.03954160431499368	0.001032129127165415	0.01454859227719625	0.001103577230014837	0.01866443914707122	0.001054732957555659	0.02695981043579605	0.02281456590490323	0.05103838061808971	0.02806864459466834	0.03021136967308562	0.01524267897927395	0.02471739827877018	0.001002912116793388	0.005105247172033428	0.05993338376321424	0.07226141830347863	0.11246395252861	0.08349926143462195	0.001051776516023446	0.1183020925352332	0.001037544608574614	0.04435262236251933	0.001022966718000541	0.01346458826585979	0.001008217162268622	0.00889751706821494	0.001015984411290499	0.0075542916366156	0.03863710832658532	0.008137146637828857	-0.00338032112825647	0.02837708163638539	0.01937372458221938	-0.008564167835666641	-0.008550032663249694	0.004963119758802404	0.001009450039783091	0.001007834220418092	0.001001632404188539	0.001002900406159566	0.01835495104034282	0.1514798899576043	0.1604489730199783	0.001010493541763885	0.001004496018374802	0.001013840531235722	0.001045315725146317	0.001009826354706755	0.01167746583343649	0.1953227958494437	0.001000699920497706	0.001002171978287395	0.4414166568923324	0.00101036313365623	0.2846541746651891	0.001005587876908376	0.00101287501942377	0.001025278581136772	0.1419426724529338	0.08203888582406081	0.03345131979421401	0.001001921403672692	0.04898671539744383	0.01174935714589739	0.001003039956488201	0.001012989717263528	0.2616309608667636	0.04126437311598327	0.001005073242462254	0.001007494645716277	0.001004945778257726	0.7103662487409266	0.01256784754220379	0.001060970854180613	0.001002169527636102	0.001016301704845946	0.001006417211226036	0.001013222665795199	0.01841889905756359	0.02654314374016182	0.001015487059652318	0.003869375378618528	0.06218855570711476	0.1626574004152162	0.1583159554620593	0.08444601809317431	0.07543661993037236	0.02730802724281108	0.001154131509603756	0.001033570429820322	0.001010069887572663	0.001004869408378266	0.001006117628670266	0.009096143881435766	0.08145913584096658	0.01216317557272476	0.03595336090038837	0.02340839472538833	0.001100637717637883	0.008071620243435027	0.03644631044077815	0.01125003389097804	0.1625641838413423	0.001022318236143978	0.104827154808181	0.02796382246163137	0.00102008770781809	0.001029763542274046	0.001071688201899531	0.01951957270188425	0.02137631345141276	0.009225937442987182	0.001003128396279296	0.064480159487666	0.1187987992447225	0.001044197947264051	0.00102267433343486	0.001027885993536852	0.001009985389856242	0.001019426613995024	0.04072780329351648	0.01049689132071359	-0.002348689813398261	0.02937261762333817	0.01987611880128779	-0.00691081451714629	-0.008539545010957864	0.00478129671696842	-3.393944903023653	-0.8420969509234842	0.06575872733917991	0.04876092897015517	0.01484688543873181	-0.01733316575713915	0.1209421991436343	-0.1945377953167877	-0.3608087011584941	-0.003218496924793217	-0.06203523108922419	0.02132588885777651	0.05495932357774001	0.01726400077723097	0.6219095783609484	3.017145192458921	-0.006507345932365973	-0.04104804266442073	2.124003277370321	0.01161639523747643	0.9391633103792897	-0.07020623953757912	0.01291329168288903	0.01385649944763993	0.6663053163199003	0.3346531403161284	-0.4382412175375268	0.02169330690874477	0.5841213868849036	-0.472210283855878	-0.01871658813827822	-0.01352158981876377	1.157209414566176	0.3589209530085273	-0.005852545825892655	-0.008791428280266361	0.02638193709535443	2.233409325573793	-0.4664309253755106	0.2036038966139579	0.08522311296346811	-0.02419278772138018	-0.01649579090718468	-0.01293442517105065	-0.7155262544309944	-0.5114062451537935	-0.02561313700643197	-0.3679816591225817	-0.6130711383023331	0.714500866528472	0.8382170878981632	1.307725057733263	0.6235614250496599	0.01422591917448966	-0.03142564842456807	-0.009737860304784128	0.4657823966987281	0.05993742265453193	0.004389489333979073	0.341029200904598	0.6828464673263942	-0.5998755817492839	-0.1009851016674485	0.8932073519756925	-0.01173817356060847	-0.3105350980375663	0.1981675971470818	0.1418679388793123	0.6691865648180909	0.06543097511165326	1.090501656450173	0.09257191782881008	0.02826171617263723	-0.01062142043258651	-0.3388705204624139	-0.1554894284067959	-0.1282149164148238	-0.3465878143085457	-0.01728686435659376	0.1904328688142855	0.3921177733982635	-0.08714774674249666	0.05047417825098174	-0.189493865403974	-0.1388726784054663	-0.1047094560272616	-2.498794272558231e-14	1.839201362421466e-15
0.36	-0.03627101484968201	-0.02884415845838085	-0.003550015074926475	0.6837937029352481	0.9276641868639107	0.007227775523761279	0.4984370517491454	0.006637773410970411	-0.015444688297601	-0.08384329786640071	0.07547214319898303	0.001348836932135846	-0.01953197482711487	0.06735623353045353	-0.03351408026771016	0.5246759540590267	0.08127041173754143	-0.524675954059027	-0.08127041173754075	-0.01192515079644282	-0.1458308192511285	-0.002025449890036712	-0.3174162183902414	-0.03042333971402026	-0.01366179557962878	0.1341845245828443	0.2180816326544198	0.7971331587141696	0.6012263613868499	0.1016068175617295	-0.0789701525112407	0.05255117617830854	0.09415659859164374	-0.1590964295140767	-0.1203588002981564	-0.6486075892951348	1.299424532217235	-0.2343457339260594	-0.0265448513949687	0.172365311700708	0.06185740886592932	0.3903473219258004	-1.389820551237644	0.02284280858843927	0.7862659841679627	-0.2824361482163621	0.3162688527762407	0.7061229273352742	-7.244891625915225	0.08471679434922219	7.244891625915225	-0.08471679434922211	1.813043416897832	-0.492920899239906	-0.06380813808132484	-0.7763335562881166	0.4468492160897463	0.3289999537808853	-0.5353964769782669	1.106300391145387	1.235997078934825	-0.6024127415334589	0.08762196293820022	-0.2326749625835837	-0.3180000478239888	0.8258994459122635	0.001010475947602214	0.02072236388228695	0.001009310629628935	0.01727833816467395	0.001001706746480941	0.004277502853109456	0.001002969381415762	0.005522986524763908	0.01720281225257928	0.05177935037158802	0.1559964926088679	0.1214091598899668	0.1658539416349165	0.1616588181463675	0.001013872984017002	0.007464762617477717	0.001027299504350704	0.02327889830072848	0.001014369577154582	0.03025029356106759	0.001046608702511343	0.07170466986210532	0.001010081830887609	0.01845264756186457	0.01051409629951302	0.1355257485086901	0.154506497850919	0.1104172222275161	0.001000729798958488	0.005349237102960564	0.001004934905522767	0.01787163434677092	0.41020504289366	0.41387497683411	0.001010728798474453	0.0168198215882878	0.2726894812049218	0.2816728850547963	0.001461024262602106	0.01419148180140912	0.001012921837445897	0.00672534743398402	0.001026349525449613	0.01018508698362698	0.1383578442252582	0.1533988432513079	0.07878228103716775	0.1165369103136491	0.03712145999274408	0.03155589489180612	0.001001913103753899	0.01355679468044069	0.04499615222783155	0.06597900484176966	0.01389534520887563	0.03213412514241693	0.001003075635173875	0.004466441775209281	0.001024034787641594	0.01789548731906321	0.2490740885468445	0.2731813411048921	0.03874091159262287	0.07687374132116132	0.001005247797610647	0.00114237595530059	0.00100782863384042	0.006106061788918271	0.001004876558473008	0.007870590571400988	0.6680507888141221	0.6606305856633462	0.01586953840773785	0.01367766266054616	0.00106308183001057	0.1646067441112173	0.001002148011205162	0.03603681094358838	0.001197304396789692	0.006729002588354174	0.001151006337217602	0.004696851487542983	0.001147756718899656	0.004229474992181003	0.02375719525497798	0.03103672552009568	0.03133891917911154	0.02978430575677247	0.001347595344642292	0.005938714528022788	0.006362863034805645	0.01956892952249363	0.06784901341887691	0.1084444794525927	0.156193029205165	0.1453747926378519	0.1520322942515948	0.1671613073123439	0.07492516144193453	0.07647609588945373	0.07060900448333819	0.09879265654065036	0.02717243150473624	0.05208278352449235	0.001180739097660466	0.05928506424065388	0.001035160635278365	0.0148548927032887	0.001010189785017586	0.04583502531472557	0.001005085804325197	0.007201680809630674	0.001005927570468445	0.01214082397471574	0.0082080249035964	0.04117373540644075	0.07337744450658575	0.09889780058196539	0.01591711199517558	0.03159442190958537	0.03682229762476738	0.03615157995113494	0.02072280741144569	0.04759517177651352	0.001337170733492029	0.008535612697675889	0.01038944931066689	0.01545683399188038	0.03458961811610306	0.07207189036533176	0.01021816283682607	0.1009335930618237	0.1571908752432296	0.1422219428947533	0.001021779729796065	0.03386171987079174	0.101068712436742	0.1330124144863051	0.02740648108533195	0.040391694625007	0.001027019945078732	0.01487576911112291	0.001065333608257314	0.01859002142066731	0.001069004218372808	0.02371457328767169	0.02080656027383974	0.04956579200938733	0.02309240685834783	0.02753197193120079	0.01123490620538067	0.02100728268533156	0.001003088268598281	0.004923400953133705	0.06194304012677035	0.07356271388436897	0.1164951329828096	0.0882561817000697	0.001046151264150343	0.1174990205368209	0.001031416546828557	0.04500948243220911	0.001026618614024463	0.01163154843448658	0.001009518862876277	0.007547291882410302	0.001018515092827046	0.00653836997245073	0.04045748709265713	0.01046869008022833	-0.002340288958730047	0.0292839105634185	0.01925606449797827	-0.006930445624824332	-0.008520140098964488	0.004742559887999982	0.001007881279878661	0.001006258538403017	0.001001482185311003	0.001002740306350547	0.01863076726589206	0.139592666201102	0.1483010560770837	0.001010775255158925	0.001003897181996266	0.001013006982538378	0.001047813636777519	0.001010160771862094	0.02232607252660038	0.2650309954935103	0.001000696635830987	0.001002695745005229	0.47433667760043	0.001009598678373686	0.2916721895211687	0.001003832320465587	0.001012887305181974	0.00102312038303446	0.1375580459199079	0.08179159074407838	0.02615688498103458	0.001002011265973355	0.05639924244009606	0.004488220776641754	0.001003022400698384	0.001009683577278333	0.2693609562345788	0.04506543004123217	0.001004689217157243	0.001006835330594766	0.001005817480304562	0.7321082695332787	0.00199259349133429	0.001077422048088408	0.001002246493467997	0.001018710618290858	0.001006799250773641	0.001014769501531785	0.009679700011959867	0.01814120660265783	0.001011818167479726	0.001144130340126859	0.05423668742917256	0.1727191794173445	0.1675431461519335	0.1020252922054334	0.07755084388041135	0.02678978644323103	0.001071734024437733	0.001029813857661687	0.001010621439336885	0.001004790442249827	0.001006546669384187	0.01672161794500095	0.08457507119487842	0.006732286827825215	0.03351285053083143	0.04412973018529796	0.001135765146531515	0.004891755262864771	0.03863581874580313	0.01618440054640016	0.1717426444970713	0.001019805394809835	0.1039455181588177	0.02843432619931106	0.001022490201570239	0.001019763055526814	0.001093570818031304	0.01772848606439911	0.01424913449201262	0.004907868276346143	0.001003386427677725	0.0645905973542308	0.1252478672117991	0.00103710778756494	0.001026288660251914	0.001032489506052753	0.001011600822159148	0.001022559612319072	0.04214270775829797	0.01278613290238219	-0.001296056361864564	0.03014638596049947	0.0188283772620827	-0.005306538967840209	-0.008480545078676375	0.004502631602711503	-3.535130284212273	-0.7045831444993478	-0.0128717949799578	0.04044302236843057	-0.02475245847123412	-0.009974086713427928	0.07149560521931443	-0.4197192390128321	-0.6704536639859509	-0.004446344583659344	-0.05669770751319868	0.02821081012799558	0.04959743677101578	0.01606418399575688	0.7595549323435417	3.412407260787799	-0.01417108874911967	0.01689722223545592	2.269299056692665	-0.0006655006532076592	0.8328849970555219	-0.03940883381808742	0.01367114027748248	-0.003282283216114347	0.4826572364711905	0.2781378576342662	-0.4977176823459796	0.01437077204712471	0.6072955603976097	-0.6036836373844382	0.04690274562948549	-0.001539532507415742	1.100887917350555	0.3420122038172568	-0.003306784610444103	-0.006106103706187953	0.02657592959311045	2.13920828356489	-0.6236277594484431	0.1587248560652473	0.08902497650984008	0.01018120421969381	0.008026493263036883	0.005495348594639506	-0.7662062446433189	-0.583808486697533	-0.02914651853634377	-0.2932100929122884	-0.7387400161900813	0.8004057618664849	0.9741523101971691	1.397644689270028	0.4309530629760048	-0.01523488880468157	-0.02199222354330217	-0.006124174768836456	0.5372964078843127	0.06849218641707505	-0.003428459956722307	0.4762482264046044	0.4469158576684103	-0.5830836813784446	-0.136494011803341	1.347109961064162	0.02819153599846269	-0.2936267066044846	0.1042404464877705	0.1274315694779125	0.7344420909242146	0.05064969598218862	0.8787808406084081	0.07975408333098043	0.03944491997619466	-0.003139340022928149	-0.3099912837487964	-0.1404942856165063	-0.4096585421900458	-0.3960544679197643	-0.01855810246513463	0.07002469877771406	0.5614361336931339	-0.06914322025789418	0.08854541630150567	-0.1769922160892638	-0.1313641315369638	-0.09857484060799095	5.642945510434962e-15	1.996707241581597e-15
0.37	-0.03801404774741544	-0.02998416831477349	-0.01023929012140562	0.6968848694337493	0.925220309927323	0.006997779620530354	0.4991551668940388	0.006879295025728148	-0.0108350967031958	-0.09746315983963462	0.07547500163871942	0.008771429152563973	-0.02205394555918431	0.07029363597208059	-0.02628413723954742	0.4508322584580285	0.08259831473420685	-0.4508322584580294	-0.08259831473420554	0.006164974779786923	-0.1505564974740704	-0.002569271484455528	-0.324930386999478	-0.02614302914128817	-0.01041333001296814	0.1280789579171418	0.2291284606745914	0.8092210822060452	0.595157765069352	0.1013202560499842	-0.08018900937053876	0.04973813346443701	0.1036564740486313	-0.191021187178094	-0.1035290467518161	-0.6949326336298793	1.318981752109486	-0.2537804288234572	-0.01864265317029817	-0.01702677830380806	-0.01639130389911504	0.5203498444755055	-1.330567025225783	-0.02708212960966601	0.7010880711927557	-0.2198783530541587	0.2652463588873998	0.7456987065912317	-7.474341467594747	0.1835053003201966	7.474341467594744	-0.1835053003201937	1.80057382503998	-0.4506601570752612	-0.04657496686825874	-0.7283324992096327	0.4074918778827082	0.3199352503914786	-0.7156794875681964	1.09740690696662	1.186984480628289	-0.6089280282849004	-0.128199345521091	-0.008543009125409439	-0.2336514636017021	1.08458010745879	0.001008974357358585	0.02114342009554124	0.001007613439499848	0.01776382214108272	0.001001563998807197	0.004313176091603243	0.00100282959886514	0.005392019324394186	0.01942406394664498	0.05346867588490666	0.1471350366629054	0.1165873999784915	0.1558578333089507	0.1540551348644623	0.001012372636623107	0.007431437033504775	0.001015771189611673	0.02278478387826267	0.001013558392010328	0.03057377924386854	0.001046674533403388	0.07216047396106119	0.001010055080324856	0.01860184454635993	0.03688232414118379	0.1506584070175236	0.2089882573000282	0.1455913126770001	0.001000710223478711	0.005266337259507231	0.001004096950571126	0.01764060890264855	0.4347721607438356	0.435515319731671	0.001010025944639489	0.01689906707246025	0.2805160044285177	0.2896559290488446	0.001236945786499171	0.01397706316109416	0.00101283323570426	0.006892961830702193	0.001024293962374813	0.0102789584764671	0.1361489641493552	0.1568911614406291	0.08005264459328119	0.1190634295603714	0.03019871640119278	0.02654856990278638	0.001001986375481451	0.0136766063373914	0.05384531204572243	0.07331861356188858	0.008926695566221766	0.02726551231584068	0.001003030328541427	0.004547406672190129	0.001016662981011667	0.01783058605556689	0.2554210269635607	0.2832783302641598	0.04285594194317104	0.08050294057550443	0.001004931035476166	0.001102329937033666	0.001007243860891088	0.006034820240225779	0.006494564001189312	0.01208807398339641	0.6880238867270703	0.6807106173450149	0.009093502683225473	0.008832793255670487	0.001068909029627626	0.1659098962065988	0.001002208024378736	0.03681648894226906	0.001108974708375885	0.006710910961960564	0.001080040847720702	0.004689041750554036	0.001081987104976324	0.004222340047570912	0.01600456398226207	0.02432905049620979	0.02305610662964383	0.02379083075886305	0.001182764684241502	0.005822721018160816	0.003822175602527239	0.01772504723489621	0.06076165721183809	0.1016468974289863	0.1651071804494599	0.1536287731385954	0.16113516907306	0.1775051944684913	0.09016647739737446	0.09019349960397774	0.0729528785295742	0.1019415613368772	0.02693229545949332	0.0519098042606004	0.001142055250826582	0.05912146077038795	0.001032347539080353	0.014800417400246	0.001009832356164956	0.05158497695100846	0.001004647815173012	0.007936322699366657	0.001006844730107836	0.01212908126970152	0.01437875207147537	0.04615944229254627	0.07859538143529063	0.101951815727219	0.01084568778284985	0.02661315172709005	0.03414539161329591	0.03433567458547056	0.03749355838992984	0.06226710667100437	0.001271368196084533	0.008731177596819099	0.007428410153216243	0.01304593746996989	0.03239264855172316	0.07034938773775791	0.01112847183618264	0.1008861132042247	0.1636695837756346	0.149019592119655	0.0010358513958799	0.03427966770387576	0.1025103042702084	0.1420634711835219	0.02750784018333387	0.04069139453069805	0.001026310954548249	0.01521585261856908	0.001042195353034784	0.0185458652813424	0.001079435933648263	0.02076092238845453	0.01897572386208907	0.04827688157391989	0.01828598177709958	0.02391392626416298	0.007792904084959411	0.0178013131535491	0.001003117812946801	0.004734082753604762	0.06303470241096129	0.07388812649578703	0.1265790856699276	0.09582027690491622	0.001042575708000029	0.1169341172980968	0.001030984875156023	0.04578504838468927	0.001030442710817688	0.009938313766941254	0.001010874523777492	0.006299717765921601	0.001021176333327758	0.005597154836740191	0.04075358690442206	0.012589787357117	-0.001312722207251583	0.03049320869026599	0.01759538398927214	-0.005331713322285049	-0.00845399299819953	0.004270689741661866	0.00100701430290837	0.001005499133629439	0.001001358978139295	0.001002636601255954	0.02464700898963742	0.1277912430254626	0.1326623373794481	0.00101084161655326	0.001003668074569368	0.001012466438855425	0.001045837237814539	0.001009914262569777	0.1046461150080732	0.3272607323197081	0.001000684112159359	0.001003672618520637	0.5011630618906324	0.001009037105760805	0.2986548309935973	0.001003099420068439	0.001012617262650442	0.001021337483647705	0.1286419824816213	0.08168674860937242	0.01872105913551353	0.001002106083211021	0.07171664538525732	0.002760043172998073	0.001002949994239399	0.001008404700167277	0.2650498981103212	0.05004259901355242	0.001004527073921	0.001006466041869126	0.02180896569306857	0.7421117777155931	0.001506998537197942	0.001072903872028485	0.001002290771722403	0.001015549458887547	0.00100561204061566	0.001012448717489386	0.005411436162343556	0.009761346221361036	0.001010405345568918	0.001128903665389721	0.04957592297078784	0.1849651787387235	0.182401404175225	0.1178180032550415	0.07464640492762616	0.02654730288209885	0.0011271888222308	0.001029086176027668	0.001008478024727117	0.001003685682090224	0.001008858959811657	0.02470952294046706	0.08618620997050491	0.004130188277620034	0.02888060661171555	0.06745724693398641	0.001259533839115119	0.003716613991217871	0.02230541806925608	0.008634028062381593	0.1758608910111689	0.001076464516116116	0.1050360031832335	0.02693118389230615	0.001028181424437379	0.001016713661827114	0.001087522820180487	0.0162683945209309	0.01179383248409661	0.003409150164515698	0.001002947302672321	0.06426642583113891	0.1553869748506471	0.001040331704949585	0.00103412887687705	0.001036058407456286	0.001012864545189168	0.001025118991920471	0.03993839003309007	0.01455380819788093	-0.0002984881320855986	0.03197996500093946	0.01494830886231701	-0.003753120503261736	-0.008366604233057379	0.003613266106482146	-3.661617865903332	-0.6118417235961109	0.07057540198558505	0.05329990151315129	0.01822168948870217	-0.01444013236600559	0.2547894901952393	-0.5394477448698923	-0.8498376649433035	-0.002710413867723129	-0.04305426090182272	0.03685762677959308	0.04190492144521119	0.01394261132887956	2.144297739474722	3.601095626781595	-0.005069321437728963	-0.04400208580782673	2.064725147840071	0.01241612620589912	0.7630363861494236	-0.006238851165004903	0.01913040801460031	0.0160886901725528	0.2124250927697418	0.2310076689719105	-0.5076061281502573	0.009522629604800202	0.8534507024287785	-0.3894311916955395	-0.01049820653748947	-0.008261807988087389	0.89873463178919	0.3797992910630633	-0.004243534861060247	-0.007497810066277818	0.754913356633902	1.857178466083143	-0.3592918935168415	0.1012221648936951	0.07140569168678093	-0.006722197175342241	-0.004428213522295619	-0.003138239176496541	-0.5904784578221116	-0.6180149796542772	-0.0007084515439262228	-0.08917417764351006	-0.6381147231838487	0.8863543131928708	1.136693943833478	1.347712381663556	0.1993303779440381	-0.01697518320507388	-0.01289106722185877	-0.006496776628870639	0.6013576716228595	0.07216767237611113	-0.0003063626409819558	0.5191127975266331	0.1943283205957411	-0.425169032153353	-0.2260837930453659	1.569552086630978	0.01748554164446064	-0.1968697637746255	-0.4472448485609398	-0.1267779926625838	0.6885393717432303	0.03227170685920896	0.900792840533748	-0.01441383955163239	0.03153763948277818	-0.004379143220484747	-0.2783569841084633	-0.1211122116905116	-0.3241670409254638	-0.2586287663819733	-0.02240689384360376	-0.003005295682061858	1.005551092592185	-0.05053871078753994	0.07253134384763377	-0.1595297489641556	-0.1162250699268918	-0.08826398290576189	2.962131400374327e-14	-2.02484541437294e-16
0.38	-0.04012165933618343	-0.03083245690882796	-0.01756237202010519	0.710176797669976	0.9226015627788061	0.006871155981952839	0.4983308262714335	0.006253182973294481	-0.005262114457688957	-0.1103829420072809	0.07483428042743999	0.01542731058150247	-0.02388794898686332	0.07254185517519988	-0.01848344557002657	0.3761792452409203	0.08499334765068021	-0.3761792452409207	-0.08499334765068023	0.0239981682381935	-0.1548129306271715	-0.002989324948716786	-0.3320195150474429	-0.02230792256784262	-0.007278248754993842	0.1192716822033675	0.2399166046753024	0.8209807855504954	0.5890953706947784	0.09937752904663386	-0.07908994469073238	0.04809728753324694	0.1160582899802873	-0.2320121677199314	-0.0620145478300734	-0.7753689597393362	1.339576879762293	-0.2693197763099561	-0.005870398464286792	-0.1361258417987615	-0.1116693245719918	0.5830254521458933	-1.249804590119158	-0.1058731216140592	0.6329238258700379	-0.1448426874913026	0.1784322050982578	0.8202726556047405	-7.406755149137235	0.2981427783107281	7.406755149137234	-0.298142778310728	1.761656993333127	-0.3990718852717735	-0.03905451204962206	-0.6913254440338347	0.3578084162325031	0.3063230920436265	-1.075738286592426	1.054563587253451	1.170353049449741	-0.6011723529484511	-0.2436111353828875	0.2309093452371114	-0.08356069128764243	1.406287540846004	0.001007790226779828	0.02160371920914631	0.001006385370323944	0.01827725876693005	0.001001431026330871	0.004368628309303554	0.001002707864142621	0.005269768297331535	0.02346111654858256	0.05664354003050709	0.1369950677902945	0.1107239049608169	0.1434953213259141	0.1446709713965372	0.00101165602229313	0.007400721507031338	0.001009894986608041	0.0223992314042715	0.001012882592151141	0.0309948721036092	0.001045718818789732	0.07254959905951298	0.00100991839630394	0.01873484775695939	0.08711931207266738	0.1759581226992259	0.2633013572446296	0.1820128307165861	0.00100069417569434	0.005194641844249251	0.001004166865839174	0.01737359713564154	0.4597418352684207	0.4552885922913223	0.001009393765299441	0.01698617468677118	0.2879999299586861	0.2969198644656912	0.001124466240140038	0.01401142563969618	0.001012653869371963	0.007093528973266817	0.001022374786558831	0.01038750295488478	0.131216374593963	0.1575797189342366	0.08072071073497109	0.1212338972383228	0.02294464748962408	0.02132659607496067	0.001002070425427648	0.01374586867777551	0.06547532843484614	0.08290450926639788	0.005515021859745915	0.0239576560332036	0.001002971465131874	0.004660708838370034	0.001012339029691133	0.01779382944987279	0.2579552265684567	0.2907605280864021	0.04733983632373472	0.08438916002265016	0.001004691621458026	0.001066682941715701	0.001006766883098806	0.00596899350691807	0.01939409195488767	0.02172870978063889	0.7050427472256069	0.6973817632512878	0.005344879142072489	0.006212909350398866	0.001069561531658144	0.1666175194467319	0.001002260166091469	0.03755482614653161	0.001063229667241668	0.006736105291283703	0.001043968935963465	0.00471149175985763	0.001047946217181591	0.00424239217543832	0.009847447132426704	0.01892416240992523	0.01460002423134063	0.01736143682828664	0.001099612652603652	0.005791420135002406	0.002527855798345911	0.01751328970890049	0.05469184473118269	0.09533541829586306	0.1752168298227395	0.1638211583999264	0.1723741175783	0.1907365626450399	0.1053042950549975	0.1034678700833037	0.07297265102984843	0.1027893137330314	0.02669093681639963	0.05179099547576404	0.001150448637168858	0.05898399096195783	0.001030577605280884	0.01469043935492029	0.001008581492844763	0.05763545379218517	0.001003876272181801	0.008519663874064666	0.001008459799932164	0.01210697109002946	0.02135788415035253	0.05152038429117135	0.08219981514175573	0.1033931899781384	0.006944061116527973	0.02285106772587871	0.03053189746078462	0.03164196945589474	0.05679382753221057	0.07863171488507477	0.001300338843376729	0.009016605486835201	0.005335527093461149	0.01135309539649065	0.02344827959749395	0.06315691586294288	0.007870821462665266	0.09860102417527031	0.1691818574613776	0.1572617626833628	0.001071224890088169	0.03449379073247488	0.1038008492478346	0.1504155181309564	0.02684474021892214	0.04021142308682298	0.001028803534790422	0.01556583906020512	0.001029104996141475	0.01852869347286779	0.001081624672085314	0.01819507184521518	0.01731834902940728	0.04706705957130494	0.01458058308607024	0.02084430211853148	0.005291025967119648	0.01556492079880061	0.001002912904016503	0.004413235948197361	0.06349013208527592	0.07354134558696844	0.1446107381450462	0.1094505672582385	0.001042401323385116	0.1163542206550536	0.001034690997197786	0.04657938070221797	0.001034139124218465	0.008483452824309944	0.001012184189695379	0.005261302920545152	0.001023786605784442	0.004801174386897901	0.03938274169154164	0.01447526997978176	-0.0003051544702418362	0.03211869409284536	0.01445511155319252	-0.003763190245032726	-0.008355983400866207	0.003520489362059954	0.001006147325940453	0.001004739728859149	0.001001235770967823	0.001002532896161003	0.03066325071338036	0.1159898198498232	0.1170236186818126	0.001010907977951976	0.001003438967142403	0.001011925895170256	0.00104386083884953	0.001009667753276385	0.1869661574895166	0.3894904691459527	0.001000671588487694	0.001004649492036204	0.5279894461808224	0.001008475533149502	0.3056374724660327	0.001002366519670767	0.001012347220118838	0.001019554584263249	0.1197259190433313	0.08158190647465643	0.01128523328999235	0.001002200900449111	0.08703404833041839	0.001031865569354432	0.0010028775877804	0.001007125823033187	0.2607388399860635	0.05501976798587691	0.001004364930683219	0.001006096753141931	0.042612113905831	0.7521152858979364	0.001021403583061651	0.001068385695978298	0.001002335049976779	0.001012388299487843	0.0010044248304572	0.001010127933446782	0.001143172312727091	0.001381485840064071	0.001008992523659677	0.001113676990652601	0.04491515851240297	0.1972111780600987	0.1972596621985148	0.1336107143046471	0.07174196597484937	0.02630481932096651	0.00118264362002431	0.001028358494393898	0.001006334610117162	0.001002580921927564	0.001011171250240057	0.03269742793593258	0.08779734874613156	0.001528089727414767	0.02424836269259949	0.09078476368267621	0.001383302531698765	0.002541472719570826	0.005975017392710298	0.001083655578362835	0.179979137525268	0.001133123637422568	0.1061264882076518	0.02542804158530085	0.00103387264730634	0.001013664268119046	0.001081474822329731	0.01480830297746128	0.009338530476180485	0.001910432052689933	0.001002508177664819	0.06394225430804704	0.1855260824894713	0.001043555622335914	0.001041969093503804	0.001039627308859445	0.001014128268218995	0.001027678371521972	0.03773407230788219	0.01632148349337968	0.0006990800976933688	0.03381354404137944	0.01106824046255134	-0.002199702038683267	-0.008252663387438387	0.002723900610247224	-3.752963585103894	-0.5335398904050215	-0.005023214904765642	0.04603355225556848	-0.02079666262535469	-0.008230852052270039	0.3686033316754209	-0.6280662602528015	-1.02654970118999	-0.003924333079413304	-0.03498531781662113	0.04773224551606395	0.03626163667043183	0.01282542921718582	2.792966366918246	3.661892778808338	-0.01193020311329283	0.009699957657118577	1.895884989110817	0.000906925374558311	0.689063281615438	0.01034738996417471	0.02026168944895622	-0.0003476860969375505	-0.07809490267157834	0.2069275438802494	-0.5406474501066088	0.004260908734141172	1.056552957275649	-0.2915323285971907	0.0533701994686961	0.004089403702985285	0.5779296499455018	0.3934162423770931	-0.002426980020802116	-0.005023140628809437	1.111206406642572	1.457431128485759	-0.1786306595285741	0.03961908501442033	0.08075681762599103	0.01883839536049887	0.01407844252051749	0.01093276308852621	-0.5056488571191898	-0.6709922732311483	-0.01220799319415258	0.03321485940845379	-0.6415194380933092	1.188086713984104	1.551648514277525	1.309038042230954	-0.02927741703780308	-0.004400792993415341	-0.0167654911781724	-0.01722472322632735	0.5974014488618954	0.0382320434085975	-0.005501954885162681	0.551295248908212	0.1243876788005807	-0.3392464451200854	-0.312053964587473	1.685644624980201	0.04616413417136467	-0.1500158169138908	-0.989753402960734	-0.3200902647937564	1.023346358685501	0.009884735086006617	0.7389788906520529	-0.0761801865796868	0.04142550681747401	0.002257528565175903	-0.2324312125543503	-0.1246765990461614	-0.2999742379089296	-0.2021390325115796	-0.04486382364134675	-0.06441400526970921	1.774675163388771	-0.07214190112219873	0.09229868931064074	-0.129317471107089	-0.08953227731501462	-0.06952790343478425	3.517732013262647e-14	-8.927916004336639e-15
0.39	-0.04269317819972972	-0.03115523209117968	-0.02576638742809588	0.7236706794832247	0.9198512472703566	0.006888886208455074	0.4969467900563947	0.004610597342502964	0.0004410722032950785	-0.1223489474270148	0.07328154452931285	0.02139768354915733	-0.02490817874486018	0.07376012265101654	-0.009848152426277566	0.3047895100635145	0.08866120130491309	-0.3047895100635167	-0.08866120130491431	0.04129924832900474	-0.1585097863291602	-0.003391350736532207	-0.3387870700198982	-0.01902622763185569	-0.004301913573458644	0.1061645025605058	0.2502081580772729	0.8327721922122806	0.5832168189173427	0.09782563667223682	-0.07552979056388047	0.04777520881808517	0.1319674805424989	-0.2792653688833913	-0.001868472686116525	-0.8636185257667253	1.359293532441667	-0.2795298745980951	0.009374574110827675	-0.1322735703711563	-0.2159892353430917	0.5539835761184141	-1.147976710447864	-0.2058505831960152	0.5564520111960627	-0.06188112292029629	0.06387369977618831	0.905581448732707	-6.82683008120637	0.4306702932260396	6.826830081206369	-0.4306702932260377	1.693399124178727	-0.3403768719414085	-0.04275948093092228	-0.6673572650120261	0.2968487003993661	0.2879884169824402	-1.435278994225469	0.9916888989512258	1.195773751721414	-0.5592236621875619	0.006162355628075155	0.4825323246351028	0.0007804353563876284	1.785941535667372	0.001006902971848767	0.02209439211900194	0.001005528696201058	0.01881268080689587	0.001001318002204975	0.004436711133604178	0.001002629084310514	0.005161053216474496	0.03133512923754806	0.06274696951244674	0.1188997107137282	0.1025336245104039	0.1256429290604706	0.1325279897641444	0.00101146269245425	0.007375151338563948	0.00100670220143719	0.02213551630155021	0.00101239059982368	0.03153219078580251	0.001046120893010546	0.07287951116340784	0.001010103650448987	0.01885602689664424	0.1493520508944391	0.2059328556537391	0.3170805617479003	0.2185573554634871	0.001000682628439289	0.005132807979516005	0.001005040648566583	0.01708594912569184	0.4821400892483715	0.4712991128428923	0.001008949327149771	0.01707614904063341	0.2950910760821727	0.3034263325442651	0.001064585248014258	0.01425186649655115	0.001012567942119866	0.007314367588887945	0.001020843196219935	0.01050734074785234	0.1223708005769547	0.1546292191179581	0.07907783630040213	0.1226426819511885	0.01613943061706321	0.01634638433629715	0.001002206504112073	0.01374117437824776	0.08092967598354274	0.0950756575863837	0.003330643759332599	0.02186492337870353	0.001002938617642883	0.004800949755247018	0.00100968261306708	0.01778728837420855	0.2562700120802424	0.2945591508550309	0.05261455968248711	0.08885862011532651	0.00100456048850904	0.001036151137011319	0.001006429683447074	0.00590916749574855	0.05081602957994181	0.03945470020369498	0.7181432753575434	0.70956482231414	0.003238492841609092	0.004771000490613271	0.001112273551673611	0.1666948339872762	0.00100233776812903	0.03826037537032972	0.001037413432370079	0.006807991046564041	0.001024286513013643	0.004767619146934416	0.001028688466616588	0.004288446254760363	0.005627671537702796	0.01515772423001008	0.008248124027549797	0.01222806464464593	0.00105504619206761	0.005817024438242994	0.002765232036568335	0.01915726221488741	0.05231178448461846	0.09235726124215511	0.1832431238965433	0.1770914184479432	0.1815429965717739	0.2070322418007684	0.1195816460272475	0.1156068229035615	0.07091637536815525	0.1014509722619595	0.02659425082660621	0.05177693495865714	0.001181303585973178	0.05865940876383817	0.00103028353539346	0.01444007545286043	0.001007467407075465	0.06314949610844964	0.001003237460450249	0.008801500686834661	0.001009598362164933	0.01209403647637773	0.02665137234983264	0.05554662915428749	0.08436210026591563	0.1039804903419389	0.004323792478005439	0.02042172585639457	0.02822271228112969	0.02966157490165287	0.07259136353578834	0.09210451052391544	0.001291957103186591	0.009254778279013935	0.003887340234045119	0.01018149956174851	0.01460420922772504	0.05545281396795985	0.004572960403775101	0.09606413777625412	0.1731217373652434	0.1681867452252167	0.001161942827984434	0.03451502150860586	0.1073167673164947	0.1588169588008881	0.0262469854630036	0.039685389308008	0.001031032534126444	0.01592366691868631	0.001021261537072449	0.01853474452851909	0.001073302666008918	0.01614651011586362	0.01711220023523175	0.04714037187420767	0.01382656572504614	0.02013946479825351	0.004113220587467036	0.01467592700815697	0.001002642918829422	0.003994965231829733	0.06454498623635965	0.07302758170100034	0.1590077688093033	0.1271356233070015	0.001044217217958324	0.1151734459711088	0.001041037107842715	0.04729030624296167	0.001033456949488293	0.007385439996921395	0.001012026212122315	0.004544349660211331	0.00102346177995037	0.004232392875176642	0.03649991367640849	0.01606916301608304	0.0006505306435393206	0.03385708213915061	0.01076990452818626	-0.002175308261239327	-0.008276523708999332	0.004355817576111342	0.001005837712175262	0.001004550389566198	0.001001170438975528	0.001002559117841617	0.04855451025999386	0.07100890975263556	0.08270248932083023	0.001011560594847658	0.001003329144770892	0.001011838541944905	0.001048805688297269	0.001010828370734797	0.2851700416580533	0.4473698699365783	0.001000669785040829	0.001007050297689823	0.5370369755064275	0.001008496333594143	0.3116107527296966	0.001002144177644424	0.0010125896043624	0.001018990813683073	0.1001159153958807	0.07284648962769487	0.006270550243377493	0.001002472675140682	0.1131944695456817	0.001022795765861585	0.001002927148198625	0.00100674230470877	0.2463944467955228	0.06252540129747186	0.001004474015846754	0.001006063542205314	0.1263190339943862	0.7495414284803049	0.001015432588171298	0.001231492347023222	0.001002489154465633	0.001008980205966823	0.001003273171504109	0.001007389671304734	0.001102069972841465	0.001361106332444426	0.001008366583347	0.004620815781822758	0.05317486134309071	0.1956731041421174	0.1958314766960913	0.1456317303825916	0.06522698557945131	0.02663735378339762	0.00123948458129756	0.001031347270620354	0.001006285453856913	0.001002565675018532	0.001010454990969559	0.03252648414996339	0.08678271496335223	0.001564559664247533	0.02669584228998518	0.09421085531374961	0.001198538592023924	0.002205714820039953	0.003756207543117015	0.001060204844918349	0.1790615541538951	0.00136069077223311	0.1176363643553937	0.02568620372998746	0.001032912272303892	0.001012619548257699	0.001050395632062764	0.01864795962007929	0.01610616804726345	0.003681027276540503	0.001002238233001312	0.06756057129574447	0.1776879402378827	0.00104826617580829	0.001052442169020649	0.00102692551597142	0.001009944179619385	0.001019270067624405	0.03262975875609463	0.01746119967055885	0.001567376193999925	0.03563030066367186	0.006846028755689172	-0.0005679112554046598	-0.008216152274379426	0.006496679362856226	-3.794569691802273	-0.4679641552826131	0.07774352807877227	0.05863050530326669	0.02106134253049186	-0.01213462577799892	0.8257283165644923	-1.094807902918246	-1.440678075265112	-0.00159736637693815	-0.01941007485616185	0.06013759911751741	0.02981204016903129	0.01123466160796619	3.182773556758345	3.6271685850304	-0.003412521518264508	-0.04972005311210979	1.300435150875372	0.01336201213377275	0.6244209072731164	0.03489284543243601	0.02316027788960241	0.01863512543365717	-0.5377784198474855	0.06076940554072193	-0.4609567574228095	-0.006255145464552656	1.381057046865139	-0.1411419138409112	-0.006145481605591078	-0.002484015546159167	0.1662557835573945	0.4940097144121338	-0.003367841722743472	-0.006391582095581349	2.351374723727365	0.9793458898800583	-0.1094646328139074	-0.02528698959664631	0.06336357526990585	0.001502040171305767	0.001434739909248682	0.001535568672311975	-0.2652645595728133	-0.372226587903383	0.0108507696188644	0.2781072570469275	0.004765609812490116	1.343734019220991	1.528935160259517	1.133328961653906	-0.2407766226527882	0.00157189848069605	-0.04759864839175373	-0.02979094092824553	0.5201642398557897	0.02818008093703194	0.001022900521545663	0.2718811291084504	-0.001667619414002048	-0.1591078279785201	-0.09615507343153833	1.031595675444732	0.01051265522498396	-0.0890571271388567	-0.5646530866920313	-0.1767194777202614	1.026579475951596	-0.005476285370203379	0.9348520517460002	-0.03212691858293352	0.03348988669028649	0.0001182776203542573	-0.1783687475450369	0.119751790587542	0.1355077014613144	0.006421187670915536	-0.03240332669025744	-0.02809206906993539	1.556543718028441	-0.1641603440973437	0.05759880303946412	-0.09164591723470128	-0.05556648165893366	-0.04544184521709391	3.549153361126824e-14	-1.603546561399221e-14
0.4	-0.04564644199179546	-0.03085638604346048	-0.03479843061359519	0.7373645493099026	0.9170352343024649	0.007057810071070735	0.4958535114807473	0.001950569591297101	0.005744990986026437	-0.1334340805486886	0.07069373825984743	0.02646237567613587	-0.025179128623043	0.07379237736516887	-0.0003959070836463791	0.2405298797195392	0.09351160032901359	-0.2405298797195392	-0.09351160032901465	0.05776295270875537	-0.1616220204023142	-0.003872691275652506	-0.3454700946387687	-0.01640458597116488	-0.001537590960950982	0.09277447527394853	0.2595092187705397	0.8450531699611967	0.5782171842580499	0.1009593700616869	-0.06941108130799171	0.04774560598239699	0.1519849399750519	-0.3083611534276041	0.06230969818315343	-0.9409745152411436	1.37957448244807	-0.2824592682102346	0.02436832875839835	-0.07797431392453391	-0.3151577486548131	0.5031718764952046	-1.073630130507404	-0.312887195880837	0.4517876577347573	0.005013288318742795	-0.05877034721225446	0.9836630953782582	-5.980734182451145	0.5346518522841787	5.980734182451145	-0.5346518522841786	1.594181851120885	-0.2821475595048801	-0.05491746231087395	-0.6744193733162592	0.2257977611731954	0.2639205782381029	-1.132307815331125	0.8564650455131474	1.26826726687595	-0.4253889293198542	0.693514017386447	0.7426203710440807	-0.02506551539289644	2.22794131491431	0.001006304680216801	0.02265030439483268	0.00100500585555062	0.01940146186430787	0.001001228836283564	0.00452281746085833	0.001002602831834625	0.005054626548592566	0.04377395557619013	0.07263102139883536	0.08892206276699269	0.08713138544068354	0.1004569956454111	0.1150847808917135	0.001011692543093265	0.007360620864293468	0.001005051650565614	0.02197798246459474	0.001012101025361015	0.03220574624986299	0.001048795305498361	0.07314766498410825	0.001010776825844723	0.01895602624689292	0.2207644328743903	0.239229460489871	0.3701110412024216	0.2541593307063625	0.00100067595556772	0.005066872380159229	0.001006678323131074	0.01672938620408121	0.500235238792568	0.4811816159022755	0.001008737623023857	0.01717889626419263	0.3017600160927469	0.3096520940746307	0.001034539417789855	0.01465232382884705	0.001012646250615243	0.007541819415368783	0.001019795739890059	0.0106466030784645	0.108942206811145	0.1463086833520199	0.07431588879222591	0.1221680854860945	0.01012474788977707	0.01199622373057819	0.001002410465193147	0.01359965823199151	0.1006137959482917	0.1105932570065734	0.002222075983834284	0.02085226352560181	0.001002946994963444	0.004921329896007324	0.001008163211884714	0.01780242125121315	0.2500794653556173	0.2937748613530939	0.05885400715604162	0.09414003307596615	0.001004549525011804	0.001005556891205635	0.001006244553886089	0.005852171455202516	0.1035221176134903	0.06710386517036257	0.7267043390516248	0.7169719851647962	0.002171329864181998	0.004029346286398942	0.001215189302241627	0.1660891634009622	0.001002453640784148	0.03888230861463026	0.001022805122513294	0.006885411784199714	0.001013873161573467	0.004825940658322072	0.001017693634097801	0.004338253866798316	0.00345197811989384	0.01326635560432248	0.004957595225513321	0.009586016582091171	0.001032455735087916	0.005878873842928952	0.004628997977647889	0.02272598715500133	0.05476505238504724	0.09460828214133064	0.1875608354636108	0.1882512132563777	0.1865826623487534	0.2177442227180531	0.1326665892694245	0.1264259781130472	0.06687143908260063	0.09792606637046199	0.02670221037631669	0.05182209762355143	0.00122515101908783	0.05804306399518244	0.001031631628804261	0.01415576286150022	0.001006886049055912	0.06833388309860783	0.001002910588146206	0.009284160728634371	0.001009809054000749	0.01208958646781863	0.02929801930368122	0.05731655498119559	0.08514086469669901	0.1034650373223807	0.00301331152876551	0.01941919318228871	0.02816648314998844	0.02947626544383898	0.08259623723398174	0.09971725184710493	0.001195378889956536	0.009407703210534007	0.002989190242677689	0.009476877311671744	0.008868485988949775	0.05159213191598398	0.002884857217722882	0.09527798536665517	0.1751726715735247	0.1750919387277151	0.001321069068996275	0.03438751091486766	0.1141487674885198	0.1689834153341131	0.02605712193675859	0.03950687772720422	0.001031666118588208	0.01630263323027035	0.001016818957355905	0.01855437095055208	0.001053597456831425	0.01460594460971797	0.0188651209321898	0.04907035000227302	0.0167314914707426	0.02308447469991783	0.004398557371587777	0.01533496281799275	0.001002372953771451	0.003892909273237957	0.06674185611185908	0.07318443826264863	0.1644716823151066	0.1364655950520819	0.001047481045531539	0.1130680676044913	0.001049447493011828	0.04788560444702549	0.001026762232066527	0.006623318022321455	0.001009854190328826	0.004115811149214055	0.001019093309515005	0.003868068556394206	0.0321360953034989	0.0173602714796746	0.001547956412346347	0.03564771590277736	0.00672669438194679	-0.0005581537444567159	-0.00822569640299773	0.007149446149201154	0.001005528098410102	0.001004361050273176	0.00100110510698319	0.001002585339522214	0.06644576980660744	0.02602799965544931	0.04838135995985161	0.001012213211743462	0.001003219322399315	0.001011751188719402	0.001053750537745	0.001011988988193088	0.38337392582659	0.505249270727204	0.001000667981594032	0.001009451103343669	0.5460845048320324	0.001008517134038846	0.3175840329933605	0.001001921835618016	0.001012831988605986	0.001018427043102804	0.08050591174843012	0.06411107278073327	0.001255867196762547	0.001002744449832286	0.1393548907609451	0.001013725962369388	0.001002976708616921	0.001006358786355748	0.2320500536049868	0.07003103460906684	0.001004583101010272	0.001006030331268671	0.2100259540829414	0.7469675710626735	0.001009461593280949	0.001394598998068137	0.001002643258954686	0.001005572112445782	0.001002121512550767	0.001004651409162643	0.001060967632956072	0.001340726824824803	0.001007740643034206	0.008127954572993321	0.0614345641737787	0.1941350302241361	0.1944032911936676	0.1576527464605363	0.05871200518405298	0.02696988824583272	0.001296325542571449	0.001034336046847045	0.001006236297596175	0.001002550428109135	0.001009738731699136	0.03235554036399438	0.08576808118057279	0.001601029601080159	0.02914332188737083	0.09763694694482293	0.001013774652349078	0.001869956920509086	0.001537397693523842	0.00103675411147429	0.1781439707825218	0.001588257907043977	0.1291462405031358	0.02594436587467379	0.001031951897301467	0.001011574828387194	0.00101931644179604	0.02248761626269732	0.02287380561834711	0.00545162250039112	0.001001968288338663	0.07117888828344533	0.1698497979862933	0.001052976729280689	0.001062915244537331	0.001014223723083438	0.001005760091019749	0.001010861763726907	0.02752544520428553	0.01860091584785192	0.002435672290333269	0.03744705728595435	0.002623817048839176	0.001063879527873944	-0.008179641161300108	0.01026945811546522	-3.774799736035703	-0.4429246538768677	0.008024658295469649	0.05670535574462467	-0.01719196203008002	-0.007773169457424265	1.124727812565023	-2.070457984114457	-2.086595149197269	-0.001716394235375375	-0.01374906466175206	0.0749796018899951	0.02390998003209603	0.008589471331116516	3.457340743241989	3.473382878003264	-0.01275055004125341	-0.00408302467659194	0.6702814906736645	0.003461499314152241	0.6329219719740701	0.04235068505132111	0.02158433162324785	0.003537221436104441	-1.152102092603483	-0.1697486917114958	-0.4146372235168954	-0.02310346061109602	1.72584317731633	-0.07551776831969961	0.04939804424485957	0.008424198885090776	-0.3386528041675797	0.5558068159690933	-0.002439468241124087	-0.00445714650355276	3.095841315365051	0.5022518860466371	-0.03857972841607268	-0.09697794035886037	0.06403362172633166	0.01994539182884147	0.01451726738173995	0.0116834696300725	-0.1306349462701665	-0.1727274490139524	-0.004958972903381748	0.4181653462341164	0.4043161524836399	0.7659936660670404	0.4349088665883302	1.045078520076572	-0.4665903011216582	0.007443843406927807	-0.07511800528773312	-0.02401446108686971	0.531470383641387	0.07839668921513808	-0.003805033863969009	0.1000314416653484	-0.09616299787246901	-0.05388460604277878	0.04696305469660651	0.5136337618499397	0.02911456203815668	-0.05662109997631711	-0.2210694343587809	0.03005653309025506	0.2193885508138517	-0.01986353888728072	1.091982063310938	-0.006675746974155341	0.04565319744101653	0.0049726042587416	-0.1308319679148109	0.2466565659863751	0.4299952064795464	0.1074668875856086	0.01837912791439307	0.06971008425338282	0.1036583026501621	-0.2570626376571453	0.06917322197425343	-0.06213930055072954	-0.03184932744861522	-0.02863646484800605	1.769773611634896e-14	-1.755396882153297e-14
0.41	-0.04871474833398062	-0.02993874495150552	-0.04450523647002916	0.7512696504319838	0.9142328602577723	0.007366436324580595	0.4952438029519005	-0.001613896679217527	0.01080048223894785	-0.1440731630638382	0.06702924194715074	0.03025776314351481	-0.02494308832514832	0.07261805565560915	0.009759450125559033	0.1849558978076931	0.0991670374204717	-0.1849558978076922	-0.09916703742047457	0.0731101813899369	-0.1641763181236695	-0.004498195438395533	-0.3523591574256192	-0.01452383008398359	0.0009781742768968699	0.08562614651342483	0.2673052005927217	0.8582139654054924	0.5749896990637665	0.1115498469681802	-0.06053330281970087	0.04757073679331155	0.1763937599467817	-0.3004246120252849	0.1177513866023732	-0.9942671449238627	1.401590700504194	-0.2767808752540489	0.03655768397192612	-0.0475191705308605	-0.3940148611439057	0.5286227849132874	-1.062200322589635	-0.4171616111493989	0.2986315087467563	0.03807047063925606	-0.1716215667088726	1.04175205717984	-5.141463127348028	0.5908720577920449	5.141463127348025	-0.5908720577920435	1.4780210965588	-0.2293347157473667	-0.06903939599762259	-0.6973445786802293	0.1521126869367221	0.2414327871148468	-0.3385421598357992	0.6983782984613131	1.350555888863578	-0.2314544647472409	1.324708962302099	1.034848715139641	-0.005713572047027558	2.648096973483984	0.001005984503332436	0.0232896383768378	0.00100477875563478	0.02007416302648334	0.001001168513138769	0.004621513383371894	0.001002632253469364	0.004947253280999955	0.058629261623845	0.08464651109494641	0.05882338407225088	0.06388115965633188	0.07294309537831756	0.09182957454663893	0.001012882365180787	0.007362006499045506	0.001004165993792004	0.02189333214444227	0.001011988758665357	0.03301437916532107	0.001053300866210497	0.07333221688836883	0.001012726676502887	0.01902474169844792	0.2903041944013479	0.2738994161067087	0.4192167253644192	0.2878027043873069	0.001000675153689303	0.004980621537242673	0.001010616686631681	0.01629492533748052	0.5121922654490741	0.4835156377486213	0.001008822135523984	0.0172977799900954	0.3081081942259741	0.3163198729349012	0.001018605953060686	0.01515947894333891	0.001013016016045526	0.007760174495842796	0.001019355831715423	0.01080647579215142	0.09533303969584664	0.1344536786654235	0.07097525946260146	0.1210980703075977	0.005808659177516487	0.008834373351926687	0.001002728371007287	0.0132434501937761	0.1216843691421751	0.128295832889464	0.001632232973138213	0.02036894592252651	0.001003025401987005	0.005003130899030326	0.001007300942103349	0.01782804805178173	0.2414294166609758	0.2882621543311861	0.06532679982884484	0.09965875933912233	0.001004659795065417	0.000971165268768153	0.001006205279617891	0.005795245049826397	0.1576641576822411	0.0983782306760821	0.7312567755089017	0.7199552740337085	0.001602281883816827	0.003642571889007939	0.004721778589141207	0.1654441888720624	0.001002628463382432	0.03935457540295251	0.001014142339171913	0.0069687117190176	0.001008030948681317	0.004886242659801622	0.001011110926458002	0.004388662461593118	0.002288746273749556	0.01232456573271805	0.00319043935689565	0.008218446204905775	0.001020224267763115	0.005950571685752395	0.009362166075087669	0.02932020519533798	0.06106116456789636	0.1006417550739772	0.1900198577702563	0.1916286738373608	0.1891220113802732	0.2162018156486513	0.1432399522707109	0.1351760797636682	0.06024903607830169	0.09168853558696492	0.02663720644295667	0.05183490156872925	0.001246272246064052	0.05726480559374573	0.001032514919538301	0.01398625215151955	0.001008681416682777	0.07403780800185886	0.001003311378227224	0.01021073444959656	0.001009299812359256	0.01208634305047168	0.03028564695617792	0.05759883568094399	0.08500448017410629	0.1018523614060907	0.002566893940138502	0.01932916775207256	0.02973960187938393	0.03060753989508661	0.08384875996536172	0.1000449857314505	0.001561965691782845	0.01006841063854335	0.002377087907422169	0.009021677813362123	0.005530832836130978	0.05046692179420498	0.002019467221894155	0.09661968794105266	0.1774190318680737	0.1751812227009208	0.001631348316831068	0.03425195772379095	0.1232337174877887	0.1801759658105175	0.02567524085827139	0.03914749546836475	0.001030994556329807	0.01675940342894242	0.00101413687232675	0.0185760588153995	0.001035422749539317	0.01345640732393551	0.02215409655481255	0.05242196469990206	0.02231598112833321	0.0285265313179383	0.005925406637979698	0.01723081225464286	0.001002216513886042	0.004169082168202875	0.06852562339348985	0.07392746725088643	0.1643972891970129	0.1316960126607062	0.001048444312989326	0.1103257665158779	0.001050601909393915	0.04845455267681326	0.001019681892726805	0.006086297280179094	0.001007483589613323	0.003856336536273078	0.001014368236431472	0.003625496904194734	0.02794313692314811	0.0180604380284105	0.002229151936985482	0.03509075887377591	0.005578305096372805	0.001173399520877779	-0.008197350226524172	0.009017606915986132	0.001005755536982222	0.001004695867293532	0.001001106269517026	0.0010027284704822	0.08575426148453567	0.01352004484914331	0.02470916085269128	0.001015734461129477	0.001003265444652208	0.001011974071629517	0.001061577964989099	0.001017096951028328	0.4473893990476123	0.5403410238371219	0.001000679681317831	0.001019169315389231	0.5341218260607157	0.001009242558983845	0.323237098051349	0.001002108287961172	0.001013882129038105	0.001019296473958682	0.07248493868039387	0.06877534218271354	0.001143929138304543	0.00100332551816497	0.162582474223259	0.001018234241959725	0.001003217234034092	0.001006441513972805	0.2199468782274025	0.07650272194013764	0.001004936533729421	0.001006277846806096	0.2621399522556291	0.7387052723871894	0.001006819719541249	0.01432950491014632	0.001002951809027951	0.001004749746277303	0.001001806559905	0.001003929125617872	0.001076413273940678	0.001319853669487065	0.00100728554391835	0.01971786314795191	0.0753841900685937	0.1941125714053559	0.1924240028110721	0.1606373313765281	0.0459213696285739	0.02621651563553819	0.001244531559764634	0.001032671223622081	0.001014199465346001	0.001004725191713023	0.001007950084109867	0.03061876333942519	0.08400140172271608	0.002520401753239044	0.03358855862813297	0.07495894242139817	0.002731081561537601	0.001622743633813124	0.002341878220859998	0.001178854448395115	0.1836772199018511	0.002265023087788623	0.1428210598358167	0.02464353074000867	0.001028894232192305	0.001011151595878314	0.001014127704184008	0.02865640163216176	0.03332752023194849	0.009307483935740064	0.001002125985633236	0.07050084600116846	0.1593755904567956	0.001046460370311802	0.001042401786436837	0.001010696352672571	0.001004387378269209	0.001008256844932978	0.02408433191788582	0.01832822232159049	0.002745131178986285	0.03264876311502433	0.006793506248832491	0.002992568780654067	-0.008183171302159148	0.009884286723188248	-3.695690055373858	-0.436584646918496	0.09454466730150897	0.07510602727320376	0.02373110017650207	-0.01244790990474495	1.276635397912858	-2.430726386473333	-2.5155627217558	0.001356270236136439	-0.004667829348370483	0.08688295964766822	0.01298066324934421	0.005109494159890577	3.449489479914825	3.23854417807387	-0.00710372055713985	-0.06581498972918098	-0.1801550397162099	0.01658487984487544	0.6990820314977275	0.05642983751516925	0.02119024056526334	0.02271040015111611	-1.176447260414705	-0.02161150852122553	-0.2284564187586408	-0.0483443536635801	1.809079392204411	-0.02695805337424027	-0.01427282881260754	-0.0002926135863464483	-0.741754231265599	0.5490429900504099	-0.00408249438422387	-0.006367678602796965	3.117109629007421	0.1085430674598918	-0.03420923510575097	-0.04248446927303615	0.03274907410040318	0.002268817408667099	0.001553670521288468	0.001572844275898551	-0.06210443894617648	-0.1011871739528603	0.01339065398042806	0.8637451144194966	0.7760134403398875	-0.02068810456507648	-0.5992238968393372	0.723653626338022	-0.7769957286845814	-0.007184626531032467	-0.07593427211104103	-0.01004843753021953	0.6026006030392204	0.1006237336507875	0.001555678020008534	-0.03792542267997898	-0.2242498677756306	0.03056247300896879	0.1728528223898513	-0.4322621134386047	0.1052167792593178	-0.0359891101779785	-0.01450505534793114	0.2140850274519586	-0.1516579860472069	-0.005522027499734927	1.140876238564537	-0.06138791175772434	0.05021167566830038	0.0006928665882992432	-0.09940572096139989	0.4106853006029396	0.6475623079567543	0.2579695958333406	0.03227959063406512	0.06835356561660602	-0.9010705235755198	-0.2765922883922282	0.05518442364464914	-0.04538037696376838	-0.02027959677883325	-0.01996683496194149	6.279445232501847e-16	-1.552729404288291e-14
0.42	-0.05155742417263073	-0.02857070098350293	-0.05456138328963378	0.7653992624907157	0.9115243101071043	0.007772978991053645	0.4948320924964523	-0.005855314745491885	0.016731374900772	-0.1548383660018684	0.06240751514705953	0.03226183931119595	-0.02450020522420639	0.07044939459101153	0.02032600827425747	0.1375525986239758	0.1052177713205546	-0.1375525986239753	-0.1052177713205557	0.08737851886876681	-0.1662211693367598	-0.005230599710828087	-0.3592960141048979	-0.01332714681895994	0.003335071137017342	0.0851799476159836	0.273389724330528	0.8717975690763332	0.5733611678588644	0.1254561012755263	-0.04867583923468538	0.04771522954900199	0.2048323653257741	-0.2632350527207105	0.1523902733929979	-1.010842707875428	1.424476669778182	-0.263694489389744	0.04395161135103639	-0.03837469924285894	-0.4505481078062433	0.678252158275486	-1.098854215084577	-0.5043332933587998	0.09352539779513448	0.04638184877526138	-0.2576382181994957	1.06590328327338	-4.346597636825395	0.6137112140091074	4.346597636825395	-0.6137112140091074	1.378403610650691	-0.1802582578416103	-0.07629748424902101	-0.6839781518018628	0.08898323674169148	0.2321469026950351	0.2081181572849083	0.5141734286382612	1.352828912211882	-0.1055981314482401	1.356669497556941	1.338557390388653	0.03880687356248133	3.033898396366827	0.001005938271016126	0.02403524832483326	0.001004832755306903	0.02084900542142603	0.001001138948509704	0.004733438537308129	0.001002718558575418	0.004830739833623421	0.07511070671695917	0.09812903478220246	0.03538634405110303	0.0414940734368676	0.04595606721570834	0.06575119441783477	0.001015238461932645	0.007375001250067392	0.001003746460041172	0.02185488927805314	0.001012044148636644	0.03394612501174511	0.001059467982034327	0.07340688349768469	0.001016256337919624	0.01905733363370189	0.3541487488514665	0.3076760320839521	0.4626386021479958	0.3185952606656027	0.001000680605795897	0.004872715928682085	0.001017446338695825	0.01575296958775948	0.5168400503235262	0.4780449567417174	0.001009227262623315	0.01743598654066007	0.3141902613653146	0.3236026993329403	0.001010735879085375	0.01572791057250323	0.001013726133925222	0.007947695348571466	0.00101957090295291	0.01098627265852635	0.08386406468332089	0.1236287698297481	0.07116109529678957	0.1221887120250033	0.003547273029476481	0.007212624024510433	0.001003177924477115	0.01262864702609244	0.1430436560788563	0.1466629927095129	0.001338802506901466	0.02019685643652583	0.001003184909200625	0.00501117361630353	0.001006911422470643	0.01785669352964972	0.2314608114442859	0.2793824641067491	0.07173289463653656	0.1051429839447325	0.001004891707536119	0.0009310342407641027	0.001006309471915072	0.005736027002530099	0.2076191651578299	0.1286076146150816	0.7321218732721646	0.7194255901084747	0.00131573812178534	0.003436479903406666	0.01284246089059052	0.1650301239384518	0.001002870183527928	0.03958387685988291	0.00100940154376545	0.007041872577840076	0.001004953683340094	0.004937224820885129	0.001007459798454153	0.00443320265125002	0.00171154801601667	0.01193663860751005	0.002288257440931233	0.007554262152437347	0.001013883529665972	0.006028529172801645	0.01739663351228684	0.03926222649512089	0.07070250146337968	0.1096012510740128	0.1915338784928982	0.1892337200711887	0.1899430848825126	0.2086430724538576	0.1506564238960302	0.1412732869656083	0.05074812977245591	0.08246455433464885	0.0262438101375625	0.05163237364973736	0.001230933261170079	0.05661636661070733	0.001032123579668367	0.01395157897846641	0.001013562185860241	0.08025161528001454	0.001004599601736939	0.01117074897512325	0.001008150550441323	0.01208868658075412	0.02998059266553364	0.05667104410829478	0.08416119687573989	0.09902248631905135	0.002801109075578287	0.01992410170267221	0.03266577875433969	0.03280454162836097	0.07462442958835175	0.09138850700917758	0.002602396860285239	0.01155583590962725	0.001946416636251557	0.008725688898309464	0.004229907966522674	0.05109138150200607	0.001655902689219975	0.09907570682893098	0.1809184897739105	0.1730562544092825	0.002124438162998087	0.03431157180144502	0.1340767673085757	0.1916879042372954	0.02485372770831392	0.03835537535280466	0.001029129400247052	0.01739708341116358	0.001012584758147997	0.01859478626403971	0.001023743362675575	0.01261122555608771	0.02680036217321933	0.05702443455560161	0.03016325978776117	0.03581864467569893	0.008598084811303334	0.02021968665645004	0.001002217222281321	0.004446983877027685	0.06921132050796457	0.07434066661942917	0.1602577632902275	0.1215742697275823	0.001045666191858917	0.1078323276701049	0.001040917782703076	0.04920065291314613	0.001014378793992816	0.005713399901321507	0.001005612171333938	0.003705539180846645	0.001010703715141726	0.003466952469750974	0.02425140860543137	0.01811203119381484	0.002662523037633874	0.03170624375015541	0.007975301467843683	0.003036376777842696	-0.00819025492827246	0.009383546243396809	0.001005982975554481	0.001005030684313973	0.001001107432050799	0.001002871601442173	0.1050627531624639	0.001012090042837421	0.00103696174553092	0.001019255710516417	0.001003311566904982	0.0010121969545395	0.00106940539223329	0.001022204913863561	0.5114048722686345	0.5754327769470398	0.001000691381041647	0.00102888752743577	0.5221591472893992	0.00100996798392904	0.3288901631093376	0.001002294740304274	0.001014932269470258	0.001020165904814606	0.06446396561235761	0.07343961158469407	0.001031991079846395	0.00100390658649775	0.1858100576855729	0.001022742521550479	0.001003457759451272	0.001006524241581496	0.2078437028498182	0.08297440927120846	0.001005289966448553	0.001006525362343529	0.3142539504283168	0.7304429737117053	0.001004177845801309	0.02726441082222443	0.001003260359101294	0.001003927380108441	0.001001491607259063	0.001003206842072901	0.001091858914925376	0.001298980514149314	0.00100683044480248	0.03130777172291054	0.08933381596340882	0.1940901125865758	0.1904447144284768	0.1636219162925199	0.03313073407309451	0.02546314302524361	0.001192737576957983	0.001031006400397193	0.001022162633097273	0.001006899955319079	0.001006161436520357	0.02888198631485618	0.08223472226485949	0.003439773905397977	0.03803379536889508	0.05228093789797342	0.004448388470726389	0.001375530347117119	0.003146358748196177	0.001320954785315891	0.1892104690211807	0.002941788268533285	0.1564958791684975	0.02334269560534345	0.001025836567083139	0.001010728363370262	0.001008938966571879	0.0348251870016262	0.04378123484554987	0.01316334537108909	0.00100228368292855	0.06982280371889159	0.1489013829272983	0.001039944011342988	0.001021888328336258	0.001007168982261451	0.00100301466551828	0.001005651926138792	0.02064321863148611	0.01805552879532905	0.003054590067639303	0.02785046894409428	0.01096319544882581	0.004921258033434191	-0.008186701443018479	0.009499115330912264	-3.577098850403903	-0.4400506957365046	0.02927985149862396	0.07713360229798535	-0.01454611574099003	-0.00960120541433095	1.418134610793721	-1.897830071137266	-2.651229905943252	0.0006054290234020702	-0.004507573907242535	0.0996021880840023	0.001932921043594619	0.001364768072214053	3.278672815323124	2.903219397473514	-0.01708150317333168	-0.02558200130284582	-0.8906590799761812	0.007326064246598003	0.7559314795280941	0.05460598798483512	0.01541748607656795	0.007522051977951102	-0.9460829224191964	0.2623826874692295	-0.106617013268848	-0.07482248650424113	1.858759964747847	-0.0132721449060188	0.03464638709444955	0.009027938991684938	-1.012049444673397	0.5489064844591021	-0.003587349354434367	-0.004915474886979981	2.886845002020994	-0.2003426727825584	-0.002443246058864176	-0.05079602130246496	0.01544055544787161	0.0179175766283798	0.0126532993019563	0.01050978860170751	-0.01986239698881946	-0.03205018407076352	-0.003707044056563177	1.087725998123845	0.9895207659615115	-0.388489203363796	-0.7683583584898244	0.5144996303397577	-1.063880394883624	-0.03562252942691906	-0.04915412161100948	0.002953046297515223	0.6334468586239775	0.08508485012859833	-0.002687644335446011	-0.1419830128157208	-0.3396028320239057	0.08310727012201449	0.2601085111003026	-1.283208759473685	0.194458130652461	-0.02477898332041171	0.1288645315571667	0.2529197957847156	-0.2234619021549756	0.01916991485949876	1.155859653385608	-0.09322331831469141	0.08183515415379303	0.004380523434405905	-0.06996086432894347	0.4968275976004113	0.8000065544278055	0.3260718806182932	0.01872489068638814	0.003744160314208194	-0.9667738056986431	-0.2072901890898569	0.1046036232832824	-0.02931462789437731	-0.01011387594635877	-0.01183102129733222	-1.322404306175742e-14	2.255727341059463e-15
0.43	-0.05393618082858291	-0.02703449917760061	-0.06456995506608497	0.7797601085072929	0.908976463157923	0.008225661039061125	0.494471561522173	-0.01061748512037349	0.02481709645415308	-0.1661195956779185	0.0570973454702106	0.03201834242819181	-0.02404040141202063	0.06764878651545782	0.03093075500625823	0.09791171501635686	0.1113874497645936	-0.09791171501635702	-0.1113874497645958	0.1007780423174579	-0.1677996015535067	-0.005999232621706081	-0.3658211535741694	-0.01266992720222872	0.005671779421442132	0.08795489486163302	0.2773525378750405	0.8848639690192363	0.5724034836519022	0.1362480221544104	-0.03389462504353559	0.04821649739900673	0.237017318125437	-0.2172192109521977	0.1499537019199793	-0.9843892380634378	1.447972368434122	-0.245611720554252	0.04569074749080661	-0.02577011238534813	-0.5008042789074417	0.9331610521186077	-1.151243220108621	-0.5513651875989655	-0.1439983721167682	0.05250241554270955	-0.2951941733357653	1.048968464298139	-3.57961423765185	0.6232751694961403	3.579614237651849	-0.6232751694961396	1.299815122429636	-0.1364313573115255	-0.07838684592092801	-0.6149540919399001	0.04547838298012083	0.2362661903059642	0.3192735579528386	0.2721400954562835	1.250513743161364	-0.1031560643100236	0.7847756449404893	1.609239456878431	0.0575937659104991	3.399549071072717	0.001006017812893547	0.02485963882498706	0.001005030222227428	0.02170789577233519	0.001001121209247413	0.004839802815283813	0.001002793575237476	0.004709222608937839	0.0901674203522297	0.1110296553342892	0.01936561970670548	0.02576947866310828	0.02532444144009335	0.04276651266240799	0.00207425813847965	0.008276131154283932	0.001003507335344513	0.0218357033179511	0.00101247780868198	0.0349997791149039	0.001107236633917384	0.07338043085137191	0.008393444389463075	0.024171133375664	0.4092184287687525	0.3386912200408953	0.4988251366415865	0.3452568133965994	0.00100068306542206	0.004748288584827164	0.001021810827735131	0.0151418263474808	0.5168491730020883	0.4690119705721659	0.001009697626697022	0.01758142006386138	0.3208108005562407	0.3317585815804016	0.001006659795122877	0.01630223441888405	0.001014487174547364	0.008079319845790743	0.001019915865732595	0.01116892597802803	0.07866665368062306	0.1177676207194726	0.08009398489882218	0.1277065580036083	0.002317875267737177	0.006402444971277479	0.001003660421221752	0.01177934500328698	0.1622456208135779	0.1643881688699166	0.001196021444728144	0.02018599529288008	0.001003370873418234	0.004947055234678549	0.001006569096699063	0.01788563440869104	0.2234948529135884	0.2692903523581463	0.0776650150429781	0.1102638570036533	0.001005109151018368	0.0008880695266393176	0.001006400595136385	0.005674504037109445	0.2506993836619806	0.1553963092518559	0.7303607399779517	0.716480094176548	0.001162956886210735	0.003380844093861513	0.02274668931147378	0.1642501373705343	0.001003108733223731	0.03950812547057585	0.001006685078413653	0.007120768938255896	0.001003248745948648	0.004991676671275726	0.001005343049241841	0.004479582984491802	0.001427902424053082	0.01183208951110218	0.003239150816020817	0.008408688520158801	0.00101048584845177	0.006115092160423651	0.02554995100789589	0.04906029851096372	0.07920068892233154	0.1170459323987343	0.193020051087168	0.1852590559447916	0.1906769624596138	0.2029879326714295	0.1568263532131248	0.1463976122195999	0.03884250357510495	0.07090091238933312	0.02585627739328501	0.05129366599173396	0.001197272960163183	0.056318015721429	0.001030000692241864	0.01403318303992937	0.00101682719507721	0.08635627240124366	0.001005430860644049	0.01190681687657948	0.001007148925226637	0.0121029680613	0.02595904659535719	0.05274297318905964	0.07550316079413781	0.08969222823141837	0.003984298068934365	0.02145267803246242	0.0350414679422574	0.03462118741634652	0.06185729331511107	0.07914604707671871	0.007269980208167067	0.01696512078639928	0.002453443205118572	0.009256941882183367	0.00363301088502416	0.05172337074269606	0.001473804511032494	0.1010961260135089	0.185606117655534	0.1708139441621388	0.003738638923519584	0.03538749857965591	0.143678116737223	0.2006908473544586	0.02330344412779162	0.03688914417995634	0.001028101047186896	0.01831184939404969	0.001011288860994168	0.01861211296112181	0.00101620371428513	0.01202138762351643	0.03105542596348269	0.06117882579214199	0.03671326644084218	0.04221343759374695	0.01113494867426876	0.02296800886307682	0.001002164674040371	0.004563104508391007	0.06645460657641677	0.07316891782466181	0.157935227088088	0.115093363758249	0.001041434894329891	0.106355937190752	0.001365814402262365	0.05063394144188067	0.001010627483230911	0.005478538158500934	0.001004264935360211	0.003637565868917145	0.001008082308091257	0.003377869907836945	0.01975710029379045	0.01745121625856993	0.002957815589245093	0.02771476065054999	0.01065443626478806	0.004931522774054395	-0.008125189759065204	0.008628202584745703	0.001006200103680631	0.001005409202237316	0.001001098785947382	0.001002871678539435	0.114701973543283	0.001008888359656249	0.001024370147427303	0.005006039751251466	0.001003213570453745	0.001013548600516648	0.001231046565383103	0.02902911726286523	0.537074795667757	0.5858456300834288	0.001000680755043958	0.00102420876071555	0.5120865899017382	0.001010372554992025	0.3385513805859082	0.001002521948475702	0.00101557273924811	0.001020367087316834	0.07795289960477532	0.1076775959650719	0.00102607359557926	0.001004379106472415	0.197703409240483	0.001068035820938783	0.001003654630552815	0.001005949401037922	0.2106207855058385	0.08753670819896049	0.001005373915996485	0.001006470097463	0.337818018933384	0.7218745513860029	0.001003504888929044	0.03913698382728958	0.001003438740554049	0.001003799414568226	0.001001459933752579	0.001003083759592818	0.001166080638074304	0.00671967124273674	0.001007050856062852	0.03750229802781423	0.0911445709341857	0.1967727251260065	0.193192616853049	0.1689869254317899	0.01713329934370071	0.02537671030882401	0.001136391472502438	0.001025070904357794	0.001018585877980264	0.001005784888270139	0.001006060092461448	0.01495728727617815	0.04823669785880514	0.00673973172916908	0.03760490861803838	0.03949838751201803	0.01877102658233362	0.00434398058631422	0.002885468922440145	0.001252544315496601	0.1970037659720378	0.007538275709103973	0.1597733560988629	0.02003340649973585	0.001028041157925676	0.001009273377034769	0.0010078643721246	0.03686259054517897	0.04475731266225397	0.01444894834497829	0.001001963028831845	0.05695026479066945	0.1589354295619042	0.00103456601041191	0.002281498736835611	0.001006346479653369	0.001002734472829346	0.001005102310493709	0.01455389731199261	0.01630695129390618	0.003175688558151477	0.02361471091610634	0.0130865637145029	0.00683488056277649	-0.008010915242678628	0.007176128729161297	-3.446302344309474	-0.452165521346978	0.1102467595353017	0.091385939675238	0.02304843439404298	-0.01347876729593717	1.169687025557355	-1.233602123587478	-1.881701708686405	0.165013397034856	0.0004122480055820953	0.1111955752551456	-0.007054132300769998	0.9331893839622059	2.89244567543751	2.405263378627993	-0.01010371267897542	-0.08009079635782679	-0.9045836332878304	0.01805386819610256	0.8663604746582119	0.05891748062700044	0.01033800126545682	0.02345346271715697	-0.2036091955714101	0.8452910455050456	-0.05579133274236606	-0.09398110406224662	1.665371531114339	0.007589115462332062	-0.02878824745565736	0.000163480059050478	-0.9651251857937838	0.4786729202296007	-0.004612479621302893	-0.006781260879346214	2.447729342224401	-0.3790529266241714	-0.004959461977847215	-0.1035551757718337	-0.02730304382631384	0.002974631561869542	0.001924346196582642	0.001799503674357174	-0.001633867837075476	0.1903628250924148	0.01520601047283696	0.8831450883726286	0.5262227721847785	-0.3869421732549034	-0.3651728730269181	0.5000643862928772	-1.2502673158356	-0.03094082995350698	-0.01221185886299139	0.01214804149070855	0.5807775367010407	0.06275358203624455	0.004009440164299021	-0.6193567304886097	-1.464483615592636	0.2132886415246562	0.1124659336107052	-1.175654427616498	0.8492653938707662	0.1194128738426703	0.01200558257250069	0.1475367832770549	-0.2048324936498438	0.1879640080312072	0.6436542722933183	-0.1937465966971459	0.1021494613759261	0.0007900529555631072	-0.04832188130561567	0.3445111278336059	0.488866736713463	0.2305659452647084	0.006040206060485811	-0.2592377740357814	-0.3366640772277103	-0.08937301728345579	0.1825667686179556	-0.01731175682546288	-0.003278220563734462	-0.005774623805022826	-2.443083768495835e-14	1.693244889701744e-14
0.44	-0.0559958670413496	-0.02566955466244213	-0.07411951986387184	0.794364306557344	0.9066173392939364	0.008668912925656665	0.4944759179133085	-0.01584976655838439	0.03527997393749587	-0.1777402604037389	0.05150692048333443	0.02934639991445526	-0.02331168687726835	0.06469129559598487	0.04118382558361153	0.06599961081186537	0.1177442886044327	-0.06599961081186541	-0.1177442886044331	0.1133411021842287	-0.1689698599190754	-0.006817491588962636	-0.3714731829414441	-0.01235722523185246	0.008081823665474417	0.0910134640971999	0.2787075425434998	0.8966090972754235	0.5709536994853324	0.1408128335087488	-0.01665996991637155	0.04879004625665316	0.2727524848973644	-0.1994209640855819	0.1181388152440242	-0.9190413121427453	1.473147076472909	-0.2259498723438522	0.04206557906864831	0.03460277383974176	-0.5445703204316305	1.153683344267489	-1.166741225039728	-0.5603843553634505	-0.3921637283513408	0.1001639931352915	-0.2890147869654689	0.9955680523400174	-2.800841756199907	0.6511432931691099	2.800841756199908	-0.65114329316911	1.211110894266618	-0.09862348760594288	-0.08622269550712475	-0.5093561314024604	0.0200797074703561	0.2468140946165744	0.2648425552686157	-0.007388346571910254	1.088574574868773	-0.2040181233697404	0.1112475926477469	1.82924557759116	0.05326307509087998	3.743941190819718	0.001006166182303391	0.02573315373564937	0.001005318259997472	0.02261155365075551	0.001001108018894818	0.00493899648639248	0.001002831103128084	0.004585633932240296	0.1025910932810044	0.1216767258120216	0.0107054894342463	0.01709176616565099	0.01393321585345468	0.02939725497320973	0.004588178218041566	0.01038312609508352	0.001003338810327809	0.02185797156055904	0.001013370684639525	0.03617137537100634	0.001211946892757455	0.07326918721177439	0.02564513437062647	0.03595700538579364	0.4533324147330539	0.3648865635801414	0.5266458534273432	0.3662239728362046	0.00100067897888711	0.004624646733443201	0.001021651531179345	0.01448227066846119	0.5138031474787793	0.460180374488886	0.001010135077631011	0.01772292846062667	0.3284195986865064	0.3407522189199867	0.00100473640461551	0.01687943417174548	0.001015187899532455	0.008143067131865635	0.001020188904230529	0.01134423892880441	0.08158347546895144	0.1200073399996101	0.09975793630204161	0.1391766236801697	0.001696582527055491	0.006089346662374554	0.001004137926613967	0.0107701612247436	0.1781907073744485	0.179552348607429	0.001147257336360762	0.02027842273145287	0.001003562293764014	0.004809044986461634	0.001006110472727727	0.01792802804212325	0.2194042083291056	0.2609049147759409	0.08294654745549049	0.114784538207408	0.001005259813946762	0.0008466469253223792	0.001006418487734379	0.005612558931304461	0.2852621760897575	0.1770989097973809	0.7266414854950835	0.7120386033155628	0.001086207615965096	0.00341177974129533	0.03340888931926188	0.1629919427531928	0.001003317183474556	0.03910357177301377	0.001005263497001371	0.00720362393121229	0.001002380858928293	0.005049457253221444	0.001004223626245129	0.004529857237287827	0.001323005526966144	0.01189223233990655	0.006406153725550005	0.01111006600383241	0.001008898084487493	0.006216376760114639	0.03265660491543243	0.05715026192913444	0.08468267536430825	0.1206618519817469	0.1949547067459089	0.1818849055793046	0.1921713782349904	0.2012895494926953	0.1626353901009318	0.1510685540081434	0.02474356042758021	0.05743082158483329	0.02561229702666431	0.0510371204950728	0.001152265453563003	0.05633821338105364	0.001025970617966475	0.01417014531818233	0.001016669663271724	0.09173302543561988	0.001005288467236351	0.01243831765331791	0.001006597663187058	0.01213818537846323	0.01713007602208145	0.04476939830935826	0.05535042518141151	0.07097211740538242	0.006214718989985944	0.02400348744695331	0.0360915425384874	0.03523876604284166	0.04881593945986692	0.06766799444487628	0.01661589680743759	0.0277784747704103	0.004185261246438192	0.01088161225015716	0.003202757183204371	0.05162093847329009	0.001348472223142015	0.1019538973373838	0.1914463472643393	0.169362957608761	0.00682620941411145	0.03790982330704327	0.1506506232666206	0.2045394957280867	0.02090252986471819	0.03460596981005445	0.001028689901944399	0.01946070101776013	0.001009913386059794	0.0186446920867868	0.001011898054472533	0.01163848474757088	0.0342334109083969	0.06412386667479278	0.04059022184170882	0.04579427356060258	0.01304732199164368	0.02497047325290786	0.001001978004768693	0.004598607407722468	0.05914178264989155	0.06873303404335138	0.1604508744870813	0.1146958544018303	0.001036629959787139	0.1060171651143711	0.002157311821660646	0.05286224200859526	0.001008341273170666	0.005374084041702671	0.001003451486812793	0.00364402608708485	0.001006497299673585	0.003355677339261543	0.01419944997691446	0.01606522627920613	0.003136978766790142	0.02356042759868957	0.01296306004088757	0.006838986459026925	-0.007986310569102468	0.006827763630694681	0.001006417231807012	0.001005787720160795	0.001001090139843925	0.001002871755636692	0.1243411939241021	0.001005686676475523	0.001011778549324565	0.008992823791987377	0.00100311557400244	0.001014900246493729	0.001392687738532847	0.05703602961186728	0.5627447190668794	0.5962584832198179	0.001000670129046225	0.001019529993995493	0.5020140325140773	0.001010777126055212	0.348212598062479	0.001002749156647034	0.001016213209026002	0.001020568269819158	0.09144183359719303	0.1419155803454498	0.001020156111312097	0.001004851626447156	0.2095967607953931	0.001113329120326925	0.00100385150165429	0.001005374560490572	0.2133978681618588	0.09209900712671254	0.001005457865544414	0.001006414832582482	0.361382087438451	0.7133061290603002	0.0010028319320567	0.05100955683235468	0.001003617122006876	0.00100367144902786	0.001001428260246002	0.001002960677112647	0.001240302361222137	0.01214036197132394	0.001007271267322766	0.04369682433271796	0.09295532590496255	0.1994553376654371	0.1959405192776211	0.1743519345710599	0.001135864614307005	0.02529027759240443	0.001080045368046791	0.001019135408318404	0.001015009122863299	0.00100466982122124	0.001005958748402497	0.001032588237500192	0.0142386734527508	0.01003968955294022	0.03717602186718146	0.02671583712606295	0.03309366469394094	0.007312430825511263	0.002624579096684128	0.001184133845677335	0.2047970629228947	0.01213476314967483	0.1630508330292282	0.01672411739412818	0.001030245748768041	0.001007818390697949	0.001006789777677193	0.03889999408873166	0.04573339047895807	0.01573455131886755	0.001001642374735246	0.04407772586244735	0.1689694761965099	0.001029188009480818	0.003541109145335094	0.001005523977045108	0.001002454280140245	0.001004552694848509	0.008464575992499097	0.0145583737924833	0.003296787048663654	0.01937895288811839	0.01520993198018	0.008748503092118788	-0.007835129042338771	0.004853142127410329	-3.334338474229683	-0.4750082799083541	0.0391047336049793	0.08608710779991274	-0.01598023710987686	-0.01001549581685116	0.9674245959225296	-0.4884536158781382	-0.7281450926988824	0.2417784363424814	0.003783266636695635	0.1231906186738931	-0.0150252776136235	1.335779221706324	2.314703931783619	1.764340739195101	-0.01692440468243374	-0.03526448905517541	-0.8503810627219102	0.006541038959001913	0.9234824979531269	0.05518116927983098	0.001842043849907088	0.006053978236827537	0.6740907556634604	1.45282662706068	-0.007200864402543476	-0.1067988376513567	1.346560680169521	0.00738557153482536	0.01986801377562377	0.01171849451465563	-0.6707146113938374	0.428868113425066	-0.003278926792866435	-0.004999902963321923	1.869626183771024	-0.499541658594274	0.01487104533673113	-0.1464376311882459	-0.0503199062033254	0.01870930313571053	0.01331904561257636	0.01128857251214713	0.01307598805577701	0.3373400391195517	-0.0007627216408842048	0.7461042785898303	0.2237684176196226	-0.2683864511819765	0.02299296224879121	0.4238229372492479	-1.44517016671825	-0.01919009715832693	0.01455558816656166	0.01402468965428148	0.4878660412535199	0.04417142518483184	0.001499522990958375	-0.9510838049108984	-2.217573379706385	0.2875538870637583	0.0202950788007834	-1.130327299350703	1.275271952099352	0.1939044935040699	-0.01801977046198915	0.02039022364276789	-0.06519716340206624	0.3084495046952208	0.1250007046785442	-0.2566119577216341	0.1286522823215706	0.007431011567621939	-0.02857385300382827	0.2549575268224697	0.2372151641895168	0.17690031726032	0.002601344280074298	-0.6490828369946202	0.2499055168837916	0.02023349150351634	0.2636060308796982	-0.003233102689551209	0.004772830072699383	0.001546977370510393	-1.976647453731897e-14	1.297137148506869e-14
[truncated: 473,332 more chars]
