# Supplementary material for: Transtibial limb loss does not increase metabolic cost in three-dimensional computer simulations of human walking
Source: PeerJ. 2021 Aug 4;9:e11960. doi: 10.7717/peerj.11960 (PMC8349165; doi:10.7717/peerj.11960)
Supplement: Supplemental Information 1 — Each subject’s simulation output and Matlab code for generating plots presenting the data. [file peerj-09-11960-s001.zip › TTA3D_solns_rev/Pre/soln_walk_N50_wm100_S29.sto]

num_controls=92
num_derivatives=84
num_iterations=332
num_multipliers=2
num_parameters=0
num_slacks=2
num_states=242
objective=0.757994
objective_auxiliary_derivatives=0.000870
objective_contactAP=0.013899
objective_contactML=0.009326
objective_contactVE=0.007812
objective_control_effort=0.501589
objective_state_tracking=0.179866
objective_torsoGoal=0.044632
solver_duration=12919.247484
status=Solve_Succeeded
success=true
DataType=double
version=3
OpenSimVersion=4.2
endheader
time	/jointset/groundPelvis/pelvis_tilt/value	/jointset/groundPelvis/pelvis_list/value	/jointset/groundPelvis/pelvis_rotation/value	/jointset/groundPelvis/pelvis_tx/value	/jointset/groundPelvis/pelvis_ty/value	/jointset/groundPelvis/pelvis_tz/value	/jointset/hip_l/hip_flexion_l/value	/jointset/hip_l/hip_adduction_l/value	/jointset/hip_l/hip_rotation_l/value	/jointset/hip_r/hip_flexion_r/value	/jointset/hip_r/hip_adduction_r/value	/jointset/hip_r/hip_rotation_r/value	/jointset/lumbar/lumbar_ext/value	/jointset/lumbar/lumbar_bend/value	/jointset/lumbar/lumbar_rota/value	/jointset/patellofemoral_l/knee_angle_l_beta/value	/jointset/patellofemoral_r/knee_angle_r_beta/value	/jointset/knee_l/knee_angle_l/value	/jointset/knee_r/knee_angle_r/value	/jointset/shoulder_r/shoulder_flexion_r/value	/jointset/shoulder_r/shoulder_adduction_r/value	/jointset/shoulder_r/shoulder_rotation_r/value	/jointset/shoulder_l/shoulder_flexion_l/value	/jointset/shoulder_l/shoulder_adduction_l/value	/jointset/shoulder_l/shoulder_rotation_l/value	/jointset/ankle_l/ankle_angle_l/value	/jointset/ankle_r/ankle_angle_r/value	/jointset/elbow_r/elbow_flexion_r/value	/jointset/elbow_l/elbow_flexion_l/value	/jointset/subtalar_l/subtalar_angle_l/value	/jointset/subtalar_r/subtalar_angle_r/value	/jointset/mtp_l/mtp_angle_l/value	/jointset/mtp_r/mtp_angle_r/value	/jointset/groundPelvis/pelvis_tilt/speed	/jointset/groundPelvis/pelvis_list/speed	/jointset/groundPelvis/pelvis_rotation/speed	/jointset/groundPelvis/pelvis_tx/speed	/jointset/groundPelvis/pelvis_ty/speed	/jointset/groundPelvis/pelvis_tz/speed	/jointset/hip_l/hip_flexion_l/speed	/jointset/hip_l/hip_adduction_l/speed	/jointset/hip_l/hip_rotation_l/speed	/jointset/hip_r/hip_flexion_r/speed	/jointset/hip_r/hip_adduction_r/speed	/jointset/hip_r/hip_rotation_r/speed	/jointset/lumbar/lumbar_ext/speed	/jointset/lumbar/lumbar_bend/speed	/jointset/lumbar/lumbar_rota/speed	/jointset/patellofemoral_l/knee_angle_l_beta/speed	/jointset/patellofemoral_r/knee_angle_r_beta/speed	/jointset/knee_l/knee_angle_l/speed	/jointset/knee_r/knee_angle_r/speed	/jointset/shoulder_r/shoulder_flexion_r/speed	/jointset/shoulder_r/shoulder_adduction_r/speed	/jointset/shoulder_r/shoulder_rotation_r/speed	/jointset/shoulder_l/shoulder_flexion_l/speed	/jointset/shoulder_l/shoulder_adduction_l/speed	/jointset/shoulder_l/shoulder_rotation_l/speed	/jointset/ankle_l/ankle_angle_l/speed	/jointset/ankle_r/ankle_angle_r/speed	/jointset/elbow_r/elbow_flexion_r/speed	/jointset/elbow_l/elbow_flexion_l/speed	/jointset/subtalar_l/subtalar_angle_l/speed	/jointset/subtalar_r/subtalar_angle_r/speed	/jointset/mtp_l/mtp_angle_l/speed	/jointset/mtp_r/mtp_angle_r/speed	/forceset/addbrev_r/activation	/forceset/addbrev_r/normalized_tendon_force	/forceset/addlong_r/activation	/forceset/addlong_r/normalized_tendon_force	/forceset/addmagMid_r/activation	/forceset/addmagMid_r/normalized_tendon_force	/forceset/bflh_r/activation	/forceset/bflh_r/normalized_tendon_force	/forceset/bfsh_r/activation	/forceset/bfsh_r/normalized_tendon_force	/forceset/edl_r/activation	/forceset/edl_r/normalized_tendon_force	/forceset/ehl_r/activation	/forceset/ehl_r/normalized_tendon_force	/forceset/ercspn_r/activation	/forceset/ercspn_r/normalized_tendon_force	/forceset/extobl_r/activation	/forceset/extobl_r/normalized_tendon_force	/forceset/fdb_r/activation	/forceset/fdb_r/normalized_tendon_force	/forceset/fdl_r/activation	/forceset/fdl_r/normalized_tendon_force	/forceset/fhl_r/activation	/forceset/fhl_r/normalized_tendon_force	/forceset/gaslat_r/activation	/forceset/gaslat_r/normalized_tendon_force	/forceset/gasmed_r/activation	/forceset/gasmed_r/normalized_tendon_force	/forceset/glmax2_r/activation	/forceset/glmax2_r/normalized_tendon_force	/forceset/glmed2_r/activation	/forceset/glmed2_r/normalized_tendon_force	/forceset/glmin2_r/activation	/forceset/glmin2_r/normalized_tendon_force	/forceset/grac_r/activation	/forceset/grac_r/normalized_tendon_force	/forceset/iliacus_r/activation	/forceset/iliacus_r/normalized_tendon_force	/forceset/intobl_r/activation	/forceset/intobl_r/normalized_tendon_force	/forceset/obtext_r/activation	/forceset/obtext_r/normalized_tendon_force	/forceset/pect_r/activation	/forceset/pect_r/normalized_tendon_force	/forceset/perbrev_r/activation	/forceset/perbrev_r/normalized_tendon_force	/forceset/perlong_r/activation	/forceset/perlong_r/normalized_tendon_force	/forceset/pertert_r/activation	/forceset/pertert_r/normalized_tendon_force	/forceset/piri_r/activation	/forceset/piri_r/normalized_tendon_force	/forceset/popli_r/activation	/forceset/popli_r/normalized_tendon_force	/forceset/psoas_r/activation	/forceset/psoas_r/normalized_tendon_force	/forceset/quadfem_r/activation	/forceset/quadfem_r/normalized_tendon_force	/forceset/recabd_r/activation	/forceset/recabd_r/normalized_tendon_force	/forceset/recfem_r/activation	/forceset/recfem_r/normalized_tendon_force	/forceset/sart_r/activation	/forceset/sart_r/normalized_tendon_force	/forceset/semimem_r/activation	/forceset/semimem_r/normalized_tendon_force	/forceset/semiten_r/activation	/forceset/semiten_r/normalized_tendon_force	/forceset/soleus_r/activation	/forceset/soleus_r/normalized_tendon_force	/forceset/tfl_r/activation	/forceset/tfl_r/normalized_tendon_force	/forceset/tibant_r/activation	/forceset/tibant_r/normalized_tendon_force	/forceset/tibpost_r/activation	/forceset/tibpost_r/normalized_tendon_force	/forceset/tricox_r/activation	/forceset/tricox_r/normalized_tendon_force	/forceset/vasint_r/activation	/forceset/vasint_r/normalized_tendon_force	/forceset/vaslat_r/activation	/forceset/vaslat_r/normalized_tendon_force	/forceset/vasmed_r/activation	/forceset/vasmed_r/normalized_tendon_force	/forceset/addbrev_l/activation	/forceset/addbrev_l/normalized_tendon_force	/forceset/addlong_l/activation	/forceset/addlong_l/normalized_tendon_force	/forceset/addmagMid_l/activation	/forceset/addmagMid_l/normalized_tendon_force	/forceset/bflh_l/activation	/forceset/bflh_l/normalized_tendon_force	/forceset/bfsh_l/activation	/forceset/bfsh_l/normalized_tendon_force	/forceset/edl_l/activation	/forceset/edl_l/normalized_tendon_force	/forceset/ehl_l/activation	/forceset/ehl_l/normalized_tendon_force	/forceset/ercspn_l/activation	/forceset/ercspn_l/normalized_tendon_force	/forceset/extobl_l/activation	/forceset/extobl_l/normalized_tendon_force	/forceset/fdb_l/activation	/forceset/fdb_l/normalized_tendon_force	/forceset/fdl_l/activation	/forceset/fdl_l/normalized_tendon_force	/forceset/fhl_l/activation	/forceset/fhl_l/normalized_tendon_force	/forceset/gaslat_l/activation	/forceset/gaslat_l/normalized_tendon_force	/forceset/gasmed_l/activation	/forceset/gasmed_l/normalized_tendon_force	/forceset/glmax2_l/activation	/forceset/glmax2_l/normalized_tendon_force	/forceset/glmed2_l/activation	/forceset/glmed2_l/normalized_tendon_force	/forceset/glmin2_l/activation	/forceset/glmin2_l/normalized_tendon_force	/forceset/grac_l/activation	/forceset/grac_l/normalized_tendon_force	/forceset/iliacus_l/activation	/forceset/iliacus_l/normalized_tendon_force	/forceset/intobl_l/activation	/forceset/intobl_l/normalized_tendon_force	/forceset/obtext_l/activation	/forceset/obtext_l/normalized_tendon_force	/forceset/pect_l/activation	/forceset/pect_l/normalized_tendon_force	/forceset/perbrev_l/activation	/forceset/perbrev_l/normalized_tendon_force	/forceset/perlong_l/activation	/forceset/perlong_l/normalized_tendon_force	/forceset/pertert_l/activation	/forceset/pertert_l/normalized_tendon_force	/forceset/piri_l/activation	/forceset/piri_l/normalized_tendon_force	/forceset/popli_l/activation	/forceset/popli_l/normalized_tendon_force	/forceset/psoas_l/activation	/forceset/psoas_l/normalized_tendon_force	/forceset/quadfem_l/activation	/forceset/quadfem_l/normalized_tendon_force	/forceset/recabd_l/activation	/forceset/recabd_l/normalized_tendon_force	/forceset/recfem_l/activation	/forceset/recfem_l/normalized_tendon_force	/forceset/sart_l/activation	/forceset/sart_l/normalized_tendon_force	/forceset/semimem_l/activation	/forceset/semimem_l/normalized_tendon_force	/forceset/semiten_l/activation	/forceset/semiten_l/normalized_tendon_force	/forceset/soleus_l/activation	/forceset/soleus_l/normalized_tendon_force	/forceset/tfl_l/activation	/forceset/tfl_l/normalized_tendon_force	/forceset/tibant_l/activation	/forceset/tibant_l/normalized_tendon_force	/forceset/tibpost_l/activation	/forceset/tibpost_l/normalized_tendon_force	/forceset/tricox_l/activation	/forceset/tricox_l/normalized_tendon_force	/forceset/vasint_l/activation	/forceset/vasint_l/normalized_tendon_force	/forceset/vaslat_l/activation	/forceset/vaslat_l/normalized_tendon_force	/forceset/vasmed_l/activation	/forceset/vasmed_l/normalized_tendon_force	/forceset/shoulder_flexionAct_r/activation	/forceset/shoulder_adductionAct_r/activation	/forceset/shoulder_rotationAct_r/activation	/forceset/elbow_flexionAct_r/activation	/forceset/shoulder_flexionAct_l/activation	/forceset/shoulder_adductionAct_l/activation	/forceset/shoulder_rotationAct_l/activation	/forceset/elbow_flexionAct_l/activation	/forceset/addbrev_r	/forceset/addlong_r	/forceset/addmagMid_r	/forceset/bflh_r	/forceset/bfsh_r	/forceset/edl_r	/forceset/ehl_r	/forceset/ercspn_r	/forceset/extobl_r	/forceset/fdb_r	/forceset/fdl_r	/forceset/fhl_r	/forceset/gaslat_r	/forceset/gasmed_r	/forceset/glmax2_r	/forceset/glmed2_r	/forceset/glmin2_r	/forceset/grac_r	/forceset/iliacus_r	/forceset/intobl_r	/forceset/obtext_r	/forceset/pect_r	/forceset/perbrev_r	/forceset/perlong_r	/forceset/pertert_r	/forceset/piri_r	/forceset/popli_r	/forceset/psoas_r	/forceset/quadfem_r	/forceset/recabd_r	/forceset/recfem_r	/forceset/sart_r	/forceset/semimem_r	/forceset/semiten_r	/forceset/soleus_r	/forceset/tfl_r	/forceset/tibant_r	/forceset/tibpost_r	/forceset/tricox_r	/forceset/vasint_r	/forceset/vaslat_r	/forceset/vasmed_r	/forceset/addbrev_l	/forceset/addlong_l	/forceset/addmagMid_l	/forceset/bflh_l	/forceset/bfsh_l	/forceset/edl_l	/forceset/ehl_l	/forceset/ercspn_l	/forceset/extobl_l	/forceset/fdb_l	/forceset/fdl_l	/forceset/fhl_l	/forceset/gaslat_l	/forceset/gasmed_l	/forceset/glmax2_l	/forceset/glmed2_l	/forceset/glmin2_l	/forceset/grac_l	/forceset/iliacus_l	/forceset/intobl_l	/forceset/obtext_l	/forceset/pect_l	/forceset/perbrev_l	/forceset/perlong_l	/forceset/pertert_l	/forceset/piri_l	/forceset/popli_l	/forceset/psoas_l	/forceset/quadfem_l	/forceset/recabd_l	/forceset/recfem_l	/forceset/sart_l	/forceset/semimem_l	/forceset/semiten_l	/forceset/soleus_l	/forceset/tfl_l	/forceset/tibant_l	/forceset/tibpost_l	/forceset/tricox_l	/forceset/vasint_l	/forceset/vaslat_l	/forceset/vasmed_l	/forceset/shoulder_flexionAct_r	/forceset/shoulder_adductionAct_r	/forceset/shoulder_rotationAct_r	/forceset/elbow_flexionAct_r	/forceset/shoulder_flexionAct_l	/forceset/shoulder_adductionAct_l	/forceset/shoulder_rotationAct_l	/forceset/elbow_flexionAct_l	lambda_cid33_p0	lambda_cid34_p0	/forceset/addbrev_r/implicitderiv_normalized_tendon_force	/forceset/addlong_r/implicitderiv_normalized_tendon_force	/forceset/addmagMid_r/implicitderiv_normalized_tendon_force	/forceset/bflh_r/implicitderiv_normalized_tendon_force	/forceset/bfsh_r/implicitderiv_normalized_tendon_force	/forceset/edl_r/implicitderiv_normalized_tendon_force	/forceset/ehl_r/implicitderiv_normalized_tendon_force	/forceset/ercspn_r/implicitderiv_normalized_tendon_force	/forceset/extobl_r/implicitderiv_normalized_tendon_force	/forceset/fdb_r/implicitderiv_normalized_tendon_force	/forceset/fdl_r/implicitderiv_normalized_tendon_force	/forceset/fhl_r/implicitderiv_normalized_tendon_force	/forceset/gaslat_r/implicitderiv_normalized_tendon_force	/forceset/gasmed_r/implicitderiv_normalized_tendon_force	/forceset/glmax2_r/implicitderiv_normalized_tendon_force	/forceset/glmed2_r/implicitderiv_normalized_tendon_force	/forceset/glmin2_r/implicitderiv_normalized_tendon_force	/forceset/grac_r/implicitderiv_normalized_tendon_force	/forceset/iliacus_r/implicitderiv_normalized_tendon_force	/forceset/intobl_r/implicitderiv_normalized_tendon_force	/forceset/obtext_r/implicitderiv_normalized_tendon_force	/forceset/pect_r/implicitderiv_normalized_tendon_force	/forceset/perbrev_r/implicitderiv_normalized_tendon_force	/forceset/perlong_r/implicitderiv_normalized_tendon_force	/forceset/pertert_r/implicitderiv_normalized_tendon_force	/forceset/piri_r/implicitderiv_normalized_tendon_force	/forceset/popli_r/implicitderiv_normalized_tendon_force	/forceset/psoas_r/implicitderiv_normalized_tendon_force	/forceset/quadfem_r/implicitderiv_normalized_tendon_force	/forceset/recabd_r/implicitderiv_normalized_tendon_force	/forceset/recfem_r/implicitderiv_normalized_tendon_force	/forceset/sart_r/implicitderiv_normalized_tendon_force	/forceset/semimem_r/implicitderiv_normalized_tendon_force	/forceset/semiten_r/implicitderiv_normalized_tendon_force	/forceset/soleus_r/implicitderiv_normalized_tendon_force	/forceset/tfl_r/implicitderiv_normalized_tendon_force	/forceset/tibant_r/implicitderiv_normalized_tendon_force	/forceset/tibpost_r/implicitderiv_normalized_tendon_force	/forceset/tricox_r/implicitderiv_normalized_tendon_force	/forceset/vasint_r/implicitderiv_normalized_tendon_force	/forceset/vaslat_r/implicitderiv_normalized_tendon_force	/forceset/vasmed_r/implicitderiv_normalized_tendon_force	/forceset/addbrev_l/implicitderiv_normalized_tendon_force	/forceset/addlong_l/implicitderiv_normalized_tendon_force	/forceset/addmagMid_l/implicitderiv_normalized_tendon_force	/forceset/bflh_l/implicitderiv_normalized_tendon_force	/forceset/bfsh_l/implicitderiv_normalized_tendon_force	/forceset/edl_l/implicitderiv_normalized_tendon_force	/forceset/ehl_l/implicitderiv_normalized_tendon_force	/forceset/ercspn_l/implicitderiv_normalized_tendon_force	/forceset/extobl_l/implicitderiv_normalized_tendon_force	/forceset/fdb_l/implicitderiv_normalized_tendon_force	/forceset/fdl_l/implicitderiv_normalized_tendon_force	/forceset/fhl_l/implicitderiv_normalized_tendon_force	/forceset/gaslat_l/implicitderiv_normalized_tendon_force	/forceset/gasmed_l/implicitderiv_normalized_tendon_force	/forceset/glmax2_l/implicitderiv_normalized_tendon_force	/forceset/glmed2_l/implicitderiv_normalized_tendon_force	/forceset/glmin2_l/implicitderiv_normalized_tendon_force	/forceset/grac_l/implicitderiv_normalized_tendon_force	/forceset/iliacus_l/implicitderiv_normalized_tendon_force	/forceset/intobl_l/implicitderiv_normalized_tendon_force	/forceset/obtext_l/implicitderiv_normalized_tendon_force	/forceset/pect_l/implicitderiv_normalized_tendon_force	/forceset/perbrev_l/implicitderiv_normalized_tendon_force	/forceset/perlong_l/implicitderiv_normalized_tendon_force	/forceset/pertert_l/implicitderiv_normalized_tendon_force	/forceset/piri_l/implicitderiv_normalized_tendon_force	/forceset/popli_l/implicitderiv_normalized_tendon_force	/forceset/psoas_l/implicitderiv_normalized_tendon_force	/forceset/quadfem_l/implicitderiv_normalized_tendon_force	/forceset/recabd_l/implicitderiv_normalized_tendon_force	/forceset/recfem_l/implicitderiv_normalized_tendon_force	/forceset/sart_l/implicitderiv_normalized_tendon_force	/forceset/semimem_l/implicitderiv_normalized_tendon_force	/forceset/semiten_l/implicitderiv_normalized_tendon_force	/forceset/soleus_l/implicitderiv_normalized_tendon_force	/forceset/tfl_l/implicitderiv_normalized_tendon_force	/forceset/tibant_l/implicitderiv_normalized_tendon_force	/forceset/tibpost_l/implicitderiv_normalized_tendon_force	/forceset/tricox_l/implicitderiv_normalized_tendon_force	/forceset/vasint_l/implicitderiv_normalized_tendon_force	/forceset/vaslat_l/implicitderiv_normalized_tendon_force	/forceset/vasmed_l/implicitderiv_normalized_tendon_force	gamma_cid33_p0	gamma_cid34_p0
0	-0.06407639879392721	0.02406739025526787	0.1136646026682468	0.1649647805076624	0.8977797951598877	-0.007820986615377053	-0.2318475327591867	0.01661933740358427	-0.0240670794117529	0.5038522744210582	-0.03954534700866838	0.09766022221689254	-0.002796613390172216	-0.05660167383466846	-0.08502588698494672	0.1975097146872032	0.03633963382176589	-0.1975097146868487	-0.03633963382165713	-0.3955199798359648	-0.01636182104123055	0.02246152756314896	0.1391854903781638	-0.1682268712192536	-0.01923095138426884	0.2171459278724708	0.08848680886964246	0.550385053382706	0.9321541448967622	0.07799154197971919	0.1248242490886196	0.5604057018214652	0.005281385345688608	0.1454033630087922	-0.429046947894505	0.383287276277186	1.718484630843972	-0.05389852598945664	0.0230757910630175	-0.9536362034941401	-1.074747397092451	-1.074777433649007	-0.2100305998450716	0.305941048048265	-2.203757751763918	0.4227787405506725	0.7378295602358047	-0.6402766658902594	1.92093398061342	1.324401784330453	-1.920933980613444	-1.324401784330453	-0.4257687349487162	-0.1532438920997966	0.08436725760801758	-0.3253816125544387	0.0879437890675823	-0.34825376345289	-2.079717583577499	-0.2637996385204906	-0.1840673319480209	0.366673064317173	1.39223839532511	-0.4088698876041156	5.75175948864009	0.1596160711244989	0.05795622172428506	0.06457481709849205	0.05795880516453633	0.05460470666044782	0.02776579617886056	0.02557867633474866	0.05447182063963717	0.0619513146823291	0.04734145770178164	0.08524686309207101	0.1568819623708723	0.1369180516844506	0.1715841344177741	0.1774549174234773	0.1794644953515821	0.1580788210041223	0.003853126094833022	0.03902254768366023	0.00359136066695206	0.06691967903643843	0.0052739405797095	0.04391275160143605	0.001593832712795735	0.03150970278672512	0.0136596017398207	0.02323913771246844	0.007286252285750275	0.02251262954200924	0.001550563343090619	0.01325252625429025	0.001428801185921383	0.02939078227240231	0.003747635981647284	0.02171231078558184	0.03531258261331576	0.05791156117466659	0.01038663057011386	0.01523975830575093	0.03998769288976953	0.05445600891709873	0.07756207482794733	0.06286241994458416	0.03410588749882449	0.0366135516637618	0.02851238408606531	0.07119584886915237	0.005876836925340411	0.1127370878481154	0.1465457342499311	0.1415439477016969	0.02434714141583627	0.05656945572690798	0.1068223829350411	0.1288964646707932	0.009220325891027139	0.02187186668103635	0.09942952240887958	0.08137463224382031	0.00103967677775065	0.01920415633348711	0.001041954576554689	0.02172205508323112	0.01998918170897793	0.04883199879942965	0.05252842489131596	0.05751039734812968	0.02530389559842873	0.03907275404966529	0.001027863853710889	0.0101056473757757	0.006034729922738816	0.01193066771617449	0.1178304847328579	0.1449489005702784	0.01114318612042308	0.06664565777608891	0.05588361798470832	0.09335343323891479	0.001068232644987867	0.005927227173733272	0.001025179828757977	0.007274063365507665	0.001049256922187117	0.004642877246333321	0.001045006298855945	0.03121437568110937	0.001042968633664816	0.0298890332191814	0.001006685683770314	0.005237338768938368	0.001020130899232603	0.002374923258025498	0.1639645477444283	0.1633904851008369	0.001213225143122866	0.009634016774177537	0.00134364153383606	0.01464253407823715	0.02506238876615687	0.02768696977701642	0.00101777424048563	0.02303343144903459	0.02856669893756786	0.1158830429398488	0.01883442480931802	0.06248216260533073	0.1564567658366724	0.1332934193238192	0.4355724186813723	0.2701948184438929	0.495315324862154	0.3174236729060436	0.001003404748966157	0.004273183074679545	0.001030787891263453	0.01045534884973161	0.3868507405044233	0.3035540184347879	0.001066920148857258	0.025034668005278	0.4216983335880704	0.4353092305466766	0.001017196324531317	0.01750923554182109	0.00108557775589438	0.008973622863819822	0.001122030229250351	0.01276040939227619	0.3482966823328166	0.3450478538681195	0.2604402581969525	0.2230618237594394	0.001237950577845102	0.01033102751192006	0.001028819940461293	0.005569510199893247	0.2737599988429976	0.2404700355080426	0.00999032479273828	0.02802919359716215	0.001023522673943809	0.003969719193768714	0.0010326352726164	0.01853105246734574	0.1034591026275537	0.1377501175977145	0.1186114187477114	0.1430489568021575	0.001025340473202766	0.001726854580345561	0.001042232474632922	0.007002895951911628	0.371855934807963	0.2442017369003889	0.5766423037311812	0.5968446610987469	0.001015869025527395	0.01658492557272626	0.03197628168441152	0.08890133977303563	0.001018194520498775	0.03530022568011338	0.001018578807724837	0.007865622146766716	0.001006050542112509	0.00961034307976588	0.001014017977046085	0.006078716293691839	-0.01755113692580105	0.0208563233173655	-0.007637728232468939	0.002030295291229156	-0.0475667805866151	-0.003230925649658274	0.002554566932664777	0.004267437164635368	0.06122151094799029	0.04717612613886572	0.02786953782037236	0.05376541611899901	0.02841688851423775	0.2097200003744763	0.1852771885485701	0.158331706844365	0.006418187083461087	0.006038876954484505	0.001818892906381075	0.001066232058391807	0.001059565677037328	0.001049584022895324	0.00214515081395147	0.001062416526994177	0.001179870910515621	0.0373576703486666	0.004226695168862405	0.012369103377756	0.03208121870480535	0.03626082763151931	0.06166347880660774	0.01138467227449336	0.1936633454493684	0.001132919867680407	0.06747581930291792	0.001588262627593367	0.05532321933700893	0.001055848915709195	0.001043968836735417	0.01069054329588777	0.06516365455915381	0.03929868311101013	0.001038448202775727	0.001093153019755174	0.07227374350727221	0.001088084463063084	0.002829338057103241	0.001111109280281529	0.001041023894527911	0.001077205684687643	0.001069918055410196	0.001066038209366088	0.001009009948451953	0.001028532230925049	0.1924762086750837	0.001035524793670143	0.001049440568817182	0.02407796655264647	0.001024173877171937	0.06229137689382781	0.02079465861847932	0.2048865799025963	0.4301214181218817	0.4739316831231299	0.001004245187581871	0.001019102439453248	0.2118448047035721	0.001097359978447984	0.4298833900185178	0.001025023198448745	0.001099082105017641	0.001077704102735136	0.488463492018001	0.3638597720348283	0.001178193316828992	0.001034127692362313	0.3126870526265974	0.01808601658209283	0.001029303370128751	0.001047064743147487	0.04051395313443617	0.1262164989403258	0.001038050876865643	0.001062361880784116	0.3962009828059832	0.4494980453607281	0.001013770136607637	0.001898940907270188	0.001021583861383595	0.001020633780719605	0.001006612942939859	0.001015498510148848	-0.02160566663883493	0.02141353976552693	-0.008112180748576971	0.004390633331328473	-0.05475566066979392	-0.007868026892031595	0.002042928817366619	0.00218316070203407	-0.8619058984004547	-1.946054471360807	0.03300748496321176	-0.595778510681842	-0.1079907367473245	-0.4748834235401382	-1.025728177221811	1.161178881830673	0.9365592293443786	-0.9935507913063603	0.1421861567108215	0.1131081249865107	-0.1027364523620774	-0.003850632141994846	-0.953960270460844	-0.5725124670549419	0.01289520661181295	0.05181883009873434	-0.01915055642850847	-0.01056176074027775	-0.2947116203754064	-1.634530411059418	-2.727532464375105	0.0519711786197118	0.9806082270676104	-0.03237955819492032	1.815995395373109	-1.21918138254667	-2.407674750202748	-0.4824073181566005	-2.522166643847786	-0.04381190443031006	0.1019444055562824	-0.5690285602104751	0.1809404472099074	0.6674487846903802	-0.04362870018383194	-0.1660456640663412	-1.220094796922053	-0.342834424834414	-2.246070382246093	0.03885981097862733	0.03535910929566938	0.02687905337126833	0.1041562362220816	0.1518651082904441	-0.003757008030636484	-0.01682457004576992	0.792155231196726	0.04273942106173832	0.04155416244558769	-0.02498853208909026	0.06288098340733142	1.345544959160497	0.07476844943363023	1.704577920679162	-1.876796037540104	-2.523694133047207	-0.01979210741537328	-0.05492140257254848	-5.816819838243408	0.012729030821224	0.4990156916611093	0.09584626898824485	0.01404971788448288	0.01536464696494362	4.080004292333238	2.001015534062235	0.0681186778067359	-0.1037288595255719	0.6040850118001665	0.5601855495495931	0.005175380587273875	-0.01251991477362358	-2.151389402799214	0.2900929781224907	-0.01800133367515766	-0.01438496553232711	-0.7792448590008318	-3.366984988793326	0.1220230539761166	-1.117453023807072	-0.0906159472908324	0.0394074362510221	0.04565156105363786	0.02929973958678813	6.367230413491253e-12	1.625948614673588e-11
0.01	-0.06194242118881769	0.01944748503884666	0.1160700702192682	0.1823774750037772	0.8974189796078029	-0.007450019802137283	-0.2411733893243395	0.005706189915386252	-0.0354538856215199	0.501147900678795	-0.03473357281404742	0.07329473046616067	0.001333824665784614	-0.04869209365046533	-0.09016335956146207	0.2186001744981249	0.05460005902111331	-0.2186001744980523	-0.05460005902056241	-0.4000798066410714	-0.01814123593129791	0.02312585118533836	0.1344152470161774	-0.1671929304207197	-0.0227959035755009	0.1938443674848518	0.07651383592296912	0.5493668413920484	0.935498857159085	0.08949488025287314	0.1095540967390996	0.6195993021548268	0.009089726213830333	0.2792926940401321	-0.4946962542498259	0.1012962558543898	1.762308073776003	-0.01798125395077206	0.05005567381492511	-0.8926995035096033	-1.103932780684644	-1.194998991678704	-0.338104274461925	0.6360019798937928	-2.621946989662589	0.4014664622672325	0.8449698618810059	-0.3908105466828992	2.324098284816793	2.278293343678575	-2.324098284816746	-2.278293343678425	-0.4749722965330971	-0.203167419992947	0.0518106978526505	-0.6201893168858931	0.1222831200713797	-0.3629282971474128	-2.582036872366586	-2.018837086619945	-0.03902700542598417	0.284798540038345	0.8866099751524138	-2.485649821056553	6.068053606427536	0.4933448272585666	0.05982974867949804	0.06421103965412199	0.05191171636584375	0.04835723564004434	0.03612005917409952	0.03019453543888155	0.05472272257747493	0.05678494673607085	0.03534819618571101	0.07410615741598561	0.1846116882305379	0.1559935609113811	0.1841118785105945	0.1986960495352367	0.1680766272496403	0.1468852572211375	0.004745559872899785	0.03949256124462154	0.004128104904505419	0.06762242137928211	0.003560189071121958	0.04351737430071429	0.0013516895587741	0.0315554219372393	0.007597444920101542	0.01385329533011128	0.004254635319411798	0.01602461693914025	0.006471422717681693	0.01730018763078145	0.001242549798769404	0.03019701965363714	0.002472183040228383	0.02178854269516565	0.03562893564078339	0.05672410182661786	0.006994274390093928	0.01260474823669623	0.02580853351314409	0.04072394911173335	0.06685408679137282	0.04630038770750766	0.03509686159127219	0.03664790802565002	0.04733149031083175	0.07335107630942772	0.01033776095056442	0.1089691404429853	0.1696876835808057	0.1659854936884659	0.01344128835350884	0.04666630025423429	0.08303262516673542	0.1022899160647333	0.005455425620270867	0.01822067492224826	0.09435487865547434	0.06713727786867855	0.001046609003233663	0.01925503294731905	0.001046111126375276	0.02304464936380255	0.01432769001630841	0.04333141914433638	0.05640817900345965	0.05679312452045519	0.03041912184796604	0.04236456967165998	0.001031410911882861	0.008834712457431211	0.003623110595298424	0.01053262946214769	0.1181450887428392	0.1528548744948823	0.006287823798504115	0.06467170598174719	0.03890858322305671	0.07833621152382178	0.00743825504791455	0.01175822961120511	0.00749903831931133	0.01322111116296671	0.006003993192299429	0.00842189218318706	0.001061542933352921	0.03263593296924107	0.010580512098352	0.04124905094434265	0.001007461144615748	0.00539763556499313	0.001023183683204506	0.002182967388112224	0.1788324039922828	0.1709476715034433	0.001123532852102641	0.00990745299563215	0.00119553809387368	0.01491070919903989	0.02518514770674357	0.02808404431395093	0.001019505099938331	0.02375774281718725	0.05233961116861208	0.1303715366620198	0.02206074694474723	0.06400423593974314	0.180482511832958	0.1505451000343959	0.4295642237089316	0.248626608722513	0.4831974827169079	0.2888508468663534	0.001003511158975048	0.004181844365648443	0.001023269338509664	0.009701988161590819	0.3121993823763635	0.2438081487755781	0.001077071798198532	0.02514449040248974	0.4226089754405825	0.4377590933245464	0.001019348294562999	0.0184941092803341	0.001085394963571791	0.009088476369827949	0.001102815427341742	0.01299591013596759	0.3964264990322695	0.3791418427500325	0.2932449907479164	0.239887998441764	0.001294641452261618	0.01113911336807303	0.001028757224689641	0.004526652238203237	0.2908721809575164	0.2448038911234593	0.01668117683574216	0.03505141864444406	0.001024409481114068	0.003922017762097958	0.00103683253849524	0.0186664649047117	0.07229992925988672	0.1172266087602071	0.1212252865468062	0.1447327346221062	0.001030816644157765	0.001530506450555394	0.001048639148839588	0.006836389079044505	0.3766435024287103	0.2339044616073958	0.5304289759584917	0.560755178063115	0.001013706880518008	0.01796447694431056	0.01779068340073297	0.07870628240162303	0.001018301648604476	0.0342787033954764	0.00101784863194362	0.00826500609734291	0.001005763854362822	0.01007711067719939	0.001013437747772091	0.006373211284680437	-0.01832424491812473	0.02161375253444702	-0.008144977120207978	0.002392274842577801	-0.05363924799276904	-0.008305346480718009	0.001492941304403592	0.0005997151008129192	0.06300050947025899	0.04203588647770994	0.06108760686242706	0.05612243589821662	0.01476365549367169	0.2465291431378395	0.2216244434729215	0.1418026359676777	0.005062822752769161	0.003549792807449069	0.001697753927925185	0.001127153576457051	0.001046199121767233	0.001033487521174303	0.01970606526993823	0.00103667521832252	0.001095102225714089	0.0348355382501159	0.002629458731523553	0.006706391285560151	0.07036280615458411	0.03624458634201217	0.07609699154161921	0.01825482179949308	0.2170460150269811	0.001455314770571786	0.0352281041929511	0.001316701748159608	0.1144640379953295	0.00105211095376112	0.001055910407623431	0.005874427448174499	0.05777378616461636	0.03361313223908929	0.001032271903030439	0.001061189513004786	0.1581624472744338	0.001078702207835281	0.03094258950146935	0.02519998196230238	0.02557445041407576	0.01979370418018173	0.001086232578916977	0.03733688371444104	0.001007640539152868	0.001024523666937434	0.2119951328579271	0.001025570146796166	0.001034322129925589	0.02638550892178673	0.001018880379416176	0.09621247222710194	0.02979498340024029	0.231493785058178	0.4038140381625972	0.4386373303453707	0.001003094541685758	0.001012349134224192	0.1075357935625038	0.001079413839116783	0.4198477340329489	0.001018681368638885	0.001073462810373092	0.001087131581890716	0.5043021690857115	0.3471251196763581	0.001502192738677939	0.001024092814091107	0.3331935488367686	0.02895081924485659	0.00102197265060724	0.001036239646181423	0.02077569687462759	0.1240090719619927	0.001035217469290962	0.001049338609295271	0.3781850269378224	0.394139899148058	0.001009499321299781	0.001493245059336909	0.00101573042828786	0.00101408927720154	0.001004494671774663	0.001010579399458455	-0.01647221553388709	0.02253135196666492	-0.008678463105251657	0.001155567602925262	-0.05881858525730683	-0.01372962298272712	-8.674334228934546e-06	-0.004334763443986505	-1.308458034533223	-1.722678617050206	-0.05939096749780321	-0.6186096543967498	0.934980789936646	-0.5182234624294036	-1.164630330140116	2.546986511853121	3.114953666425386	-1.223046446297865	-0.03199604236782565	0.02238775873150956	0.007205042316882652	0.01002842074830896	-0.8261763547738036	-0.6432772434541041	0.7281053543973982	0.09942148847867273	0.03953506607104997	-0.2006281018471514	-0.2307878754709016	-1.151063541918121	-0.7210760933029268	-0.0257672484302509	-0.2886635942513142	-0.6385976761078813	2.85094968985136	-0.7690250873230889	-2.800674496641093	-0.2650085272510054	-0.4327178316560558	0.02889577676715013	0.1541020464867702	-0.5310142720459246	-0.2979457134882069	0.04096753075874627	-0.1722436241596847	-0.103739419999153	2.695927921554956	-0.06867047115111281	-0.8325989511219276	1.056417322491519	1.080346570837176	0.6834924735763102	0.1604150684477366	1.942779155166417	0.02549728845993891	-0.02138148055282864	0.7089183338367089	0.02040651056402287	0.02278538811026247	0.09596249015066179	0.07985571830845067	1.538618557641974	0.2323431501155327	1.7526091036217	-2.430499853077662	-3.179696263758052	-0.002795356831649934	-0.08317613510423597	-6.2038557578682	0.007053451545072253	-0.01683902084164336	0.1011272893065239	0.008680609626298363	0.02745118019036814	2.672691044891288	1.313261265498871	0.09248566582683433	-0.1004517766661054	0.2431709624683984	0.8218699946059361	-0.01006940688680318	0.02628184895530997	-1.894055503422903	0.05558771951223015	-0.02149266479049708	-0.01889342452766951	-1.27615301126876	-3.834168757789481	0.1561788612703112	-0.8838255618066266	-0.1092031455468691	0.04316669671586296	0.0507927685577862	0.03175391669085779	1.397957473359882e-12	7.655628147658104e-12
0.02	-0.05853253419129528	0.01417822199372867	0.1157603282236433	0.200176018089548	0.897425836706733	-0.006841111092861615	-0.2493248107118726	-0.005380331814564984	-0.04781536291182577	0.4969449864184873	-0.0272335436290619	0.0461691545971997	0.005195867696262907	-0.03968460889291422	-0.09291395186449576	0.2445304864482107	0.08091770245825253	-0.2445304864482892	-0.08091770245831155	-0.4047949391757324	-0.02043573612249388	0.02356400614072897	0.1269512588996672	-0.1657124338287964	-0.0264533497741623	0.1654763428572039	0.0503492244211926	0.5492154744894061	0.9375006987354384	0.09528735580039528	0.07830146789241577	0.6813886345178736	0.0129741363859395	0.4005852417546637	-0.5589185137816992	-0.1597546330238669	1.795654348775164	0.01963600649555565	0.07066417027017664	-0.7187491681473073	-1.109422245530122	-1.269711649691041	-0.5097387029866132	0.8435920462047857	-2.755774575478314	0.3690997362908705	0.9574104747129772	-0.1629006112639852	2.888904408448157	2.935845431889469	-2.888904408448156	-2.935845431889468	-0.4568298808582831	-0.2562609523227314	0.0391335242491151	-0.8641305634598614	0.1772549477451415	-0.3667525649391718	-3.093010431552106	-3.102127349535523	-0.01069831434466671	0.09809892712229223	0.2500658502438169	-3.605365187012637	6.270905894580456	0.1748299319188424	0.06165509337351094	0.06431443787912372	0.04622015180454325	0.04293463435420514	0.05577812761700664	0.04235465677893432	0.05592927402804933	0.05239017949941237	0.0223063500950881	0.06270990904462065	0.2149027790580845	0.1857190528877846	0.2054228827589902	0.2358197202205096	0.1545192346953979	0.1340602024544909	0.004519938232841079	0.03870637487799203	0.003158130997746081	0.06726638251446189	0.002634577247622819	0.04372773344908899	0.001260959693140822	0.03165095037057073	0.004466295268535297	0.00865624764201227	0.002707692945245069	0.01128334087381122	0.01752261349155284	0.02644399905310385	0.001136501199386064	0.03117906888795788	0.001788103370144798	0.02260577466559483	0.03461158956528102	0.05442503927948684	0.004470608209136039	0.01065405115774817	0.01538678861758343	0.03065109824036827	0.07759162944347774	0.04571685587410939	0.03561329875604755	0.03648485985223175	0.06358218010526806	0.07064055987808927	0.01593715265081804	0.1016173792586179	0.1923105840301921	0.1941356592565895	0.007841475179183993	0.04103744647289872	0.05455901004614835	0.07514218422501508	0.003400929758985564	0.01622814625598082	0.1161825186377767	0.07057200361130916	0.001048203702326833	0.01928024258434054	0.001054161755910105	0.02463464792838452	0.00902106933839952	0.03821317533019995	0.05515237457338405	0.05208046906372363	0.03037482126936716	0.04089316848677974	0.001030094069637235	0.007427068078210724	0.002386763640067177	0.01005233064996537	0.1528869258607527	0.1967602257956629	0.003795495019064155	0.06493795760891928	0.04244510051259866	0.07519695440857721	0.02233753200314808	0.0256371065431233	0.02266165874192827	0.02740691719587916	0.01763803647339156	0.01740409750978874	0.00107796793826586	0.03402787398814821	0.03276021006763583	0.0651974306882941	0.001007163632715258	0.005540902953648676	0.001022704125711147	0.001950996113613299	0.1952176727295893	0.1773615774677376	0.001073707370010108	0.01021132073112428	0.001113900927926468	0.01531233236860839	0.02635103806338716	0.02943740059538405	0.001017722106411458	0.02458803438380583	0.07971485931766419	0.1463847095399877	0.02802541420822965	0.06718296426107034	0.2048441111587067	0.1684826190398474	0.4171282060084439	0.2217117424555852	0.463874759048125	0.2540532438537944	0.001002988722589829	0.004130881486885123	0.001016133482112922	0.009043318147504569	0.2224726623856899	0.178046869992489	0.00107316922124073	0.02513209709249942	0.4200594005696101	0.4348165324345598	0.001017251340645092	0.01953175754273792	0.001072489328315322	0.009142427579937632	0.00109792563012021	0.01322374656258823	0.432951139655821	0.3971796259830458	0.3082549296327916	0.2483078863316773	0.001484941019113916	0.01216048427534938	0.001023706123946786	0.00364829378850032	0.3089113180264315	0.2449431517810935	0.02529643977771793	0.04401880418345509	0.001021185598875641	0.003861256253532321	0.00103351520164932	0.01879027824084978	0.04478538863657556	0.1010541447560484	0.1218472163608124	0.1443392138652667	0.001032136100171813	0.001292513835871405	0.0010453266829988	0.006625487151380474	0.3740175835063345	0.2187598204419328	0.4806851091242096	0.5204961431535802	0.001010489875743418	0.01975433561754783	0.009983058616339672	0.07197948631219535	0.001015427064612212	0.03320587004529822	0.00101420989114783	0.008782902938449222	0.001004560914735936	0.01068801465336811	0.001010687015998183	0.006756887789357307	-0.01515964684560583	0.02261143707423306	-0.008691581653904094	0.0003562242074246699	-0.05837202018649874	-0.01390455081820178	-0.0002286693394144763	-0.00496814168447508	0.06477950799246178	0.03689564681648105	0.09430567590448702	0.05847945567743481	0.001110422473127067	0.2833382859012075	0.2579716983972634	0.1252735650909623	0.003707458422070532	0.001060708660449025	0.001576614949470178	0.001188075094539436	0.001032832566527596	0.001017391019414255	0.03726697972596241	0.001010933909523386	0.001010333540835281	0.03231340615155367	0.001032222294173993	0.001043679193400526	0.1086443936043178	0.03622834505247775	0.09053050427654537	0.02512497132439042	0.2404286846046597	0.001777709673559955	0.002980389083006136	0.001045140868744623	0.1736048566536199	0.001048372991616961	0.001067851978526337	0.001058311600464198	0.050383917770092	0.02792758136718176	0.001026095603152998	0.001029226006239233	0.2440511510416196	0.001069319952669221	0.05905584094586624	0.04928885464430426	0.05010787693360725	0.03851020267565868	0.001102547102371272	0.07360772921940235	0.001006271129884185	0.001020515102966688	0.2315140570407729	0.001015615499914237	0.001019203691030931	0.02869305129095319	0.001013586881575966	0.1301335675603735	0.03879530818200586	0.2581009902137612	0.3775066582033138	0.4033429775676121	0.001001943895808903	0.001005595829034665	0.003226782421380784	0.001061467699750333	0.409812078047346	0.001012339538937399	0.001047843515713092	0.001096559061035452	0.5201408461534395	0.3303904673178881	0.001826192160522363	0.001014057935844792	0.3537000450469398	0.03981562190759425	0.001014641931101661	0.001025414549174077	0.001037440614807238	0.1218016449836558	0.001032384061736142	0.001036315337817962	0.3601690710696631	0.3387817529353753	0.001005228505996	0.001087549211302384	0.001009876995241408	0.001007544773674997	0.00100237640059237	0.001005660288759753	-0.01133876442894413	0.02364916416780364	-0.009244745461925967	-0.002079498125478506	-0.06288150984482282	-0.01959121907342324	-0.002060277485825373	-0.01085268759000627	-2.306129232678603	-1.550794087062579	0.1264426192655752	-0.4308045635459672	1.400861710283152	-0.3205632815885723	-1.076836716469545	3.291175431753977	4.113066944057548	-1.319848988413907	-0.1090538289523245	-0.09864811651649576	0.0184108373777446	0.006111224286665004	-0.1162013315693999	-0.2231651595889801	1.032125215439177	0.08698120062928738	0.1290494561281788	-0.2328824004070223	-0.1578490221505421	-0.9026886242662331	0.4681676164670997	0.01249027165241604	0.00745945266604522	-0.7491423141358405	2.557719311674213	-0.3643210444047091	-2.51591139697322	-0.1506747003559726	1.0122493807622	-0.04894532739322622	0.1554252620025013	-0.492561392383536	-0.6181360785457394	-0.2851945765752745	-0.07097059243151672	0.01750222418426267	5.979780678274587	0.1052062592303364	0.1295225376240058	1.648434709877037	1.683110756486575	1.067517131367131	0.09823298207866141	2.669537511732411	-0.007162890396703288	-0.02482765106357176	0.5634991435267221	0.04882572375692897	0.06824377222711488	0.166267817011145	0.08407702378347484	1.650480790313432	0.4060994468462172	1.841745579671777	-2.946127346653571	-3.76864952763505	-0.01171694159652736	-0.03598326766728103	-7.01990166291575	-0.01171411084956674	-0.5794690419148472	0.1064011740950026	0.001869258436803512	0.0138317833622342	0.8687631625323782	0.3197581755414695	0.1107756879101216	-0.07082895721802303	-0.2348339797602408	0.9492176479136989	0.002563364888448789	-0.01483974900090737	-1.2811804359634	-0.1253667372365442	-0.02633023048497537	-0.02326397651058041	-1.748718033477143	-4.200895363571599	0.2040845143989816	-0.423800767122983	-0.1008781609585335	0.06311001439175259	0.07447883679559782	0.04713604235017649	-3.57131546677149e-12	-9.48229851419676e-13
0.03	-0.05382899958248017	0.008131081122445469	0.1133746688479246	0.2182548391676651	0.8978317602436758	-0.006098558400379916	-0.2552720510438628	-0.01667123812559507	-0.0603282456051436	0.4900825466419713	-0.01851010895688038	0.0187235511021898	0.008518275744028209	-0.02935467726129401	-0.09393275023388377	0.2769024768433214	0.1093998102845976	-0.2769024768434217	-0.1093998102846398	-0.4088781179415351	-0.02327696723155217	0.02395725098911257	0.1173476434412997	-0.1635504455996047	-0.03010146200798962	0.1319807626444714	0.02283872544461296	0.5485382519845086	0.9370478774450909	0.09403408873899174	0.04733923366005188	0.7443014771295308	0.01419461526648091	0.5328282749671985	-0.6533956476008652	-0.3144866149210357	1.816674182974012	0.06196430732957013	0.07805813696849256	-0.4456542031730489	-1.152493286948736	-1.229561279155956	-0.8532485214225062	0.9058929635044308	-2.717478707035426	0.2957843851888253	1.109330986682201	-0.04401958177447877	3.605839697023331	2.732860304125551	-3.605839697023339	-2.732860304125543	-0.34598272003895	-0.3097461822563234	0.04021397290831086	-1.047125453153241	0.2548240022873536	-0.3610017055951258	-3.606935343241885	-2.484364229452464	-0.1400561626189741	-0.1952180269243273	-0.5051556994885938	-2.580626289842882	6.244506737226025	0.1398879128582485	0.05545228893980777	0.0595158946183242	0.03756921957932755	0.03694987812358008	0.0675684939123708	0.04951120340906647	0.05604560002586412	0.04970503112658415	0.01224166915978092	0.05422213488434518	0.2468856933738451	0.2161766449514085	0.2327775179931188	0.2691079114967995	0.1369621753709329	0.1186276406993204	0.003817951333677306	0.03725889562163526	0.002185959288807459	0.0666995421213384	0.002050816771413286	0.04374466114917005	0.001204303730991228	0.0316243217193449	0.002789844229859737	0.007184672071057344	0.001880135866037216	0.009351589492032674	0.02844595985233315	0.0351005118741483	0.009090333131618713	0.0397279668094942	0.009573151552160739	0.0337251754341721	0.03112822790122674	0.05075508198029986	0.002797187855396538	0.009469414437214911	0.008505179936064925	0.02351088187504814	0.07876901928139432	0.04403636940190262	0.03219997379943117	0.03380060311914908	0.08114718074466661	0.07787661295046382	0.03279243467004857	0.09921171108284388	0.2121938815526644	0.2157471258629198	0.004807116964899719	0.03742413412591427	0.03094452671304918	0.05566538790888351	0.002248347541933518	0.01512139213266969	0.1210611386790887	0.06834324025441406	0.001050094265441215	0.01926994162478604	0.001055442846200533	0.02609974459493738	0.005165442905086478	0.03459593433070408	0.0560058816763947	0.04813036597967688	0.03210351361773056	0.04082798423516571	0.001025396421397763	0.006977554231370601	0.001726366218905456	0.01017047261368326	0.1988828526099811	0.2484078720043452	0.002459158561756449	0.06569805486130835	0.04293020134972064	0.07220365063227266	0.04064464813567407	0.0422866338266126	0.04118124244765647	0.04444500827629091	0.03222077712310813	0.0284155671020008	0.0109403952450062	0.04551855618935582	0.07189223547008583	0.1029417053420666	0.001007925444742832	0.005684552133634818	0.001029757844718677	0.001690516973532529	0.210831698038569	0.1809432783559783	0.00104531912520558	0.01059895297830767	0.001067761234621545	0.01591128370481888	0.0287507387655925	0.03201108660207843	0.001018316080266814	0.02550025955080161	0.1072973513296257	0.1625781976579766	0.04272129644702954	0.07383047944743087	0.2257674264712833	0.1869336970192773	0.3966574460468182	0.1900926350294273	0.4359832435084703	0.2140177106930956	0.001002533062025043	0.00412897681825035	0.001010965854188442	0.008510979198431504	0.1401965261602638	0.1150957146884011	0.00491759737417479	0.02855463322925573	0.4122817845356546	0.4251211466359452	0.008404990581813373	0.02913441486153202	0.00106395204062541	0.009237291900204656	0.001122298481676471	0.01347162208041053	0.4419808454369023	0.3933389418381796	0.3058152963781331	0.2460102438799237	0.00155093782468258	0.01310273561903747	0.001019344150628357	0.00303908867871266	0.3178424295340904	0.2372622763540692	0.0367533401660485	0.05567560901970658	0.001018765733702606	0.003896588281762022	0.001034980382764235	0.01890346752901501	0.02465971722933668	0.0917504061215365	0.1223907911802533	0.1433432030753116	0.003872775896651274	0.002243060555642963	0.001168705253583505	0.006470056620273739	0.3613705712019389	0.1989494013366057	0.4318786185220517	0.4772676272870314	0.00100807201295498	0.02206603161367341	0.005763826388805413	0.06810235082783353	0.001013121077974743	0.03223857772218128	0.001010833038081618	0.009453074200680221	0.00100345269397928	0.01148781539180117	0.00100813850782614	0.007253996139080282	-0.01174367549727906	0.02325979108824434	-0.009363301050476407	-0.001880082003443649	-0.06129679792554624	-0.01990705193744648	-0.001932977736049368	-0.009333979075607133	0.03293483766616511	0.01900156696377417	0.07189820336435651	0.05421965006739789	0.001107502008881177	0.3217824384578971	0.300614911236163	0.09635643291975353	0.002546757472814083	0.001258004342758037	0.001324826214632317	0.001109094758776882	0.001022518352606751	0.001012149069956966	0.04360760892739633	0.03147712477161235	0.03206939149066128	0.02262674317408571	0.001042386425648883	0.001035002157999155	0.05540717860551706	0.02138725652139633	0.1155849877872705	0.07468120945798858	0.2509517438021548	0.001420878209676967	0.002114864819209444	0.001036233062505386	0.08738111825575576	0.00105518322066085	0.001047405095694858	0.001056828666673308	0.06279322182755712	0.03936046392280041	0.001015779012513847	0.001042216272521682	0.2993850419199534	0.001046383441249533	0.0300507718019071	0.07244062368056092	0.07324294727277011	0.0573981457299654	0.03862407138345719	0.1602616101830178	0.001010788725503048	0.001051130626495563	0.2427039209549	0.001015900149765878	0.00102017229242448	0.03387164978354999	0.001023458575276083	0.1579579424773188	0.07801476410052038	0.2656154163845816	0.3294326976558754	0.3464319614098118	0.001002156141606387	0.001005581022704531	0.002145489407299027	0.01562823614377417	0.3822271219121843	0.02907973325539702	0.001061175580815307	0.001190920579828066	0.4088540123351651	0.2746008060370986	0.001444998660159319	0.001015436029558573	0.319135165846318	0.05864427900655879	0.001017605533508253	0.001045889009643516	0.001027043842996989	0.1243969463055907	0.01176667239557734	0.00151784943853822	0.3120666880873613	0.3061589865575148	0.001005832607848039	0.001396580743522608	0.001011435446790497	0.00100712742509392	0.001002234233620753	0.001005339038989036	-0.008651633003622112	0.02359664663860946	-0.01012986491788817	-0.003956855316686879	-0.06295380612917427	-0.02616221934791125	-0.003535446332864006	-0.0124848496552163	-3.393874378024799	-1.453380156230403	-1.060832125180984	-0.7882408543101413	0.1052382458146062	-0.2422970208050637	-0.6480958811489842	2.927945448720481	2.820438982249615	-1.753415508114379	-0.1727514932934116	-0.02134246961691261	-0.01186762228584994	-0.01293859157316176	-0.157764695827671	-0.1693507010166494	0.7268054861407585	1.483130550148778	1.939718690243464	-0.4970248091176978	-0.08119314513080364	-0.5443942873546599	-0.7529372972951287	-0.5266418407812268	1.298243971561872	0.2246073904718864	2.018795714231303	-0.33501784906441	-1.45967386414829	-0.07737471999437348	-1.267158422157693	0.02226985078738805	0.1412296363925727	-0.2499468125600851	-0.1766177541810987	0.2329842668222587	-0.03500778979947479	0.01742757873982094	4.64028938037529	0.04697982546844388	-0.6931720067083027	1.691347889023122	1.731597874159006	1.139358424431091	1.989009928624697	4.702873420798433	0.02504782338594944	-0.02702146837960867	0.1513666553605727	0.03546839102015054	0.06032019726048231	0.3347688282424466	0.09734491142441015	1.575427184453122	0.9194487350135114	1.817938932646634	-3.349422257083384	-4.200824943286903	0.007159614136739965	-0.05874907812236869	-5.451467914531155	0.6291028469656748	-1.375404340328956	1.681554759009511	0.01284555189253544	0.0306514423292309	-1.668831531917197	-0.7717705678890064	0.08096305872156002	-0.05168670620143814	-1.324851640246048	1.349336782286706	0.004318523328484876	0.02438484006986672	-0.5819477528065548	-0.0806779014957926	0.1912666848732314	-0.009369799776844984	-2.210239917785086	-4.406619516146444	0.2611847694413458	-0.3327583786594571	-0.09243882545277568	0.07321997355257782	0.08818512918173316	0.05414675523845832	-1.964015187390174e-13	-1.052568695091315e-12
0.04	-0.04802183679428349	0.00105258930105165	0.1095284084690325	0.2364407880699685	0.8986734349752858	-0.005275712977027667	-0.2577370008753257	-0.02850488296135305	-0.0723405162971504	0.4800700306058536	-0.009019722851328854	-0.007863071214066999	0.01111960564728468	-0.01748288645927871	-0.09385755388360008	0.3170542009178787	0.1350205919560139	-0.3170542009179227	-0.1350205919559722	-0.4114381305311425	-0.02658587802281484	0.02438225614856759	0.1061980913379004	-0.1606223276987753	-0.03363602036130183	0.09332104134739665	-0.00102589584154162	0.5461081517174075	0.9334652413623969	0.0850955130721226	0.02681804948673949	0.8049356514519039	0.01718433601643122	0.6213108774072013	-0.7651887038459266	-0.4518748336150608	1.817079913612392	0.1067862453110702	0.08672271644428077	-0.02229106816138128	-1.217969950585932	-1.169589249328855	-1.139753955106201	0.9969823330213639	-2.583978339756391	0.2248841082306225	1.265782308592045	0.05589833261233734	4.444851144340432	2.363580200905717	-4.444851144340433	-2.363580200905716	-0.1521966456175169	-0.3497968887600523	0.04548558646373092	-1.173317892466251	0.3304808820723601	-0.3440417888364522	-4.125838648419037	-2.372951811452816	-0.3612738667849144	-0.5278640313476817	-1.286995870773848	-1.517155175273221	5.815172236727037	0.5286783057972311	0.03731409240099758	0.04360417830503015	0.02439376378307983	0.02672793383585996	0.063878460678067	0.04595523429398853	0.05417416435628275	0.04702762652703144	0.006949854540265972	0.04920043610825137	0.2802205956696641	0.246830011217013	0.2648810194294569	0.2977458532866674	0.1143263778906584	0.09925684937953536	0.002886515154221217	0.03540515559137684	0.001795984372613676	0.06670708297243308	0.001632221597283286	0.04355353450470814	0.001136477047920658	0.03136214579785494	0.001939573712446263	0.005907935462196174	0.001462161657941652	0.007773015168244169	0.03700209177685472	0.0415326715209584	0.02778246696276247	0.05804832321946363	0.028456767665304	0.05829790832796369	0.02466646705547181	0.04456622810485662	0.001958652602827346	0.008987891793872823	0.004939687732500433	0.01938241972104911	0.0556043177823505	0.03168466220196905	0.02331458833393076	0.02640601858754168	0.1014589257746614	0.09377529550467487	0.06411037250131937	0.105241501298354	0.2282471257839918	0.2395960076336277	0.003087879795868007	0.03480356100776195	0.01730098181361334	0.04434418698335581	0.001664413631777467	0.01454667993474951	0.0873123991658742	0.04904570778060173	0.001054445546865271	0.01923333363143562	0.00104585543885862	0.02753195195496926	0.003199239037900879	0.03283303897458028	0.06206591969221565	0.04845344966181516	0.03837821011071327	0.04476938463539372	0.001017887932614939	0.006405400024540961	0.001401670811950266	0.0106269104278866	0.2461119074030241	0.2953768297420234	0.001775182752765041	0.06588088680203909	0.02955138188919805	0.06203373999657644	0.06059789812120171	0.05966160716780535	0.06122833478952608	0.06218068297092433	0.04843338979123253	0.04028289874592733	0.03385870595494502	0.06959020196777815	0.1288467356260051	0.1557260191386796	0.001010566071016094	0.005824961351815046	0.001048597447984215	0.001415500915874004	0.2245725961883321	0.1803594229996592	0.001031272125891963	0.01105604185751026	0.001045181269529568	0.01669421035896924	0.03245470383237696	0.03585876603968213	0.001023551097030635	0.02651447065621242	0.1339398022429981	0.1776374602524386	0.06814335415128053	0.08549284185304788	0.2414139752188076	0.2042307760212294	0.3670166949330814	0.1552887349438492	0.398500275449074	0.1707893882126248	0.001002411523036322	0.004190545892535138	0.001008375858953508	0.008103045466325618	0.08357501407267608	0.07139474137102564	0.01400015835906191	0.03637178420554851	0.3981553527220687	0.4069925211778666	0.02569052015774728	0.05051134211070712	0.001066353502808649	0.009314177541031645	0.001181671513611327	0.01373493785012605	0.4130334689791826	0.3631643645365072	0.2850457204346989	0.2330227969343598	0.001393416096066225	0.01384551500661116	0.001017853541569547	0.002601066833440317	0.3120079182254625	0.2179759082841412	0.05138533339588602	0.07034940908876931	0.001019038869839946	0.003943936367795177	0.001045954239697143	0.01901611957164901	0.01357361737335264	0.0893675804652132	0.1237760071222501	0.1425888062205538	0.01059327547232983	0.004614389743022764	0.00147109767668339	0.006407137753925456	0.3369110235012801	0.1746175394821556	0.3870176659817229	0.4331275187025047	0.001007165873340956	0.02503663269936968	0.003761527176199242	0.06570167776533518	0.001012748239428309	0.03135992309377715	0.001008936645510275	0.01029321711964988	0.001002827742179259	0.01250579360273372	0.001006704171038899	0.007877045447173214	-0.008813597430956567	0.02344089740678612	-0.01017728715330805	-0.00387708886787439	-0.0623199213614647	-0.02628855249352119	-0.003484526432953726	-0.01187736624945482	0.001090167339896892	0.001107487111097304	0.0494907308242996	0.04995984445737021	0.001104581544628263	0.3602265910145865	0.3432581240750897	0.06743930074855588	0.001386056523567273	0.00145530002509817	0.001073037479782544	0.001030114422969959	0.001012204138689104	0.001006907120548946	0.04994823812880845	0.06194331563364312	0.06312844944058622	0.01294008019663145	0.001052550557111135	0.001026325122618444	0.002169963606790711	0.006546167990331629	0.1406394712979979	0.1242374475916179	0.261474802999583	0.001064046745845628	0.001249340555413351	0.001027325256282379	0.001157379857927395	0.001061993449487801	0.00102695821284678	0.001055345732871216	0.07520252588501788	0.05079334647842106	0.001005462422041768	0.001055206538781273	0.3547189327983152	0.001023446929755992	0.001045702657979745	0.09559239271682989	0.09637801761198497	0.07628608878429659	0.07614559566448574	0.2469154911465604	0.001015306321146117	0.001081746150026909	0.2538937848690259	0.00101618479961244	0.001021140893818801	0.03905024827614707	0.001033330268901824	0.1857823173942643	0.1172342200190363	0.273129842555402	0.2813587371084365	0.2895209452520116	0.001002368387434004	0.001005566216391716	0.001064196393244847	0.03019500458776879	0.3546421657770433	0.05714712697185977	0.001074507645905366	0.001285282098605722	0.2975671785168763	0.2188111447563084	0.001063805159797969	0.001016814123291338	0.2845702866456957	0.07747293610548757	0.001020569135928332	0.001066363470075441	0.001016647071160772	0.12699224762753	0.02250096072945136	0.001999383539261996	0.2639643051050587	0.2735362201796637	0.001006436709707578	0.001705612275753171	0.001012993898385373	0.001006710076516157	0.001002092066653406	0.001005017789221061	-0.005964501578299074	0.02354412910941549	-0.01101498437384987	-0.005834212507893865	-0.06302610241352212	-0.03273321962239976	-0.005010615179902933	-0.01411701172042923	-4.454604669665422	-1.440078382634128	-2.096191990743258	-1.278242174680043	-0.7416414390077984	-0.3190145268881314	-0.3836216398540772	3.330330272135766	3.183017046771281	-2.107494901661391	-0.1903059838716719	0.01622813238180434	-0.02320003157165796	-0.04099822983148831	-0.07723353905465732	-0.1525297480081008	0.5872545803189376	2.041272898204114	2.819715881607146	-0.7366617155001166	-0.01722620648771354	-0.3003377820896718	-1.666076528966361	-0.9295752879349333	1.739985349101768	0.9379493642254125	3.005202344535339	-0.1657731989315619	-0.8847923189322092	-0.04426631603522642	-2.401504441368262	-0.05420676163609483	0.148847400352796	-0.1216922640720811	0.2365012747400572	0.5161223538903646	-0.0954986644639724	0.08516139422561489	5.044042984038493	-0.01024680323889949	-1.305798834425102	1.793523921443068	1.822627479415742	1.238689541760957	2.614425697288837	5.677545340133457	-0.007810883699830656	-0.0277350347388146	-0.2696121053932501	0.0627170500672133	0.1050388358421828	0.4210665033230166	0.1044742122348991	1.423635685607402	1.409068890718984	1.610945784194669	-3.583085878547017	-4.407207391618023	0.0009778067446889064	-0.01110222419169986	-3.16986526537034	0.8672088568837433	-2.266116973777471	2.461255160272318	-0.001726477690439813	0.01691983357495137	-4.398015468872819	-1.81820272327393	0.07088129657406921	-0.03659230449029689	-2.555932508343526	1.552616694538923	0.004966576074529715	-0.01494721204121134	0.1030021600021011	-0.07704395019464706	0.2578262631678913	-0.004761643614251799	-2.653006583325799	-4.38321390714412	0.3358655323915245	-0.1285082822299068	-0.08315062268054255	0.0971043457598913	0.1181143312872741	0.07232423404189474	3.53358421176851e-12	-7.952258725754605e-13
0.05	-0.04152468795411741	-0.006820835391735404	0.104528072766122	0.2545267307784412	0.8999583548157157	-0.004364168886413724	-0.2553749742450999	-0.040697164493201	-0.08321623989251122	0.4676099184629244	0.001195230486173191	-0.03233835738276362	0.01292927658247047	-0.004523065925877119	-0.0930034569673618	0.3659708768817838	0.1572359348520177	-0.3659708768819382	-0.157235934852076	-0.4117983684185204	-0.03014430092020877	0.02483966566121803	0.09399666272536317	-0.1571119350924377	-0.03692811580537887	0.04946611174458459	-0.02404018530907744	0.5414162826033205	0.926761200823638	0.06798489751758255	0.01423922497562068	0.8583061033894485	0.02164472959229504	0.6750789575703743	-0.7995850853766244	-0.5423797175834338	1.798261250785385	0.148980366498288	0.09553096777995994	0.4983766689782389	-1.212050670802358	-0.9907140515918245	-1.344984354187897	1.038112445518134	-2.294995597370515	0.1340054391675452	1.311990891268533	0.1109858412568669	5.333437938025329	2.098946089492435	-5.333437938025336	-2.098946089492394	0.07361447709627612	-0.3596351469461146	0.04363462123444427	-1.266058996918236	0.3663382162665021	-0.3133133012924048	-4.617055548395848	-2.116873938376599	-0.5507157621444413	-0.7923007001729949	-2.103075761070124	-1.008955302281904	4.662443857780586	0.3928934705179742	0.0215435861719581	0.02920242388942677	0.01337837069104526	0.01731201508612909	0.0588587053799122	0.04146302322801932	0.05026016298477556	0.04338287898072631	0.004107486527392403	0.04596642827636577	0.3006704476021434	0.2780877815236398	0.2933747106865311	0.328826576979331	0.09484649584146328	0.0829203025466205	0.002142318168785074	0.03362168415657549	0.001640236055881182	0.06686371001397889	0.001367648050202171	0.04334662284098088	0.001085037766378455	0.03105464680299994	0.001485416268580436	0.0051019647708393	0.001238964871702382	0.006587924255620146	0.0427826314162985	0.04569369784401275	0.0442066886298059	0.07398606140548157	0.05142708774763653	0.0868449725343946	0.01847257821944939	0.03848660068868571	0.001515782117996071	0.008839302075113757	0.003032772604689899	0.01682974052477968	0.03133834466466834	0.01927220675389803	0.0157101285280043	0.01990966741319893	0.1073959621284284	0.1074043404642148	0.07622222753983859	0.1121485603499929	0.2412076028689323	0.2602559944492279	0.002102746290609351	0.03297699650892181	0.009597127793197878	0.03724504234353043	0.001353088456362691	0.01423707488761441	0.04990627571264782	0.02989219237607296	0.001054732903629447	0.01916549873647117	0.00104115433871709	0.02903284561195837	0.002152334157345423	0.03199204624235426	0.06374436056268117	0.04925494367634358	0.04158862588906619	0.04702164275179218	0.001011730526825557	0.0059140077159372	0.001234750258638541	0.01130921538137955	0.2879208373431928	0.3426774737938142	0.001408265796504109	0.06559900892927586	0.01615979520812768	0.05138521525579536	0.0784173945429921	0.07586311098262735	0.07968808780341521	0.07910186889138758	0.0633771773084667	0.05156809328496557	0.05991970464161227	0.09492505572988408	0.1783825440939158	0.20316031655279	0.001012958655707811	0.005914880288619412	0.001096242326204539	0.001127619493375915	0.2327393614145224	0.1745571130464088	0.001023914857658209	0.01164503715766967	0.001033782109751916	0.01775360943515673	0.03595269333343606	0.03950004458712358	0.001028523519531419	0.02751512078939427	0.1528640391459211	0.1892909504018667	0.08245696578551177	0.09829453061343613	0.2428560416315943	0.2175705899211844	0.3314115479235501	0.119752016211989	0.3552997329194217	0.1273124962679963	0.001002426221544256	0.004318798409199857	0.00100727607368333	0.00791707049620939	0.04753167280450194	0.0453299556417195	0.03051635097245455	0.04944821504218625	0.3788686595726954	0.3813853589132997	0.04879851406171899	0.07823596284296569	0.00109027544425646	0.009369601932494035	0.001232873832734969	0.0139334391414229	0.3798332443719784	0.3130611166818012	0.2669411705159489	0.2122533740660002	0.00122884269067981	0.01459585788782508	0.001018228801304934	0.002471498280165534	0.295526575921481	0.1894949748186504	0.06296886233342017	0.08187111902107161	0.00102114620903741	0.004014477131210776	0.001051082791931811	0.01909604896272445	0.007535033459546069	0.09129617417036474	0.1255946383028345	0.1418640474581548	0.01846925722097793	0.00690705718170326	0.004848632006087831	0.008430717412455111	0.3087870063871121	0.1472393181628525	0.3494515864550224	0.3917553274735758	0.001007317064346736	0.02885371950813254	0.002695891240373493	0.0645227235366328	0.001013774642192008	0.03064116470277862	0.001007750043009562	0.01131664445671205	0.001002441129622886	0.01376750502122912	0.001005806180548286	0.008632263812851411	-0.007212255902850666	0.02292214313775639	-0.01080363037160071	-0.004079391935629216	-0.062339785944976	-0.03240199095973684	-0.005044288617572613	-0.01219552170763242	0.005237257623238446	0.001137440963487305	0.05508810393256711	0.041572948571535	0.001090885041291289	0.3216444842927449	0.3510145414052854	0.06707025191673389	0.001344112357515087	0.001496683019408061	0.001107633750323435	0.001032642487114092	0.001010845024258693	0.001005919189138946	0.04933733190501331	0.06452754764903916	0.09191179286039873	0.01034421798328845	0.0010544372363132	0.001024026573792905	0.001946814715930299	0.007826136807016737	0.09367862849076568	0.0628142744656536	0.26702328297099	0.001077143933714242	0.001145567408046918	0.001029414897352041	0.001381156256851063	0.001049141786201598	0.001044132391047827	0.001056000196963789	0.05777270710032157	0.04072629201975184	0.001005203872509852	0.001065581853895747	0.3755460765589342	0.001027313993023058	0.001058568954285408	0.1062974790366241	0.1096507973120208	0.08673597416205142	0.104486266168551	0.2619926438440086	0.001015569044315786	0.001200066781281813	0.241300309691631	0.001016319216818191	0.001022574815577374	0.04085615236767017	0.001034010294575153	0.1781287537307574	0.08680610416322268	0.2206847498651465	0.2366047001665037	0.2401718390139533	0.001002503391191103	0.001006609836592731	0.001084348713739369	0.06514811148768965	0.322318105539539	0.09208969778800968	0.00114958821413548	0.001286972232758566	0.3175049526245948	0.244405583726015	0.001051926887887089	0.00102014671962106	0.2439527204695421	0.07726075297223908	0.001025683288888257	0.001048008180606139	0.001017443396068846	0.1293983759277314	0.03094476265659855	0.01380709218669908	0.2416575412171146	0.2672750839104511	0.001008352386281563	0.001469042465865295	0.001016407187635131	0.001006350225467289	0.001001993716654807	0.001004748007937475	-0.006609117834390759	0.02190580009140046	-0.0112608903880937	-0.002877838545575452	-0.06181059735365584	-0.03825044649582329	-0.006630989552327877	-0.01097648515556862	-5.398165053375681	-1.514053081618652	-0.8993431115902113	-0.6584593887379939	-0.214651642795099	-0.4174623329653035	-0.2672297169867892	2.652921233586027	2.779563113461907	-1.223679221673402	-0.1657865977931972	0.0168751712559468	-0.01538830910204716	-0.01974865500910275	-0.06702688371318639	-0.08043504014821991	0.26824481039134	1.188749403430213	2.874846676965831	-0.5044549892736143	-0.008934310583230293	-0.21127061278978	-0.8869438627357742	-0.4183140828848532	0.8898144891188977	0.3243286138802587	1.179067106881847	-0.1810763340900156	-0.5552310376991867	-0.02029779158150746	-1.468854309968908	0.01617868159050006	0.1535512259156203	-0.05180541027292276	-0.1118613042046353	-0.04732917523801525	-0.0108285026207022	0.06180574038003683	4.109596297923732	-0.03644618711416502	-0.8476547849848715	1.461966610673644	1.573032210714569	1.034335239464841	2.431456370324772	3.80357424265446	0.01643687190061838	-0.02934511533401109	-0.8723414591138473	0.06023134958440805	0.1129439056579865	0.3157515239758145	0.09548590954199757	0.8684451258294091	1.030968925709494	0.944022501219027	-3.458265907807324	-4.210757709680593	0.02004488235247927	-0.01757339923744759	-2.058369919744544	1.65468217581363	-2.826105112672519	3.028164197805714	0.009465248349136901	0.01927896060837787	-5.263249166713987	-2.19179472552656	0.07915888062518084	0.005983683789330583	-3.063176517942174	0.8011265092434067	0.009130423075161818	0.01834085723608617	0.3016745944164652	-0.07094872652040572	0.1989018435841713	0.3708728663804965	-2.746433690208783	-3.846472608345664	0.4272184256222726	-0.09476292794616913	-0.06083714579213319	0.1097697410753842	0.1366328127840513	0.08047448421648215	2.371737299093458e-12	-3.879704039759973e-13
0.06	-0.03458105630610681	-0.01474088941602361	0.09879706590456436	0.2723690655381661	0.9016286951644756	-0.003366196297781795	-0.2476958620014934	-0.05257718268000337	-0.09185796896442509	0.4533160259048657	0.0115846082821471	-0.05344131722951163	0.01373882164661587	0.008473113227934764	-0.09171654124640329	0.4236220374701259	0.1773886679699377	-0.4236220374701494	-0.1773886679699977	-0.4100965328100365	-0.03373353008616777	0.02520771467667266	0.08089508806208152	-0.1534007518316238	-0.03988100641327457	0.001541764854443949	-0.04110273173537916	0.5356215203523325	0.9180320948836543	0.04367502743240322	0.006432031934084028	0.8942550427475896	0.0256320666496244	0.7106074387356123	-0.7745145701057976	-0.5980090653300306	1.768358323862807	0.1838703464307792	0.1040084160478874	1.041126054408916	-1.155517281656947	-0.7227903445093146	-1.506510038344927	1.031867224836283	-1.909513075376378	0.02485893486384422	1.273054032441914	0.1424620935072941	6.191748069229383	1.951058245292007	-6.191748069229384	-1.951058245292007	0.2602180535562571	-0.3559581424695726	0.02761348702501747	-1.353347102615445	0.3706390129672073	-0.2762008216006764	-4.939722105893085	-1.182603203185531	-0.581852494164817	-0.9328771115935323	-2.726846776848566	-0.5628288813683314	2.330869720844636	0.4340670020899042	0.01499691196127556	0.02331363169256889	0.007576365116039107	0.01248838979344745	0.05859327280920484	0.04050518406111465	0.04425925913305145	0.03852783285599237	0.002659038106444711	0.04377484595736735	0.300612893684559	0.2945223847765915	0.3141550449823696	0.3482658239897198	0.08307458042823475	0.07350596980813678	0.001747771642703296	0.03210145774005856	0.001582942684187837	0.0670801443040524	0.001252518405171534	0.04330164816415618	0.001060587330144089	0.03098223098024901	0.001257233775371855	0.004906072098389969	0.001126798810385009	0.006245382252672906	0.04555362662748802	0.0473634502493157	0.05384576775603187	0.08267280457643802	0.07613817605419179	0.1154978362160276	0.01395942377754743	0.0339733038898048	0.001294870758667633	0.008880354118078155	0.00206918615163772	0.01513555635100077	0.01760710542486232	0.01253519890464252	0.01234103917512801	0.01706735421170819	0.09078300963120385	0.1096514022134345	0.05518911258827816	0.1093453969312116	0.2513615817683869	0.2642227915378908	0.001614384040529742	0.03155130165775479	0.005542043838812088	0.03283567765528424	0.001198289864366907	0.01408786213137262	0.02787444199307088	0.01887550818563013	0.00104844794483461	0.01906768496772485	0.001047395476073184	0.03064737436836253	0.001626575869530077	0.03169094820785449	0.05680485794228581	0.04550304693043177	0.03859667712255507	0.04418963223878451	0.001008523931378774	0.00602785586466672	0.001156438470035867	0.01207314811350062	0.3211707671119642	0.371438965132264	0.001226475543895481	0.06534561474401591	0.009015636640999339	0.04460567086987167	0.09268694906955391	0.08920473476443422	0.09540475855597984	0.09386977730623877	0.07598034438183386	0.06128932100376685	0.08591494472858868	0.1177975556768203	0.2122208554407328	0.2316827059910303	0.001014285781808112	0.005966542796996258	0.001179228421387204	0.0008385212958273547	0.2333222620136981	0.1632827623402197	0.001020305089587116	0.01236365564096243	0.00102880214838036	0.01907514699760008	0.03863828793861174	0.04234504287635983	0.00103134872859407	0.0284207907587	0.1609136405405888	0.1942340184000354	0.07692006203158748	0.1037062216541444	0.2247596339006387	0.2208513361537243	0.2917816467258931	0.08744325598816091	0.3087922176889213	0.08812249977194046	0.00100250110253947	0.004498887252357632	0.00100724852264123	0.007921964894114886	0.02632994851725375	0.02992178219222794	0.05507392987147388	0.06759752502812615	0.355099669795611	0.3510546262536218	0.07632813838690566	0.1099645302998419	0.001139782601593967	0.009436560353326819	0.001259314445181153	0.01405048777946937	0.3632602674768	0.2650870799097602	0.263930109685281	0.1920646449220027	0.001140578929694353	0.0154281246373573	0.00102008342984776	0.002626842305629781	0.2704457840236905	0.1582539312615605	0.06908546070206074	0.0873599636211356	0.00102475764822471	0.004126321754627069	0.001044464389789436	0.01913109191685737	0.00442359945081074	0.09578023262252018	0.1276488351898072	0.1411090132053762	0.02650444586676336	0.008556318995298256	0.01235291121176392	0.01305250090204056	0.282055401760592	0.1212129454847264	0.321385148388566	0.3570931011413133	0.001008350936413452	0.03357433313751821	0.002041814778469313	0.06405681192092504	0.001015995060555733	0.03013845836492007	0.001006977019425064	0.01253238432981046	0.001002198721176163	0.01528654706579826	0.001005222450673627	0.009521636034139849	-0.007108219564213179	0.02165700570273708	-0.01117634878719402	-0.002175910316671117	-0.06153607076624002	-0.03811795503075848	-0.006644458927395975	-0.0102078891504481	0.009384347906586843	0.001167394815880921	0.06068547704087694	0.03318605268569828	0.001077188537947506	0.2830623775709022	0.3587709587354602	0.06670120308489531	0.001302168191448343	0.001538066013709673	0.001142230020864149	0.001035170551253024	0.001009485909841615	0.001004931257734866	0.04872642568117027	0.06711177966444577	0.1206951362802705	0.007748355769951619	0.00105632391552293	0.00102172802497276	0.001723665825073893	0.009106105623704928	0.04671778568356006	0.001391101339699453	0.2725717629424209	0.001090241121577999	0.001041794260681695	0.001031504538419112	0.001604932655739303	0.001036290122728095	0.00106130656922045	0.001056654661040121	0.04034288831562852	0.03065923756108892	0.001004945322954844	0.001075957168979151	0.3963732203195098	0.001031181056284423	0.001071435250589733	0.1170025653564205	0.1229235770120577	0.09718585953980655	0.1328269366725967	0.27706979654147	0.001015831767490513	0.001318387412548189	0.2287068345142349	0.001016453634012853	0.001024008737339474	0.04266205645921542	0.001034690320217024	0.1704751900672518	0.05637798830740329	0.1682396571748902	0.1918506632245714	0.1908227327758954	0.001002638394959057	0.001007653456784779	0.001104501034279495	0.1001012183875883	0.2899940453020234	0.1270322686042341	0.001224668782352019	0.001288662366894467	0.3374427267323221	0.2700000226957227	0.001040048615969244	0.001023479315980654	0.203335154293388	0.07704856983898857	0.001030797441853965	0.0010296528910372	0.001018239720998077	0.1318045042279328	0.03938856458375489	0.02561480083414497	0.2193507773291658	0.2610139476412348	0.00101026806288593	0.001232472656021947	0.001019820476931565	0.001005990374411317	0.001001895366637836	0.001004478226645962	-0.007253734090484437	0.02026747107338626	-0.01150679640233734	7.853541674119981e-05	-0.06059509229379229	-0.04376767336924783	-0.008251363924753343	-0.007835958590703672	-6.160996830140919	-1.606944862584241	-0.3935995466076835	-0.3597834830473088	-0.03476705965795322	-0.5610742425464849	-0.1751365374728278	0.3656968613897043	0.8547217102920835	-0.7230520831084783	-0.137656980361067	0.02818958209567494	0.009187365804066672	0.006018404576123113	0.04478206477087558	0.01598003392853571	0.08899979658346255	0.5910738951421499	2.840875776960366	-0.4233955919090752	0.02070214608697572	-0.1286387777503768	-0.5309870092966911	-0.1987676932732712	-0.5364112929385348	-1.00409512986394	-0.3334356007886454	-0.08559926974742733	-0.3468363286932387	-0.01218785865853839	-0.7741381972527747	-0.06020256384252821	0.1715744199540147	-0.01371332486613604	-0.6741768773006821	-0.5007313719040301	0.02554942698301589	0.1014869499346898	1.336212441296555	-0.004550065740650633	-0.532002763674982	1.22154791485658	1.391971978338731	0.9258961777405319	2.12195493409641	1.895163744881631	-0.01546217036816689	-0.02797838994067762	-1.364020255984667	0.08864168662080059	0.1574665331196307	0.2618104517903678	0.08547818034018788	0.08155125534913064	-0.06893065319876265	-0.4008677492816493	-2.937494176943995	-3.549828301918539	0.01134507179179266	0.027071649480533	-1.038542809267159	1.881784686613979	-3.210831052792058	3.262044505246979	0.0005803279718078489	0.0006293027866923993	-3.972173252357034	-1.702063978431751	0.0872660701418124	0.02039021098423054	-3.107954526664235	0.3460436282023381	0.01322734766102165	-0.02392451334087461	0.6140951095609574	-0.08309904827623983	0.1291451382024382	0.5148791225251417	-2.38263685506886	-3.041220927803541	0.5165708965767762	0.01410024075467502	-0.03994021281630366	0.1355668529873558	0.1695804564954988	0.09915500518260754	7.750608181355143e-13	3.26106331642307e-14
0.07000000000000001	-0.02739077388821093	-0.02232693959963858	0.09245364171646421	0.2898729100121415	0.9036115791004858	-0.002270380448696018	-0.2346207272139016	-0.06382557771435762	-0.09786167235051023	0.4376415720774803	0.02195536857523059	-0.07025670210452226	0.01345444193321331	0.0209166667296032	-0.08997419566622519	0.4892680158828858	0.1964140859914531	-0.4892680158829903	-0.1964140859915885	-0.4067923785295048	-0.03728641999711262	0.02536302312093455	0.06695238709994342	-0.1497042086662042	-0.04244550362832076	-0.04981560970134165	-0.04771974554344583	0.5303400163084332	0.9083923384565318	0.01416218027698904	0.003181056819396328	0.9037876064316546	0.02966096046570681	0.7251924581940524	-0.7395425541078389	-0.664774641024908	1.731526264117367	0.2117823528584251	0.114668452953986	1.562420003468956	-1.089092608770807	-0.4709287215543026	-1.628746072431028	1.038846856326153	-1.457183857337525	-0.08146573516993348	1.210169345571652	0.2031105414829967	6.884379578893129	1.839742741540686	-6.884379578893118	-1.8397427415407	0.4009036076807221	-0.3527840455352007	0.004109877504862741	-1.425533583065871	0.36881232525983	-0.2350104164749044	-5.371723841514864	-0.1814053481725359	-0.4744734441160647	-1.005688669241489	-3.163944037499918	-0.123193691051423	-0.4011076012285886	0.373479111302199	0.01123211807302961	0.01990206418830936	0.004449073287988744	0.009892043743897436	0.05319874613157491	0.03669203218756795	0.03601721904186023	0.03229081007118954	0.001884482690202804	0.04212888085093561	0.2887541704382273	0.2888980840616684	0.322860928999842	0.3481765359909071	0.07379067802652042	0.06629003663458194	0.001515414973343968	0.03070427917232849	0.00155477217433741	0.06730826188249134	0.001205030973317798	0.04334416234722337	0.001065195740871118	0.03107483488262469	0.001135837237669168	0.005137873160530873	0.001067028093252858	0.006458082036915672	0.04798514204427426	0.04874097225887588	0.0662484058488641	0.09242733518253977	0.1061228865633252	0.147719138616481	0.01011242049199358	0.03005168821645902	0.001182616160048505	0.009016120891468105	0.001556649044090576	0.01389328765769829	0.01085636416523249	0.009161907792892341	0.009740830313909878	0.01488869695081142	0.06656957168776749	0.09819188605687784	0.03075206846495824	0.09708581933237186	0.2455983030800625	0.2512384254764951	0.001498526445637272	0.03070018926428124	0.003392456531702384	0.02995395507722598	0.001116610906623341	0.01401164901332784	0.01543909959453046	0.01260879796875672	0.001074868597065761	0.01897957254693228	0.003958326094003326	0.03521934710045622	0.00134919696367943	0.03166394861251554	0.04716563131681516	0.03823551439169948	0.03296657032883391	0.03894225956538952	0.001006789675215168	0.006441947816798554	0.004310563734229884	0.01614483672928241	0.3423851907442104	0.373620983637577	0.001148436975829774	0.06530097823543936	0.005168472053237278	0.04025926331943709	0.1043341856813935	0.1003849416702668	0.1084415756225703	0.1066294862168869	0.08650566727080664	0.0697242463489591	0.1116130058315228	0.1382497741116373	0.2367352537472759	0.2459872186459124	0.001030504271333414	0.006009236568444377	0.001217974500961902	0.000558036608496184	0.2233933762322151	0.1473991184151123	0.001019004328998295	0.01332526172864021	0.001025445512222911	0.02077881227099358	0.04069377996574291	0.04462370505172696	0.001034899440881671	0.0292324249438355	0.1561062416946074	0.1913595119173668	0.06285427275883471	0.09806880675267857	0.1924550038498938	0.208510701373293	0.2464556889583703	0.06030013273932431	0.2572188929134552	0.05590501357473011	0.001002640660388928	0.004711676388795038	0.001007591798290916	0.008060388246012028	0.01441483291005738	0.02102524047953698	0.0749888071296901	0.08109058423827072	0.3278997545997563	0.3181178108219431	0.1034252436656797	0.1404022267157725	0.001160616557597252	0.009452590448704749	0.00556539473730033	0.01827539150042677	0.3307524075688241	0.2282012600979652	0.2412786845865862	0.1751803035527038	0.008648829074168651	0.02484658171641446	0.001022865131742454	0.002880853164734827	0.2400906178452039	0.1289529198450176	0.07279567912383042	0.09010374825905704	0.001028739176611865	0.004250926298085007	0.001077683742416095	0.01917657394764723	0.002776303716441656	0.1021224734301484	0.1259145971929668	0.1375749040977144	0.02772344140398558	0.007947903191944838	0.01554513644248262	0.0147326610186252	0.2436879204121184	0.09691924140836156	0.2970197800541495	0.3290815505573351	0.00100860268688266	0.03950599546214217	0.00161684521168268	0.06414536908512396	0.00101953722396175	0.0298035002793961	0.001007211250222888	0.01394511078760359	0.001002299558656265	0.01706744432961195	0.001005391422902491	0.01054084577720822	-0.005820787220108843	0.01987454938625558	-0.0118444377050386	-0.00111433082778797	-0.05890554628681237	-0.04306210621389434	-0.008690819311577365	-0.01048507682943343	0.005236420164818852	0.001100099096153271	0.034268414428549	0.02029707420432252	0.001072074911738192	0.2501901676226509	0.3234407744877484	0.05702420167207396	0.001248376972973552	0.001514672395728107	0.001166856651163438	0.001099455094100702	0.001009339826480781	0.001004694827472146	0.05281619147566059	0.09454611639112617	0.1698138335348708	0.004417570547957338	0.001073611568597487	0.001021432217648767	0.004941660490293392	0.005095053671965439	0.02389608846454965	0.001221038588760572	0.2014246504978139	0.001620862764815843	0.001195393204547393	0.001031604276758993	0.001358192330730579	0.00115827936162266	0.01203719664254002	0.001062809383221945	0.03098906891476422	0.02271618997885034	0.001005018282670181	0.0131508475641346	0.3749075681544667	0.001097609548132049	0.001068022510968724	0.123508394621224	0.1299078984567892	0.1033501997610668	0.1597479449581168	0.28229994249629	0.001074079385408114	0.001207497589186744	0.1853003340596939	0.00101866328733463	0.001020211878938349	0.04352611397297105	0.001041898694210148	0.1291241125352277	0.03457946873995093	0.108459166326658	0.1328766672582201	0.1283125211173744	0.001002910690314656	0.001008199133435783	0.001077039574607623	0.1002918227237038	0.2561137853853189	0.1515247579163608	0.001146465676773275	0.01754067266798366	0.196989889206351	0.135916248058213	0.02975221189774008	0.001027689985494479	0.1664028175916631	0.0780739231675162	0.001034647578078554	0.001182156405396083	0.001066753665186586	0.1159453091738785	0.02026608378556781	0.01335595512192703	0.1292398052000474	0.2377810110761086	0.00100767730394052	0.001123027654478329	0.001026103049346845	0.001008694216970145	0.00100283526367813	0.001006488689826244	-0.00338699737970674	0.01777775572007052	-0.01278263966504344	-0.001007044334528525	-0.05492338500180152	-0.04744180367274855	-0.01108874400521865	-0.01288155909940517	-6.804598401942414	-1.710622736758751	-0.3182741131766336	-0.1767306134293757	-0.7034017440181165	-0.6875639406988805	-0.1494085833969061	-1.358822724187164	-0.789868808002598	-0.7248494117785251	-0.1382316654991401	0.01922416424850412	0.003434758840841829	0.0139708984444715	0.01383126510023276	0.02823578368674349	0.1755278323662463	1.299088703436734	3.539022677970022	-0.3701503043013646	0.0116381757073743	-0.1148306777029466	-0.1800110716190978	-0.241736186617472	-1.673591034092684	-1.247142900201735	-2.278526189010696	-0.07528625820441312	-0.2323494733209109	-0.004018615620146226	-0.4878605603870526	0.01764588466054252	0.7014202459286608	0.007332817401010758	-0.7537050955749882	-0.5549844345858157	0.05128729935311744	0.6792705415899024	-0.7422894066445136	0.001064107884160039	-0.3463145667076175	1.004855885274187	1.148093843130918	0.7580204160926063	1.952943681688493	0.9864577461867796	0.01407052226069531	-0.0267834257783333	-1.789151355331513	0.1066185110332604	0.1882334686669196	0.1968732690250589	0.07584868263745236	-0.6541517755730659	-0.9783724479244874	-2.078976967238181	-2.50323940554352	-2.901454062026541	0.02689505431273033	0.01016633228669281	-0.7155755076550113	0.8780573350615516	-3.359526491227626	2.831154275468768	0.001622669076259386	0.7697158490910587	-3.646414548966833	-1.849201687153623	1.673944676872698	0.03175438750490359	-2.720910955539236	0.2052072298882742	0.013676206992467	0.01954406743341411	0.6708042524471287	-0.5968903386679789	-0.2237359402598472	-0.1313988505358793	-2.548960704196183	-2.612786472405124	0.6777678253404738	0.01085965874521641	-0.02491577876635545	0.1477048921094759	0.1872442733620693	0.1053553674894738	3.513894779427998e-13	8.296502414633551e-13
0.08	-0.02012233887498437	-0.02946868224440802	0.0856195957087024	0.3069819046826408	0.9058458604595355	-0.001082553253390186	-0.2166770799255509	-0.07425765252867612	-0.1011361111711607	0.4207337975499912	0.0322927858617463	-0.08265739353085129	0.01211488979944509	0.03256675369101986	-0.08771226003804437	0.5602482683593383	0.2138978704513635	-0.5602482683593639	-0.2138978704514393	-0.4020726445537185	-0.04075249511311101	0.02530314574036928	0.05257760653577814	-0.1460216512231648	-0.04454745064394786	-0.1066921327006626	-0.04554295449389064	0.5261315488800367	0.8977060315907113	-0.01936828098293024	0.003251607123185399	0.8866978783793451	0.03313699587915661	0.7262379577104591	-0.6856530623102538	-0.69613342925122	1.689388363167561	0.234149831311605	0.1224106852919224	2.014828554501276	-0.9922532377128442	-0.1769374312930372	-1.753174178399247	1.025198623633542	-1.026574385655274	-0.186175548371202	1.114360724144068	0.2463801030646141	7.258602881969127	1.642731532971418	-7.258602881969128	-1.64273153297142	0.543333992608953	-0.338595183476993	-0.01542367793960917	-1.43976302302124	0.3678418684906997	-0.1836907817174271	-6.043551794586532	0.5761577683180108	-0.3672451710639102	-1.142187199334195	-3.530369597736769	0.1014762023296649	-2.993588626430492	0.3234953215618327	0.00725152750885374	0.01635694625366725	0.002827071334204549	0.008608879795098534	0.03801834604860401	0.02692638059482806	0.02544738786031484	0.0247518815164846	0.001493236003985	0.04087963229618955	0.269464457479708	0.2699806158967022	0.3166754155968152	0.3341226578708929	0.06419624412255923	0.05891468436673871	0.001372210118803789	0.02940776578262205	0.001528987300700212	0.06750043220228953	0.001193600981283559	0.04345272910158496	0.001099652452071293	0.03129101939998449	0.001075057582451761	0.005427759749364597	0.001037030211720827	0.006843615141628971	0.05116605753593893	0.05065447143677567	0.08499699187542017	0.1074397081919097	0.1427038428360631	0.1849910492743476	0.006492247473712461	0.02638584257401951	0.001135122907316172	0.00921685697669888	0.00129967095313966	0.01293862845871332	0.008928644347732002	0.008208180299949812	0.006430777543359843	0.01213718192594011	0.04203129774235172	0.07781759961707188	0.01695476633992474	0.08841608872106288	0.2159948854706144	0.2183504962073838	0.001705659732201935	0.03023231550585508	0.002382481973965966	0.02813186245975849	0.001075822373854845	0.01398821279777005	0.008703964733246108	0.00894516270674507	0.001149085262080356	0.01892191848638598	0.01083152512898697	0.04384778167438402	0.001213439421988686	0.03181799278502914	0.03750057525578438	0.0309414357164297	0.02618055226178697	0.03296511811139737	0.001005959472926532	0.006933968569601067	0.01184004147676552	0.02498695431299716	0.3491708785491011	0.3597435636716976	0.00114263742112503	0.06547572377896355	0.003205663131607331	0.03749866312835969	0.1136436476562694	0.109109100849157	0.1187313639602013	0.116594134955572	0.09499723094994754	0.07638835982148739	0.1369192239523289	0.1565455278860466	0.2537818460661128	0.2518262401164085	0.00106774534129285	0.006049345185143083	0.001181890317566433	0.000329555212797024	0.2009505644580218	0.1279708787077223	0.001019459604790866	0.01455480546350425	0.001021868639999886	0.02293915531317356	0.04218874331305371	0.04634153397239846	0.001040279764679097	0.02991776494007626	0.1366681761854304	0.1811969984147448	0.04492352899512119	0.08574237027897393	0.1482234811776326	0.1790374415999768	0.194093291005813	0.03713628922288239	0.1991310705827955	0.02993771604154357	0.001002846619856212	0.004950434312375325	0.001008036324694898	0.008316357768324793	0.00808303862079421	0.01611407255113526	0.08571179606106626	0.08638327532150863	0.2978971454130277	0.2842042072755475	0.1284295143041131	0.1667008057593278	0.001131919709531988	0.009448953292553125	0.01568938265554589	0.02795209291399775	0.2601581907788663	0.1873303121514867	0.1763337786394528	0.1515926633451648	0.02629659382428643	0.04645740479819976	0.001026361633799957	0.003288778585535983	0.2064282860826014	0.1044624481728873	0.07530256921031113	0.09151398683022445	0.001032654950184383	0.004439498809994631	0.001170557703550948	0.01925243608528839	0.001970161542388883	0.1095253416821157	0.118363521649973	0.129707855123692	0.01916784250093875	0.004623447362683684	0.01116500954637519	0.01137348886391499	0.1845678592924676	0.06877659652079911	0.2725734654840996	0.3038034260248091	0.001007432476631828	0.04728981478417434	0.001349237203333604	0.0644189744298852	0.001024450206160005	0.02968285529240112	0.001008680899535279	0.01550101124297981	0.001002820138481718	0.01904433807491682	0.001006481601130591	0.0116421118653067	-0.002813818631557358	0.01762058704521832	-0.01291769618612373	-0.00148419083234044	-0.05424756659900999	-0.04715957681060735	-0.01126452615994839	-0.01394120639489834	0.001088492423086221	0.001032803376456411	0.00785135181628078	0.00740809572294527	0.001066961285518592	0.2173179576743991	0.2881105902400412	0.04734720025923233	0.001194585754496693	0.001491278777742935	0.001191483281462705	0.001163739636953755	0.001009193743130054	0.001004458397226339	0.0569059572701058	0.1219804531177996	0.2189325307895294	0.001086785325971696	0.001090899221684242	0.001021136410332279	0.008159655155520527	0.001084001720230541	0.00107439124551124	0.001050975837797031	0.1302775380532294	0.002151484408009417	0.001348992148407357	0.001031704015095667	0.001111452005673748	0.001280268600367933	0.02301308671577825	0.001068964105380857	0.02163524951389674	0.01477314239661797	0.001005091242405038	0.02522573795928247	0.3534419159894266	0.001164038039986127	0.001064609771328936	0.1300142238860259	0.1368922199015177	0.1095145399823263	0.1866689532436244	0.2875300884511012	0.001132327003168651	0.001096607765825087	0.1418938336051536	0.001020872940652324	0.001016415020561844	0.04439017148673539	0.001049107068183362	0.0877730350032041	0.0127809491725038	0.04867867547842523	0.0739026712918695	0.06580230945885419	0.001003182985691655	0.001008744810096498	0.001049578115008751	0.1004824270598191	0.2222335254686153	0.1760172472285157	0.001068262571179144	0.03379268296905617	0.05653705168036779	0.001832473420701147	0.05846437517945582	0.001031900655058426	0.1294704808899398	0.07909927649602788	0.001038497714270471	0.00133465991965466	0.001115267609363961	0.1000861141198264	0.001143602987374272	0.001097109409707797	0.03912883307093962	0.2145480745109814	0.001005086545069433	0.00101358265305939	0.001032385621726825	0.001011398059523	0.001003775160720098	0.001008499153004641	0.0004797393310702848	0.01528804036675541	-0.01405848292774912	-0.002092624085797183	-0.04925167770980908	-0.05111593397625007	-0.01392612408568445	-0.01792715960810936	-7.31488344801113	-1.889834225202232	-0.4203096323350834	-0.09714706270123559	-1.225267004142421	-0.8214553964952183	-0.09579322730147337	-2.292936628612594	-1.938196313938573	-0.7549359022403324	-0.1175239448831404	0.02100013039438154	0.02239788005686731	0.03073452756273085	0.0563991701237621	0.05054669801404297	0.1961952301531362	1.642642375728193	3.850997428663679	-0.3722415856096801	0.03369600867743373	-0.07111687911178964	-0.04707428564314098	-0.3133392459852032	-2.319365349580807	-0.2861257323516561	-4.314148242327378	-0.008951543030106311	-0.1349103366851416	-0.00163247895227305	-0.2535232048788963	-0.05411091919870708	0.9828667880967283	0.02249542840043715	-0.6794861045637475	-0.6466851279520387	0.04113518708797201	1.055572743548413	-1.875675252926742	0.03932634467861874	-0.2148412919712554	0.7303383694691286	0.8329599439532165	0.5717338032128421	1.690662001887523	0.2020655079163639	-0.01597920229331874	-0.01757773186685511	-2.07293941244263	0.1422292159990757	0.2488020868907236	0.1496438009294477	0.06021934352612042	-1.376050148653024	-1.406734967631932	-3.827392747858484	-2.141638230476543	-2.299790569141212	0.01653882896217045	0.05058088363821368	-0.2414680524138974	0.2417110611275299	-3.406188675707306	2.43422103072125	-0.003353122519872973	1.090988841198842	-4.769198879303539	-3.042723746095221	2.525739270619314	0.05117312294927694	-2.145846577784414	0.07933441498079069	0.02602094094374336	-0.01784850586007158	0.8262205985364395	-0.9496870215571783	-0.4140628669300352	-0.4929873318227731	-3.152425017310673	-2.49453571749908	0.8870022960704541	0.0511098769860333	0.00292240608795074	0.1642016525246683	0.2087797527906791	0.1155662742093052	9.139327367081572e-14	1.679218952714882e-12
0.09	-0.0129594962049813	-0.03604770884061258	0.0788274809712958	0.3236458160286999	0.9082638263795614	0.0001549303346088247	-0.1946042852268541	-0.08371672310781429	-0.101219239484647	0.4026170189431649	0.04238821711244666	-0.09113326885200221	0.009824565377114729	0.04316190178718536	-0.08529038646241087	0.6333623781934331	0.2290629711907938	-0.6333623781937497	-0.2290629711909832	-0.3958733600564181	-0.04401038994262143	0.02507669281457643	0.03838964168109056	-0.1423341098648984	-0.04610171833163426	-0.17034489979675	-0.03718477206374934	0.5228087642262175	0.8851780788704429	-0.05638463650997688	0.004224530267772379	0.8416123079828216	0.03571383590074485	0.6956175815271856	-0.6334559678192371	-0.6494428032006627	1.643119711287164	0.2470873745521189	0.1240335905779888	2.388697733035911	-0.9047448037821572	0.1797555357216824	-1.858829346415167	0.991701163728805	-0.6883408664332576	-0.2588280586331692	1.006422104712426	0.2261547583193109	7.310193487174881	1.384023452209349	-7.310193487174897	-1.384023452209374	0.692530863065693	-0.3128753810026652	-0.02928186264859651	-1.397336021344653	0.36946599982419	-0.1285886494745678	-6.499692066612153	1.065101662572634	-0.294431739122122	-1.358160041277363	-3.417574780756056	0.08863970870399121	-5.952177442646896	0.196601408544317	0.004254510191987446	0.01366844580918219	0.001949355698635534	0.007973743977302876	0.02317311902246676	0.01737308981348925	0.01612404977135872	0.01770201996685824	0.001286140682675201	0.03992738517400823	0.2478580747901018	0.2453031551436177	0.3049997860883395	0.3129355469433313	0.05584912064465402	0.05241341119067199	0.001266641402004162	0.02823393045802586	0.00151633183086543	0.06763716804012254	0.002318210694999557	0.0443288771426694	0.001142069316078017	0.03161388304570897	0.00104304202472173	0.005793464581385416	0.00102117100388649	0.007301660864737125	0.05193636521561874	0.05073151759115251	0.1053615798066839	0.1237506605075725	0.1882111605619121	0.2289839249211918	0.003868288531198122	0.02361441289914355	0.001114833757070601	0.009455822094685901	0.001163964123748617	0.01216699369495203	0.007635152179651832	0.007573062508109657	0.003851723442500167	0.009968942446564318	0.02311803796852659	0.05819805482305827	0.009343538793816346	0.08507550372618329	0.1841317163588334	0.1787745923460116	0.001783653116738778	0.02980153891893532	0.001970581999422473	0.02699381315860265	0.001054663228147874	0.01400152528392298	0.005023109522940752	0.006701958188049987	0.001178846966201298	0.01881455664256726	0.02352682200788398	0.0570306173263438	0.001145830111579106	0.03208027952337195	0.02813285492862623	0.0243515396730484	0.01933061012253506	0.0269695505316556	0.001005597012219697	0.007411526482739593	0.03345904267162409	0.04428407909702494	0.3467485767582302	0.3396162373306854	0.006067530145472818	0.06840778144094579	0.002155755064640092	0.03567336375180296	0.1200111433196481	0.1148100009748372	0.1259202155903843	0.1232633462827015	0.1009096883908868	0.08090215208271868	0.1548344052060943	0.1681377303678219	0.2605089181780649	0.2497493743906321	0.001092090751111624	0.006073374282968893	0.001141062923965114	0.000210996848565968	0.1797327478300239	0.1107924211556687	0.01411913877062997	0.0295116650122405	0.03067212935842689	0.05732471489411645	0.04287812370846357	0.04722131668093793	0.001046948489309903	0.03046291400466612	0.1120146471100737	0.1655398866164753	0.03773529350548797	0.07585906907303396	0.1096448225287178	0.1382377207481018	0.1408128292370413	0.01889191001981692	0.1418839708801191	0.01124693790924843	0.001003066279075157	0.005210280781637839	0.001008522000330182	0.008672845747321153	0.004677246320036799	0.01343903609764491	0.09351753730664732	0.08913541483154741	0.2682609985015618	0.2514761581948796	0.1457677356608181	0.18524491336282	0.004135820890215336	0.01221569228143695	0.02675457140322407	0.03832373856953824	0.1898562410852476	0.1410036954852441	0.1078210682446311	0.1178360668434009	0.05731862170786764	0.08330445945822992	0.001029408827653567	0.003859559172339921	0.1786723237985153	0.08696825280790585	0.07634795616951295	0.09151115235841852	0.001049854633554555	0.004771314644462316	0.001209153338606024	0.0192531708180375	0.002990255432460153	0.1178896959408229	0.1112218931498656	0.1222254823639106	0.01060751035412177	0.001755354752482392	0.00635548322824373	0.007816145559946754	0.1243401268409635	0.03901849749262339	0.2527069982078375	0.2798676319068371	0.04346682281167982	0.09605201196270938	0.008285501265230821	0.0681165263225607	0.00103437813011471	0.02986870770097328	0.001010436826491818	0.01715623587263429	0.001003473285660874	0.02116327902625992	0.001007765907918797	0.01278735738543058	1.105601496341946e-05	0.01511937533500702	-0.01361466804840522	-0.00158789497327691	-0.04937770508557122	-0.05079945801603106	-0.01323175807843025	-0.01588229522873403	0.001068501444553916	0.001029424994145917	0.004447415080468343	0.004253515297894323	0.00107311957257485	0.1990143747622684	0.276286441585001	0.04360436565565098	0.001124549394680571	0.001513170453459312	0.005438787796928202	0.001205260192780277	0.001010159536890051	0.001004839833722556	0.04941405871274483	0.1432502619683061	0.2975803126469974	0.001098186424637972	0.001096087558724708	0.001023858127235925	0.004637217058060762	0.001158326448406496	0.001065216340297323	0.001047629366164825	0.1289198542858115	0.001622532590525412	0.001701537262691797	0.001033428568678608	0.001099284727960635	0.001150236362740792	0.04989775741842517	0.001080887684278054	0.013524747328976	0.008965676143348353	0.001005328578162606	0.08561373046338175	0.3312901521372873	0.01978241348252606	0.001048642879265368	0.1285370322124604	0.1360623187129934	0.1087398402524043	0.1784303798190959	0.2598775547344356	0.001104830945180971	0.001100192218418515	0.1459021286217055	0.05109658222165232	0.1166255718293932	0.04311117013419859	0.001057935873539519	0.06491580724156482	0.04287350021595058	0.05423010612055891	0.03754171643541269	0.0334576150385081	0.001003389537781411	0.001009266570475931	0.001065834705189554	0.1072743253659846	0.2014676774713487	0.1682210545170306	0.01254167782126015	0.04361646313436655	0.07008160445833726	0.001423748986141422	0.1252509516628728	0.001033155245708636	0.1337117609850064	0.07652597853215241	0.001092512162100698	0.001177148310347681	0.006547398994399508	0.1015891482752306	0.001283735232975639	0.001284723697938568	0.02006793910259828	0.2163122896560773	0.1691268825343846	0.02797990375566714	0.001055139188925811	0.001012997066759371	0.001004472684080997	0.001009612936070405	0.002460984008595958	0.01248323159939849	-0.01395658800721113	-0.001287815824197892	-0.04460866547274424	-0.05418615845328135	-0.01464349719110978	-0.0161874925590674	-7.685351955393813	-2.220671088259583	-0.1599119051840892	-0.03736447264759621	-0.7341884796421836	-0.5916958949467896	-0.08866866031022912	-2.573580131028812	-2.222873278949154	-0.5627196024993324	-0.1130779360009899	0.008474355620546225	0.1475886408958112	0.03411449446434879	0.0259673306868841	0.04382474303778654	-0.1591070366817487	1.621932566829924	4.904912783992841	-0.1990429029757161	0.0190988586625294	-0.07694879992858394	-0.08969288711941353	-0.141068786429222	-1.559884402691626	-0.3124338133726198	-3.491325486551176	-0.06672977890925434	-0.09028760277328216	0.003535613147621294	-0.187650054606618	0.009489142918392899	1.60889959046146	0.02969213052316614	-0.6347251670214376	-0.5636932548232451	0.05129547396258793	2.690734280045815	-2.104117543205255	0.5165563170508481	-0.1520234698482287	0.4071765528858145	0.4979319869713062	0.33053266848284	0.6680531908746515	-0.6181227414898556	0.01142404527727629	-0.005491135102584409	-1.349946576869642	2.679742653844523	6.039985012659862	0.0309938735431175	0.04963440243607935	-1.698827499597995	-0.6557866790099511	-4.155305219148171	-1.490692127130924	-1.425436888731852	0.03140678330106031	0.03018557237085512	-0.2480715154022247	0.3107171406124141	-3.126408489953785	1.308127375502568	0.5240562830785389	0.9871420079090831	-3.844678609553899	-3.311896166691418	4.86267205211186	0.06543865455554737	-1.341338009030199	-0.07484084726048265	0.04280989173752498	0.006752624560144785	0.8468459280128787	-0.5618451415621986	-0.1810551616319457	-0.241630726488837	-2.642470235192155	-2.267009589586974	7.87432628298108	0.5369909936303771	0.0385998816717654	0.16666469610362	0.214426265954261	0.1135612218350326	-9.197083019820247e-13	-2.462755221790038e-13
0.1	-0.006424247140040612	-0.04220387581481423	0.07288767394470712	0.3398388150116679	0.9107404883823652	0.001377069725188976	-0.1691237783098144	-0.09245622711968236	-0.09715212511409045	0.383784254552309	0.05208307988225363	-0.0968190146171129	0.007199554184659238	0.05273025997552796	-0.0834259619469216	0.7053716261491266	0.2414530362412448	-0.7053716261492009	-0.2414530362413222	-0.3883018681680301	-0.04700783470467554	0.02472920937884342	0.02464076464040709	-0.138636339293043	-0.04714774150637312	-0.2329397828726614	-0.02484846234522112	0.5203005145091882	0.8706476968341079	-0.07861324205978913	0.004935026939160389	0.7690812897312855	0.03716359856577144	0.60071923645609	-0.6010811378011505	-0.525671887046478	1.595205890549331	0.2458890476068273	0.1193418458081881	2.696370998072214	-0.8483399243181765	0.6531111055472572	-1.896371335355857	0.9450849275337829	-0.4685484744760118	-0.2531129015639328	0.9090027423121593	0.1348902909993466	7.037630506289722	1.08772439517534	-7.037630506289724	-1.087724395175344	0.8177754708284134	-0.2865051699822984	-0.03962977992694843	-1.351945460220809	0.36988771120792	-0.08204187912841743	-5.831974990563062	1.371783225971078	-0.2043381837055449	-1.542673062548543	-0.5728196022800535	0.04899090768230074	-8.482678197431833	0.09807985024672156	0.002723356728993985	0.01230827917996672	0.001507009490033475	0.007711902907253079	0.01348672191309347	0.01126666444313768	0.009663157606993614	0.01285438398741964	0.001185599534612777	0.03922600982523023	0.2270124028196865	0.2198885210956707	0.2931680494768351	0.2911922441444401	0.04949067336367822	0.04731227492454872	0.001178819141822581	0.02722951074216683	0.001520941052248669	0.06771246568391809	0.004993422188902909	0.04629964017417264	0.001184034425020946	0.03197883514680532	0.001027522580416818	0.006131617051299774	0.001013435542518471	0.007775355930971587	0.04892302470978491	0.04790590995568408	0.1255276811913241	0.1399260491169105	0.2437377427289232	0.2822360066211501	0.002544592184661487	0.02206501344303579	0.001107286352381121	0.009698871026673795	0.001097455756415363	0.01152487793147934	0.005234282244404421	0.006219450268538949	0.002582313487025844	0.008900603467176367	0.01275569838265751	0.04751309569426815	0.00538888990772764	0.08355856151922361	0.1629474781457893	0.1507181273439991	0.001558391013418397	0.02910719983506551	0.001940084202435243	0.0263743488188392	0.001044949861116586	0.01404373779229687	0.003142180339409696	0.005341514514154885	0.001128692225242749	0.01864871292027689	0.0426012495553393	0.07512975844634533	0.001117989080273908	0.03240643961814397	0.01921094780078683	0.01832229111789062	0.01290158575011852	0.0214659556787456	0.001005534599781086	0.007898259617205588	0.07188473532675664	0.07653928125000831	0.3377811385508228	0.3185746622492538	0.01763860069278428	0.07519627270660469	0.001620181657555814	0.03442209600048862	0.1230996798283287	0.1171993298512416	0.1297726233520953	0.1264937680049563	0.1039502618540562	0.08298917358013115	0.1621075033653054	0.1707120856310703	0.255018364602933	0.2394501035183121	0.001090505745377133	0.006090606553026857	0.001122444087905667	0.000232588625906716	0.1677564607656304	0.1012280575922393	0.04437467390002026	0.06476165774212049	0.09720735956048598	0.1319723592334994	0.04265425982157923	0.04705503409915977	0.001054697618538109	0.03092693166003663	0.08726273303113441	0.1483513426508321	0.0477221187187434	0.07090940858949671	0.08786379695328261	0.09947626128407272	0.09085645024722021	0.00765335634024751	0.09075974165861105	0.00168754163850891	0.001003279380557614	0.005498096343961772	0.001009025727049962	0.009109446420531055	0.002953106695364008	0.01206199669910357	0.1008041487272218	0.09263762412768133	0.241016665662295	0.221936290486072	0.1527677889194754	0.1935338909790711	0.01129771210159806	0.01927718620841474	0.03701809331651144	0.04777096743143717	0.1470048079993999	0.1234656568487613	0.06258995051308111	0.09328872776359326	0.1024016037254645	0.1440908536552849	0.00103155929599552	0.004646664875174168	0.1624681795405574	0.07786877771588406	0.07580244757948255	0.09011837912824164	0.001085467934553311	0.005345049958368225	0.001149675580044128	0.01916263188049608	0.00619846084672915	0.1264661737399224	0.1076288305559633	0.1181698000690177	0.006208527127125127	0.0005723540003692067	0.003984281367873024	0.006077886382915234	0.07680180971380646	0.01906168288004301	0.2402320477016791	0.2589755045630441	0.1371765243878931	0.184954123310509	0.0248272920205367	0.07213060414468107	0.001050721398359779	0.03054188904062481	0.001012114249345927	0.01883073361933972	0.001004148631248716	0.02332121996358951	0.001008964907503381	0.01391490414267823	0.002273510682152318	0.0124157655866993	-0.01377906205547356	-0.001085924179190143	-0.04465907642305013	-0.05405956806919415	-0.01436575078820835	-0.01536954680731635	0.001048510466059558	0.00102604661187194	0.001043478344693695	0.001098934872842741	0.001079277859618544	0.1807107918501389	0.2644622929299624	0.03986153105203873	0.001054513034868464	0.001535062129171473	0.009686092312398899	0.00124678074860609	0.001011125330667934	0.001005221270257004	0.04192216015533131	0.1645200708187929	0.3762280945045011	0.001109587523314029	0.001101275895780825	0.001026579844138622	0.001114778960607187	0.001232651176585898	0.001056041435059538	0.001044282894535981	0.1275621705183852	0.001093580772990537	0.00205408237697759	0.001035153122258932	0.001087117450224806	0.00102020412509451	0.0767824281210011	0.00109281126315	0.005414245144066594	0.003158209890091532	0.001005565913982393	0.1460017229675078	0.309138388285151	0.03840078892506986	0.001032675987176006	0.1270598405388956	0.1352324175244727	0.107965140522484	0.1701918063945432	0.2322250210177567	0.001077334887095502	0.001103776671011916	0.1499104236382617	0.1011722915025966	0.2322347286381959	0.04183216878166478	0.001066764678882407	0.04205857947992459	0.07296605125940314	0.05978153676269871	0.001180761578958525	0.001112920618165041	0.001003596089883227	0.0010097883308674	0.001082091295453556	0.1140662236721371	0.1807018294740804	0.1604248618055501	0.02401509307131002	0.0534402432996624	0.08362615723632126	0.001015024551578034	0.1920375281462102	0.001034409836398281	0.1379530410800721	0.07395268056825804	0.00114652660986617	0.001019636700999029	0.01197953037944655	0.1030921824306379	0.001423867478588391	0.001472337986169807	0.001007045134227118	0.2180765048011781	0.3372486785237038	0.05494622485835716	0.001077892756083527	0.001014596073987771	0.001005170207426628	0.001010726719133027	0.00444222868612065	0.009678422832042399	-0.01385469308667284	-0.0004830075625998969	-0.03996565323568089	-0.05725638293031358	-0.01536087029653569	-0.01444782551002376	-7.916345738883721	-2.772194388066337	-0.1546428690187631	-0.02248811302475261	-0.53589392278027	-0.3810102824235281	-0.04561887275307519	-2.440371287582213	-2.04943468820657	-0.4749085204602758	-0.08364082325845708	0.008712491624447089	0.2413208781308001	0.03915221862338088	0.05088869770826438	0.0536765666375997	-0.3843355277833519	1.615529634428821	5.702838639411831	-0.1278355417728312	0.0345127716757657	-0.04521307933906907	-0.1907731753094674	-0.09335914592559813	-0.5324482164753711	0.07860282530339104	-2.010260470480496	-0.06166404259016683	-0.03119334450289127	0.004147524708474696	-0.07697103448991306	-0.06580732230546406	1.96612788160787	0.03527009942665869	-0.5673566068858408	-0.5482905825367901	0.04297023134256266	3.647188217360048	-2.058525001014081	0.8106130653965142	-0.1000349670154578	0.06802411961662029	0.1452020229866275	0.08637965045356956	-0.1129074419011997	-1.442415521445973	-0.01733856851073221	0.01045229619394064	-0.5501206147311424	4.200855852212046	8.301219038583245	-0.05956925706906061	0.04399306272878032	-1.682336582138703	-0.4200068231583124	-3.419740470308121	-0.7404731258170247	-0.4735141969137003	0.0221326473090331	0.06660342254333163	0.01813135844308915	0.3917250182513671	-2.768552401304738	0.3831950331813985	0.8555978649556639	0.9061054823884588	0.9885167266584455	-1.200872261668745	7.313607178066995	0.09443814567919852	-0.4669025231981231	-0.1986533365209812	0.07440483657223955	-0.03610325381624251	0.8686453067666108	-0.264348928597551	-0.07704449523707446	-0.1291705065288088	-1.192168134130728	-1.885802362657307	8.914985129963021	0.11441506299083	0.1003881916412755	0.1680562759681194	0.2165797499929619	0.1120265216621277	-2.077367023270155e-12	-2.71324574071102e-12
0.11	-0.001188218867741472	-0.04800040578738338	0.0685042059674478	0.3555506477700254	0.9131404007157214	0.002516282759020549	-0.1407756561637649	-0.1004581546238774	-0.08773929470343952	0.3650118230583822	0.06109578823234359	-0.1010005312550152	0.005065080743966188	0.06125770610217709	-0.0827889207232058	0.7738584200046774	0.2508801114951371	-0.7738584200046288	-0.2508801114950958	-0.3796216509991117	-0.04974875703668585	0.02429542873642363	0.01126681232229029	-0.1349546878495342	-0.04778549265896326	-0.2729470726103374	-0.01047230351508502	0.5188247480660771	0.8545980317073975	-0.05766180598647441	0.00520335255449429	0.687159997332041	0.03772258340520317	0.448247500405201	-0.5508162340147712	-0.3484909050489422	1.547682769450366	0.2345731699352712	0.1075981578662591	2.966264228412792	-0.734630537418767	1.209162744029022	-1.860035344041079	0.8478437004124469	-0.381627585990552	-0.1743186784840847	0.7898973332391391	-0.01008223936822194	6.648584213760896	0.7962513669812253	-6.648584213761151	-0.7962513669813055	0.9150476890396195	-0.2622147239302942	-0.04740030710815648	-1.322909235032764	0.3664178013224664	-0.04710171715567241	-2.188548555838235	1.4873755706277	-0.0844667373665989	-1.663855007088731	4.352391612301406	0.007492580272027861	-7.79393035934216	0.01490726979293292	0.001904182724214635	0.01161453987069107	0.001272120503459169	0.007643083130094899	0.007499760135984286	0.007549096453842773	0.005515341380254922	0.009724989943276481	0.001135195609451687	0.03873733768785055	0.2067846367311837	0.1969168014902487	0.2800356565079662	0.2722857698729946	0.04528516540272393	0.0438348748001464	0.001235591812742334	0.0265832111600149	0.001508840280507971	0.06773095758705054	0.007033442642555271	0.04812099405826324	0.001202831905926186	0.03233080857983365	0.001019908399480349	0.006467439411250856	0.001009613284070364	0.008234765931602404	0.04341396845833919	0.04324257289428879	0.1397835890086101	0.1522086269331798	0.2957381522030837	0.332608408189068	0.001839718910772562	0.02113624100832491	0.001131566701620211	0.009963484770501492	0.001065924711810653	0.01103940495183202	0.003233342527361817	0.004955622174423339	0.001920514079670488	0.008352890648365039	0.007123204089398044	0.04258811549039439	0.003275108194981874	0.08345264873295977	0.1454810129349298	0.1325383243443454	0.001330609943221607	0.02831896647406157	0.001907457436716256	0.02595789887070183	0.00104237653468322	0.01411576849299231	0.002133056245965384	0.00444556460161219	0.001167465529119181	0.01860617403581729	0.06094496848947963	0.09323833406751987	0.001105685608791462	0.0327508646984108	0.01208716884472485	0.01343614603710559	0.00800682258278548	0.01718199000498674	0.001005689687812815	0.008337627784575148	0.1127081719635427	0.1138687789967542	0.3232890797133479	0.2991837852736605	0.02772221343737074	0.08236629080047325	0.001331342888056706	0.03341850072399315	0.1248205723052491	0.1174637812853633	0.1320177152172042	0.1273398228170803	0.1057510129818734	0.083608962369289	0.1596840811864269	0.1645323366153319	0.2418828898357074	0.2217529866240387	0.001084527055609509	0.006076816202842495	0.001122648379770488	0.0003272780032918693	0.1637647616646616	0.09752984401186408	0.06363076055555715	0.09405839128465719	0.1364170075575503	0.1831272552518832	0.04006408284512319	0.04449757553590092	0.001058223980730166	0.03133530907143568	0.06846654296937045	0.1349667255212206	0.05047251645745174	0.06435227315483918	0.06899854144750955	0.07153315931172755	0.05418917785513588	0.004615254223263532	0.05364329432723941	0.0007578491300542832	0.001003569429061292	0.005819603238593936	0.001010463905288664	0.009677309577460666	0.002042085568692171	0.01148267356936337	0.1070749569467188	0.09605543203068126	0.215548043347798	0.1953310595489499	0.1505749596643773	0.1926589234225023	0.01877812611555635	0.02759047258311438	0.04333769473660632	0.05341758566914508	0.1161671432651932	0.1560063183546561	0.03558976267612541	0.08851422874046902	0.1196410611352575	0.1796386490000996	0.00103970270119247	0.005709881693832034	0.1534056971187719	0.07477347077554501	0.07344467667340394	0.08712059460996825	0.00110445267878608	0.006085586103654963	0.001179902839065852	0.01918223866125973	0.007589304232356757	0.1337516069497746	0.1069964153788902	0.1168295410375689	0.004209090491129068	0.000145928405500569	0.004217773265401064	0.006083396074913522	0.04339800653677801	0.01415024979084511	0.2302581343055592	0.2417988775013485	0.1839352218465108	0.2193363043718875	0.03217419820332441	0.06718728042205675	0.001076683170920755	0.03183982242675904	0.001013107702885861	0.02053326346460478	0.001004598632595284	0.0254998321025834	0.001009643218061421	0.01504001215863485	0.004063604211975804	0.009541667882801511	-0.01413214557659713	0.0006256605708275146	-0.04027910113431078	-0.0563519749386751	-0.01546028638238137	-0.01442143664592909	0.001046288468429538	0.001028373014600527	0.001035292401213003	0.001078467365352299	0.001085613904964231	0.1630272530417157	0.2460659894723894	0.0404488085721084	0.001497950866409908	0.001463357509891283	0.008774110864523664	0.001201783241853722	0.001012710271904073	0.001005985824394073	0.03233342146670908	0.1580404728635722	0.4073468057556117	0.001096998398284719	0.001203863624259375	0.001038618584677918	0.001133058604239447	0.00122491271131057	0.001058790669113219	0.001048654609229222	0.1096960770499903	0.001092799925460003	0.001720451410038402	0.001043543600029932	0.001066904608352326	0.001366588219192729	0.0890858401708753	0.001092931714635519	0.003288471311867745	0.002365444487221467	0.001006092364654833	0.1875972025043426	0.2803664651626221	0.03950511631383806	0.001028103163671306	0.1276117559587738	0.13549511763147	0.1085734983422219	0.143186476066947	0.2049950708931107	0.001079122356750829	0.001139008461474855	0.1638604896314162	0.07483670509583629	0.1554980354833883	0.03282504770858561	0.001057773778053831	0.04476589007582158	0.0371235032005059	0.03045186206057625	0.010001864660484	0.008059205625161454	0.001004104104838455	0.001013798559185205	0.001093843518379784	0.1174801185474948	0.1606849544846392	0.1354806975221586	0.02944622315445376	0.04854622460605128	0.05775439185152906	0.003596208882913783	0.1005879396728732	0.001059827807052283	0.1400302739908636	0.06725705448971603	0.001105338070023876	0.001373603135675898	0.006586274410229353	0.1087066639865015	0.002660421352848201	0.006992735397318431	0.001008408773388121	0.2072080603276097	0.1805578321263842	0.02799342855854635	0.001125548548775471	0.001013757079655263	0.001004979568130906	0.001010029668074925	0.00555079816248156	0.006558166219512574	-0.01470719108965944	0.003224179827587039	-0.03614988416447511	-0.05792085541484725	-0.01663435484523186	-0.01345221539326711	-8.040522054624175	-3.32276043364338	-0.01530769071465677	0.005169055571564359	-0.243869767656872	-0.2444202812408003	-0.04574987847890029	-2.157590205213387	-1.748501430454646	-0.235312111496369	-0.04462269272385956	-0.003359488159118731	0.1267128205532867	0.03209284083190692	0.02412122552350628	0.04190271393250635	-0.5461843194619928	0.8295268426717459	4.387583453387378	-0.0655637774609648	0.02348337248329001	-0.04665986953480437	-0.07982404466394317	-0.02762315478955929	-0.4114955065604612	-0.04641690659445429	-1.670769931987781	-0.09251647523960466	-0.04599539390008493	0.009629500321685606	-0.08955843361253954	0.03108660154554934	1.644361658872802	0.03430671356910522	-0.4111133390001652	-0.3270833615144338	0.04401300997933446	3.776614980494354	-1.842965332564346	0.6158482551388346	-0.0989827707176066	-0.01335724388253941	0.0264981685080972	0.03539141993528589	-1.09271062655676	-2.06619946809947	0.005397231003676686	0.009684277261947052	-0.1738777844594566	1.574654319131974	1.941302590363246	-0.4254557025197838	0.03644147788029107	-1.030457678901964	-0.8286691906250238	-2.207599214293092	0.01473362936119671	0.1672835535164683	0.03772914735280152	0.05478816985229232	-0.08354871655195736	0.2936534121506815	-2.544740987522297	-0.5865494102903137	0.7992109482382895	0.2577316092668007	3.581457782221325	-0.05162292426278808	-0.1078080925242639	0.1149316092633784	-0.1610646236999527	-0.3971752108528792	0.07276164377502528	0.02525549508084843	0.6170785485879633	-0.007482072818285257	-0.0153101265334544	0.1109173693070123	-0.009092863459942157	-1.563806793611487	-1.366658212458741	-0.936829055944683	0.1564792223342719	0.1723979303797128	0.2191597232490229	0.1130858306202941	-1.037877243073325e-12	-2.175123188551329e-12
0.12	0.002575924519641471	-0.0530720280388068	0.06596847190953824	0.3708029125656648	0.9154415467970306	0.003510980822293472	-0.1099382777954323	-0.1068005370875639	-0.07337471488379041	0.3465451400611957	0.06884769304997911	-0.1047290209950503	0.003702442785240694	0.06839642364230031	-0.08367961059697482	0.838120429402966	0.2573492778081002	-0.8381204294029581	-0.2573492778081169	-0.3700653198654778	-0.05226283773349094	0.02377572406568737	-0.001818704692760462	-0.1313084787896087	-0.04812164316464002	-0.277092065966732	0.004577589679340026	0.5187381471128886	0.8374386958065357	0.0002202860932979782	0.005141245841632712	0.6153556810062542	0.03748554700465516	0.3063422595175869	-0.4560995935260307	-0.1561251031702741	1.503292298005688	0.2261357971799939	0.09043885169650723	3.194222242561094	-0.5164309162479792	1.643460987414713	-1.835221636007567	0.6929242210966164	-0.3779430949298236	-0.09874580435072945	0.6312570247233675	-0.170655928529366	6.192673614839988	0.4961426069890694	-6.192673614839991	-0.4961426069890733	0.9929982637735181	-0.2411368429379778	-0.05681458558950765	-1.294258399608058	0.3627992344903576	-0.02172174974632544	1.34048428570293	1.50653009884674	0.0734949142794082	-1.764607217379938	6.81331159902381	-0.01709555798683007	-6.459282982734105	-0.06112439775170684	0.001491916242760122	0.01137807140984405	0.001155749786317384	0.007744181978237456	0.004411153173098903	0.005664267228753322	0.003387534507099038	0.007974943265923806	0.001113164709215267	0.03843832577962487	0.1870841916148307	0.1766643655571205	0.2649163292680143	0.2558893902478898	0.04326759095291138	0.04231122055222717	0.001485642306550937	0.02635698489571791	0.001466950021559461	0.06767836837788327	0.007607181369958138	0.04890915502247259	0.001189727039589841	0.0326376994203971	0.001016895864322296	0.006770950586762844	0.001008085539990904	0.008687355818585535	0.03594712602990536	0.03702517486885556	0.1454926960114274	0.1562874042475144	0.3385585217344695	0.3703065112738266	0.001479814439671238	0.02060084124852687	0.001195006542956826	0.01027000638574997	0.001056185323022747	0.010696113478729	0.002231876217397337	0.004266337351029535	0.001584635462887213	0.008119345632890424	0.004227640189825348	0.04010423191872985	0.002209263673619479	0.0836975929072149	0.1274641009966204	0.1164013326534309	0.001216231921739878	0.02732619341711985	0.001724481633829793	0.02557646596448593	0.001045287431479277	0.01422374548893906	0.001615944587612714	0.003803556144689709	0.001360033928251304	0.01874618579991909	0.07607871838544629	0.1077924799490482	0.001099595761357239	0.03310640982638623	0.007331341366079248	0.01007520574284501	0.005099132750850124	0.01455267226248065	0.001006030550012134	0.008760711973870789	0.1516229694276617	0.1512296538299813	0.3038066679086195	0.2812490568287799	0.0333814049263946	0.0873623918446147	0.001184486048533014	0.03247646693723965	0.1260593030500756	0.1169677167518009	0.1334530202542369	0.1270735159565559	0.1070465644209389	0.08365326823000677	0.1475314380017988	0.1494645077933897	0.2234656492920258	0.1987422819426527	0.001082432634677943	0.006014885818992352	0.00114037083403991	0.0004502481283504263	0.166738429705635	0.09806338824048468	0.06186487647748869	0.09457801338178154	0.1265240834497975	0.1710292595463952	0.03445488680375784	0.03907525511075036	0.001055489173608029	0.03163094239504361	0.05877951469428877	0.1270247723704316	0.03527298744015626	0.05559104623984729	0.04477496722864872	0.05454989119541931	0.03647667486119813	0.005585647466391989	0.0348015814082127	0.002627369874442292	0.001003968514812414	0.006163887603010522	0.001013188732577358	0.01036158903829694	0.001590443928672331	0.01139996772179746	0.1120976148398706	0.09854702936627134	0.1914535480634933	0.1711965267078001	0.1392816528216612	0.1812356854566147	0.02517288528515242	0.03510443593743655	0.0444049887766805	0.05361586849848157	0.0861049257655559	0.1563316566464714	0.02146495900970527	0.08630436165173742	0.09057541500431734	0.1438594921362228	0.001056486827770991	0.006879824880946361	0.1486597397908092	0.07446937006525384	0.06915707835903825	0.08224944203884059	0.001093340471104228	0.006781467859284671	0.001371986543895097	0.01937235934555017	0.005618342680843266	0.1393804889803351	0.1089805797816692	0.1179445747099164	0.003811917420764946	0.0001247614141304522	0.007070696898029618	0.007909132255870694	0.02394692062703691	0.01450033801458346	0.2198603323148648	0.2274136938120015	0.1487808295106673	0.1710587731661709	0.02308184943935107	0.05671903805642822	0.001113494064800524	0.03361708821761952	0.001013184485239608	0.02227765697322236	0.001004728152222821	0.02770475533753923	0.001009633507919347	0.01617843573719715	0.005399348372823174	0.006503464239816255	-0.01481817208562906	0.00366764708095789	-0.03627526332392696	-0.0575590922181925	-0.01667412127957042	-0.01344165984762977	0.001044066470832004	0.001030699417360188	0.00102710645776168	0.001057999857870692	0.001091949950297263	0.1453437142332896	0.2276696860148133	0.04103608609214757	0.001941388697960733	0.00139165289060881	0.007862129416643458	0.001156785735099379	0.001014295213135371	0.00100675037852126	0.02274468277805043	0.1515608749083534	0.4384655170067293	0.001084409273265363	0.001306451352759782	0.001050657325211306	0.00115133824786937	0.001217174246036118	0.001061539903166285	0.001053026323924294	0.09182998358158626	0.001092019077886426	0.001386820443094361	0.001051934077796031	0.001046691766486017	0.001712972313483416	0.1013892522207596	0.001093052166095602	0.001162697479698335	0.001572679084368588	0.001006618815295981	0.2291926820411721	0.2515945420400868	0.04060944370260187	0.001023530340146352	0.1281636713786526	0.1357578177384701	0.1091818561619609	0.1161811457393642	0.1777651207684751	0.001080909826315123	0.001174240251930637	0.1778105556245786	0.04850111868909187	0.07876134232859251	0.023817926635499	0.001048782877218454	0.04747320067171886	0.001280955141603799	0.001122187358451981	0.0188229677419988	0.01500549063215626	0.001004612119824843	0.001017808787528926	0.001105595741385092	0.1208940134228537	0.1406680794951952	0.1105365332387632	0.03487735323759917	0.04365220591244263	0.03188262646682881	0.00617739321428643	0.009138351199785587	0.001085245777745034	0.1421075069016574	0.06056142841115589	0.001064149530120122	0.001727569570397904	0.001193018441019259	0.1143211455423667	0.00389697522711087	0.01251313280846103	0.001009772412606952	0.1963396158540378	0.02386698572908688	0.001040632258738896	0.001173204341423293	0.001012918085327429	0.001004788928842488	0.001009332617020792	0.006659367638841499	0.003437909606983472	-0.01555968909264577	0.006931367217775565	-0.03233411509326822	-0.05858532789938192	-0.01790783939392849	-0.0124566052765111	-8.104012874329367	-3.6550808904833	-0.0631886991434442	0.01149561206220516	-0.1693461709011452	-0.1051408090521441	-0.007686827019758892	-1.896514553125086	-1.547415758942121	-0.08415934529501308	0.0003738402161513146	-0.00550373078727876	0.03468229414324455	0.03013570012358696	0.04442646083444819	0.05231254391445871	-0.6951477204342195	-0.02523046595794242	3.167978942848655	-0.0491610067288331	0.04289434612536498	-0.01677677835303426	-0.07586452129141209	-0.03052558520187863	-0.04422888993190439	0.1487742174843836	-1.601698208734721	-0.1025719818473974	-0.02418993620668116	0.01133678298340888	-0.02618274191246016	-0.02929721998026155	1.255241933665973	0.03749410875559264	-0.2623156496130316	-0.2173609962747058	0.03971343573833003	3.653463634648589	-1.767295294884653	0.3758296554388902	-0.08772266909637716	-0.08407907391637232	-0.07727031153350644	-0.02871693522926154	-1.890523403202497	-2.50513307891213	-0.02696657576680171	0.01610844546704391	0.2962309470294163	-1.554566436841881	-4.349359306164049	-0.6325416293717853	0.02144424627115482	-0.5938037863819249	-0.8608251192326983	-1.227773699122786	0.06122594622406385	0.0863284536283029	0.02668814099330268	0.08988668337953586	0.11745481460329	0.206482904695953	-2.274412782069893	-1.726459048777755	0.6957332607829886	-0.18356159935284	-5.454547916244783	-0.6879458748411058	-6.95178326372984	0.1157834189395331	0.09133872280420692	-0.5733269468712282	0.06547395855150927	-0.0020004869856204	0.5373350710219263	0.2267096121373601	0.004007225491320489	0.2348747911779769	-0.1398638716675439	-1.327513688185047	-7.616957323417917	-0.9905686656748931	0.1962546720643086	0.1764290086791776	0.2218419691951989	0.1146896342129633	5.649839477606732e-13	-8.664640285219705e-13
0.13	0.005126398269011311	-0.0571003540072207	0.06532220851073567	0.3856378699798618	0.917698121556936	0.004321300366245458	-0.07711299474737365	-0.110697086289858	-0.05572770681748634	0.3280637088301948	0.07497974592389127	-0.1086379967570925	0.002928430116809922	0.07390946393274893	-0.08614582621080323	0.8967481278442621	0.2607472104465136	-0.8967481278441762	-0.2607472104465949	-0.3598242602488166	-0.05460578477642137	0.02315012588492322	-0.01461854461976953	-0.1276751432757833	-0.04825661872672997	-0.2619363249656792	0.01943517365742759	0.5204433972758225	0.8193325320785939	0.0651031497166895	0.0047967444845597	0.5538168195335437	0.03661523167963015	0.2059714856571288	-0.3518510886175104	0.02239427156491822	1.464605713310366	0.2253353139634074	0.07180822216481021	3.363575677783458	-0.2665766969843006	1.855054122775648	-1.864003404624578	0.5377366356408256	-0.4061907968318656	-0.05665951213154875	0.4752835893438319	-0.3186529915315506	5.523273526869228	0.1819455811799585	-5.523273526869381	-0.1819455811800179	1.053183995732707	-0.2288308406519464	-0.06770668311585518	-1.269552188241302	0.3643425201835379	-0.007124492615262539	1.602188678588147	1.460732485781558	0.2673717614431701	-1.847482635814172	5.944257779775747	-0.04581116863525447	-5.845107901366115	-0.1124277589985231	0.001272483015090173	0.01137995095749062	0.001094776962335673	0.007951972708901025	0.002760172698801353	0.004648948355627067	0.002247963088153089	0.006957185926130067	0.001100636474063294	0.03832662435946817	0.1684091577930963	0.1588329396105985	0.24989806267214	0.2413847792626684	0.04069698981692132	0.04047999037669841	0.002153830527554207	0.02671871229311975	0.001426813109802787	0.06759314680282859	0.008361631275509993	0.04957059195504836	0.001213697211475202	0.032956481335527	0.001015938927758514	0.00711134724845331	0.001007576832828278	0.009178682879303469	0.02784455639792402	0.03025546430213658	0.1465120138249597	0.1546417752605669	0.3751493686436299	0.3988731735834212	0.001286020206479293	0.02028776325510433	0.001931903730445529	0.01123066100708576	0.001055068148778804	0.01044293236336855	0.001710253819192371	0.003845102969973709	0.001417065436566884	0.008052259223507479	0.002683718625462838	0.03906714728044357	0.001644297601876849	0.08430551005690844	0.1102713580021473	0.1014681551909034	0.001151409816438654	0.02606071491019633	0.001536977395010575	0.02536810340954444	0.001048559209090787	0.01436057036095697	0.001337914284585947	0.003286048456196088	0.001444269954927795	0.01879718855001888	0.08895155332325697	0.1190657733026778	0.00109988199213883	0.03348696381546493	0.004328751580917926	0.007863889042658109	0.003336789685888394	0.01286183398832697	0.001006542649864329	0.009159894299174855	0.1884630068154265	0.1871247539973349	0.2834512823643982	0.2642441232377247	0.04042871658366234	0.09190467165481948	0.00110570305954727	0.03150224781690664	0.1261843758633387	0.1154062735544256	0.1334879000338572	0.1254434277283381	0.1073764019707442	0.08284140557427605	0.1350625759249681	0.1339031824363947	0.2049857284613541	0.174987182715989	0.001105954545693321	0.005940687488787527	0.001809113810074309	0.0008836240610545624	0.1731551931010167	0.10295805555831	0.06153134452059583	0.08631701192464525	0.1077209463757269	0.1369579332929511	0.02853236838747739	0.03343839819278732	0.001058268812045826	0.03179509868953551	0.05268799233849439	0.1213602952291003	0.01952873810698414	0.04793036152865768	0.02468981436027947	0.04296591477303899	0.02751011462617315	0.004445274914097021	0.02483244737910622	0.002339977982262558	0.001004432267351944	0.006515439476412223	0.001016065585974713	0.01112576349256757	0.001423387880593805	0.01167026019181035	0.1172057144474873	0.1016744658166965	0.1694799378941393	0.1501374398322373	0.1266582823789437	0.1656492379191584	0.03291565698931145	0.04354189984458957	0.04548723487912569	0.05327897165416354	0.06745908794334401	0.1251472622881701	0.01551347884423225	0.08782132888897039	0.07039831447430298	0.1108843560731479	0.001110372452264348	0.008041973717408512	0.1459385448286257	0.07668752669885889	0.06469567045149946	0.07711524049496808	0.001105656960960374	0.007421846244937131	0.001454651665307352	0.01945158734150183	0.003491816338304653	0.1441235190500969	0.1111250756450873	0.1199932998893366	0.005376995215171062	0.0005041185582509744	0.0126894219209821	0.01178843220151678	0.01308112219478833	0.01058974373300064	0.2070213910401176	0.2142460498844163	0.1077188788138263	0.1196219286239589	0.01262872223390787	0.04793273044262692	0.006405180344211946	0.04127952586426078	0.00101320059154541	0.02397783169894441	0.001004833072923002	0.02984372723171383	0.001009568810659803	0.01726848457801205	0.006661457960420171	0.003490686659675989	-0.01524704681329878	0.006209945412973804	-0.03362972698170017	-0.05820681874093885	-0.01773098495732496	-0.01234727846021033	0.001043548675964921	0.00103179696134188	0.001022541689452789	0.00104988433918316	0.001083907740381266	0.1310496655662139	0.2169701498719158	0.03471463578476084	0.003621505061598988	0.001379324564500402	0.01027324922244559	0.001307936717684928	0.001015491114251484	0.001007298749046354	0.01482194954221226	0.1450319684691407	0.4614440933856943	0.001083739063880973	0.00388007771320553	0.001056653348478784	0.001177235975835346	0.001263645036934449	0.001061563047907383	0.001055235400293291	0.07936036450390814	0.001077039345892076	0.001302943283729682	0.001051990442931465	0.001049178217658107	0.001378922560929891	0.1101915625941089	0.001106210824338306	0.001130263326667441	0.001401527026046582	0.001007462052618649	0.263807106067292	0.2369414795457366	0.05564165869379261	0.001023788344294636	0.1248026625590021	0.1316011999475972	0.1066802897998358	0.1157542202636159	0.1682575850871025	0.001172350721239977	0.003633539481109342	0.1885206592031823	0.07188045818443761	0.081620158847789	0.0198684759711501	0.001071636005984735	0.04308646456356368	0.001663944235668845	0.001098008734741315	0.01566274524006634	0.01194559414543097	0.001005171048875885	0.001020117866026184	0.001370674596272859	0.1277772932969495	0.126615618608387	0.1051409143296014	0.04769129556779817	0.04947802747343957	0.05191741086360027	0.01121022051810414	0.07175336153345048	0.001235188789252742	0.141395415025448	0.05760425806923094	0.001164446822411164	0.001382719147647365	0.001294587068279899	0.1140672838699783	0.009679119793922377	0.02400742338161935	0.001007727642465266	0.1743516906035174	0.0644918895049431	0.00104319153176251	0.02111751457855948	0.001013470559915962	0.001005071994651951	0.001009644352489519	0.007925239805277953	0.0005201307216916369	-0.01542580771749014	0.008175106301146356	-0.03202068015022103	-0.05855173793693252	-0.01864636508579754	-0.01116543561975047	-8.088826645392235	-3.764101970480683	0.03575060674024999	0.02707229834111812	-0.05516138841771533	-0.09018306728518892	-0.008471750090450651	-1.674937949336066	-1.355205268514643	-0.2715370116189881	0.07058440121219819	-0.01065999737890332	0.09468168053667529	0.0333618311998533	0.02896956963575002	0.04839677690902505	-0.6657551805861045	-0.2971762177909189	2.561183673172474	-0.01848238239399903	0.145221260820616	-0.0281684107127291	-0.02112226641738532	0.007882408321090505	-0.1193117739576546	0.0162079891466484	-1.391825284257539	-0.1447878362634428	-0.01366699798145416	0.0154071822802688	-0.06266837697822894	0.01757755099029645	1.002226182712628	0.03912517348841629	-0.176551092217248	-0.1280290425592724	0.03970165798956818	3.520625693966167	-1.629922447118258	0.5361080379937879	-0.1034943930914499	-0.2285466216699387	-0.249053354062738	-0.1336304344916422	-1.263405599399269	-2.210293964976632	0.002920360041499225	0.06733640495291915	0.6549344812254795	-0.1939216494994087	-2.522039190184144	-0.5066631220266216	0.01154446019650592	-0.5385593217671161	-0.6373700896092029	-1.019198122991696	-0.2080615772704313	-0.1019790182482213	0.03959738130440491	0.07091647250443757	-0.01254834566588333	0.400399180352863	-1.94304613085814	-1.387135336900933	0.9658563526456605	0.08901560592226193	-1.372805181760551	0.6845483784732207	-0.4367115346710227	0.1170251041083758	0.3197135934602385	-0.4642801468365395	0.06326926340857685	0.007648910675091957	0.4187683342012146	0.1806888073712889	0.06389051159161152	0.522245115900576	-0.4996245924043236	-1.340459420383592	-2.948186610648013	-0.7289687703575622	1.240598649073157	0.164088839571222	0.2062465991875766	0.1039524970459419	2.816980862227666e-13	-4.596192714520106e-13
0.14	0.006739734141531981	-0.060154759578426	0.06632679430245779	0.4001131573998318	0.9199513762563025	0.004950808568624039	-0.04281193802466503	-0.1122060264839741	-0.03689136248888902	0.309206296081317	0.07968743140244541	-0.1128996117192819	0.002557196894936369	0.07798074654613152	-0.08997398637406323	0.9483940490090685	0.2609582226409197	-0.948394049009048	-0.2609582226409628	-0.3490422332272812	-0.05686702004664228	0.02243355775234045	-0.02728660050644239	-0.1240121353473396	-0.04830115561564115	-0.246817797113411	0.0337071551753608	0.5240819152044895	0.8006719009382486	0.1147253747713231	0.004344893364141407	0.4985211511879986	0.03524720998972674	0.1189146841224623	-0.2613155140313111	0.174044734947571	1.431358299160304	0.2254717847795801	0.05427658338188499	3.489376977521429	-0.03890911462590929	1.88132823992761	-1.910417939670577	0.4080507420623879	-0.4484709349923252	-0.01818991423234994	0.3429054890181529	-0.4430448384500183	4.796318159544425	-0.1412414818135898	-4.796318159544427	0.1412414818135857	1.101191744750529	-0.2247944883927465	-0.07500857595240684	-1.267901591541255	0.3687337174128093	-0.003634015111214807	1.333041655953674	1.389409606797515	0.4601484674264333	-1.875500699861884	3.761183885301433	-0.03856551068196002	-5.210644357297	-0.1606656707309308	0.001162429239450609	0.01153680350713949	0.001064843596795488	0.008225823230031093	0.001925722036910159	0.004132163756593906	0.001670989875747756	0.006335833752466285	0.001090351683929989	0.03839252491565569	0.1510441241444139	0.1430622603072805	0.2362247423596888	0.2287513082693978	0.03636144213775634	0.03709147388381027	0.003325502546737756	0.0277409281579694	0.001400573435481813	0.06748278016763509	0.009930544318302856	0.05074432039647643	0.001301255969023219	0.03329975901032178	0.001016058925965311	0.007456675942263183	0.001007596926876637	0.009704169530438173	0.01970956778111129	0.02357085550595238	0.1445194164133179	0.150478262164772	0.4065368903894235	0.4218467878198431	0.001188724189773396	0.02013063779226053	0.003583050730576759	0.01309412525688788	0.001057509014807321	0.01024656594166486	0.001461724192369558	0.003589093791563547	0.001356439191131662	0.008092475899783664	0.001905891421139878	0.03859552171587356	0.001362204441388442	0.08488972822468925	0.09466436402408135	0.08842706695863314	0.001111507521644206	0.02454515435748367	0.001401200329656033	0.02537943754018867	0.001050222589981963	0.0145194689444236	0.001199999615484423	0.002843196995597694	0.001319394075471207	0.0186593321655064	0.09984621038278654	0.1278931925164199	0.001106606431618877	0.03389908298316484	0.002788346913176363	0.006612115861602517	0.002361941383597284	0.01184764373094911	0.001007220400539963	0.009546317707110612	0.223019587793038	0.2215435536122443	0.2647463998610117	0.2487259874107635	0.05106592716473479	0.09815418723238732	0.001066442832388109	0.0304791143127402	0.1248828134248632	0.1123900431961455	0.1318233577962305	0.1220863284761427	0.1065177073551839	0.08098116276862437	0.1272928314137635	0.123363117180737	0.1895242008788467	0.1552482586718334	0.001163442856106341	0.00588916202311538	0.003369596777787449	0.001732369503180086	0.1811720981387783	0.11060671715843	0.0717486534753628	0.08877382449347486	0.09759782525843853	0.1194458108296016	0.02349044007026349	0.02870532531491359	0.001071089053716939	0.03186498056154833	0.04731664346568972	0.116264232337404	0.01120948632460994	0.04352247911572488	0.01362007855167457	0.03556239798272093	0.02118581408695941	0.003049193509740734	0.01801782716070628	0.001424345785565304	0.00100494363074464	0.006875338178703585	0.00101865840050833	0.01193928378950875	0.001472269786541666	0.01216596030310289	0.1230093996157423	0.1061829088721448	0.1500528031186535	0.1322227733347449	0.1168021887494158	0.1535668811539516	0.04291918477084451	0.05390349962964175	0.04874872230078163	0.05485284812500291	0.0655511387127516	0.1170660684829846	0.01484968852207698	0.09385951034328144	0.0858163924696551	0.1192559097247248	0.001212289230633053	0.009227902075238385	0.1440101265465196	0.08021206172513938	0.0608777061371493	0.07274850340586832	0.001161974009613502	0.00806020402497859	0.001323594252133576	0.01932139391000135	0.002467451525715139	0.1479058034902632	0.1122636264015045	0.1215114185296285	0.009020011000298913	0.001243097811430344	0.02109550936372906	0.01797923293231925	0.007347664539142248	0.007360454009295152	0.190569741808565	0.1999156189431676	0.09897567946125989	0.1065395404408817	0.007125796390005636	0.04289414438394444	0.01879372204362851	0.05651637703193683	0.001013485012550892	0.02556909182712411	0.001005027110909083	0.03183557111241424	0.001009692422753439	0.01827013294036108	0.007926075933908715	0.0005412415427687303	-0.01530075080575119	0.007886537579224662	-0.03253892490559482	-0.05840033427355614	-0.01857562331115645	-0.01112170489323033	0.001043030881123538	0.001032894505341813	0.001017976921153822	0.001041768820500748	0.001075865530452597	0.1167556168991402	0.20627061372902	0.02839318547731159	0.005301621425239804	0.001366996238390825	0.0126843690282508	0.001459087700272686	0.001016687015373923	0.001007847119582942	0.006899216306359149	0.1385030620299101	0.4844226697646621	0.001083068854503835	0.006453704073668339	0.001062649371734785	0.001203133703798108	0.001310115827832529	0.001061586192649532	0.001057444476661845	0.06689074542623466	0.001062059613870059	0.00121906612435961	0.001052046808055826	0.001051664668874689	0.001044872808498335	0.1189938729674479	0.001119369482560389	0.001097829173663325	0.001230374967738284	0.001008305289966878	0.2984215300934124	0.2222884170513887	0.07067387368498362	0.001024046348437503	0.1214416537393528	0.1274445821567272	0.1041787234377125	0.1153272947878516	0.1587500494057156	0.001263791616107164	0.006092838710276647	0.199230762781779	0.09525979767978486	0.08447897536699625	0.01591902530680005	0.001094489134768027	0.03869972845540797	0.002046933329743779	0.001073830111067079	0.01250252273814682	0.00888569765871006	0.00100572997792912	0.001022426944512235	0.001635753451225254	0.1346605731710392	0.1125631577215636	0.09974529542048784	0.06050523789797398	0.05530384903442757	0.071952195260288	0.01624304782191022	0.1343683718669307	0.001385131800736554	0.1406833231492442	0.05464708772728718	0.001264744114615831	0.001037868724915218	0.001396155695547126	0.1138134221975882	0.01546126436073521	0.0355017139547728	0.001005682872325023	0.152363765353	0.1051167932808062	0.001045750804795426	0.04106182481556987	0.001014023034520372	0.001005355060475663	0.00100995608797303	0.009191111971713874	-0.002397648163599494	-0.01529192634233412	0.009418845384515803	-0.03170724520717434	-0.05851814797448442	-0.01938489077766719	-0.009874265962989178	-7.979159000037457	-3.980678722986508	-0.03219409861709151	0.02470757012901299	-0.06963931708015444	-0.02585977583941013	0.02783356818546119	-1.484365224480419	-1.173187760549835	-0.3956166087959735	0.13247153360651	-0.01053274276142479	0.1371405959077555	0.0350348520543115	0.04541286727281721	0.05914446200566784	-0.6781273660938755	-0.528807287707556	2.049369328270747	-0.01797050056925566	0.2234562719440783	-0.005413839929121211	-0.04281948088126431	-0.009064968015264853	0.06886292491425651	0.1440344211818713	-1.223280362674753	-0.1525883909895235	0.01974940083977005	0.01575152452467727	-0.01125149490606488	-0.06706907430424328	0.7660671056620544	0.04380714431267969	-0.07040694588575322	-0.08203139294042723	0.03716165227755377	3.358203524158843	-1.469935742057643	0.7172768089091177	-0.09750554588664295	-0.3750365060993072	-0.4226725163375888	-0.2383929652177637	-0.8862713830079766	-1.701898042466631	-0.02243200320089	0.09918234714140274	0.8470298034444917	0.5889963683512072	-1.037518548137307	-0.4517848212720609	0.002589362924094947	-0.4801209364632082	-0.2102646595744114	-0.3916817727428171	0.01008417584608084	-0.0393196073071428	0.02835750649484048	0.09975585196275019	0.1625363424788467	0.4826842256316901	-1.645528706391028	-1.025640894460473	1.080560436285053	0.19859306361285	-0.8339078057494901	0.2162969684253724	1.317554678990875	0.1205393228513079	0.3526144013147524	-0.4198340556515985	0.06506983747447345	-0.04388478637618203	0.3451859451633793	0.120588304287651	0.07593164732194531	0.6971749481439531	-0.003602960280807526	-1.560071090911743	0.05393394842424721	-0.2410243546501517	1.711137375887077	0.1546460892115222	0.1924163665184941	0.09700953855641362	-6.133111436519744e-13	-3.452548612878023e-13
0.15	0.007496257772831999	-0.06233270944810147	0.06862393111295523	0.4142799457973575	0.922196968953524	0.005419770284665007	-0.007470269926028721	-0.1115317680598456	-0.01855898722825204	0.2898969939242596	0.08319807551662103	-0.1175884006888506	0.002587061033769935	0.08079034971650387	-0.09483921574934386	0.9928326874142054	0.2580012446697327	-0.9928326874141176	-0.2580012446697645	-0.337807284216781	-0.05911059887060715	0.0216690376236102	-0.04007252512064859	-0.120311330482911	-0.04834848602765174	-0.2313404016662536	0.04706010403215558	0.5295286634758188	0.7820531609893004	0.1405367195755466	0.004112985897384239	0.4480691248580235	0.0335544837557871	0.03444247183722222	-0.1754719411412367	0.2760869769215252	1.402639466397879	0.2233346001788802	0.04036932704571487	3.571217090498716	0.1663140733641034	1.768737085461956	-1.951656079056611	0.2984502966011935	-0.4846389223557447	0.0220174983706983	0.2210634797964822	-0.5209435665439581	4.0924331125747	-0.4463028227631698	-4.092433112574865	0.4463028227630956	1.1464071158601	-0.2240309646406503	-0.07728804517098209	-1.290739310389053	0.3707888277679506	-0.00532081901015293	1.801647529412464	1.280341254377169	0.6232900295652649	-1.843102723643986	1.497144448904533	-0.007666029332785848	-4.857205358730912	-0.179337353441586	0.001104450766795628	0.01177605398584902	0.001049413008757478	0.008539729087151633	0.00148106708021244	0.003852043732574916	0.001362032869765241	0.005962477520760491	0.00108257978470537	0.0386338958038744	0.1361569954800387	0.1293843094255869	0.2236106724290452	0.2179068340729001	0.03107170944942671	0.03280705403132516	0.005359057523741784	0.02975137892668718	0.001394006130925016	0.06736970197620762	0.01067100237779075	0.05156850457450509	0.001369611620977508	0.03359450657360982	0.001016753746813551	0.007829055731339997	0.001007912384870251	0.0102660383386856	0.01285395208236309	0.01796250308021079	0.1389691396016092	0.1437693553484549	0.4317160432109048	0.4389601209685268	0.0011363601861061	0.02007163556324086	0.008242788078150371	0.01779968565124773	0.00106629509850632	0.01013435602052619	0.001324338053947665	0.003406289110536607	0.001345655996121296	0.008183125975385648	0.001495285663933053	0.03857166688750147	0.001217499796726851	0.08563539125119431	0.08109127174632028	0.07732167364129697	0.001085480165220232	0.02287514690283167	0.001341280902322792	0.02563376238137097	0.001053960950901709	0.01470047559622207	0.001127872432454817	0.002471803241923016	0.001207715480761817	0.0185504827055883	0.1087242459064519	0.1344348191337229	0.001122520537555644	0.03434485635548059	0.0019619799426112	0.005913755658665524	0.001788309423630138	0.01119382632268257	0.001008111051633703	0.009899451136946675	0.2550464785353784	0.2540855026577903	0.2469838195048623	0.234868356568365	0.05918939087251478	0.1044265595026907	0.001045376831592512	0.02942130649024785	0.121865729138168	0.1079382052854986	0.1281023813424077	0.1170045022312039	0.1040260040652964	0.07798533317347311	0.1217213338057108	0.1154748911997847	0.1762902068923948	0.1397154669513971	0.001183923475289543	0.005805230573267811	0.00761364749800164	0.003695717576261444	0.18902670586974	0.1194695998848422	0.08176128540732586	0.09207834579589284	0.092239010420666	0.1100999451449163	0.01881926896323962	0.0243705126303337	0.001101883467671266	0.03187480647667786	0.04221888927251845	0.111386914952719	0.007684227499983896	0.04236954094748321	0.007595154767312748	0.03255597676751507	0.01830892772973438	0.003089312695280855	0.01480242061332282	0.001475218996267095	0.001005523754049452	0.007239990261497984	0.001020361214552516	0.01281285752211633	0.001474030820918781	0.01267146309044939	0.1282932351635879	0.1108845405238107	0.133134720074549	0.1171404605827697	0.1074282024210639	0.1428359005032758	0.05149142848709591	0.06252003814177336	0.05184352486192721	0.05626906324901969	0.05999289040675782	0.1060372576696788	0.01355620135190296	0.09655595769078498	0.09893741179916971	0.11783214274184	0.002383220231065757	0.01155301943775958	0.1416651422432294	0.08317109618036425	0.05748929034400608	0.06889024609889183	0.002519058449407709	0.01002331699383459	0.001203619273595917	0.01920747808360126	0.001919414356034042	0.1504370202662181	0.1123879009946152	0.1222958558930126	0.01313388296988978	0.002057762130027061	0.03010633168295001	0.02510715537156692	0.004269396220888837	0.006330428585733253	0.1717892959097717	0.1832504706240093	0.1020274500156558	0.1078660896905165	0.00417760880641412	0.04142865072656456	0.03254379864141486	0.07267913717426018	0.001014093729476886	0.02701041777169665	0.00100534217101263	0.03362659670853544	0.001010050178384179	0.01916314463731514	0.009516649727628919	-0.002369609338835712	-0.01518876664331011	0.009223145835037054	-0.03144752041631729	-0.05827381154191125	-0.01895935801231289	-0.0101382861391835	0.001044974339478088	0.001033738109227062	0.001016270586097225	0.001038250177563549	0.001073324788112539	0.1101695388978014	0.1964846795068644	0.02195160841343356	0.009365527091335908	0.001404225243654593	0.01043240474885668	0.001425382535094031	0.001018145146908557	0.001008573665285263	0.003964537994407095	0.1234569104838887	0.4884597650611788	0.001080787760223441	0.01888751690039968	0.001086263009083895	0.00116255459599669	0.001354984418844769	0.001071232786786624	0.001074606451577903	0.05902133411748129	0.001055274837772983	0.001329408690278092	0.001062763882470002	0.00105369566922154	0.001130718129993561	0.1231368879380841	0.001155773496899179	0.001097007375791168	0.001153758720574203	0.001009657835447379	0.3251524396176706	0.2067356702971768	0.06798230743477285	0.001022944543178424	0.1139249579011395	0.1182743468612923	0.09731583744744102	0.1119000543322849	0.150514517064275	0.001155712674518783	0.01720265968659026	0.2045152266411599	0.09457404749528077	0.08515869247136412	0.01162920613172157	0.001167320272970532	0.03384112028775235	0.005454681480206441	0.001104981589300452	0.01731038995166164	0.01327211501061109	0.001006463796888283	0.001021885032227144	0.001340552771150313	0.1373510635280711	0.1025088750279878	0.08893896727012222	0.06301435009570137	0.0559006206902373	0.03651032889546419	0.008661594644931152	0.1012117287066664	0.005484695840743932	0.1357844336626965	0.05202297761874249	0.006196611455353804	0.001113127110719808	0.001304458209615671	0.1114802406457165	0.01936163733654545	0.04440811710541782	0.001005620776012466	0.1305707234861673	0.1073031197705598	0.001060382902987381	0.05411473766898431	0.001015323041447515	0.001005936555386078	0.001010817114740247	0.01136765372607887	-0.005258029160627119	-0.01499425472164917	0.01040319445126759	-0.03014833609435467	-0.05795181966420885	-0.01900266650118666	-0.009366083526092991	-7.775447911302844	-4.347652035228541	0.05368907882107944	0.03560601135442924	-0.003715076869604384	-0.04018910930618996	0.02616970508073391	-1.248267363136708	-1.00420979428022	-0.4591218547230357	0.2633286104124504	-0.01179676317558639	0.02881306444628724	0.02465336313732543	0.03325215276983277	0.05541353767551385	-0.4645010682317229	-0.8113755939986299	1.383722234633442	0.001994230138199945	0.6855658220375858	-0.01240309076874489	-0.004451356369068397	0.01897883930281854	-0.03540412702185036	0.03825487554591473	-1.007294857407992	-0.1760835957495794	0.03423548311948936	0.01975481243446881	-0.04864316696708722	0.01997896891707364	0.5460554246100765	0.0458385948050528	-0.06268080796792355	-0.05129292054569289	0.03377565556177224	3.146316221531475	-1.315597124619664	0.5195556321150632	-0.1096568833846695	-0.5152311647609117	-0.5936844265479082	-0.3608237023051341	-0.6995615468954525	-1.405199768394093	-0.002198900809904176	0.2852512772642154	0.9237319351149369	0.0549205805202404	-0.8611597968100436	-0.4191187470915775	-0.0008247460146275745	-0.4868933070749732	-0.01347953092929176	-0.2171148638125684	0.02044769862063257	0.04423156612764885	0.0405794603006529	0.08208523394761726	-0.009622785100566114	0.4592703092464444	-1.392987553462926	-1.117400211272314	0.6634212931697437	0.08901254225990132	-1.487839528300516	0.2247016236026664	-1.411231990233214	0.3336500530583406	0.235175962237251	-0.3580686720325207	0.309411094533847	0.007365382167846885	0.171666546202161	0.03741692493971267	0.08531791945276414	0.7292393660932237	-0.1354940717609863	-1.769791653842024	0.1372915550118584	-0.05051507437789631	1.524737771351689	0.1339924791208921	0.1661856400514551	0.08208888873035151	-7.32079904861133e-13	-2.434431464635784e-13
0.16	0.007469632175533245	-0.0636881480247513	0.07166262083451448	0.4281787484472762	0.9244118251721549	0.005775266455541546	0.0284576127514231	-0.1090286795393689	-0.001844815313834758	0.2701689027562108	0.08574388165127383	-0.1224994314356507	0.002954641997961315	0.08244298283422639	-0.1002117083043599	1.030263183082138	0.2521091919783247	-1.030263183082112	-0.2521091919783457	-0.3261019097398172	-0.06134983310433827	0.02089994494138386	-0.05313050629590714	-0.1166091273456425	-0.04839734703004421	-0.210000644606388	0.05929720205959588	0.5364294926503259	0.7639127377911613	0.1465894512167093	0.004194571843514519	0.4018281550129064	0.03163130737315279	-0.03771516157695653	-0.0968132553979718	0.322355317168024	1.377761149638894	0.2193244891896249	0.03158347434906517	3.60661989330949	0.326856904646422	1.557687570705935	-1.994175741884096	0.2150831461860899	-0.4929192904696684	0.04935345164348429	0.1115114781985774	-0.5444974744347368	3.39468961210358	-0.7282564258584863	-3.394689612103581	0.7282564258584818	1.195276838045356	-0.223925570342921	-0.0759230866509118	-1.322312903752245	0.3690133719794965	-0.003940133188353452	2.505513978515276	1.166239440921226	0.7509646480624476	-1.779837349701431	-0.1905387472782787	0.02413317186030687	-4.368433060322059	-0.2067557004729204	0.001076437184828818	0.01208348277351072	0.001042122522738791	0.008888591657702274	0.001257479711841157	0.003711254426536042	0.001205614478566206	0.005704498790011079	0.001077424290522092	0.03903050092941666	0.1243673760163966	0.11815606481895	0.211879871215562	0.2084970580731819	0.02518314172159589	0.02795194693061887	0.008388096580934722	0.03288170017074739	0.00140933094168572	0.06725256755156504	0.009939843327292936	0.05134291818028165	0.001386939858033679	0.03380760032364272	0.00101783040454607	0.008205500242323875	0.001008433488501712	0.01085612504469289	0.007840263562205581	0.01386167516030526	0.1295312371084024	0.1342827199166406	0.4499483619148175	0.4497297311762528	0.001109039454690251	0.02008700590273342	0.01665863997350986	0.02616364200063715	0.001082497497068847	0.01009100519419608	0.001235318917969383	0.00328586864217407	0.00136269347196745	0.008307729809744556	0.001294444722149516	0.03865203444782613	0.001153702541423186	0.08631795956510432	0.06975143373767381	0.06809123867818656	0.001069076325757058	0.02113007252690131	0.001366470620750737	0.02612654551650586	0.001061190026263565	0.01490066531809974	0.001092825859780753	0.002158015447174864	0.001194788083994962	0.01855250700204428	0.1155228504330469	0.1388902451450283	0.001148681565349658	0.03482567617112658	0.001546747071589535	0.005490185435320464	0.001462407069880661	0.01077056868283452	0.001009232762699174	0.01022804325592603	0.2843107193458542	0.2843924767745485	0.229726071671619	0.2221339109544301	0.06234612286884316	0.1081924596139651	0.001034296451428823	0.02837395934918216	0.1169784296700108	0.1020874181262831	0.1221296687239559	0.1102128060671534	0.09967609548743339	0.07376367375261347	0.1169935941243604	0.1092081315682231	0.1647932022724602	0.1271334739684973	0.001140110522843803	0.005688291724196697	0.01518426210532612	0.00727267524310366	0.1958444318673417	0.1290450597261242	0.08699007520151665	0.08953248987158453	0.08943396158074357	0.1016325107331256	0.0142931922264608	0.02024412974507264	0.001153699610743926	0.03184447432995362	0.03718799637748658	0.1066953508638644	0.007561274672512337	0.04338975735995522	0.004505564516776996	0.03106985283563536	0.01913498056329003	0.003908308229048298	0.01527145549246547	0.002203723441446942	0.001006180762056678	0.007607058386714617	0.001020941130955864	0.01372351525710812	0.001327346044570131	0.01300976459441171	0.1324870030076003	0.1154008791476353	0.1186576371425495	0.1039219480771602	0.09732303557162578	0.1312819774147165	0.05719032528329774	0.06758540603327581	0.05378460336804591	0.0567203505911171	0.04063842420234219	0.0849895744883012	0.009172308947161778	0.09638772526403383	0.09206315734907262	0.09485279162639781	0.005007928625340864	0.01568422120255252	0.1382870317307554	0.08483525041977227	0.05442895802751339	0.06546210464227617	0.005648801234735474	0.0138855926828407	0.001181248355499264	0.019193976635934	0.001598775548439351	0.1515513171378839	0.1114878510115656	0.1222821121593005	0.01711238696669718	0.002915790261765737	0.03892565221816421	0.03258061678152389	0.00270648022273691	0.005988733626071959	0.1514104367312595	0.164583124247738	0.104701172279414	0.1078036846111899	0.002688899025151497	0.04191502894536832	0.04564200401800855	0.08707759483290299	0.001015048257877555	0.02825640899800487	0.001005790515082908	0.03516722166039304	0.001010659693151306	0.01992183247298375	0.01149786882844408	-0.005246813630721275	-0.01495299084203945	0.0103249146314766	-0.03004444617801217	-0.05785408509118005	-0.01883245339504521	-0.009471691596571226	0.001046917797852824	0.001034581713120778	0.001014564251042393	0.001034731534628683	0.001070784045761734	0.1035834608964612	0.186698745284708	0.01551003134948303	0.01342943275743581	0.001441454248917465	0.00818044046946078	0.001391677369919622	0.001019603278447158	0.001009300210989663	0.001029859682439436	0.1084107589378478	0.4924968603577077	0.001078506665949568	0.03132132972715737	0.001109876646384523	0.001121975488191815	0.001399853009856039	0.001080879380920704	0.001091768426488278	0.05115192280872512	0.001048490061662243	0.001439751256192279	0.001073480956867535	0.001055726669623922	0.001216563451605913	0.1272799029087209	0.001192177511224266	0.00109618557793403	0.001077142473422135	0.001011010380933449	0.3518833491419296	0.1911829235429629	0.06529074118456105	0.001021842737921093	0.1064082620629256	0.1091041115658572	0.0904529514571694	0.1084728138767179	0.1422789847228391	0.001047633732861949	0.02831248066289	0.2097996905005441	0.09388829731077593	0.08583840957572715	0.007339386956640019	0.001240151411198564	0.02898251212009583	0.008862429630660138	0.001136133067507386	0.02211825716517385	0.01765853236250913	0.001007197615837143	0.00102134311991582	0.001045352091122077	0.1400415538851035	0.0924545923344027	0.07813263911979811	0.06552346229342292	0.05649739234604556	0.001068462530694817	0.001080141467960887	0.06805508554642532	0.009584259880672356	0.1308855441761436	0.04939886751018375	0.01112847879599253	0.001188385496561373	0.001212760723689084	0.1091470590938429	0.02326201031235688	0.05331452025606215	0.001005558679678157	0.108777681619333	0.1094894462603052	0.001075015001167365	0.06716765052233092	0.001016623048403434	0.001006518050341252	0.001011678141542101	0.01354419548044305	-0.00811841015765385	-0.01469658310096388	0.01138754351801982	-0.02858942698153474	-0.05738549135393458	-0.01862044222470668	-0.008857901089197021	-7.476711962069539	-4.803494976889787	-0.01855843674793437	0.03169891276486456	-0.0417731744665012	-0.002784275670574644	0.05888041561648239	-0.9944239694679011	-0.8862481211948209	-0.5097540583150352	0.3564456285713159	-0.0113439893475425	-0.07281351855230102	0.01870408939372709	0.04622581166715638	0.06478804156937031	-0.3766224646550237	-1.084353010730472	0.7806247401167685	-0.003095986836754146	0.9551354630369083	0.00835797873411329	-0.03034263845998262	-0.002274216208694512	0.0897074027655636	0.1314154787690362	-0.8482886918258037	-0.167601775174938	0.06744105957491314	0.01958813782217724	0.0002696982475422759	-0.04489435039739775	0.3488269844505831	0.05081643284717994	-0.01544895012678196	-0.03591943930647667	0.03225339012186294	2.911208538399904	-1.24529869636355	0.2159823770996466	-0.0954134096379671	-0.6548263558159337	-0.7646465001711311	-0.4835589303660648	-0.561978113176017	-1.111738294996797	-0.0290334832480818	0.4219042657526285	0.9895452263910969	-0.5810790769954068	-0.8618322935622704	-0.4100988613151665	-0.005442248303024961	-0.4429702773021134	0.2243662565621986	-0.08762231613235195	0.1658594454594705	0.0962066395548735	0.02884071470265373	0.1071726525189194	0.1290960853381662	0.4456256200072004	-1.272768657012113	-1.190229382272687	0.3703263121133221	0.005607507173950687	-2.837682279465303	-0.3566389866036946	-2.993562147560266	0.4817562030522508	0.09363835812516123	-0.3338108852697916	0.4449023817062771	-0.02380192450659572	0.06180196432395568	-0.0390479151492443	0.08460440995959803	0.766282742234119	0.1340631323598793	-1.960510702331724	-0.2238569173685405	0.1493500205907092	1.358276878941883	0.1155791455769373	0.1423362376734182	0.07014476631594489	-5.403524786040625e-13	-1.466525097753485e-13
0.17	0.006798648266982957	-0.06427547939346895	0.07487320218326189	0.4418452432794908	0.9265769399023511	0.006070873558608533	0.06452487731050761	-0.1051568505596542	0.01238639393055628	0.250012841028984	0.08757159367609088	-0.1272882835071362	0.003500655683317577	0.08304106579099269	-0.1055336320468231	1.060697876225019	0.2435753741506516	-1.060697876224959	-0.2435753741506691	-0.313875610695575	-0.06358357177979532	0.02015807197557572	-0.06651078475117182	-0.1129469588056304	-0.04840928720310368	-0.1820337367642893	0.07034741038297679	0.5444281606503283	0.7464910253311391	0.1399185770876705	0.004511046258532961	0.3597245224336569	0.02957361332262434	-0.09449193277627072	-0.01891988799821749	0.3112905219533147	1.355947117004372	0.2132808907589527	0.02817300578723054	3.601404141072161	0.4451220422018979	1.28173248343574	-2.035856942792733	0.1504866028018856	-0.4562900974022402	0.05699942238089576	0.00717944291777463	-0.5116109621542939	2.691953950809526	-0.971326638837577	-2.691953950809655	0.9713266388375043	1.250785750598379	-0.2227559352915759	-0.07242174205650308	-1.353142212892231	0.3631259821735411	0.001224980688182042	3.04006238444861	1.045546758322205	0.8450540845306523	-1.703226251827259	-1.066495399711322	0.03710221262778183	-4.038350854671913	-0.2063109770244315	0.001062812632069773	0.01242821450960955	0.00103889508882833	0.009264162194490619	0.001138472835868897	0.003632806206890206	0.001121878344249195	0.005534938259374406	0.001090598318037274	0.03958362572891062	0.11491426840508	0.1092864655733229	0.2014451704549177	0.200197130459655	0.01973216089566674	0.02341122813064639	0.01223109354502891	0.03691162165916092	0.001408651679838147	0.06712449408405208	0.008722669021275718	0.05060633668590211	0.001395774543718989	0.03398531323153563	0.001019225214615989	0.008610255085168373	0.001009117681531879	0.01148586045528029	0.00453489523571326	0.01109813838300417	0.116214604995477	0.1220611102961494	0.4622507290469145	0.4549502682927534	0.001093857375159879	0.02015293994703268	0.02790469479794355	0.03726676048305472	0.001096675438703068	0.01011721668226138	0.001186027818715127	0.003226035481831609	0.001364447735224095	0.008422942926631569	0.001211555659761517	0.03889906993912056	0.001128311574689866	0.08706165717500085	0.06015023374245961	0.06024432797219827	0.001057363832188444	0.01942564149107277	0.001403737654635719	0.02677980733641884	0.001066892967267203	0.01511080876721202	0.001074928019425176	0.001921736055530187	0.001386468801880724	0.0187648618652084	0.1211808273791535	0.1418239681262423	0.001173116440916162	0.03532886172591845	0.001325076111304196	0.005238154958224502	0.001307456485226237	0.01050803728065136	0.001010496241937574	0.01052864412293	0.3109117259864494	0.3122848019900538	0.2136449094200402	0.210136899093171	0.06340014489621187	0.109667249690426	0.001027742505447519	0.02740044883832458	0.1106240100643289	0.09516195297812528	0.114688151804621	0.1022190096033635	0.09403798283481425	0.06868171977172262	0.1137076425249474	0.1047033361425406	0.1550402092778202	0.1171841152491293	0.002162803006420531	0.006366940714164958	0.02349462471258527	0.01163142149053975	0.2009658918682284	0.1390702928011968	0.08930997166841789	0.08306022302859162	0.08923566806007246	0.09424387081380933	0.01019203626688266	0.01654964721629143	0.001198866171633	0.0317555560068867	0.03206360152819094	0.1021288153479639	0.007895457029765272	0.04510054021152936	0.003466223437429295	0.03094342629050407	0.02087175440077884	0.00525161029084135	0.01680553590000202	0.003232286305930064	0.00100694299453182	0.00797260297962424	0.00102094085398475	0.01467356537208157	0.001200346520322784	0.01339424419325838	0.1356177647632366	0.1197971853987858	0.1058581538384754	0.0924077356491909	0.08633053444509836	0.1187567116035799	0.06228097382079376	0.07122665510482547	0.05525052428107281	0.05682961257094347	0.02236134278329274	0.06458036243029908	0.005276685434294143	0.09495266726050444	0.08748182368203816	0.07660840981496582	0.006125217281526259	0.01848802234334376	0.133936075660773	0.08551387419892206	0.05135570329638229	0.06212102393504317	0.01007053338465246	0.01909559874325554	0.001322506497852411	0.01934172965124771	0.001414344154372556	0.1512659034649493	0.109439679805986	0.1213639353206732	0.02142079604292577	0.003944415666162603	0.04700929765165914	0.04003681267006812	0.001875097500912528	0.006248637665901962	0.1302604606074469	0.1443354148113677	0.108616380404967	0.1054467232437321	0.001950156428135421	0.04385271058981524	0.0562997859440355	0.09805665189222192	0.001016259009064532	0.0292720848528626	0.001006331285093108	0.03642135146738162	0.001011444814934025	0.02052803893693824	0.01392209425322669	-0.007619903833219263	-0.01482400745529708	0.01149773373601692	-0.0283353465226842	-0.05675727568375531	-0.01931645297687812	-0.008841806207299024	0.001050079292446805	0.001036343241847154	0.001014502122388634	0.001034639696731475	0.001132680504907445	0.09893007874859144	0.1806132454652515	0.01200028333308548	0.01885954588107817	0.001379586675396468	0.00677034848795465	0.001416239568764905	0.001021585170433725	0.001010277728749236	0.001021472821065818	0.08635208335222476	0.4873868280024832	0.001077667227841129	0.04834666358233948	0.001112752691548181	0.001145450187394572	0.001337862426644574	0.001162718493369831	0.001110424321832141	0.04508398798436148	0.00104236496848655	0.001444963108579273	0.001072277726842953	0.001056778637636225	0.001898901290417303	0.1312579178883224	0.001203960010747327	0.001092153683461101	0.001204184583684781	0.001012488663219287	0.3720057418692562	0.1800163476616425	0.06425706467184641	0.001020141603272213	0.09716774297728502	0.09927718348196828	0.08256753638506623	0.1093714214470257	0.1371673523832319	0.005076303935316324	0.03645624932114299	0.2095089288317656	0.09120176995548658	0.09167005397858359	0.004395560706862111	0.001250762285223821	0.02360993542309015	0.007733325681172153	0.003416221702095495	0.02338595903287883	0.0191950045341129	0.00100819196262026	0.001020599970799166	0.001087246739115195	0.1405754772957219	0.08310414813597057	0.06535348040479616	0.07138721202052875	0.05755267693657242	0.001181097523577301	0.001161151667170984	0.09251478561220326	0.005369658347628125	0.1242724682682429	0.04599568690538115	0.01789289953433703	0.001707636196168893	0.001229893748746868	0.1042197189003675	0.02870229699154589	0.05954703272193132	0.001005484738570815	0.0883749877999931	0.1182256699107051	0.001263970604646433	0.07117776254599797	0.001018277174178685	0.00100721219080478	0.001012755801132246	0.01664863869623346	-0.009594188976167912	-0.0147969635520205	0.01275870501495466	-0.0264229825002777	-0.05515789374018799	-0.02035726116044885	-0.008199044912508462	-7.111849574100449	-5.268660808139013	0.06228143716381655	0.04139336161751643	0.01037756829171687	-0.02325281206700476	0.05686461514583656	-0.7868213026402221	-0.774526878087451	-0.4076450990750106	0.4467808398875886	-0.01410360352967447	-0.07549328484066171	0.01691952864214388	0.03774129731513511	0.06272998810133915	-0.1951361541691942	-1.363217544259307	0.2530385563882714	0.01260783458265812	1.249493413392813	0.001535533062632482	0.008518082379766669	0.01806109067168526	-0.00832200101751506	0.04292497937828307	-0.7254361701382879	-0.169637430780455	0.06679397030955767	0.02188804395400604	-0.03343266799877995	0.06058973197222427	0.2455390791154738	0.05038423511491424	-0.02837697142251028	-0.01800115283127264	0.02838050897183381	2.66014820468325	-1.155124829491378	0.08981966729664398	-0.09503883042681754	-0.7278796537766135	-0.8297340564798533	-0.5318726628235486	-0.3542222801519259	-0.8896750618724631	0.1438887147343662	0.4533702824086769	1.007823367117318	-0.67777896383264	-0.6020373740564386	-0.336280430566838	-0.01242869794340411	-0.463088712467992	0.1238370229376189	0.06265899806356179	0.1204045316882298	0.1102192668578511	0.04040107592355714	0.09010497514127642	-0.004050701163836359	0.4285418806293393	-1.05209566825307	-1.311164586936003	0.3491895120334711	0.010999848681383	-1.377399303719049	-0.01930531378014375	-0.8519495058463893	0.09887167874272564	0.03852203966093518	-0.3365539430793506	0.5847935469492515	0.03866756318050573	-0.1079366621270006	-0.1435150119008103	0.1197347913890088	0.7266171389742277	-0.02733466909763181	-2.07368216922353	-0.2134148185463174	0.2399311450239336	0.8611507010671635	0.08816771849879176	0.1091877682885121	0.05174276875818534	-4.699382499414541e-13	-5.149448721209645e-14
0.18	0.005619587270217887	-0.06403188317686258	0.07771902265909228	0.4553058767897968	0.9286690916666916	0.00635142776335823	0.1003771180242268	-0.1001739756779142	0.02365339846056353	0.2294753571180597	0.08875416058767559	-0.1314540128557376	0.004037633192852024	0.08256805828531724	-0.1102784013101763	1.084096360784867	0.2328262692177343	-1.084096360784839	-0.2328262692177435	-0.3010701391319058	-0.06580362722114243	0.0194521053893383	-0.08018133906548168	-0.1093524947787066	-0.04837938977385038	-0.1501555010264103	0.08024302791772034	0.5532562769927969	0.7298737905642561	0.1268023567992637	0.004895426125032461	0.3213399899367271	0.02747453048477669	-0.1393305792136013	0.06937226170188231	0.2494031425928172	1.336588885257155	0.2047318960549525	0.02857289468567935	3.563615124247557	0.5490660850563972	0.9648466278272712	-2.070460178652379	0.08605412355980088	-0.3682947459194775	0.0475462172904319	-0.1027066145602067	-0.4290665786579524	1.98744789549151	-1.171313846906781	-1.98744789549151	1.171313846906776	1.311111341932821	-0.2211889235181807	-0.06874181073615744	-1.380368075561951	0.35547246936052	0.004427387273437639	3.28777955769739	0.9353212831794552	0.9168543165560724	-1.618941811074919	-1.479607979085736	0.03771426211894591	-3.624613043855791	-0.2150334579396574	0.001057584079027302	0.01282464458112411	0.001038163207083638	0.009676022229947847	0.001078930307236935	0.00360468653788972	0.001079964734634018	0.005396942916206339	0.001128140296799685	0.0402701946495257	0.1073443845790553	0.1022731303064882	0.1925311076801221	0.1929907309799002	0.01516921326904805	0.01961393700466497	0.01681927155237327	0.04176216038297413	0.001377385784208402	0.06697383749396899	0.0074074279897422	0.04981324239303656	0.001412470642759403	0.03414761162539873	0.00102091370056724	0.009020648996949791	0.001009948608412847	0.01214214375791924	0.002850543002028793	0.009577926811292495	0.09896944045583318	0.1069533964149447	0.4690956284290894	0.4545816197681776	0.001085848610871062	0.02026566337225276	0.04163668756960126	0.05083361386778991	0.001105200337939834	0.01021474013773112	0.001173121131818452	0.003259071808492156	0.001334334713893909	0.008523836645474864	0.001211026503832349	0.03912516049843136	0.001124948715404016	0.08768847787732879	0.05200454097087456	0.05349566086018041	0.001048445924119649	0.01781026393620937	0.001424979278302727	0.02753407824029529	0.001069141451106682	0.01532737602967543	0.001066508046356174	0.001771220271813642	0.001823214558254606	0.01922878954634303	0.1261075341908455	0.1439534560739173	0.001191223004280163	0.03584463201246738	0.001212133691664353	0.005054249482515385	0.001293448547590898	0.01038225939145804	0.001011867172264337	0.01080592794938171	0.3348056507704174	0.3374532748678909	0.1991302362977312	0.1990109912925231	0.06351729132563957	0.1102057335419469	0.001023616006470992	0.02655817998215989	0.1029994672087836	0.08757756545153542	0.1061717534036104	0.09370569965969371	0.0873860896642287	0.06314540455589072	0.1121492266923429	0.1018188598009823	0.147012256234374	0.1091091404709229	0.004679213448839909	0.00814857468671485	0.03160200933558494	0.01641058686415171	0.2040388313288524	0.1490479666381812	0.08946744842768796	0.0766888171503054	0.09162779874060514	0.08986892957690247	0.00663044322564444	0.01336886541226767	0.001226749406520646	0.0315941547489945	0.02677452446599173	0.09757853888270659	0.007506768660599935	0.045987432002502	0.004076469190401582	0.03232947261594801	0.02237742765944941	0.006668470158553587	0.01833642688977203	0.004422375449037182	0.001007821339789291	0.008337737343398545	0.001020568966438107	0.01567096685458147	0.001157778707418392	0.01389173985419978	0.1376891575712618	0.1238698417680147	0.09429133279166653	0.08243959791953613	0.07437249614943801	0.1051318695334324	0.06767526932753944	0.07439451647045178	0.05652676960764564	0.05683544676208346	0.01243387118024489	0.05477680498065991	0.003330396979372607	0.0942229649919419	0.09532134530303893	0.07388109568627613	0.004594700154397272	0.01805900784919165	0.128640947065457	0.08553440405205473	0.04811537771538181	0.0586880520457627	0.01559954436245713	0.02533535795724636	0.001652622719177756	0.01967362847248838	0.001330611687306319	0.1496115446307022	0.1061780104840011	0.119433260734768	0.02623728242359989	0.005282768498955633	0.0541385092097907	0.04714617363060365	0.001457783407780091	0.006536993348969223	0.1088209096840042	0.1234164611775579	0.1145184640859359	0.1042177989919054	0.001673781007191831	0.04674854858056354	0.06378477141012476	0.1047729322166246	0.001017691550729021	0.03003199722984076	0.001006948777953573	0.03736493791728327	0.001012376275809582	0.02096961269360949	0.01679979820534588	-0.009394786446393822	-0.01484793329375362	0.01280278110215334	-0.02632135031673847	-0.05490660747211607	-0.02063566546131749	-0.008192606959749368	0.001053240787055655	0.001038104770573579	0.001014439993737669	0.001034547858837072	0.001194576964052667	0.09427669660072174	0.174527745645795	0.008490535316604172	0.02428965900473387	0.001317719101875435	0.005360256506451666	0.001440801767616825	0.00102356706242639	0.001011255246511549	0.001013085959719793	0.06429340776656406	0.4822767956472649	0.001076827789738184	0.06537199743753717	0.001115628736652668	0.001168924886594549	0.001275871843430833	0.001244557605818744	0.001129080217169383	0.03901605315999603	0.0010362398753056	0.001450174960961272	0.001071074496796808	0.001057830605701465	0.002581239129281763	0.1352359328679205	0.001215742510259186	0.001088121788998341	0.001331226693955892	0.001013966945511473	0.3921281345965822	0.168849771780322	0.06322338815913379	0.001018440468627546	0.08792722389164469	0.08945025539808028	0.07468212131296377	0.1102700290173309	0.1320557200436242	0.009104974137689107	0.04460001797939057	0.2092181671629851	0.08851524260019802	0.09750169838144263	0.001451734457076925	0.001261373159280853	0.01823735872608395	0.006604221731685745	0.005696310336690999	0.02465366090058299	0.02073147670571501	0.001009186309388171	0.001019856821661171	0.001129141387145149	0.1411094007063384	0.07375370393756041	0.05257432168986215	0.07725096174762705	0.05860796152709698	0.001293732516434215	0.001242161866382676	0.1169744856779536	0.001155056814560468	0.1176593923603403	0.04259250630056706	0.02465732027259381	0.002226886895786904	0.001247026773807548	0.09929237870688531	0.03414258367073657	0.06577954518780282	0.001005410797453437	0.06797229398065323	0.126961893561112	0.001452926208131633	0.07518787456961661	0.001019931299979275	0.001007906331307112	0.001013833460752086	0.0197530819120236	-0.0110699677946809	-0.01489734400307669	0.01412986651188954	-0.02425653801902021	-0.05293029612644189	-0.02209408009619131	-0.007540188735819666	-6.718888836290169	-5.627576170552548	-0.008218769618317622	0.03895681244440529	-0.0317074653005459	0.003528761797565911	0.08556923983407841	-0.6231711737050497	-0.667542494440169	-0.3610685232209036	0.5205690755377803	-0.01586061380334704	-0.08411607826077229	0.01562118656478569	0.04735362546139853	0.07009761999434182	-0.1279574233455948	-1.661573862717343	-0.3372123880947377	0.006261889366260745	1.447882443543411	0.02262037203891876	-0.01176874116318082	-0.005138095759845311	0.08551841649369764	0.1080400973982922	-0.6286399730215845	-0.1497910788928068	0.08764287632245814	0.02087289981462496	0.0174224211396736	0.005420185805836358	0.187979977729716	0.05333337908918922	-0.001823950028712428	-0.008568736778977536	0.02758998202851492	2.366438070863525	-1.071077884239238	0.02872113210239566	-0.06916507875748061	-0.7866108315032123	-0.8685491961541724	-0.5744311773593703	-0.2379142963975347	-0.7368615068204318	0.1915635130446063	0.5059880909022555	0.9800333787454639	-0.5609068840582784	-0.2590925570788921	-0.3073587162627923	-0.01993883416366979	-0.4397184671753259	0.05958804445211158	0.2148722579690265	0.1805710066373744	0.1285118952878979	0.02875866860492814	0.1166429261517831	0.1516992972748816	0.3808956435696039	-0.963553717254095	-1.41014463443728	0.2756487708947613	-0.01507805061657342	-0.7165513579501748	-0.2155678399068659	0.1098513889169584	-0.1648069240864448	-0.03798042708656978	-0.3521891213382469	0.6508530127833144	0.0130272227641319	-0.2119870679649662	-0.2415474646110382	0.1465498956354438	0.6969157565829757	0.139753460901043	-2.094759541813532	0.001750505772996889	0.3409812898779745	0.5057215318596723	0.06442644998563744	0.08022756624311697	0.03721822484488927	-4.583425413246448e-13	4.287196486631818e-14
0.19	0.00403543754338803	-0.06287675680021898	0.07972763022369456	0.4685834653132461	0.9306611160671749	0.006649954301513572	0.1357200319171726	-0.09421477201879129	0.03161371741631117	0.2086591246335746	0.08929710575655343	-0.1344873203618464	0.004416925525510382	0.08099908323899166	-0.1139845241231049	1.100493602420927	0.2203256812264887	-1.100493602420894	-0.2203256812264723	-0.2876518271056216	-0.06801871741649153	0.01877921788032951	-0.09408538697376828	-0.1058279914119118	-0.04832844645773573	-0.1169662093932265	0.08902707155992405	0.5627420059110368	0.7140898029337437	0.1110098279189623	0.005146951123519945	0.2865325879903824	0.02539559055984304	-0.1795212909547605	0.1606598166660136	0.146888418516836	1.319181624792229	0.1928671643572276	0.03141351776100169	3.505434750372401	0.639913779297127	0.6277896154604077	-2.085681970535073	0.02372452180521832	-0.2277809442731569	0.03074731416968184	-0.2090579989349143	-0.3069533459140487	1.296523075359181	-1.319331305778536	-1.296523075359227	1.319331305778453	1.3712518411935	-0.2229240745975988	-0.06594017871946943	-1.39707063335634	0.3502813705396491	0.0069205772266305	3.324599750907572	0.8247260715055807	0.9816161980020477	-1.543594923260574	-1.638138073264502	0.004026169194296508	-3.327217458606927	-0.2024673551282976	0.001055361538131813	0.01324887224275995	0.00103854742993684	0.01011329116153221	0.001047472512128215	0.0035997149707347	0.001057431546638104	0.005302213136679529	0.001180561673454403	0.0410614452792383	0.1016895323704687	0.09681533073773609	0.1849029916286743	0.1868418212660682	0.01146744862250772	0.01651892803077559	0.02067393173020616	0.04606719267878366	0.001341298938404787	0.06682403724059488	0.006124582315543697	0.04903498439505218	0.001428149078890402	0.03429941913092911	0.001022811306206589	0.009448454965116612	0.001010899109839138	0.01282515660619322	0.001951947110118784	0.008659810851632938	0.07743229248021238	0.088749220534556	0.471463909122894	0.4496516335470532	0.001081256069368276	0.02041244077262948	0.05689133434601823	0.06592191786553536	0.001134526243995663	0.01041090967509053	0.001162537186162486	0.003358752113827329	0.001294048094667549	0.008622063804653397	0.001224360263985062	0.03936921258824168	0.001126423989409651	0.08827850656080519	0.04524042759767857	0.04777571205497896	0.001041121469889389	0.01637070950234911	0.001396352160316076	0.02834070560005722	0.001115918976592499	0.01559368582157802	0.001061479937965553	0.00172449202358535	0.002460745043803861	0.0198963707172744	0.1308514617758476	0.1457641449926649	0.001182234337540564	0.03634625034365933	0.001149022742447919	0.004931536653653392	0.001299924476729538	0.01028737059495289	0.001013275794600874	0.01105731281441784	0.3565780343386985	0.359659411359195	0.185711645857478	0.1887541611025132	0.06234463925201633	0.1100962805157845	0.00102063764180755	0.02590857735237834	0.09467087840113284	0.07971825531766173	0.09704566404859195	0.08505385139784853	0.0801898193530559	0.0574345412420064	0.1116344641887104	0.09990266414303253	0.1403319753884779	0.1023407170349407	0.009069894732108478	0.01127884169026492	0.03928861642040267	0.02162870227371114	0.2051299483962026	0.1584461894303172	0.08846492356747573	0.07192473228656486	0.09524041412338746	0.08866371115513551	0.004084715610065313	0.01109124806433799	0.00133435248509279	0.03145461435447259	0.02149594341626544	0.09311795075455714	0.007814938091962154	0.0470584073406184	0.004333347530492295	0.03358234707082389	0.0231356647833703	0.008231725894970652	0.01939601077260599	0.005794044360558618	0.001008832606627443	0.008700854056839142	0.001020061346558454	0.01673206395231744	0.0011342760201529	0.01448405932902081	0.1384754497197526	0.1272623613536275	0.08410995215854174	0.07367069172458039	0.06142568728349348	0.09074767236433609	0.07187106654505554	0.07585241609022025	0.05761138928978869	0.05670489088572192	0.007038321743815822	0.04951692848896255	0.002298874944839193	0.09334142675681295	0.09845087897537078	0.07330329726018479	0.00292603018836255	0.01717400835737225	0.1229272921851007	0.08495594005715347	0.04489150450858643	0.05530661383229027	0.02035328247571484	0.03051926435190715	0.002146837876493105	0.02016264274699725	0.001287690278272045	0.1467411450566646	0.1020336947886825	0.116669156864226	0.03125101117629587	0.006983978132187161	0.05989123542704818	0.05353602549370228	0.001236272361607751	0.007058342815053935	0.08841307977120867	0.1028858141968064	0.1203906505955519	0.1048393255634937	0.001661771434030296	0.05023429019942943	0.06696866471700193	0.1068708032801317	0.001019333232118452	0.03052618456774793	0.00100763186703413	0.03799129653634821	0.001013446990933894	0.021243830331916	0.01975274191188256	-0.01083474787075843	-0.01473138479072527	0.01443322523926719	-0.02302832797243093	-0.05173884110487254	-0.02137609521384397	-0.007805162971240877	0.001052885139585777	0.001039660218416823	0.001014970717469646	0.00103349204928037	0.001269471861764685	0.09321119718908705	0.1700581238249131	0.006547475916840433	0.02549110015690007	0.001291828196142981	0.004253667745242315	0.001447611118686975	0.001025817761357445	0.001012423917880951	0.001010461169107177	0.03428706756552071	0.4719036285184873	0.001076177065057275	0.08414846233981513	0.001206880719994486	0.001136786052281697	0.001231938873633977	0.001232907511751684	0.001127012082240727	0.03526931252990802	0.001031177952625613	0.001295723725273746	0.001243761068644684	0.001054905515343823	0.003588965644077979	0.1402330366484454	0.001136600654939414	0.001079221052346468	0.001285892190063512	0.001015397328425736	0.4091330708009598	0.158075229761271	0.05882118986669414	0.001016774267372992	0.07886882312965758	0.07974654007322458	0.0669567153294376	0.1114404634057282	0.1283215503821636	0.01766967385330268	0.05140550422919257	0.2050374399147717	0.08588134095453193	0.1025368228687002	0.001338904652739952	0.001603051679576003	0.01324458239688921	0.009447852121720727	0.003677256838141484	0.02341727180284283	0.02043155678192584	0.001010476201180739	0.001019259102473537	0.001093443131158095	0.1384071610210548	0.06722834118675484	0.038046942969334	0.07731207197347266	0.0592696712389276	0.001181024990857785	0.001197249173538953	0.09032250694752873	0.001184038060735437	0.1116909061015679	0.03961902351182625	0.02639889508426997	0.003031862658785698	0.001239541671031189	0.09350433636259591	0.03941676502090308	0.06815173281156228	0.001005463278798358	0.05301956785816372	0.1306051663314724	0.00181535185700532	0.06741936597640245	0.001021981354030966	0.001008712000825739	0.001015177110350456	0.02270541361830316	-0.01208653335598326	-0.01448206891781505	0.01630635635828201	-0.01875273759085411	-0.04761791072037521	-0.0215421370604934	-0.00762969837107037	-6.320476109602621	-5.852651374725911	0.06823818070059709	0.04633169179668976	0.0156346520830908	-0.01560615528178224	0.07751239408945874	-0.471766901576284	-0.5663453052398808	-0.2666211433914026	0.3526432767042988	-0.01437407156957629	-0.07208483733521839	0.01507549379067922	0.0405520812336302	0.06779970382266504	-0.06481962482301115	-1.9842891295329	-0.6330195265976625	0.01958546554323474	1.565391569661865	0.02079604239456038	0.02282117832381133	0.01738781379487293	-0.01065938992692306	0.02869205866668197	-0.5197199885962467	-0.1343913769329906	0.07715684958714092	0.0311070056040246	-0.01282722920203918	0.1022961576557256	0.177470243543181	0.04771378423408009	-0.01704997759415656	-0.01018411416506318	0.02353936925815822	2.07394040297602	-0.9874320942167887	-0.04965527603993602	-0.05631805745825329	-0.7828432451536639	-0.8594004858721441	-0.5671692015995066	-0.1530916308061596	-0.6230941957295335	0.4103757027037491	0.540876648627558	0.8885444330413581	-0.3937879802441479	0.002515851978377872	-0.1617171892532124	-0.008492010892095161	-0.4463590361511432	0.1512378341537611	0.04761502474245239	0.1402764967302527	0.1449077584976889	0.0401964688492935	0.1025604826706527	0.01401539338617091	0.2940376341491343	-0.8010743135425396	-1.462077993737255	0.02557213144167842	-0.0149376821762272	-0.3723432041440849	-0.01739210290063515	-0.2556746280591073	-0.02321955410772816	-0.07615418497946333	-0.3272408123102137	0.4058709308366229	0.07075776744165931	-0.352511429612443	-0.3134076275018494	0.1944726902954142	0.5834019105477047	0.006653862410097997	-1.998569460565132	0.1147215201660097	0.3567208617674764	-0.0607430234920871	0.03523618935576937	0.04597233976656416	0.01836327350964323	-4.635516951630541e-13	1.185246472586863e-13
0.2	0.001988722958137293	-0.06083855078228842	0.08054819199115248	0.4816945653912581	0.9325103185614473	0.006985320216503557	0.1704951549521425	-0.08743291744179268	0.03622063981273607	0.1879038046639816	0.08925244325503068	-0.1357979155211295	0.004701280783225756	0.07842750621978695	-0.1163133754691834	1.110117275164755	0.2066290920127965	-1.11011727516473	-0.2066290920127948	-0.2736710867506196	-0.07028400789415654	0.01813121206186353	-0.1080553342777223	-0.1023298040366194	-0.04821779220356819	-0.08417308636876213	0.09680232187312925	0.5729150955710381	0.6988871079345166	0.0948547898086301	0.004804658140413292	0.2549886385008215	0.02339092682053066	-0.2318435508872563	0.2459881899882555	0.01179398316901262	1.303291196169689	0.1761675149320946	0.03594077005268503	3.45005695264279	0.7135962686380937	0.2941673159340363	-2.058277675695356	-0.03146741050714612	-0.02375227657542786	0.02855880313705681	-0.3032270093681427	-0.1536122853468156	0.6327341170396213	-1.410514091394215	-0.6327341170396215	1.41051409139421	1.42359700767836	-0.2312289799788271	-0.06376547262702763	-1.393547954696274	0.3502092710587998	0.01636957488332661	3.208545835982118	0.7335626173689211	1.054326464908641	-1.502683284819265	-1.552109825021567	-0.08104933424348554	-2.97192255249707	-0.2001782208173524	0.001054072813306014	0.0136928857704399	0.001039517519829794	0.01055935042386488	0.001032014116888231	0.003615809574312709	0.001045640537899486	0.005222191058720723	0.001244215314273116	0.04191707269081989	0.09793661607532615	0.09277022904432562	0.1784180558961985	0.1815817077368257	0.008605420491098	0.01410775670552177	0.02322674245375076	0.04905914377738169	0.001310306960206588	0.06668086336909668	0.004926021530818375	0.04836055932616418	0.001439393979936974	0.03445582508582379	0.001024885533621637	0.009878580882850209	0.001011958747979802	0.01352403291780787	0.001499462424637678	0.008098457190910265	0.05133318074141251	0.06716705750325222	0.4698972546169086	0.442236535826799	0.001078635099821668	0.02058721017985262	0.07334163172459937	0.08205370953426827	0.001194818897748464	0.01071431112469133	0.001141173181368226	0.003537822895892806	0.001251935131551153	0.008723678645987042	0.00122520083459835	0.03943294487318662	0.001126127083096617	0.08863684743961679	0.03980025805807031	0.04301385707683444	0.001034928674852567	0.01519700501719717	0.00130482060863774	0.02914670031083406	0.001225656192416935	0.01592387507642486	0.001057503708927375	0.001793492531923809	0.003281962898668557	0.02075871461071147	0.1356686140000476	0.1475691096953928	0.001138161529605953	0.0368133776379717	0.001113016534667385	0.00482662269178756	0.001280496386929675	0.01018307527443921	0.001014695298754558	0.01129376290038604	0.3764867177358541	0.378915106439022	0.1731066673145059	0.1791194705990491	0.05971652701318944	0.1092317572469639	0.001018315652967251	0.02552056662703472	0.08592572804449601	0.0719688595508388	0.0875495457065526	0.07656608934913457	0.07268122454459172	0.05181346620024713	0.1118218695732871	0.09860169127228333	0.1347829039864547	0.09652183624899316	0.0154644223346375	0.01587380504111762	0.04646659913503595	0.02729295298867538	0.2042550536164025	0.1665975203661214	0.08675660680273574	0.06877549971433145	0.09943882617055314	0.08960858620151088	0.002738636198539165	0.009863472909869197	0.001558921709493694	0.03141385921808163	0.01630459237990105	0.08877216060575492	0.009372458299931687	0.04894480490525435	0.003457745428945691	0.03352002094529709	0.02293558433552624	0.009637927214873946	0.01979706565747275	0.007302248048844095	0.00100998325168358	0.009068302613067842	0.001019508656028615	0.01786185629513411	0.001104672677824211	0.01511706363039887	0.1378568056466817	0.12967918166265	0.07537191806263722	0.06620117581299749	0.04748149475036492	0.07598264576690264	0.07421641377772976	0.07509877866684442	0.05850303556848962	0.05645860196772078	0.004209864849782944	0.04659155562135717	0.001757984502403759	0.09274207701521814	0.0888101015083308	0.06816233204643131	0.002099075417401208	0.01737408516999719	0.1170645276424695	0.08404248409074308	0.04176599840736513	0.05208038998384528	0.02361900973426755	0.0338516298731438	0.002795564664661038	0.02080842638767116	0.00126248321950963	0.1427529443825406	0.09716693105998901	0.1131224218248018	0.03634301205377716	0.009187835490387198	0.06407447869685097	0.05886115773132349	0.001125471143265081	0.007512819198201476	0.06977205178913805	0.08370107984162693	0.1253022242861493	0.1063555636275953	0.001836795528966731	0.05389404237336479	0.06525084077860259	0.1040661576604268	0.001021179190815285	0.03075322445165802	0.001008376275756395	0.03830294835625816	0.001014654237046353	0.02135163757725851	0.02270527761824544	-0.01199244538641419	-0.01441568523287437	0.01642769984923246	-0.01826145357221945	-0.04714132871174758	-0.02125494310755464	-0.007735688065239454	0.001052529492127024	0.001041215666255066	0.001015501441206539	0.00103243623972616	0.001344366759477735	0.09214569777745167	0.1655885020040311	0.004604416516981891	0.02669254130908249	0.001265937290411544	0.00314707898403738	0.001454420469764588	0.00102806846029405	0.001013592589250376	0.001007836378496591	0.004280727364424843	0.4615304613897092	0.001075526340380861	0.1029249272421012	0.001298132703247062	0.001104647217968382	0.00118800590383561	0.001221257417683425	0.001124943947306504	0.03152257189981763	0.001026116029938869	0.001141272489581249	0.001416447640462918	0.001051980425017411	0.004596692158927221	0.1452301404289697	0.001057458799612317	0.001070320315700138	0.00124055768617727	0.001016827711341664	0.4261380070053388	0.1473006877422199	0.05441899157425721	0.001015108066122487	0.06981042236767113	0.07004282474837191	0.05923130934591291	0.1126108977941225	0.124587380720705	0.0262343735688719	0.0582109904789917	0.2008567126665586	0.08324743930886597	0.107571947355957	0.001226074848393346	0.001944730199912776	0.00825180606769424	0.01229148251175654	0.00165820333958248	0.02218088270510052	0.02013163685813412	0.001011766092957906	0.001018661383278296	0.00105774487519959	0.1357049213357688	0.06070297843595464	0.02351956424889023	0.07737318219930944	0.05993138095075605	0.001068317465277789	0.001152336480702019	0.06367052821710976	0.001213019306826034	0.1057224198427959	0.03664554072307694	0.02814046989586833	0.003836838421801694	0.001232056568255341	0.08771629401829903	0.04469094637107242	0.07052392043532697	0.001005515760140083	0.03806684173567399	0.1342484391018303	0.002177777505879978	0.05965085738314235	0.001024031408102013	0.001009517670373471	0.001016520759971455	0.02565774532458185	-0.01310309891728488	-0.01406679383255306	0.01848284620467484	-0.01324893716268847	-0.04230552531430855	-0.02099019402479566	-0.007719208006320555	-5.933565600203401	-5.93867420520569	-0.004261596386429117	0.04071487854685165	-0.02749423210915375	0.006470302083775255	0.09844459620026101	-0.3406315986317471	-0.4897832575226352	-0.2243009930094935	0.2579528359565031	-0.01453533737111764	-0.06334949246373578	0.0165408763979274	0.04781761537496319	0.0732703126833113	-0.05660496345624497	-2.337171292621007	-0.8342346879309712	0.01186029074446511	1.656579977756924	0.04406675442966825	0.004109354089919455	-0.00446055926676093	0.04945445565074235	0.06170253664064945	-0.4370212075952478	-0.09662108905769001	0.0875163464894656	0.03364879177190161	0.0405681737027838	0.0443727028849905	0.1868351345185945	0.04643517162018019	0.001735823179812355	-0.01045004166576692	0.02460302624104638	1.776349788564372	-0.9466499469318025	-0.1222929164493432	-0.01684669794385118	-0.7646279580928294	-0.8357319535331167	-0.5564735229393435	-0.1148697389962825	-0.5469529768761091	0.4845027824402598	0.5952151519243536	0.7306550074592599	-0.2379364257595286	0.170926136547711	-0.09739027745022594	-0.0001817814901514709	-0.4167588713065024	0.2226724897604202	-0.04816785813178361	0.1491601233391758	0.155818850665072	0.02962503689682527	0.1303819753307099	0.1598362620617192	0.1857557882070191	-0.7036756605279294	-1.486310520660592	-0.1666586377518675	-0.03822465899397395	-0.2496506332654821	-0.1591301415158305	-0.8027819686367967	0.05220833672585007	-0.104978821392212	-0.3211462479656831	0.2805448386150995	0.04438108203601709	-0.4355472880334793	-0.3980736983748889	0.2470794406085818	0.4839718314329561	0.1263788442284892	-1.825577016692086	0.1806928042764568	0.375783400900011	-0.4747818047828311	0.01099695914146472	0.01728620638555986	0.003936146215452275	-4.785185110722356e-13	1.8331126983335e-13
0.21	-0.0006916663158219504	-0.0580118538958146	0.07988547244671626	0.4946530194630457	0.9341636036581675	0.007371933971687195	0.204802285338012	-0.08002473881471416	0.03758246940019085	0.1677052206785008	0.08871322383056345	-0.1347305516606604	0.005103963803730006	0.0750096472926363	-0.1169865461366679	1.113285024449353	0.1923324133079094	-1.113285024449335	-0.1923324133078805	-0.2592198310136561	-0.07267356407716129	0.01750178268201592	-0.1218974699755899	-0.09880246859889849	-0.04797106953324948	-0.05305839213503709	0.1036976682307393	0.5838746252736922	0.683945669766328	0.08075638354675739	0.003254630684824145	0.2266133079016795	0.02151985205143423	-0.3028488135869603	0.3155696039256983	-0.1419381235502437	1.288644455785037	0.1539541971694143	0.04096215048350216	3.409125871512812	0.7641631383776609	-0.01197775210290269	-1.97994961051192	-0.07459567359760785	0.2366061300195366	0.05160490680125757	-0.3748255086654059	0.01618041721439533	0.006530565700144043	-1.443004606518024	-0.006530565700120964	1.443004606517931	1.466172203932024	-0.2479416099822901	-0.06263892258246759	-1.376540498376625	0.3553137024809311	0.03422948230047862	3.007837409237628	0.6496653087653639	1.137569082984302	-1.474724353779396	-1.250995413909922	-0.2309975662879114	-2.699024690939609	-0.175526124803624	0.00105411038827604	0.01412482934368047	0.001040602262905384	0.01099095229534881	0.00102399718300981	0.003636515525766739	0.001038403715850408	0.005178524409881224	0.001259247069564848	0.04275673325546583	0.09573078928393333	0.08990359716498215	0.1728159649683864	0.177015270464799	0.007151790256822714	0.01286754478687965	0.02411977249739033	0.05047364419397501	0.00128549296852315	0.06655234097472916	0.003934140876710726	0.04787150087436187	0.001427563337603101	0.03462495296192309	0.001027418211248104	0.01031845471749238	0.001013240276323706	0.01423539050858066	0.001258398291476077	0.007724756674775591	0.02949335783426595	0.04817927917198719	0.4647586461726199	0.4336680897802938	0.001077117385995038	0.02077675840395351	0.09059763314934449	0.09874229887061514	0.004250619381438711	0.01394381437331109	0.001122092662755572	0.00378655569509235	0.001218110429598477	0.008826744522901034	0.001210782355876563	0.03934627352931348	0.001139352107049785	0.08876057075218297	0.03534024281775767	0.03897499379629657	0.001029671056440806	0.01438535764400507	0.001280507423051596	0.0300628040700962	0.002455949979630058	0.01736831676673473	0.001053552085283319	0.001986401580633417	0.00382886454728061	0.02135977987557364	0.1406560991836383	0.1495233901527238	0.001148760864986478	0.03731902304091996	0.001088614207669735	0.004758015416274753	0.001238393205805944	0.01007241414569732	0.00101614128938379	0.01151932948660682	0.3942645907122338	0.3951348069251899	0.1613026501390752	0.169961353470551	0.05616647101832868	0.1078472089050903	0.001016453714383208	0.02546046377351298	0.07681068722885181	0.06439007123164998	0.0777644704558392	0.06831406063005629	0.06487704019271485	0.04629001230674784	0.1121838788438569	0.09750944317545625	0.1300010140082149	0.09133436816135133	0.02119844837482993	0.02003907458440941	0.05189905542131884	0.03291691905869643	0.2014709182592442	0.1729187248945306	0.08545634063000017	0.06728107944105777	0.1035803682239999	0.09192023251366338	0.001977398927801244	0.009139436091694122	0.001674040660871343	0.03131935120310517	0.01178859462168628	0.08480893030548253	0.009731966488470816	0.05003352492719296	0.002515361993048998	0.03315743634763602	0.02179273735149373	0.0108062123578413	0.01912674998239688	0.008739731571614836	0.001010960009765224	0.009442482525909426	0.001018992362092634	0.01907773131019529	0.001080803415834403	0.0158409333858181	0.1356561117708368	0.1308536727705273	0.0682776734781106	0.05993302086904576	0.03378990695399066	0.06200910851625407	0.0737524983433792	0.07204606831285668	0.05925692119373373	0.05612558349771592	0.002705996773621038	0.0449130045782409	0.001465317870977096	0.09232884571270224	0.07924992553823597	0.06278457816621369	0.001640875978947291	0.01808283510606729	0.1112211458014846	0.08291668312839705	0.03865003347447425	0.04892453268456925	0.02479083765299023	0.03494733335481597	0.003122568060482937	0.02114442740312162	0.001250475513162458	0.1377967070627063	0.09180489690602758	0.1088992630434061	0.04146357965665827	0.01205153333628273	0.06621310717623234	0.06269874918465665	0.001066840455250971	0.008091860535872884	0.05389998256409397	0.06673126835199618	0.1284844250791257	0.1081149341862723	0.002024383307014501	0.05731201051519393	0.06011342662636528	0.09821476595970509	0.001023201623039195	0.0307228835553283	0.001009168072682995	0.03831320432292581	0.001015985564646215	0.02130066421731116	0.02475859562609856	-0.01301506443160271	-0.01417850343207417	0.01806371871675927	-0.01323746672600258	-0.04197576406913187	-0.01973040021121401	-0.005976685646760728	0.001055520179176123	0.001042167540953176	0.00101578189149936	0.001029547473239455	0.001216124204751544	0.09313360468596374	0.161977855045547	0.00644157724719698	0.02378570080412242	0.001254314480753789	0.002669976779182364	0.001382070565650078	0.001031734184196413	0.001015404317646671	0.001006583950390331	0.002651416791990688	0.4455537833834389	0.001075546948813159	0.1227941899971662	0.01266184772000617	0.001100178383716439	0.001178542145947877	0.001174195983850943	0.00117696318670504	0.02885920026889883	0.001022576998259299	0.001351548388146622	0.005707316402829191	0.001047288591474298	0.004239138255628333	0.150839858201538	0.001246383023705984	0.001057194057670066	0.001155595764964506	0.001018338647118761	0.4372520393115228	0.1379151690288207	0.04941385502618285	0.001014014944216045	0.06020939059314181	0.06003725240671647	0.05101075949115891	0.112783338099352	0.1212822510318813	0.02863551858647752	0.05876573716624035	0.1930499119930131	0.08409625443782527	0.1109394597812369	0.001142933817127685	0.001666595889578996	0.005682014515699159	0.008269402556453573	0.001416383665155946	0.01909012526221909	0.01689383763853244	0.001012154568476457	0.001018280445224821	0.001054440361408846	0.1293696816684621	0.05762399071844035	0.0123489231449353	0.06949164301717235	0.06043442542779302	0.001174560171115687	0.001166537728777064	0.06871761716487421	0.001119660031782157	0.1002425066706035	0.03350221223663862	0.02437733388291008	0.003150386522161523	0.001242969469022431	0.08156472976392729	0.04992799204193699	0.06756849400265959	0.001006045231959794	0.03009887937936427	0.1322771912177626	0.002256206096695891	0.04840124078469207	0.001026385276968392	0.001010393495573645	0.001018090572941585	0.02609259387516353	-0.01396725588824321	-0.01403068931089018	0.01936443559395416	-0.008204303530437053	-0.03654639043037607	-0.01719802226400839	-0.002823665340632857	-5.557414130915887	-5.891556555007595	0.06703208526952777	0.04434608960572475	0.01701537310102431	-0.009824738026036318	0.07518998399382502	-0.2352318383951286	-0.4279075241021866	-0.03902013955123088	0.03397555797207543	-0.01160578486883594	-0.03582079844322635	0.01724115947942082	0.04219296579796944	0.07037425292016315	-0.02497199521047989	-1.490868965231554	-0.8862458920668842	0.0228123704033369	1.685740705484418	0.566826382983153	0.03627563781978204	0.0179995150934459	-0.04410848487416578	-0.02121375555680067	-0.37153494323662	-0.06601273900403649	0.09728320806709941	0.2379274492067409	0.009743126121040351	0.05674121385325348	0.2073923687096457	0.05432047348260623	-0.01124936189172001	-0.01167447704721677	0.02146830676746219	1.477000797018934	-0.8914551876686787	-0.1538500469393892	0.006593237427597132	-0.7537865917354244	-0.8173923636179471	-0.5500731686690824	-0.102418473720397	-0.4878559664246054	0.3534282882263559	0.5285138138762491	0.5302649006888407	-0.06607119036792042	0.2811138458545699	-0.05243211587086415	-0.0174418885832261	-0.371984778686583	0.003359027561097753	-0.02423008210616872	0.08716061458255628	0.127065830214809	0.04141691562426202	0.1190876182476187	0.03001605438656258	0.04739423806876408	-0.553396665431394	-1.316708263323763	-0.4292586862286399	-0.03042508150306051	-0.1027476853397048	0.03306850572993237	-0.2914041011095594	0.08754680475353412	-0.1180799154589792	-0.3118899856304692	-0.03479140867874134	0.0157094687138884	-0.5465669392683783	-0.4465943977510889	0.3269891665435091	0.2839074885816071	0.02155203082481544	-1.556063411554592	0.1637691963514164	0.3112969838315287	-0.6885725540373328	-0.01625990867683131	-0.01434720026220056	-0.01345607994946388	-4.333745334986696e-13	2.564565837609514e-13
0.22	-0.004040543504279948	-0.05460279037125317	0.07775742488811553	0.5074723512573297	0.9355786963593987	0.007796166617774682	0.238632807321748	-0.07222718104240765	0.03617755769737787	0.148334602673816	0.08779614579784202	-0.1310781712941963	0.005725921044713926	0.07104138139266555	-0.116045721818835	1.110362182995206	0.1778853407430773	-1.110362182995186	-0.1778853407430639	-0.2443572813876102	-0.07526802716117835	0.01686806322539904	-0.1356193705151288	-0.09522241226660264	-0.04750811209494014	-0.02414745021442987	0.1098788011410837	0.5956662693779566	0.6696102207598511	0.07016640179975316	0.0001438786254577586	0.2010905222099425	0.01985061648835984	-0.3655411337793644	0.3624615176365106	-0.2812716196611664	1.275466740668995	0.1285290358553975	0.04346454823353497	3.354735272189042	0.7914720976839028	-0.2591809421799641	-1.892684479569165	-0.1070391321560245	0.4932510246135491	0.0724136480986402	-0.4133084041097319	0.1691867116420018	-0.5853840307139051	-1.440592863380467	0.5853840307139055	1.440592863380462	1.505855785496709	-0.2722103601790191	-0.06462348798033378	-1.369500923031405	0.3607534499729274	0.05961652848087595	2.767795373384308	0.5907199279022372	1.220749345230984	-1.381485452478258	-0.850424921978337	-0.3931942550474311	-2.401413571014635	-0.1598103796142779	0.001055625117037423	0.0145611629605788	0.001041620540818203	0.01142108409275214	0.001020130767438569	0.003663716040840888	0.001033341784964137	0.005133274174426395	0.001202635978194645	0.04353492171583283	0.09488109884933559	0.08801485105323635	0.167948979686622	0.1729354907103907	0.007320935127167394	0.01302177894528854	0.02318950534564416	0.04991922114745254	0.001267273246225842	0.06644001480482795	0.003196677816056298	0.04761697134608287	0.001385480902609789	0.03479977748805936	0.001030517657397174	0.01076315648365056	0.001014787030121512	0.0149589789254726	0.001137149053673589	0.00746228017821249	0.01655602243896329	0.03673998637020543	0.4562482733930727	0.4243757905714417	0.001076369107937515	0.02097871791445615	0.1085281465165268	0.1158605799633861	0.01138337426573526	0.02135068853972832	0.001110319402080372	0.004076104292762919	0.001196465400175461	0.008942184557398314	0.001180039701382165	0.03900437996793238	0.001171977816714696	0.08852745470160821	0.03169269804740321	0.03556748831778134	0.001025273072649365	0.01387066316925606	0.001373471067943685	0.03112394052604322	0.005204918258479412	0.0203361821134056	0.001049230174917244	0.002222944867853572	0.003925286152110726	0.0215115558884672	0.1458608397604159	0.1517843853049838	0.001248531551631421	0.0378923183971855	0.001069850809402318	0.004685793779958904	0.001174854407810208	0.009949739873256478	0.001017619764279426	0.01174228935135003	0.4097311539536052	0.4086433321464324	0.1502853696837314	0.1611607326676155	0.05193298555657162	0.1061700904077612	0.001014976362335829	0.02568777357842531	0.06735093247379459	0.05683998999634033	0.06773302588256327	0.06016387061003066	0.05678687886588326	0.040774884568661	0.1124667494727007	0.09657654993072629	0.1257919729093824	0.08681841040479736	0.02527589628965874	0.02303991404631771	0.05506422562876997	0.03784194430173599	0.1967947316144826	0.1771363984291763	0.08508440691116448	0.06735160467752073	0.1073724507008801	0.09502507751804194	0.00155381817105378	0.008714530000247361	0.001592648234054669	0.03109058011397769	0.008192326556942832	0.08141051323325701	0.007931344435640491	0.04917773571519226	0.001920977325650431	0.03303779888892054	0.01970815983692836	0.01143441369325336	0.01721171851438835	0.009751324180038242	0.001011642479715816	0.00982076032191179	0.001018543779187373	0.02036950047311079	0.001067219249216651	0.01661895201996848	0.1317743807906428	0.1305921025178417	0.06289923004165235	0.05506441576136242	0.0209694339050207	0.04948225381724643	0.07000708055825132	0.06680609987866372	0.05989683428790296	0.05580917940736656	0.002001380465070218	0.04420283971390227	0.001325889497839497	0.09253513962094854	0.07595979853580394	0.06196154414995626	0.001364625295516411	0.019085124350855	0.1054826067276331	0.08172291489390984	0.03550437903617843	0.04580529479992122	0.02359636564486014	0.03368805637845176	0.002944376162945042	0.02098042257492714	0.00124992813906535	0.1320042703300087	0.08605975778793785	0.1041898070732088	0.04659330434077132	0.01575419958027579	0.06607266288398957	0.06454652808930192	0.001037795695182111	0.008586311964417717	0.0412575450240481	0.05282624900411128	0.1295550718319771	0.1094827053324755	0.002157413820299576	0.06018971717729305	0.05215611114845905	0.09043318620752216	0.001025389842272812	0.0304441308719822	0.001010001903154554	0.03803376060639286	0.001017436188471145	0.02109601074276773	0.02573293399576977	-0.01393204209396998	-0.01407537315069855	0.01919678459878824	-0.008199715355762671	-0.03641448593230583	-0.01669410473857579	-0.002126656396808313	0.001058510866231367	0.001043119415640288	0.001016062341793371	0.001026658706753733	0.001087881650029146	0.09412151159447522	0.1583672080870628	0.008278737977320729	0.02087886029917932	0.001242691671097967	0.002192874574331066	0.001309720661541535	0.001035399908104144	0.001017216046042789	0.001005331522267669	0.001022106219505875	0.4295771053771705	0.001075567557248483	0.1426634527522371	0.02402556273665807	0.001095709549468535	0.001169078388059219	0.001127134550021456	0.001228982426102005	0.02619582863797942	0.001019037966575845	0.001561824286710667	0.009998185165157481	0.00104259675792686	0.003881584352429638	0.1564495759741043	0.001435307247793174	0.001044067799639305	0.00107063384375675	0.001019849582896208	0.4483660716177054	0.128529650315422	0.04440871847811502	0.001012921822314898	0.05060835881861177	0.05003168006506355	0.04279020963640477	0.1129557784045711	0.117977121343052	0.03103666360405031	0.05932048385349571	0.1852431113194663	0.08494506956678435	0.114306972206517	0.001059792785862163	0.001388461579270215	0.003112222963702923	0.004247322601146085	0.001174563990730665	0.01599936781933378	0.01365603841892407	0.001012543043997253	0.001017899507179646	0.001051135847633124	0.1230344420011513	0.054545003000927	0.001178282040967361	0.06161010383503045	0.06093746990482572	0.001280802876958144	0.001180738976857584	0.0737647061126307	0.00102630075669319	0.09476259349841101	0.0303588837501987	0.02061419786988137	0.002463934622579512	0.001253882369788585	0.07541316550954451	0.05516503771280673	0.06461306757000328	0.001006574703778248	0.02213091702305218	0.1303059433336959	0.002334634687515449	0.03715162418618191	0.001028739145850559	0.001011269320803349	0.001019660385932725	0.02652744242574459	-0.01483141285920067	-0.01399458478922698	0.02024602498323221	-0.00315966989818588	-0.0307872555464441	-0.01340585050322146	0.002071877325053323	-5.18043527037808	-5.722304170749055	-0.003383587648716082	0.04042086369737938	-0.02619532033908214	0.006153584731690287	0.0861501753315785	-0.1450544451053508	-0.3924517539991224	0.05458822308984604	-0.1358318568384371	-0.01129609242535227	-0.01644370779307271	0.01768020634997858	0.04878320167300627	0.07571647793857134	-0.03436015950027615	-0.827474186319435	-0.9790053204162316	0.0143425480265164	1.742518329042683	0.879540938121314	0.01227251369476416	-0.001985727683150571	-0.001589987716834359	-0.009665335788921318	-0.3107496471718723	-0.03723050928936228	0.116522885804564	0.3383335224707626	0.04929502259219853	-0.04548517496979188	0.2481780735039454	0.05996516220870022	0.001012950827269799	-0.01285267050189335	0.02408168198070437	1.234114735575524	-0.8751506818221424	-0.1808069475755165	0.04063583365353558	-0.758886541316414	-0.8153642137347819	-0.5548082918637601	-0.08299876859580274	-0.4126509107170864	0.2516167661954983	0.4554269864698042	0.3099488086920045	0.07505267618495799	0.3295658749924046	-0.03756413196176171	-0.02703439535193118	-0.3037962256959755	-0.166229357019669	0.0004215696453543033	0.04114336184791152	0.07064066783999072	0.0304446132583899	0.1455608050770995	0.1706660372871952	-0.1014564839390402	-0.4237656932291844	-1.196974011030588	-0.6041102537942895	-0.03490178310584237	-0.05597339761064758	-0.03522509969283643	0.1081620041343284	0.1109161984938583	-0.1185722758244499	-0.3138223646577435	-0.1904512523216787	-0.05562010070346701	-0.6027871706555951	-0.4953331360998399	0.4148731201799636	0.08600932162458247	0.1094608623358527	-1.212618588331319	0.1023729217877223	0.2677311049594822	-0.8608194149529305	-0.03868539833465863	-0.04065373029467135	-0.02679987676217953	-3.4677483628183e-13	3.353665124147165e-13
0.23	-0.007878404733579017	-0.05085286481566246	0.07441147787410377	0.5201681017568647	0.9367323561383618	0.008223216584231988	0.2717432857674869	-0.06425558212044015	0.03268968281049692	0.1297414823400719	0.08660097836626131	-0.1251024026752784	0.006442787447372409	0.0668796693042033	-0.1137622081504008	1.101672857296151	0.1635881326319698	-1.10167285729614	-0.1635881326319512	-0.2290944225982845	-0.07814016972392221	0.01619452055367791	-0.149388991906163	-0.09160048346770286	-0.0467563610275086	0.002428142055483889	0.1155691091895281	0.6082712823618668	0.6567607485429524	0.0636896586127641	-0.004492519947350202	0.1781974353260598	0.0184298860329495	-0.3969951226681361	0.3837552525988756	-0.3824698764125515	1.264047426978889	0.1021476316760065	0.04130844631204742	3.259285962134801	0.8005635013357695	-0.4264308619434301	-1.829771073081012	-0.1303990348210617	0.6918300845101726	0.06651483971981671	-0.4135924912385356	0.2816605411429584	-1.150046687238195	-1.414871786720195	1.150046687238306	1.414871786720104	1.546015064581002	-0.3030034417700438	-0.07080197367413138	-1.393034721707999	0.362393467533655	0.09131673938946046	2.560125195748173	0.5519554537148683	1.300161938069762	-1.159791722111816	-0.4527332836241661	-0.5278392283208891	-2.178645294245219	-0.1257861335565024	0.001061526927095972	0.0150028104775161	0.001055341800185908	0.01187517344826614	0.001018117530184772	0.003687337612710152	0.00102949531082326	0.005090933115356254	0.001166872456818938	0.0443250744454497	0.09535759388740275	0.08703189876974135	0.163504225405461	0.1690782785018266	0.00851288038129377	0.01405816384819601	0.02069732995852668	0.04764278567918632	0.00125081821273377	0.06634617471695459	0.002591794928616942	0.04750658573378998	0.001333109291698272	0.03499068037052343	0.001033506670974915	0.01122620132012494	0.00101662354801244	0.01570720541896826	0.001072425317566812	0.007249791146309682	0.009117168028794588	0.02992163957094092	0.4457328718322018	0.4146832258178024	0.001076127094095344	0.02118602959190253	0.126599037380836	0.1332365175084882	0.01901251374175055	0.02947373595042768	0.001101642097308082	0.004353473248828768	0.001183554992054937	0.009064754704333856	0.001179537584808929	0.03856242534320872	0.001201678327974515	0.08803690135131016	0.02871374008410626	0.03274893623182554	0.001021702719480174	0.01355234954627937	0.001494630520101973	0.03222800396276232	0.009122831667997667	0.02445267669515496	0.00104494919098563	0.002446504948775146	0.003597483754174322	0.02122239936654471	0.1512200145007633	0.1545647686698745	0.001585736768068245	0.03867216377296865	0.001055567197391558	0.004617484273837406	0.001122652769316945	0.009835756844727246	0.001019075015542149	0.01197045848690157	0.4234245136068849	0.4202550288513297	0.1391668467468678	0.1521668217512686	0.04676481149263663	0.1040843947778865	0.001013820064435527	0.02613190000696309	0.05782926830922755	0.0493469661412281	0.05772689374963717	0.05213124512841968	0.04865235125315244	0.03531779230711078	0.1118552484382755	0.09539079904786489	0.1214236867093965	0.08284985716484376	0.02751436696505135	0.02474445049446336	0.05581193244368659	0.04165874454113356	0.1901388735154773	0.1790677485321174	0.0849057672100826	0.06839223227799397	0.1112906277111129	0.09849461496534981	0.001402694685976713	0.008540134716957063	0.001453300273975713	0.03083491797268078	0.005562786020165066	0.07861873242179804	0.005970733219968153	0.04780335383656736	0.001579575261103524	0.0330759572599286	0.0166008948937306	0.01135620708279959	0.01391051464077375	0.009941082924733783	0.001012061905420077	0.01019502534540465	0.001018431638488101	0.02173372332119764	0.001059704927389928	0.01746655313622318	0.1261426524079942	0.1287123513462931	0.05879225384964646	0.05132294248872889	0.01154456753984398	0.04018439230982458	0.0640892631023619	0.06058991331589253	0.0600565727752404	0.05528071589283692	0.001690847833631702	0.04414459772234841	0.001261193828321025	0.09320598653069444	0.07318431738936364	0.06219318452964706	0.001217296748464393	0.02033661312109438	0.1002367077812824	0.08073604116332501	0.03241047558791295	0.04277742712264972	0.02116351397503847	0.03135964371923899	0.002540172339392939	0.02058332776857401	0.001259443175067239	0.1255894778389224	0.08006294176816348	0.09917668016554994	0.05046646326692315	0.02005902059164275	0.06388119314188517	0.06441332253919298	0.00102287435209304	0.009182807135573637	0.03176485008733203	0.04239412158494155	0.1294819541932306	0.1101322825004799	0.002328102863391089	0.06254693380107963	0.04148420359675008	0.08098388016981821	0.001027894385102261	0.02992962361367753	0.001010929441030326	0.0374786610959227	0.001019115299702631	0.02074497940905826	0.02547906677771693	-0.01451650560120174	-0.01378467704151149	0.02001612654792866	-0.005129287180303367	-0.03171096394591193	-0.01257877039883644	0.003711216671468812	0.001075419623012581	0.001092048623939062	0.001015988375216632	0.00102450478458153	0.001164949132485076	0.09765519506211955	0.1546305328318441	0.01106201464683058	0.01537844066617402	0.001226050691806025	0.001758980555174712	0.001252148790479281	0.001037647861891815	0.001019650682521636	0.001004796938658884	0.001017967669365883	0.4155067268191671	0.001076135438885147	0.1616080307965982	0.03018273115166924	0.001089984514432478	0.001170983273213654	0.001222910481242562	0.001235674542964777	0.02450953932511314	0.001017097529436799	0.001670919905291837	0.01608671088157583	0.001038713677574746	0.002720544411404388	0.1622141135104379	0.002361928606247456	0.001037849220782164	0.001066321157015468	0.001021215616931309	0.4576480189605809	0.116358237148802	0.03707497380975264	0.001012358507385448	0.04158390627391365	0.04073596710850947	0.03505164919409287	0.109256022586439	0.1123873861871485	0.02921419599859839	0.0545161361479727	0.1733629113544695	0.08442383393775831	0.1191075608575501	0.001401915614901136	0.001239926011349583	0.002471473536422585	0.003577906364205231	0.00126444731195227	0.01075786878971674	0.00743788614016679	0.001012460636272964	0.001018666404016113	0.001052515543345989	0.1131442500388739	0.05280765488885939	0.001140159665716469	0.052097316667855	0.05967197482206337	0.001439243522700045	0.001204837490625314	0.06591663986625711	0.001095528035700266	0.09121494406321841	0.02748443436383523	0.01658172818316892	0.001823056782631752	0.001282446147332513	0.06911695329403778	0.05517848674008375	0.05805000016143857	0.001007995641269208	0.01929734293507068	0.1285582069231558	0.002652054655029262	0.02120557453704786	0.001031991734593505	0.001012423884620547	0.001021880158762165	0.02438649904124229	-0.01484904330203258	-0.01332605473415125	0.02065154974882867	-0.003634552830535266	-0.02774640867909203	-0.007801771975589521	0.01086056121687804	-4.802104838292281	-5.448068961903797	0.06846271659479476	0.04881625602113643	0.01669487351100993	-0.009955636296465051	0.07606213476397249	-0.05221960551781295	-0.38253653846054	0.1450895190652186	-0.3141073089352373	-0.007969309513987491	-0.006039683102768412	0.02025967429666986	0.04528966263658681	0.07489660153978991	-0.01394085080502992	-0.5359220696875303	-0.9593960873343859	0.02402652354503024	1.735693049843279	0.7549365629282043	0.03515120469701699	0.01962293777825083	-0.06819571927399236	-0.07484756410331517	-0.2544009305035768	-0.02619112908827376	0.106863841747656	0.4735177256613561	0.008027953614148497	-0.03151177806503979	0.3093499563783917	0.09347133555176132	-0.0112315253606559	-0.01025436552337611	0.02246776879686528	1.100368014775411	-0.9338681131298144	-0.2367086308228171	0.05002461448490832	-0.7398136983747758	-0.7912491382526359	-0.53733830000798	-0.1512317785762826	-0.3825616579592828	0.09440665912681544	0.3019147855422227	0.07556677135180999	0.1191504827706339	0.356628496130488	-0.001530835659566452	-0.02460963358717645	-0.2518212249913084	-0.1112714069360663	0.008703315790077885	-0.05729641840133671	-0.04045550221692682	0.04067499348975809	0.1330558757470678	0.04235215391232305	-0.2772022458106708	-0.3257546681488122	-0.6915246394659327	-0.6437344453973213	-0.07029219290244047	0.03328200626643877	0.1342774984237017	-0.0740832392638361	0.1382789283362859	-0.07622693992789453	-0.2939437039061523	-0.270467632592217	-0.03496863247447096	-0.6720189942856839	-0.5088802364846827	0.4442319639146542	-0.1138373490301376	0.03424770147277343	-0.878252243070631	0.02142294681136929	0.2082586685713396	-1.0332179113886	-0.06358449082401561	-0.06969837590512572	-0.04287438563337027	-4.143410430288832e-13	5.703425993768313e-13
0.24	-0.01187972616663305	-0.04700305213739923	0.07021698549221793	0.5327605811501516	0.9376205432304826	0.008609595570708747	0.3036570374676811	-0.05626159472314691	0.02788820392306894	0.1116625514965218	0.08522007148687261	-0.1174430218976162	0.006967321993866932	0.06287836201347313	-0.1105296206156232	1.087409937687737	0.1496674444504182	-1.087409937687726	-0.1496674444503978	-0.2134509982517328	-0.08134380178478601	0.01543768520568835	-0.1636522922797672	-0.08799931976021741	-0.0456701162190172	0.02731109600359361	0.1210101856544175	0.6216676818697099	0.6469867316936828	0.06095554476364613	-0.01028798131816403	0.1574887865554201	0.01730588537538385	-0.3982331745329543	0.3824389421802182	-0.4509806932368154	1.254812519419357	0.07543449874778521	0.03533035223750818	3.115389923046151	0.7959497927378207	-0.52190174238875	-1.789846581566421	-0.1441870217157385	0.8299734563688271	0.03394727776494245	-0.3812274446724432	0.3590014848160644	-1.700102812589772	-1.365288877466339	1.700102812589773	1.365288877466333	1.581968896943767	-0.3385082598012663	-0.08128202323352722	-1.468236719546231	0.356600431690345	0.1265152766927908	2.42926770904945	0.5408736111836242	1.379026650017849	-0.7663943789536698	-0.1018990543345267	-0.6250068147039216	-1.964525948365606	-0.1004644200457566	0.001072934222875864	0.01546540980360076	0.001086673100613873	0.01236579418536057	0.001017074381834407	0.003713118277438397	0.001026495471940003	0.005027484653187998	0.001187531412922341	0.04513979969444263	0.09713608868836632	0.08695678706436163	0.1593131510699081	0.1652138429262457	0.01048488393051802	0.01577158456744484	0.01673676318507058	0.04374403352451491	0.001234269676350929	0.06627068092761501	0.002071536226242337	0.0474880523149242	0.001278132379413948	0.03520015705651383	0.00103612497420433	0.01169822767661521	0.001018759261741172	0.0164762665722357	0.00103980142206499	0.007067399083820204	0.005255117216618773	0.02602700705735711	0.4340511475312863	0.405190099683951	0.001076290175077602	0.02139738310692661	0.1445974913337532	0.1506349183574386	0.02582975810445379	0.03664678017964582	0.001094441257994162	0.004618126929315396	0.001178053119536253	0.009197106927776625	0.001227179599448024	0.03801256994262982	0.00121987179994087	0.08730245882455112	0.02633484100614956	0.03045066649818072	0.001018947685464188	0.01335166231218141	0.001609733148391277	0.03331269816497443	0.01407439098440974	0.02957758325743734	0.001040867210045205	0.002635723151897357	0.002854353257077048	0.02049800707880919	0.156703949724618	0.1580004115708035	0.002217011479763309	0.03971109355973026	0.001045317389695051	0.004530029805039983	0.001094397818632294	0.009738443955491257	0.001020485633051925	0.01220995720098273	0.43563107793125	0.4308935606294401	0.1274614054667845	0.1422786381713579	0.04054694080319708	0.101428388742507	0.001012960399149349	0.02672496911561368	0.04838512892904502	0.0420418066555187	0.04788017208492371	0.04433712273152236	0.04058908610067521	0.03001355577723277	0.1099538947013749	0.09361030694742274	0.1165249214463719	0.07913713883182862	0.02781160746344295	0.02503036994415555	0.05403628589903749	0.04375987449461891	0.1814448315350548	0.1786326450453214	0.08457858307629951	0.06945616711017912	0.1155543445895169	0.1020033850738796	0.00149805987401798	0.008599595069715117	0.001309321572974886	0.03058815543691799	0.003908391742899113	0.07642886296552726	0.004643663384564399	0.0468998198119233	0.001453498470935009	0.03324172942917567	0.01243373140841582	0.01027825063620493	0.009156552759329535	0.008786882469867646	0.001012230290580478	0.0105595922299192	0.001018759227920016	0.02314606021376822	0.001056639298939201	0.0183359544517315	0.1187162644680033	0.1249938876927445	0.05573104662436665	0.04852480826175021	0.006586598385217127	0.03507323404024765	0.05649274947202024	0.05383926323807732	0.05957401729571696	0.05441331008699073	0.001614450196153482	0.04464761997757095	0.001240888718880907	0.09451834992188178	0.06814758195502553	0.06023489314328539	0.001178220594212099	0.02182865037477824	0.09567393668797662	0.08024988670263004	0.02940357286937142	0.03988257006307769	0.01794639651645168	0.02837397667337827	0.002017528279908014	0.02005765434647248	0.001278482257978907	0.1187269371095464	0.07387940884419299	0.0939804425230389	0.05255292421076073	0.02460165649428386	0.05971649822036311	0.06224604276017331	0.001016127616427227	0.009759456584977328	0.02528475442751226	0.03517229719137416	0.128726789605797	0.1097887729686008	0.002571926564022574	0.0644458195240239	0.02812300694518676	0.06968530560645812	0.001030773108283914	0.02918507230461731	0.001011970545704103	0.03665314900563943	0.001021064863807424	0.02024916311624423	0.0239671487820317	-0.01472308039883258	-0.01324209163506486	0.02055959037470845	-0.004422399743380911	-0.02811589203887909	-0.007470939933835694	0.01151629695544383	0.001092328379799221	0.001140977832226778	0.001015914408645785	0.001022350862409588	0.001242016614946869	0.1011888785297638	0.1508938575766256	0.01384529131624957	0.009878021033174584	0.001209409712517156	0.001325086536021064	0.001194576919418453	0.001039895815685105	0.001022085319007107	0.001004262355016038	0.001013829119224168	0.4014363482611852	0.001076703320524938	0.1805526088409679	0.03633989956659089	0.001084259479399799	0.00117288815837012	0.001318686412471987	0.001242366659832067	0.02282325001224835	0.001015157092291482	0.001780015523869768	0.02217523659796154	0.001034830597205949	0.001559504470357143	0.1679786510467705	0.003288549964693651	0.001031630641917913	0.001062008470275309	0.001022581650974814	0.4669299663034589	0.104186823982182	0.02974122914140455	0.001011795192452999	0.03255945372921178	0.03144025415195762	0.02731308875177898	0.105556266768297	0.1067976510312418	0.02739172839310892	0.04971178844246273	0.1614827113894701	0.08390259830873216	0.1239081495085834	0.001744038443955817	0.001091390443489714	0.001830724109143333	0.002908490127269203	0.001354330633181768	0.005516369760096835	0.001219733861402478	0.001012378228551957	0.001019433300890621	0.001053895239073836	0.103254058076592	0.05107030677679125	0.001102037290721493	0.04258452950068061	0.05840647973929834	0.001597684168439451	0.001228936004394	0.05806857361988525	0.001164755314682036	0.08766729462802589	0.02460998497747872	0.01254925849638568	0.001182178942694475	0.001311009924874196	0.0628207410785217	0.05519193576736983	0.05148693275288711	0.001009416578758835	0.01646376884708832	0.1268104705126156	0.002969474622547695	0.005259524887854402	0.001035244323344107	0.00101357844846004	0.00102409993160564	0.02224555565673848	-0.01486667374486357	-0.01265752467907502	0.02105707451442589	-0.004109435762885911	-0.02470556181173902	-0.002197693447957207	0.01964924510870616	-4.427334355837384	-5.085097006166288	0.0008067741758074982	0.04772713999980709	-0.02576350272763122	0.001932104082082847	0.09106467919962288	0.03651367052560391	-0.3938964274022883	0.1899953872440702	-0.4602951943210651	-0.007626832674037757	0.001926730849587297	0.0213949669922233	0.05057950566894936	0.07988340993626154	-0.02834076559274514	-0.2427313287353412	-0.939117596513991	0.01515091553742356	1.747010989797517	0.6895403021359979	0.009729458487263882	-2.931231426813789e-05	-0.02317014276181456	-0.05844317088036498	-0.2066931766914211	-0.01370523146388355	0.1126490388843261	0.5400159180638417	0.04242664816450777	-0.1325323556657353	0.3792299807185243	0.1117820443432036	-0.002816041874274122	-0.009518642736679217	0.026347597725574	1.039481750214563	-1.054005214536993	-0.2948690287422785	0.07042436956677216	-0.7213136674309744	-0.7676635968157566	-0.5242371455354564	-0.2019470120955866	-0.3614839293671221	-0.03210663336607406	0.1122929292078338	-0.1633419092622846	0.07971412252697141	0.3374124072354868	0.009206995439986014	-0.02525447336438304	-0.1834139546570798	-0.07205978621523741	0.02594432927160458	-0.1588066053504236	-0.198151172009974	0.02850498518187911	0.1551836141437832	0.1750260766237814	-0.4691989803587452	-0.2350978840514401	-0.3596333643791442	-0.7110029567980586	-0.1026902414027958	0.05627945165000452	0.09307819627400815	-0.3298243490814909	0.1590258953318515	-0.0184284218500063	-0.2872202407361018	-0.3219021288373649	-0.08133583792450956	-0.692336818346567	-0.5319552830111356	0.4624360983571263	-0.320805524252439	0.1054917179428813	-0.5705579831945814	-0.09624441819079864	0.176064924777986	-1.230673119813246	-0.08469420858059207	-0.09473624631000971	-0.05575686866110809	-6.075239122650351e-13	9.324837042198249e-13
0.25	-0.01575805574377063	-0.0432683259014035	0.06546886353042096	0.5452726532590841	0.9382419070017348	0.008920698044092344	0.3338770276738491	-0.04836959172399584	0.02245079808845811	0.09388983113744193	0.08375059484748512	-0.1086797711737024	0.007048583000160469	0.05934357425714063	-0.1066598785226268	1.067672518307253	0.1363775970219874	-1.067672518307243	-0.1363775970218872	-0.1974815162986406	-0.08491868533646521	0.01455123375267114	-0.1788559981220016	-0.08447991992095805	-0.04420056386373456	0.05136788275117822	0.1264087270445966	0.635842050706026	0.6417591153170716	0.0613444041532609	-0.01690099297057141	0.1386037315016768	0.01651270201344286	-0.3750347579184875	0.3626346393989977	-0.4967550394654258	1.247999074888825	0.04894518849642589	0.02663455767881634	2.922143291617509	0.7813682953626376	-0.5589854684874597	-1.765959042317693	-0.1487695259274381	0.9172318619116854	-0.0190694228763764	-0.3232190950084505	0.4138798317539759	-2.247262845115229	-1.289355112860829	2.247262845115622	1.289355112860726	1.610839530585926	-0.3764419973014788	-0.09663167448814912	-1.557969746211734	0.3505570322303416	0.1685218555804885	2.367424650896949	0.5400589210886814	1.453161927436028	-0.3206526283325085	0.1540641481126339	-0.6943957404384465	-1.811434859998229	-0.05934274732900844	0.001083551889206687	0.0159302123703976	0.001108687659803129	0.01286287052855471	0.001016367127550956	0.003733513514440465	0.001024175376243801	0.0049577691081618	0.001243872255924646	0.04594861240407607	0.09958661150372786	0.08762244352147749	0.1550515260886534	0.1611715869791747	0.01180604501394691	0.01693798433723495	0.01232524438755061	0.03925026393577756	0.001218841851612415	0.06621755530840784	0.001674767681949223	0.04757744028023956	0.001237640718839353	0.03543705427152118	0.001045557811963587	0.01218724464642926	0.001021728630024244	0.0172648349016207	0.001022360182005438	0.006898867798106779	0.003189495781405606	0.02367960877275049	0.422136459505084	0.3962473682015769	0.001076172945886451	0.02160522411434824	0.1620192455079408	0.1677632104146212	0.03009522367392557	0.04123548966142204	0.001088167223076604	0.00485923275384008	0.001175121688641895	0.009328875106571538	0.001291494489395367	0.03744178014232015	0.001236440316287632	0.08646055300612093	0.02455868935212924	0.02867916150388444	0.001016750380704299	0.0132344485603302	0.001852855796983221	0.03449357950983083	0.01890731063167646	0.03456232906242989	0.001037009514921067	0.002800231378789893	0.002169665850771422	0.01981186533059619	0.1621469676418061	0.1621243313480469	0.003655842695121779	0.04147916171715239	0.001038114205564521	0.004437762317706615	0.001078592037410417	0.009644885634885074	0.001022447679534086	0.01246416757942826	0.4469816737544964	0.4412417335235115	0.1141762408701403	0.1308718996359739	0.03263107484052906	0.09797258793492249	0.001012261107622945	0.02742480423733113	0.03940926269789214	0.03512595476395181	0.03868487534446052	0.03704456112302193	0.03297890412333802	0.02504030001588003	0.106731187782738	0.09121299555837774	0.1110353483060054	0.07560482402417075	0.0268761521925161	0.02438366408725521	0.050633791643022	0.04423966292873714	0.1714195352512397	0.1763146279728662	0.0836321881594809	0.06979388827656487	0.1175971715708597	0.1045891182660873	0.002231693851598506	0.009231372321418484	0.001265819374138123	0.03043815224980139	0.002863338709979763	0.07467657034290372	0.003965765465360219	0.04641802241397733	0.001398726515467737	0.03345303086104761	0.008530619794788365	0.008728826878458535	0.005294882933373448	0.007134709795661733	0.001012707096497592	0.01090632511453949	0.001019940004785776	0.0245895512090425	0.001084569310963783	0.01927213381417714	0.1100169232443583	0.1196884206955161	0.05313086915212776	0.04630468225677734	0.003917453733517049	0.03207033834029316	0.04878713523043889	0.0473154293020062	0.05834456191179727	0.05313993619608586	0.001562669088310139	0.04546205308576226	0.001244528810507654	0.09625734028318328	0.06232812050159103	0.0564702233117013	0.001158421813550823	0.02345950269418001	0.0924982092401237	0.0807646231672399	0.02671034099269596	0.03730096110035216	0.01390152927682996	0.02460974341055348	0.001631064776006723	0.01965501203637193	0.001301139850743338	0.1116067586422282	0.06761417134992288	0.08869371949935302	0.05336756468055703	0.02926882010275467	0.05450971483982234	0.05874547462975511	0.001013116747340533	0.01046475191908441	0.02155283113381934	0.03075319517929411	0.1271236219470502	0.1081264801787779	0.003240620800906826	0.06621398270581057	0.0168889197210209	0.06001798593284396	0.001034684201317977	0.02821837530759316	0.001013372590811161	0.035563136191017	0.001023708137254479	0.01961177340070906	0.02251097262211129	-0.01420047612927474	-0.01247202503586625	0.02099883483337696	-0.004231778098263001	-0.02531610209343034	-0.004306907337152701	0.01318121637929053	0.001096530240965754	0.00112367491120982	0.001015391333555653	0.001021261388585375	0.001353771714599108	0.1045541348076426	0.1460796847244216	0.01270792875881066	0.005493701177079772	0.001197157984701465	0.001205836163613118	0.001196210893626991	0.001068473115771292	0.00102713188059877	0.001004161092899256	0.001011779119382061	0.3908493628476172	0.001075498914075135	0.1968030608442259	0.03376811820463334	0.001079416016637873	0.001171376086431423	0.001392166773697654	0.00126328418883355	0.02231017550706233	0.001013876798568456	0.002382900157342674	0.02595191936535961	0.001031440765811791	0.001362941192943057	0.1731984252652159	0.006752227746109429	0.001029759287515608	0.001062248010171887	0.001026104024356543	0.4768900198487181	0.08646607257368966	0.01787377503524526	0.001011311801018832	0.02526075760037901	0.02442133911196947	0.0212343369695295	0.09918205489171798	0.09992928182645829	0.02446145309524194	0.0436459236581918	0.1493342526899885	0.08103076843878421	0.1176249349592905	0.004058673542887355	0.001329727313812325	0.001710984065128343	0.003541711423475427	0.001330896736419057	0.00331530214765978	0.001143921184442315	0.0010139014050275	0.001022637313163295	0.001164194878411582	0.09242010465042555	0.04891613203331811	0.001086426585701518	0.03646190117535172	0.05542412449498382	0.001433336283789934	0.001264722009124404	0.0521693800261651	0.001115002170484	0.08852476879510525	0.02279983280798033	0.006843133942467597	0.001266021898982449	0.001336364929398584	0.05662653660400126	0.05366529238106204	0.04502850522163901	0.001010462736701805	0.01809717336099661	0.1229359173398559	0.004764345817180813	0.003386452791402162	0.001041725025735294	0.001015892087914588	0.001028455205157617	0.02126713003449073	-0.01314491376724411	-0.01155355872209995	0.02139148754720711	-0.00413903032144287	-0.02300474437333424	-0.002830245851826411	0.00967171281960298	-4.073252809093987	-4.652302884343317	0.06957038447029096	0.05059252131551828	0.0160016369794802	-0.01188522978587556	0.07500533760470132	0.09290825741968831	-0.4156898529085802	0.05368901852779507	-0.4441234355353256	-0.003538613264477257	0.01541176499929091	0.02565065412629496	0.0482444698063433	0.07847738145172389	-0.01080722956340661	-0.2091990127119799	-0.8521046899009316	0.02352707580851272	1.679177749863159	0.2540652702627454	0.03116851602398275	0.01982439624773816	-0.07588589171952238	-0.09997982610336772	-0.1492749250496265	-0.009123837018167654	0.1239134222883107	0.4626290007412587	0.002970677048221534	-0.03097104481520171	0.4428377970805659	0.2318653268900561	-0.01283584216196756	-0.009265840680317283	0.02523065186131396	1.034133480813665	-1.236730130251072	-0.3962093532464518	0.07181926897813005	-0.6627804482279114	-0.6915883171069931	-0.4722565586243933	-0.2775042309418518	-0.3478593938052391	-0.09917549180222368	-0.02193486743544232	-0.3016781772041346	-0.005644221426021386	0.1814690683271067	0.1080428651466079	-0.006250170031104261	-0.1630281128744462	-0.02533809919208485	0.01809765352123398	-0.1529495889690008	-0.1312101829331735	0.03721789427694473	0.1389543857532269	0.05379281438144232	-0.5954269812308849	-0.2081848042601745	-0.2414002255493254	-0.6035677343864986	-0.1517036969076016	0.0957861222549666	0.2217548273106105	-0.4085766822933833	0.1671059549123753	0.1244210793388191	-0.2332850239302884	-0.4261371520600832	-0.0141406354632249	-0.7255107354580193	-0.5283464154681803	0.4654971398086684	-0.3850734824355382	0.05119605653380035	-0.3193446604077372	-0.2057211342986122	0.1789246803220821	-0.7383693018155931	-0.1080250566118836	-0.1226444605441229	-0.07120649121847838	-1.664015122821658e-13	8.311319094181563e-13
0.26	-0.01933246166242632	-0.03978779266226449	0.06031965789381999	0.5577285060967877	0.938601585657354	0.009137175030686643	0.3619706067684381	-0.04065587905024499	0.0168403736733116	0.07631813961139358	0.08226345657132354	-0.09920728118989496	0.006558446617191456	0.05646420034311324	-0.1022733660218523	1.042467045153411	0.1239468520997382	-1.042467045153423	-0.1239468520997005	-0.1812559669017921	-0.08887211266637465	0.01349258357353057	-0.194520993150445	-0.08092262919523305	-0.04227714588329573	0.07436628923021375	0.1318358491614391	0.6506772166222214	0.6397432044875253	0.0635246920434747	-0.02411190062126962	0.1212810934031854	0.01609562052899183	-0.3374484427920594	0.331600342849462	-0.5311974282039065	1.24356866517355	0.02309747517076835	0.01640525487973275	2.690107700698119	0.7602917276400256	-0.5565054586388527	-1.749640814983114	-0.1477193490775665	0.9718213083682116	-0.08033219926922157	-0.2501446764421215	0.46235556633796	-2.793713567264418	-1.193468376227249	2.793713567264419	1.193468376227244	1.633182385696861	-0.4142170154456914	-0.115721768457723	-1.560494556788834	0.3641786089840843	0.2172884017242419	2.21759165537122	0.5465897565133344	1.511186065994001	-0.1240532695419061	0.2563866458554546	-0.7445860144191336	-1.652042557317315	-0.02524404454775026	0.00109096034615172	0.01640515039867831	0.001111036734208998	0.01335573246537594	0.001015752003895619	0.003756332744413447	0.001022470868431752	0.00486957972320807	0.001327912116482729	0.04672605594389111	0.1024154487118956	0.0887407649431379	0.1505492216428021	0.1568773440501381	0.01191955714102121	0.01705345398581869	0.007890314788721996	0.03474827056981909	0.001205001779109805	0.0661891022206333	0.001416390959567025	0.04778550567021073	0.001218210319576912	0.035706493700837	0.001064566542948713	0.01268352870294671	0.001025737062803609	0.01805875671197014	0.001013592509979431	0.006742419732504734	0.002145109903967025	0.02219401311527991	0.4105680518103139	0.3880944860865254	0.001075511929915151	0.02181012042021107	0.1786326920153228	0.1842290799189648	0.03109315336255962	0.04224535911019663	0.001082608645711153	0.00509503344091039	0.001172900049569469	0.009462423816810393	0.001360383397683668	0.03679689062080176	0.001255182859619708	0.08550202563796414	0.02338229049171424	0.02743182593967063	0.001015011793095389	0.0131814592097063	0.002275443100820801	0.03579869045463754	0.02318941452623544	0.0389440784242062	0.001033385828174455	0.00294505030032777	0.001727850592569424	0.01935308488989734	0.1674680609144229	0.1668028439595652	0.00609538081504663	0.04414907489208455	0.001033578019782759	0.004329345229262292	0.001070811409727828	0.009551670755049993	0.00102519024491083	0.01272929371651693	0.4578373778778499	0.4516558432900376	0.09877406090110205	0.1173562828121081	0.02271606806219514	0.09350583726716609	0.001011669817395411	0.02820688677790203	0.03108273057299705	0.02876772294417303	0.03036810349052084	0.03049056454463189	0.02599412549807874	0.02053157356694497	0.1021652639695506	0.08806044302451614	0.1049250908446781	0.07212234372287429	0.02498623186774086	0.02300804103451913	0.04598718953376476	0.04320918464392489	0.1604493053288566	0.1725707480617	0.0818470876477599	0.06947379603817655	0.1161875794488475	0.105667463182865	0.003751814976748928	0.0105783405791827	0.001363216772204281	0.03043307192436147	0.002277775710152674	0.0732486298478401	0.003939195044238976	0.04637228971169574	0.001359614458056666	0.03363931642763295	0.005441131446080743	0.007181830001524841	0.003288194387579832	0.006184142409258298	0.001013707340545902	0.01123147616342476	0.001022132877141894	0.02603394394691496	0.001153693399714156	0.02024347110411347	0.1003109180162378	0.113014696825255	0.05072320998056343	0.04437596243060727	0.002557107562995307	0.03023614053296193	0.04171351248807863	0.04157183047119314	0.05631919365685914	0.05138485294603679	0.001454624570374989	0.04634692146700926	0.001264242044850724	0.09829414549127706	0.05641776972854474	0.05235401819619694	0.001123641387206729	0.02516999720224207	0.09103845344248064	0.08279921558068273	0.02442628280210757	0.03513320014513382	0.009009927366376845	0.01994738107486207	0.001479350122993022	0.0194758812686065	0.001325145017196086	0.1043404851938061	0.06131816110357409	0.08335437233954583	0.05311475684242839	0.03380160961877087	0.04868528133591067	0.05442926549823416	0.001012135363736615	0.01109595186816103	0.02038212491320476	0.02866375915957878	0.1245876589391625	0.1062842103921731	0.00446852830910902	0.06805145250515003	0.01000693665188047	0.05420634983613599	0.001039880631562817	0.02703697385565381	0.001015230649259958	0.0342126969154975	0.001027207791569771	0.01883532495552849	0.02137329682064078	-0.01287843472100821	-0.0114793588648163	0.02136819167478791	-0.004187967255591995	-0.02324896048601098	-0.003673931407504753	0.007084501327835786	0.0011007321021345	0.001106371990175288	0.0010148682584634	0.001020171914765032	0.001465526814252746	0.1079193910855216	0.1412655118722176	0.01157056620126404	0.001109381320978392	0.001184906256889941	0.001086585791207229	0.001197844867837613	0.001097050415866432	0.001032178442190125	0.001004059830764789	0.001009729119565683	0.3802623774340295	0.00107429450762747	0.2130535128474847	0.03119633684262289	0.001074572553882189	0.001169864014496907	0.001465647134924014	0.001284201717838679	0.02179710100187734	0.00101259650484012	0.002985784790811782	0.02972860213272819	0.001028050934396944	0.001166377915414728	0.1784181994836596	0.01021590552751719	0.001027887933109261	0.001062487550069559	0.001029626397742202	0.4868500733939755	0.06874532116519645	0.006006320929122291	0.001010828409578877	0.01796206147154467	0.01740242407199443	0.01515558518728159	0.09280784301512673	0.09306091262167149	0.02153117779734321	0.03758005887393992	0.1371857939905135	0.07815893856883514	0.111341720409997	0.006373308641821116	0.001568064184232115	0.001591244021116159	0.00417493271968452	0.001307462839657107	0.001114234535227327	0.001068108507501518	0.001015424581518063	0.001025841325501517	0.001274494517774731	0.08158615122425207	0.04676195728984717	0.001070815881186944	0.03033927284999932	0.05244176925066547	0.001268988399145574	0.001300508013859563	0.04627018643244278	0.001065249026247081	0.08938224296218951	0.02098968063850621	0.001137009388484638	0.001349864855250425	0.001361719933917721	0.05043233212947713	0.05213864899477563	0.03857007769040791	0.001011508894688379	0.01973057787490594	0.1190613641670953	0.006559217011813154	0.001513380694875903	0.001048205728125711	0.001018205727392571	0.001032810478717672	0.0202887044122438	-0.01142315378962352	-0.01044959276512448	0.02172590057998814	-0.004168624879997422	-0.0213039269349296	-0.0034627982556961	-0.0003058194695033894	-3.754482713604457	-4.167959884700959	0.002833866466657273	0.04688425874333001	-0.0252787050991703	-0.001762663933137899	0.08479084521989079	0.1270466634413867	-0.4442938237954081	-0.02019063588534761	-0.4619399499715106	-0.002692326354549062	0.02566221573166149	0.02790340979106421	0.0520329230051328	0.0809541061846598	-0.02592412154634038	-0.07037080299988289	-0.7811477231239495	0.01456197521696618	1.614526479201748	-0.02622770400104847	0.00866843090050585	0.0003267940371181736	-0.03799008688988835	-0.08176748064273359	-0.1018592906600959	-0.0008603511958205053	0.13749495886114	0.4194166289667142	0.03848878817146875	-0.08706012174765497	0.4901485475870599	0.2921510477989057	-0.006045962224406679	-0.009449954678126898	0.02853074949450691	1.052669124698118	-1.475780872234111	-0.4970590009184367	0.08687385320920191	-0.6097896530592074	-0.6199505908316741	-0.4313312830540181	-0.3529952410101873	-0.3515170281216814	-0.1778900723263813	-0.1897604146944661	-0.4485144770128019	-0.05184855842373629	0.03593475215103167	0.1522451968183704	0.003730099781519918	-0.1185435291522469	0.0151531529153033	0.02094115617928096	-0.158321229170365	-0.05783011442602263	0.02418861775380917	0.1553639628105263	0.1820576616034461	-0.7428503549719153	-0.1768166482416362	-0.1258937856289533	-0.554955935719039	-0.1990321132574734	0.07036650616648631	0.1526411653011346	-0.4001314058709489	0.1749543332605131	0.2855427679078764	-0.2044506388889017	-0.5015279424778797	-0.03663354357529893	-0.7215558145500512	-0.5424801101603824	0.4355612797390941	-0.4839337245985693	0.09067264088065578	-0.1046247847005322	-0.1322398175387373	0.1899262482703726	-0.4595364040087506	-0.1276350996682483	-0.1468215385585696	-0.08356861468467407	8.836539461509638e-13	2.848269309576122e-13
0.27	-0.02249392315793321	-0.0366488224992173	0.05484639540009355	0.5701522591727604	0.9387057273211998	0.009248664928082439	0.3875888912673239	-0.03318087622325316	0.01139082942836452	0.05890024069268471	0.08080332981085611	-0.08927610237494132	0.005452446959090063	0.05435215797961567	-0.09739592693421209	1.011815975219674	0.1125626624187501	-1.01181597521967	-0.1125626624187348	-0.1648394084089235	-0.09319584863826323	0.01224009033223881	-0.2096705295338886	-0.07710700478184711	-0.03988299934898582	0.09508951783991898	0.1373167496575525	0.6659951661452339	0.6380957005306628	0.06594518864819443	-0.03180826411037746	0.1053632253655205	0.01608238377816148	-0.2957488480821964	0.2959206651670409	-0.5639225549036775	1.241533014477587	-0.002368400070216819	0.006079467073853964	2.431795565125753	0.7332315567262421	-0.5313562454845969	-1.731045551218928	-0.1441559162292703	1.014477695700627	-0.1391936600566604	-0.1726072772081283	0.5134471821278423	-3.33371966083189	-1.078183828175984	3.333719660831966	1.0781838281759	1.64910291757503	-0.4499854441111537	-0.1338467918088809	-1.469852899598669	0.3991491827337725	0.2577811411118554	1.909390593144868	0.5554819315467366	1.55037500571014	-0.2077312381351019	0.2158558367721637	-0.7930325879455782	-1.528921034123289	0.02157289899628651	0.001097775435843415	0.01687908157473508	0.001111795352712167	0.01385788651105094	0.001015185293828475	0.003775758272955348	0.001021143814899726	0.004780257987928905	0.001764126927421516	0.04773145220872829	0.1055954113114541	0.09014300626276107	0.1464102798411135	0.1524776869074758	0.01100110762072282	0.01627237091622898	0.004599525628452739	0.0313041405786062	0.001193516846766489	0.06618772600694449	0.001327795243467639	0.04812819856617555	0.001195160627808149	0.03599129742758129	0.001082564833228403	0.01317885030305576	0.001033694333573825	0.01885707419422311	0.001008917197630488	0.006594889772347682	0.001589472342111365	0.02118037464158888	0.3998129213300159	0.380792388355716	0.00107459020436293	0.02200820190069979	0.1944319710972806	0.1999744139776157	0.03014209360822162	0.04113696211904402	0.001077960492223387	0.005328567888871658	0.001171584111125756	0.00959303417186089	0.004683496556173472	0.03843067928604362	0.001965531725667036	0.08477321933544033	0.02255983678073612	0.02650758646965791	0.001013590210908255	0.0132000110310502	0.003317766875558909	0.03761545527505925	0.02677624692965887	0.04260131840824063	0.001030117840236479	0.003095999329043041	0.001456648607196541	0.01904735340987745	0.1726728923711935	0.1718776227467981	0.00925305305135706	0.04743851406442048	0.001030412077729894	0.004220047594906354	0.001065500740832122	0.009454649652337927	0.00102823383988845	0.01300831362648283	0.4686967292201195	0.4623288153605825	0.08256018156417956	0.1020331500178553	0.01420719872894709	0.08970288098370389	0.001011186014298632	0.02906928794605274	0.02320666421110201	0.0228053932687406	0.02233073665617744	0.0242564818900712	0.01932919448208409	0.01628123480281843	0.09698156526054087	0.08455208973980595	0.09902910124105464	0.06890079366575674	0.0225208757968408	0.021169720006641	0.0406987273306597	0.0408915966076988	0.1497940551875216	0.1683393186774392	0.07888666872217238	0.068922795253081	0.1114488362746024	0.1056539822206123	0.006361079069792784	0.01291059673771235	0.00156294944303145	0.03054406403942934	0.002005842066404195	0.07208974228238173	0.004196134903792352	0.04654239325368476	0.001355807397673148	0.03381442751180847	0.003413962539165503	0.005952573339189966	0.002209872381896816	0.00566887899040468	0.001014821892117385	0.01152861764211291	0.00102459809267531	0.02745814519676415	0.001180232998375606	0.02116880303921308	0.09044717564740272	0.105582113675251	0.04896875730433223	0.04300691093304341	0.001833910610033755	0.0290076259182801	0.03503614205367669	0.03620637235192512	0.05366424100716165	0.04924107692351996	0.001386173901726947	0.04713039135136536	0.001305664464201073	0.1001326161581149	0.05029751797334832	0.04837054451817075	0.001097187330416651	0.0269625230514639	0.09192837827510027	0.08689468276224846	0.02280752296877201	0.03357821588566049	0.005184747700042676	0.01628117869155043	0.001416332334839173	0.01937472097390696	0.001352566983496657	0.09705785430981496	0.0555331591235902	0.07841453973119171	0.05212076359144856	0.03795337516241629	0.04294290061027924	0.04988268926508914	0.00101249321432916	0.01166359161453436	0.02172177088997009	0.02862792921547365	0.1200995584970884	0.1055914139768217	0.005329984322884345	0.06956904587534564	0.005837667233519963	0.05073145641807067	0.001046597425876949	0.02566084892266939	0.001017457043867927	0.0326187426784624	0.001031643926507878	0.01793154476426826	0.02065958023819514	-0.01123314341097528	-0.01040927639748383	0.02186223871265129	-0.004414722448200956	-0.02194113891763918	-0.004025699105141532	0.003174428164287145	0.001108371297348857	0.001117842162884316	0.001014364728928104	0.001019416444076661	0.002856659623069748	0.111941937016627	0.1388728633964201	0.008683476643440888	0.001100799725833162	0.001178721484431077	0.00136141355940798	0.001148572894558246	0.001104895494670876	0.00105026576127874	0.001004044554178437	0.001008880628178631	0.3731392851642836	0.001073069113034822	0.227333475543973	0.02721168672062365	0.001071894493468159	0.00117050977890796	0.01384432664166692	0.003910086358167641	0.02149836206347177	0.001011699748295063	0.005615421880593915	0.03176777917380859	0.00102558757166292	0.001180029566083372	0.1834072643545653	0.01465800567590209	0.001026464746912721	0.001057844956100206	0.001032903410937307	0.4988446476064878	0.05320158626797399	0.003719970470842037	0.00101055907782224	0.01105093629578788	0.009612129611972319	0.009028342753181874	0.08710566272474815	0.08876117529745264	0.01822215687000995	0.03160509570530837	0.1293942636528303	0.0721835767895242	0.09877298313362164	0.01144300306331098	0.001943027382145864	0.001831927476395974	0.00471349790986358	0.001389390134571459	0.00141274842767635	0.00109007144058529	0.00101645330213443	0.001028282627043922	0.001151488598838812	0.07269850331990081	0.04687837997502554	0.001083678416346388	0.02442656899548112	0.04859491294590199	0.001353610756386108	0.001389693198691176	0.03971311182662664	0.0010733662850866	0.09640103069982459	0.02097948671653417	0.0010858718679483	0.001351300633918674	0.001397571720067847	0.04643825149681294	0.04983067634436806	0.03381252051632985	0.001014013548979773	0.0261845196848677	0.1086702332551609	0.00596704939334166	0.001271408872151382	0.001058142757329008	0.001021101101199092	0.001039180360738094	0.02024256431650848	-0.009435843798022231	-0.009306940836038105	0.02246535625664757	-0.00483835569537353	-0.02114308693543395	-0.004827787482334695	0.002048553107772756	-3.446807934504417	-3.692124092826294	0.06974064334853622	0.05210862693710196	0.01563741414025078	-0.01280480722276035	0.1159612837445084	0.1493818963176326	-0.4355862486536324	-0.1283049308344136	-0.2466579997556813	0.001872194251753049	0.04230581391731243	0.02909980792287356	0.04821070750566612	0.07962420769760239	-0.00878370872233239	-0.1100529585475673	-0.6746116014931606	0.02223923896161927	1.531968979380319	-0.1892906650513475	0.03105901728784477	0.01940563812188021	0.3446942456192785	-0.05926073842344114	-0.08364728112842799	0.005435906904925072	0.2194680674922368	0.3186603396351462	0.00371900033798203	0.0008990066533563556	0.5237632857811582	0.3599577146580836	-0.01362999953887113	-0.009946004611143386	0.0284845048636203	1.082296897112838	-1.581273832931109	-0.2697402697905987	0.08818062717957879	-0.582607933411307	-0.6259480663125979	-0.4185392867258164	-0.3517610242282209	-0.2931489747045851	-0.1946669631929961	-0.2768331802404801	-0.3987551044684784	-0.06240834841217039	-0.04938973670812212	0.3013355509387575	0.01766664419914376	-0.1091727419213552	0.01985119914729506	0.01524252889449815	-0.08704127943975863	-0.04139411219288561	0.03175800849065305	0.1346377058675366	0.04454521697834424	-0.7474900110501416	-0.09880803245714073	-0.112469439830155	-0.5215867163563677	-0.2307151321383218	0.07815644605290374	0.1906457137758053	-0.3982270270200296	0.1827994407526064	0.5368449033266812	-0.1128089626176735	-0.2523463692865168	0.003793679648718042	-0.7300324699050139	-0.4525069573817329	0.3889325940824758	-0.4338908069578077	0.0352155723158901	0.09376342817382899	-0.02201682937679543	0.1180416868911674	-0.249995445879216	-0.1466149100291187	-0.1709296876795054	-0.09644078148115408	1.395322266328521e-12	-1.366978837019746e-13
0.28	-0.02526553845740664	-0.03387483985201277	0.04903185710628566	0.582566187673898	0.9385522325109213	0.009262499223260485	0.4105714453918278	-0.02602079353594707	0.00625419165955833	0.04175509694030159	0.07938333998083272	-0.07891646245499451	0.003808054870878782	0.05300518517926662	-0.09199812376168154	0.9758482671099601	0.1024868901714414	-0.9758482671099717	-0.1024868901714433	-0.1482944364563402	-0.09786092685242162	0.01083424949715113	-0.2239268547366085	-0.07293558736075106	-0.03719671834180246	0.1122008316247501	0.1430633195697787	0.6816441400784286	0.6355429053985112	0.06760467201316513	-0.03993947047238462	0.09075487304265376	0.01650660260113069	-0.2594792036023151	0.2586028396774532	-0.5994525882291496	1.241603750206552	-0.02842981920331616	-0.003125865563733346	2.16296162579588	0.6973076996769257	-0.4939241636003803	-1.695089781755021	-0.1396919629772062	1.057513529390438	-0.1880106844122915	-0.09713076392805184	0.5664283832521132	-3.857041202462227	-0.9317848894894526	3.857041202462227	0.9317848894894474	1.658865077641515	-0.4824854638984064	-0.1463912872164582	-1.381852320645024	0.435337210526246	0.2757152962983788	1.495208690444547	0.5997236397524535	1.577390948030671	-0.3051115046009355	0.1041839979844577	-0.8315545890744379	-1.390139414358375	0.06224707021361997	0.00110500261634963	0.01735572875753326	0.001117911287243952	0.01436914653533645	0.001014650186352141	0.003798553084106145	0.001020102684236485	0.0046794210964347	0.00267642565231654	0.04903873913852164	0.1091143360723296	0.09164800878610813	0.142947510085736	0.148166646198737	0.009112701251680535	0.01464177632647363	0.002922362620396741	0.02941967154358535	0.00118468212828907	0.06621564831847278	0.001420855093182414	0.04862021095714229	0.001158996418882817	0.0362893393060062	0.00109548417609272	0.01367132906268469	0.001046718686576798	0.01966953721512036	0.001006573020973542	0.006462708793584409	0.001310565100764505	0.0204390326100844	0.3901570481692282	0.3746954584872643	0.001073516586720622	0.02219860356086428	0.2093979970168932	0.2148170324434214	0.02774798350255534	0.03858276639780102	0.001074297702407181	0.005576624957439789	0.001171249198752816	0.009722743802687277	0.01244193779016316	0.043289704047554	0.003629403477212126	0.08441147169947326	0.02198791110292973	0.02574570676146013	0.001012431165548472	0.01330748117664106	0.005146699849805344	0.0400602530498057	0.02960482315891935	0.04544986464917123	0.001027252329863202	0.00325978997262358	0.001327703535676468	0.01887076836529627	0.1777636976700516	0.1772572311936533	0.01302140428167153	0.0512326477447461	0.001028117892165056	0.004100416539839351	0.001060524184719896	0.009352915887049895	0.001031394179234958	0.01332320926137943	0.4798534492931046	0.4733092133864578	0.06623707595994291	0.08588224322721241	0.008621154807132719	0.08798687158908865	0.001010809498441318	0.03002198425521886	0.01568422210188303	0.0171169312483659	0.014294330929399	0.0179899606930642	0.01284385438503598	0.01216473149320386	0.09153687073807974	0.08096351037478501	0.09376384315485078	0.06625224440070125	0.01963767973825193	0.0190168451749143	0.035040296239159	0.03761100128426205	0.1401425994144444	0.1645759718795767	0.07458869002317177	0.06814449407361306	0.1033893213112991	0.1044644926065862	0.01016984085337358	0.01634764192043084	0.001850136692135523	0.03077037123353958	0.001989717660750361	0.07114639984968717	0.004592892859996445	0.04678898656788937	0.001394857773587902	0.03396739637002765	0.002538362630328404	0.005450780889701473	0.001678849462007214	0.005432829308042665	0.001015893504530934	0.01179700294098667	0.001027051337346467	0.02882992643873775	0.001131982318829977	0.02196510526902623	0.08086183746684605	0.0979884218840156	0.04806830846882556	0.04236351415793858	0.001477510229409988	0.02813354568192485	0.02864213500953438	0.03107107558036287	0.05045316497759761	0.04675070948527615	0.001394232241637054	0.04774662989395405	0.001370960964012243	0.1016189146774469	0.04391280443011142	0.04435620371003456	0.00108802339761723	0.02881095810334634	0.09543695217082053	0.093601998345369	0.02195723103453096	0.03275176590296426	0.003209520807781959	0.01448777699724938	0.001385525378964436	0.01929959862041732	0.00138420154009335	0.08983859364333437	0.05051021156532574	0.07416382227517097	0.0505244974652562	0.04146307680088188	0.03760313050143834	0.0455812636592051	0.00101392498772515	0.01204746859207247	0.02550800691821574	0.03046512036893666	0.1131362125277942	0.1055299265277599	0.00546909003692854	0.07050127146542316	0.003587654847178406	0.04891537759866625	0.001054924911463449	0.02412417519231151	0.001020018076972945	0.03081489558469714	0.001037047325767376	0.01692144216690409	0.02039091464688819	-0.009359839646562692	-0.009290814288981717	0.02251989150971403	-0.004936794722655328	-0.02139797172851746	-0.005052947822112843	0.003440652161289675	0.001116010492571153	0.001129312335583849	0.001013861199398448	0.00101866097339133	0.004247792431886158	0.1159644829477322	0.136480214920622	0.0057963870855366	0.001092218130657796	0.00117253671197756	0.001636241327607124	0.001099300921282968	0.001112740573482299	0.001068353080378798	0.001004029277583135	0.001008032136797492	0.3660161928945641	0.001071843718446429	0.2416134382404604	0.02322703659857448	0.001069216433062136	0.001171155543325765	0.02622300614843883	0.006535970998503301	0.02119962312506918	0.001010802991746311	0.008245058970372266	0.03380695621485897	0.00102312420890594	0.001193681216629234	0.1883963292254692	0.01910010582428098	0.001025041560708885	0.001053202362127913	0.001036180424141091	0.5108392218190013	0.037657851370751	0.001433620012562787	0.001010289746066202	0.004139811120033535	0.001821835151965253	0.002901100319087426	0.08140348243436273	0.08446143797323084	0.01491313594264383	0.02563013253668573	0.1216027333151447	0.0662082150102126	0.08620424585724587	0.01651269748481279	0.002317990580129035	0.002072610931675113	0.005252063100041845	0.001471317429482041	0.001711262320125561	0.001112034373675036	0.001017482022723462	0.001030723928672353	0.00102848267990017	0.0638108554155349	0.04699480266021142	0.001096540951515737	0.01851386514095211	0.04474805664113773	0.001438233113623738	0.001478878383519731	0.03315603722081278	0.001081483543888657	0.1034198184374753	0.02096929279459948	0.001034734347386932	0.001352736412561454	0.001433423506213323	0.04244417086414735	0.04752270369398592	0.02905496334226054	0.001016518203257675	0.03263846149483252	0.09827910234322436	0.005374881774858001	0.001029437049364579	0.001068079786520825	0.001023996475000506	0.001045550242748692	0.02019642422077293	-0.007448533806420254	-0.008164288906951299	0.02320481193330644	-0.005508086510750686	-0.02098224693593892	-0.006192776708973407	0.004402925685052041	-3.129230937748468	-3.278514001996833	0.003377067797465679	0.04870545449850448	-0.02460484955513084	-0.004065695208155365	0.1451689781936323	0.1475989041925684	-0.4265705370096981	-0.1900929386120121	-0.150007758904731	0.003167378706400833	0.05552611466945182	0.03055104006030962	0.05146435489302054	0.08378321398150887	-0.02285432523925685	-0.01591151434610046	-0.5401141507199884	0.01302601113604073	1.433983360603654	-0.3153874494593591	0.01157295491343379	0.0001466492433242113	0.6070571324514107	-0.008355747172037502	-0.06938733828682779	0.01692331366162403	0.263101549719516	0.2576778799432663	0.04105711216618558	-0.0612308622504322	0.5511144795258311	0.3930899493638141	-0.008112646457239501	-0.0103924872820906	0.03570589451557945	1.114154315760951	-1.641335671508861	-0.0796696233794168	0.1049328812686064	-0.5550161220339956	-0.6264382993945263	-0.4045641921633872	-0.3690404569943841	-0.2369168697266367	-0.2408008327858126	-0.3823618722656224	-0.354897959751057	-0.09730863729163919	-0.1992669781997281	0.373203001808161	0.02679311623659779	-0.07543450261193919	0.03045110735273341	0.0165127109563361	-0.01282838661725914	-0.001987367164021892	0.01843738154131882	0.1448799613005379	0.1562517199875653	-0.7750720832024124	-0.03168570371991508	-0.05500691033598838	-0.5089236661035772	-0.268350396421603	0.03692023770961618	0.08220673544428088	-0.4063048318977044	0.1861361740710601	0.8079124481867594	-0.05874378325327535	-0.1269678036579185	-0.03142596947403039	-0.708881770973933	-0.4046570796183204	0.3071484985365263	-0.4349035992922409	0.05392008701864903	0.2699794348246282	-0.005978024264375848	0.07285269224898917	-0.1277734836957409	-0.1597448592285035	-0.1888001099712062	-0.1048330959876271	1.298379038912822e-12	-4.171668610213486e-13
0.29	-0.02772828324150352	-0.03148517038391787	0.04283964835227273	0.5949897526340082	0.9381332163153342	0.009192738056026139	0.4308657972434989	-0.01928610683910722	0.001527484974630878	0.02510205245767677	0.07801972280864131	-0.06810176071985949	0.001749183122555096	0.05239855584691459	-0.08606033300169243	0.9347598128184292	0.09406664523202163	-0.9347598128183769	-0.09406664523206976	-0.1316761363335892	-0.1028297145729034	0.009333706667267265	-0.2374800858368774	-0.0684410030359016	-0.03442716500938044	0.1248314643719572	0.1494570890836564	0.6975025406013916	0.632421643435362	0.06804422920364819	-0.04841959186220198	0.07749528349176216	0.01740179991672253	-0.2335481252677327	0.2175784244404143	-0.6376054700658396	1.243433851112123	-0.05538900883624662	-0.01062643993641428	1.895850534047187	0.6460347050457818	-0.4490927987942766	-1.636004592033207	-0.1308208249122867	1.103692713225892	-0.2225928449460071	-0.02332764686752723	0.6196687860895954	-4.356501813644527	-0.7529254327242417	4.356501813644381	0.7529254327241564	1.665283600668711	-0.5102909286724235	-0.1528063892580453	-1.32939879182733	0.4623164547969915	0.2785911064408189	1.039067197186158	0.6840556006241957	1.589999295316705	-0.3171637806139965	-0.001961396450008066	-0.8618721351550135	-1.258651443054433	0.1160315270851125	0.001110213959866748	0.01780941803726987	0.001142493156607969	0.01488810521933734	0.001014169484169694	0.003815913987236857	0.001019300872387614	0.004580005962137369	0.004304277625420872	0.05080163592230304	0.1126388092623835	0.09296450512124982	0.1405913665020928	0.1440195417653232	0.006921692788807739	0.01273781573912395	0.002024505907438719	0.02822076377771643	0.001176867603025546	0.06627420807581579	0.001501515228954135	0.04915216881986195	0.001127531029750388	0.03662175089161639	0.001114578566624213	0.01418492480763121	0.001075255538153137	0.02052239244602137	0.001005298809571044	0.006346671439824418	0.00116234020693453	0.01989317531549684	0.3820676072894102	0.3704080810156716	0.001072628296147629	0.02237423933921809	0.2240831527618166	0.2290023130915796	0.02424439936178391	0.03496734091910798	0.001071611246824644	0.005829845384005912	0.001171906423017255	0.009843675846693612	0.0227148377701576	0.05006244450347884	0.007326924736718451	0.0849099400752585	0.0216644083398914	0.02512884546424735	0.001011503720783304	0.01352628291841033	0.008366009333728072	0.04356104869571488	0.03188388964582347	0.04770740635178973	0.001024825548154515	0.003446271429490993	0.001272650245930225	0.01875614463545553	0.1828784905212818	0.1829222257994771	0.0170936155181463	0.05523264706408663	0.001026408727190058	0.003981947999554786	0.001056367434468273	0.009247438949756792	0.001035940848243019	0.01370024443686363	0.4916870186421635	0.4846723444039497	0.05164717061805272	0.0702595927822111	0.005115650315628937	0.0877117728120866	0.001010547750290896	0.03108081981262193	0.009753011024934172	0.01253440915230282	0.008203238150465865	0.01307523144058678	0.007821185838878267	0.008930108469273012	0.08552056466662571	0.07706203462161076	0.08854497765076207	0.06388847342947795	0.01576418872754382	0.01614344984238615	0.02950072138010512	0.03378558057433157	0.1319488837112011	0.1617292390841008	0.07098046403659962	0.06741418821771952	0.09670234445495614	0.1026332440387765	0.01473608972447792	0.02050870965360951	0.003891024700342106	0.03263524521973691	0.002069885796556697	0.07036492397411676	0.005134255781468386	0.0471096836669111	0.001487816038391647	0.03410263352836943	0.002338614118057237	0.005479435881557121	0.001565328111472538	0.00552653807317974	0.001017000412805814	0.01203394398606003	0.001034710369517878	0.03013166494303157	0.0030764154573363	0.02495487286575915	0.07172092182124855	0.09038993127113994	0.04796065710304982	0.04237114796433068	0.001298905583504631	0.02747557112694992	0.02228788449359028	0.02596054502369631	0.0467413675013246	0.04393675317240143	0.001438096431651427	0.04809022530398491	0.001422524181644026	0.1025061494898016	0.04020222504753038	0.04210786440143259	0.001088318171664242	0.03065530354683945	0.1014277924566911	0.1034861493534564	0.02170469224909469	0.03249510272766412	0.002205274720222522	0.01366787495319354	0.001368787034977111	0.01923534413515983	0.001406827395807722	0.08278227740924583	0.04642254497938905	0.07074477680759533	0.04889477529772408	0.04438918120280623	0.03288663507696642	0.04172332765978076	0.0010164267543652	0.01230054127777842	0.0314592054476388	0.03388489638109722	0.1070299829975192	0.1059826827380659	0.005574040914171873	0.07122246974712809	0.002362042354691797	0.0479977715746164	0.001063213784906997	0.02247049726956665	0.001022551855469304	0.02884848801441165	0.001042599710778649	0.01583285980776379	0.02104186785006294	-0.007355396120282447	-0.008251764724390178	0.02304101835995769	-0.003888017930335743	-0.02083468480517587	-0.005878866703730255	0.004093688987094111	0.001115325302932499	0.001200894836570269	0.001013506762971746	0.001018301764412961	0.007509993589623289	0.1191705284829277	0.1374268666129559	0.003554206536045928	0.001078438413995821	0.001165508868551815	0.001542727606019328	0.001090933902030267	0.001152831768970022	0.00113593234909971	0.001003924929439479	0.001007870575068783	0.3637448779136861	0.001071585111527008	0.2568316217145708	0.01774929323637696	0.001068474976413494	0.001173805223799726	0.04071168560482069	0.01522701328301493	0.02138976199391256	0.001010314753967485	0.01479204865971167	0.03510715598233317	0.001021602355932561	0.001233579275231208	0.1938327802917662	0.02362714521519941	0.001024281572233278	0.001051057869104336	0.001044474103941611	0.5258227104787448	0.0295757924603665	0.001342659778151454	0.001010263164313489	0.002599757809816619	0.001436942185719719	0.001989808044135262	0.07385405260730908	0.07877952319155246	0.008579253544244799	0.02091063914860241	0.1177483240196811	0.06633496913209451	0.08834812026199015	0.02238158169677261	0.009173001663449764	0.002222200279495238	0.006089838504201981	0.001680667773373296	0.002483525273044105	0.001730178438393435	0.001018719597469571	0.001052799052518471	0.008561770210732065	0.05613778187489312	0.04854567660046856	0.001126481105607386	0.01216947615928225	0.04005892096000024	0.001522384763484196	0.001474045823646693	0.037989043550556	0.001094667436660175	0.1152460189554454	0.02180731868964228	0.001253321640500265	0.001350165444749773	0.001427854222256544	0.04059022304231159	0.04637430997283708	0.02593273389460456	0.001021155933052977	0.04307247997504085	0.09830851077361406	0.00594787495774742	0.001116659190476627	0.001075024417033417	0.001026197747045318	0.001050771870544374	0.02236917595666879	-0.005276442445090329	-0.007282695813748787	0.02343111035152219	-0.001543186273683825	-0.02015334817722403	-0.00645365758115338	0.0044993364545317	-2.892159112734637	-2.954397288928861	0.06593044214035043	0.05386374815534871	0.01482353758517601	-0.01314382495858606	0.2047605402593516	0.1141062784176629	-0.398216717734039	-0.1913399832925409	-0.09635935766532892	0.00802670650618938	0.05129721407437932	0.03564071604560137	0.05221514059685671	0.08765895710188172	-0.005700796436673419	-0.07101066390602898	-0.3142031088440334	0.01948687254845268	1.40841369624026	-0.4082144100825159	0.032169128226819	0.01790415806447491	0.7478281281922798	0.107347874149525	-0.05371885898514464	0.02672105506202745	0.4249779410499626	0.1971754736305077	0.007180709117463289	0.01434929635644466	0.5800492825374787	0.4061837150291873	-0.01390832526916984	-0.01072740214043585	0.0404314925931362	1.16779901431217	-1.464031045360253	0.02420326646529945	0.1086012566162982	-0.3691948887051023	-0.3683773814897062	-0.2507492435552969	-0.4111249174654432	-0.2359502108779774	-0.3332619278407606	-0.3853972138702468	-0.215238447017153	-0.04113045115290435	-0.1424154901515873	0.4526144454663018	0.3241776027439687	-0.07684660597702682	0.03371236774709427	0.01130500340262273	0.02139178403037814	0.02385597293325313	0.02549798858396219	0.1199747226235688	0.4428416087809647	-0.7473178729567713	0.03293765138746556	-0.06732838419448797	-0.5135759777212584	-0.2952993035126852	0.02968475968064242	0.08278067350830247	-0.05172194910876488	0.1816290529126354	1.161370340101237	0.003885333008869606	-0.04423825731034055	0.006217143638066262	-0.6982557956772764	-0.2860730717734953	0.2756378801809566	-0.3450335281364807	0.006922065703328924	0.4112636276861243	0.09645592805638423	0.06956514449589177	-0.0592634286619474	-0.1699100942200143	-0.2032730124590008	-0.1120791373517638	9.35853841700831e-13	-4.727295055263741e-13
0.3	-0.02994606840175437	-0.02955832395457719	0.03630742155296158	0.6074413568804993	0.9374441405619548	0.009053968985073581	0.4484872918628004	-0.01317199812741368	-0.002681176826067707	0.009025295556936248	0.07681113641181515	-0.05687729027945666	-0.0006203856128665111	0.05255598135502613	-0.07963396769414821	0.8888011876812387	0.08741515482966193	-0.8888011876812368	-0.08741515482969811	-0.1149789913677857	-0.1080471223956164	0.007796339501992486	-0.2505269284217321	-0.06371452225875548	-0.03161698148810795	0.1331451623321313	0.1568449383349545	0.7133583287598226	0.6292391719343134	0.06785166735356934	-0.0571249621020316	0.06564438523699956	0.0188120158263652	-0.2104872788757486	0.1660382319159276	-0.6674561972950267	1.247211607482724	-0.08244173014019407	-0.01692744630729342	1.628390179285622	0.5731921026117318	-0.3903151869647114	-1.579832265424082	-0.1086858078805361	1.139467270472938	-0.2501500809392053	0.05568020408466027	0.6641432927044002	-4.831075371594248	-0.5780339820765938	4.831075371594247	0.5780339820765882	1.674634046253704	-0.5322094843436475	-0.1537561542942119	-1.28057461756313	0.4817165009847181	0.2838413340679578	0.6318217330761213	0.7985395872656582	1.576868475124454	-0.3173534121821703	-0.02223981004424867	-0.8766043591437944	-1.1084011551305	0.1652507890265756	0.001112476116408075	0.01824573067981514	0.001190578260977903	0.01542197081598945	0.001013751942660613	0.003829953974011601	0.00101872046578545	0.004470014730751069	0.006736955286638957	0.0530809531774744	0.1160140293955623	0.09389825266603934	0.1395546442012296	0.1402949844828383	0.004696098206634706	0.01080216058681846	0.001566760783097378	0.02736077312164247	0.001169446369699624	0.06636582512341112	0.00149511644508624	0.04965479036209346	0.00110761627549337	0.03699634240591183	0.001144173288143679	0.01473483880442174	0.001123317948074629	0.02144013885568935	0.001004609820698078	0.00624173984669277	0.001088126678177509	0.01946380494696147	0.3758223170620827	0.3684745610044365	0.00107205496271071	0.02253605557182206	0.2387510899247644	0.243092124912265	0.01976783946056701	0.03040814292576262	0.001069897640886939	0.006081967477209121	0.00117356005036345	0.009958114934416997	0.03479595443195657	0.05825301000080569	0.01344812948520602	0.08654439821972089	0.02158788307567448	0.02467665082517395	0.001010795985634547	0.01383958268527839	0.01319736605391094	0.0483182191025461	0.03369239301621783	0.04946027437978665	0.001022851432306034	0.003622234762792481	0.001265066517586436	0.01867861761826815	0.1880865117522851	0.18882151366233	0.02135487566868454	0.05934179805563042	0.001025174364799953	0.003855704760515826	0.001053217188119456	0.009137877804232329	0.001042361796186379	0.01414644615365605	0.5044245775992766	0.4968517362043043	0.03971362031915252	0.05698488976260871	0.003285562029066931	0.08846200488592594	0.001010403642380675	0.03222934991403254	0.005926468843911415	0.009578901643718541	0.004870007820961086	0.01038501645443366	0.004788844507587734	0.006981970003105	0.07878131681435338	0.07274360754986957	0.08308476817386351	0.06153098245588012	0.01065814075093783	0.01236393273930753	0.02429770698777399	0.02984955812285523	0.1254380649015034	0.1602554059856255	0.06900884797054652	0.06747432670519954	0.0937231926361141	0.1021075277077482	0.01989461814778106	0.02527200884361861	0.008305924181939019	0.03681384172755079	0.002184692616237688	0.0696897490606562	0.00582202869782637	0.04746371502872802	0.001638916968397314	0.03420890209176684	0.002623628582250734	0.005935264551114728	0.001817295418135911	0.005972485821363401	0.001018172682343168	0.01223790593283769	0.001049580423693031	0.03131956055152616	0.007782329848003603	0.030844733627958	0.06310320661992365	0.0829882277536695	0.04861457110253574	0.04301677091342219	0.001224515766523107	0.02697217032345979	0.0158642047388962	0.02079168537706869	0.04255401942774759	0.0408275546677049	0.001502092112231611	0.04829804339426538	0.001445894004601942	0.1030253370737633	0.0404464981117144	0.04315458634204658	0.001095059648621902	0.03242146193057507	0.1098177079890138	0.1166784568804019	0.02197657842968032	0.03275895626096605	0.001809737219587393	0.013458498818788	0.001359130405483735	0.01917678277605904	0.001415358837635915	0.07595599133419909	0.04333940659073075	0.06830393968280195	0.04748177779027053	0.04692714436956789	0.02888629411013252	0.03851359454424522	0.001019996998167045	0.0123904622177059	0.03944879488964859	0.03863615012416272	0.1034551244205781	0.1074575783234406	0.005910955903644662	0.07185613796369647	0.001789085049618372	0.04765979488033047	0.001070830147494942	0.02074758592944633	0.001024919291090948	0.02677360316777412	0.001047986586955683	0.01469594418922686	0.02270735340838463	-0.005239187370634682	-0.007317686140724075	0.02336559292218257	-0.0008951588415177045	-0.02009432332491826	-0.006328093579056002	0.004375641775348263	0.001114640113305826	0.001272477337551656	0.001013152326554875	0.001017942555439148	0.01077219474735969	0.1223765740181231	0.1383735183052902	0.001312025986502662	0.001064658697297045	0.001158481025132168	0.001449213884430895	0.001082566882784785	0.001192922964463803	0.001203511617828159	0.001003820581295031	0.001007709013339379	0.3614735629328249	0.001071326504613632	0.2720498051886921	0.01227154987416366	0.00106773351977456	0.00117645490428204	0.05520036506120958	0.02391805556754416	0.02157990086275946	0.001009826516185168	0.02133903834905284	0.03640735574977465	0.001020080502934793	0.001273477333740963	0.1992692313580624	0.02815418460611347	0.001023521583753079	0.0010489133760775	0.001052767783756507	0.5408061991384893	0.02149373354998175	0.001251699543737828	0.001010236582567196	0.001059704499605226	0.001052049219492184	0.001078515769190517	0.06630462278024624	0.07309760840987467	0.002245371145833245	0.01619114576051485	0.1138939147242212	0.0664617232539771	0.09049199466673434	0.02825046590874916	0.01602801274687218	0.002371789627313026	0.006927613908361992	0.001890018117257945	0.00325578822596032	0.002348322503106286	0.001019957172186271	0.001074874176477831	0.01609505774156657	0.04846470833423372	0.05009655054073686	0.001156421259713408	0.005825087177600594	0.035369785278861	0.001606536413334029	0.001469213263765513	0.04282204988029958	0.001107851329414566	0.1270722194734015	0.02264534458472912	0.001471908933617133	0.001347594476924784	0.001422284938297058	0.03873627522048131	0.04522591625171394	0.02281050444694788	0.001025793662801323	0.05350649845525449	0.09833791920400449	0.006520868140634077	0.001203881331543367	0.001081969047535285	0.00102839901908083	0.001055993498329812	0.02454192769256312	-0.003104351083759723	-0.006401102720545755	0.02365740876973987	0.002421713963383976	-0.01932444941850906	-0.006714538453333538	0.004595747224008472	-2.797423555391696	-2.732919718533232	-9.825967192920009e-05	0.05168683707828996	-0.02526903381641499	-0.006180914662785967	0.2484530724558728	0.07104914613023273	-0.3420611068228098	-0.1964318501380197	-0.08222433704576583	0.009778836755754444	0.04965885050867926	0.03898702572221098	0.05872800523803365	0.09676144979368496	-0.02063317308036034	0.007385871046367198	-0.06934265879097638	0.01026210196114763	1.414889595072147	-0.5041419517576423	0.01135328811651881	-0.001151941976969937	0.8906221407721939	0.2188422066828224	-0.03645400665615203	0.03582291868415596	0.5143765019005281	0.1567431446789231	0.03895348841571888	-0.05381154728999669	0.5979731309474098	0.414920283781797	-0.009667586269725087	-0.01120932900606535	0.04953920279986306	1.277406472327819	-1.171746186427856	0.1253965465346617	0.1228717899115556	-0.2296132045351142	-0.1815354462441557	-0.1472672806423685	-0.4524307206127837	-0.2356608702188405	-0.4220251865253793	-0.4044822206971973	-0.08031802036822963	0.06078023138520197	0.06183946915852487	0.493649293293464	0.4895376210435322	-0.05417431019532892	0.03711795990910166	0.01071899195000677	0.07260634891766939	0.06846042942403321	0.01184156167075787	0.122111382083573	0.7362703525887158	-0.7357146640747879	0.09591212482174633	-0.02409216043923455	-0.5205894839952381	-0.3273988348019458	0.009764773664992982	0.008597289413066388	0.2527074179364223	0.1704987624700646	1.469543751920619	0.04535955865550392	-0.004862620623999043	-0.0302873583868664	-0.6628757390535107	-0.2090154109910042	0.2295202513057866	-0.3052630226645104	0.02128973784711662	0.5362749810061319	0.1984498507599029	0.05534667925271731	-0.01184761713689189	-0.1735915427596234	-0.2104955652736395	-0.1144997479152182	2.192193514271287e-13	-2.284170396122757e-13
0.31	-0.03192502139528842	-0.02817085964820745	0.02952886589252837	0.6199416681713616	0.9364868899383689	0.008857462005508259	0.4634084117936886	-0.007861512054524128	-0.006246473314610636	-0.00658354449720691	0.07585653305589236	-0.04538323117863569	-0.003255220706050871	0.05349565208153182	-0.07281498920188818	0.8381864777008273	0.08237679847876654	-0.838186477700763	-0.08237679847867796	-0.0981594147152301	-0.1134449794137593	0.00627610212465434	-0.2630389886841841	-0.05883219611099224	-0.02872297791686238	0.1379780919145487	0.1652595604361115	0.7289327186601019	0.6259692967896385	0.06808657406888381	-0.06586776549247805	0.0552862656211837	0.02088180863388437	-0.185274905626263	0.1110321097524324	-0.6866529751194088	1.253212381449134	-0.1088487586068042	-0.02221101284370937	1.355340856080654	0.4877238885998991	-0.31991868918021	-1.544703919927323	-0.08167241915289401	1.154978090272735	-0.2762099591077871	0.1315676945859001	0.697959685148135	-5.289774901864024	-0.4349382965898249	5.289774901864014	0.4349382965897049	1.690041790352532	-0.5461835488519332	-0.1494075447968433	-1.219337186723945	0.4939011490736421	0.2951510880712543	0.3535624914723527	0.874546676925721	1.534321121145219	-0.3416138823513421	0.07769910292704194	-0.8665119243090219	-0.9649324458080811	0.2544953402354518	0.001113335508912214	0.01866358150773398	0.001208749858205444	0.01592322916616541	0.001013279673525409	0.003837211367569719	0.001018207495636222	0.004360742461960346	0.009506563714103446	0.05551919578873697	0.1197549163464174	0.09470003679146899	0.1388111474746381	0.1371922250220442	0.003016788135842798	0.009336644174268615	0.00131838917514669	0.0266188456172332	0.001162235621778015	0.06650313751476852	0.001436423078000477	0.05014308509255661	0.001096332434132063	0.03739714704757769	0.001252600927714751	0.015369541733607	0.007526982175750729	0.02731262215350924	0.001004184586683661	0.00613829424116333	0.001048879624841824	0.01913071701628088	0.3736120027083104	0.3698141846303585	0.00107093977784438	0.02268448666140637	0.2525918313221829	0.256919556877086	0.01476512985055063	0.02535107212616966	0.001068652807655833	0.006322164297588657	0.00117327288641846	0.01006315781014445	0.0470427057772476	0.06716757466701823	0.02007211670828404	0.08869565099119824	0.02152352467531467	0.02433593069173183	0.001010256460339317	0.01421496851910286	0.01928110129338608	0.05396841377773809	0.03473491124311229	0.05047130570471214	0.001021232113548429	0.003783656770966375	0.001283600435946234	0.01861540762151376	0.194021035423437	0.1949265355400035	0.02561392549003854	0.06340758058739916	0.001024098873200918	0.003731682575833197	0.001050479737249356	0.009024851193962785	0.001044792739878015	0.01462798835563781	0.5187809136631155	0.5103977752974893	0.03082042222053834	0.04701997789348635	0.002287962141780963	0.08977072785327733	0.001010343897551569	0.03344678861937583	0.003573625656515289	0.007752513028111055	0.003006952840173046	0.008890839650428528	0.002979452423907722	0.005816703505573011	0.07143456758577547	0.06796714697097996	0.07739836745272374	0.05911119507340938	0.006439791848199916	0.009213461395194914	0.01959181211208717	0.02603037774047126	0.1199795074014242	0.1596033045558196	0.06908330972280416	0.06863204854157855	0.09409564962083219	0.1035917186454415	0.02591315788034816	0.03087243220447102	0.01484159331747077	0.04301766443896421	0.002240657965345914	0.06909691332507283	0.00590495783840049	0.0474474177033827	0.001711422758310227	0.03419919880572895	0.002777052422416268	0.006314598530744669	0.001971339170143419	0.006588972805126971	0.001019203047868921	0.01240380199820651	0.001071018196650969	0.03236332745178572	0.01689963469152704	0.04114250209894541	0.05494379949827576	0.0757358843246147	0.04957175566666358	0.0440293881295199	0.001198250518396184	0.02658814521246026	0.01069685053993178	0.01653965166232394	0.03799137301856098	0.03744592043868374	0.001593306062011893	0.04855089267007111	0.001442760963840812	0.1033875297425026	0.04249012562773878	0.04590575701725021	0.001104639775498345	0.03403702832495967	0.1183894137543439	0.1316214401311238	0.02272453541312302	0.03349372584074527	0.001586858370167637	0.01340636955134944	0.001360092183252622	0.01912578753023487	0.001412509786820917	0.06944204545873386	0.04096796371776102	0.06657580979498927	0.04589178625331519	0.04878239584811316	0.02539799357464674	0.03574126951564115	0.001022401450817625	0.0124331303370462	0.04783282516493932	0.04407226254828882	0.1018299089750118	0.1093188064428872	0.005787021251090915	0.07199932215053609	0.001486880502463803	0.04757581733243933	0.00107620069477338	0.01899316101949645	0.001026671249273705	0.02463656997825051	0.001052055284617811	0.01353328439938954	0.02500471212525885	-0.003017840332740092	-0.006396694400263338	0.02372473861916475	0.002933427410964292	-0.0187534950946602	-0.006816941076287412	0.004390726545653574	0.001113883394991529	0.001189761808611041	0.001012480068630525	0.001017446095072434	0.01389792105501548	0.12764226270765	0.1370736212069816	0.001197126145411771	0.001055084886146274	0.001151550789145234	0.001312641541168789	0.001086293100116043	0.001511564682339858	0.02535478257998581	0.001003675612842158	0.001008293599071409	0.3756419606638551	0.001068469545162816	0.282850231848417	0.0066830263409463	0.001067038472858864	0.001170028434127313	0.06705985819460281	0.0302798108194942	0.02134229443733139	0.001009583677886012	0.02989606995891971	0.03555594415491531	0.001019095261455609	0.001327809696241742	0.2080972903996636	0.0323224940722071	0.001022520938019799	0.001046544935653824	0.001042716045177481	0.5621998280908606	0.01947178210775724	0.001234867285415917	0.001010319910442325	0.001114016333351767	0.001040544375942365	0.001072423998609312	0.05791662520282868	0.06703022204844605	0.001649108356137431	0.01272774554813226	0.1102617582982116	0.07151911115149477	0.09816973247094621	0.03644061886827812	0.02690247729838537	0.002237667742486365	0.005199962316534367	0.001699912981924651	0.002668275802718651	0.001949133489433759	0.001020544619672344	0.001108950289975193	0.03588076694520213	0.04146744674226029	0.0512887011707152	0.001183143459160454	0.004431106679915963	0.0301833368630588	0.001757713609121806	0.00141434753936371	0.04672517852421788	0.001120334290577831	0.1339093483410486	0.02434472066097344	0.001254810046060798	0.001372517655672292	0.001398755377792608	0.0376218802163837	0.04288923013787868	0.02024148569317929	0.001024151025905578	0.06162310858283614	0.1005956483657258	0.004922391983127731	0.00114432073110861	0.001081640580798033	0.001028575508152638	0.001056541243548873	0.02767229838829037	-0.0007272846940277704	-0.005472176003575946	0.02413774819568324	0.007171384421509875	-0.01695590340532515	-0.007387710671882538	0.00424179477327849	-2.785232154502526	-2.563081172300834	0.06264390435767857	0.04807728411734322	0.01373176777381717	-0.01344457750393936	0.2423818944242513	0.09787321627687254	-0.2787816140164089	-0.1049389315761393	-0.06901409617662552	0.01754448908796103	0.04784509474467905	0.04078215270917837	0.06795973223471827	0.9983532344702712	-0.005174567222170034	-0.05257220099468714	0.3525041962576817	0.01691720066085378	1.345671714991961	-0.5118960084794901	0.03009358472606303	0.01617943150261697	0.8940203347825406	0.2153451011831565	-0.03124102057928619	0.03917625780529563	0.6111646367483369	0.05115064268757902	0.003986160898720521	0.01766325694246049	0.6252613127763584	0.3998134090810867	-0.01381490360059396	-0.01139971196240467	0.04718267715658035	1.437925795038607	-0.8227677215625944	0.1391288935319307	0.1219551623058609	-0.1364186659932934	-0.1154196186538802	-0.08692645377779129	-0.5040566695919624	-0.249925222629211	-0.2284679284972743	-0.3616964479037025	-0.05009769239681294	0.1734672987059532	0.2363207926344565	0.6171115402889283	0.7361120409451306	-0.06121007388883039	-0.03760895493495176	-0.01076170449975426	0.01788340748731763	0.05525358136618976	0.01801463634962966	0.09104509673784154	1.292670597294655	-0.7159887594812634	0.1079615176805762	-0.04343507547725827	-0.33992178442677	-0.3504276933195191	0.0375045194044937	0.05365126772910073	0.3008591901162226	0.1519715112282748	1.516132989750149	0.0991661731637298	-0.005686035733717646	0.007763193338605162	-0.6383734316501195	-0.1398162666287709	0.1420922038423197	-0.2536978812285428	-0.005618359240476953	0.5459892555037206	0.1752971494261833	-0.0234337480445897	-0.003482026080514794	-0.1771705132390051	-0.216779457161354	-0.1179449435103951	-1.618001368784438e-13	-3.604666633333623e-14
0.32	-0.03365099822634107	-0.027346132152345	0.02260640124181507	0.6325128391230955	0.9352703580998791	0.00861300746504633	0.4755842499679305	-0.00344114482205515	-0.009023042180130243	-0.02192414632830792	0.07518893690957872	-0.03386505766324509	-0.006132445214043523	0.05517361031393739	-0.06570862840420313	0.7830475240966083	0.07861036872734625	-0.7830475240966044	-0.07861036872737821	-0.08116294543886006	-0.118947225964263	0.004825864133537894	-0.2748636671923415	-0.05385345086817542	-0.02571012556909102	0.1405923783225501	0.1741391087533186	0.7439709835069629	0.6223070489751082	0.0695752084091448	-0.07434631269647386	0.04631154276543113	0.02401767398618498	-0.1598920462991929	0.05349086986595046	-0.6962379953641712	1.261383539657015	-0.1342979735217451	-0.02651695848653446	1.079333827904227	0.3951683344912798	-0.2325696625922697	-1.526184620775169	-0.05128436595168393	1.144290153410175	-0.2986279629926698	0.2033377052120982	0.7216197537443665	-5.735924096355275	-0.3236486621811345	5.735924096355276	0.3236486621811281	1.710012571018352	-0.5530873908148586	-0.1397562770494508	-1.143098266705237	0.5010003199932409	0.3076110893725135	0.1880930982170288	0.8915248305047218	1.469643464440973	-0.3958279461545903	0.2285057150278751	-0.8237531218996661	-0.8317218031155486	0.3784652979867062	0.00111338660909771	0.01907811834852955	0.001176470104237074	0.01637376552218531	0.001012707358460443	0.00384481442450822	0.001017702783671426	0.00424570241207072	0.01243631724757957	0.05799231995837979	0.124103399858798	0.09602702773793932	0.137843009608305	0.1347135356288817	0.00211257501238279	0.008538031987231581	0.001189305763479541	0.02592343255148358	0.001155165057406037	0.06671393185637885	0.001338791814744348	0.05060859223966382	0.001092555862993325	0.03780415046112321	0.001466086752816057	0.01608897648162287	0.02247124032700565	0.03981956403948025	0.001003899555885073	0.006035876118683811	0.001029554252413262	0.01884098605234892	0.3767119164814653	0.3758293811743888	0.001068953375323093	0.02282426127876134	0.2651859332148839	0.2699070575538144	0.00942794323850327	0.02007774675569891	0.001067682968569233	0.006551989345595392	0.001169915521252472	0.01016208185222267	0.05886446622253255	0.07616800754282096	0.02649082824227891	0.09093003531526828	0.02137576490429874	0.02406081040253721	0.001009865351080556	0.01462154803588184	0.02648262987352697	0.06045155590968441	0.03488554756973129	0.05059703767887259	0.001019929980104461	0.003915062943412308	0.00132003126560815	0.01856175666177015	0.2010035079015482	0.2013713412815205	0.02979735810045418	0.06736960996731339	0.001023060819953899	0.003605845629437082	0.001047926854122833	0.008909809186053117	0.001040979650900351	0.0150983684880702	0.535185736227055	0.525732741079762	0.02506285176970077	0.04049890464802251	0.001778200202788044	0.09130019968619323	0.001010355723549592	0.03469523738133474	0.002410307903462919	0.006835445375439572	0.002061088266000142	0.008114229998194205	0.002063564980524475	0.005220632228675155	0.06353802380504127	0.06263856867062949	0.07149393934958907	0.05649990567614558	0.003986571032562311	0.007386597249050261	0.01544833229378697	0.02256877732142995	0.1152366853812113	0.1592535436013597	0.07136521964990448	0.07099773593558151	0.09758092767059372	0.1068603850454995	0.03289564666235393	0.0374277628782166	0.02339139934194516	0.05123378494289085	0.002201750245306044	0.06852920284360121	0.005089813089677549	0.04676690533091194	0.001652719365778617	0.03403162689492942	0.002560962341189001	0.006585391910390158	0.001849066383875624	0.007085889729244191	0.001020011846438116	0.01253173835680756	0.001098776342148946	0.03322852445905601	0.03096203552532566	0.05608589068259134	0.04720634488004823	0.06864375780989859	0.05063495884266984	0.04520300525242629	0.001198481198212432	0.02628902453583519	0.007340349376388191	0.01379115918026083	0.03309913391440503	0.03378900715489432	0.001714461557479343	0.04898212253967608	0.001413769684897888	0.1038945628929054	0.04538627790076018	0.04923841960452671	0.001115671573329769	0.03544803205514589	0.1261504860816418	0.1469427185057608	0.02392772014917182	0.0346937160419937	0.001366772000123632	0.01334232205730585	0.001373032154940981	0.01908554418380465	0.001399323304173336	0.06321932279008922	0.03917262182026192	0.06544350034955772	0.04395244892577625	0.04978023163338146	0.02232868965121953	0.03334971895497869	0.001022781401417686	0.01242085012798798	0.05597810065190289	0.04945677026784687	0.10184249465012	0.1109935488378538	0.00493145415292152	0.07145298488003234	0.001305798425619875	0.0476194716923572	0.001078720652037648	0.01720663418415094	0.001027635105309298	0.02244064633358029	0.001054362755414488	0.01233879064949201	0.02785741216136921	-0.0006926803936189892	-0.00547041267546274	0.02416468013545144	0.007376069800541662	-0.01672752167578581	-0.007428671721064118	0.0041597865019381	0.001113126676688682	0.001107046279666018	0.001011807810704767	0.001016949634711167	0.01702364736266915	0.1329079513971769	0.1357737241086726	0.001082226304286787	0.001045511074959435	0.001144620553163954	0.001176069197906929	0.001090019317456693	0.001830206400214095	0.04950605354217528	0.001003530644409591	0.001008878184825287	0.3898103583948347	0.001065612585717801	0.2936506585081329	0.001094502807742901	0.001066343425952191	0.001163601963981365	0.07891935132799871	0.03664156607143809	0.02110468801191097	0.001009340839589374	0.03845310156878737	0.03470453256002354	0.001018110019962211	0.00138214205865128	0.2169253494412633	0.03649080353829694	0.001021520292284287	0.001044176495227002	0.001032664306609417	0.58359345704323	0.01744983066551913	0.001218035027092586	0.001010403238329956	0.001168328167104049	0.001029039532404403	0.001066332228037444	0.0495286276253902	0.06096283568700961	0.001052845566410678	0.009264345335738985	0.1066296018722167	0.07657649904901341	0.10584747027516	0.04463077182782919	0.03777694184999153	0.002103545857659381	0.003472310724703328	0.001509807846586834	0.002080763379481655	0.001549944475769025	0.001021132067140931	0.001143026403548244	0.05566647614882548	0.03447018515026817	0.05248085180070342	0.001209865658594207	0.00303712618221547	0.02499688844725137	0.001908890804912189	0.001359481814962408	0.05062830716813562	0.001132817251747619	0.1407464772086987	0.02604409673726786	0.001037711158520973	0.001397440834403479	0.001375225817287621	0.0365074852122992	0.04055254402407268	0.01767246693940321	0.001022508389014551	0.06973971871041851	0.1028533775274485	0.003323915825612807	0.001084760130671935	0.001081312114057022	0.001028751997237356	0.001057088988770398	0.03080266908401804	0.001649781695705293	-0.004543249286605666	0.02461808762162551	0.01192105487963519	-0.01458735739214187	-0.008060882890431728	0.003887842322551162	-2.830979325893777	-2.283982279616836	-0.0007610571390860169	0.04154243831793263	-0.02519990213117452	-0.007334470926245538	0.2554293841194482	0.1760905103487082	-0.2172470932966373	-0.06305100344275871	-0.07292144931932498	0.02447522678586864	0.0451013337720052	0.04022677999502065	0.0756743689782865	1.423653167465973	-0.02042767643279899	0.01605726455605638	0.8657719247249048	0.008530807481496908	1.246903337414516	-0.547392865277921	0.009278933500458155	-0.002375708686230282	0.9077957827226816	0.2354685172971479	-0.02333403781623038	0.04206165527670455	0.6809659932453624	-0.02031672574057316	0.03295032217585705	-0.05189976743786396	0.6659299037321135	0.394169653396319	-0.01003053865587658	-0.01161240860233728	0.04730678889987745	1.635191810139702	-0.482978461691932	0.1695463193790099	0.1290738010568273	-0.04774901197214885	-0.03802201602298925	-0.03342823657391653	-0.5628542647816714	-0.273961273191993	-0.157303746536202	-0.3329662281339001	-0.01984992532890362	0.3023733429088967	0.4187345616313246	0.6846307559418141	0.8919971798236188	-0.04914925937187656	-0.09572504951354607	-0.02085473300488279	0.05089822891715781	0.04454641747937005	0.004249620116584731	0.08639740325922395	1.665394374619389	-0.703671281129672	0.1281121061584334	-0.00711127396940719	-0.2198812373306646	-0.3824546457644428	0.04544089234083579	0.03756538540571673	0.3690058003422172	0.1295862300245048	1.545202776685017	0.1384036830302701	-0.007246264857344888	-0.02813699264934085	-0.6046310975663006	-0.08985132245903543	0.05803711241894259	-0.2291081292171482	0.01030007219903436	0.5259540400872893	0.1611527058728263	-0.08255761216556672	0.01367876509646676	-0.1800119278799138	-0.2222736563390244	-0.1208665399675192	-1.290120102380293e-14	7.430987646903391e-14
0.33	-0.03512913244700609	-0.02713160407417845	0.01565276779483378	0.6451764435770334	0.9338045226774081	0.008328934771922928	0.4850048310354496	2.017271622466388e-05	-0.01078983370030692	-0.03714556610203231	0.07486386659328258	-0.02260883995368227	-0.00920635839973899	0.05757330320429675	-0.05843509308678885	0.723537870402268	0.07584570453703253	-0.7235378704022224	-0.07584570453706405	-0.0639557349804597	-0.1244908197461204	0.003496346814618896	-0.285857522065959	-0.04882256303289915	-0.02257853191747292	0.1419114766912476	0.1831260247560197	0.758293629452693	0.6179716575126649	0.07249473859601556	-0.08217696188497389	0.03852397102189706	0.02858791640612542	-0.1381071595197747	-0.009828571445504752	-0.6919475161318349	1.27170392999459	-0.1588161523443791	-0.03025135485715059	0.8081575043489109	0.2986930387721923	-0.1148987639186772	-1.51710543705214	-0.01460821375023988	1.10060883047068	-0.3126437941839279	0.2746521123068892	0.7298314334578471	-6.16113713409212	-0.2307231616274275	6.161137134092178	0.2307231616272962	1.730091947151959	-0.5545238884754561	-0.125710014281826	-1.056623315195695	0.5039235661172483	0.3180991283568088	0.07050351698738272	0.9074442267799977	1.396438993485059	-0.4692087591736517	0.3406585429043952	-0.7341289488514782	-0.726341380996944	0.5416634132297267	0.001106598428707829	0.01947088769272831	0.001138960354970836	0.01681847108719623	0.001012042013683863	0.003845129189103717	0.001017153958662309	0.004131645469096769	0.01481914808924768	0.05999210706985249	0.1272028053770957	0.09772383297008616	0.1361477352561571	0.1324429137163431	0.001604504194149669	0.008073966755500133	0.001117722101878139	0.02522570526386185	0.00114863344664339	0.06701968268637525	0.001271716124422746	0.05107925908472614	0.001090554313835303	0.03820766348689299	0.005019311835265078	0.01963106169902103	0.04637557478961241	0.05678113183645404	0.001003696089236363	0.005931072593140747	0.001019797110039674	0.01860444575929013	0.3850313568781429	0.3869925606639837	0.001066101219557398	0.0229524556855691	0.2765788835339961	0.2819549766822088	0.005393288822194143	0.01602106200504706	0.001066886234654405	0.006751448287862422	0.001167742011397041	0.01025270754637364	0.06933958060202476	0.08506453656185652	0.03305930264387778	0.09350095255526948	0.02114512498531887	0.02377010121354775	0.001009643183291554	0.01503445569954032	0.03402542588270074	0.06717239945279702	0.0338095780446953	0.04955402045568243	0.001018933029927777	0.004011718173434506	0.001309506231949094	0.01845460700067036	0.2088793247516804	0.2082633063617668	0.03378323454900849	0.07112944151356561	0.001021939979896164	0.003483557753449819	0.001045306261378332	0.008792319821390079	0.001037441522418796	0.01557821007774877	0.5531101405118457	0.5431142468926773	0.02055335071304052	0.0358737946358555	0.001509190302706751	0.09287995032871359	0.001010447626935043	0.035931956157935	0.001792636002852636	0.006361963836077379	0.001556317892893462	0.007709805322337158	0.00157669669013012	0.004909285602716335	0.05550649390813706	0.05696642483243033	0.06541040566016197	0.05360654001283095	0.002555216689044272	0.006320387324420815	0.01175081553899027	0.01941285317018507	0.1107409647832672	0.1585818390299164	0.07454167076316123	0.07432664364489558	0.1024776275994346	0.1116116598648294	0.04147383330705747	0.04548186652794949	0.0327520933531239	0.06042018318404834	0.002129852499317824	0.06802082951099878	0.004123521807652636	0.04587427486954979	0.001530679428359453	0.03378602178168658	0.003061198547790109	0.007598812378463153	0.001748283215415415	0.007683439002441488	0.00102059142785969	0.0126216345424583	0.001143920796786778	0.0339045153547624	0.04569830092927223	0.07104820175640908	0.03987506774085171	0.06172450697316013	0.05165485894229934	0.04642669314478398	0.001193019168043846	0.02607307326859413	0.005031424664891274	0.01194649505489582	0.02835595073736782	0.0301862684506108	0.001755166009664314	0.04949303277228479	0.001424260701771803	0.1045829384275647	0.04881082856866351	0.05298601760222051	0.00113769089624743	0.03662959458869672	0.1324488454159441	0.1620183098821083	0.02550914986090652	0.03629150833684823	0.001214966421955674	0.01335386132730582	0.001360095928831161	0.01901986531611962	0.001388358252837852	0.05727136298563876	0.037832760523778	0.06477817924441701	0.04101492837079841	0.04942263541011125	0.01935389689385956	0.03099845595213474	0.001022307643042477	0.01240042461660228	0.06347263892284026	0.05447572929885964	0.1025207547455185	0.1126244165342623	0.003912377197658435	0.07057503646054424	0.001215872737370375	0.04779350566016702	0.001080280493930347	0.01539573675533686	0.001028032519126523	0.02019285165833825	0.00105579171154386	0.01111544424549676	0.03064951906974211	0.00165742013316535	-0.004562332408109893	0.02502901801348872	0.0112123075081925	-0.01442592461815494	-0.007737742254250114	0.004169434951384849	0.001088028229294428	0.001093857711447023	0.001010961876863453	0.001016272388305538	0.01773999581490886	0.1307945029403741	0.1316626832171085	0.001067041959872366	0.001041214263829473	0.00113947336320745	0.001223629755274283	0.001087160356417436	0.0146081890691374	0.09549082422783328	0.001003445173525164	0.001010288682593576	0.4141721934314237	0.001061033821360176	0.3019180220690101	0.00108523659419873	0.001065814465324003	0.001167066678614404	0.08584348638065468	0.0439801377422498	0.02070261050575667	0.001009472157600491	0.04632031742175199	0.03071951069934169	0.00101771393658152	0.001227796816383852	0.2271853177601046	0.04000927888990401	0.001020141586058341	0.001041226703039455	0.00103468517859973	0.6059139554054225	0.01381734254803069	0.001237443163000124	0.001010661749425453	0.001129134006675552	0.001029621240371984	0.001070158090782081	0.04187356842631639	0.05465631018538772	0.00105201745645738	0.006417640999561415	0.1022249077634939	0.08049388593460001	0.1123073139283399	0.05748668666193078	0.04827028164339832	0.002013378659396966	0.002793043765406619	0.001313359500264527	0.004858612530254791	0.001721899265907707	0.001021247549596718	0.001231447695522478	0.06938035511428743	0.02817777734791794	0.05326926856288667	0.001168263747134828	0.002195736912299512	0.0210902131889685	0.001703473109922707	0.001499261493000672	0.05495801175560257	0.001184137549716822	0.1427591520916258	0.02836286911122624	0.001072964379200209	0.00130360763448697	0.001378372902108135	0.03603100989076276	0.03489604638702528	0.01464170129879172	0.001021227554555702	0.07558123050734934	0.1040086315196812	0.002427379923500954	0.001153868363604647	0.001082405235854838	0.001028187351191259	0.00105743990882409	0.03331910596669227	0.004013631409918898	-0.003669518637959695	0.02622210020501716	0.01448154731868962	-0.01199518134133644	-0.007788300278491422	0.004404357503896933	-2.908115457052587	-1.906955429882246	0.05902625041672117	0.04633338526498878	0.01273395930239115	-0.01348403252113826	0.1542827127479942	0.1509816460531513	-0.2454180832403157	-0.03299947150076694	-0.06779142904885525	0.0366617409698868	0.04846818374498065	0.04021732928588217	0.594939740259539	1.955513531052052	-0.005478981164017105	-0.04323742410275117	1.355568748938961	0.01475031891525204	1.158598449209039	-0.2864257864313059	0.0246237205735723	0.01475203120449689	0.8703345739350949	0.2814644932224576	-0.0334511644010831	0.0399719189731735	0.6653285316967024	-0.1798095680244526	-0.003040736886915828	0.008186142331793014	0.7111646675539135	0.360327360921825	-0.01325753146375997	-0.01180142950664393	0.04879882910627845	1.832488221511442	-0.4435594317298014	0.1495080952273779	0.1192276127346056	-0.04165474948541491	-0.03670271916710875	-0.02603351762618968	-0.5766931743406434	-0.3081125516140988	-0.06799946294252557	-0.2989596961921825	-0.1126553863640408	0.3604390533865472	0.5304621775759991	0.9085350280181086	0.9451240653203132	-0.05035250838840596	-0.08344505546062625	-0.02759585618388244	0.1571524603795683	0.07335677255582827	0.01060821605095674	0.05339969978424833	1.365197134088246	-0.680944659855565	0.1172750716838821	-0.02722649722660999	-0.1508753143565815	-0.3436677895615456	0.05182774010185379	0.08628507941111919	0.3874392806706911	0.1076003049487903	1.466181424055613	0.1795846986731772	0.008632903796945288	0.003391960539697977	-0.5836504722904369	-0.04479906972889838	-0.1276993283220624	-0.2410913498841589	-0.01031958479872714	0.4748213438723263	0.1765046800536123	-0.09265874646510863	0.02371036611757418	-0.1817087120289675	-0.2267438054427788	-0.1234322754328572	-2.28915762407662e-14	1.423700581437189e-13
0.34	-0.03646058864764898	-0.02752756992702582	0.008818274474882756	0.6579542492986942	0.9320950942246637	0.008008904875127709	0.4918149024296836	0.002564673266393957	-0.01120321990970047	-0.05224637712788918	0.07487920230338432	-0.01197977221542559	-0.01231510348921304	0.06062767734876216	-0.05117711726151018	0.6599221715833367	0.07396712577898697	-0.6599221715833359	-0.07396712577902298	-0.04658785796605135	-0.1300155541924286	0.002320407296896659	-0.2960151456399907	-0.04380005316571096	-0.01936031325404201	0.1418979874912386	0.192319710424852	0.7719308287522182	0.612963705534643	0.07609354367908586	-0.08886393633570681	0.03177373843744261	0.03497254679535895	-0.1305564423599996	-0.06860791633879212	-0.6724099699830668	1.284223793201605	-0.1830165790100822	-0.03370839922081924	0.5572318931951185	0.2118049368355182	0.03811139933015268	-1.502062871253712	0.01679683934276845	1.01886015916754	-0.3055943428305762	0.3342739559848592	0.7185078552907713	-6.55713312127451	-0.1464315757264043	6.557133121274511	0.146431575726397	1.742145882221712	-0.5493155237043169	-0.1090407168096849	-0.9758520067890498	0.4993247263726426	0.3249360917344686	-0.0784244155013807	0.9328787637818061	1.332554135200186	-0.5303400492717756	0.3643606943551202	-0.5950181744025903	-0.6242539712986043	0.7413428918524548	0.001090652053577233	0.01985286984479559	0.001113611822840067	0.01727912743955933	0.001011286326884019	0.003848915685501777	0.001016540891432424	0.004015879464108652	0.01638107051259337	0.06127306770472028	0.1281633346866824	0.09880088285835431	0.1334717895396234	0.1296343580834758	0.001342304316045416	0.007813294001544253	0.001079783246414709	0.02454425555447831	0.001142794122642179	0.06744690271053019	0.001261949990181057	0.05156667888423451	0.001088123906379384	0.03860332712833228	0.01308361398574929	0.02723171260183598	0.0792114269761416	0.07866689744294489	0.001003551650300984	0.005827377446082631	0.001015626281141469	0.01837879555315457	0.3984636664733291	0.4027148516681312	0.001062385408402155	0.02307211255723948	0.2867796232177129	0.2929973857567901	0.003329980595064147	0.01389959700051036	0.001066223436903407	0.006924681067882403	0.001168388126133665	0.01034214615003938	0.07808176624850223	0.09355119007855101	0.03991276958037951	0.0966143164305187	0.02083179149788909	0.02341891982581559	0.001009597845525133	0.01541002724581771	0.04162078277266839	0.07380064286996699	0.03135816598168079	0.04717038933401581	0.001018236656273856	0.004065818999892073	0.001227070082398169	0.01827980537555519	0.2175715921557935	0.2155686657371833	0.03752224989667101	0.07462677128705054	0.001020690143639776	0.003364085101461706	0.001042520985149757	0.008675461291834993	0.001036684094598631	0.0160770910717087	0.5722419905268032	0.562210082891498	0.01643147518886476	0.03159739819398522	0.001384206148882324	0.09435244731064378	0.001010622874325726	0.03709894280346944	0.001463300436375994	0.006108201313648447	0.001303676573700409	0.007503379613485105	0.001334651150000786	0.004756113295268715	0.0475403145472696	0.05100233175570043	0.05916718209818506	0.05026964080117272	0.001834106524197483	0.005785383502165856	0.008446217229601614	0.01657476151545719	0.106255223154288	0.1570371479255353	0.07802758758901604	0.07814713409194689	0.1079973065925776	0.1174484641038295	0.05189271684357695	0.05524536451898083	0.04248887342555565	0.07013309818842968	0.002048824407438777	0.06756561065110961	0.003298304940461049	0.04508512396771929	0.001371418056796788	0.03349311844048461	0.004693543953995476	0.009835773031430269	0.001783716751008809	0.008520891887886775	0.001020938848796865	0.01268147465674796	0.001210702875884543	0.0343884969289566	0.05960870846022527	0.08415241923859602	0.03293833778328632	0.05500954914107824	0.05256742984422183	0.04756149867308547	0.001169484215847966	0.02592154423325332	0.003442264391751998	0.01073717836219673	0.02397216849021624	0.02680415747430545	0.001672912472186825	0.04992040905924446	0.001499369729676154	0.1053437716356012	0.05262941350747758	0.05712571484738102	0.001174362661674018	0.03761751872280524	0.1369647435752565	0.1761916654961192	0.02743758738458763	0.03825400846967696	0.001156662434057794	0.01349655584209079	0.001306715836878922	0.01892119808202847	0.001384447374615315	0.05157252116571387	0.0368938890774602	0.06451579553194622	0.03679217886528459	0.04726338564000551	0.0163356249631353	0.02852895438566054	0.001021430156652706	0.01229577022581585	0.07014258476916628	0.05889286870035142	0.1033996340460925	0.1147533193717806	0.00295232822038832	0.06960727645668847	0.001205457492793821	0.04814532577384056	0.001081606890216849	0.01358163686046127	0.001027948682187267	0.01791659968954343	0.001056681429588906	0.009877554448457435	0.03325784596098113	0.004016686784903652	-0.00367715188656109	0.02638647236176277	0.01419804837011275	-0.01193060823174201	-0.00765904402401891	0.004516994555429519	0.001062929781921323	0.001080669143239993	0.001010115943026505	0.001015595141904938	0.01845634426714562	0.1286810544835706	0.1275516423255441	0.001051857615447984	0.001036917452673242	0.001134326173255271	0.001271190312638229	0.001084301395379054	0.02738617173805574	0.1414755949134908	0.001003359702653623	0.001011699180366981	0.4385340284680413	0.001056455057010147	0.3101853856298817	0.001075970380701979	0.001065285504700224	0.001170531393256211	0.09276762143330783	0.05131870941306546	0.02030053299961105	0.001009603475611407	0.05418753327471533	0.02673448883863336	0.001017317853201368	0.001073451574058866	0.2374452860789459	0.04352775424150796	0.00101876287983105	0.00103827691084884	0.001036706050587846	0.6282344537676163	0.01018485443053229	0.001256851298899807	0.001010920260529109	0.001089939846255051	0.001030202948346273	0.001073983953533062	0.034218509227234	0.04834978468376167	0.001051189346502686	0.003570936663369005	0.09782021365477345	0.08441127282018382	0.118767157581515	0.07034260149605708	0.05876362143685848	0.001923211461133182	0.002113776806111071	0.001116911153941547	0.007636461681039843	0.001893854056064021	0.001021363032044763	0.001319868987537786	0.08309423407971459	0.02188536954555179	0.0540576853250734	0.00112666183566257	0.001354347642383307	0.01718353793068349	0.001498055414939429	0.001639041171036065	0.05928771634306609	0.00123545784771759	0.144771826974549	0.03068164148523254	0.001108217599925221	0.001209774434559765	0.001381519986932391	0.03555453456924109	0.02923954875000209	0.01161093565816315	0.001019946720098165	0.0814227423042802	0.1051638855119047	0.001530844021386022	0.001222976596562347	0.001083498357646996	0.001027622705148054	0.001057790828875068	0.03583554284936613	0.006377481124133584	-0.002795787989313186	0.02782611278840817	0.01704203975774448	-0.009403005290532163	-0.007515717666551443	0.004920872685241984	-3.002944934233688	-1.499110911499033	-0.002918495639237669	0.04473259584638121	-0.0245055567807649	-0.007676283379180042	0.111664088791418	0.05213944158394679	-0.3248338373613355	-0.02237250624933691	-0.06966593360137663	0.0487690655806732	0.04845192460657958	0.03865690300890074	0.8873875060379611	2.408492729368072	-0.02020600069110139	0.01823528209882472	1.777594227592072	0.00682330040558489	1.045801326634469	-0.160348915497368	0.004033700895394487	-0.002613126780897377	0.825820682283352	0.3439578444445192	-0.0354284775942532	0.03459443181022934	0.6624459680507627	-0.2884395056491073	0.02443944231510738	-0.06543018776818624	0.7486087627833364	0.3416692988354578	-0.009467493884762968	-0.0114862416406232	0.05111466976608503	1.978057847319302	-0.4132357475989606	0.1480955870008518	0.1151273746456089	-0.003805208621688875	0.001577777269464124	-0.001793372943262128	-0.6212441123269293	-0.3626679828516993	-0.05106252573610035	-0.2693997289036565	-0.1944472319648519	0.4006898904570154	0.635840445567004	1.026509624225989	0.9973005325959946	-0.03851836482644001	-0.07502913760099729	-0.03031437859380561	0.2956062658773533	0.09252713989280259	-0.001761594339429927	0.04799553858959541	1.293775655805194	-0.6628126800910003	0.1103356333004441	0.005773172061451818	-0.09281175065234457	-0.3383291001673252	0.02873410312053602	0.05205691974927804	0.4474256498309389	0.09085855052448885	1.364755624199989	0.2113452506074545	0.01898478514532465	-0.03473468005280838	-0.5548075005669064	-0.00926384389899413	-0.3022935972006808	-0.2527558420579551	-0.006545703655757567	0.4055901141721043	0.260759734107629	-0.1005199289677969	0.04923599492258703	-0.180652421120841	-0.2279651151090885	-0.1237752186212173	-3.319677134748617e-13	1.30813560048645e-13
0.35	-0.03781878376914721	-0.02846450983099174	0.002249801063323882	0.6708682725970821	0.9301436529418133	0.007656117111985215	0.4962637938701946	0.004307872957949137	-0.009904320119263756	-0.06711923744274642	0.07516180093269195	-0.002359949369462267	-0.01521031550470482	0.06419419252575746	-0.04413220542659563	0.5925131491380093	0.0729076914212462	-0.592513149137982	-0.07290769142123678	-0.02915432463644747	-0.1354497710079501	0.001322044360965862	-0.3054265381467176	-0.03886806014304994	-0.01609279962593889	0.140154376128813	0.2017747718712991	0.78500136364962	0.607458846340734	0.07948387596545506	-0.09395099028904919	0.02597172168737295	0.04350253715006026	-0.1436856647798427	-0.1141085560987647	-0.6444756741013536	1.298918992499055	-0.2071101988552245	-0.03628910364396281	0.3363166425540118	0.1382031281796393	0.2218091279251336	-1.46826383512581	0.03482493747334127	0.9043555383810969	-0.2698685058100235	0.3725711919552626	0.6928461191675418	-6.918188572953906	-0.06138491325191526	6.918188572953936	0.06138491325175321	1.743232988048472	-0.5354624446239747	-0.09045059670739723	-0.907969111581	0.4852451478577374	0.3280247098392637	-0.2705824520560143	0.9623898456163638	1.281638856118587	-0.5687795748380478	0.3090570233560729	-0.4163246783686991	-0.5377871391314363	0.9648035015765173	0.001074168565587563	0.02022504045713987	0.001090873800682083	0.01774210109662313	0.001010478171475387	0.003853490237897358	0.00101587534969303	0.003909635291175532	0.01750331093955172	0.06215496174476327	0.1271219552923593	0.0987621217723296	0.1294461254761589	0.1258740591098372	0.001201239414716607	0.007647436586254027	0.001057648664294081	0.02390241850178225	0.001137662501052361	0.0680135217098258	0.001261198979350121	0.05202988464001258	0.001085747524725227	0.03898462684726722	0.03184301317984124	0.04088945401854758	0.1164072037744713	0.1042596877606088	0.001003441905814585	0.005725391061031507	0.001014227178537183	0.01817408619127167	0.4162886524459352	0.4219816899457796	0.001058347353843076	0.02318220779231553	0.2962733285369814	0.3031424580753628	0.002223359339426045	0.01270793940213516	0.001065578380040225	0.007065192017572853	0.001163225402767929	0.01041989689152565	0.0849581070109119	0.1014979331654269	0.04640124877014126	0.1001816794874496	0.02006795952806535	0.02275152134306863	0.001009694250949046	0.0157112806879732	0.04957432611543183	0.08056236863351558	0.02774917670567337	0.0436836100602955	0.001017704337424903	0.004090810411864394	0.00114774842556857	0.01811773732862789	0.2256130678194036	0.2228755765470889	0.04122209413173009	0.07803649262314857	0.00101939529653039	0.003256553015659695	0.00103969741944712	0.008562376769842386	0.001041196560298138	0.01659491693039188	0.5918681802941765	0.5823331814322478	0.01233979033090751	0.02742464129125017	0.00133114251206214	0.09563865993366484	0.001010845307124039	0.03814499196725397	0.001285038395852309	0.00599099711228709	0.001171893987478848	0.007414687421593735	0.001212954130286632	0.004691501328351163	0.03962239957243332	0.04470716938417775	0.05267186208176187	0.04635011627455468	0.001449468605141301	0.005499225338331201	0.005763599584891469	0.01435213912909264	0.1015118238623331	0.1542517764958087	0.08141075300130567	0.0822778027778007	0.1124470903790468	0.1238805375797817	0.06384639357254822	0.0663204652313697	0.05117424527152818	0.07927179015822949	0.00198949093852974	0.06718493240015708	0.002583903674823619	0.0443815270898328	0.001278330811335954	0.03323042967801056	0.006376749210546766	0.01243217264103256	0.001992553808390241	0.009630412485193125	0.001021113271004336	0.01271677679292122	0.002303933433424304	0.0355785673487657	0.0719129469518371	0.09500694482587199	0.0264666448878615	0.04863045019281385	0.05321704168834116	0.04847425796443446	0.005708737958652074	0.03007670321552073	0.002403882939933122	0.0100398075924383	0.01987551940304877	0.02356687829623864	0.001879898534533794	0.05042123142937335	0.001631412201431086	0.1059174146281776	0.05549069545533501	0.06081015856205929	0.001195554470658552	0.0384457765801459	0.1398931682387226	0.1893765610658716	0.02935100333591648	0.04024829659415647	0.001139775048642588	0.01374487909769691	0.001247114894026104	0.01882863706278876	0.001393891925522846	0.04618407831571735	0.03622864557118256	0.06451362204929843	0.03149902796578158	0.04349034937599697	0.01327268337619131	0.0259486697600605	0.001022022672992857	0.01211392999826684	0.07575713448948461	0.06250464030686438	0.1049899751153301	0.1181036954739272	0.002207681983370183	0.06868075484867298	0.001202780114989145	0.04868502620534417	0.001083418541774595	0.01182486711149288	0.001027783298460194	0.01568188432811315	0.001057445615122483	0.008670994762983313	0.03543639500636851	0.006583674114394029	-0.002638885460048271	0.02756551074521171	0.01608685998239357	-0.009559796185962833	-0.007380803254333497	0.00455594606678908	0.001052000466114289	0.001055807856745675	0.001009231989829452	0.001014833744142857	0.0189783029988942	0.1228641999867524	0.1198088722424959	0.001056335220013708	0.001032654034475694	0.001130621537334751	0.001251300501648905	0.001082404192546508	0.0747391483349417	0.1907372894692979	0.00100330061817304	0.001013678035976752	0.4694840816665261	0.001052188923215241	0.3185618008254582	0.001053371932373003	0.001064586617707118	0.001147118959879079	0.095262190170114	0.05660051425572375	0.01829502869611948	0.001009956270905687	0.0634281770689905	0.02093986340972752	0.001017008604711387	0.001058111856611453	0.2417879428802692	0.0473733616239339	0.001017442589652777	0.001035473955852443	0.001053666361604679	0.6484496970503841	0.005910686026291699	0.001291919705286184	0.001011209233474122	0.001107142470452478	0.001038366590008606	0.001096487674574406	0.02661756013288916	0.04136726161396111	0.001045643422766709	0.002346141709496012	0.09223571016900838	0.08717823228060859	0.1188206100308914	0.08603688748759887	0.06416602439446245	0.001931152574386022	0.001599181767298206	0.001235843618925479	0.008597835110107536	0.002478668925263518	0.001021237070630961	0.005243391441006167	0.09148643030764919	0.01659523148494653	0.053982660193822	0.01839608139637244	0.001282134504769082	0.01367384471948235	0.002601842417382221	0.001879181613050687	0.05879813404413782	0.001202531050925943	0.1439567684334518	0.03226919441074733	0.001134014309379594	0.001164086898453019	0.001422531636751508	0.03535684704284574	0.0219991884911329	0.008492265933614757	0.0010249175168108	0.08448062866876099	0.1090254629800329	0.001341125832901681	0.001180543153528073	0.001086832546869729	0.001027601417150711	0.001058621966292421	0.03729562577735666	0.009315615836093598	-0.001475097010122896	0.02853606749410397	0.01721152777439398	-0.007314416856530407	-0.006994630954874251	0.004302956283386395	-3.103722443675478	-1.208422856891058	0.0576361053312116	0.04720169738604472	0.01329693091362493	-0.01201134051928174	0.0685495746805893	-0.06376217186050208	-0.4335758741523271	-0.01222514802870899	-0.05959025352045634	0.06423992486142906	0.04402215054638829	0.03748571967042398	1.798432192513897	2.701785569075761	-0.004985270078724256	-0.04024610355718231	2.052666076054052	0.01299005842026717	0.9806363028859024	-0.08443365426118539	0.01910359277797712	0.0128633048580923	0.7608839171251613	0.3698769567494919	-0.09534870000906007	0.0258168056192831	0.6873225116077197	-0.4046508414300457	-0.008480437051954939	0.009643139573485707	0.7038544729448879	0.3399199420958108	-0.01126286842266879	-0.0111118409412296	0.05300367063366702	2.02782715159691	-0.422289963939792	0.1120425306697248	0.0961796450206001	-0.01351717139575188	-0.01245377187848174	-0.007390756759689115	-0.6392985989783357	-0.4198567023422557	-0.01380830938579688	-0.1782710825312724	-0.3571338128252874	0.4205979430069351	0.6309633285120477	1.176253010532919	0.8352382389321384	-0.0362275437052508	-0.06610257276907079	-0.02247093019493764	0.2343132507422849	0.129069695725107	0.005628856463390126	0.1797039059251636	0.9146584806734119	-0.6142194244536187	0.07455557816209857	0.7683674668643985	-0.04688152217227599	-0.312638190421924	0.06510112936948435	0.05388133753867864	0.2946885155322385	0.07512751297801841	1.262032557855162	0.1900790173269868	0.02961096697082044	0.004046711710720244	-0.5216888703850946	0.009194897204561353	-0.453280146238508	-0.2632950352649723	-0.02613724975346364	0.3161002533338373	0.4056982742875413	-0.08572398903094905	0.06074628559019549	-0.1706695713546064	-0.2187342893882126	-0.1175411993148597	-1.158773004046025e-12	1.146021143772279e-13
0.36	-0.03938636359643462	-0.02971631088361278	-0.004135058244901211	0.6839393916675626	0.9279561198175327	0.007294323799126095	0.4986166402335576	0.00535609836518023	-0.006764225969209336	-0.08152674669497832	0.07547774206928219	0.006092361118455601	-0.01764088250705927	0.06794994343827941	-0.03727276272934495	0.521688056021179	0.07282083516434201	-0.5216880560211812	-0.07282083516436566	-0.01174975411813747	-0.1406834951896764	0.0005150208360691006	-0.3142053802122816	-0.03413172481554852	-0.01281065753838708	0.1364806465482845	0.2116526337407032	0.7975653261113058	0.6016251583311297	0.0821817093556184	-0.09706907114632102	0.02098524044653444	0.05427158327674386	-0.1724333835507651	-0.1315801460719063	-0.6356871493458187	1.315642947620116	-0.2302349469121792	-0.03550950916406792	0.1380228777224681	0.07281007995174001	0.4063502710424738	-1.408992658765535	0.02346534079004682	0.7853576875855814	-0.2126653392905173	0.3721211030345962	0.6814140277477069	-7.240347255575195	0.04808404444187079	7.240347255575195	-0.04808404444187905	1.736353319964709	-0.5092169969447864	-0.07077283460249709	-0.8493419185574874	0.4601931873364665	0.3278617836235584	-0.4644480591033323	1.017438848434777	1.23123964805716	-0.5961058124122688	0.2258609151968634	-0.2012235552397949	-0.4611468694519946	1.189154046259634	0.001060462706935319	0.02061126169464206	0.001067072745240663	0.01820995262383903	0.001009632094744829	0.00387238356660233	0.00101516185582334	0.00380687686694906	0.01833249769467955	0.06272075630760116	0.1241244749958328	0.09744822915959211	0.1238788144499169	0.1208358422646999	0.001132923015250167	0.007540267632193303	0.00104445245261051	0.02333467495363412	0.001133244499212701	0.06872540501894345	0.001250878403048495	0.05244378037483968	0.001083610805159195	0.03935069509862005	0.06309375816815985	0.06228578475629069	0.1566387286989601	0.1325370135226988	0.001003357504275395	0.005631792169836165	0.001014517869846365	0.01795249450208754	0.4380823265960977	0.4433060261510418	0.001054195181670825	0.02328779996117526	0.3053146053430175	0.3125585751306224	0.001655806222817066	0.01208190291797078	0.001064906396391634	0.007207454996491472	0.001148935839022481	0.01049341284259311	0.08987463270596383	0.1087159880616921	0.05226685974548052	0.1040190993617559	0.01870290304650616	0.02156599620398972	0.001009918914555592	0.01592957433840913	0.05800777479470306	0.08749555964108496	0.02307069415938583	0.0391626826572902	0.001017283608547678	0.00411542472432055	0.001100414699843592	0.01800519911633133	0.2322469188649295	0.2294673766708292	0.04496603184663369	0.08141806960321234	0.001018087718592489	0.003154348829921093	0.001036884148011972	0.008453600908877139	0.001051935514995742	0.01714822785785938	0.6115610990614347	0.6023919317388747	0.008126637129097563	0.02313211229604407	0.001322134356651105	0.09665120978360975	0.001011101025427803	0.03906447943992718	0.001204454295313678	0.005960227090326701	0.001110069462440504	0.00739155305038292	0.001163341071992481	0.004683063432880726	0.03174429822157188	0.03818615503775588	0.04588215919637691	0.04190011115735625	0.001254073754203843	0.005356433270425693	0.00379169051144808	0.01294641318125569	0.09637866867423492	0.1500043364916127	0.08450903637588932	0.08646217487797962	0.1150430932604999	0.1296755122518589	0.07722766095839174	0.07852527457486007	0.05824629533733838	0.08693387051856567	0.001963741767894463	0.06686885461028305	0.001968242208192591	0.0437548258165252	0.001291233090743214	0.03303874871082316	0.007697792145532803	0.01473482993992394	0.00238893572319446	0.01109614012495651	0.00102113743008737	0.01273018848185136	0.004802809191701961	0.03777628225418567	0.08227215914458018	0.1031961692286329	0.02048692049265564	0.0427009143554195	0.05353601913331221	0.04909939729976094	0.0164403106887675	0.04015107041765685	0.001845810252959875	0.009795165542481421	0.01603264771588216	0.02048116456642067	0.002534305898967342	0.05109584681507393	0.001817418254365474	0.1062455915589105	0.05682039990001557	0.06312399360649247	0.001189682417359812	0.03912675882588663	0.1413091468052866	0.2012284980152115	0.03110361032488106	0.0421069216756755	0.001144234229374881	0.01406739721028137	0.001194464387682763	0.01875861688566206	0.001419115303706397	0.04116258773924971	0.03578194893493886	0.06470700847258011	0.02522833395587304	0.03817845290048868	0.01016474828671392	0.02326317463568554	0.001024805348529675	0.011846727073265	0.08020504062904504	0.06520159469106956	0.1075303852754878	0.1227949406168402	0.001739095967691487	0.06787400474878912	0.001180221822009407	0.04940109537498052	0.001085991721722624	0.01016888457988224	0.001027689996032935	0.01354678725743682	0.001058243288640883	0.00752664084538533	0.03713596664015734	0.009398093032198357	-0.001412335998416688	0.02843182667682563	0.01682945586425377	-0.007377133214703228	-0.006940665189987196	0.004156985636005127	0.001041071150336444	0.001030946570276981	0.001008348036647258	0.001014072346384452	0.01950026173063939	0.1170473454899337	0.1120661021594473	0.001060812824594993	0.001028390616260359	0.001126916901417486	0.001231410690652177	0.001080506989705552	0.1220921249318217	0.2399989840251057	0.001003241533688316	0.001015656891560541	0.5004341348650099	0.001047922789428659	0.326938216021032	0.001030773484072081	0.001063887730714866	0.001123706526511261	0.09775675890692226	0.06188231909838571	0.01628952439264216	0.0010103090661895	0.07266882086326423	0.01514523798080251	0.001016699356231667	0.001042772139202492	0.246130599681591	0.05121896900635653	0.001016122299472603	0.001032671000852783	0.001070626672617152	0.6686649403331512	0.001636517622027554	0.00132698811165856	0.001011498206419556	0.001124345094657337	0.001046530231678066	0.001118991395620481	0.01901661103853747	0.0343847385441363	0.001040097499019188	0.001121346755600457	0.08665120668325235	0.08994519174103728	0.1188740624802752	0.1017311734791638	0.06956842735208289	0.001939093687637776	0.001084586728481647	0.001354776083909654	0.009559208539169126	0.003063483794450324	0.001021111109222	0.009166913894486815	0.09987862653555336	0.01130509342432947	0.05390763506257158	0.03566550095700318	0.001209921367163663	0.01016415150827826	0.003705629419804478	0.002119322055047584	0.0583085517452248	0.00116960425417383	0.1431417098923538	0.03385674733630592	0.001159811018894712	0.001118399362363408	0.001463543286578762	0.03515915951647077	0.01475882823226629	0.005373596209039328	0.001029888313475	0.08753851503324368	0.1128870404481772	0.001151407644419366	0.001138109710544688	0.001090166736082189	0.001027580129137949	0.001059453103697344	0.03875570870534608	0.01225375054805456	-0.0001544060309321209	0.02924602219980063	0.01738101579104314	-0.005225828422530169	-0.006473544243197462	0.003685039881531538	-3.196214894271722	-1.018230805575626	-0.0001083707202245615	0.04570816990945141	-0.02164180254461177	-0.006979133693682628	0.04844419335115361	-0.2028868637473148	-0.5804174116591212	-0.01063481242482201	-0.05484723257654091	0.07782192749598843	0.03858992037758865	0.03561060937625242	2.435105370230306	2.945399818253244	-0.01852850186782449	0.01485881680425826	2.189093813022072	0.005922687098326499	0.9000102739672202	-0.0472246921814734	0.004384106577805021	-0.003460084879624105	0.6800830441880494	0.3979692079928134	-0.1390538089167189	0.01800247348833137	0.6967390168519758	-0.4952691316723325	0.02436402321935113	-0.05552424830840177	0.6055866255674651	0.3360404276282714	-0.008401913889124092	-0.01062450948591383	0.05821168354410389	1.965188200492133	-0.4371901660224682	0.09336303216138502	0.0898150362082476	0.01348162720996011	0.01468934130822701	0.009441441264877441	-0.666414507131299	-0.4687641009224889	-0.02238930621523836	-0.1060204412420428	-0.4868609469163161	0.4114305733261817	0.5084206847939374	1.252451350416737	0.7019782107484492	-0.02559827260420465	-0.05965001667900241	-0.0161128195246447	0.2368578037021543	0.1637685483291206	-0.006139683980530389	0.2495244352676086	0.7607154184656166	-0.5729000577873888	0.05281164204577325	1.189614815771491	-0.002266006561868765	-0.3080160105103814	0.06349270615519147	0.002963707086927833	0.1733039157694537	0.06140342853711863	1.098163900105969	0.18421264190236	0.03382375747478149	-0.03022652571437804	-0.4814170458118611	0.02984813727977318	-0.610065639759768	-0.2737979418904495	-0.02361824308560374	0.2226266696980631	0.5289335422703404	-0.07656562727274614	0.08450974311083916	-0.1604949776444209	-0.2080414569830931	-0.1113340650542974	-3.159097708847892e-12	8.783945419943259e-14
0.37	-0.04128181076080622	-0.03097848914501219	-0.01063091205447967	0.6971890157634842	0.9255466190754588	0.006966599899749099	0.4990191660155801	0.005737237996977906	-0.001851555523887905	-0.09522980220782708	0.07550464244652502	0.01344881931643941	-0.01943886413576105	0.0714767981608735	-0.03034688153411163	0.4477099615485726	0.07396422558833471	-0.4477099615485672	-0.07396422558821134	0.005536431037344747	-0.1455895245753056	-0.0001009646036195654	-0.322442738832681	-0.0297015686106803	-0.009551014440244842	0.1310987722066406	0.2219596660316792	0.8096358695774359	0.5955655560601393	0.08407649868919927	-0.09795328720358383	0.01670158404921675	0.06749796542465593	-0.2064496859894147	-0.1162634113735118	-0.6689241572983537	1.334407148287942	-0.2509331888719899	-0.02922255766730998	-0.04720531896838182	0.001573389732106883	0.5670175791669672	-1.32966978056385	-0.02317121542323219	0.688862225135377	-0.1470487273056365	0.3266250263080262	0.7093072125893934	-7.502434457131741	0.1835576206484056	7.502434457131756	-0.1835576206486241	1.717155411630109	-0.4701447069874312	-0.05408191232867199	-0.7999043476058499	0.4239625200585362	0.3227786321291561	-0.6430762383789451	1.038751714698538	1.187773271355099	-0.6120773899794573	0.1488510799412994	0.02596129023248906	-0.3857709001510231	1.463821224433025	0.001050057860973686	0.02101418964746551	0.00104892523221991	0.01869669248016177	0.001008819311109927	0.003904100989422252	0.001014508524473921	0.003713340265193307	0.02065492421212403	0.06427632220707419	0.1191445212601556	0.09482262519051503	0.1167630295674913	0.1144931661846641	0.001097381030915035	0.007463010189613505	0.001035729448518324	0.02285675717737066	0.0011293473022516	0.0696030139713959	0.001237387588296997	0.0528110738452782	0.001081398803771599	0.03969733241957368	0.1014505351418179	0.08850296724951677	0.1992248058170737	0.1628232152438293	0.001003278830273892	0.005547432536627184	0.001015721948551267	0.01772688019844151	0.4618875394459449	0.464500157410629	0.001050419883259468	0.02339163766632046	0.3141111229838458	0.3212634947399999	0.001348053344334971	0.01179217551508485	0.001063991670127556	0.007372254406842174	0.001133691958705969	0.01057329196787935	0.09209639884609627	0.1145187922232726	0.05632408257782306	0.1076865054604539	0.01705261221568334	0.02016295032227527	0.001010206030660226	0.01607850410778058	0.06847929937766446	0.09547004993445274	0.01803349162592257	0.03427689253022544	0.001016856410852712	0.004178993909152276	0.001071893109611592	0.01793097080314096	0.235713392393043	0.2345536861773826	0.04914868995474979	0.0850979141606165	0.00101696339250062	0.003059300173142112	0.00103439953594977	0.008349522052736407	0.006611249107499081	0.02226382041548755	0.6299754330392437	0.6211556160241563	0.004906346472263126	0.01963954754786794	0.001299416933831289	0.09734268636149782	0.001011331633217928	0.03989176149249548	0.001161175122753424	0.005989862327236283	0.001076144026374249	0.007422909393016618	0.001134096092939011	0.004707729722749228	0.02387747979592548	0.03150394516915626	0.03835053974697573	0.03673190425343806	0.001149074106990841	0.005284338863001767	0.002488361562315874	0.01234961696481398	0.09138958238593653	0.1450535860748783	0.08806209017998166	0.09067534899618623	0.1175317418956253	0.13445160264093	0.09116991940232906	0.0910093443355479	0.06310676466644034	0.09261866794514205	0.001946318767506501	0.06660696070669253	0.002192402611906808	0.04360052406118316	0.001373516269212835	0.03289381752142032	0.007488159333212085	0.01572777083354443	0.002451193847958567	0.01241363396457249	0.001021677247628161	0.01271899772648432	0.009064913081613758	0.04118754232402289	0.09096955927594984	0.1093785119624084	0.0151630803914139	0.03745953345288925	0.0532896803237736	0.04933029349315823	0.03177975880841652	0.05425828617175989	0.001633540227754809	0.009898422099657182	0.01246736050469835	0.01758745671318873	0.002760986768107823	0.05131673114913736	0.001855482858701941	0.1062203947205213	0.05891991351037479	0.06581236730316256	0.001214256086133766	0.03968692659489852	0.1429414792502253	0.212801817213082	0.03233987488036053	0.04351303636285662	0.001154666292736242	0.01442926521543625	0.001152519260045067	0.01871368696526046	0.001424468692405909	0.03653686519720266	0.03546690197216777	0.06499925606430335	0.01911946795074927	0.03245038023827852	0.007381265230749101	0.02089322553009819	0.001026198277026307	0.01153399291912735	0.0838001133643952	0.06706403972777715	0.1140863778367426	0.1297623423169023	0.002424519348317974	0.06760914513956698	0.001170952433786146	0.05030497460293034	0.00108857952543591	0.008634753257775117	0.00102778540690334	0.01155285941340844	0.001059186034166431	0.006460387456258033	0.03719344395475999	0.01204799176732726	-0.0002938043258918566	0.02953287765750886	0.01577645088468383	-0.005262299951865295	-0.006687770297953575	0.003695812541606365	0.001037667940116297	0.001029264878265548	0.001007656509187049	0.00101362234886477	0.02641244226779635	0.1073080086693285	0.1013848292283178	0.001060009386942102	0.001025177969314154	0.00112391285122336	0.001216503019300592	0.001077902438564646	0.1789021844175858	0.2937775738975615	0.001003159239986555	0.001018090338600904	0.528033110119994	0.001045278294263723	0.3355125930443279	0.001024096453491499	0.001062321853220971	0.001112839208625996	0.09283683841890147	0.0608650572174791	0.01432900381871101	0.001010670468888587	0.0896000187255357	0.01009853442331635	0.001016168531246307	0.001041719604570696	0.2381822757574294	0.05678397641261478	0.001015514884915942	0.001031088069492398	0.02210851523528943	0.6801526226704173	0.00135404760288159	0.001232391617020721	0.0010116337483016	0.001109133475602295	0.001036000817297903	0.001090660559429581	0.01138025951379446	0.02505672643079848	0.001039399353620516	0.001120115196005896	0.08268802630123494	0.09537019902026574	0.1231051594768399	0.1168705926828985	0.06891838504983881	0.001918839283530087	0.003561857787178681	0.001547654930181059	0.005316995591556837	0.002052921843602897	0.001023193405076555	0.01735676878891271	0.1051248582825524	0.007559159307752701	0.0521936081534686	0.06053537315456092	0.001582956541246777	0.007228887098061125	0.002398922415999226	0.001705507853267265	0.06432697570969516	0.001299283222834826	0.1474495904648516	0.03369178569655728	0.001170366192439005	0.001100752175165458	0.001401704260712063	0.03504627416728493	0.01015182645348807	0.003576628028403081	0.001025752457688513	0.08950449573292009	0.1326629557887627	0.004823891232073212	0.001180920961709203	0.001092209776303361	0.00102814240737671	0.001060771631867243	0.03600110946889414	0.01453328347787516	0.0007132087106657622	0.0308634130043585	0.01343979398002796	-0.003176643912498093	-0.006606256249725499	0.003243257575268429	-3.267700627973528	-0.892899496265037	0.06146955224722195	0.05098607187493435	0.01607002809212993	-0.01046120309832269	0.2488811674190328	-0.3225927285722078	-0.6872853403888116	-0.00571402847629028	-0.04174086259579769	0.09781503260245637	0.0347541746355334	0.03365892560844345	2.792537538229677	3.100927397194873	-0.003130736439511212	-0.04220039595259405	2.040605852083447	0.01272756452446008	0.8431569644185088	-0.01347271829822219	0.02341222587540274	0.01413817686045859	0.4677314223686581	0.3295322759268485	-0.1432901722766643	0.0115711069637638	0.8943641712016762	-0.4862782344615794	-0.001819136494822757	0.01752302832541983	0.3934396892626721	0.3955628461102446	-0.009993823504406684	-0.01018660476020261	0.8935320966693161	1.771459020913254	-0.271248415432215	0.04745558093171535	0.07767303413420916	-0.001691757300400541	-0.002048705363651108	-0.0007293856900730791	-0.674319895758685	-0.5676653189104623	0.001775149319889351	-0.01729019778366758	-0.5163178614286466	0.4551132035444178	0.4874068799067225	1.244180651718849	0.4370229079828075	-0.02473554785540309	0.02448931440471838	-0.01399776172174035	-0.03516398174851488	0.09541975156131018	0.001138488908757809	0.4201905698116569	0.5024878934147939	-0.4809690603728622	-0.007758560981041202	1.599304119824454	0.02408861903615865	-0.2750882317690146	-0.01898388756325706	-0.01713197242631903	0.3808032137461256	0.05003013874470896	1.167871647722198	0.1018005849725408	0.03815788215691055	0.009004601042286012	-0.4397109254099582	0.02611767087107269	-0.544663848501064	-0.2067493900660159	-0.04030158321195335	0.1522519719978116	0.9314743289071431	0.01603172732862275	0.09647851995393597	-0.144263049526324	-0.1880341062224557	-0.1003126471922865	-4.697099315195197e-12	1.646517615352659e-13
0.38	-0.04351123004494965	-0.03194973721619235	-0.01762235228774352	0.7106300401662214	0.922952096285572	0.006726126908262462	0.4978787819011227	0.005350677027720075	0.004392800836120751	-0.1080811690372922	0.07491259875627415	0.01992817108275049	-0.0205842118612651	0.07434994766024419	-0.0229757184522712	0.3726961105150087	0.07655125918220614	-0.3726961105150125	-0.07655125918210932	0.02251878812438021	-0.150049505865847	-0.0005997705904397724	-0.3302389580062351	-0.02568998508686503	-0.006380848973502065	0.1229961331971586	0.2323233501349561	0.8214188760620754	0.5894583555674852	0.08507381352346603	-0.09651822641385695	0.01346609264075238	0.08370198458771702	-0.2392278074698939	-0.07339410803263979	-0.7348044341167405	1.353923008983226	-0.2672393562262572	-0.01805932758592289	-0.1705591015945836	-0.08073004025996176	0.6726874538044231	-1.238654922097013	-0.1003234727590562	0.6099364012740943	-0.08213855775605602	0.2413800583188349	0.7704704050746592	-7.447498567765985	0.3368126784177325	7.447498567765983	-0.3368126784177403	1.675587706277023	-0.4200073779268765	-0.04733694402844459	-0.7611140291894818	0.3764786511199367	0.3099662573429333	-1.008600992658675	1.028769210969482	1.173732251759246	-0.605625456746437	0.04636601541450944	0.2626318141106144	-0.2515138716816804	1.784681449301843	0.001043155107443639	0.02145616455703344	0.001039013538987103	0.01921659947134961	0.001008067181781166	0.003955478937726628	0.001013956908319217	0.003622992475591761	0.02516841571078814	0.06742262327356838	0.1121544236644157	0.09098919861792042	0.1080896802602614	0.1071067847360961	0.001079211915983856	0.007408040030207253	0.001029762717122929	0.02247976690471373	0.001125896767303753	0.07068400906259641	0.001223187937165642	0.05313657188603803	0.001078990446350545	0.04002271502594	0.1453461661638639	0.1178206637173033	0.2440374441033269	0.1943372988910997	0.001003198345686817	0.005473431208345416	0.001017541006166295	0.0174641122168823	0.4866039318378029	0.4839356114560956	0.001047210194849165	0.02350000546271169	0.322775232588848	0.3294653807491955	0.001190663462838634	0.01175740995777319	0.001062751239429462	0.007572428519988423	0.001120636496045029	0.01067022171789623	0.09124738886276017	0.117815689193757	0.05805961223321916	0.1104901501636834	0.01524639002348679	0.01866549666051152	0.001010530308335357	0.01615674900967244	0.08161474111594098	0.1053069456527269	0.01294448814885998	0.02934933115254779	0.001016377376284492	0.00427566299729327	0.001057109797794303	0.01789254826196232	0.2350426203260416	0.2369714587262572	0.05393287732339255	0.08924201377064957	0.001016097643861478	0.002966752239050109	0.001032365954039209	0.008249961952949718	0.01965662345437538	0.03359137516527497	0.6462837818080069	0.637499319444238	0.003128375285943237	0.01750863135234038	0.001240758954534911	0.09765078735130517	0.001011514683875276	0.04065857331694712	0.001131929438448333	0.006043648394211029	0.001053918971827322	0.007477966290524829	0.001105306648633109	0.004744051670213814	0.01600879959383229	0.02461390854066721	0.02987178472787376	0.03049104399876868	0.001096219290043169	0.005268030751090517	0.001831857923315997	0.01252158131079451	0.08680599066696446	0.1394174047625031	0.09240047482913057	0.09604261801339985	0.1207306604312729	0.1402358395876525	0.1053378804459037	0.1034052486082074	0.06546622009146774	0.09571516134652677	0.001927481316218134	0.06641504285848587	0.003539169411986677	0.04415860508031574	0.001511062611852071	0.03273630660932172	0.005280970983375655	0.01409366316914834	0.001977974606690177	0.01291832579455117	0.001022988664822988	0.01269769737793957	0.01521314375671468	0.04592935346837163	0.09808437640902225	0.1137806223963742	0.01055914760750367	0.03296967439620445	0.05237416768320132	0.04892170292748765	0.05112509040782637	0.07148666850876473	0.00171360471747935	0.0103003639448623	0.009187754126359285	0.01489214649846612	0.002222634738854356	0.05072280809848852	0.001667816136675507	0.1057203741542151	0.06277370461179237	0.07106870568469521	0.001291381254164711	0.04011536187247762	0.1456385868116485	0.2236133651346525	0.03291253158164837	0.04423873916178224	0.001165159720655768	0.01482271563282162	0.001122722742276391	0.01869398995453812	0.001396235063739681	0.03244869997431607	0.03524660986818409	0.06517968768561441	0.01367259882183968	0.02710287681244497	0.00507193574922281	0.01899703661742072	0.001024825531604827	0.01101323549976709	0.08667075163362414	0.06829442681813301	0.1260230062861724	0.1427629778181885	0.004595270091731034	0.06804339973426841	0.001187727386057568	0.05133491412731626	0.00109089483926222	0.00732498833492225	0.001028114358082568	0.00984030524543832	0.001060316743201455	0.005552467213729874	0.03537620356866017	0.0144509799655847	0.0006574493926820728	0.03097815518744177	0.01279796801748491	-0.003191232524232767	-0.006691946671628098	0.003247566639298716	0.001034264729927787	0.001027583186286911	0.001006964981745249	0.001013172351346209	0.03332462280495166	0.09756867184872405	0.09070355629718868	0.001059205949300893	0.001021965322348656	0.00112090880103169	0.001201595347940413	0.001075297887409916	0.2357122439033491	0.3475561637700169	0.001003076946270094	0.001020523785590336	0.5556320853749691	0.00104263379910524	0.3440869700676255	0.001017419422905354	0.001060755975729084	0.001101971890750216	0.08791691793088187	0.05984779533658153	0.01236848324479735	0.001011031871574263	0.106531216587808	0.005051830865807207	0.001015637706263694	0.001040667070046155	0.2302339518332673	0.0623489838188702	0.001014907470354477	0.001029505138127736	0.04314640379797079	0.6916403050076837	0.001071577583700124	0.001137795122372554	0.001011769290185316	0.001093921856553556	0.001025471402922065	0.001062329723242169	0.00374390798907068	0.01572871431747904	0.001038701208247154	0.001118883636396185	0.0787248459192116	0.1007952062994962	0.1273362564734051	0.1320100118866627	0.06826834274759888	0.001898584879419666	0.006039128845863396	0.001740533776440848	0.001074782643958181	0.00104235989283358	0.00102527570094167	0.02554662368333349	0.1103710900295078	0.003813225191181303	0.05047958124436383	0.08540524535205084	0.001955991715343572	0.004293622687845764	0.001092215412231753	0.001291693651507817	0.07034539967416976	0.001428962191540555	0.1517574710373503	0.03352682405685155	0.001180921366060942	0.001083104987985163	0.001339865234861597	0.03493338881811695	0.005544824674674712	0.001779659847737797	0.001021616602000643	0.09147047643259662	0.1524388711293557	0.008496374819721781	0.001223732212939965	0.001094252816517778	0.001028704685604951	0.001062090160030048	0.03324651023244174	0.01681281640769644	0.001580823452264053	0.03248080380891536	0.009498572169013121	-0.001127459402467805	-0.006738968256253993	0.002801475269004482	-3.299314747188419	-0.7857245657128091	0.007701020459354255	0.05234159685901695	-0.01770969848841744	-0.006341371322545171	0.3665912267632412	-0.4444513844430394	-0.7891584853633359	-0.006177354253029323	-0.03466173171853069	0.1184991551867006	0.03023083443118147	0.03135966636603774	3.055208165140473	3.190976203482767	-0.01645684082126488	0.007428081426315207	1.837358370122862	0.006828705267594912	0.7994035539270583	0.003767677331562388	0.01145904697051657	-4.995996592874214e-05	0.1789016059836811	0.2252169289350013	-0.1579353650203683	0.003865500034768664	1.069220101831732	-0.5036233819214901	0.03098400464915682	-0.04836312131613234	0.07187923404958127	0.4288914381608295	-0.00790176935603904	-0.009720758255216039	1.300604122001098	1.481192027451664	-0.1648604553498365	0.01668791437551861	0.0777209903584722	0.01831179315754824	0.01942945218194968	0.01177257269253298	-0.7079798589452828	-0.6832947710098146	-0.01123204681968863	0.04773167123000229	-0.6239471261092375	0.6422495531235158	0.7100499963180965	1.234818252718862	0.1843174057317319	-0.01160306151611496	0.0828265381938413	-0.0186287640367151	-0.28855190794636	0.001208146288841504	-0.008161602818025221	0.5156346497053175	0.404668958138596	-0.4225956884808248	-0.07508570981476602	1.813848132236621	0.0574710511431121	-0.2683364827992894	-0.09946877088296532	-0.09200103880281577	0.6868968527052278	0.03505693050602592	0.9458096448351208	0.04813026405005331	0.04014024070966898	-0.02517995780749751	-0.3739055820119786	0.007484943152394931	-0.5339517927041527	-0.1790459033393988	-0.06522289611662994	0.09621508041329008	1.735580302511403	0.06325721360783421	0.1097218028279683	-0.1156216977401043	-0.1517667217265962	-0.07966743567635978	-4.954821571976004e-12	5.282870558319207e-13
0.39	-0.04606487800027092	-0.03235543387394358	-0.02535993747626098	0.724262287894154	0.9202223233104073	0.006615569497139478	0.4960748928193983	0.004117095721655238	0.01124923823004793	-0.1199516055625846	0.07339925646079548	0.02562938626242818	-0.02108768749677839	0.07617187098561932	-0.01489393789804656	0.3009445432654594	0.08076865552019574	-0.3009445432654891	-0.08076865551972882	0.03896107449912215	-0.153952258784268	-0.001090862173614801	-0.3377055117218333	-0.02221812658534203	-0.003377486334461598	0.1105850408367083	0.2424912961932303	0.8332356539738702	0.5835837362356668	0.08561328112349899	-0.09267253542912465	0.01133031431887126	0.1033505250119496	-0.2683800174936453	-0.007877128783092447	-0.8123749433771461	1.37258465037354	-0.2774965436145536	-0.0039105501666122	-0.1823706823199637	-0.1671274938941978	0.6949853250808319	-1.140060484306046	-0.2026164547269089	0.5278920373831958	-0.02158908747833605	0.1223249191933629	0.8462325058669528	-6.858720452501931	0.5019285302582862	6.858720452501871	-0.5019285302584603	1.608454104519865	-0.3605817936418575	-0.05209148354759784	-0.7363789225231895	0.3163588954850137	0.2902125717074677	-1.357180594495765	0.9921642935139574	1.195539848603387	-0.5559031801001484	0.1319320026085205	0.5062084030914996	-0.1912188474724227	2.15533836661936	0.001038350900848017	0.02193821666029898	0.001033120454346581	0.01977319844525998	0.001007426504144715	0.004021498399685734	0.001013625845232148	0.003539651330304779	0.0334202847624592	0.07314064310957408	0.09995642529683918	0.08512137612217653	0.09672277744991618	0.0983074880284469	0.001070385583112461	0.007373118777722796	0.001025503881866597	0.02221471500600527	0.001123983679483243	0.07200080201454219	0.001244332510260215	0.05344019070136227	0.001080395612452036	0.04033015163174244	0.1918425824107248	0.1490868388901528	0.2893923098693962	0.2263310301524197	0.001003131189230452	0.005406158993199669	0.001020592383281451	0.01717276948019706	0.5090848251167183	0.4991560939131403	0.001044989245200425	0.02361410884188308	0.3311558394334044	0.3371600804783065	0.001105346285657547	0.01191735253987559	0.001061989412575212	0.007796948456649115	0.00111067764639086	0.01078443061675692	0.08736445523610496	0.1180077750420454	0.05578266244280834	0.1115865086945862	0.01298193490493734	0.01683865815492576	0.001011049761827199	0.01613775680703892	0.09785718979605337	0.1171074768248112	0.008741791914290423	0.02527021561990881	0.001016027245638215	0.004398949284266959	0.001048244014358366	0.01788164085157239	0.2297145893421511	0.2357017406978918	0.0595551291920797	0.09402620000454576	0.001015593965563464	0.002879227826959173	0.001030960902401352	0.00815509444041386	0.04822741716988258	0.05281571632292115	0.6596858708951855	0.6504805997219524	0.002125899571430284	0.01610424379190224	0.001316684382111782	0.09763154150526578	0.001011791335304933	0.04137670049703041	0.001104784861724575	0.006127547335742436	0.00103799724889244	0.007569727010463575	0.001079107864446048	0.004800662076468766	0.009831552849058863	0.01904097436937091	0.02265234980081331	0.02469174225842401	0.00106760232080827	0.005290577444823711	0.001504647046269329	0.01302567745286188	0.08470483557735044	0.1351076086784242	0.09814122524038695	0.1036718435781849	0.1260178232940384	0.1487214440340906	0.118665922793996	0.1147712475033888	0.06522290406415691	0.09608535573639546	0.001928022465517113	0.06629534309429413	0.004294706468777459	0.04439924741980658	0.001616581567829349	0.03243896531122856	0.00528985355968925	0.01392610958781977	0.001629428422438434	0.01313852290330363	0.001024083239150732	0.01268422507582509	0.02102130555794377	0.05035701795710223	0.1037840828368442	0.1172738097115665	0.007057017941075929	0.02964639150478416	0.05230560270421011	0.04879356462289715	0.06759072956378831	0.08614560580043261	0.001716263978938213	0.01063321427773279	0.006586251434835392	0.01271545034180755	0.001693775214906742	0.05000955059189958	0.001473106961050692	0.104841725802555	0.06734160250003268	0.07827379030445043	0.001329865980311992	0.04033746460134022	0.1512279718683854	0.2330906316885755	0.03332177968001374	0.04469241556879009	0.001172929170571942	0.01524251655426775	0.001100223489196858	0.01869182163117433	0.001340127217186117	0.02909259914454742	0.0359662551677862	0.06595478681887804	0.01061071208552471	0.02402019550924203	0.0035297424511157	0.01786869591957027	0.001022529015365815	0.01032382385132431	0.0894230196144695	0.0691919847333775	0.1381639374171194	0.1612791312316167	0.006137539605703099	0.0679905271956487	0.001219134575914921	0.05238342836434896	0.001087409308878339	0.006358898258886417	0.001027132034231089	0.008560818123586004	0.001058325866315154	0.004895151922942281	0.03226194102349388	0.01645128599104212	0.001583509303929839	0.03236697564491904	0.009491560885397045	-0.001297597395783473	-0.006561125042209623	0.004189764469627859	0.001032577124943924	0.00102648240204394	0.001006586111054641	0.00101337348354042	0.05105718760286777	0.06975559000894654	0.07213968641902399	0.001062883088421193	0.00102031508060042	0.001122908292901261	0.001321152100219617	0.001087409163555443	0.2931391168274586	0.3972967349113791	0.001003048064245665	0.001026512984862605	0.5652901967230207	0.001042714639069886	0.3515086796198417	0.001015737725611709	0.001061569086758981	0.001098902758123043	0.07703865469388581	0.04700185830651633	0.008937469977862322	0.001012062888645156	0.1315496559518563	0.003489777881644725	0.001015684137110837	0.001037618714963444	0.2112597959252094	0.07017867219072348	0.001015207098479895	0.001029492966455143	0.1145428395341045	0.6934208212901947	0.001079755113011727	0.00161406129852889	0.001012341498793988	0.001061803883733204	0.001018001811037709	0.001042954325211015	0.002575143968817405	0.01334229062765954	0.001037060583575753	0.001200770454909159	0.08458550020196744	0.110618507302618	0.1394266077641891	0.1427347379701617	0.06201682294535297	0.001953978987389207	0.004282788532500995	0.001714830306499242	0.008868122508371714	0.0014543452005869	0.001025177336258925	0.02903969539116648	0.1129330034273828	0.002873982869458236	0.05371510245029059	0.09054330884233007	0.001518475705179692	0.003398267457559646	0.001182902643476805	0.001251723132783115	0.07559408997523967	0.001320029299528117	0.1670089123867759	0.03402744736820025	0.001181102585885692	0.00107146467687559	0.001232408029595611	0.03841054747522393	0.008763579597955319	0.002009802142101881	0.001018888642448402	0.09460500524405416	0.1597143493224236	0.007146945864199256	0.001275629188766756	0.001074920488612727	0.001023914040606433	0.001051315271557544	0.02836002311116943	0.01816236768317683	0.002511717896510756	0.03366473357120025	0.006179544726417767	0.0004599273380101715	-0.006288028841556391	0.006242593660457379	-3.279354804144329	-0.6963435308033583	0.07000491298072629	0.05864487518788853	0.01912565505199318	-0.009360729699546618	0.7539401068141599	-0.7634087593079462	-0.978584929524988	-0.001707046665641225	-0.02017002022009525	0.1453057997212245	0.03022285397253528	0.02983766806502371	3.177896283120918	3.187303447178366	-0.001924821864989579	-0.0489777489217935	1.21856497606609	0.01399996353741775	0.7496273709432982	0.02554168057760528	0.0283085806589546	0.01767881280861521	-0.1499123217156274	-0.01912770291357615	-0.205347701657298	-0.008124011135511481	1.296492519878085	-0.3282888094763753	0.002752650527606098	0.02301840173507426	-0.3391052791152371	0.5231751446406518	-0.009183994524821638	-0.009305460952715365	2.47752066769475	1.116896962326656	-0.1156640683497291	-0.01965560931977134	0.0668887836634301	0.0033520683915636	0.004227569253651509	0.002702088358515122	-0.4270708675290779	-0.483424468025716	0.009769614259286215	0.05604583190094098	-0.2517772723645658	0.8250683955076515	0.8939526451058416	1.054379437212006	-0.1083283934757287	-0.01202860184915665	-0.03016951094153346	-0.03728566162844967	0.2313508385647918	0.05011128786638966	0.002246523026396711	0.3794624501863914	0.2885153740470525	-0.2519445903708796	0.04594421484176401	1.145462475525308	0.01629949765774269	-0.1744690941150681	-0.03401937262182761	-0.0655523833460873	0.7048679160528877	0.009819563407058767	0.9599738039007542	0.04359503036779916	0.04405781029597663	0.01253046818724288	-0.2981568117329116	0.1405585819608528	-0.1045394443790265	-0.05626744577699732	-0.06150692376660486	0.08754848344960132	1.752540347158596	-0.06808736783573918	0.1019222304780235	-0.07929189446606623	-0.1058169043329429	-0.05314693828224848	-4.444784555465016e-12	6.780630325536286e-13
0.4	-0.04881639506856583	-0.03210991789931866	-0.03386309795337514	0.738082895447523	0.9174265393031994	0.006650747995972485	0.4943883289020919	0.001985301692529487	0.01822021333940305	-0.1309749407457961	0.07085484029116677	0.03043771988386678	-0.02107664396457769	0.07678285229208313	-0.006044132333404033	0.2364035900579352	0.08649506860829069	-0.2364035900579615	-0.08649506860805878	0.05459956093168813	-0.1572619134966738	-0.0016658024802845	-0.3450501806287168	-0.01939349025201398	-0.0005864715146810437	0.09818125900576934	0.2519135218635739	0.8454480033941542	0.5786081965556501	0.08912054353676414	-0.08640001794788928	0.009330174595747696	0.1270149865417345	-0.2788016299049578	0.05684841843092075	-0.8879194918763496	1.39159497407053	-0.2804415632067097	0.01108785440534546	-0.1470940687860098	-0.2603725848695695	0.6955949967709589	-1.069234653570473	-0.3065382476768911	0.4313600896405398	0.02076527666514233	-0.0008083455306573952	0.9240754071725221	-6.005375759360898	0.6386160284386649	6.005375759360897	-0.6386160284386693	1.51482771784338	-0.3013877367235179	-0.06410668872703171	-0.7367370674476521	0.2470342174728746	0.267496693489947	-1.007138886724774	0.8796251334988151	1.252846553457272	-0.4258095263876634	0.6399249781495825	0.7479971133593878	-0.2243861519308452	2.587865670428103	0.001035105637827321	0.02248217307012622	0.001029624536285544	0.02038283051956789	0.00100691679176574	0.004102233311697221	0.001013561008618252	0.003455100441682252	0.04596048864542349	0.08203997273748316	0.080794794351739	0.07503511053957108	0.0820553372555869	0.08737740467840158	0.001067813205630966	0.007355896103456547	0.001022549916692762	0.02203993905790029	0.001124027403632895	0.07359905234677908	0.001314679841070933	0.05373562747246798	0.001087155686634479	0.04061366865223085	0.2400888778402638	0.180975977653722	0.3346028292440535	0.2576740358027544	0.00100308317985808	0.005336390378602333	0.001025113341970423	0.01681893483860246	0.5274839492506684	0.5085434480729057	0.001043919670644916	0.02374016459196271	0.3391675767371786	0.34465974774896	0.001061848142768092	0.01221466040341035	0.001062015361125315	0.008035872937440763	0.001104164514720888	0.01091953943493348	0.08041828057581664	0.1146288850515608	0.04866716772260388	0.1098439465022255	0.0101354029042655	0.01460023531478954	0.00101182512200862	0.01598506737611473	0.1173960499219391	0.131348923796145	0.005812115707668883	0.02246177326493318	0.001015875492847528	0.004512303970822154	0.001042287934895796	0.01788965127300303	0.2193692692840321	0.2299237043558659	0.06611488084487045	0.09961010338405425	0.001015492133550581	0.002791454719375914	0.001030252602178539	0.008062798399609062	0.09436601941204203	0.08180691968273565	0.6696717057890762	0.6598739173755712	0.001626319060774344	0.01520240975517941	0.001592680388687689	0.09727530464925152	0.001012215836535073	0.04201603574796902	0.001075151279310127	0.006208371226152342	0.001026303015392965	0.007668615223849419	0.00105632075543297	0.00486114503254962	0.00605819499005273	0.0156632133466653	0.01767415702535155	0.0206853768194149	0.001052477354474896	0.005343987611203142	0.001381719312934153	0.01370166344328145	0.08604439853003902	0.1341065556815737	0.1055581930456704	0.1113734426369158	0.1340319652505118	0.1562525275324192	0.1306918946308981	0.1248127955687176	0.06228783530527695	0.09358759616267333	0.001955953772099128	0.06618063661117625	0.00379994664767396	0.04364578604857045	0.001656516757280279	0.03206167005620245	0.009143491821047548	0.01824687287809844	0.001660644171961584	0.01406615179958721	0.00102458106384738	0.01267821544837935	0.02565932205794644	0.05370988651098905	0.1081205621796457	0.1194418672581254	0.00480257595479747	0.02773310857873252	0.05374210008176532	0.04977031054303011	0.07864756461587935	0.0949463810078786	0.001498972771188729	0.01077036354307738	0.004818183785543265	0.01125343770456202	0.00147398840965872	0.05022568780105321	0.001355674524934351	0.104772851447956	0.07217825439186099	0.08418102090163776	0.001294645865738831	0.04032087210477874	0.1605787131974254	0.243019443971657	0.03377376727635639	0.04513044002662385	0.001176903740815461	0.01570862917890862	0.001083154520521553	0.0187002826797614	0.001258339762753079	0.02646871918244916	0.03797550127873056	0.06785133329326962	0.01061688020837395	0.02457298839511692	0.002866107319428544	0.01767878351123442	0.001020016665538922	0.01000614722100436	0.0923281829365992	0.07013043610348661	0.1481753616748116	0.1735115841006838	0.006243395562410421	0.06679653944840169	0.001260785056503723	0.0534121824572442	0.001075997529956894	0.00570523890626062	0.001024244666998133	0.007690243125292274	0.001051941190905334	0.004462502132719895	0.02796619542759068	0.01801775551651552	0.00251279223717721	0.03361920230560222	0.00617674021297203	0.0003918721406832629	-0.006216891555938823	0.006797909340707372	0.001030889519985447	0.0010253816178246	0.001006207240386072	0.001013574615736763	0.06878975240078399	0.04194250816916766	0.05357581654085863	0.001066560227537861	0.001018664838836717	0.001124907784771954	0.001440708852492941	0.001099520439688344	0.3505659897515673	0.4470373060527413	0.00100301918220527	0.001032502184046592	0.5749483080710612	0.001042795479037385	0.35893038917206	0.001014056028277481	0.001062382197790651	0.001095833625505131	0.06616039145688805	0.03415592127641781	0.005506456710947218	0.001013093905701126	0.156568095315904	0.001927724897455264	0.001015730567957257	0.001034570360002299	0.1922856400171508	0.07800836056257295	0.001015506726601934	0.001029480794779938	0.1859392752702387	0.6952013375727054	0.001087932642303018	0.002090327474697097	0.001012913707402834	0.001029685910921301	0.001010532219161355	0.001023578927184539	0.001406379948598668	0.01095586693779774	0.001035419958951213	0.001282657273414248	0.09044615448472172	0.1204418083057327	0.1515169590549628	0.1534594640536819	0.0557653031431087	0.002009373095355964	0.002526448219141835	0.00168912683656498	0.01666146237274602	0.001866330508225172	0.001025078971631877	0.03253276709899047	0.1154949168252323	0.001934740547730861	0.05695062365620907	0.09568137233260257	0.001080959695028362	0.002502912227272322	0.001273589874705203	0.001211752614033655	0.08084278027628571	0.00121109640755052	0.1822603537361945	0.03452807067958551	0.001181283805794171	0.001059824365773437	0.00112495082435058	0.04188770613234349	0.0119823345211571	0.002239944436435107	0.001016160682792471	0.09773953405551374	0.1669898275154494	0.005797516908677446	0.001327526164662058	0.001055588160710903	0.001019123395626336	0.001040540383091322	0.02347353598989641	0.01951191895865775	0.003442612340757894	0.03484866333348587	0.002860517283822285	0.002047314078486092	-0.005837089426859209	0.009683712051911798	-3.198504671077481	-0.6657231560497855	0.02008188155263616	0.06294821686483194	-0.01476660953032575	-0.006583320054181605	1.002853185155074	-1.288140001811367	-1.215315813840756	-0.002637637101139869	-0.01660654144574143	0.1747906311782309	0.02859442560472076	0.02657574924591031	3.179800883291414	3.060831081298448	-0.0169561206414012	-0.005070299256300875	0.6707327106253816	0.009219179359179088	0.7603970622246149	0.03124073405260931	0.01433995562973395	0.004130023847656008	-0.5352935617626692	-0.3425672156672852	-0.2402522320679993	-0.02287394555795386	1.557403261679764	-0.2494887464675765	0.02899768529682913	-0.04457958231931995	-0.8297844286680057	0.588834867297662	-0.007951508447500078	-0.009206463938784465	3.253976562466016	0.7635995026317889	-0.06434975038172681	-0.05071028774329522	0.0619626042928291	0.01769678285643365	0.02085495079172311	0.01254708256825789	-0.2689452291173487	-0.3247075106675673	-0.005059352128122245	0.08210964090963191	0.03780149127680072	0.6567242519018155	0.5191458066934173	0.9699280865840531	-0.3892733869707922	-0.01060440528147787	-0.1159942039541887	-0.03461955537945704	0.6091114663553655	0.1426945037286751	-0.006669068141016432	0.3006754622900079	0.1396430041343763	-0.1405956952681352	0.1458911350990741	0.6422157153664176	0.01833083770181185	-0.1253997789092711	0.0864101721386107	0.06995376029762611	0.4273260481686659	-0.01268211440895706	1.036118790661009	0.04499987393349918	0.04940258197934503	-0.02305409738780031	-0.2274614086090873	0.231774411302777	0.1931430449819538	0.008639754582038623	0.009124107551091483	0.1043937713726361	0.478840193637014	-0.164965828005177	0.1057697742844493	-0.05313555298967824	-0.06998429697584833	-0.03473433549096689	-1.282488231218776e-12	8.905227583462192e-14
0.41	-0.05153007411109102	-0.03128293601759808	-0.0430719031310183	0.7520997522738946	0.9146411463842254	0.006831958990453286	0.4930255095930572	-0.001086426033585174	0.0254440022222117	-0.1415419795653225	0.06731461936076047	0.03415284167716136	-0.02077491389067112	0.07622478490578337	0.003558005820574531	0.1805832624595784	0.09336482839146373	-0.1805832624596383	-0.09336482839091458	0.06919306710765527	-0.1600071497827981	-0.002378862837756807	-0.352498542908935	-0.01728330465966546	0.00198530006668661	0.09245623569205148	0.2600060192893086	0.8583361500752832	0.5752841315655892	0.09853862441890697	-0.07764049570728612	0.007348317415196422	0.1550249522821527	-0.2609325038560053	0.1043748187543528	-0.9481279665495437	1.411810843245604	-0.2755267306687529	0.02442871436941722	-0.1262105145714024	-0.352000292456905	0.7686541983818219	-1.049943603123963	-0.3978476233249248	0.3034113878031928	0.03725544799914339	-0.1056185544463676	0.9912682462595879	-5.167013450201265	0.7299511645259612	5.167013450201285	-0.729951164525953	1.405887441614185	-0.2484669868725542	-0.07770631704036372	-0.7467914856874128	0.1769042201270652	0.2487744000341101	-0.2072892830635966	0.7335479885085533	1.312749423617146	-0.2508552792056027	1.150868751637099	1.005884180703517	-0.1639151168879227	3.007481846154763	0.001033400059913362	0.02309581374549941	0.001028115422896405	0.02106675463774814	0.001006563307263693	0.004189082627077759	0.001013751447922536	0.003367538652284759	0.06069260512888826	0.0926690502111675	0.0590844986444707	0.0601341295045138	0.06504589485728952	0.07402461426071548	0.001069481731900343	0.00735355036172225	0.001020653874319292	0.02192028399680448	0.001127837806974383	0.0754964348847575	0.00133066309145815	0.05395511046903699	0.001094460845729836	0.04085737634955185	0.2853681188258186	0.2121029368322902	0.3764909979602962	0.2872551612542901	0.001003054098307951	0.005251081162619118	0.001030592572757223	0.01640648257556215	0.5406789500902947	0.5120470868965378	0.001044280352655331	0.02388152474674898	0.3469539758543089	0.3526011925310104	0.001038889270384978	0.01259190977309268	0.001063346474939817	0.008265728059187408	0.001100908464634378	0.0110724906709653	0.07401703386542283	0.1097228170747264	0.04086534938780433	0.1067441615869679	0.007321783888547681	0.01237886097615934	0.001012935598844802	0.01564939544266127	0.1377261158483894	0.1471726844417787	0.004534551593866342	0.02127440764457151	0.001016036532552666	0.004592907896961691	0.001038415947766841	0.01790524329922434	0.2060944993683834	0.2197419262410895	0.07296713767297314	0.1054876557716615	0.001015742835206022	0.00270134565178768	0.001030193695228482	0.007970043545934707	0.1426079182869915	0.1150715548439413	0.67674661762688	0.6660916978251576	0.001354235002565343	0.01458106677783748	0.006083531783150377	0.09793923406404198	0.001012842178931614	0.04252776294612518	0.001051699089744457	0.006296531856543304	0.001018118562529584	0.007778834150780771	0.001039267014757038	0.004926575750086907	0.003748333815533973	0.01364663686820211	0.01502254212804223	0.01858077746347454	0.001043151028146164	0.005411046065905117	0.002604144719101298	0.01583837596973842	0.09003031197838221	0.1357742497822625	0.112628203322216	0.1158062509688589	0.1400900897411049	0.1575868985443384	0.1403399951106102	0.1329505068808507	0.05655931838773699	0.08821264130933813	0.001969281215274822	0.06607747687622109	0.003165136162917559	0.04268249168349617	0.001638833514330858	0.03177310669162687	0.01493352897285602	0.02536340356964425	0.003832081861082492	0.01767113173549862	0.001024127480169164	0.01267334320041966	0.02886223082590978	0.05575516606944474	0.1099474403190937	0.1188227788175701	0.003630429586191162	0.02700299844732307	0.05619166736248216	0.05155864344841255	0.08214937708658156	0.09718625717377097	0.002849369667267054	0.01255798167582869	0.004097262310258504	0.01070737460230594	0.001442376706664536	0.05165663076530336	0.001299276944978571	0.1064368770612108	0.07509553190189025	0.08577624728712101	0.001575254320970494	0.04039991667437694	0.1718412391202031	0.252709400816926	0.03383070389512832	0.04520857694607101	0.001158666353125105	0.0162657473234034	0.001071524481801792	0.01871202423975661	0.001182882758863849	0.02443856012681617	0.04109824673681926	0.07080121495480222	0.01344645336893949	0.02820571327424665	0.00291459115456564	0.01821190368813629	0.001017596077015073	0.01022588597907477	0.09373362336358633	0.07086574868468318	0.1561823485210461	0.1725038559525564	0.005441289918553301	0.06497504933347024	0.001264033741147331	0.05446417273337084	0.001062964974449062	0.005250032634198022	0.001020705248305841	0.007093535976232775	0.001044203106624725	0.004165985189728017	0.02381861458620314	0.01888986153811038	0.003231913974480203	0.03282901038491878	0.005312086194729443	0.002287760040824086	-0.00607295587662668	0.008392712423472171	0.001032247095835679	0.001027528904086869	0.00100618545008179	0.001014266944401099	0.08750481729809932	0.02151643450268377	0.03355018832345154	0.001075160003765299	0.001018693885943807	0.001137640825926886	0.00126828179261835	0.001104219056575933	0.3857570530985832	0.4766806146805709	0.001003027769757056	0.001039504394435357	0.5685609971441998	0.001046229733299423	0.3663982134213518	0.001015784156369021	0.001066720229471046	0.001098944505041041	0.06505821717413382	0.0291652599109914	0.003295948918718372	0.001014935153111979	0.1776559054817829	0.004244838560334605	0.001016604808458145	0.001034229670734409	0.1748009237264102	0.08508359538184804	0.00101642426784608	0.001030683690312246	0.2353054670425677	0.6933175537884739	0.001055841135462398	0.01819296889161574	0.00101398501434162	0.001025258003346024	0.001008812341616603	0.001019771694078167	0.001224967564985452	0.01307900653561409	0.001031771841629518	0.006080174484329177	0.09974482802213556	0.1246435839288493	0.1472540427801911	0.1561100620759409	0.04386633339596595	0.001961046014420879	0.002474565597480864	0.001562215247278694	0.02505933725453117	0.009696996106804665	0.001022450946741807	0.03248396993566409	0.1099771802205161	0.002785045700739354	0.06118560232610575	0.07904056398691921	0.006951992847098566	0.004042661312150367	0.001524349305322332	0.001264848242218518	0.07721350235256125	0.00242338432069798	0.1965722416618175	0.03335736909389899	0.001104469957577221	0.00105907421648424	0.001086813773969149	0.0472861316376179	0.0203558271122901	0.003579309366703025	0.001014159894075799	0.09385271156899684	0.1701309109823873	0.003570319332668334	0.001216554310962889	0.001044162371492027	0.001015243292706959	0.001032433367810587	0.01994709662186065	0.01926432162326771	0.003782477018761829	0.03042309610538113	0.006408687305214569	0.004376004710831783	-0.006117713357129177	0.008954715803483424	-3.062627869869087	-0.6599064379454694	0.08403670465732355	0.07312976036346382	0.02059159663709196	-0.01002574993309241	1.121852118497804	-1.660139231282707	-1.456454527589655	0.001184576791511421	-0.008769803128921859	0.2042231229141339	0.01544262292560532	0.02187016491764271	3.020354023502807	2.837141550041245	-0.004718105600635019	-0.06145496934131971	0.04196867337817833	0.0169733215747603	0.8266694748981815	0.04197176953224464	0.02650245983475818	0.02127443680625925	-0.4202747317964615	-0.2659098829129358	-0.2069387891058849	-0.04488789480912807	1.602302630469239	-0.008890645550274218	-0.004123142394309588	0.02474932703807469	-1.182277429780043	0.5881542817923634	-0.009632114624115	-0.009341842606259828	3.35700840004884	0.4906803248595549	-0.05674661088250216	0.1648431555501049	0.04024128467546693	0.0043619225868757	0.006046978688245054	0.003546295526742917	-0.1433799496461006	-0.10466951655949	0.01286409229474858	0.3274935527866272	0.2822177273922151	0.2759257017027786	-0.1599188014907279	0.6744523212076314	-0.6833624190739173	-0.009145564227912087	-0.07689925867732574	-0.02363882433213179	0.7913179024507164	0.547261758312548	0.002841799063129282	0.1191159237077925	-0.2545231286229186	-0.01311278030372805	0.208904435850166	-0.176529707596484	0.3244028334693763	0.005893742104173522	0.1800350749910521	0.2341242685539367	-0.05770397751894636	0.0284461303708771	0.9052314335700246	-0.02477742070520605	0.06363157954476903	0.0133658008000265	-0.1792358563906556	0.3513110133064786	0.5156775141119726	0.09113332979229528	0.02839821090176689	0.03125441885178196	-0.4717082435966115	-0.1937583315471549	0.1106704293567857	-0.03815218457539817	-0.04978219332565413	-0.0247390192018283	1.688074464786993e-12	-4.628383901310984e-13
0.42	-0.05397501164889273	-0.03010588430975217	-0.05271138574451497	0.766319801351697	0.9119382104902629	0.007124809682532845	0.4918493041793363	-0.005015250796739239	0.03398312567881049	-0.1520892226617841	0.06297105412413322	0.03634089001451578	-0.02037804079808225	0.07477421274809444	0.01367955304416209	0.132896847256183	0.1009863966251956	-0.1328968472561985	-0.1009863966249982	0.08275758824918908	-0.1622474025618526	-0.003203947506627476	-0.3598631322844404	-0.01581737946763948	0.004427352030849915	0.09264700320314843	0.2664779543727161	0.8714623246834007	0.5733540548197512	0.1102814696372383	-0.06624279741588007	0.006213275603816613	0.1870317108349771	-0.2250533287869095	0.126862383646662	-0.9740549790910797	1.432233424356732	-0.2639501584867529	0.0334157939251626	-0.1097712897595128	-0.4317919922522254	0.9586619114463645	-1.065275508852024	-0.4672071090064476	0.1259453984560738	0.0397938812720803	-0.1793092998569721	1.027957221110923	-4.378593280369097	0.7889777185509247	4.378593280369097	-0.7889777185509246	1.309030710958219	-0.2003910353093863	-0.08651155100635684	-0.7199824865062525	0.1181821373985449	0.2415527700478156	0.1760192782517291	0.5555126651759287	1.300452138855096	-0.1470118775448162	1.104877845454804	1.275632323464686	-0.0550230780975621	3.387224232929603	0.001033226737432077	0.02379071618340235	0.001028435340132694	0.02183128879757978	0.001006375749705243	0.004283167714411202	0.001014192953256669	0.003272651200148984	0.07684463719215062	0.1044548112858592	0.03717916372768609	0.04247066539217317	0.04618516714817023	0.05822406896873986	0.001074617167654448	0.007359909414994796	0.001019720825610231	0.02183563634984753	0.001136110628058682	0.07767425973436304	0.001252444552895046	0.05404728891559459	0.001100462213689166	0.04104515944428656	0.3255554354898401	0.2408783195455241	0.4133733996484438	0.3140518176243389	0.001003043861019165	0.005149780606455209	0.001036833570457726	0.01590913913711609	0.5479371872519643	0.5096222939260744	0.001046178471082174	0.02403804042205456	0.3545947361705358	0.3611686888610943	0.001028278451508371	0.01300934839201325	0.00106618162266307	0.008463349954761275	0.001100836864419425	0.0112413124392968	0.06989731178911415	0.10673629645178	0.03427602120398297	0.104755346534238	0.004792058568493939	0.01040313646196433	0.001014411635975801	0.01507476040717981	0.1578378966230388	0.1632940516659794	0.005039075670546866	0.02186583499476006	0.001016554345731722	0.004604916283376679	0.001036310255738516	0.01792566432983415	0.1910513075395281	0.206764031050192	0.07984466332521706	0.111402762451493	0.001016327116818988	0.002607576235978094	0.001030765975001912	0.00787601483105815	0.1884540521728064	0.1481082462893407	0.6812147423080542	0.6699019986243206	0.00120200787756042	0.01413092222395261	0.01621986846354019	0.1001991074562723	0.001013691110061581	0.04281803042569111	0.001037762075191285	0.006384141264512628	0.001013167832447398	0.007886717679122019	0.001028838948413545	0.004992215634217845	0.002489179889067943	0.01261541669279828	0.01468516909211803	0.0184228433684788	0.001036664887921221	0.005489130440985712	0.005600064555224941	0.019896748267381	0.09626432999961686	0.139480518199535	0.1184415747632039	0.1178137224153973	0.1419647148143739	0.1549012075590841	0.1470771357771948	0.1386386048981767	0.04795458302272717	0.07996745107375546	0.001951822714737696	0.06601536487652986	0.002820079239327808	0.04210310908259004	0.001566570559858976	0.03157797943376235	0.02192158293948863	0.03361569553711109	0.008793156768708513	0.02439059246314163	0.001022586165984766	0.01267799503648332	0.03050578205041099	0.05630691446741061	0.1086973834968837	0.1145301559564829	0.003462580023929051	0.02731712398820796	0.05943793029109117	0.05389097905746861	0.0768273611724324	0.09177000234780253	0.006439807862558648	0.01696262110525767	0.004499058928530098	0.01116544421961384	0.001551881602855988	0.0534315223855154	0.001297616414676059	0.1088807949410722	0.07512103587719607	0.08403847722238768	0.002320839139038373	0.04088889675387423	0.1841272840037552	0.2611912497466118	0.03330935907389246	0.04472679299579596	0.001111132415877249	0.01701347142687731	0.001065336156941515	0.01872686638487461	0.001126079051550848	0.02287069297543284	0.04525740603606832	0.0747397354044759	0.01895184433502729	0.03453205034282333	0.003605916930448082	0.01936443108764026	0.001015385477814618	0.01044560277677719	0.09287126608132795	0.07052723796030089	0.1622057526858911	0.1682509708224296	0.003929795904577799	0.06303285008697419	0.001210168599500986	0.05574643401398055	0.00105073580365636	0.004937265552106867	0.001016995381951612	0.006686098048695445	0.001036280361188436	0.003964322427013395	0.02008512806038358	0.01901549865504905	0.00369819767225099	0.0296152349259541	0.007389314869578424	0.004472183095766328	-0.006212059937036286	0.008438315952106496	0.001033604671706099	0.001029676190367683	0.001006163659801542	0.001014959273068014	0.1062198821954141	0.001090360836201348	0.01352456010604212	0.001083759779991696	0.001018722933033925	0.001150373867081042	0.0010958547327424	0.001108917673461895	0.4209481164455986	0.5063239233084	0.001003036357297201	0.001046506604762179	0.5621736862173392	0.001049663987563045	0.3738660376706425	0.001017512284426594	0.001071058261153328	0.001102055384585972	0.06395604289138948	0.02417459854558256	0.001085441126501421	0.001016776400522064	0.1987437156476618	0.006561952223185561	0.001017479048972406	0.001033888981500005	0.1573162074356705	0.09215883020112044	0.001017341809085177	0.001031886585843549	0.2846716588148945	0.6914337700042428	0.001023749628608784	0.03429561030848621	0.00101505632128575	0.001020830095773843	0.001007092464080021	0.001015964460973283	0.001043555181337096	0.01520214613342416	0.001028123724358442	0.01087769169522323	0.1090435015595506	0.1288453595519733	0.1429911265054274	0.1587606600982098	0.03196736364882325	0.001912718933484721	0.002422682975819937	0.001435303657994719	0.03345721213631028	0.01752766170537067	0.001019822921876469	0.03243517277234548	0.1044594436157798	0.003635350853754187	0.06542058099599522	0.06239975564124713	0.01282302599917648	0.005582410397029287	0.001775108735953491	0.001317943870406113	0.07358422442884775	0.003635672233879143	0.2108841295874483	0.03218666750824856	0.001027656109405133	0.001058324067172303	0.001048676723606785	0.05268455714290196	0.02872931970335577	0.004918674296953295	0.001012159105364054	0.08996588908247866	0.1732719944493653	0.001343121756650949	0.001105582457304463	0.001032736582273237	0.001011363189789538	0.001024326352532201	0.01642065725382429	0.01901672428787806	0.0041223416967662	0.02599752887727588	0.009956857326606783	0.006704695343175388	-0.006398337287399559	0.00822571955505531	-2.89468605482028	-0.6667791209980709	0.03633423380487457	0.07907022509097358	-0.01331945620537708	-0.008048452674927254	1.234189905368508	-1.84063661726638	-1.704866788694316	-0.0008966765932130318	-0.009605058454576234	0.230879093434066	0.003133515632957038	0.01539082869235861	2.709485590237982	2.503937265022847	-0.02015438859958481	-0.02204853385408836	-0.5149536482145988	0.01225028336963652	0.8856073718172965	0.03927858440295275	0.007893310228103512	0.007304130240849224	-0.1513840909846729	-0.1203732430678254	-0.1911222673554841	-0.07066656587923731	1.616924577392454	0.1062698476142911	0.01527857804573855	-0.04361380878679385	-1.389007843882843	0.5963457257647494	-0.008683578075107015	-0.009461236202501165	3.208387819350972	0.2821035725466118	-0.03011006542578701	0.2684785076667914	0.017670660322738	0.01758653830027983	0.02038787103021297	0.01258891581853307	-0.07187396841388652	0.06462554165667624	-0.002854168062386824	0.4664415951818305	0.4455163545308994	0.1716568748243495	-0.2848665927325166	0.4800054274092662	-0.9633204634032804	-0.002394858202627539	-0.0392118511319167	-0.01593233401432493	0.8362637215402898	0.7655906620777546	-0.004764251673928501	0.001969229754697745	-0.5950638801932437	0.06825143933632197	0.2546916758246304	-0.8890104830319036	0.5417350970846861	0.07542676501125746	0.1551999032281062	0.2259322134004228	-0.2392732418736757	0.06930498767187492	0.7944972075408592	-0.0669843003648144	0.08752377427296733	-0.02243399428756209	-0.1350030279431703	0.4295021688321692	0.7318654828639156	0.1325211991673043	0.009119715583128504	-0.1103708897573963	-0.170191202721736	-0.1891076542082843	0.1518239753419918	-0.02464771494789764	-0.0321304526930931	-0.01576349940596853	3.806487701946226e-12	-8.497508749711019e-13
0.43	-0.05601488680989967	-0.02889998156754667	-0.0623944917112785	0.7807439197199459	0.9093785545489964	0.007480489952009335	0.4908806516099489	-0.009742786661436883	0.04500107389296521	-0.1628928760932715	0.05813491560943582	0.03651955603597267	-0.01997884503212782	0.07283326483727097	0.02396919595701102	0.09289365502878633	0.1090812387851083	-0.09289365502882707	-0.1090812387849314	0.09544872529996912	-0.1640392631687193	-0.004092313105046727	-0.3666955344634619	-0.01484618868486373	0.006855934932888441	0.09381080404118033	0.2708874332497052	0.8839925362939274	0.5719012467279027	0.1187046120770676	-0.05220379457609859	0.005937025973941404	0.2227221789570078	-0.1866865927394669	0.1099694202455346	-0.9559728506969367	1.452892986468293	-0.2476402886350125	0.036832048849578	-0.07587698548627633	-0.5120620948689124	1.23538428913704	-1.090820621751963	-0.4946016997345221	-0.09390682007545038	0.04583811438283369	-0.2025185684814944	1.023904774383814	-3.617425754751108	0.8322086805476574	3.617425754751126	-0.8322086805475217	1.227362979950952	-0.159018381370092	-0.09209615782921972	-0.6417394606533187	0.07858782276736642	0.2449173998215761	0.06692467744511649	0.3212939197746076	1.196633170324239	-0.1566622854427902	0.5880948103936131	1.526243193654228	-0.008724281456039982	3.746829549259724	0.001033457702024893	0.02453792413098135	0.00102931718196796	0.02265739333883421	0.001006237520043098	0.00436747564791225	0.00101457049657878	0.003172906658276287	0.09191351130413578	0.1158477215922833	0.02040074814140161	0.02649129757594889	0.0296810270443615	0.04218495480643821	0.001731104492430227	0.007905042177576557	0.0010190570446033	0.02176064047863861	0.001139792756500934	0.08011485259404959	0.0012470506411574	0.05408972761853959	0.002412189488518771	0.04197996822104443	0.3589543447196546	0.2656535447997673	0.44370761484912	0.336743943451651	0.001003027748152447	0.005034224513060339	0.001041257890962195	0.01536189829809366	0.5498958812629909	0.5036747918863608	0.00104816544003727	0.02419659002573663	0.3627808527823415	0.3706091862093188	0.001023055971778719	0.01341438954876647	0.001068977514281139	0.008589827218751653	0.001100968852289584	0.01140713543683209	0.07157976319459941	0.1085365711789521	0.03264978432734957	0.1056162068138299	0.003012313394937704	0.009042726707620751	0.001016039628168875	0.01425703103274606	0.1760390886987412	0.1787938358897713	0.006245965908406851	0.02316343626015995	0.001017238498235861	0.004534134362993306	0.001034626262740643	0.01794606322103769	0.1779657848722615	0.193403219073308	0.08638115204617494	0.1170639429476887	0.001016812851034506	0.002512488333957568	0.00103123003033401	0.007778936423254297	0.2284241464710231	0.1782765751550309	0.6837644365606954	0.6721489267558274	0.00111432205790853	0.01385937330226816	0.02803150558228377	0.1027438987297787	0.001014543043871095	0.04280089739331662	0.001029179062231781	0.006482022508920928	0.001010087516807668	0.008005062034748581	0.00102230046516477	0.005063826272583208	0.003141688802257465	0.01342301090062931	0.01698964785123064	0.02043781245658388	0.00103331737165988	0.005582780306312215	0.009752841800356755	0.02502451941208689	0.1013333984835534	0.1420968216997094	0.124269388446123	0.1203683814810806	0.1446171153189192	0.1545150312237474	0.1528916187353138	0.1436161253689411	0.03735325175081931	0.06975107476270173	0.001947401918740342	0.06600374911573434	0.002539462199470512	0.04181201365857822	0.001454801716262117	0.03144440348426129	0.02789741414086504	0.04044503048310395	0.01321987771461855	0.03043885171372018	0.00102126641387079	0.01269956059543563	0.02746376914166139	0.05313263063997406	0.09963014465183927	0.1035399076670679	0.004259854659048633	0.02858391365155432	0.06147322503068813	0.05534179983111179	0.06877947354242368	0.0836071127609702	0.01202146256671048	0.02404587074989141	0.006010382879478588	0.01262202028766303	0.001675324113120371	0.05451317864642184	0.001363153121068682	0.1105939605406177	0.07880057732851567	0.08529745950570201	0.004340583465665859	0.04249008929033314	0.1945215193558926	0.2661879192468188	0.03211645370520141	0.04363155725609571	0.001099367571619082	0.0181067709261975	0.00106023374134883	0.01874286262910064	0.001086657222138452	0.02168926863433682	0.0489325867362378	0.07817289339340233	0.02366483692095233	0.04022406019976074	0.004305210539992799	0.02044745388970365	0.001013665739555596	0.0104313004423714	0.08898337478479738	0.06838503437779871	0.1678707855503058	0.1710436806720875	0.002647192996133654	0.06161521373482771	0.002846909913128571	0.05890857707685657	0.001041080698855623	0.004746681669285504	0.001013977750035029	0.006426851358586815	0.001029874597223041	0.003842630406559557	0.0156841764738286	0.01840617408299167	0.003948308554683693	0.0258367872834645	0.009746197427336217	0.00675753080354151	-0.006306647165128812	0.007760999715968485	0.001033777123880685	0.001030707764731853	0.001006034440633008	0.001014966915628514	0.1171657544626745	0.001081862875804825	0.007299416405917351	0.003542123326232053	0.001018064415456375	0.001137917439402353	0.001364598656560221	0.00604281148617476	0.4320986556004162	0.5136582155721627	0.001002989508810311	0.001045318014559201	0.5475947284448403	0.001050715478342914	0.3850625889911418	0.001017712242754232	0.001072589704487026	0.00110030319240084	0.08218794781345221	0.03634586448861366	0.001184517590921373	0.001018544056902924	0.2108218448339794	0.008337992562965491	0.001018349419793102	0.001032014253123148	0.1552502664567406	0.09767794672964368	0.001017298534860554	0.00103156615053901	0.3075442637772631	0.6888441078159874	0.001022392213200227	0.04718273144363109	0.001015745547627426	0.00101975163097128	0.001006703566061502	0.001015098623968358	0.006178357600529939	0.0231861498806758	0.001031279822150133	0.01698203491501506	0.1077863815882635	0.1362488228358554	0.1536660888566496	0.164696255744855	0.0184338271559337	0.001968230888950551	0.002095766093672566	0.001256161566276032	0.0356533495316779	0.01837769453361739	0.001019952076509845	0.01675388183915125	0.07153280729767285	0.006337291852190787	0.06283644808429061	0.05474442944243346	0.02240694769606297	0.009324354374945158	0.001828580731148171	0.00152747400830389	0.09232549119751085	0.008853816258596083	0.2127027784652286	0.02949263973810218	0.001137428854633072	0.001052044600884491	0.001043026200734569	0.05397824257164394	0.02908391992052254	0.005143972376124331	0.001011636420048357	0.07823023447170198	0.1801426023631658	0.001264590759532288	0.007477944867023053	0.001029588396169291	0.00101039221687806	0.001022260898912049	0.01069404026327624	0.01730840934702518	0.004059192923451044	0.02192974636592701	0.01193455206567919	0.009085146879605818	-0.006327882295405506	0.006711907608561165	-2.724743936436043	-0.6851830277242928	0.09465072844554397	0.08507698426799302	0.01912222829970935	-0.01102279627601497	1.051628043056872	-1.307480219732714	-1.460641164271667	0.1005254715610546	-0.005719901579342376	0.2569404499411334	0.004793025857819077	0.1614609607436792	2.22325519268011	2.013966115203508	-0.007275026558446305	-0.07212464444287811	-0.6834819786681461	0.01736881831697061	0.9951380626574166	0.04085482911933046	0.01314709654203204	0.02096974677771396	0.5216669978050281	0.28577671421068	-0.08830633181217851	-0.09228435502218535	1.466591818155885	0.148589045802054	-0.02017030623666609	0.02516457104691657	-1.246696685225182	0.5391301794493821	-0.009904095711741799	-0.00987613000051747	2.796576301908129	0.1724737738343823	-0.02192257120467658	0.241579336181782	-0.02019891827651332	0.006111984782231483	0.007759520938711507	0.004629289562524989	0.2114912523779846	0.3268504134686729	0.01590517600038002	0.5538409838977101	0.09632207892110153	0.3209317206581142	0.1788616454725639	0.5045367685798547	-1.084263980979439	-2.514106620563605e-05	-0.02079243675397148	-0.010689631664525	0.5434507789996649	0.4609541001261747	0.006220636491043446	-0.6043750224331705	-1.549172766940151	0.1783864690996109	0.04407953903289261	-0.7520034183151939	0.8581048766049283	0.2055449610210834	0.06617262598288098	0.1183614963199787	0.4477447060520189	0.2420811960688707	0.2049233161958501	-0.1477977662261358	0.1282685882411098	0.01395712726106542	-0.1013189500364404	0.2684193204969622	0.4217905924134873	0.08797456177019509	-0.006714785838210246	-0.3224097261787366	0.6202839210343599	-0.09820375183362214	0.4589173595285837	-0.0131587725397909	-0.01948029624632596	-0.008353319325926888	5.482242703571601e-12	-1.125864728855865e-12
0.44	-0.05778404129301593	-0.02799347079873074	-0.07169897548922205	0.7953837158229926	0.9069922195602104	0.007843686438712225	0.4904934092422034	-0.01522343097553005	0.05849994261674087	-0.1738129439845136	0.05318739801183631	0.03438886109366745	-0.01934542165228405	0.07085107565430775	0.0340363167900291	0.06064072036841485	0.1176749295786592	-0.06064072036839864	-0.1176749295786099	0.1072681734632005	-0.1654485160956837	-0.005064562446328158	-0.3726027517247485	-0.01419498694074073	0.009340771816371683	0.09418917251331964	0.2728020489607493	0.8952158478312924	0.5699585582183847	0.1222102492033217	-0.03583643456005453	0.005868841303107999	0.2618875049759925	-0.1709091932685671	0.06698398895192621	-0.8983305413647391	1.475368971316263	-0.2292859674392719	0.03491903737050305	0.006510750557591031	-0.5824136820948009	1.454846013318016	-1.088558400887443	-0.4894829256413315	-0.3359267942935922	0.08663940491655928	-0.1875575543198928	0.9834528051622988	-2.828541766964768	0.8887474452797216	2.828541766964768	-0.8887474452797191	1.134692933449869	-0.1238694993289332	-0.1032882995783498	-0.5349455029606958	0.05418432965694677	0.2528035663359461	0.01893280508229519	0.05654003211394198	1.039072124222894	-0.2449879610803914	0.1213767827997046	1.74130375869189	-0.01341008629042979	4.082195812344596	0.001033659395906647	0.02531459820419801	0.001030273921817579	0.0235113545037827	0.001006103794968268	0.004444435977483205	0.00101476299962515	0.003069748462237505	0.1049061893313348	0.1256320898899053	0.01129596044066354	0.01727619552218729	0.01763887321220822	0.02985754327334667	0.003285149978796218	0.009182463709945342	0.001018395896393566	0.02171472260420064	0.001135403607594443	0.08280708816133792	0.001378708473296575	0.05413192545106246	0.005520774963913825	0.04407217934045318	0.3843886702920346	0.2848973380405356	0.4664311348324631	0.3539207042236368	0.001002996259887932	0.004917916146538084	0.001042874518560595	0.01477214604473428	0.5468993658780235	0.4957739499738207	0.001049684467179837	0.02434360040644116	0.3719057876670903	0.3809243694108133	0.001020545936326438	0.01380894862325575	0.001071140928887762	0.008641190963330408	0.001100158451836759	0.0115628929242165	0.08051481383523369	0.1173741956355749	0.03749555711193045	0.1103355091236783	0.002163826474417285	0.008490076857579631	0.001017737480932138	0.01324097238716458	0.1915366892608522	0.192297079044905	0.007731395954031522	0.02474438871759634	0.001018015805207996	0.004386803282873247	0.001032846751050404	0.01797837515778338	0.1689423107352034	0.1825592546709202	0.0924169558248291	0.1222501621602555	0.001017033953974976	0.002418092454328014	0.001031301662953841	0.007680058537966511	0.2607372798616961	0.2034657392898472	0.6848245338177716	0.6734553085026737	0.001069800736447092	0.01373801375567367	0.04010237180810467	0.1050526859633249	0.001015313582358581	0.04243201902773327	0.00102434991481802	0.006588826443582654	0.001008353557817464	0.008131478514577448	0.001018599566991836	0.005142722979206205	0.006018670741331908	0.01640721058611687	0.02202449740326344	0.02472949438893215	0.001033223103471729	0.005693654656346938	0.01482725582866651	0.03086813494852081	0.103696082553774	0.1417785144456973	0.130694602755772	0.1238654924754764	0.1504492742325849	0.1579030468646432	0.1587126748405741	0.1485101023045552	0.02516044839935027	0.05819598781101895	0.001972906746007175	0.0660129251133344	0.002235590743918826	0.041651556285702	0.001309328187448789	0.03136605128484764	0.03202050930573661	0.04476166134398448	0.01586812908659167	0.03394753270757347	0.001020671452225044	0.01274527322336097	0.01832243126071881	0.04486843347096186	0.08013185059135705	0.08462296083137516	0.006000708523880812	0.03075045288677194	0.06142620212000714	0.05494471104082159	0.06080433914881564	0.07656121430201036	0.01948809623599116	0.03378851953285008	0.008618936390190858	0.01506947368849649	0.001763784010919446	0.05485580044482524	0.001500651808790743	0.1112812366620191	0.08898425863953048	0.09212687149373626	0.007935193777607373	0.04555347420434516	0.2015839661747131	0.2652914485443564	0.03021061732113682	0.04185613929411881	0.001148387159667013	0.01952149244800842	0.001054542462591807	0.01877248647374304	0.00106412440989365	0.02084357177793401	0.05149591770244906	0.08033391964415242	0.0262552454166591	0.04327294426946057	0.004768105444009687	0.02120174633437312	0.001012544813729121	0.01041661499293526	0.08166890909420907	0.06399224544809862	0.1739644595629168	0.1784876642104468	0.001962411252715302	0.06099309233883054	0.006827619277751554	0.06449103565128096	0.001034680307298656	0.004680295883095708	0.001011983928736646	0.006301263905089088	0.001025639906296125	0.003801687747764004	0.01039944795127789	0.01706418926507079	0.003989579666618244	0.0218654497284031	0.01185028810597174	0.00910628106375155	-0.006291206246497362	0.006526019672926381	0.001033949576070828	0.001031739339113163	0.001005905221491661	0.001014974558196554	0.128111626729934	0.001073364915428029	0.00107427270577323	0.006000486872502552	0.001017405897868475	0.001125461011721661	0.001633342580380243	0.0109767052988888	0.4432491947552332	0.5209925078359249	0.001002942660316704	0.001044129424328653	0.533015770672346	0.001051766969125107	0.3962591403116405	0.001017912201071482	0.001074121147819969	0.001098551000223072	0.1004198527355213	0.04851713043165456	0.001283594055347524	0.001020311713292322	0.2228999740202959	0.01011403290273363	0.00101921979064717	0.001030139524769346	0.1531843254778127	0.1031970632581646	0.001017255260634719	0.001031245715238093	0.3304168687396311	0.6862544456277315	0.001021034797808511	0.06006985257877167	0.001016434773977483	0.001018673166169807	0.001006314668052166	0.001014232786964691	0.01131316001962314	0.03117015362792686	0.001034435919957018	0.023086378134804	0.1065292616169736	0.1436522861197341	0.1643410512078719	0.1706318513914962	0.00490029066303172	0.002023742844413057	0.001768849211529191	0.001077019474575053	0.03784948692705953	0.01922772736189342	0.001020081231159294	0.001072590905939649	0.0386061709795399	0.009039232850636523	0.0602523151725774	0.0470891032435764	0.03199086939295906	0.01306629835286298	0.00188205272630382	0.001737004146167254	0.1110667579661597	0.01407196028336729	0.2145214273430045	0.02679861196798591	0.001247201599861209	0.00104576513460048	0.001037375677875996	0.05527192800039126	0.02943852013769505	0.005369270455292169	0.001011113734786674	0.06649457986092749	0.1870132102769526	0.001186059762430565	0.01385030727676073	0.0010264402100648	0.001009421243961378	0.001020195445290127	0.004967423272727702	0.01560009440617247	0.003996044150136339	0.01786196385457779	0.01391224680475217	0.01146559841603419	-0.006257427303411858	0.005198095662066313	-2.583346673941063	-0.7186166035191099	0.04222745865384787	0.08464154970195681	-0.01478897807292745	-0.008731183594790691	0.9124815036214656	-0.4877834647987944	-0.9625262628293743	0.1455610788519506	-0.00378945892100654	0.2812076348866464	0.00308534158097855	0.2468712971832658	1.603199187557107	1.400864253980641	-0.02030484314079314	-0.03055081610019373	-0.9056216228108869	0.009942438678736915	1.060544542460972	0.03718216850051079	-0.007129393824146591	0.005291028127906811	1.25608585489275	0.651315163046167	-0.02957028671257218	-0.1103324200244144	1.217616363661438	0.162940086030877	-3.125324945874234e-05	-0.0412312270165251	-0.8856383289776999	0.5013534690672743	-0.008545173570928362	-0.009821131721774488	2.212554873227001	0.09399429561542955	-7.219020711460263e-05	0.2212776997395764	-0.05267840660059089	0.01937107628762744	0.02200229584824575	0.01404612942298621	0.3634471269083218	0.5199681106447941	0.0005907287022587134	0.6096104735838843	-0.141405796376853	0.3601472605603209	0.4699718025088957	0.4632967201584873	-1.231062591499686	0.00176349350848943	-0.01308424092071983	-0.004887583994431337	0.3337229045220308	0.2576750107463481	6.516177484760132e-05	-1.016013438994168	-2.180403589623379	0.2482013538469002	-0.1148902369535825	-0.6656122574524392	1.07361492477998	0.2736022315727415	0.007393010636522934	0.02075431760021673	0.8748126990692018	0.3617434631910348	-0.3841308330029582	-0.2030207452431058	0.1518081791276009	-0.01970848810200033	-0.06785753118209217	0.1750758210791938	0.2032403254677976	0.06677512777434308	0.009043092631401404	-0.560487959211916	0.7600635350013409	-0.03000466288194919	0.6358870777554495	0.0001919044087407323	-0.005398605401945865	0.0003863729385394685	4.502048291993777e-12	-7.371867970091821e-13
[truncated: 473,124 more chars]
