# Supplementary material for: Transtibial limb loss does not increase metabolic cost in three-dimensional computer simulations of human walking
Source: PeerJ. 2021 Aug 4;9:e11960. doi: 10.7717/peerj.11960 (PMC8349165; doi:10.7717/peerj.11960)
Supplement: Supplemental Information 1 — Each subject’s simulation output and Matlab code for generating plots presenting the data. [file peerj-09-11960-s001.zip › TTA3D_solns_rev/Pre/soln_walk_N50_wm100_S01.sto]

num_controls=92
num_derivatives=84
num_iterations=694
num_multipliers=2
num_parameters=0
num_slacks=2
num_states=242
objective=0.723773
objective_auxiliary_derivatives=0.000928
objective_contactAP=0.012233
objective_contactML=0.008163
objective_contactVE=0.009290
objective_control_effort=0.475313
objective_state_tracking=0.176856
objective_torsoGoal=0.040991
solver_duration=26844.213426
status=Solve_Succeeded
success=true
DataType=double
version=3
OpenSimVersion=4.2
endheader
time	/jointset/groundPelvis/pelvis_tilt/value	/jointset/groundPelvis/pelvis_list/value	/jointset/groundPelvis/pelvis_rotation/value	/jointset/groundPelvis/pelvis_tx/value	/jointset/groundPelvis/pelvis_ty/value	/jointset/groundPelvis/pelvis_tz/value	/jointset/hip_l/hip_flexion_l/value	/jointset/hip_l/hip_adduction_l/value	/jointset/hip_l/hip_rotation_l/value	/jointset/hip_r/hip_flexion_r/value	/jointset/hip_r/hip_adduction_r/value	/jointset/hip_r/hip_rotation_r/value	/jointset/lumbar/lumbar_ext/value	/jointset/lumbar/lumbar_bend/value	/jointset/lumbar/lumbar_rota/value	/jointset/patellofemoral_l/knee_angle_l_beta/value	/jointset/patellofemoral_r/knee_angle_r_beta/value	/jointset/knee_l/knee_angle_l/value	/jointset/knee_r/knee_angle_r/value	/jointset/shoulder_r/shoulder_flexion_r/value	/jointset/shoulder_r/shoulder_adduction_r/value	/jointset/shoulder_r/shoulder_rotation_r/value	/jointset/shoulder_l/shoulder_flexion_l/value	/jointset/shoulder_l/shoulder_adduction_l/value	/jointset/shoulder_l/shoulder_rotation_l/value	/jointset/ankle_l/ankle_angle_l/value	/jointset/ankle_r/ankle_angle_r/value	/jointset/elbow_r/elbow_flexion_r/value	/jointset/elbow_l/elbow_flexion_l/value	/jointset/subtalar_l/subtalar_angle_l/value	/jointset/subtalar_r/subtalar_angle_r/value	/jointset/mtp_l/mtp_angle_l/value	/jointset/mtp_r/mtp_angle_r/value	/jointset/groundPelvis/pelvis_tilt/speed	/jointset/groundPelvis/pelvis_list/speed	/jointset/groundPelvis/pelvis_rotation/speed	/jointset/groundPelvis/pelvis_tx/speed	/jointset/groundPelvis/pelvis_ty/speed	/jointset/groundPelvis/pelvis_tz/speed	/jointset/hip_l/hip_flexion_l/speed	/jointset/hip_l/hip_adduction_l/speed	/jointset/hip_l/hip_rotation_l/speed	/jointset/hip_r/hip_flexion_r/speed	/jointset/hip_r/hip_adduction_r/speed	/jointset/hip_r/hip_rotation_r/speed	/jointset/lumbar/lumbar_ext/speed	/jointset/lumbar/lumbar_bend/speed	/jointset/lumbar/lumbar_rota/speed	/jointset/patellofemoral_l/knee_angle_l_beta/speed	/jointset/patellofemoral_r/knee_angle_r_beta/speed	/jointset/knee_l/knee_angle_l/speed	/jointset/knee_r/knee_angle_r/speed	/jointset/shoulder_r/shoulder_flexion_r/speed	/jointset/shoulder_r/shoulder_adduction_r/speed	/jointset/shoulder_r/shoulder_rotation_r/speed	/jointset/shoulder_l/shoulder_flexion_l/speed	/jointset/shoulder_l/shoulder_adduction_l/speed	/jointset/shoulder_l/shoulder_rotation_l/speed	/jointset/ankle_l/ankle_angle_l/speed	/jointset/ankle_r/ankle_angle_r/speed	/jointset/elbow_r/elbow_flexion_r/speed	/jointset/elbow_l/elbow_flexion_l/speed	/jointset/subtalar_l/subtalar_angle_l/speed	/jointset/subtalar_r/subtalar_angle_r/speed	/jointset/mtp_l/mtp_angle_l/speed	/jointset/mtp_r/mtp_angle_r/speed	/forceset/addbrev_r/activation	/forceset/addbrev_r/normalized_tendon_force	/forceset/addlong_r/activation	/forceset/addlong_r/normalized_tendon_force	/forceset/addmagMid_r/activation	/forceset/addmagMid_r/normalized_tendon_force	/forceset/bflh_r/activation	/forceset/bflh_r/normalized_tendon_force	/forceset/bfsh_r/activation	/forceset/bfsh_r/normalized_tendon_force	/forceset/edl_r/activation	/forceset/edl_r/normalized_tendon_force	/forceset/ehl_r/activation	/forceset/ehl_r/normalized_tendon_force	/forceset/ercspn_r/activation	/forceset/ercspn_r/normalized_tendon_force	/forceset/extobl_r/activation	/forceset/extobl_r/normalized_tendon_force	/forceset/fdb_r/activation	/forceset/fdb_r/normalized_tendon_force	/forceset/fdl_r/activation	/forceset/fdl_r/normalized_tendon_force	/forceset/fhl_r/activation	/forceset/fhl_r/normalized_tendon_force	/forceset/gaslat_r/activation	/forceset/gaslat_r/normalized_tendon_force	/forceset/gasmed_r/activation	/forceset/gasmed_r/normalized_tendon_force	/forceset/glmax2_r/activation	/forceset/glmax2_r/normalized_tendon_force	/forceset/glmed2_r/activation	/forceset/glmed2_r/normalized_tendon_force	/forceset/glmin2_r/activation	/forceset/glmin2_r/normalized_tendon_force	/forceset/grac_r/activation	/forceset/grac_r/normalized_tendon_force	/forceset/iliacus_r/activation	/forceset/iliacus_r/normalized_tendon_force	/forceset/intobl_r/activation	/forceset/intobl_r/normalized_tendon_force	/forceset/obtext_r/activation	/forceset/obtext_r/normalized_tendon_force	/forceset/pect_r/activation	/forceset/pect_r/normalized_tendon_force	/forceset/perbrev_r/activation	/forceset/perbrev_r/normalized_tendon_force	/forceset/perlong_r/activation	/forceset/perlong_r/normalized_tendon_force	/forceset/pertert_r/activation	/forceset/pertert_r/normalized_tendon_force	/forceset/piri_r/activation	/forceset/piri_r/normalized_tendon_force	/forceset/popli_r/activation	/forceset/popli_r/normalized_tendon_force	/forceset/psoas_r/activation	/forceset/psoas_r/normalized_tendon_force	/forceset/quadfem_r/activation	/forceset/quadfem_r/normalized_tendon_force	/forceset/recabd_r/activation	/forceset/recabd_r/normalized_tendon_force	/forceset/recfem_r/activation	/forceset/recfem_r/normalized_tendon_force	/forceset/sart_r/activation	/forceset/sart_r/normalized_tendon_force	/forceset/semimem_r/activation	/forceset/semimem_r/normalized_tendon_force	/forceset/semiten_r/activation	/forceset/semiten_r/normalized_tendon_force	/forceset/soleus_r/activation	/forceset/soleus_r/normalized_tendon_force	/forceset/tfl_r/activation	/forceset/tfl_r/normalized_tendon_force	/forceset/tibant_r/activation	/forceset/tibant_r/normalized_tendon_force	/forceset/tibpost_r/activation	/forceset/tibpost_r/normalized_tendon_force	/forceset/tricox_r/activation	/forceset/tricox_r/normalized_tendon_force	/forceset/vasint_r/activation	/forceset/vasint_r/normalized_tendon_force	/forceset/vaslat_r/activation	/forceset/vaslat_r/normalized_tendon_force	/forceset/vasmed_r/activation	/forceset/vasmed_r/normalized_tendon_force	/forceset/addbrev_l/activation	/forceset/addbrev_l/normalized_tendon_force	/forceset/addlong_l/activation	/forceset/addlong_l/normalized_tendon_force	/forceset/addmagMid_l/activation	/forceset/addmagMid_l/normalized_tendon_force	/forceset/bflh_l/activation	/forceset/bflh_l/normalized_tendon_force	/forceset/bfsh_l/activation	/forceset/bfsh_l/normalized_tendon_force	/forceset/edl_l/activation	/forceset/edl_l/normalized_tendon_force	/forceset/ehl_l/activation	/forceset/ehl_l/normalized_tendon_force	/forceset/ercspn_l/activation	/forceset/ercspn_l/normalized_tendon_force	/forceset/extobl_l/activation	/forceset/extobl_l/normalized_tendon_force	/forceset/fdb_l/activation	/forceset/fdb_l/normalized_tendon_force	/forceset/fdl_l/activation	/forceset/fdl_l/normalized_tendon_force	/forceset/fhl_l/activation	/forceset/fhl_l/normalized_tendon_force	/forceset/gaslat_l/activation	/forceset/gaslat_l/normalized_tendon_force	/forceset/gasmed_l/activation	/forceset/gasmed_l/normalized_tendon_force	/forceset/glmax2_l/activation	/forceset/glmax2_l/normalized_tendon_force	/forceset/glmed2_l/activation	/forceset/glmed2_l/normalized_tendon_force	/forceset/glmin2_l/activation	/forceset/glmin2_l/normalized_tendon_force	/forceset/grac_l/activation	/forceset/grac_l/normalized_tendon_force	/forceset/iliacus_l/activation	/forceset/iliacus_l/normalized_tendon_force	/forceset/intobl_l/activation	/forceset/intobl_l/normalized_tendon_force	/forceset/obtext_l/activation	/forceset/obtext_l/normalized_tendon_force	/forceset/pect_l/activation	/forceset/pect_l/normalized_tendon_force	/forceset/perbrev_l/activation	/forceset/perbrev_l/normalized_tendon_force	/forceset/perlong_l/activation	/forceset/perlong_l/normalized_tendon_force	/forceset/pertert_l/activation	/forceset/pertert_l/normalized_tendon_force	/forceset/piri_l/activation	/forceset/piri_l/normalized_tendon_force	/forceset/popli_l/activation	/forceset/popli_l/normalized_tendon_force	/forceset/psoas_l/activation	/forceset/psoas_l/normalized_tendon_force	/forceset/quadfem_l/activation	/forceset/quadfem_l/normalized_tendon_force	/forceset/recabd_l/activation	/forceset/recabd_l/normalized_tendon_force	/forceset/recfem_l/activation	/forceset/recfem_l/normalized_tendon_force	/forceset/sart_l/activation	/forceset/sart_l/normalized_tendon_force	/forceset/semimem_l/activation	/forceset/semimem_l/normalized_tendon_force	/forceset/semiten_l/activation	/forceset/semiten_l/normalized_tendon_force	/forceset/soleus_l/activation	/forceset/soleus_l/normalized_tendon_force	/forceset/tfl_l/activation	/forceset/tfl_l/normalized_tendon_force	/forceset/tibant_l/activation	/forceset/tibant_l/normalized_tendon_force	/forceset/tibpost_l/activation	/forceset/tibpost_l/normalized_tendon_force	/forceset/tricox_l/activation	/forceset/tricox_l/normalized_tendon_force	/forceset/vasint_l/activation	/forceset/vasint_l/normalized_tendon_force	/forceset/vaslat_l/activation	/forceset/vaslat_l/normalized_tendon_force	/forceset/vasmed_l/activation	/forceset/vasmed_l/normalized_tendon_force	/forceset/shoulder_flexionAct_r/activation	/forceset/shoulder_adductionAct_r/activation	/forceset/shoulder_rotationAct_r/activation	/forceset/elbow_flexionAct_r/activation	/forceset/shoulder_flexionAct_l/activation	/forceset/shoulder_adductionAct_l/activation	/forceset/shoulder_rotationAct_l/activation	/forceset/elbow_flexionAct_l/activation	/forceset/addbrev_r	/forceset/addlong_r	/forceset/addmagMid_r	/forceset/bflh_r	/forceset/bfsh_r	/forceset/edl_r	/forceset/ehl_r	/forceset/ercspn_r	/forceset/extobl_r	/forceset/fdb_r	/forceset/fdl_r	/forceset/fhl_r	/forceset/gaslat_r	/forceset/gasmed_r	/forceset/glmax2_r	/forceset/glmed2_r	/forceset/glmin2_r	/forceset/grac_r	/forceset/iliacus_r	/forceset/intobl_r	/forceset/obtext_r	/forceset/pect_r	/forceset/perbrev_r	/forceset/perlong_r	/forceset/pertert_r	/forceset/piri_r	/forceset/popli_r	/forceset/psoas_r	/forceset/quadfem_r	/forceset/recabd_r	/forceset/recfem_r	/forceset/sart_r	/forceset/semimem_r	/forceset/semiten_r	/forceset/soleus_r	/forceset/tfl_r	/forceset/tibant_r	/forceset/tibpost_r	/forceset/tricox_r	/forceset/vasint_r	/forceset/vaslat_r	/forceset/vasmed_r	/forceset/addbrev_l	/forceset/addlong_l	/forceset/addmagMid_l	/forceset/bflh_l	/forceset/bfsh_l	/forceset/edl_l	/forceset/ehl_l	/forceset/ercspn_l	/forceset/extobl_l	/forceset/fdb_l	/forceset/fdl_l	/forceset/fhl_l	/forceset/gaslat_l	/forceset/gasmed_l	/forceset/glmax2_l	/forceset/glmed2_l	/forceset/glmin2_l	/forceset/grac_l	/forceset/iliacus_l	/forceset/intobl_l	/forceset/obtext_l	/forceset/pect_l	/forceset/perbrev_l	/forceset/perlong_l	/forceset/pertert_l	/forceset/piri_l	/forceset/popli_l	/forceset/psoas_l	/forceset/quadfem_l	/forceset/recabd_l	/forceset/recfem_l	/forceset/sart_l	/forceset/semimem_l	/forceset/semiten_l	/forceset/soleus_l	/forceset/tfl_l	/forceset/tibant_l	/forceset/tibpost_l	/forceset/tricox_l	/forceset/vasint_l	/forceset/vaslat_l	/forceset/vasmed_l	/forceset/shoulder_flexionAct_r	/forceset/shoulder_adductionAct_r	/forceset/shoulder_rotationAct_r	/forceset/elbow_flexionAct_r	/forceset/shoulder_flexionAct_l	/forceset/shoulder_adductionAct_l	/forceset/shoulder_rotationAct_l	/forceset/elbow_flexionAct_l	lambda_cid33_p0	lambda_cid34_p0	/forceset/addbrev_r/implicitderiv_normalized_tendon_force	/forceset/addlong_r/implicitderiv_normalized_tendon_force	/forceset/addmagMid_r/implicitderiv_normalized_tendon_force	/forceset/bflh_r/implicitderiv_normalized_tendon_force	/forceset/bfsh_r/implicitderiv_normalized_tendon_force	/forceset/edl_r/implicitderiv_normalized_tendon_force	/forceset/ehl_r/implicitderiv_normalized_tendon_force	/forceset/ercspn_r/implicitderiv_normalized_tendon_force	/forceset/extobl_r/implicitderiv_normalized_tendon_force	/forceset/fdb_r/implicitderiv_normalized_tendon_force	/forceset/fdl_r/implicitderiv_normalized_tendon_force	/forceset/fhl_r/implicitderiv_normalized_tendon_force	/forceset/gaslat_r/implicitderiv_normalized_tendon_force	/forceset/gasmed_r/implicitderiv_normalized_tendon_force	/forceset/glmax2_r/implicitderiv_normalized_tendon_force	/forceset/glmed2_r/implicitderiv_normalized_tendon_force	/forceset/glmin2_r/implicitderiv_normalized_tendon_force	/forceset/grac_r/implicitderiv_normalized_tendon_force	/forceset/iliacus_r/implicitderiv_normalized_tendon_force	/forceset/intobl_r/implicitderiv_normalized_tendon_force	/forceset/obtext_r/implicitderiv_normalized_tendon_force	/forceset/pect_r/implicitderiv_normalized_tendon_force	/forceset/perbrev_r/implicitderiv_normalized_tendon_force	/forceset/perlong_r/implicitderiv_normalized_tendon_force	/forceset/pertert_r/implicitderiv_normalized_tendon_force	/forceset/piri_r/implicitderiv_normalized_tendon_force	/forceset/popli_r/implicitderiv_normalized_tendon_force	/forceset/psoas_r/implicitderiv_normalized_tendon_force	/forceset/quadfem_r/implicitderiv_normalized_tendon_force	/forceset/recabd_r/implicitderiv_normalized_tendon_force	/forceset/recfem_r/implicitderiv_normalized_tendon_force	/forceset/sart_r/implicitderiv_normalized_tendon_force	/forceset/semimem_r/implicitderiv_normalized_tendon_force	/forceset/semiten_r/implicitderiv_normalized_tendon_force	/forceset/soleus_r/implicitderiv_normalized_tendon_force	/forceset/tfl_r/implicitderiv_normalized_tendon_force	/forceset/tibant_r/implicitderiv_normalized_tendon_force	/forceset/tibpost_r/implicitderiv_normalized_tendon_force	/forceset/tricox_r/implicitderiv_normalized_tendon_force	/forceset/vasint_r/implicitderiv_normalized_tendon_force	/forceset/vaslat_r/implicitderiv_normalized_tendon_force	/forceset/vasmed_r/implicitderiv_normalized_tendon_force	/forceset/addbrev_l/implicitderiv_normalized_tendon_force	/forceset/addlong_l/implicitderiv_normalized_tendon_force	/forceset/addmagMid_l/implicitderiv_normalized_tendon_force	/forceset/bflh_l/implicitderiv_normalized_tendon_force	/forceset/bfsh_l/implicitderiv_normalized_tendon_force	/forceset/edl_l/implicitderiv_normalized_tendon_force	/forceset/ehl_l/implicitderiv_normalized_tendon_force	/forceset/ercspn_l/implicitderiv_normalized_tendon_force	/forceset/extobl_l/implicitderiv_normalized_tendon_force	/forceset/fdb_l/implicitderiv_normalized_tendon_force	/forceset/fdl_l/implicitderiv_normalized_tendon_force	/forceset/fhl_l/implicitderiv_normalized_tendon_force	/forceset/gaslat_l/implicitderiv_normalized_tendon_force	/forceset/gasmed_l/implicitderiv_normalized_tendon_force	/forceset/glmax2_l/implicitderiv_normalized_tendon_force	/forceset/glmed2_l/implicitderiv_normalized_tendon_force	/forceset/glmin2_l/implicitderiv_normalized_tendon_force	/forceset/grac_l/implicitderiv_normalized_tendon_force	/forceset/iliacus_l/implicitderiv_normalized_tendon_force	/forceset/intobl_l/implicitderiv_normalized_tendon_force	/forceset/obtext_l/implicitderiv_normalized_tendon_force	/forceset/pect_l/implicitderiv_normalized_tendon_force	/forceset/perbrev_l/implicitderiv_normalized_tendon_force	/forceset/perlong_l/implicitderiv_normalized_tendon_force	/forceset/pertert_l/implicitderiv_normalized_tendon_force	/forceset/piri_l/implicitderiv_normalized_tendon_force	/forceset/popli_l/implicitderiv_normalized_tendon_force	/forceset/psoas_l/implicitderiv_normalized_tendon_force	/forceset/quadfem_l/implicitderiv_normalized_tendon_force	/forceset/recabd_l/implicitderiv_normalized_tendon_force	/forceset/recfem_l/implicitderiv_normalized_tendon_force	/forceset/sart_l/implicitderiv_normalized_tendon_force	/forceset/semimem_l/implicitderiv_normalized_tendon_force	/forceset/semiten_l/implicitderiv_normalized_tendon_force	/forceset/soleus_l/implicitderiv_normalized_tendon_force	/forceset/tfl_l/implicitderiv_normalized_tendon_force	/forceset/tibant_l/implicitderiv_normalized_tendon_force	/forceset/tibpost_l/implicitderiv_normalized_tendon_force	/forceset/tricox_l/implicitderiv_normalized_tendon_force	/forceset/vasint_l/implicitderiv_normalized_tendon_force	/forceset/vaslat_l/implicitderiv_normalized_tendon_force	/forceset/vasmed_l/implicitderiv_normalized_tendon_force	gamma_cid33_p0	gamma_cid34_p0
0	-0.06195342046086224	0.0234092320375402	0.1117500122148903	0.1644431609379192	0.8980722857541509	-0.007644722492347789	-0.233868002393606	0.01564760449372384	-0.03469955907158202	0.5021993649427559	-0.03782171510824965	0.0824346890807288	-0.00270235635811402	-0.05498078075871023	-0.08544453054204532	0.201932542597264	0.0387325527781336	-0.2019325425972662	-0.03873255277814115	-0.3945906895141282	-0.01488895797398724	0.02343073284992758	0.1390444778587721	-0.1716554363182856	-0.02037911586180659	0.2138734112623	0.08065364914297739	0.5491436575228776	0.930525243554612	0.09930600088919747	0.1278313729162186	0.5766350342757228	0.04726262058187408	0.04678107169105859	-0.4712725975173115	0.3374680060918774	1.712041155680147	-0.05463078273770064	0.03056260049364139	-0.9426197439680029	-1.123275474745306	-1.132037579516711	-0.07633473452152613	0.3752487240131884	-2.235524542148319	0.518293160232263	0.7691407615174918	-0.5746426556548717	1.697126042051786	1.476536435377496	-1.697126042051786	-1.476536435377496	-0.410444478306105	-0.1627981420146714	0.08343589580295219	-0.3278698002250123	0.106692917613472	-0.3293692353820719	-2.190785098852547	-0.5757608843491407	-0.2034829070883853	0.3228257925284066	1.469041951995149	-0.5997343090273568	5.59020227363628	0.2748701311510287	0.04750479280304199	0.05335692717364589	0.04162463033928931	0.04493379958091746	0.03680333084001608	0.03258697508933391	0.0490800412656263	0.05455078793253547	0.02266771650918671	0.060973790728953	0.225878038220919	0.2226552334937258	0.1716566808122484	0.1782365455159672	0.1798631517130896	0.1578150282882586	0.001435273699009966	0.04338916387135905	0.008070515359175431	0.0488001862056445	0.001043036685161793	0.03137044397931267	0.001007180007782366	0.02520231832997634	0.001003769328783059	0.04062762378722046	0.001002190926980868	0.04666354744058804	0.00708438486376151	0.01716603114286444	0.001441838234242812	0.02679243651521858	0.002956907037246509	0.02365859154327943	0.02971802475851867	0.04909911858402958	0.005762052888316456	0.01295546761258014	0.04239274063071163	0.05722667208846303	0.07052373944514714	0.05725710043152165	0.02850347307682163	0.03197186528055194	0.03542347942277141	0.06340183675683586	0.04314460229068108	0.05981088988827545	0.2100410166232358	0.1981224849345037	0.01830385636687736	0.0512413655360504	0.06091224186838937	0.08079565322106697	0.004893248394938886	0.01906008849433439	0.1023475061283412	0.08426883456605841	0.001001680738590952	0.01924340208291703	0.001002008761200611	0.01401898636073125	0.008955546757218796	0.03880112697705308	0.0488310993720022	0.0527525492273835	0.02493238302390871	0.03497432567271008	0.001000584005806205	0.01356175342831381	0.003540511798608145	0.01110254714930308	0.156056578099509	0.1648395290229155	0.001004705638341273	0.03745650504860887	0.06155558985529515	0.09103479591919036	0.00102734049435261	0.005000873461841439	0.001007664558933827	0.004976035826315311	0.001013163082801572	0.004965464894239592	0.001001506133781635	0.03008872850494103	0.001001378100725799	0.03836518091590482	0.001000232651839314	0.005441504926621778	0.00100077022234632	0.001925425844515528	0.1466791497713557	0.151641923183651	0.001167466645409414	0.01577605354153105	0.001196899054776426	0.01311587107852979	0.02265173194461158	0.0258276058567512	0.001000634157184133	0.02729396605751672	0.08790469780370376	0.1159564739692455	0.05549910147967417	0.07432144454572866	0.1790033184007397	0.1462211949142434	0.4300043662270406	0.309021305371424	0.4783390821877301	0.3433694973310751	0.001000134347168616	0.003956175603388748	0.001001493525282044	0.008951904049091342	0.3720572481156068	0.292545431476279	0.001002302559727854	0.0213260769865907	0.3867890470786861	0.4080421988577823	0.001000594930164973	0.01736646311273284	0.001003213220675289	0.009395773921798	0.001004237609529269	0.01308459173281151	0.2748137868957007	0.2738524779400997	0.297255628333255	0.2726933886163445	0.001014393743863938	0.01009087208193498	0.0010011239904834	0.004934070974996269	0.2335888449095782	0.2065535844319489	0.001130390588787015	0.02090825665560149	0.001000846553182436	0.004178828665342997	0.001001107778798393	0.01859503189683105	0.1511700827637416	0.2006545786701865	0.1037617369116119	0.1306716832772515	0.001000955703895829	0.001495981348976038	0.001001552116737305	0.005566818015535073	0.3367993284536063	0.2365155054486616	0.5584897555642818	0.5959533974028182	0.001002258568804654	0.01068973201522511	0.04845328840477695	0.07988226552594405	0.001000673735591294	0.03105803829380718	0.001000808267738776	0.006570986185801981	0.001000273258057032	0.006524176451316519	0.001000565730357843	0.006433912336591261	-0.01971528613482664	0.01929212430633007	-0.007876080388788108	0.001565039426929908	-0.04477269901715308	-0.004144386540023057	0.001562998662928232	0.005497406507267342	0.045816138013888	0.02189523822295287	0.03877270672720813	0.04323327463078745	0.001652778833240521	0.2614055211385884	0.1838046229835078	0.1596695413146425	0.00104502269229161	0.01418905066070104	0.001006748399259829	0.001004071198931066	0.0010025904979267	0.001001575593645833	0.01453348528140342	0.001002419744398908	0.001002862312617498	0.02859138553801806	0.001005876519711626	0.001018067583561936	0.03978066174470851	0.03039152841122341	0.06826909844945186	0.09346582312866829	0.2789167374455652	0.001004931636647536	0.03299244955211342	0.001003793338216229	0.03470549338296432	0.001002369035404886	0.001002131726428182	0.001005410583091457	0.05767295169586058	0.0352536650299495	0.001000650357502001	0.001004034290971165	0.1229442399247461	0.001002553613494779	0.001008541615797694	0.001058825930637385	0.001016243243728886	0.001027818359042319	0.001002166954875955	0.001001940120903318	0.001000319206901991	0.001001083358051455	0.1684372125880005	0.001000907112008984	0.001001577838296101	0.02386789574570932	0.001000861508783071	0.1801870985584462	0.06331997915936065	0.2293264505722627	0.4290408508619614	0.4600576694165575	0.001000168186136328	0.001000671578985801	0.1888975298515947	0.001003094329341322	0.3958659141816999	0.001000824449037082	0.001003839955236719	0.001005585912398996	0.4246054102283245	0.3813768635294333	0.001007484243906356	0.001001233970964682	0.2598595631566077	0.001282358049302788	0.001001031369751053	0.001001527827740584	0.07572349696110338	0.1068346809326975	0.001001416629160494	0.001002181803346879	0.3609615440275701	0.424041237303073	0.001000423779520241	0.01000866454372934	0.001000778076949185	0.001000898865526202	0.001000297227834091	0.001000629310546197	-0.02470808195147034	0.02004433012843247	-0.008482386952698533	0.004804392110410422	-0.05333914394549421	-0.0084690775744497	0.0006799269647106149	0.004600124843098853	-0.6364517611650401	-2.387847435952023	-0.2199296011544719	-1.142516894330923	-0.03952206318959037	-0.6927978350155771	-1.199902585447685	1.264956154840741	1.021463334099115	-0.9454467420996208	-0.02287311349985346	0.3207739217642269	0.04364839671840217	0.02038441806696633	-0.236936836500647	-0.3010693511047756	0.3960854180972532	0.04919568858444546	0.02653108802519413	-0.1836204831650163	-0.2506258596034508	-2.396426287941881	-1.991867011536016	0.04503216721876929	1.007800212329596	1.429286622619352	2.542878767561508	-0.9813339832048242	-1.973614944563504	-0.2521570056733849	-3.168304642121894	0.001419716447501193	0.08776679088784574	-0.5072963233343348	0.03668077427572151	0.4612831634299104	-0.06849941920569655	-0.01949802222850902	-0.01819102707357798	0.04754529086052959	-2.611315455305279	0.04042726103695855	0.0334068885384159	0.0306750794620352	0.08798261931261728	0.1936816397820246	-0.00237187945511155	-0.01413694936010944	0.6546949201331679	0.05813218197432474	0.05459821097207544	0.08768994177375675	0.08197405000259535	3.101589357064503	0.5082566862842408	1.964064504457592	-1.774493707780786	-2.449848805052536	-0.01500210733334956	-0.04499363873019598	-5.72641891597543	0.008630792110915856	0.4844928526567522	0.09706938894957023	0.01946946109020692	0.0125412860854413	4.713232021649978	2.495878147070671	0.07707255414087898	-0.09196507159402544	0.2470795354124749	0.03379661169890311	0.0325451795648105	0.01434254042576331	-3.304059454709877	0.09912003096259993	-0.0156034299185257	-0.01264141549066863	-0.7545422042494858	-3.782079366946578	0.09755801301146287	-1.305199501778194	-0.07922773991583879	0.03162710318487227	0.03088613891828752	0.02813416985435326	1.843060612572564e-13	-1.475089178531147e-14
0.01	-0.06085507574606008	0.01858744736728385	0.1137375248824534	0.1817859909651447	0.8977037747516224	-0.007209603352059795	-0.2431323450858426	0.004561576032820697	-0.04624123108004983	0.5010479255862135	-0.03266192857533239	0.05799456870015832	0.002381960629132471	-0.04700222073684949	-0.08996970493694526	0.2206057948392486	0.05882261812486021	-0.2206057948392573	-0.05882261812490974	-0.399092159276827	-0.01675419232619369	0.02405465531926929	0.1342115576237305	-0.1704734917643751	-0.02377253787304662	0.1892819027560763	0.06545927703102655	0.5481266553407927	0.9336570793104347	0.1110458621920039	0.1103939175168945	0.6343528259482367	0.05182854639030869	0.1775094797981036	-0.4910474210419635	0.0675319132400187	1.755203446200248	-0.0183704273533113	0.05502408550786204	-0.8964606067648732	-1.089402046807477	-1.165818749736854	-0.1791626819188232	0.6328290574239791	-2.605973186973342	0.4897250736137804	0.8260907702611724	-0.3377608515225631	2.069364068455412	2.464320867977133	-2.06936406845541	-2.46432086797713	-0.4778788954477799	-0.2101754554842432	0.04513498380442258	-0.6293705818937915	0.1327218409890661	-0.3470801036336444	-2.726960416781008	-2.295749444685609	-0.02142329464972847	0.2846526159466214	0.8545409997198014	-2.689663160096584	5.935785368872362	0.5298181539025381	0.04970348828868285	0.05365684465355988	0.03491271493910597	0.03749516237720955	0.04525334603994662	0.03728457056665097	0.04766204274269847	0.04825289004266953	0.01261219045812056	0.05133805357078976	0.2436888837938928	0.2423001741994608	0.1866482646563675	0.2007996506914106	0.1691486417695514	0.1475707990173413	0.001343611330978997	0.04308622995482252	0.009310242345692495	0.05046321663949491	0.001025285010436699	0.03209888919331844	0.001005576359867502	0.02542425355115597	0.001003018181525056	0.03651066011737173	0.001001783937189496	0.04135625618804329	0.01404711507856042	0.02294385934862007	0.001226398293006436	0.02750796354206629	0.002001873115614509	0.02419574879020566	0.03003376376618326	0.04800227444521166	0.003447435965799679	0.0110850868634485	0.02329597045193624	0.03869146764813142	0.0637201581784239	0.04501105756495901	0.03011872793022984	0.03268690203548631	0.05066319049653392	0.06413461820818341	0.05731030600054464	0.06537259134244125	0.2397472737286023	0.2298400816485187	0.01004249346365393	0.0434336646505212	0.04455681898813624	0.06076924252069318	0.002998158165831651	0.01719412488733213	0.0881078335119838	0.06556293794707574	0.001001884662345924	0.0193082462983897	0.001002164472372035	0.01510746519616259	0.00510558223462605	0.03500408674718042	0.05090891859399522	0.05089704294127266	0.02884708177329733	0.03721525897373025	0.00100059926619915	0.01201259618956538	0.002301914656550131	0.01072526991032109	0.1610944589180506	0.1834331346852563	0.001003605248982439	0.03840144415290437	0.03947429836833122	0.07266858211957052	0.01121876645956479	0.01335616218941742	0.01067593473135341	0.01256135785835861	0.009840951872168482	0.01159258837976279	0.00100196075973296	0.03141796694971169	0.006603962290067602	0.04577884394905188	0.001000263267765152	0.00558234370521099	0.001000884616697118	0.001757628772194359	0.1582624935187572	0.1577203023758473	0.001085798017321501	0.01620674049502454	0.001101082856666429	0.01345600307916856	0.02448478433263639	0.02759306609011036	0.001000698768082414	0.02819816830846292	0.1351626901189723	0.1481272373220204	0.06163982937786487	0.07945319838708613	0.201002236758486	0.165659753199766	0.4256108791337496	0.2881087411197841	0.4673578409680579	0.3152465297457447	0.001000137794695377	0.003876195237568983	0.001001025603417425	0.008340890045261272	0.295733133344386	0.2355602093111538	0.001002543553579968	0.02142367618614681	0.388815775680001	0.4108788544510814	0.001000681102469717	0.01832230209249119	0.001003289732986405	0.009526246570970974	0.001004640610703335	0.01333422643686225	0.3257049958470702	0.3135113499502963	0.3231262649685066	0.2932352370303167	0.001010550024255453	0.0108608581820213	0.001001074661370925	0.004072854219283324	0.2434894544159482	0.2069760014104904	0.004585214112239161	0.0246653175577588	0.001000865455588049	0.004152858602836727	0.001001244193391225	0.01874304819721591	0.1130964953415038	0.1631563690082779	0.1045825125161264	0.1309230579033452	0.001001127751123134	0.0013193805104012	0.001001769884912761	0.005430897120590489	0.3420864383839423	0.2264807176169192	0.5101997679280338	0.5567785030105941	0.00100132623012832	0.01173770349817104	0.02977213826099095	0.0654892727959054	0.001000665399952414	0.03018959711151702	0.001000776193300739	0.006889749843244502	0.001000258881460854	0.006838361200172576	0.001000543062247702	0.006712239521116693	-0.02100924332095856	0.0201283297752304	-0.008451498071099772	0.002222491828310399	-0.05181973920632757	-0.009073153189550758	0.000471402836816731	0.002176928770596606	0.0580039617331113	0.03126330021738446	0.06947194358035867	0.04824696026305771	0.001327970715134233	0.2881725012389113	0.2353598462754058	0.1446583221548345	0.001419851828814805	0.007607449937957127	0.001006860322986647	0.001003768926873504	0.001001936951803923	0.001001178317954833	0.02750954344083648	0.001001465808636541	0.001001687845463165	0.03193624234657712	0.001003632793618596	0.001009507669520655	0.06783092530908832	0.03331940674623262	0.0692605229126023	0.05772789499597302	0.3036682334863868	0.001006561384168356	0.01700026776860727	0.001002726945356398	0.09659542861803604	0.001001866601600697	0.001002491325186285	0.001003917567206413	0.04979537101923064	0.03160999532075832	0.001000585356363312	0.001002541323807094	0.20899123711329	0.00100238097419631	0.02155691282737724	0.03983155022343251	0.03781446812794414	0.03458275277865806	0.001002659712792133	0.02223616233487632	0.001000274756552058	0.001000936234841056	0.1832589715848408	0.001000646674320449	0.001001086925839397	0.02883233045814097	0.001000685203592878	0.2215981531442084	0.07450235459682007	0.2450182985807713	0.4041248623998976	0.4264740728141935	0.001000118704258899	0.001000426183936233	0.09495226905370863	0.001002540541996647	0.3906810145636038	0.001000725370167731	0.001002971193186611	0.001004615046286902	0.4234667295834401	0.3672655702175403	0.001005759209413435	0.001000845103373689	0.26262457175128	0.01406909890623999	0.001000761393144681	0.001001266294484115	0.03836229705206579	0.1047844886915668	0.001001213866767365	0.001001839736375942	0.3455670970526877	0.3711149329375306	0.001000298600597069	0.005505622416812872	0.001000554051974145	0.001000610782571831	0.001000198817672536	0.001000426540207074	-0.01934412960268107	0.02103173496156888	-0.009002204648132454	0.0008144240040108539	-0.05765125560416863	-0.01448518033115945	-0.000787012291609854	-0.003082105824075876	-1.259309505186745	-2.001513287287048	0.2781895070864556	-0.3589183225540997	0.8975111679635134	-0.5355623650124128	-0.7481395061983096	2.51377123115274	3.274365073501297	-1.08492288881575	-0.0357068537002669	0.005604608174544968	0.08870953824623162	0.02184664213723924	-0.522531878533585	-0.6802649466276466	0.7219183096821546	0.08465370474353555	0.08269861666652059	-0.03585389554908477	-0.1291855242270608	-1.37632228097659	-0.5476975703727709	0.106233405387927	-0.5295884274163812	-0.1956679170245713	3.48454696600745	-0.6023671893136615	-1.943252309841871	-0.130668272108025	-0.7015843225633649	0.008198081733208872	0.1218502073106646	-0.2697842830672763	-0.3822483957689699	0.02293400346491717	-0.197996811514247	-0.03434890714636138	3.501599666433602	0.1304600072779724	-1.14210971272996	1.519965516220317	1.381867109641623	1.204864158188011	0.1537841010689582	1.189061588766763	0.02175094760498688	-0.01941014869345538	0.5487473693461884	0.03663460988853548	0.02624993410512696	0.2561519134694659	0.09561126063372351	3.29258952980753	0.5409848156775142	1.924242744049034	-2.407836907188221	-3.167675100306927	-0.003655516635828653	-0.06631947222293133	-5.810111628143993	0.007773888222626827	0.08534032083141632	0.0945483912281278	0.009055136990434096	0.03046980046971041	3.097205605857724	1.556125932954638	0.07804737189580543	-0.07752037873656599	-0.2035944914552998	0.6617447547068278	-0.02007001730731985	0.01444958784890115	-4.061693452898917	-0.04491223160162307	-0.02006033509505097	-0.01511356410957559	-1.246759704132649	-4.041220644412451	0.1153843299453111	-1.449765913866544	-0.08935622646852452	0.03486199408583805	0.03458537131121388	0.03015013247196906	-1.186947197837002e-13	-1.008719914412445e-15
0.02	-0.05831079869476174	0.01362902192677747	0.1132505981961638	0.1995208017905583	0.8977188970136751	-0.006572983623476388	-0.2515214507746877	-0.006049873029962605	-0.05780637261758862	0.4981119204013053	-0.02564272446264712	0.03124575228115127	0.00691524184235299	-0.03846857480546083	-0.09234712013647786	0.2439566172085941	0.08647585481784743	-0.2439566172085959	-0.08647585481785988	-0.4039088558473686	-0.01909100162483693	0.02440916024078932	0.1266439395186947	-0.1689404825420768	-0.02727601666982748	0.1593453266388966	0.03808594211643624	0.5482850763234524	0.9358405210197575	0.1159090347066513	0.07799998192909678	0.6949993278132826	0.05568904612725735	0.3359675389513941	-0.4986007515561378	-0.1574198646781947	1.790437315317749	0.02209587003061876	0.07086271815272388	-0.767572343293095	-1.028359595126645	-1.136731485331758	-0.433247900238963	0.7471322399633269	-2.697263749833639	0.4080860054525143	0.8801579434141428	-0.1450908165836694	2.632640067523996	2.989170704629817	-2.632640067523996	-2.989170704629817	-0.4734898398746136	-0.2571131313025619	0.02955238623850362	-0.8748093742239335	0.1769058512908239	-0.3513805924903	-3.259798621043454	-3.011553444875015	0.03160172586037045	0.1331469832282211	0.09370419436283288	-3.591030346721806	6.175944312142471	0.1337849168539096	0.05643897390717517	0.05888624551418246	0.03567783784108457	0.03748127760695658	0.06366479674466542	0.04890659863476645	0.04919327726867289	0.044463928191194	0.007164224848011129	0.04559310740460714	0.2643880486714155	0.2699254430136771	0.2150508248688612	0.2393879944362125	0.1566175308815373	0.1364860949772753	0.001485105357613623	0.04271516311956861	0.006685183148574887	0.04878772723242376	0.001016468771218371	0.03287801258771127	0.001004623722687229	0.02559613149213091	0.001002315858816968	0.03145546659523563	0.001001381806596854	0.03466072756357982	0.02382130903590485	0.03085315906916982	0.001118135478717014	0.02830039036933413	0.001521644934444347	0.02534852898283728	0.03178222190350077	0.04837992965399544	0.002275713226722828	0.01025705244776173	0.01282572737483048	0.02838607285212168	0.07232991714031228	0.04449602885207894	0.03234978832780946	0.03426169782049266	0.05906226546113638	0.05944317810140119	0.04839211026512392	0.05832309984302282	0.266875662695397	0.2614915520698995	0.005739317411126858	0.03875080184152738	0.02790717873833341	0.04369890473764169	0.002041251747387105	0.0162540719245668	0.105924175941191	0.06766295529683392	0.001001735220306997	0.01934034279997182	0.001002422178988898	0.01629441512915515	0.003142508894795967	0.03305199010714167	0.04841690476338454	0.04561825402658442	0.02914723633089132	0.03615361587579806	0.00100057437531285	0.01046852153866004	0.001678204146416445	0.01084773937490657	0.1970465302696519	0.2301652724893951	0.00100296896802795	0.0398460547397842	0.0365506202328875	0.06658895350243728	0.03487838646091652	0.03318688442108629	0.03316554059298426	0.0305775698546351	0.03040871738382712	0.02726503886893065	0.001002434460937508	0.0326827911548504	0.01976543205766686	0.06014662512969558	0.001000256331330687	0.005700750127268459	0.001000868185518155	0.001537469198850687	0.1709462861110491	0.1623721995913832	0.001044836953068089	0.0166813337626067	0.001052929772072629	0.01389730465970982	0.02780501434408407	0.03076564029733838	0.001000642859282317	0.02914108847881155	0.1773352975571441	0.1810087888917417	0.06996642250693343	0.08559895553308237	0.2201628184810948	0.1847179616232691	0.4147166433119243	0.2608682119348327	0.4493084852222378	0.2801573875590568	0.001000114763958786	0.003829834254494205	0.001000669001347568	0.007843308400940529	0.2080738997510524	0.1735534766916552	0.001002386955221952	0.0214192515595946	0.3885190052601744	0.4097990463709724	0.001000674601956938	0.01926643062199893	0.001002893368947652	0.009625478026449216	0.001004356332342282	0.0135556706568715	0.3574314100470051	0.3333698545666097	0.3351288248390699	0.3026885952200414	0.001007766142742594	0.01167427364023872	0.001000855476399028	0.003438821416484337	0.2507496117305214	0.201661727567821	0.012609095222008	0.03302573546912796	0.00100073984473744	0.004130811814293039	0.0010011815353977	0.01886780102494793	0.07322687344950794	0.1220984901076979	0.104193126006649	0.1298520961280801	0.001001112297949896	0.001087902701121937	0.00100170759306945	0.005253130721101326	0.3404940169315366	0.2116934245253125	0.4596011758084666	0.5153625618562958	0.001000797675530043	0.01306437954151679	0.01729916511837636	0.05335960985589001	0.001000549164554977	0.0293729991659126	0.00100061604923242	0.007322953383156337	0.001000202466589283	0.007268575086707897	0.001000430296998137	0.007089292294447711	-0.01786459415047635	0.02106533482028796	-0.008989849095492958	-0.0002183361088291892	-0.05704349370850192	-0.01472681057719994	-0.000870421942767401	-0.004051384253076754	0.07019178545233587	0.04063136221181439	0.1001711804335074	0.05326064589532813	0.001003162597028326	0.3149394813392337	0.2869150695673036	0.1296471029950281	0.00179468096533694	0.001025849215222254	0.001006972246719995	0.001003466654818192	0.001001283405683469	0.001000781042267061	0.04048560160026805	0.001000511872875849	0.001000513378305311	0.03528109915513632	0.001001389067525552	0.001000947755472728	0.09588118887346959	0.03624728508124268	0.07025194737575205	0.02198996686327806	0.3284197295272033	0.001008191131686033	0.001008085985100466	0.001001660552489625	0.1584853638531095	0.001001364167786264	0.001002850923942432	0.001002424551316142	0.04191779034260046	0.02796632561156726	0.001000520355226591	0.001001048356637502	0.2950382343018357	0.001002208334897539	0.04210528403895852	0.07860427451622681	0.07461269301216232	0.06813768719827439	0.001003152470705634	0.0434703845488565	0.001000230306205611	0.001000789111630449	0.1980807305816813	0.001000386236632145	0.001000596013384044	0.03379676517057177	0.001000508898403886	0.2630092077299711	0.08568473003427944	0.2607101465892799	0.3792088739378337	0.3928904762118295	0.001000069222379756	0.001000180788887179	0.001007008255824243	0.001001986754651632	0.3854961149455081	0.001000626291313602	0.001002102431134469	0.001003644180168613	0.4223280489385552	0.3531542769056471	0.001004034174919533	0.001000456235781791	0.2653895803459522	0.02685583976317629	0.001000491416538187	0.001001004761230332	0.001001097143026713	0.1027342964504361	0.001001011104375046	0.001001497669404866	0.3301726500778055	0.3181886285719886	0.001000173421674268	0.001002580289894272	0.001000330026997963	0.001000322699617397	0.00100010040751061	0.001000223769867844	-0.01398017725389174	0.02201913979470509	-0.009522022343566401	-0.00317554410238881	-0.06196336726284292	-0.02050128308786922	-0.002253951547930314	-0.0107643364912507	-2.628891947864708	-1.602329839167869	0.7659670749696396	0.3424335923608683	1.345364454965659	-0.1910106273380525	-0.421744387064233	2.861021776535982	4.226511047969663	-1.113541695932921	-0.03649969723665644	-0.346930046431655	0.0537840328184978	0.01037296203126872	-0.4245828069586944	-0.5787168254862788	0.8223797210654338	0.06457564867667408	0.1496556771767243	0.1112793863510026	-0.04215659293204425	-0.7504643590476939	0.3543358191935885	0.2169839732114602	-0.07704409929180005	-1.092951968093957	2.529653509029795	-0.3563663678984437	-1.382400361096811	-0.06697487682689961	0.9928781516059781	-0.00512982826392876	0.1074610103953128	-0.1383076053690723	-0.6479757514395085	-0.1992321163635388	-0.06748290163353657	0.08045131849564315	5.609515401282997	0.1474795873805017	-0.15399841880108	2.335513961855587	2.119584881392738	1.839740480193699	0.07509977138371773	1.58450526928943	-0.006858350770802806	-0.02460944956549495	0.3693985248021785	0.06691344479440929	0.07483212696203491	0.3691127365236762	0.08971763385065604	3.243747000454059	0.7110573472120806	1.887994532053997	-3.040086694443508	-3.843083725325053	-0.008278230791683662	-0.02230716682273011	-6.730721006835438	-0.01177397309994423	-0.2987998820263004	0.09472729891744179	0.01322122234412813	0.006903189253316178	0.753158542872844	0.2781801022203141	0.08575842576706774	-0.04652828101361568	-0.9002586288291612	0.9544680135310771	0.03332983434952269	0.009689846613883271	-4.015993302439846	-0.1653472493073613	-0.02657882405739527	-0.02101051640107783	-1.705043256223723	-4.230288719360995	0.1532989250949146	-0.8525335437711044	-0.06885909257843606	0.0545150796781918	0.05409196645431313	0.04787928761477475	-4.216955008246569e-13	1.273345195648658e-14
0.03	-0.05388058953819906	0.008306967445646133	0.1110673173466811	0.2175639071663222	0.8981791348895698	-0.005848591934141391	-0.2582673765515514	-0.01641259566000987	-0.06864502194782866	0.4911965630744735	-0.01806805532634366	0.00443962446796934	0.01021023398414754	-0.02900298713879891	-0.09335631543527073	0.273960779460017	0.1147055829510585	-0.2739607794600207	-0.114705582951088	-0.4081578539766714	-0.021925434306192	0.02471126043664263	0.1169962207304235	-0.1667935469615207	-0.0307690462636451	0.1242062732461353	0.01197134227472991	0.5480155318982703	0.9357495036783395	0.1126173433962209	0.04775852864779715	0.7570973047515444	0.05730830199129751	0.5378554166221341	-0.5751305309816451	-0.2788207540526745	1.814663319785028	0.06990640309330336	0.0745166309773896	-0.5468268753109705	-1.054194900964127	-1.034893710399763	-0.9311517681245262	0.7825118188887893	-2.648800778793918	0.258211987892305	1.020537638142477	-0.05760291665377294	3.396191336941357	2.637556176202745	-3.396191336941358	-2.637556176202757	-0.36227130092595	-0.308750944584289	0.03197802537340934	-1.04640751540246	0.2535793414040088	-0.3459721824336685	-3.764204468071464	-2.330145266647188	-0.1025769271951772	-0.1589196223108904	-0.7517585368072204	-2.492885156229766	6.175242543844488	0.2302024880291501	0.0543289485485049	0.05848285366134979	0.03303835185462098	0.03702200306826128	0.07409056147809501	0.05517205593750637	0.04936098374789998	0.04230650318797156	0.004172899847355065	0.04211552475306361	0.2875914486723428	0.2949416412462399	0.2456310404220819	0.2739509487292389	0.1401719372182705	0.1227136151199024	0.001531954044569484	0.04191004273549884	0.004144007515383707	0.04664614540297364	0.001011426846462956	0.03323405672784309	0.001003799047891832	0.02561994693071385	0.001001712798290024	0.02788066772959488	0.001001027220216297	0.02989632632839112	0.03309056503697144	0.03772928433466209	0.007848573077824697	0.03543269747988268	0.007372386457025684	0.03406537869519376	0.03003310997830126	0.0465169797201072	0.001652472934642973	0.01002056439455668	0.007132716884630897	0.02223340011772563	0.07157859648416005	0.04192698131971528	0.02980748869875498	0.03254002499104829	0.07519465251231235	0.06709483073976698	0.04611235700502555	0.05347082116835549	0.2846429223573087	0.281930933224809	0.003436721468495369	0.03539599110564296	0.01523724762596018	0.03294060791711796	0.001532499446016688	0.01577113194823219	0.1104639311846776	0.06465760634976719	0.001001728276877183	0.01931679801095319	0.001002420479996922	0.01730633736544729	0.002097092571905615	0.03211890864250211	0.04791367972170119	0.04114082212033613	0.03025791063462561	0.03576321290156747	0.001000502306301804	0.00987121360760018	0.001346866916912442	0.0114404570643127	0.2399893612050461	0.2765127319798942	0.001002433069203274	0.04090397387636049	0.03401082206393693	0.06201102813294319	0.05795279641267224	0.05318249770327944	0.05535302799448567	0.04897223890024713	0.05072822873328219	0.04298806436764078	0.01151526429921176	0.04479728398529568	0.05343278569800822	0.09080880405976213	0.001000290377479753	0.005836302649957466	0.001001021903658164	0.001275947813126414	0.1831988156292737	0.1640584273771154	0.00102305231511198	0.01724516740870026	0.001027282246724722	0.01451137230933602	0.03209746899391783	0.03512741114583644	0.001000667717893895	0.03009713498068074	0.2126879130209798	0.2122412774991695	0.08368488734575164	0.09433167844822472	0.2358168724750029	0.2032253111072629	0.3952592951604704	0.2276192378163745	0.4225528160790478	0.2389188248062945	0.001000094572687027	0.003823376988008265	0.001000430224477218	0.007434950005014686	0.129459964445222	0.1123427192151319	0.002208155690620711	0.02243944747469671	0.3833408956680556	0.4030180783721655	0.005914744185408639	0.02588801255359565	0.001002618130620421	0.009793279827605774	0.001004494576439219	0.01377791312713816	0.362267273142431	0.3278470426021196	0.331349505311365	0.2984379427736458	0.001006024914542851	0.01251286848272148	0.001000671219689817	0.003018787756999046	0.2526787617786559	0.1884811312886722	0.0240035105643973	0.04465339894589808	0.001000642717395973	0.004225902356028518	0.001001237779246341	0.0189571809957059	0.0412474275581366	0.08951361671934641	0.104017953981096	0.1284514487413682	0.001697007073034482	0.001097483341658609	0.001002717183748394	0.005034121033047918	0.3289351221057451	0.192457245691181	0.4106848586732805	0.4718523393165089	0.001000499882332567	0.01473499561549291	0.009512833876041188	0.04639055999574235	0.001000455707195489	0.02872029939377687	0.001000465366704181	0.007905285014184473	0.001000149968205246	0.007853099799106703	0.001000324255789673	0.007597431069754692	-0.01378451044088296	0.02177949060009576	-0.009605775598387626	-0.002629099617159473	-0.06017389147630339	-0.02069445290809021	-0.002318795623785252	-0.008749414956495933	0.03569348379979053	0.02081693331601177	0.07628342543043524	0.04638695645369609	0.001002917768765047	0.3462401088071362	0.3113912173893567	0.1015121925615032	0.001399760460047523	0.001814995556984352	0.001005508987177371	0.001002495929220083	0.001000917520016238	0.001000554289591631	0.04639430364483542	0.02676551849201051	0.02416611533569166	0.02180207090289468	0.001001465288159325	0.001000836783553443	0.04848592942553433	0.01885449751051463	0.1180256499143789	0.0613707890250083	0.3090170002726805	0.001005606921012172	0.00100766585476777	0.001001217917772567	0.07974515873005801	0.001002022991041649	0.001002053025068102	0.001002086766989347	0.05190191817786232	0.03457564144483798	0.001000348579686241	0.001001625129096341	0.3320593507651143	0.001001593659523691	0.02155348064866372	0.09180955663080842	0.08812056100422391	0.08044386742518014	0.0410699688426149	0.135742056760931	0.001000406610479822	0.001001514181484855	0.2077068262774223	0.001000372485149555	0.001000580420259393	0.03979031897041938	0.001000849849110105	0.2797366823553001	0.1156250572980808	0.2660715501715274	0.3295561396822921	0.3362942615782384	0.001000077230568363	0.001000182539792816	0.001004195185464662	0.00555099937515397	0.3604546726989662	0.01961207425772154	0.001002525674201964	0.001005479673658763	0.3268608630459591	0.2971766564249724	0.001004363992235948	0.001000499127487282	0.2480512539418563	0.04491785909442431	0.001000584133360331	0.001001542989503637	0.001000771182710114	0.1046714067648456	0.003624741173335145	0.001005688583083457	0.2832737898711177	0.2869523803341135	0.001000203987356486	0.001033840569724627	0.001000382496776475	0.001000296590105631	0.001000091043167247	0.001000205553533899	-0.009547893280882659	0.02230192702421598	-0.0102887047051393	-0.004602707537306201	-0.06187270861487329	-0.02681663109515732	-0.003819044565487075	-0.01183550843211113	-3.88040510706022	-1.30400634364531	-0.8063050610552801	-0.4440211758907874	-0.009550779914325741	-0.2552804359035389	-0.2792018876852375	2.340228210353751	2.929023470982923	-1.628523539013413	-0.1157833560091497	-0.1071334360290892	0.0200674842064598	-0.00671745772950174	-0.3100000791567117	-0.4026207927754021	0.5791625803578494	1.245652564662804	1.480075365382853	-0.4615208499487887	-0.007310401617036821	-0.4852974064224684	-0.8034269538574281	-0.5268631972312902	1.469788834012478	0.08772779546506065	1.740007610764118	-0.301357028827735	-0.8035864356848372	-0.03311554166306763	-1.345218015125107	-0.001825360751445106	0.09702752479721716	-0.05594970752181599	-0.2487258456082272	0.09972712891055863	-0.06172320688434437	0.0540711845256154	4.008194554044391	0.06769368908849192	-0.7251101981712675	1.70542478576015	1.592279281597776	1.344770869727969	2.118510227729494	4.282556004228927	0.0238925560418187	-0.02731153610962752	-0.03313347245196014	0.0529625935664231	0.05829685787187509	0.4917377849525211	0.101267899224113	2.958710029688878	1.046465362491113	1.792497636416433	-3.582814009737272	-4.367071549609705	0.004919685600019632	-0.04768586943898602	-5.35269933298978	0.1919287019587073	-1.09134038274386	1.146339973251048	0.01795110879065033	0.02958338442150412	-1.834186616139828	-1.1205711932591	0.08362958186479814	-0.03716236490270359	-1.716209665498329	1.336118342153205	-0.002299792855382013	0.008306002153529363	-2.469752725305996	-0.122193354319711	0.02274770873411367	-0.02310693696078747	-2.14039474631875	-4.445040090766271	0.1843652710667039	-0.5396756207816956	-0.06120383648039959	0.06417136496059946	0.06496731950046672	0.05598457475178574	-3.441177889324328e-13	1.624896253865875e-14
0.04	-0.0477980678771721	0.001940003581054945	0.1076824941385052	0.2357436593851867	0.899116119033921	-0.005072630778830248	-0.2617622695455821	-0.02733397045094845	-0.07858215341933318	0.4798623209788244	-0.009698283453026826	-0.0214270426145261	0.01222547290019195	-0.01790626107827003	-0.09351627193915288	0.3124404230310456	0.1388426034256794	-0.3124404230310478	-0.1388426034256804	-0.4108735121646896	-0.02524557130884532	0.02507092819707694	0.1058823265712115	-0.1638469341823036	-0.03417039744170264	0.08413738906619787	-0.01089253808008293	0.5458922114535729	0.932510745157563	0.1008795423633355	0.02742978187065513	0.8171360080568623	0.06109582052934762	0.6664300398218381	-0.707582628239905	-0.3977283364169292	1.817766683937847	0.1174451236120173	0.08117661134795331	-0.1173657867286082	-1.140090027310943	-0.9564279135860948	-1.317024854031455	0.9061527873601343	-2.509371603696616	0.1521353603297857	1.206385622174535	0.02475694239765613	4.327736331445156	2.170629172912078	-4.327736331445156	-2.170629172912078	-0.1668218516176612	-0.3542539955626692	0.04106589915467333	-1.168044448412208	0.3368412910228258	-0.3330449093383274	-4.24576477847928	-2.361409547494381	-0.3391534780428733	-0.4964012526436437	-1.595517750128018	-1.608489045890062	5.764089585553567	0.5674374516566595	0.03721559069331469	0.04356695198246605	0.02218873975298487	0.02840620057331382	0.06917297737350447	0.05037002732648465	0.046290557441693	0.03906219822116795	0.002654713244497047	0.03990047476202246	0.3131300585130662	0.3206902140282806	0.2732026911169967	0.3028273370628108	0.118591680290209	0.1041642389274884	0.00135798506605575	0.04057431647082257	0.003248586255130572	0.04613011618022	0.0010081750894513	0.033332216051915	0.001002901309386464	0.02543963066919172	0.001001228384877366	0.02486300275235133	0.001000736583063189	0.02603916428360053	0.04063967802296439	0.04296275564290759	0.02372182655902009	0.05088877748719694	0.02157553083380053	0.05267725829225943	0.02267230275654207	0.03959648311855937	0.001340041003529606	0.01006745673692803	0.004204033554595176	0.01857558035178322	0.04974147977239179	0.02972185721099978	0.02013349337977534	0.02441354071299701	0.1044945983040746	0.08608723892264097	0.06271321641975464	0.05938228699841973	0.2893112763337147	0.2999274020614485	0.002270975449505948	0.03298843627407051	0.00849533714429946	0.02694062737048763	0.00127735946552847	0.01552171262691435	0.07922726917508401	0.04573319351199164	0.001002054378717465	0.01925891094133072	0.001002020478968354	0.01827704738381411	0.001571645039640588	0.03178017555731193	0.05220848895922923	0.04061943279845387	0.03396080042398036	0.03771967060183875	0.001000380358528577	0.009039166954872018	0.001181285869962975	0.01224874236818659	0.2791383751531474	0.3172935247148032	0.001001857761544368	0.04127171750463747	0.02287467185060534	0.05281627867758974	0.07579422874741158	0.06813170195983427	0.07287665556169236	0.06308176256395324	0.06676725519281897	0.05495858126708495	0.03593097176167275	0.07046722436993959	0.1107541086455923	0.1404902549643725	0.001000395589030817	0.005977075262674133	0.001001461443163149	0.00099890430603063	0.1942908933036762	0.1616899200464241	0.001012157452555247	0.01788277181677573	0.001014455525402775	0.01526955091535998	0.03715628610993816	0.04037032303173663	0.001000850703086376	0.03116197111695585	0.2399965252173618	0.2393021756586659	0.1040412390147051	0.1067478253163968	0.247543564271281	0.2201483597850287	0.3658081369198405	0.1897498141303035	0.3858903128499294	0.1935671020792173	0.001000088488340308	0.003886886128532079	0.001000311772880791	0.007123163870661311	0.07633299492245371	0.0696741131417713	0.005073816931232855	0.02478013651558684	0.3717096240438382	0.387293305415912	0.01747904622796637	0.04052824780421874	0.001002692309794157	0.009936739620162052	0.001005481871037168	0.01398809993747171	0.3339324975743472	0.2971568086364378	0.3099743744383486	0.2804319593196684	0.001005319722446897	0.01338024606019545	0.001000600595127173	0.002701895838011859	0.2477335857151454	0.1677305534878981	0.03831119902561763	0.05904917551873366	0.001000640560572583	0.004325054620025213	0.001001535140752294	0.01903631816748142	0.02273163004251706	0.07332800860011005	0.1047323288160651	0.1272600065160046	0.00335310192400483	0.001427912007207571	0.00100531824275475	0.004784681666808337	0.3053399128098426	0.168921484884609	0.3661602706983674	0.4269960739975739	0.001000366352342797	0.01682250459020532	0.005481043675286914	0.04259811358983075	0.001000435250680064	0.0281584629436673	0.001000377002471605	0.008650783051006335	0.001000119047869799	0.008611008346213764	0.001000262149448529	0.008253705935568369	-0.009469626555679187	0.02220606734637222	-0.0103222060070678	-0.004384129743214458	-0.06115691830025752	-0.02689389902324578	-0.003844982195829067	-0.01102953981820915	0.001195182147249571	0.001002504420212892	0.05239567042736572	0.03951326701206438	0.001002672940502069	0.377540736275039	0.3358673652114096	0.07337728212797923	0.001004839954760237	0.002604141898745548	0.001004045727632788	0.001001525203622547	0.001000551634347926	0.001000327536915606	0.05230300568940287	0.05253052511114531	0.04733171729307797	0.008323042650654616	0.001001541508796162	0.001000725811644045	0.001090669977598279	0.001461709939789754	0.1657993524530073	0.1007516111867398	0.2896142710181587	0.001003022710334505	0.001007245724436236	0.001000775283055351	0.001004953607002431	0.001002681814275826	0.001001255126188079	0.001001748982666543	0.06188604601312527	0.0411849572781089	0.00100017680414564	0.001002201901554477	0.3690804672283903	0.001000978984145891	0.001001677258365835	0.1050148387453904	0.1016284289962868	0.09275004765208648	0.08113678521452555	0.2280137289730048	0.001000582914752135	0.001002239251342617	0.2173329219731633	0.001000358733667051	0.001000564827135562	0.04578387277026524	0.001001190799816288	0.2964641569806291	0.145565384561882	0.2714329537537748	0.2799034054267505	0.2796980469446474	0.00100008523875836	0.001000184290700705	0.001001382115093304	0.01010001199565774	0.3354132304524238	0.03822352222414428	0.001002948917270755	0.001007315167139213	0.2313936771533635	0.241199035944298	0.001004693809553566	0.00100054201919318	0.2307129275377604	0.06297987842566979	0.00100067685018309	0.0010020812177783	0.001000445222395024	0.106608517079255	0.006248471242296458	0.001009879496749831	0.23637492966443	0.2557161320962381	0.001000234553040161	0.001065100849554011	0.001000434966555168	0.001000270480594917	0.00100008167882484	0.001000187337200734	-0.005115609307873688	0.0225847142537268	-0.01105538706671223	-0.006029870972223394	-0.06178204996690367	-0.03313197910244547	-0.00538413758304387	-0.01290668037297146	-4.74766517471965	-1.176726254033278	-2.13653489026352	-1.288871998889494	-0.8681327277919254	-0.408386620056263	-0.1692378549710564	3.00749668643201	3.089197856078476	-2.068920962948804	-0.1426208733515726	-0.02181952511403312	0.002207069622338349	-0.03045337799316492	-0.3131560292792078	-0.3972689874055003	0.493848929624874	1.729330228031951	2.128661654119501	-0.9002299471868939	0.01451948615117484	-0.2514937653585276	-1.572879496087176	-1.06397831653552	2.19110700961493	1.059796932855116	2.041071045378958	-0.1669151870265101	-0.4307371063106771	-0.02027074581734408	-2.190934626556881	-0.01199828632306362	0.09921856681449903	-0.01943792949107585	0.1432327654327629	0.2701400185331638	-0.114430645965506	0.1235648413861055	4.496182050162812	0.009444485722573139	-1.077363235966342	1.32623215672835	1.262555805012851	1.089238760341099	2.786189282225834	5.388359664199464	-0.005814332774849419	-0.02771387384228314	-0.4415484984815528	0.08166759719072184	0.1036543182458841	0.5453409439842205	0.1114755606955717	2.409428910867594	1.447742137818217	1.57113437080843	-3.964176607966407	-4.665715720188815	0.005715050602977402	-0.002992714504944667	-3.022290726165423	0.2523246520638529	-2.087560873517099	1.698457962746927	0.00835282060739991	0.004492057238992113	-4.280325857365098	-2.472886099296307	0.09151497276129424	-0.02589993291747881	-2.414254933153877	1.508090632736934	0.03414217879168999	0.007641287531732723	-0.7361402486102903	-0.123506217036166	0.03759078094727461	-0.02709645204507101	-2.564959650712952	-4.499497275190346	0.2366775052449837	-0.2172128529191455	-0.05068642817350113	0.08714836083452659	0.08876873339561565	0.07750650571435107	-2.503452475536904e-13	1.932929604471488e-14
0.05	-0.04092385914008988	-0.005577618701133788	0.1032554489280558	0.2538440492770694	0.9004949230610002	-0.004221263308436621	-0.259946299331526	-0.03893582470248907	-0.08734181063081085	0.4656865504890237	-0.0001003211025003649	-0.0451182153911073	0.01346259353186436	-0.005283510054976516	-0.09301361313270456	0.3607985378787208	0.1589816138226974	-0.3607985378787227	-0.1589816138226896	-0.4114028909078591	-0.02890517135912681	0.0255035177064687	0.09368713077376241	-0.1602147379989342	-0.03738229048961254	0.03938455866827295	-0.03413365832671398	0.5413542233536236	0.9261322865429243	0.08043811652930251	0.01314715996632941	0.8699849513335888	0.06598333046405344	0.7040215096039887	-0.7843409610069041	-0.4831307407024439	1.800273096749325	0.1569349203638221	0.08912296901077144	0.4854539652800186	-1.169992593871028	-0.7829888371403463	-1.503857901477049	1.003129211049124	-2.211853654242698	0.09319071370444038	1.302082669324785	0.07293924681285553	5.337913036815714	1.888743194413007	-5.337913036815715	-1.888743194413018	0.05457560214962919	-0.3751929823119001	0.04265506619849246	-1.269511999102371	0.3838887410208808	-0.307672387836782	-4.682466015386667	-2.166663249799548	-0.54063022060786	-0.759499003633059	-2.457766392420984	-1.228820418517782	4.608330488722348	0.4336043728489856	0.020449450222498	0.02801334283477889	0.01212737293451949	0.01904253007090572	0.06253638928638545	0.04450508583843588	0.04136211651121383	0.03486056376826803	0.00184710430869271	0.03833960046610169	0.3269126224653962	0.3483802848251417	0.2939334341514017	0.3311608720467901	0.09989519862935768	0.08788156048381443	0.001185064771185856	0.03906451125464609	0.002765130281500312	0.04592658070199792	0.001006133378907069	0.03337428865480113	0.001002277744145187	0.0252484030027118	0.001000883068563539	0.02228271835977435	0.00100052466608007	0.02277481329699323	0.045818817768838	0.04652864557549197	0.04047645105703769	0.06691266358792659	0.04196226395925706	0.07766299398860541	0.0149356304806464	0.03209561257253594	0.001174255340445953	0.01021530910304789	0.002641860215316875	0.01626468523757442	0.0275059531569884	0.01802760661039488	0.01119441359422792	0.01663177601888492	0.1118909648251008	0.1024497196025998	0.06778630976656599	0.06799121183215202	0.2836135717093414	0.3050169931084533	0.001650858000716576	0.03133048323157957	0.004866840701909281	0.0232796102902519	0.001141882204227021	0.01538331577873053	0.0448621845226904	0.02801006861375281	0.001002309066929901	0.01918632277050261	0.001002924659067806	0.01926945830611129	0.001292621031636322	0.03173027804582715	0.05254594248288886	0.04060956512260421	0.03503694954633142	0.03823860822267558	0.001000277939276007	0.008319688531165353	0.001093512569889358	0.0132152145531162	0.3126792215080985	0.3590212653240397	0.001001427804971524	0.04133451854548051	0.01249752650888065	0.04400824453373704	0.09076210349201519	0.08062922740446911	0.08784888004186017	0.07508212050556894	0.08031581109443678	0.06513730427124495	0.06375739129229532	0.09752779834554366	0.1597051205300489	0.1838135525469893	0.001000513586467733	0.006068208448125879	0.001003610006467792	0.0007069177582251358	0.1997684570825402	0.1538656803948666	0.001006382578885284	0.01866461334961476	0.001007657415617776	0.0162760433343166	0.04163469714444904	0.04501202863241519	0.001001022055947889	0.03229728892413739	0.2558230210484924	0.2589196130240247	0.1117340450782224	0.120462944105349	0.2475266109483011	0.2332704206322951	0.3309580236959698	0.1499526408088819	0.3442499051819647	0.1472173361996971	0.001000087971431967	0.004033342312409037	0.001000259175773232	0.007023202094999012	0.04311284023689181	0.04466556038093422	0.01745339760980711	0.0346926648553486	0.3545884349777005	0.3628992569832296	0.03815254316632058	0.06521086339849122	0.00100307552852555	0.01002559468499296	0.001006810184064251	0.01414052037747619	0.3054565303093125	0.2501716604564658	0.2886274230637301	0.2513772409891201	0.001004945330887496	0.01423980946614454	0.001000599248541115	0.002658848490665782	0.2358461101003175	0.1420065517321475	0.05003693954520387	0.0707183892760576	0.001000701224138373	0.004438194691190441	0.001001809524941091	0.01910801914969906	0.01241952888538041	0.06791214466800916	0.1058662242325138	0.1259905049849463	0.007203444084034234	0.00232697681850762	0.001363720733085015	0.004739112195716274	0.2796387679215302	0.1427419677626301	0.3294095497814505	0.3842927261029522	0.001000318877836693	0.01944734939160576	0.003323443318804092	0.04090165992150414	0.001000467012797288	0.02772916767043825	0.001000318588455311	0.009566836969942838	0.001000098754738912	0.009552361492185775	0.001000221200070196	0.009068128119228448	-0.006686531502513092	0.02192141938099247	-0.01102799235976261	-0.004182934544790623	-0.06132592302143611	-0.03269300370460493	-0.005405333551572228	-0.01139170493789377	0.001105204865016905	0.00100262224286199	0.05543557263881466	0.03196855870424033	0.001002395027261934	0.3333883675930187	0.3313140075408218	0.07289462777530387	0.001004989022409217	0.001965561712162683	0.001003977159898729	0.001001716479552646	0.001000500081277445	0.001000284327800161	0.05175567730267092	0.06604092092355571	0.08111268533401091	0.004675273849933911	0.001001563751882726	0.001000676961713385	0.001053522709636722	0.001282688613573067	0.0834027461406756	0.05087667182690742	0.2575004663641576	0.00100313937054167	0.001006600176841786	0.001000783141636094	0.001009815805381297	0.001002482978610953	0.001006074302457792	0.001001763922654167	0.0452515278148795	0.03208757941993211	0.00100016674468186	0.001002051938391554	0.3850095937086248	0.001000981527076531	0.001002077760030115	0.1157020722863817	0.1129322227822504	0.1024495703667238	0.1118443072908753	0.2364320910439985	0.001000681620371776	0.001008897522276999	0.2016467408688267	0.001000384431245028	0.00100059755753059	0.04791179847589391	0.001001208480559892	0.2740295620413691	0.1022794794818375	0.2260829066540573	0.2401295723300295	0.2361274231425214	0.001000089290407578	0.001000221487524552	0.001001683383616796	0.04847797097584722	0.3038810833682341	0.08193722075032435	0.001003918881193318	0.001008934873814675	0.2630854401641386	0.2516871334030332	0.001004438861667616	0.001000645082201749	0.1996557853167359	0.06499843995522551	0.001000838390614289	0.001002106792057068	0.00100046257746004	0.1082140836639544	0.01553603965055137	0.00235217351277779	0.223655185184712	0.2512966201268324	0.001000299017661662	0.001033905904302337	0.001000555146453196	0.001000247069281429	0.001000074216154296	0.001000171180772052	-0.005160174205058495	0.02110613551742516	-0.01171186294689777	-0.002504190204420747	-0.06113002618624064	-0.03814092806769164	-0.006982641682138091	-0.01054188970951628	-5.435015627249791	-1.183950196384032	-1.083896482835575	-0.6455322458732449	-0.3589506202904538	-0.4415632739250119	-0.140971415278728	2.233963546840597	2.342233745663592	-1.239329424047538	-0.1549154345077892	-0.02063402470488418	0.006043871553247345	-0.008930131232383186	-0.2047669538641173	-0.2576862788285329	0.2367320776758753	1.477338749777996	2.794687875102007	-0.6299112097905306	0.01643282027510886	-0.2028814007744354	-0.8313325160232407	-0.5433385431282083	0.8743889404054692	0.5204095509259301	-0.8701833500359952	-0.1547541505182543	-0.3006123270713016	-0.008868476544734232	-1.372439614103536	-0.005345616543109552	0.1013499212890037	0.006287450364270218	-0.1783277890867165	-0.1536377248836114	-0.03388300612306014	0.08383940331240169	3.557442937993479	0.00421985343028012	-0.7005756255170867	1.183098305714041	1.145731714755499	0.9571233650405593	2.599557425757211	3.29685698054628	0.01552877641425801	-0.03027771072345005	-1.095451767347035	0.08093120559280298	0.1053340877975125	0.3955885974996814	0.1136015917610546	1.443033810294214	1.119166569469978	0.9450457873885874	-3.918635629960355	-4.522459736241196	0.02047127344509458	-0.009069606085122181	-1.980590209162621	1.572724396541191	-2.74675944782437	3.117016350380512	0.008283497597216277	0.01911893909408833	-4.778348953107705	-3.182290224400799	0.08282239861093971	0.01289812158647307	-2.67125733255636	0.8679547645803286	0.0003280832059408318	0.006342312304304016	-0.3181717695411953	-0.130910192126164	0.1278089729064021	0.01350294508158872	-2.59714095739416	-3.982146362653816	0.2894760829563719	-0.1186395215278047	-0.03495008630610209	0.09796975222313295	0.1012185712788658	0.08726732455722985	-2.103353637622677e-13	-2.161744306999348e-14
0.06	-0.03380544164469507	-0.01351479829522315	0.09811087862398518	0.2717083573663145	0.9022272022130279	-0.003289649673178765	-0.2519553075251887	-0.05052805774589272	-0.09399163633083601	0.4500705897985766	0.01015809133406491	-0.06532392975179883	0.01404732612854909	0.007813754044894148	-0.09211419844450218	0.4190792117418782	0.1772488730723242	-0.4190792117418809	-0.1772488730723189	-0.4099094101383819	-0.03269997031144905	0.02586809079053784	0.08052174082867916	-0.1562833434544662	-0.04029061895029322	-0.009065225527176647	-0.05182277803539156	0.5356358854681912	0.9177165944179281	0.05242423500006744	0.003237671829433385	0.9053552462099183	0.070238704737625	0.7152717914881869	-0.791494090625026	-0.5412333551367809	1.770550323410345	0.1881401486161255	0.09722584432079923	1.117638531728292	-1.138165785686979	-0.5344616112975354	-1.605062894159628	1.038242804560951	-1.812279920515129	0.02165775335972462	1.301288237476589	0.1041081187478022	6.312248134541575	1.796278943434004	-6.312248134541575	-1.796278943434005	0.237750050911737	-0.3812937759712072	0.02746261409010292	-1.362083277939117	0.3966809632423606	-0.27233199189253	-4.985155537985028	-1.251009439902411	-0.5752234351396693	-0.9038479547153493	-3.110008889168094	-0.7338622924056165	2.268359905473923	0.441010319430849	0.01131149645295317	0.01969483145420896	0.006839846767337633	0.01426215277011379	0.06018322512318695	0.04210911391107824	0.03516710212171519	0.03003847267462166	0.001441672701379952	0.03712035823505207	0.3210966077433639	0.3594384064430827	0.3056781929405802	0.344966504075008	0.08850801878350781	0.07834335648116462	0.001098644925069758	0.0375645024882958	0.002203828710873539	0.045682506602452	0.001005078726230486	0.03344982189492066	0.001002061805640493	0.02523826852578665	0.001000684708624053	0.02073034158248124	0.001000397146059988	0.02084373732875663	0.04831992027082049	0.04804545761220404	0.0552709605275232	0.08047338763606507	0.06771949061446285	0.1070950635933506	0.009094258903389236	0.02639891796720848	0.001091344413605193	0.01042374980613233	0.00185481958103631	0.01467402947034179	0.01513024875158277	0.01178796905065953	0.006431068097845223	0.01252749143330394	0.08076407679674284	0.09943501401127401	0.04789471312030609	0.06695890835757658	0.2686733623744053	0.2855831247795715	0.001340015984106661	0.03009177868279013	0.003019129896520748	0.02094546048241234	0.001074134394759089	0.01531514604158209	0.02477611421578756	0.01790941600948781	0.001002336870858017	0.0190954732171307	0.001005787322084392	0.02034577188237303	0.001152985207463224	0.03184250502782215	0.04508469951300174	0.03639044724701779	0.03131298942407985	0.03490121149376801	0.001000221723522109	0.008273147485451172	0.001049553182494858	0.01420772658868182	0.3394728331166134	0.3826039208008697	0.001001214207967425	0.0413781971929269	0.00703591831588201	0.03847812551300667	0.1035869466745112	0.09199017554442536	0.1009288336886686	0.08616071548796743	0.09192776892518724	0.07431339905889081	0.0916396809716068	0.1219310111423332	0.1902385418855887	0.2068385371397588	0.001000621933021681	0.006117406921855971	0.001008014573798842	0.0004014645914542131	0.1972744688740431	0.14033783798915	0.001003509386810581	0.01962600585293557	0.001004276350374464	0.01753003111637535	0.04499144309296295	0.04853386340855054	0.001001116533377595	0.03339427477223502	0.2578659708282756	0.2667423568263523	0.09784939634172102	0.125608855695749	0.231163315605959	0.2368846353076737	0.2935597455762743	0.1129095500582476	0.3007588854000255	0.1047534617438766	0.001000089739953724	0.004234213342816449	0.001000251498595451	0.007100372439828337	0.02378258082679537	0.03003890129559034	0.04183568024734149	0.05308549205949899	0.3324962785008105	0.3332479037633262	0.06855892140455208	0.1004475986973354	0.001003752267666395	0.01007971567671723	0.001008284264018726	0.01423301688588891	0.2969268817971852	0.2083569260847097	0.2779514379976036	0.2199015016799044	0.001004630690951982	0.01508518783600231	0.001000650133407612	0.002872011432459149	0.2168170756662967	0.1154911685455683	0.05712510306108893	0.07725232372736945	0.001000812351847771	0.004568461239325633	0.001001959443537732	0.01915603248860312	0.006993674122165922	0.06754178857466833	0.1071963192171279	0.1246314806144777	0.01369243169519341	0.003695827297199093	0.002213205689498086	0.004965148313605844	0.2579456604611143	0.1184547220624992	0.3026351800956952	0.348533665566104	0.001000327401526442	0.02263571880778834	0.002217492854441058	0.04029409034369108	0.001000543006391658	0.0274639120208659	0.001000277684721793	0.01064832468084499	0.001000084880118634	0.01066971328138688	0.001000192653497729	0.0100368402974828	-0.005788543082914231	0.02084081756833141	-0.01170090506411793	-0.001765415633447755	-0.06094757540805362	-0.03796533790855547	-0.006991120069549453	-0.009935899535485239	0.001015227582786447	0.00100274006551294	0.05847547485026463	0.02442385039641654	0.001002117114022885	0.2892359989109982	0.3267606498702338	0.07241197342263173	0.001005138090057744	0.001326981525577821	0.001003908592168168	0.001001907755489059	0.001000448528206223	0.001000241118683035	0.05120834891593855	0.0795513167359661	0.1148936533749446	0.001027505049213797	0.001001585994970274	0.001000628111781613	0.001016375441675537	0.001103667287356743	0.001006139828348104	0.001001732467077589	0.2253866617101567	0.001003256030748924	0.001005954629249081	0.001000791000217057	0.001014678003756513	0.001002284142937444	0.001010893478715777	0.001001778862642126	0.02861700961663358	0.02299020156175622	0.001000156685214063	0.001001901975229221	0.4009387201888592	0.001000984070008347	0.001002478261693246	0.1263893058273729	0.1242360165682134	0.1121490930813606	0.1425518293672247	0.2448504531149925	0.001000780325995571	0.001015555793204808	0.1859605597644901	0.00100041012882238	0.001000630287925555	0.0500397241815217	0.001001226161303437	0.2515949671021092	0.05899357440179329	0.1807328595543398	0.2003557392333086	0.1925567993403954	0.00100009334205713	0.001000258684348882	0.001001984652138573	0.08685592995603716	0.2723489362840443	0.1256509192765098	0.001004888845112044	0.001010554580487263	0.2947772031749136	0.2621752308617681	0.001004183913783544	0.001000748145211124	0.1685986430957113	0.06701700148478022	0.00100099993104617	0.001002132366338046	0.00100047993252538	0.109819650248654	0.02482360805880635	0.003694467528809666	0.210935440704994	0.2468771081574271	0.001000363482284282	0.001002710959051502	0.001000675326351067	0.001000223657967627	0.001000066753483302	0.00100015502434312	-0.005204739102243309	0.01962755678112346	-0.01236833882708335	0.001021490563381852	-0.06047800240557763	-0.04314987703293786	-0.008581145781232325	-0.008177099046061112	-6.03835865406264	-1.23947407885819	-0.689515336871289	-0.3722133585768408	-0.1743388156676244	-0.5324779482085233	-0.100911442005144	-0.3188931493522543	0.1836172649268649	-0.7200260747580163	-0.1406615833760104	-0.02992724939754351	0.008899197068962037	0.005765259901324328	-0.1075745062251572	-0.1306139837333537	0.08403335046130059	1.236697817517326	3.017928435800397	-0.5393947590563843	0.02663715350975631	-0.1074458959746804	-0.4819568879219838	-0.328482294859654	-1.684330244647905	-0.8684487288129026	-2.863620829797547	-0.08306548828377151	-0.1653636518261683	-0.006225323603592126	-0.6664401677807033	-0.01565056476490068	0.1159990975965639	0.01298696918765148	-0.6986172745175826	-0.5011268514206878	0.02015682963139747	0.1287728115121651	0.8671650236858389	0.005620007043324371	-0.4217802113395115	1.098916695792659	1.078203213169571	0.888713117038359	2.25471704646442	1.328697066232609	-0.01420127512774989	-0.0304071976381488	-1.582269049312014	0.1175777912859028	0.1531533908686055	0.3213667790600971	0.1038091688433523	0.05049019826136289	-0.2660993018922298	-0.330434863569128	-3.413360093809386	-3.888537435449773	0.01659801990196005	0.03243370959549437	-0.9459119910347391	1.948384424946295	-3.139021830961862	3.809281903668253	0.001406005968918401	-0.007492729091416179	-3.24624309572229	-2.957090295029848	0.0886779655377954	0.02534212490554809	-2.572531219319127	0.4810347715316565	0.03756747417455676	0.002903759587346134	0.2729613191435335	-0.1414107849169594	0.1315479144248233	0.0272246657581718	-2.186505366344757	-3.110639803635287	0.3493824282045198	0.0005639651886664261	-0.01787850344251771	0.1202351192245501	0.1239684620408614	0.1083645046310676	-1.751043828674956e-13	-6.647769975099196e-14
0.07000000000000001	-0.02657473894871106	-0.02130137780890895	0.09232355407899528	0.2892326539508623	0.9042437010007518	-0.002264530086721881	-0.2378538892193616	-0.06161688323255645	-0.09826564631217727	0.4336043552616953	0.02063059838129924	-0.08113134188564119	0.01375911620135265	0.02059368747546429	-0.09075227275708203	0.4863462514459779	0.1950302825194802	-0.4863462514459783	-0.1950302825194583	-0.4068211873368813	-0.03652937839055476	0.02601826361589602	0.06651561813296601	-0.1523126287333355	-0.04280666048319836	-0.06107629162399957	-0.05894373732922972	0.5304386565150832	0.9083138350712301	0.01905153753936243	-0.0007527261758263989	0.9142845741953833	0.07415294711347151	0.7274608721857565	-0.7615305102269881	-0.6116282522658993	1.733427630401604	0.2141967101867673	0.1074662228064747	1.688569417371812	-1.074136824246962	-0.3171096509642737	-1.686951650850714	1.051783867620649	-1.35441821958591	-0.07797179470938366	1.247612919743328	0.1667999019244219	7.079826509668607	1.747283322399153	-7.079826509668608	-1.747283322399162	0.3805512977610791	-0.3822995259797796	0.003556382057299241	-1.429695605387269	0.3973790457219656	-0.2290732983184935	-5.460075768753126	-0.2154034353557093	-0.4656470376358124	-0.9879379214228252	-3.547087535799776	-0.1186978492017997	-0.4673972678784865	0.3442285187960755	0.006341557766774637	0.0151604915819437	0.00400426014978249	0.01173219214046354	0.0527830222625629	0.03702413417074212	0.02737672433767071	0.0242754163367672	0.001226389020577407	0.03606994745510944	0.3042433248289717	0.3463479657188385	0.3089312672034979	0.3385715614749976	0.07916710843194011	0.07100555204949931	0.001052658640371723	0.03607697117979596	0.001747977796538315	0.045469109056075	0.001198867035680293	0.03359909664896373	0.001002586837334638	0.02530045124180394	0.001000566993159907	0.02006816237728866	0.001000317093002109	0.0200721036678824	0.05103860625321571	0.04966119896300861	0.07313453742721762	0.09555363732492125	0.0989257570757552	0.1401008804910434	0.005185906819211785	0.02242571614307897	0.001047358847749619	0.01066509427266192	0.001436767844518258	0.01348474022899827	0.008357713528959174	0.008331319501649384	0.003829129285275778	0.01027717296997578	0.04579175267871959	0.07449221824603874	0.02641675382948722	0.05253242391575592	0.2503003386598469	0.2567389129238367	0.001256341249937684	0.02932296501438153	0.002035566684350921	0.01936647960110866	0.001038187497601744	0.01528043330457842	0.01353278213145076	0.01215332363070751	0.001002341071251182	0.01898068147729067	0.009874982068004559	0.03042603965928109	0.001078938443166056	0.03203972816226551	0.03575724947855346	0.02930463288877238	0.02566313502114441	0.02983086498303249	0.001000191464333914	0.008652991266104344	0.001029117754217015	0.01530904563021985	0.3543162747969814	0.3793171657271861	0.00100800821516905	0.04138067444764144	0.004106021920761659	0.0349700577217745	0.1140480580874854	0.1020006617357267	0.1117490764222291	0.09605078810213415	0.10145749435998	0.08236048431865998	0.1175921564482846	0.1423142763680587	0.2118584564459807	0.2167991838411041	0.001001019035378279	0.006140836346397911	0.001103717214457523	0.0001565191361947994	0.1812113766028682	0.1213562123570138	0.001002013809670934	0.02092777146784414	0.001002482442211385	0.01917711923993548	0.04774035077330264	0.05151377582064718	0.001001227584984209	0.03438812409344913	0.2453320914849271	0.2603592290435091	0.07578021412562382	0.1144805698090192	0.2022150834495827	0.225427364520613	0.2462849619885469	0.08050265734403027	0.2488081312606426	0.068703978058454	0.00100009441068775	0.004459582136105854	0.001000261417220603	0.007289529803334844	0.01298880876624087	0.02166956534207525	0.05902138266447916	0.06490914226112372	0.3067691354470892	0.3014162603795305	0.09983783145414964	0.1361141625081041	0.001004300087875457	0.01008439896538242	0.004695101787267129	0.01786163990322825	0.2747240236920709	0.1788533565350162	0.2485430871483893	0.1901875561640889	0.00660606509710663	0.02227881612617354	0.00100074123117493	0.0031507204229813	0.1881383008538102	0.09071859307736496	0.06183784039469481	0.08108927927383944	0.001001021813345615	0.004691797268292227	0.001002099731228996	0.01917167882660375	0.01126126868670177	0.07464303824879417	0.1038004257705838	0.1198618262908111	0.0159475980354577	0.003618093197599805	0.002581015877280819	0.004841059462156128	0.2234450871968316	0.09560454732787999	0.2807062876905798	0.3204508067256833	0.001000318665306697	0.02668131604733199	0.001623003184268049	0.04033776427602344	0.001000700034766877	0.02730011184522998	0.001000299794309695	0.01188702013624494	0.001000092027101348	0.01194703423274946	0.001000208178140521	0.01115052423950917	-0.004101289036983897	0.01917677495938063	-0.01235958871980987	-0.0005305426553181427	-0.05895556923042015	-0.04256113980804972	-0.008610591049321051	-0.0107489683119813	0.001008522127944698	0.001001851267505358	0.03074158374339469	0.01323522512172577	0.001002005369198889	0.2542609216959417	0.3050878781376334	0.06164454127552098	0.001004492103363278	0.001225146309970962	0.001736271712141642	0.001004170070086609	0.001000441074367228	0.001000227579191752	0.05706081370629356	0.1099156957209175	0.1629200715863176	0.001015558611432247	0.001001560440838609	0.001000596802530691	0.001014333839029314	0.001055668875144316	0.001003927618640913	0.001001297720241568	0.2077912274278732	0.001309512400444107	0.001005790552930414	0.001000753292342407	0.001010632180971548	0.001002397294918158	0.03474204003862677	0.001001901814555612	0.02129331936746954	0.01596828530168483	0.001000162757755624	0.001012878803422953	0.3700277994997888	0.001027003771166623	0.001002344389350361	0.1311051676346781	0.1294671027151462	0.1167609439627443	0.1640171059911096	0.251782627503066	0.00100198389900832	0.001362210919100416	0.1263534112555383	0.001000497392953889	0.001000603100926298	0.05193847150478034	0.00100144213715713	0.196113023096417	0.03461415496112796	0.1255591040941116	0.1177513444429743	0.1114177231974912	0.001000104287999654	0.00100028278465955	0.001001680561063645	0.07375515438288117	0.239879101888102	0.155435670359468	0.00100485441217381	0.01495102701473041	0.1753738632482545	0.131590747372884	0.02223601805964798	0.001000910394364627	0.1128300778190416	0.06837733640733308	0.00100144273611913	0.001002341639746382	0.02838684459176091	0.08958010743213063	0.01291263834883605	0.002348013343747626	0.1159505733807789	0.2303365624924268	0.001000263962913569	0.001001584372394469	0.001001022616069171	0.001000406687717168	0.001000127141066787	0.001000282975760414	-0.001531274938846089	0.01715210689303547	-0.01301127228968307	-0.0005372962521484161	-0.0557456165126607	-0.04668595192763345	-0.01025361824356363	-0.0136195325012135	-6.62380777623372	-1.343439091816266	-0.2797229754475015	-0.1604465348275078	-0.821840450888596	-0.6208511228789355	-0.1033135626693977	-2.150570797488899	-1.331231401120409	-0.7533522521495223	-0.1514596100869517	-0.01430537019242076	0.02419973872868773	0.008622341743371849	-0.03142892717626624	-0.03258993879292889	0.2273703948371811	1.742710328915021	3.533860704676746	-0.281901570385641	0.02345086718788598	-0.1180270254118534	-0.2377840334239415	-0.1460281579561722	-2.849860798489335	-1.711397230584633	-2.886988376745594	-0.06551304539163515	-0.1419004294356486	-0.001372204757629949	-0.4695316592531236	-0.009724137750696672	1.755093587171367	0.02468563860947019	-0.6971312993653203	-0.5194356350334163	0.05056927583277963	0.1013102301275966	-1.349985895358019	-0.0002910755306824478	-0.2823681771216951	0.8933570164286766	0.8901354759164437	0.7162921603066276	1.823899086650282	0.6795995145929149	0.01014414123760537	-0.01828322719774394	-2.19712266909273	0.1463195995933411	0.1818186524074727	0.2749488079245697	0.09387223722725552	-1.316413482914245	-1.813702656814534	-1.972450265749742	-3.082896568368834	-3.325233650734284	0.0260203912667797	0.01448340892128414	-0.6882615263347008	0.5015614449602113	-3.218472105826415	3.339110179096009	-0.00012254056269275	0.665384735844316	-2.887828739136712	-3.134916497224661	1.26499873586344	0.03181104206121253	-2.384595908618019	0.2931853926883329	0.0006897852083348338	0.0002427694875344107	1.098749138803704	-0.7794030232565267	-0.1202693372416168	-0.04484770369269486	-2.466088845108615	-2.556958622891793	0.4652647931517821	0.0118464031961109	-0.01241679885131415	0.1281790539552315	0.1319534752964648	0.1151551268716699	1.391192648002149e-14	-8.268447119436984e-14
0.08	-0.01932438171117892	-0.02865958246198879	0.08597037961066328	0.3063592827123226	0.9064918784426746	-0.001146962220495258	-0.2184654334190489	-0.07190154448289232	-0.1002692146700807	0.4163562040291802	0.03110427394123485	-0.09251660841017419	0.01251444911642769	0.03262430186174221	-0.08880774274227315	0.559449076003052	0.2119401470483119	-0.5594490760030528	-0.2119401470483021	-0.4022852484157086	-0.04030019455363725	0.02595890705319449	0.05211674183727034	-0.1483374212452376	-0.04483602458925469	-0.1191271026497346	-0.05697526707228098	0.526294451072391	0.897733155853507	-0.01816865437245867	-0.0002258959657219007	0.8963092416623948	0.07717108237470417	0.7192026998076416	-0.7058191185079097	-0.6544033398012593	1.691016758792841	0.234475879504496	0.1157155002747472	2.175046030626829	-0.9773329384239954	-0.08037328661480793	-1.761446233277435	1.03847650709684	-0.9278507986530112	-0.1696336781584787	1.151424428605184	0.2206289842250928	7.479405105136428	1.621969959769392	-7.479405105136428	-1.621969959769392	0.5272932748462065	-0.3695753927669055	-0.01444326352193532	-1.440633997935658	0.3975795166356284	-0.17499650652282	-6.19310452376829	0.5668764702566765	-0.3646187330566385	-1.139431928920545	-3.879507779390104	0.1695833506647491	-3.112572198217022	0.2617888965090017	0.003790726250295992	0.01285296518762241	0.002565929284296019	0.01051986672399933	0.03584418436970162	0.02608863852334856	0.01783840590985673	0.0176070941466919	0.001118625576963654	0.03517123000782878	0.2809263330672947	0.319399474453452	0.3036948919724473	0.3209693637287728	0.06906097053198196	0.06315996262646985	0.00102934843296963	0.03464301165142594	0.001468633353751494	0.04536533699218483	0.001661748668515267	0.03399869636923252	0.001003980948652892	0.02544973652920895	0.001000504436643355	0.01997041119166959	0.00100027031371932	0.02001439474584982	0.05517132825064736	0.05235797501178534	0.09591568356428179	0.1145947583876126	0.1357188398486888	0.1767847929056545	0.003187235210016105	0.02022776726708373	0.001025359447316574	0.01092914969737009	0.001227379190081502	0.0125611874996232	0.004853975166384787	0.00646406815124266	0.002487210812769618	0.009117993070860782	0.02529823445849053	0.05152516023973804	0.01452049749781382	0.03883998232531016	0.2318965415449047	0.2282080205367504	0.00136759729696922	0.02888520177512705	0.001541438733793734	0.01827809379364573	0.001020201004069581	0.01527460232729474	0.00758843976889731	0.00882371579879431	0.001002399767997162	0.01885266335183352	0.03054560282188038	0.05254842621352104	0.001041981134898681	0.03230077741799949	0.02722632968102529	0.02287610721501413	0.01929461913090765	0.02438263510690518	0.001000179380299873	0.009179679988762483	0.001024394927406571	0.01643031585787912	0.3539620047055322	0.3590948057549952	0.001024419560681539	0.04146904529370529	0.002619530554204721	0.03278006536633279	0.1219890496562571	0.1096608453522245	0.1200957498001385	0.1037699083313604	0.1087925797105608	0.08855100677285391	0.1408265546621507	0.1584482546347409	0.227619210318771	0.2207538722427525	0.001001819577960159	0.006145429370545429	0.001324882583165651	4.177337188355994e-05	0.1477750625091344	0.09673405276775503	0.001001310051707388	0.02262328320273905	0.00100157233752502	0.02127749253582663	0.0500868374670623	0.05403950165821834	0.00100139112527079	0.03524995035296462	0.2170130629319088	0.240628132606384	0.05189078911754724	0.09225190693224543	0.1622531900280591	0.197207010554544	0.1836325855514969	0.05095405630417505	0.1833348548194779	0.03817130174720563	0.001000102220616196	0.004705514218300125	0.001000278430321595	0.007571753534578165	0.00729622917220977	0.01706754423588228	0.0621203757402489	0.06482103755036395	0.2782038958272717	0.2690551564462125	0.1291342744324898	0.1675313886914591	0.001004556634420147	0.01008420101885094	0.01339641596408084	0.02618405966839574	0.2170447258637266	0.1459331928035715	0.1805366003715137	0.1542188179535814	0.01976579112517932	0.03868418342050441	0.001000867922764483	0.00353645965086835	0.1479105449990633	0.06774700968727812	0.06501453846073425	0.08325261267965058	0.00100134800596964	0.004854058015167077	0.001002274531955561	0.01916123311502152	0.02663946579706777	0.08854598181319226	0.09321902030473322	0.1097057612805461	0.01127014752292822	0.001826948494421137	0.002093168296783862	0.004212088886861926	0.1646298541519519	0.06748175986973698	0.2602652742412567	0.2963739599394065	0.001000264514317467	0.03205157013980977	0.001324428699005368	0.04060453004605907	0.001000952242313287	0.02726487070050447	0.001000402405100855	0.01322540740190764	0.001000125808004688	0.01331793772860553	0.00100027994491411	0.0123555996968408	-0.001089894912742336	0.01697179416433832	-0.01300777224677369	-0.001158109539628392	-0.05513664324259771	-0.04645045703767822	-0.01026539635079913	-0.01464828020758157	0.001001816673102565	0.001000962469496399	0.003007692636525938	0.002046599847034571	0.001001893624375812	0.2192858444808853	0.2834151064050334	0.05087710912841208	0.001003846116668812	0.001123311094361011	0.002468634832112918	0.001006432384672829	0.001000433620527566	0.001000214039699149	0.06291327849664975	0.1402800747058691	0.2109464897976909	0.001003612173651686	0.001001534886706118	0.001000565493279389	0.001012292236384105	0.001007670462933161	0.001001715408924983	0.001000862973404901	0.190195793145589	0.001615768770137886	0.001005626476614241	0.001000715584467773	0.001006586358187477	0.00100251044688809	0.06847318659853656	0.001002024766468671	0.01396962911830651	0.008946369041613259	0.001000168830294099	0.001023855631618402	0.3391168788107192	0.001053023472322636	0.001002210517007169	0.135821029441983	0.1346981888620787	0.1213727948441278	0.1854823826149951	0.25871480189114	0.001003187472006467	0.001708866044998671	0.06674626274658667	0.00100058465708541	0.001000575913927879	0.05383721882803889	0.001001658113010296	0.1406310790907249	0.01023473552046122	0.07038534863388329	0.03514694965263998	0.03027864705458679	0.001000115233942713	0.001000306884970687	0.001001376469987612	0.0606543788097256	0.2074092674921597	0.1852204214424275	0.001004819979233739	0.02889149944897273	0.0559705233215951	0.001006263884000675	0.04346785220550876	0.001001072643518462	0.05706151254237198	0.06973767132988526	0.001001885541191971	0.001002550913159862	0.05577320925099612	0.06934056461560766	0.001001668638865904	0.001001559158685304	0.02096570605656396	0.2137960168274262	0.001000164443540732	0.001000457785734342	0.001001369905787756	0.001000589717469974	0.001000187528650085	0.001000410927179053	0.002142189224551108	0.01467665700494742	-0.01365420575228281	-0.00209608306767862	-0.05101323061974375	-0.0502220268223291	-0.01192609070589496	-0.0190619659563659	-7.16405191422211	-1.535909041687538	-0.2441526413143861	-0.1086863159459888	-1.344441997096976	-0.713531118655735	-0.07057277548417584	-3.090503257580585	-2.057833764315536	-0.821583073052461	-0.1299472273371935	-0.008002152913381241	0.05896419030993621	0.02318577414737505	0.005311097686611661	0.01217096403288665	0.3002402900658979	2.028872092288028	3.753547539184314	-0.1843441694388106	0.0311793451100103	-0.05429859359328978	-0.1640772482069226	-0.1102545820488869	-1.289182692855351	-0.7216401585300524	-2.800956936065811	-0.01685540244830873	-0.06724463706067824	-0.0004489716521307165	-0.1811432584152846	-0.01829584382162675	2.524422853062965	0.02575219342758485	-0.5671595376241876	-0.5767035245052355	0.04952581803064642	0.1327630487363758	-2.51995595601396	0.02279872531285792	-0.1581651241758728	0.628856180832398	0.6440127361830271	0.5174005559241942	1.404859654657554	0.1275054062950396	-0.01796855521775184	-0.00436725944068226	-2.710375840735096	0.1963270152814975	0.24381042533685	0.2305294641412851	0.07740455646586045	-2.619103532595168	-2.48617469990017	-3.683051499370686	-2.841701758937203	-2.785175960614693	0.02071067767602236	0.05104698314424942	-0.1924490215369273	-0.4339665575265196	-3.244913940867087	2.959414378186315	0.000429758920940791	0.9312666204664646	-3.929561932071904	-4.208048833968985	1.931025766359214	0.0467481723721007	-2.212332803695421	0.1463103433989777	0.04535241774421558	-0.002314649612091329	1.63330009719913	-1.218692922236161	-0.2111342062921508	-0.07375167900958934	-3.241027911050012	-2.309437392806478	0.6143137987950346	0.04518233273868306	0.007833302739244975	0.1401734812731285	0.1426849709388092	0.1266428076895344	2.243866537511771e-13	-9.489308190691693e-14
0.09	-0.01237828302154725	-0.0354434833041509	0.07951780536817792	0.3230416133084572	0.908894197971895	2.977931170976214e-05	-0.1946397838159782	-0.08124494169319058	-0.09972998494781478	0.3984776838764466	0.0413520299096368	-0.1000378226343552	0.01057459537000259	0.04358650069614189	-0.08657115307255729	0.6346786651083614	0.2271776294232969	-0.6346786651083484	-0.227177629423279	-0.3962439910048262	-0.04386977656456891	0.02575491441067169	0.03789540801059235	-0.1443469564311576	-0.04629076269249242	-0.184610684222183	-0.04845527474307473	0.5229321350703828	0.8851713442346942	-0.05859485600509885	0.001295244766994452	0.8491730247499918	0.07893622463038852	0.6621852363275446	-0.6545751605079744	-0.6233429660824658	1.645365823825483	0.2438391216575842	0.1186282227298903	2.57105639183563	-0.898124226967411	0.2089593349603035	-1.808916961737641	1.009139049458952	-0.5975064707304428	-0.2084732486031873	1.043193680996348	0.2151100895574748	7.507110972357123	1.414466015269272	-7.507110972357126	-1.414466015269274	0.6764651332468895	-0.3442308846504581	-0.02620503215680416	-1.403543937222378	0.4002467024692223	-0.1177076209411041	-6.669995806692253	1.097234099057873	-0.3032727917083087	-1.365889171251966	-3.692619098617185	0.1371463857467281	-6.219817442709313	0.1027474086539196	0.002429738479088321	0.01160575086706475	0.0018008171154269	0.009915838437256701	0.02030299805750823	0.01598578645657353	0.01015761251425694	0.01194259396722121	0.001061432698102736	0.03442816691453803	0.2565860785236068	0.2869512039738129	0.2935365114920882	0.2993428432076903	0.05960075649879092	0.05562796004252257	0.00101683313305301	0.03334461560806478	0.001284518700464589	0.04527205351464696	0.004706192265228366	0.03618872281294692	0.001005918253084586	0.02570756062906131	0.00100046780626903	0.02024775132498798	0.001000241691200906	0.02039479331577631	0.05701419404711752	0.05341728652935661	0.1193513132779246	0.1344413657946201	0.1825533870041578	0.2210749761220088	0.002120571254613046	0.01890470744905027	0.001013808926172228	0.01120557338923288	0.001116276208837626	0.01183540900615565	0.002981459060088466	0.005362538449196439	0.001763557827774601	0.008483054896495864	0.01381136466337549	0.03971440686410001	0.008027757854253446	0.032457452269986	0.210798539773687	0.1991650726841585	0.001407950695935306	0.02855513237743178	0.001279065241386044	0.01753015467101025	0.001010663141635814	0.01529390824077735	0.004394326514504447	0.006817402799457787	0.001002535236658714	0.01872919215112985	0.05131360921495447	0.07693030767919888	0.001022440094378694	0.03260383820412804	0.01980139472749809	0.01765778423530426	0.01338686004938231	0.01934448134840751	0.001000174335896637	0.009764931803359727	0.02051709312382279	0.03403092309374706	0.3446159518697555	0.3322762962267475	0.007543958923571325	0.04572399471173322	0.001828758894646464	0.03137842820917579	0.1275373898811969	0.11468442289645	0.126026522176282	0.1089910504747541	0.1139837952312146	0.09271733356009187	0.1560554463067476	0.1675481832120414	0.2344192595815011	0.2189784686571681	0.001020299017214039	0.0061646441619966	0.001419042093295728	1.10454390186821e-07	0.1134678568061338	0.07347763969090965	0.01433483179262477	0.03884508100531633	0.0215056073875293	0.04742947447579082	0.05077304190044488	0.05488615296849126	0.001001607800279094	0.03598721502833343	0.1826937759437615	0.2098298063486347	0.03911040948529663	0.07339573082197673	0.1214125310175772	0.1552715035705784	0.1225480811568108	0.02682458464842042	0.1209265909463501	0.0156628143038073	0.001000112055852472	0.004968911910318762	0.001000301192828483	0.007930069890979418	0.004240637353803729	0.01457470501326454	0.06048769687362831	0.0609354307308517	0.2497536310146241	0.2379174773010403	0.149484908858552	0.190280542511093	0.003009603500369605	0.0119591406727331	0.02319800008879109	0.03534607162995163	0.1513130843773381	0.1067692220817599	0.1104404393669181	0.1089313909410847	0.05087465957988149	0.07477736885332775	0.001001014440896125	0.004050798019338791	0.1097652418549267	0.04888551580773461	0.0664231672198481	0.08374498092072361	0.001001738960495959	0.00514676296441124	0.001002504114996642	0.01914137070157269	0.04918978368369772	0.1053260241810812	0.08220028368537988	0.09929461493271088	0.006697753497525686	0.0004615049321274556	0.001559091893277039	0.003640908894462691	0.1056073985379424	0.03717868763635261	0.2436471675378847	0.2743335127258759	0.04918687254779554	0.08850003799287741	0.002247782820086501	0.04160794921237324	0.001001210837658099	0.02743979685126498	0.001000666029491756	0.01462046547036321	0.001000220492845684	0.01473946148767952	0.00100047217817645	0.01360672629963895	0.001736651645496892	0.01453192128827217	-0.01355322623458531	-0.001330154414220295	-0.05073475474628726	-0.0498479162848593	-0.01184031082316578	-0.01669340344057669	0.001001547070105495	0.001000825366293267	0.002004435231575557	0.001525011773308038	0.001001892537290469	0.2029349789734786	0.2650197327939944	0.04467328691054825	0.001003775259197215	0.001066692047825817	0.01250170628251906	0.001009205181081739	0.00100042635754752	0.001000210098365176	0.05618739755950646	0.163175608012161	0.2962991782636215	0.001003072491494186	0.001002001757701112	0.001000586921649475	0.001008981340664445	0.001006705360869202	0.001001707970526545	0.001000816712557136	0.1588662828870892	0.001309707860232483	0.001005544606973614	0.001000754796393339	0.00100437846044033	0.001002816457092903	0.08229040451466506	0.001002167083966761	0.009279287726161618	0.005143913438642059	0.001000169303004129	0.07610441069944041	0.3130112288056718	0.02573747206455732	0.001001584655544897	0.1356164031541472	0.1347604282407185	0.1214395249540357	0.1742722408086495	0.23565580780608	0.001070280201822383	0.001354888882165297	0.05761234756034626	0.05198621873202075	0.08006867760671189	0.04969819024813063	0.001001981499177912	0.1094105264448883	0.03480011274357713	0.04822389812016502	0.01807406593053676	0.01563974829173148	0.001000128261883927	0.00100034010708209	0.001001468128759514	0.05651058189565163	0.1865084703160355	0.1758273682660713	0.008574103331716442	0.03840136321216904	0.02848620351592052	0.001003406139462129	0.1250463678796894	0.00100124668119112	0.04863973304926696	0.06691235418513124	0.001002366028312343	0.001002905592201092	0.09290514768107222	0.06544563123888898	0.002456404784969283	0.001001435205974904	0.01098293267458716	0.2122531732042722	0.1931165742596695	0.005082516873770038	0.001001573055827116	0.001001237058997842	0.001000430287246343	0.001000893311181896	0.004238768140492644	0.01197625983886571	-0.01401789660823898	-0.0008894563660454085	-0.04611008555121166	-0.05294608710206454	-0.01334660138934908	-0.01684367666094044	-7.572867721888393	-1.866239379187197	-0.04925464095891483	-0.02703339885063661	-0.733283799157084	-0.4309702139461958	-0.07211426277915296	-3.300194766470947	-2.216285989750784	-0.696275371780997	-0.1252429576142952	-0.009832521699204002	0.3618919631251704	0.0274353617569975	0.04516861407115476	0.05836736821189218	-0.06721944241055122	1.942066320484914	5.041520141345987	-0.09302878131195094	0.02601040481488799	-0.07891295801770125	-0.0719366426812082	-0.03227623858966842	-0.9934312015921779	-0.5211159800106321	-2.940102736656764	-0.04437277969989518	-0.07259348283081457	0.00370788257619148	-0.1917667494698346	-0.008919400779746624	2.311125540073206	0.03334229735551138	-0.4743977785687701	-0.4452845154020509	0.06333885439354203	3.06866957227444	-2.772268996112729	0.7707287955746914	-0.1198278999386087	0.3740584507828268	0.3980255451447769	0.3146953902379572	0.4550069110809302	-0.4731697762885533	0.01297674861925057	-0.002724277443478949	-1.946250726144853	2.854959262867278	4.542638707380933	-0.04449215607532172	0.06993458613938773	-3.408626749827626	-1.379184202145662	-4.576807195890957	-1.92780852093678	-1.678249271995567	0.02951900470401719	0.02936024680793397	-0.2479670376011034	-0.3566532129036245	-2.967282905879704	1.618077421982678	0.3548819070001424	0.8988165453883423	-3.409439957793803	-4.414432148608765	5.242925022596161	0.05866883762591484	-1.554943433621456	-0.04064896366480466	0.02710106876538499	-0.001663388507798126	1.708900533761741	-0.8809888476407741	-0.07465046664843759	-0.04215369226216423	-2.629866739680986	-2.090650743547002	9.45512614134476	0.0865532026037827	0.03235246842916364	0.1388229787524869	0.1413231021731835	0.123770211034172	2.198480170815022e-13	-4.088999736508813e-14
0.1	-0.00623731302026108	-0.0418233678836944	0.07375889114133441	0.3392649284565887	0.9113256827822314	0.001205510565211284	-0.1674248555453196	-0.08999958348890537	-0.09567522589308586	0.3802846815052133	0.05124834218800578	-0.1048890263157558	0.008542260595105692	0.05353174233596562	-0.08473711815435818	0.7084032605788236	0.2400082573545042	-0.708403260578822	-0.2400082573545014	-0.3888458072324404	-0.04718260975125872	0.02543781106657146	0.02404763969638641	-0.1403378220700484	-0.04722530714439529	-0.24785469910301	-0.03582834302164389	0.5203204287509525	0.8705561969002765	-0.0817587673743853	0.002567063546592677	0.773809967639293	0.07945618762830292	0.5581769621499347	-0.6250158659866543	-0.5156713366704866	1.599213669192207	0.2403089357510739	0.1155134445340475	2.852901764149775	-0.859581855509408	0.622732579872548	-1.824342676971705	0.9681877690877777	-0.3938486900981956	-0.1881298838252461	0.9480329896768899	0.1401180339214103	7.178406378166967	1.140599071013964	-7.178406378166967	-1.140599071013964	0.79867854714694	-0.3182256279188324	-0.03706540383750143	-1.365920895441268	0.4013134260412821	-0.07095777625588938	-5.745191185443808	1.388264348703059	-0.2144967965412398	-1.550099072041684	-0.427049726718545	0.1197189600400795	-8.757940237876214	0.01275304495539301	0.001744651597649858	0.01098858400486224	0.001416868062215858	0.009680917597850686	0.01141645526157308	0.01027985488202833	0.005905235294534838	0.008755663933595807	0.001032841750633837	0.03384745636000675	0.2345781600431174	0.2553747005615572	0.2804478911935042	0.2776673309367589	0.05147560702134768	0.04900529662972464	0.001010542787676644	0.03222793297366723	0.001164093839204131	0.04518512697603824	0.01117709107149331	0.04089355292557292	0.001008273504181013	0.02597957008294785	0.001000445867085514	0.02077401717495254	0.001000225415580674	0.02107091447526667	0.05496553641491831	0.05143675704642776	0.1418413133312362	0.1534684234247495	0.241286234511144	0.2763558164777567	0.001584287027718382	0.01811197189790392	0.001008269804580484	0.01148745802432995	0.001060731741771026	0.01122181128080217	0.002034922251745653	0.004711176287960126	0.001400069917304187	0.008161604583458718	0.007733355408789686	0.03324727182155358	0.004674436528495723	0.02909266017559831	0.1853772064029573	0.1707565637595547	0.001275116167547113	0.02809346012898673	0.001147724473192526	0.01702121822964344	0.001005916024411582	0.01533671454344378	0.002770574668859164	0.00555543264899573	0.001002756012217241	0.01862385522769892	0.06825655971330394	0.09795437901499696	0.00101274473632247	0.03293727003608703	0.0136054517555664	0.01343029723858695	0.008448658624066477	0.01518979903466748	0.001000172051456448	0.01036274326672027	0.06498602542934563	0.0714299307800957	0.3296325198424845	0.3050789649031835	0.02280066798588428	0.05573437395084326	0.001431638171804809	0.03043019551397059	0.1307040901701534	0.1171059968232852	0.1295185677349371	0.1116866162872411	0.1170143520584358	0.09482152635190698	0.1606343800435698	0.1683460098619278	0.2303488337907794	0.2114788036594424	0.001063094624415675	0.006228269045211976	0.001289152191612117	1.210875525632589e-05	0.08825201474839721	0.05770215921464878	0.04511710306057794	0.07586100281272681	0.0681969635079613	0.1032513215779408	0.04924840043284288	0.05348379945679955	0.001001877857764259	0.03664636622600111	0.1482293362081164	0.1750942969923732	0.04341814536147409	0.06278574928950204	0.08621222179388409	0.1082157206673525	0.07526147916869409	0.01352556691096592	0.07374494492557604	0.005371761428636311	0.001000123488240527	0.00524689719184026	0.001000329187813905	0.008333837644183238	0.002689501926448297	0.01327123919183626	0.05771710716507168	0.05741800516176115	0.2232886300215653	0.2100162779743674	0.1575968929182576	0.2004461578559423	0.00776365770405066	0.01678831386169228	0.03268902522138438	0.04411400604696936	0.0959701535050424	0.08762023873760484	0.06415433314922038	0.07463026337984748	0.102519246433452	0.1426489579201613	0.001001174725758093	0.004760823129390118	0.08234027395155474	0.03674859178668945	0.06594030635077036	0.08258338803674539	0.001002174703778136	0.005674329323577025	0.00100279628030395	0.01912785424344132	0.07742404692620801	0.1224478356360951	0.07412304391712939	0.09173693432152649	0.005075029966073812	8.001995183789059e-05	0.001291386989536903	0.003335627585758338	0.06312733285610717	0.01867882099502646	0.2322147630824586	0.2547209711955198	0.1548819751699836	0.1967490203572425	0.004741027126396163	0.0409566281397217	0.001001441696113793	0.02801593088941947	0.001001121610159458	0.01600156390360905	0.001000389252399621	0.01613846619800785	0.001000809560804542	0.01483475788078214	0.004076553108870929	0.01191836555219561	-0.01397750480116	-0.0005830849046620438	-0.04599869520182908	-0.0527964428870766	-0.0133122894362574	-0.01589625165462477	0.001001277467109845	0.001000688263092154	0.00100117782662521	0.001003423699582619	0.001001891450205696	0.1865841134660718	0.2466243591829553	0.03846946469268567	0.001003704401725079	0.001010073001288618	0.02253477773292458	0.001011977977489374	0.001000419094567743	0.001000206157031208	0.04946151662236555	0.1860711413184536	0.3816518667295523	0.001002532809336625	0.001002468628695239	0.001000608350018655	0.001005670444944251	0.001005740258804831	0.001001700532129101	0.001000770451709907	0.1275367726285907	0.001003646950329446	0.001005462737334466	0.001000794008318531	0.001002170562691798	0.001003122467299802	0.09610762243079383	0.001002309401463782	0.004588946334016374	0.001341457835669897	0.001000169775714634	0.1511849657672613	0.2869055788006245	0.05042192065679282	0.001000958794082623	0.1354117768663116	0.1348226676193587	0.1215062550639439	0.1630620990023039	0.2125968137210199	0.001137372931645265	0.001000911719332499	0.04847843237410585	0.1029718528069542	0.1591367792994965	0.04555916166822293	0.001002304885344541	0.0781899737990517	0.05936548996669509	0.02606244760644725	0.001001182208433779	0.001000849528877385	0.001000141289825305	0.001000373329193593	0.001001559787531983	0.05236678498157793	0.1656076731399111	0.1664343150897152	0.01614338668419867	0.04791122697536442	0.001001883710248201	0.001000548394922284	0.2066248835538739	0.001001420718866852	0.04021795355616165	0.06408703704037697	0.001002846515433566	0.0010032602712414	0.1300370861111488	0.0615506978621705	0.003911140931072704	0.001001311253264617	0.001000159292609392	0.2107103295811184	0.3852329840758006	0.009164575961806296	0.001001776205864223	0.001001884400518432	0.001000673045841845	0.001001375695181387	0.006335347056434154	0.009275862672783965	-0.01438158746419518	0.0003171703355878245	-0.04120694048267962	-0.0556701473818	-0.01476711207280322	-0.01462538736551496	-7.814743535449439	-2.40580840624136	-0.1181431496772331	-0.03486482649488643	-0.4650578986708519	-0.2180170894901053	-0.03810226774599089	-2.916149844103817	-2.067632114285383	-0.639715238847926	-0.09360454553358671	-0.006730765134470588	0.5619249240914119	0.02602284494155598	0.05509624101356828	0.07131548194449487	-0.3077279100294029	1.864962136914645	5.951678967062977	-0.07827931606671852	0.03227153371713922	-0.03186243998239022	-0.07404374005104443	-0.04755700981259846	-0.2204590262308311	-0.1180925663408803	-2.674069150466061	-0.04317597259450143	-0.01944410081705659	0.004251106192002405	-0.03227468864288831	-0.0146689903002683	1.852860827087688	0.03182640257615899	-0.368992341030868	-0.4000092355585814	0.05203774778242609	4.092443138831579	-2.595720315077314	1.173884689530288	-0.06748423177764988	0.108455457354606	0.1388974700027598	0.1049737568401141	-0.2555607308244544	-1.017346876132659	-0.009086536859118083	0.006364984226981116	-1.214189320616899	4.355151816244025	6.177783457773134	-0.2192715002659025	0.06178186088663613	-3.406540152297849	-0.8369357843400831	-4.707106683222707	-0.6756109752787756	-0.3416890469765962	0.02362819556993154	0.06013726250540034	0.04542565872848521	-0.3603303074388044	-2.597617977167936	0.4427066832287661	0.5912764659308375	0.8524511115525178	0.07343554345611689	-2.010788943716765	8.286706493152018	0.08588552068032054	-0.8674188319948175	-0.1844818816113536	0.09232469971620877	-0.001045457831308484	1.701653914625099	-0.6479997749063344	-0.01434248988915459	-0.02057194227235729	-0.8803867926386061	-1.823856256171222	10.97441670105469	-0.2857657150544984	0.0880748802178455	0.1373815542260342	0.1381811611887947	0.1220238033554096	1.733555533014214e-13	2.603244234832623e-14
0.11	-0.001287196401066417	-0.04787798136537048	0.0694022110247634	0.3550301789339956	0.9136747605393848	0.002315794330517359	-0.1379197109141531	-0.09826890923769488	-0.08678142367001611	0.3620601027935501	0.0605275143707439	-0.1084445213878853	0.006918194631323905	0.06247398865491349	-0.08396402093396596	0.7779761747959122	0.2499243254760821	-0.7779761747959092	-0.2499243254760793	-0.3803599894282076	-0.05023998523141265	0.02501831650541315	0.0105111685397588	-0.1363454186056224	-0.04776063429779052	-0.2846368072191757	-0.02134861587589409	0.5187834698049826	0.8544763831099088	-0.05540410113118938	0.003829268806253492	0.6898741681539207	0.07900175832157204	0.4343337068023881	-0.577203255909387	-0.3527613348817059	1.554223696578528	0.2301736149175587	0.1055922247238407	3.0428688381708	-0.7746566804624518	1.138472501187002	-1.822752111179991	0.8764689549320525	-0.3309064957167402	-0.1384111077482986	0.8323497267335792	0.011578821024034	6.72683306558682	0.843455252906591	-6.726833065586816	-0.8434552529065917	0.8958958884643213	-0.2935181642464841	-0.04687652306555165	-1.340852199486206	0.3969495029555337	-0.03776399412204388	-1.707185270789317	1.496508312772071	-0.08722135561961232	-1.663482446641169	5.212003137107067	0.1326610005394974	-7.920008169368808	-0.09614255321275815	0.001380773077476337	0.01069985131607605	0.001213053356887022	0.009645901451913033	0.006391574388976036	0.007082273458246944	0.00352067091474347	0.006927630168381081	0.001017699395038009	0.03343452575286904	0.214156966931948	0.2286717229897869	0.2655218962895842	0.2583474573141963	0.04605244861032903	0.044544012484266	0.001009450353905157	0.03134989423088335	0.001089937497420829	0.04509192101188298	0.01588318346039152	0.04532211113163639	0.001009379885109777	0.02622104472891436	0.001000439057200433	0.02142960404557864	0.00100021965984669	0.02189907706668984	0.05020977400188156	0.04733273953496377	0.1564779602531437	0.1668293668446406	0.2939909107086224	0.326672217061668	0.001299409052695301	0.01760306875080933	0.001005656659193527	0.01177914409315963	0.001031302596965044	0.01073409802493937	0.001531213914616712	0.004258243680162891	0.001206941012629027	0.008002220001193192	0.00446788995965289	0.03044622164596602	0.002884186841062527	0.02780422320492606	0.1603182025184261	0.1462781242462172	0.001141909743830015	0.02748734930316927	0.001078049157294102	0.01671501164649111	0.001003468550933659	0.01540732016077493	0.001906218849866879	0.004673162727322529	0.001003025421442793	0.01854326987882752	0.08365201747098705	0.1152808070503798	0.001007711369922466	0.03328797392534631	0.008807703331445821	0.01018165310245701	0.004968988376515863	0.01217914157329161	0.001000176373980575	0.01092359628716651	0.1096280723591236	0.1132029994611945	0.3112426321079881	0.2807475584554504	0.03513981635746501	0.06621893411127486	0.001220688860192123	0.02963636275229124	0.1324301976845281	0.1175167615930091	0.1315152389071657	0.1123952088565861	0.1187755854483307	0.09540598914042538	0.1569449857979237	0.1621514172545661	0.2196926921401557	0.1992924281706901	0.0010814599496884	0.006258428890445293	0.001148054628635237	7.332826147194919e-05	0.07591256897523438	0.049386057786169	0.06886414992172511	0.1080656851101314	0.09383042332418676	0.1351298367595564	0.04559518402719063	0.0499573206204012	0.001002072434137343	0.03722093200790124	0.1203514839087396	0.1467392032033401	0.04355757986445348	0.05296526477102975	0.05719588399138736	0.06779097421684349	0.04246852054467451	0.0118200596727098	0.0415580917829795	0.006534653379134342	0.001000136630208804	0.005540949775609058	0.001000388450602077	0.008822913762009353	0.001864780511103531	0.01269340156427066	0.05735673990965533	0.05585425858797012	0.1991323431069232	0.1855935865236861	0.1556246866513314	0.1995349594454333	0.01387143348210754	0.0236535579147846	0.03904836683988129	0.0499154326718159	0.05778984336459326	0.09255214729901284	0.04036036835857255	0.06580870534671653	0.1261958814468549	0.1884639008133915	0.001001516202039187	0.005727742353261033	0.06590959922062982	0.02996220564904758	0.06386367672717803	0.07999032365078701	0.001002754476802752	0.00640710394620077	0.001003076038563176	0.01912344880444708	0.09144627078441438	0.1327264226532659	0.07080793380629642	0.08807161660421285	0.004446540716335988	1.239301310724544e-07	0.001149407893694054	0.003160367649419622	0.03525121676812926	0.01627392035682616	0.2223901835258679	0.2378069844165893	0.2064433623091878	0.2418251183325861	0.005819458558518063	0.03553464481235927	0.001003213559201393	0.02914146155718614	0.00100135828292501	0.01739478439264339	0.001000477956731212	0.01753458310876571	0.001000984536242437	0.0160551258125414	0.005549860827258371	0.009140732577121186	-0.01431147857539563	0.001182807313688917	-0.04174171333003948	-0.05506357437376393	-0.0146622109161857	-0.01488797543021067	0.001001244245082557	0.001000687369455679	0.001001028782338009	0.00100268767679353	0.001001980564635145	0.1702965607410089	0.2288855040211859	0.04026138703395023	0.001012213074750438	0.001014972924022259	0.01967170716358305	0.001009307273362491	0.001000442864348499	0.001000220026669642	0.0399713398549731	0.1728859918518774	0.4009704787388707	0.001002345739486932	0.001003333608779174	0.001000724349707609	0.001005187783404997	0.001005700801580466	0.001001881880522556	0.00100086077066679	0.1123906856197301	0.001002771903574174	0.001005547062300628	0.001001029378312759	0.001001824606513562	0.001003460882197558	0.1105023530082032	0.001002611631643566	0.002803922569487379	0.001204702819264005	0.001000190260869815	0.1853185059820743	0.2631997647459487	0.04814157497106827	0.001000812777953485	0.1346649859588183	0.1342112613096881	0.1211843097917034	0.1405997048010485	0.1903794216717676	0.001069441960900497	0.00100124655886228	0.06861254024560669	0.09393765920895328	0.09888206344889706	0.03739860404943757	0.001002249574567439	0.07800878385456986	0.03018731422224568	0.01353364821269805	0.00100261397596901	0.001002005035926648	0.001000157935483092	0.001000515097472333	0.001002767143511647	0.06079772151432514	0.1496326320718105	0.140262868687534	0.02411617716991208	0.04523442644180826	0.01200562823710601	0.01903204465534454	0.1173820345432088	0.001002253019439062	0.04780077506600251	0.05874430111562419	0.001003790446876241	0.001003457631027888	0.09247467240158753	0.07072014414229694	0.003675192847794038	0.0010017098433094	0.001000211239838082	0.1997954775413135	0.198412504941253	0.005083024483127751	0.00100783372371597	0.001001367830713505	0.001000483310192659	0.00100098973926688	0.006394779562305144	0.006254995525516414	-0.01458936523859165	0.003641209114520887	-0.03791254973613772	-0.05684544745402244	-0.01592821147082001	-0.01408976965755312	-7.930976442501239	-2.895248695455117	0.02234787451462122	0.01687971047858581	-0.2074457843179504	-0.1455281978889971	-0.03919964604715696	-2.445642406315254	-1.812801847781507	-0.2765411074535518	-0.07842712068752063	-0.01069467612238678	0.3171190576606187	0.02288828520073903	0.07444793437459928	0.09296920330818957	-0.5056835778432999	0.7949344309830454	4.144494166669371	-0.03211844309649781	0.0279820454444655	-0.0540423913817214	-0.02682853207235803	0.003045061072110834	-0.275202370546313	-0.115870215503005	-2.230171565437348	-0.07660245175570811	-0.03284233931966707	0.009337540573074215	-0.1106610867519485	-0.004203637984425403	1.622541817185895	0.03703108191808148	-0.2802996056033337	-0.218214345504862	0.0585066509715384	4.184661726113539	-2.289490545028477	0.8941594924562932	-0.0854864121221928	-0.02131848769510795	0.007669509771992588	0.0139471668798508	-0.9854538806049249	-1.42770111902445	0.006820263129806477	0.006932510771048716	-0.4491320488621231	2.060387839270994	0.4241613031923101	-0.4704829446876342	0.05135772418418044	-2.279083845068983	-1.056642085733776	-3.301886199549869	0.1703429794472919	0.4099708821395699	0.03274435311109006	0.04576113989903164	-0.09741146013648541	0.02133540080168729	-2.286691101849043	-0.6460504552568348	0.7624993191157354	0.3314021614226444	0.3644947243445599	-0.02637613218650337	0.890266570885485	0.1048205666223331	-0.4815624595245873	-0.3336690494524063	0.06332791399759438	-0.0001584479132746494	0.3895958799850824	-0.1087511857424921	-0.00281657154398438	-0.01407562764069169	0.1639479357203592	-1.562201072254729	-1.257568530933662	-0.6955962080155343	0.13487100313268	0.141108469975756	0.1407404754263595	0.1222895282195147	7.371280969141269e-14	3.54363840824166e-14
0.12	0.002499108018075045	-0.0531933615129336	0.06676173147896684	0.3703571477938742	0.9159424950649271	0.003298333383457623	-0.106672645260176	-0.1051001848224543	-0.07325688314041752	0.3437860583652452	0.06855416703615277	-0.1117802796578948	0.005739482464063577	0.07001740592292402	-0.08456399351655625	0.8427530538972777	0.2568941764047194	-0.8427530538972771	-0.256894176404721	-0.3709796719678619	-0.05305834695886705	0.02449942031183027	-0.002758981565363769	-0.1324031872886759	-0.04801371382080432	-0.2839175011788136	-0.006121632119707354	0.5186894743792178	0.8373341727552759	0.0127616986027404	0.005219061730355088	0.617594034048507	0.07768326362581769	0.3254145221378494	-0.4771691991635562	-0.1724312225153805	1.511557345686513	0.2240402894173812	0.08996450206088513	3.201285968711301	-0.5719718227042212	1.54888024117887	-1.834235820304485	0.7176838656179333	-0.3499013296755449	-0.09905912449434594	0.6682671794765773	-0.1344959266751437	6.219199355022455	0.5513556324257833	-6.219199355022455	-0.5513556324257834	0.9775784783695578	-0.2704228773791805	-0.05694573032250295	-1.312656685140264	0.3912789965451839	-0.01450825017965898	1.755091645861354	1.537715670790423	0.07409590749963317	-1.76257838489487	7.935176971428903	0.1452364929280543	-6.426807161884494	-0.1600600328495849	0.001198565999972585	0.01067456674665878	0.001111089675861417	0.009798874070665084	0.003815171303887888	0.005471191230811488	0.002313896628105524	0.005886329289187665	0.001010176047607505	0.03316914759160701	0.1948514748031243	0.2060379177139516	0.2494026659272037	0.2410821092300422	0.04391496957485323	0.04299448413619529	0.00101316082665064	0.03073091220678539	0.001055313923801004	0.04499554848512061	0.01687337133496174	0.04710258088957094	0.001008596786897262	0.02644965980589293	0.001000447544952956	0.02223151188767672	0.001000223721813412	0.02290334188077785	0.04323156827477462	0.04147092577794325	0.1599407437149663	0.1691212697227987	0.333180079397681	0.3599035601501422	0.001156737971917871	0.01729726044097258	0.00100478343653395	0.01208542624079445	0.001016651314528582	0.01037371984923158	0.001278585938793388	0.003968890635043671	0.001110308292883601	0.007969805158806251	0.002808489145870345	0.0290341971774868	0.001981255208727632	0.02724974811135459	0.1384484536352043	0.1259820761860894	0.001074856484008595	0.02659028591024955	0.001043258525424715	0.01654346897299746	0.001002363167461459	0.01551281582096209	0.001472148529361245	0.004012575092566965	0.001003329343726178	0.01848467127849985	0.09826764230414657	0.13060755610265	0.001005347087443598	0.03365222580714976	0.005457555418692694	0.007833042738344094	0.003129910566255042	0.01050367034879364	0.001000188781950905	0.01150035217943283	0.1473072585624213	0.153572987876872	0.290777018050692	0.2589105625914263	0.04039192323488844	0.07304020679796649	0.001115079402464373	0.02883638544026929	0.1331504026649985	0.1167793073836761	0.132448845905984	0.111936975800791	0.1196732375145881	0.09514103700982705	0.1457942094739709	0.1485950104506908	0.2046380047918795	0.1827693233308185	0.001056660054520507	0.006198709452248873	0.001077657551556145	0.0001718308457599468	0.07759896668595062	0.04871749656174762	0.07729860355349184	0.1165608235188245	0.08140621175705587	0.1162593821346248	0.03982621887119391	0.0443849670094068	0.001002142003279086	0.03763804928312524	0.1030266891372417	0.1292205152997913	0.02992518197196941	0.04306328824725021	0.03444322167095616	0.04369712482294768	0.02342006895746105	0.01364909553628474	0.02290724666677421	0.01028524797268807	0.001000151524899117	0.005853024892543582	0.001000488987212698	0.00941072401895097	0.001451466631867065	0.01259464447144466	0.06095931612071266	0.05731980134023246	0.1774606033646032	0.1642870401597694	0.1440332626582428	0.187103066952274	0.02081294654442421	0.03165283973252509	0.0411341162156612	0.05121340823548535	0.03999300900728085	0.08394110433495398	0.03523521455165178	0.06864567135056467	0.1020851921410404	0.1607339790456023	0.001002103214959629	0.006803679312304056	0.05984892880304975	0.02728326131639378	0.0603125291148978	0.07591924597025219	0.001003516420370813	0.007122841387241455	0.001003314579342001	0.01911822893346873	0.08289074842818757	0.1309504010593145	0.0729936487744426	0.08908816226294212	0.004012470890169525	9.137914772321387e-08	0.001078601448964948	0.003062203380010376	0.01938170117542198	0.01724860512391277	0.2120676110350165	0.2234117502976255	0.16399846031913	0.1856302212395914	0.004334156548935647	0.0291053988274494	0.001007129324696674	0.030670145948086	0.001001218142439418	0.01882065183107631	0.001000427369910467	0.01894724079582675	0.001000878902869901	0.0172853433496641	0.006080585070634832	0.006200943487251289	-0.01456132168307183	0.003987463905761356	-0.03812645887508165	-0.05660281825080798	-0.015886251008173	-0.01419480488343139	0.00100121102305635	0.001000686475819128	0.001000879738050948	0.001001951654001541	0.001002069679064833	0.1540090080159459	0.2111466488594166	0.04205330937521577	0.001020721747777352	0.001019872846753356	0.01680863659424214	0.001006636569232476	0.001000466634129459	0.001000233896308175	0.03048116308758212	0.159700842385301	0.4202890907481886	0.001002158669638693	0.001004198588847288	0.00100084034939568	0.001004705121867734	0.001005661344356769	0.001002063228916119	0.001000951089623885	0.09724459861086911	0.001001896856815923	0.001005631387267054	0.001001264748305814	0.001001478650337292	0.001003799297103403	0.1248970835856126	0.00100291386182246	0.001018898804957352	0.001067947802856247	0.00100021074602572	0.2194520461968875	0.239493950691273	0.04586122928534361	0.001000666761825766	0.133918195051325	0.1335998550000176	0.1208623645194629	0.1181373105997931	0.1681620296225154	0.001001510990154994	0.001001581398391887	0.08874664811710782	0.08490346561095213	0.03862734759829693	0.02923804643065334	0.001002194263790226	0.07782759391008796	0.001009138477792825	0.00100484881894685	0.001004045743495377	0.001003160542968127	0.001000174581140933	0.001000656865750702	0.001003974499478992	0.06922865804707276	0.13365759100371	0.1140914222853519	0.03208896765562556	0.04255762590825227	0.02300937276397721	0.03706354091576611	0.02813918553254065	0.001003085320005421	0.05538359657584319	0.05340156519087172	0.001004734378309908	0.001003654990812989	0.05491225869202658	0.07988959042242365	0.003439244764515435	0.001002108433354666	0.00100026318706557	0.1888806255015086	0.01159202580670376	0.001001473004448047	0.00101389124156683	0.001000851260906372	0.00100029357454274	0.00100060378335122	0.006454212068176086	0.00323412837824883	-0.01479714301298814	0.006965247893454057	-0.03461815898959581	-0.05802074752624491	-0.01708931086883683	-0.0135541519495913	-7.985903668482279	-3.079065434642494	-0.06545352584186857	0.002732926425153048	-0.1477580594222621	-0.060670512276513	-0.008591778585785179	-2.102315384916669	-1.656727006603644	-0.05736407939804799	-0.04179320178050493	-0.007364077651185372	0.03230723446506203	0.02345093113590433	0.08436043530523768	0.1065359264760741	-0.6592871591418684	-0.3488459714309686	2.534667467976029	-0.03766034862585527	0.03519074943977966	-0.006395423962246389	-0.04132782753242464	-0.02216306187127773	0.05734611519594882	0.02869980907962483	-1.837590859823933	-0.1013664860027076	0.007488681100571948	0.01122911477081854	0.01206176872391283	-0.01027164252266163	1.452925030465359	0.03453600106980104	-0.1889855866304491	-0.1329719881846353	0.05521832214518244	3.811827085747696	-2.096838198335257	0.441227194781968	-0.06871314184316492	-0.1211883384568962	-0.09446765502537634	-0.06490922698342806	-1.727923570126377	-1.884692746355944	-0.02706239354832025	0.01382159983967008	0.3153187201953926	-0.3867569615006753	-3.972010503537767	-0.6284464552013794	0.03029215951349367	-1.239258975201093	-0.8532341853985559	-1.440927271898655	0.03129764508331591	0.175851481632728	0.02723270219668443	0.07988409032855547	0.1412417656980384	0.2455275577742757	-1.974388959815744	-1.861432133301388	0.8180840188558697	-0.04823910068829586	-2.635154761631784	0.3209158636784539	-6.422266439061571	0.1076890677023605	-0.04593047099511232	-0.480084540526929	0.08891726338996643	-0.001208343507731938	-0.7092678075995071	0.2883729003012767	0.001630204258127374	-0.005152808889446926	-0.2044697115778076	-1.320105724177655	-9.279782312617236	-0.4872182465650223	0.1687056248513328	0.143910944111228	0.141489316451468	0.1239937244311582	-3.955821079806475e-14	3.009199300129573e-14
0.13	0.005319270854865721	-0.05735180032051102	0.06591794101488252	0.3852764587583705	0.9181836668990352	0.004104693525394553	-0.07391231693727489	-0.1094660037945141	-0.05666663260259754	0.3252680742030889	0.07483357684509322	-0.1155060857298505	0.004868413279294383	0.07581301458393747	-0.08662684593925433	0.9015355871498333	0.2609531909778122	-0.9015355871498337	-0.2609531909778091	-0.3608737855710774	-0.05568308733881963	0.0238743707124777	-0.01573944962665419	-0.128493189359607	-0.04808625995432548	-0.2667423332005985	0.009243590286285215	0.5203966367901838	0.8192151313410347	0.08591188053622467	0.00663651993845499	0.5568767704867227	0.07581745420605147	0.2410837291861921	-0.3575748138359829	0.0005294132715896444	1.473161244479469	0.2243101075443881	0.07131722068386047	3.344419743888754	-0.3041319784300481	1.738538722629154	-1.873166848616836	0.5431721050000521	-0.3980219474398056	-0.0759227219959195	0.4958090019600891	-0.2755351740392643	5.534440831665094	0.2571657125105823	-5.534440831665087	-0.2571657125105857	1.041653215306908	-0.2561293700704626	-0.06757247855199876	-1.28712543836603	0.3913888980776996	-0.001797123410379566	1.639076733683833	1.524164533507315	0.2669139437642319	-1.851931899921078	6.433132887034548	0.139145021086435	-5.733888072394052	-0.2083743664080896	0.00110186309278953	0.01079594096884219	0.001056988261314174	0.01006582798347135	0.002441878666235564	0.00461353064987639	0.001672194220651422	0.005270370461776866	0.001006258414912196	0.03305201111392371	0.1771923785674505	0.1864979002649602	0.2336955293957181	0.2253458287253215	0.04141139640551723	0.04129872697719861	0.001019391869167981	0.03035630459582614	0.001036863611846504	0.04489489296513197	0.01714492453455043	0.04740858100137155	0.001008815468241184	0.02667141617036752	0.001000464156406637	0.02315647814198396	0.001000232579096629	0.02405871918613932	0.03614456671408949	0.0354738009379395	0.1587047115318165	0.1646410012367645	0.3645704796740951	0.3819127955301942	0.001080973272874588	0.01711543311765054	0.001006157155442091	0.01241437160541485	0.001008957493301656	0.01012357514473606	0.001144363598226494	0.003761893953716376	0.00105900989935554	0.008005210130316784	0.001925707945891746	0.02861396254663117	0.001501590913805045	0.02724144791061855	0.1187137577639717	0.1086740385412779	0.001039074556522794	0.02534550502177634	0.001024950246227757	0.01651223154874656	0.001001865204635465	0.01565138053183343	0.001241643099874107	0.003489552631819561	0.001003680287389921	0.01844337331364501	0.1109841403237476	0.1439147007049888	0.001004231568199722	0.03403331741627326	0.003295054271015369	0.006245859478538333	0.002114824191119885	0.009501512888598468	0.001000206625976413	0.0120746652069798	0.1818129318985688	0.1902087267395833	0.2704256834219331	0.2390239382056653	0.04495043969554077	0.07721172879094218	0.001059009677224324	0.02797216060720466	0.1327154734557314	0.114939350960061	0.1321149120928979	0.110336423945499	0.1195707428205938	0.09399621712096845	0.1339895025333052	0.133474583458958	0.189330302526756	0.164229556429556	0.001029738070410749	0.006087586165311578	0.001040546185535059	0.0003355297678904028	0.08503788486054378	0.05276868013309117	0.08340680156389443	0.1162429933933432	0.06357778598783086	0.08772151571084284	0.03405027972547372	0.03881713927945935	0.00100230217744322	0.0378630959975781	0.09144034717821935	0.1189497621001131	0.0163451839837823	0.03617974186712464	0.01883865016368904	0.03284660802832511	0.01279403839389478	0.009517916281150628	0.01251659408230486	0.00796001740509774	0.001000168033316404	0.006177222802348295	0.00100058889169396	0.01008830821156083	0.001232334748194468	0.01282164803057004	0.06638783100781327	0.06051874903446774	0.158216004558653	0.1459440306914807	0.1305806706070481	0.1699599501995241	0.03055929861972353	0.04202177304208898	0.04296520280785666	0.05167336650488827	0.03732096008996096	0.07852047145086231	0.03655979652881718	0.07185946721450259	0.09199966886668787	0.1377136906162619	0.0010032316299636	0.007859398279605301	0.05837596513521189	0.02724905937247216	0.05683472289347011	0.07176414537537756	0.001004281452505553	0.007743106622793754	0.00100362000713114	0.01910897033741504	0.06784022967873152	0.1245710883040838	0.07650147747177627	0.09181239322564783	0.003411424651545995	5.353633866576652e-05	0.00104135567016134	0.003049371893681971	0.01061666818792991	0.01227154771592834	0.1997413873609072	0.2106317462401946	0.1137763480804118	0.1197741823070372	0.002709184078541312	0.02494728679696871	0.009278733136201379	0.04126448452271497	0.001001031809084483	0.02020565535523448	0.001000360617606859	0.02030670385677744	0.001000739896935309	0.01846752179706086	0.006784188975070648	0.003418140907926854	-0.01473297428165786	0.006283470930468649	-0.03552633152888022	-0.0575504237764057	-0.0169744424396855	-0.01321568922936723	0.001001132230546718	0.00100065278065174	0.001000726371977143	0.001001653525852035	0.001002275820878914	0.1422677308752848	0.1998323305973606	0.03530600474372835	0.001030238172983096	0.001015787173172497	0.01798413937358785	0.001011079130614568	0.001000493973198882	0.001000248480812112	0.0253960076855332	0.1541561402793155	0.4364853956556716	0.001002033375646831	0.001010453440909771	0.001001043519281809	0.001004450324639177	0.001005562448227702	0.001002118525649989	0.001000978207737601	0.08231327954112036	0.001001772036689596	0.001006117924455657	0.001001416569933342	0.001001384223033483	0.001004253808204723	0.1323284442182893	0.001003203334738096	0.001011397844349047	0.001038049040718028	0.001000237421166703	0.2518119155687341	0.2242865676503008	0.05429071383761316	0.001000617211179612	0.1304406195809535	0.1298788764159376	0.1181646719454481	0.1140618101601724	0.159106111326492	0.001001890490247954	0.001002200446095366	0.100298242227634	0.09724160700685956	0.0416344771441506	0.0255674725678008	0.001002701202240346	0.07320179037220191	0.001011802156939921	0.001004523928860414	0.001005853247229548	0.001006437696358617	0.001000194208476999	0.001000723312118704	0.001003994643800535	0.0767746020325679	0.1214618786323011	0.1067015649193277	0.04973729524765819	0.04737111235859429	0.04359787665525888	0.03900614847361704	0.119666430785417	0.001005523298340574	0.05750849470318331	0.05168025989282397	0.001005368002900918	0.001004177193010337	0.04216948821785185	0.0821276966742107	0.002221363727631935	0.00100299037828516	0.00100023192485552	0.1694038114839522	0.0571883334012076	0.001001330249655359	0.03244737639932863	0.00100082659142619	0.001000289100021091	0.001000588007838333	0.007751774405022028	0.0007825483523447403	-0.0148532918951797	0.00803405638478771	-0.03365274221410636	-0.05812177030213214	-0.01797073912787698	-0.01196580339912377	-7.975972019574773	-3.045928400737538	0.05358914416909558	0.04093889456594983	-0.04420474123691107	-0.05642095952898089	-0.009519746408664355	-1.805885512536096	-1.482174132366394	-0.2698318323492873	-0.03073244051295492	-0.01161272284827677	0.03476636689413502	0.02095058957036119	0.09930290995223369	0.1234037747779988	-0.5514958697328136	-0.5347669551419859	1.894513045249565	-0.006063268362534581	0.03233662679722121	-0.03322292797131221	-0.009358942220557036	0.01744026759113542	-0.08495219756738172	-0.01244117164336462	-1.626361662324265	-0.1435251239598134	-0.005393316038896779	0.0158548902729267	-0.08326340115520371	-0.0007146353613320978	1.201270663974586	0.04057833760622379	-0.1263963343155349	-0.07341632310586806	0.05789642652979373	3.527991151158134	-1.869434693673301	0.415311172619198	-0.09734251630767424	-0.2480857703052467	-0.2270111657023408	-0.1650177144195059	-1.314852576685792	-1.777246102312556	-0.003095934721498599	0.01812488127191933	0.4950126731877401	0.2138497024536137	-1.882907772249443	-0.4966976018008589	0.01466013450642775	-0.8451004381169143	-0.5136321015211522	-0.7573487514496502	-0.6381263053851307	-0.4740428696510682	0.03514730737338665	0.06281278922231411	-0.03309055305708991	0.3829422930755675	-1.69621818880736	-1.560763464984228	1.222951640535542	0.1213459013775676	0.8233053020386979	0.2443157656307046	0.8154948688308605	0.1036370854634384	0.03199423879430572	-0.3619729642955698	0.0470551541680447	-0.0008139729986002251	-0.572922771732868	0.258632836848608	0.006859332287965414	0.001879753026043002	-0.6126204935946129	-1.268415778354747	-4.096733082702652	-0.3165660070503262	1.797547777568175	0.133674577476803	0.1307770369052459	0.1132127590465247	-2.876361853594903e-14	2.502736942999171e-14
0.14	0.007370096281171732	-0.06040598281918472	0.06670944541588601	0.3998375006287264	0.9204310178184739	0.004724871684118091	-0.03991144942202043	-0.1112416245255363	-0.03909873156294934	0.3062466046631718	0.07951708931281677	-0.1197959598611871	0.004205667833692446	0.08003267494667587	-0.09002390932085379	0.953384541254106	0.2619718592612765	-0.9533845412541059	-0.2619718592612764	-0.3501855193753339	-0.05821301778944388	0.02315780496070937	-0.02857526055763543	-0.1245620431509076	-0.04808557922671778	-0.2519532708271114	0.02413837301242575	0.5240193006359108	0.8004814947175098	0.1361898257787538	0.00801975959999293	0.5025714221621942	0.07361032599155974	0.1715470400410996	-0.2563179373830295	0.1546277505020226	1.439903526858425	0.2252761064827012	0.05272810541820667	3.449393807181086	-0.05393217449845739	1.74441034154416	-1.934932895858211	0.3985043973714986	-0.4627149415523301	-0.05739437663371087	0.3530775198087557	-0.4013381184553225	4.832483525365974	-0.05671362549996899	-4.832483525365974	0.0567136254999689	1.094054438161399	-0.2514608915137322	-0.07524896080574388	-1.283725259078435	0.3955086524710993	0.0001371220460498238	1.277870524915241	1.443627734820524	0.4571961944516865	-1.88549742675174	3.360729633237642	0.1383927836154708	-5.144424114433142	-0.2283237917953753	0.001053472576926673	0.01102356510746339	0.001029926908112285	0.01042327273040217	0.001750614445706001	0.004178482716409051	0.001350288055093347	0.00487991597218651	0.00100440367563545	0.03308506807413707	0.1614746145127262	0.1699162593101381	0.2193543417933848	0.2116057258221964	0.03691519278129584	0.03783695788998202	0.001027266281552271	0.03016418099460204	0.001025598224995108	0.0447863800982247	0.01785453525733285	0.04791537980742835	0.001011147129932559	0.02686967655354763	0.001000486134397293	0.02419097197461346	0.001000244301449098	0.02534870217996007	0.02991514460821426	0.03021384716577041	0.1557725042844046	0.1586747460326444	0.3904074811831559	0.3983404897994478	0.001043032578766963	0.01702883202710607	0.001009972650695482	0.01276692484292421	0.00100521402651816	0.009917473069025816	0.001077111952708012	0.00359596312065092	0.001033317248160091	0.008082534738643612	0.001482546412142697	0.02846397010218181	0.001261297151411292	0.02735929823015152	0.1004595440297853	0.09340794307589298	0.001021126924283575	0.02380107478574282	0.001016043198980828	0.01660245965033888	0.001001692298835745	0.01581733488391634	0.001126263824315016	0.003015364263631903	0.001004083033474347	0.01841584485374584	0.1212928029538998	0.154488304861582	0.001003818896892443	0.03444171289617375	0.002198472430887327	0.005346210672384124	0.001589889142485324	0.008916207501668733	0.001000228887812681	0.01262332357332715	0.2142107124175235	0.2243862201873017	0.251536109774857	0.2217429084208284	0.05124961860277706	0.08179110962646906	0.00103095617853713	0.02702532128336532	0.1310453938885727	0.1117919354967893	0.13040503733628	0.1073693834933571	0.1183968360105939	0.09182142344881275	0.1251557606520962	0.1219241439476681	0.1761547992156169	0.1481446919162462	0.001016471878500519	0.005978117340135754	0.001022306013830288	0.0005184624048979874	0.09416118668589699	0.05861964360778361	0.09214276075848345	0.1186509928888877	0.05467325384188643	0.07565432686902419	0.02921218794696192	0.03421944475294145	0.00100263582152125	0.03793011099541679	0.08266930369095707	0.1117143310698074	0.009089558633306516	0.0329875059988434	0.0104210269543771	0.0279866965054534	0.007195421101319568	0.005274713243261914	0.007048904418993648	0.00414148508976124	0.001000186101971379	0.006506779592133066	0.001000672058555697	0.01081058062397912	0.001122709378359097	0.01318784342701961	0.07270798124539295	0.06475225344180652	0.1413259931264642	0.130322571284308	0.1193784628023893	0.1560163526978791	0.04382769216617669	0.05545685249277224	0.04616781717788811	0.05326262919915647	0.04543156323787986	0.08585275272017458	0.03817036983533044	0.07198143579358547	0.1241858142532486	0.1569895987349198	0.001005015157137584	0.00888006821573285	0.05852444784025158	0.02778122922396643	0.05413486273202078	0.06845903896737983	0.001004980747752447	0.008302331879642319	0.001004033879327374	0.01909853753478476	0.05346830083837466	0.1193653850589214	0.07943484932572895	0.09430400989206655	0.002502188965222522	9.32889177855312e-05	0.001023179781332804	0.003085663268568453	0.006039114821266554	0.008562620780509483	0.1845448072151295	0.197393020909602	0.1006306836934866	0.09958940740939291	0.001890193539795161	0.02333084173605561	0.0285813939665756	0.06356881524935755	0.001000926348830869	0.02150583971572977	0.001000325020109816	0.02157025635726671	0.001000662537636882	0.0195650144105554	0.007883765167779833	0.0008561533642159295	-0.0148276244026476	0.007761345599593567	-0.03401601122982013	-0.05793364080219642	-0.01792479175621645	-0.01183041831103412	0.001001053438038043	0.00100061908548454	0.001000573005903595	0.001001355397703569	0.001002481962693568	0.1305264537346235	0.1885180123353044	0.02855870011224039	0.001039754598190571	0.001011701499589752	0.0191596421529332	0.001015521691994585	0.001000521312268256	0.001000263065315519	0.02031085228348494	0.1486114381733303	0.4526817005631545	0.001001908081655371	0.001016708292971248	0.001001246689166026	0.001004195527410786	0.001005463552098702	0.001002173822384849	0.001001005325851813	0.06738196047137136	0.001001647216565254	0.001006604461643415	0.001001568391560921	0.001001289795729205	0.001004708319310032	0.1397598048509661	0.001003492807653536	0.001003896883739143	0.001008150278579475	0.00100026409630671	0.2841717849405806	0.2090791846093286	0.06272019838988284	0.001000567660533889	0.1269630441105821	0.1261578978318577	0.1154669793714332	0.1099863097205519	0.1500501930304688	0.001002269990340573	0.001002819493799082	0.1118498363381603	0.1095797484027665	0.04464160669000452	0.02189689870494936	0.001003208140690424	0.0685759868343159	0.001014465836082806	0.001004199038772921	0.001007660750963902	0.001009714849756411	0.001000213835813035	0.001000789758486818	0.001004014788121371	0.08432054601806339	0.109266166260892	0.09931170755330486	0.06738562283968967	0.05218459880893573	0.06418638054653771	0.04094875603146891	0.2111936760382904	0.001007961276672094	0.05963339283052382	0.04995895459477625	0.001006001627490151	0.001004699395206338	0.02942671774367717	0.08436580292599836	0.001003482690748293	0.001003872323210212	0.001000200662652406	0.1499269974663957	0.1027846409957116	0.001001187494862605	0.06388086155709329	0.001000801921947551	0.001000284625499634	0.001000572232326182	0.00904933674186798	-0.001669031673559387	-0.01490944077737127	0.009102864876121358	-0.03268732543861691	-0.05822279307801939	-0.01885216738691714	-0.01037745484865618	-7.880913136902792	-3.143141745125187	-0.0442035425929904	0.02083109323223675	-0.06323552995063891	-0.0155696447072812	0.02144690897895686	-1.510640086082596	-1.257491486284475	-0.4105664650703726	-0.005296399821576647	-0.00893554702360814	0.07246697331520005	0.0187517348772318	0.1062659509667307	0.1334570641665027	-0.511852945578454	-0.6460433150468452	1.418359245818039	-0.01861510208351659	0.03991232400756436	0.002413101785267942	-0.03311465790226042	-0.01377913454223374	0.1113945524819455	0.05392991313272669	-1.42920242393767	-0.1612963555089359	0.03178178625542431	0.01670704302349057	0.02182858721699107	-0.007517743459701119	0.9062169413162595	0.03999677521229072	-0.05147869589679641	-0.04960157353010454	0.05008738990387818	3.320178002749254	-1.57571927815034	0.5227989632920108	-0.0852360399969493	-0.3826801463882604	-0.367765374395389	-0.2709039836429427	-1.013926074037028	-1.393712268765239	-0.02673150119999521	0.01766834281366816	0.6752747008647237	0.1584089627031151	-0.6778749871453622	-0.4344198145346293	-0.001314183852581252	-0.6321945413267025	-0.114972083040121	-0.2428062175516333	0.008892888551467609	-0.1228088679065855	0.02830447818658492	0.08882173429039567	0.1690801332008172	0.4524389003962885	-1.430078947593589	-1.221528283080522	1.431313247075974	0.1776217842794252	-0.08457193095703187	-0.2974495932953319	2.03697287053313	0.1006792614709009	0.0673438880897765	-0.3100857031523453	0.07670926765663134	-0.001443184104268279	-0.4745459055870386	0.2418500410417636	-0.001108271818773751	0.004671763351324053	0.04915638293631941	-1.411849978809836	-0.145529505633501	0.02111514734772233	2.51070405525886	0.1269471113781878	0.1223072043597162	0.1070565576504812	2.226846975371049e-14	2.005348126727694e-14
0.15	0.008796522045461667	-0.06253131079866511	0.06886499048557619	0.4140915281782246	0.9226820793377392	0.005171639319528752	-0.005141581749819282	-0.1106822003350951	-0.02213553219428296	0.2865098991486474	0.08292144712253509	-0.1247359811859029	0.003690134056020782	0.08295174606052774	-0.09451943386316101	0.9983854908922418	0.2598036831488751	-0.9983854908922435	-0.2598036831488745	-0.3389916409307174	-0.06072232876359046	0.02238459699797822	-0.04150760844483243	-0.1205942876677621	-0.0481030745871902	-0.2361635778589532	0.03797967534298871	0.5294163755685425	0.7817568605243578	0.155546129737857	0.00948220540982401	0.4526060967389651	0.07122535962889119	0.1128867604663062	-0.1702418296243127	0.2672523180643333	1.411498413738713	0.224404184386545	0.03755479196529189	3.500790201018309	0.1579411715141181	1.63649028114003	-2.00882224063148	0.2873553626028546	-0.5185215721636658	-0.04451608468177973	0.2327535171324419	-0.4891255615469077	4.168344888261146	-0.3717359143564661	-4.168344888261142	0.3717359143564642	1.144873602302739	-0.2503292409394981	-0.07901080972853081	-1.304822119625558	0.3973616479623862	-0.003628020338149249	1.908652866263823	1.323925663728999	0.6167192637687723	-1.853777006066214	0.6812817457895408	0.1532923424751422	-4.822925324959244	-0.2463788188014993	0.001027785292429349	0.01130652267453857	0.001015567761556241	0.01083525299864951	0.001383466786133175	0.003938316638952327	0.001179355843318244	0.004632520583302707	0.001003532392283658	0.03327440874452157	0.1480935768514188	0.1562686873318312	0.2064576285674687	0.2001135562508483	0.03140936845081487	0.03341089316167002	0.001270790438455132	0.03032996041793854	0.001019015689720999	0.04467733461417266	0.01776437849504856	0.04814877777243615	0.001014552811562067	0.02703553374845926	0.00100051555370501	0.02531425603094293	0.001000260072487841	0.02675106545945923	0.02298078178625021	0.02456735772025708	0.149931587468151	0.150913638799579	0.4109800955568648	0.4102233476758194	0.001022886283977258	0.01700527604542804	0.002458826415116897	0.01456788877300191	0.00100339452836635	0.009768505818815599	0.001041375043581123	0.00345079191841917	0.001019732064793018	0.008177738541422595	0.0012473568405596	0.02864508038315582	0.001133813492924325	0.027644695593929	0.08490044943655113	0.08054366337652777	0.00101155881973091	0.02205399200040035	0.001011583822800224	0.01682766864513043	0.001001672682416359	0.01600666274056507	0.001065027435235955	0.002598969713549433	0.001004600123559825	0.01839884174982022	0.1294013135654136	0.1622022076448094	0.001003729917192898	0.03488284911606434	0.001614087177987188	0.00483121998020586	0.001304714319323686	0.008543147074140752	0.001000256094946569	0.0131258513029927	0.2442286605789524	0.2565969474691583	0.2340922358984268	0.2072441770591666	0.05617182632831103	0.08650530191969147	0.001016057518526638	0.02602167735216827	0.1277777959427835	0.1072442712940898	0.1269765292453896	0.1029555825295612	0.1157411869054735	0.08848897437352399	0.1187093498985155	0.1133516865640208	0.165100616221799	0.1356441656372704	0.001011536935697243	0.005874749096762165	0.00101307045434653	0.0006973605358661833	0.1034593188909154	0.06550367138993937	0.09705059318348194	0.1156326151525485	0.05146010422850268	0.06960590429162583	0.02427164750916927	0.02963278041244409	0.001003151461890803	0.03786665986273544	0.07531841821170329	0.1057581267518568	0.005180004693621908	0.03214331185884348	0.005871127341025076	0.02619812978341549	0.004292026592824172	0.004580194284635786	0.00456701639949508	0.003537011699698917	0.001000206945384896	0.006836339242966702	0.001000725711700935	0.01157776708825726	0.001064346889801628	0.01366802964267675	0.07900408911390167	0.06934895782932796	0.1265985926422322	0.1171731923500763	0.109384679614326	0.1441720638251475	0.05560053288811235	0.06721788048350633	0.04954599701051778	0.05497525496305224	0.04683364163848384	0.08219719390134665	0.03610226807221097	0.06698165436860026	0.1477552598692732	0.153347466404814	0.001062218732591163	0.009972771552682017	0.05890913804875635	0.02807972481947257	0.0517889905951567	0.06559694560944813	0.002853299381095608	0.01079720058849138	0.001004565096014136	0.01908675010460304	0.03979247762440741	0.11490549021061	0.08135976396279553	0.09614410816459756	0.001772115038043337	0.0001473864085896346	0.001137691845549069	0.003233402190574019	0.003588540927447005	0.007684260343193893	0.1671775582552433	0.1823580330642807	0.1000053860813746	0.0995153084234182	0.001455137231622187	0.02399079817660511	0.04879320613161549	0.08653405281772279	0.001000870120588192	0.02269506823476225	0.001000307465427585	0.02271362444159571	0.001000621468102068	0.02055816880320073	0.009620204200164965	-0.001526491052486717	-0.01500695194613111	0.009135619841829501	-0.03247011697177283	-0.05751145273093661	-0.01876993840324018	-0.01062483473620986	0.001001045573922855	0.00100062699681447	0.001000506536434843	0.001001229939475394	0.001002747248746669	0.1239913485224973	0.1800242726344299	0.02195297646317448	0.001934401276342764	0.001012557011744687	0.01639236617793849	0.0010202761965492	0.001000567200514187	0.001000287838881957	0.01066294929663953	0.1339447614792234	0.4574063976066212	0.001001926464884546	0.006471002454261884	0.001001716185113364	0.001004159993252453	0.001005702505421667	0.001002318247370128	0.001001074235446849	0.06017494126335671	0.001001561890503333	0.001007229179042571	0.001001723234696678	0.001001266039110946	0.001005501993851253	0.1427574572563015	0.001003759585208118	0.00100366540699606	0.001006804832859399	0.001000301594205957	0.3091451828967781	0.1963359915320615	0.06182635491453708	0.001000537972400445	0.1193656307784614	0.1181336002190246	0.1087703243780508	0.1085916953753915	0.1446804980680043	0.001009896215982592	0.001003999466529464	0.1203037375511212	0.0987353658140328	0.04992822907292325	0.01588609968219497	0.001004094140363758	0.06298853018147553	0.001013443530809981	0.001003989769550153	0.001388960484144928	0.002716987394077049	0.001000241158867888	0.001000774598983146	0.001003228442706848	0.0898051990939525	0.100118559748383	0.0911586925395271	0.0721190994046791	0.05489965353469217	0.03493709487232795	0.02743672823046039	0.1575999072231521	0.001218036972165455	0.05918250554531332	0.0479849320886736	0.007981007441956602	0.001005472037581295	0.01790974195368427	0.08352510052904318	0.001013585969362133	0.001470980145787203	0.001000190083709362	0.1289602691021837	0.09595852737586577	0.001001195407017983	0.08005078142285071	0.001000819798840052	0.001000293064615737	0.001000584224577777	0.01181333719918756	-0.00379510297233132	-0.01526428842462248	0.01053609805663211	-0.03075045594025031	-0.05652019238201071	-0.01954930186332237	-0.009617155071428589	-7.694916276162163	-3.376612771255803	0.06573943507653353	0.05255157432133966	-0.001417688821121722	-0.02752647298577364	0.02098473835255205	-1.225157841934321	-1.04942869820978	-0.4737011471639	0.03838961331881983	-0.01195043297218282	-0.02759339537204373	0.01489052880130204	0.117671775891314	0.1465293380832455	-0.6125941485716594	-0.8981210714262344	0.9683604414033435	0.007108459896871836	0.3010283372062095	-0.0220374742181704	-0.003936772214637993	0.02151520816195741	-0.02865758174382388	0.0155522712918069	-1.147744073264651	-0.1830503390632026	0.02022004644158866	0.02049656815103358	-0.07163301804452007	0.001546901242989111	0.6392526058669001	0.04686257985967894	-0.04652470432399412	-0.02773185282582333	0.049575366744974	3.114618300538883	-1.337092537415677	0.406331557029238	-0.1077093850616286	-0.5232771171994829	-0.511512466804365	-0.3928535733161017	-0.7190451256477458	-1.112905051649387	-0.001710021922624048	0.01831092542862208	0.710794461830058	-0.719224376562202	-0.5300934162306383	-0.4820667004476506	-0.01101301087252312	-0.5580258639359739	-0.05655388471570209	-0.1251066473960566	-0.09484269504036054	0.002781589921548483	0.03543885045375725	0.07164320419624368	-0.01159321268479317	0.4673021384214661	-1.22376218942345	-1.145047413167984	0.9473780803159995	0.1611246180943447	-0.7776025162343245	-0.699429862415587	-2.287879471977618	0.1173703403331151	-0.0008240338556414271	-0.2680812522125985	0.4049387594072663	-0.0009627501786764926	-0.4247349055274515	0.1317189094533697	0.009953421123059447	0.02388499144653577	-0.1395772070606213	-1.599738162525673	-0.002050973242640117	0.1119179363019692	2.095457550839854	0.1111337852955524	0.1064807829183341	0.09207929250120039	1.315480453348099e-14	7.312555953755006e-15
0.16	0.009610804443528569	-0.06384070283374563	0.07186991286976954	0.4280793975173788	0.9249084612464273	0.005494554929287321	0.03002856407351595	-0.1082403179167476	-0.006603710961125235	0.2661418791788975	0.08536396052554872	-0.1300310362799237	0.003339272024712773	0.08472808157261304	-0.09963359598262474	1.036764208739323	0.2546408546266106	-1.036764208739323	-0.2546408546266114	-0.3272850002984639	-0.06321816136069444	0.02158522520637794	-0.05471325897542492	-0.1166284261155375	-0.04815797615742201	-0.213208517550901	0.05060274493573744	0.5362436953451644	0.7635190027124455	0.1532304724386737	0.01106952573200467	0.4066272285680775	0.06872856285425873	0.04911836679565044	-0.09313074850325181	0.3245032134026816	1.386671884789624	0.2203401843654277	0.02795770028778823	3.529449437407081	0.3225594710806667	1.458134714442305	-2.061195786906255	0.2061355160274052	-0.5337216954136131	-0.02446002733337797	0.1245303994428288	-0.5250656338866484	3.508037167154818	-0.6556441074726804	-3.508037167154818	0.6556441074726804	1.196606875688827	-0.2487652161053895	-0.08048172657964267	-1.338385787757543	0.3951298662867366	-0.007344119905898351	2.710943992893801	1.199981187257574	0.7432451632495335	-1.788142150503897	-0.9736626184192645	0.1633676860855278	-4.347132663964734	-0.2506898741892196	0.001014942550964073	0.01163724138997267	0.001008395277066724	0.01129403649473303	0.001199603403167509	0.003817728874149682	0.001093794630021623	0.00445704571417726	0.001003229679417547	0.03359603310613579	0.1372349804873075	0.1452874318243401	0.1950371093380826	0.1904474264535092	0.02532552095805629	0.02838184161503192	0.001839525874685859	0.03093071983763842	0.001016153884745489	0.04456583377523259	0.01637480486174391	0.04732739159881665	0.001018633205504329	0.02717690362355137	0.001000553211674702	0.02653002580425079	0.001000280347087282	0.02826956386860982	0.01464170712359861	0.01805898009333609	0.1405216176077895	0.1408734658069189	0.4263020971173306	0.4179106608664616	0.001012826397373616	0.01703509230787701	0.005893330128256726	0.01840244909093443	0.001002720100375959	0.009680105136777131	0.001023494498405728	0.003356883882709563	0.001013061930487065	0.008286745162834589	0.001129750265934733	0.02882111675819025	0.001070096406594696	0.02791839788934492	0.07264082063450548	0.07037125046402495	0.00100673428001096	0.02024146525445009	0.001009667706142517	0.01714606125385409	0.001001740340185606	0.01621402704394372	0.001034403213560075	0.002252193486327625	0.001005255567891789	0.01839537843077681	0.1353538980437361	0.16732713678967	0.001003818905836702	0.03535160671511525	0.001321039582122831	0.004515611350318223	0.001161313914934384	0.008307143628231586	0.001000288450090061	0.01359797512252815	0.2716379567053095	0.2865316031364123	0.2180723206971306	0.1947397468078432	0.05842516751732593	0.08964358200058906	0.001008596566374292	0.0250268008057495	0.1227220960512931	0.1013979046918417	0.121647015854255	0.09720878118845669	0.1113940538525297	0.08401899714446381	0.1143010841023367	0.1071736469756109	0.1561308395337191	0.1257563495908658	0.001012885602036913	0.005788559412727805	0.001009045059696636	0.0008886737544498747	0.1122827543871582	0.07302080496964498	0.09521040015192399	0.1051237080258281	0.05211139005959048	0.06508678078648161	0.01877053803584897	0.02459503780611749	0.001003852374802034	0.03771711141376079	0.06866428797153437	0.1005742229576371	0.003186158788593079	0.03180268550941159	0.003543754373098225	0.02528057314676657	0.003008232828550831	0.004436939047383149	0.004156191006748162	0.004214464888731358	0.001000231030255949	0.007172184570622909	0.001000744940950193	0.01238399762052691	0.001034778203225811	0.01418497272143864	0.08488735538984642	0.0741062994365054	0.1138874292929402	0.1053680204924167	0.1000271519381741	0.1331610460004612	0.06398292232802981	0.07493412868397442	0.05260230888249371	0.05640954655288962	0.03392975142917923	0.06767944872694646	0.02861509697739419	0.05805437513098822	0.1397806240693163	0.1207824065868852	0.001195869153601894	0.01121765371073223	0.05891654172506899	0.02790116324951393	0.04960415115638427	0.06298244824754391	0.007236888841737375	0.01605459277374549	0.001005217088514956	0.01907831357354917	0.02681055109037783	0.1107246501193147	0.08207525002016311	0.09704937400087575	0.001410922054846995	0.0002528703631562202	0.001428455764921858	0.003543542505532439	0.002348321144976005	0.007476101906080863	0.1480305436801431	0.16530644621366	0.09674382701405504	0.09689317431091282	0.001237232328329138	0.02559003637291698	0.06651316161224342	0.10574024811467	0.001000850963807572	0.02373321927896629	0.001000302914288645	0.02370215942387851	0.001000606943003861	0.02141669969301975	0.01204168418250629	-0.003738086723902276	-0.01530329289212641	0.01054920004291542	-0.03066357255351269	-0.0562356562431776	-0.01951641026985157	-0.00971610702645009	0.00100103770980799	0.001000634908144201	0.001000440066966339	0.001001104481247385	0.001003012534800618	0.1174562433103711	0.1715305329335554	0.01534725281410686	0.002829047954497594	0.001013412523898735	0.01362509020294425	0.001025030701102089	0.001000613088760437	0.001000312612448571	0.001015046309794775	0.1192780847851168	0.4621310946500881	0.001001944848113439	0.01192529661555164	0.001002185681060836	0.001004124459093567	0.001005941458744838	0.001002462672356375	0.001001143145042643	0.05296792205534213	0.001001476564441656	0.001007853896440533	0.001001878077831723	0.00100124228249202	0.001006295668394994	0.1457551096616367	0.001004026362762238	0.001003433930252397	0.001005459387137623	0.001000339092105684	0.3341185808529756	0.1835927984547944	0.0609325114391913	0.00100050828426718	0.1117682174463407	0.1101093026061915	0.1020736693846684	0.107197081030231	0.1393108031055397	0.001017522441620561	0.001005179439257583	0.1287576387640823	0.08789098322529884	0.05521485145584162	0.009875300659440917	0.001004980140032125	0.0574010735286351	0.001012421225544493	0.001003780500329978	0.00177026021732761	0.004424259938398888	0.001000268481922454	0.001000759439480156	0.001002442097291064	0.09528985216984191	0.09097095323587426	0.08300567752574968	0.07685257596966857	0.0576147082604485	0.005687809198118477	0.0139247004294512	0.1040061384080134	0.001428112667661089	0.0587316182601029	0.04601090958257115	0.01495601325642769	0.001006244679948869	0.006392766163691371	0.08268439813208858	0.001023689247973966	0.001938087968368408	0.00100017950476513	0.1079935407379718	0.08913241375601977	0.001001203319175738	0.09622070128860896	0.001000837675732669	0.001000301503731586	0.001000596216829371	0.01457733765650707	-0.005921174271103292	-0.01561913607187371	0.01196933123714295	-0.02881358644188372	-0.05481759168600205	-0.02024643633972761	-0.008856855294201023	-7.424233302046266	-3.689277791018504	-0.03465131296034536	0.03019173878162281	-0.03931986744258322	-0.001185540752060591	0.04790364721011239	-0.9773767919190822	-0.892283531482538	-0.5311638287610695	0.08169959945835303	-0.009426617983328462	-0.1384898544112574	0.01385427091809785	0.1247630943590648	0.1566840900953585	-0.684230581865183	-1.101856466965461	0.579250308673315	-0.007940653272718775	0.4466316015699992	0.01452641541204458	-0.02286202462154999	-0.01101857084843486	0.1103797712956992	0.05159089945787206	-0.8908290665639697	-0.1743851476254206	0.05041850903046919	0.02031433238052384	0.03575225177000946	-0.004809788404143016	0.388422213642806	0.04552105103127212	-0.01160228342689504	-0.02219017719774203	0.04400660787649063	2.864963679828975	-1.176859056082243	0.2076165208268846	-0.08348256304109235	-0.6424206262981345	-0.6343654498572664	-0.4984096143973892	-0.5350425149890052	-0.8711702222512534	-0.02329578933278804	0.0201513603362589	0.8018958603734477	-1.339696915373981	-0.3720151726951511	-0.5246354677215027	-0.01853364715728889	-0.4777344365807105	-0.01425852493120078	-0.06860420047146094	0.1191456328465153	0.133576447911735	0.02956161354530051	0.09663054788884624	0.176431505864767	0.484566344327894	-1.161237532280539	-1.054874073473384	0.6223572890202449	0.1219549494630744	-2.257009202075233	-1.082949155822708	-3.747612627033615	0.1311150256966705	-0.02806754500279886	-0.2605665039479269	0.6292139629460067	-0.0007730035538364634	-0.4187349541853602	0.05488355378749659	0.009169020936417483	0.03715204195201726	0.1831967829777634	-1.815169779869599	-0.6551365309397603	0.2089714985024003	1.758895600976609	0.09673161641075098	0.09134058395055922	0.08013185708414655	-2.001716209070375e-14	-8.535184220089712e-15
0.17	0.009714927476066861	-0.06437882689700646	0.07513534647739414	0.4418329687264085	0.9270735284598818	0.005753108941330689	0.06546257079592396	-0.1043548180518757	0.006883703482289831	0.2454490602940281	0.08709318340401509	-0.1351899368353011	0.003259770727835972	0.08542520413068569	-0.1048134411083437	1.068476361234513	0.2468817555311937	-1.068476361234516	-0.2468817555311908	-0.3150520940271294	-0.06568583221162982	0.02078072768688554	-0.06828503387190878	-0.1127107603776935	-0.04823774621174037	-0.1834399538540193	0.06199185874132964	0.5441757695652251	0.7460286907930966	0.1402367626643796	0.0126710051574313	0.3647826936496076	0.06624121975461247	-0.02699390902841294	-0.01278871628796959	0.3189531401510895	1.364425331135662	0.2122476095106052	0.02450758876498263	3.552280569464396	0.4516861507953931	1.231121364739447	-2.075316538390889	0.1400233739995073	-0.4880694707315298	0.006262006721075588	0.01388834932399102	-0.501372920599876	2.831647935548395	-0.8887057300802491	-2.831647935548396	0.8887057300802468	1.250805003076425	-0.2447280691300192	-0.08011612066150282	-1.374665060504615	0.3879867617770292	-0.00780908527272178	3.185410572864944	1.078574352910038	0.8396292790718571	-1.709591499159581	-1.533560493593971	0.1535788118334775	-4.007144048690015	-0.2452142228528444	0.001008155082100379	0.01198274815260626	0.001004613992768427	0.01177008074519379	0.001102027247406951	0.003754079028276183	0.001048363499984969	0.004349302808360212	0.001003209237670471	0.03403185284963977	0.1288621738858095	0.1366376326388906	0.1852916035802813	0.1822351574164484	0.01955581055174486	0.02352401648287969	0.004758425575714465	0.03383381756221147	0.001014717418899439	0.04446007152481853	0.01406668444713827	0.04560897965979479	0.001020511954642876	0.02730194906002759	0.001000599268296788	0.02782130227595873	0.001000305409301134	0.02988610289077976	0.008096913220102548	0.01297703809339493	0.1278208838509663	0.1289258414923513	0.4365439232791425	0.4214824959853616	0.001007540311139439	0.01710007229405467	0.01282702977243161	0.02566604786061582	0.001002691339956545	0.009693085290007467	0.001014018219203435	0.003324816998819079	0.001009636176473876	0.00839798103197	0.00106748389223317	0.02911925316735207	0.001036360493852788	0.02823548496962378	0.06302263984778941	0.06236964019364937	0.00100412948376423	0.01851734892778415	0.001008834063528301	0.01755445627475608	0.001001942290730243	0.01643481758346966	0.001018161222204054	0.002026237321611947	0.001028252379285821	0.01843094528472812	0.1399246731528931	0.1702704384862392	0.001004021275517201	0.03583753380568785	0.00116540845311619	0.00433404412176479	0.001084936075158114	0.008144874430859494	0.001000323920558047	0.01403421189155925	0.296742298573314	0.3137258050181961	0.2036637434854254	0.183669301755732	0.05868338747153881	0.09091183983352684	0.001004629582154236	0.02413117960624901	0.1162554326639918	0.09466043638099413	0.1149115685974047	0.09057309520088531	0.1056940278636979	0.07874636913515433	0.1111593364845261	0.1024145096602402	0.1484768323635532	0.1176233375739827	0.002076258385800271	0.006496701109682804	0.001387721918409511	0.001229571228971659	0.1201280297541247	0.08118913334538351	0.09230590501248541	0.0928917659691274	0.05513248895767482	0.06266458318490392	0.01338848034879074	0.01968969235852799	0.001004770041299791	0.03752196538916538	0.06216892355259659	0.09574195966675439	0.002124347096388141	0.03172101588807897	0.002303859491673694	0.02481760861751425	0.002414580808876416	0.004776331912852217	0.004246674400904747	0.005249670441959183	0.001000259405820057	0.007516539106119999	0.001000748309597491	0.0132446062104537	0.001018880263244749	0.01477134342738736	0.08994259110192453	0.07881470375087422	0.1024844334095414	0.09470896628150853	0.08999340566957321	0.1217858750999053	0.07121015909359941	0.08069461641559922	0.05511585251105552	0.05737745655576992	0.02287563987760832	0.0531581784071179	0.02035740971296207	0.04853515652746462	0.1291803699990628	0.09703604974172497	0.001253552676680352	0.01246423624988028	0.05882348173766148	0.02769234949945583	0.04728758465988289	0.06031188629707421	0.01403710281218002	0.02392281844968294	0.001013094312228061	0.01908440709636498	0.01650053714015734	0.1069927808663651	0.08171491652877701	0.09712198557596494	0.002269503240536515	0.0005129440872724303	0.004593931942479047	0.005992477827355481	0.001689027039229427	0.007907938612341091	0.1280546654381492	0.1463435638448408	0.09462051543885469	0.0902917302817195	0.001121659666309795	0.0276013536201271	0.07955715511914252	0.1193821965060682	0.001000856235895222	0.02458897794707153	0.001000306775305421	0.02451004147454305	0.001000609588767634	0.02211855698890886	0.01492315495149662	-0.005800002914875023	-0.01549213409802713	0.01199252915515256	-0.02831672239597233	-0.05410258190411067	-0.02001548085491308	-0.00888187522297793	0.001001136612793629	0.001000716017258836	0.001000408446393466	0.001001044001758277	0.001003336392063923	0.1152217748117637	0.166682415892744	0.01115183891299524	0.01205220140802141	0.001013061639098183	0.009770116226910125	0.001020298309398239	0.001000676056960915	0.001000347463197643	0.001007935671430557	0.09942071450393186	0.4563740334372938	0.001002118753695995	0.02735328507586946	0.001003063915000457	0.001004182453820213	0.001006180532385532	0.001002827638387076	0.001001331876670369	0.04863495496567081	0.001001369756384504	0.001008061755281632	0.001002384600381523	0.001001269478581475	0.001091012917729891	0.1478065960129343	0.001004405759515146	0.001003175218750562	0.001005375534651503	0.001000379228398446	0.3540990858511095	0.1742975815549995	0.05734801178927008	0.001000495160641444	0.1025042752162256	0.1007504809681622	0.09367183387791539	0.1061595708980434	0.1340524183291416	0.005019580951903801	0.00243947798492566	0.133838138640683	0.0886755535859175	0.06199810100086502	0.005440395969007574	0.001006355286492483	0.05083340895477987	0.001011966294582971	0.001003809267199538	0.00181179562433528	0.004272193580305988	0.001000306240468731	0.001000745364502286	0.001002242734752932	0.09805740819566999	0.08213728180617448	0.07021638231656463	0.08361372610141957	0.05874026512879583	0.01394334830577575	0.00855292176062885	0.1210455831255164	0.001216741775473911	0.05868551072150423	0.04314754186796818	0.02680995626731949	0.001034023559727515	0.003700894213202486	0.07998002982414387	0.004978429166818741	0.01297385488825162	0.00100017122844752	0.0886349146189766	0.09389486764537351	0.001001386205381845	0.09670826785392697	0.001000882067789706	0.001000318653084209	0.001000625985423406	0.01808127955647861	-0.007764982020865208	-0.01557937372485065	0.01345441660179741	-0.02557238100170286	-0.0513974997395308	-0.02032978705212304	-0.008067659362527202	-7.094539379214084	-4.014130443597964	0.07014797036003845	0.0573658159526455	0.01121802609406212	-0.01502731463151479	0.04363008290047854	-0.7549919084974868	-0.7507719732184922	-0.4484990251859104	0.472232876852579	-0.01104225782230945	-0.2046397662557412	0.0114864198402114	0.1330006514934062	0.1662848637209575	-0.3607263204630631	-1.294321368242499	0.1275080907373587	0.01463845795099191	0.9668359450036285	-0.003188701589153153	0.008651383279185952	0.02256932356102355	-0.01293784519853479	0.02019692683210082	-0.7107573742559055	-0.1678412262190917	0.03757241545610316	0.02323535897226591	-0.04938501139721354	0.008793244832701297	0.2108986529164635	0.05044892106145622	-0.02014070125066065	-0.01209478810750095	0.04261288649377724	2.571881999391738	-1.038573606249982	0.04845250808206228	-0.08886095778918185	-0.703733025983369	-0.6909289699449425	-0.5556691890939468	-0.4213436843306488	-0.7573770556333562	0.1450059105298306	0.04690243293238652	0.833460731489766	-1.064448573585438	-0.1164787177800112	-0.4628196421784457	-0.02106495849917484	-0.4863722840292132	0.001960501281929521	-0.02400488810392606	-0.01197993440830723	0.08019800614181237	0.0369220706347152	0.08203632824358294	0.0006834709820791566	0.456720517007938	-0.988195424352826	-1.218452178020644	0.5242741822535487	0.07103861145045154	-0.7714201109325488	-0.8266085509231629	-1.222706008629166	0.1187788741093627	-0.012916833192651	-0.2749720575413708	0.9253709932630088	0.001583482938150008	-0.3366314921408148	-0.03646680093658303	0.04032870426536197	0.4268230605146772	-0.027347327294463	-1.960357186424572	-0.6156489519294799	0.1991794119131196	0.9914467133514457	0.07481897753581858	0.07053602572547878	0.06086915349661867	-2.063064408173744e-14	-7.480205679708173e-15
0.18	0.009096923288199336	-0.06406237020212505	0.07805636831340117	0.4553755636224074	0.9291449004601351	0.005999796437304987	0.1009727487105886	-0.09926368192284736	0.01785418014364544	0.2246765774446694	0.08817071429227022	-0.1395926467959505	0.003418556934660267	0.08498573330199766	-0.109470444981501	1.09334225952359	0.2370161396556021	-1.09334225952359	-0.2370161396556021	-0.3022522877469691	-0.06811190504424156	0.01998893592629564	-0.08218047756481123	-0.108877021270061	-0.04829814174916349	-0.1506474695659648	0.07218888757492088	0.552965472892783	0.729333747413391	0.1243896394237003	0.01407411422537356	0.3267769530150609	0.06385556885494137	-0.09530707728607515	0.07778540312565414	0.2556208590791957	1.344476622183462	0.2016011417112952	0.02558439707397423	3.54468367585766	0.5636867239104976	0.9547471580306574	-2.07712857980701	0.07579711798197773	-0.3824835764682705	0.02319747343292396	-0.1027882779232404	-0.4204973833752098	2.138786325931897	-1.076947463507703	-2.138786325931897	1.076947463507703	1.30998687745403	-0.2404456124407912	-0.0779405747992047	-1.403119547041286	0.3783445402442284	-0.003469216526929636	3.315728111128396	0.9615641928577262	0.9147709847488491	-1.629068442575397	-1.54434531169614	0.1236936145893588	-3.579373807179972	-0.2303514341952803	0.001004812434171801	0.01236810689424507	0.001002764853836014	0.0122883269064536	0.00105322355356635	0.003734651952323178	0.001025623901643623	0.004263213937168963	0.001003361032416949	0.03455603039218177	0.1229109199642159	0.1301394163878544	0.1773146797879107	0.1754199530433615	0.01448994573114728	0.01924990456080588	0.01076927760280192	0.03984163600263081	0.00101382400331181	0.04435866010448892	0.01099087481993044	0.04324565161643589	0.001019083559367436	0.02741326408970246	0.00100065378500781	0.02918020786429995	0.001000335368278454	0.03158848413066147	0.00471228469353498	0.01027308363720907	0.1119421416714699	0.1148539789961637	0.4417207661282073	0.4203086501938256	0.001004985534119077	0.01720189761561862	0.02377356174871647	0.03695412384370022	0.001003116306400745	0.009791164768497637	0.001009311245108196	0.003373966256793919	0.001008043721399364	0.008524203211441773	0.001036538963170662	0.02931865273949823	0.001019592583016567	0.02848974463062447	0.05564421880048337	0.05613081524402152	0.001002774300254227	0.01693657855988363	0.001008521428133944	0.01802374796903901	0.001002296604594703	0.01666656589245284	0.001010057283429266	0.001895662724514174	0.001082120404673704	0.01850864502103178	0.1434601925222391	0.1717583203929091	0.0010043122032457	0.03633627621578573	0.001087439918070901	0.004204206546056269	0.001046709205522884	0.008028625349550714	0.001000361725124311	0.0144376756636719	0.319613436533498	0.3379293491815223	0.1909598607068689	0.1739414016446419	0.05720428008827802	0.09066098140865857	0.00100264049759938	0.02338519603135724	0.1085641364375843	0.08735004436993464	0.1070166174624006	0.08342705734379861	0.09880459240436623	0.07291454932999596	0.1088836903642837	0.0986555985640918	0.1417069758676734	0.1105699109880371	0.004599926010234273	0.008290313259501272	0.002293211884412192	0.001804208380484033	0.1267578651763151	0.0897238379337334	0.09097234674641895	0.08467959500174008	0.05983848980735248	0.06267611902768903	0.008417571531725883	0.0152109245546364	0.001005916560721967	0.03728442422873916	0.0555724078119696	0.09089369602838575	0.001590547770518248	0.03192261354732886	0.00168025088191974	0.02480015173018723	0.002137258440826603	0.004983082866251098	0.004216562856807996	0.005953091879724343	0.001000292475254713	0.007862881524875088	0.001000742951976232	0.01415562734833466	0.001010834941330208	0.01539545885453028	0.09398023098838275	0.08323282974589995	0.09199070881123925	0.08525166971631065	0.07860988101049891	0.1088261610123786	0.07815156285695345	0.08531029082800204	0.05699012390137727	0.0578185499886023	0.0209043503305256	0.04976754152742046	0.01337829095714551	0.04140792439169621	0.1296913719672517	0.09190734108167178	0.00117668875539697	0.01360477903247501	0.05875160009991889	0.02765839402198354	0.04470967202715019	0.05745448366879196	0.02319161924503647	0.034180809059454	0.001030926865414914	0.01910181873610382	0.009727030525957543	0.10381216836175	0.08033245605120458	0.09639792673875625	0.004667198181013035	0.001009104056198137	0.01161729729429545	0.01156376447788565	0.001358415956400301	0.008318797648825359	0.1077975923689117	0.1264402926345597	0.09543013595037916	0.08557026173170616	0.001063959538936404	0.02969137383064058	0.08689905422465928	0.1260082351026594	0.001000881077938132	0.02523757603616832	0.00100031728388507	0.02511888392924909	0.001000625802866742	0.0226466737909956	0.01821960647447445	-0.007716513478373909	-0.01552857293531204	0.01346369576900123	-0.02537363538333832	-0.05111149582677428	-0.02023740485819724	-0.008077667334037936	0.001001235515778629	0.001000797126372556	0.00100037682582072	0.001000983522269537	0.001003660249327521	0.1129873063131562	0.1618342988519324	0.006956425011881025	0.02127535486154756	0.001012710754297901	0.005915142250876625	0.00101556591769272	0.001000739025161592	0.001000382313946544	0.00100082503306892	0.07956334422274745	0.4506169722244988	0.001002292659277829	0.04278127353618483	0.00100394214893416	0.001004240448546653	0.001006419606026554	0.001003192604417625	0.001001520608298705	0.04430198787599939	0.001001262948328432	0.001008269614120363	0.00100289112293245	0.001001296674670358	0.001175730167074548	0.149858082364232	0.001004785156266433	0.001002916507249425	0.00100529168216629	0.001000419364691003	0.3740795908492435	0.1650023646552046	0.05376351213934888	0.001000482037015976	0.09324033298611052	0.09139165933013299	0.08526999837116241	0.1051220607658558	0.1287940335527435	0.009021639462187496	0.003873776530596237	0.138918638517284	0.08946012394653606	0.06878135054588844	0.001005491278581567	0.001007730432946207	0.04426574438092467	0.001011511363619054	0.00100383803406908	0.001853331031343257	0.004120127222213213	0.00100034399901519	0.001000731289525241	0.001002043372219558	0.1008249642214982	0.07330361037647483	0.05742708710737873	0.09037487623317032	0.0598658219971432	0.02219888741343222	0.003181143091806573	0.1380850278430188	0.001005370883288061	0.05863940318290563	0.04028417415336542	0.03866389927821252	0.001061802439506799	0.001009022262714024	0.0772756615161998	0.008933169085664709	0.02400962180813521	0.00100016295212749	0.06927628849998151	0.09865732153472727	0.001001569091588378	0.09719583441924598	0.001000926459846823	0.001000335802436845	0.001000655754017497	0.02158522145645015	-0.009608789770627157	-0.01553961137782761	0.01493950196645193	-0.02233117556152197	-0.04797740779305958	-0.02041313776451849	-0.007278463430853364	-6.73011468202494	-4.26941941481899	-0.02668091719836278	0.038632120923739	-0.03047531348158838	0.00314526617579504	0.0655752070013482	-0.547060205036149	-0.6128705986877132	-0.4144211867653216	0.7026437426298692	-0.008556451947858557	-0.2674730752808525	0.01110818956641213	0.1382889176818603	0.1738525336361904	-0.2086330731217506	-1.526704103290911	-0.3698858734124974	-0.000571586209150648	1.251527044244907	0.03154628045948914	-0.006618796270120592	-0.008021308813410573	0.09063240388987522	0.03902541559719947	-0.5382720024132479	-0.1457159558674933	0.06259784369800696	0.02250588628275225	0.05482856527485057	0.00361678614997884	0.09733825566328022	0.04808411492338903	-0.001256352848281844	-0.01298615397569346	0.03745200849145625	2.266832136137674	-0.9083500678778944	-0.0962067307344491	-0.05355503811978558	-0.7570053663405486	-0.7364358237604126	-0.6102479735672394	-0.3349972711439543	-0.6552531360639965	0.1937983012453813	0.06689929574498435	0.8751711028936984	-0.5357426975122387	0.1147315161770258	-0.4393199390094981	-0.02701267435610847	-0.4809345060780248	0.04239493117605415	0.02049732791333102	0.09261725044717008	0.06721962481849655	0.02995919019144212	0.1067130574791099	0.1839804501358115	0.426510680458939	-0.9208860031405397	-1.371782710869287	0.3933946251733876	0.01659163544880481	-0.03088251405307026	-0.6045518622728956	-0.02408299001401225	0.1099070743885306	0.006904109514358155	-0.2979346395121191	1.107166949715481	0.00149062056662851	-0.3084836045213165	-0.1044505286772361	0.05638626991574507	0.6616223076963151	0.179001249023441	-2.003247548161864	-0.2791414351045026	0.2247120911621651	0.3557136420150092	0.05529950060660825	0.05153266475870927	0.04538375832215621	-5.458194129425199e-15	1.770030419086091e-15
0.19	0.00788836859086881	-0.06282520488541155	0.08009034651500042	0.4687296749964896	0.9311003189385088	0.006274308900204013	0.136187685272495	-0.09316209827056698	0.02581951477778236	0.2038821742820627	0.08863564024396721	-0.1426551239490391	0.003621250125114604	0.0834028190515734	-0.1130599246168076	1.11124566843954	0.2254796657101737	-1.111245668439541	-0.2254796657101704	-0.288839279154583	-0.07051064210726961	0.01922360823856151	-0.09628706714193971	-0.1051340711280046	-0.04828695768130553	-0.1175383613956711	0.0812509563131797	0.5624461389285883	0.7134065499057919	0.1097965934350176	0.01505424312467039	0.2924943648419097	0.06164724290196292	-0.1456021358096111	0.168851489983851	0.1456670375549914	1.326643711522616	0.1889571227764593	0.02958921714895144	3.494458596613533	0.6531376150658932	0.6363601170209285	-2.078783794389786	0.01806028073213483	-0.2209730705443207	0.01643797318070325	-0.2116994267961112	-0.2917971705866964	1.443580868615404	-1.222547682719158	-1.443580868615405	1.222547682719156	1.3718786793005	-0.2403083376829058	-0.07527951762805069	-1.414583699595744	0.371059043515895	0.006870058917428333	3.289830329087303	0.8532600347866792	0.9819673729770815	-1.561441710069432	-1.351090465555538	0.06608855330063702	-3.267680168503592	-0.2104965026248897	0.001003107644206758	0.01277346543027827	0.001001838231416852	0.01283588795934324	0.00102732444278609	0.00373293797387241	0.001013541762052875	0.004201723951218234	0.001003628847176549	0.0351549926161038	0.1188415172432171	0.1255299727245597	0.170851690149027	0.1699088259982878	0.01027822354826634	0.01568421491907487	0.0168879919911677	0.04617354930393638	0.001013094571063999	0.04426773035298782	0.007970665115617448	0.04075214976943298	0.001016595185902411	0.02752232771433905	0.001000716384364448	0.03059556958714601	0.00100037005613381	0.03336299443946669	0.002903638116651584	0.008737303710914962	0.09282906118696851	0.09845915403084904	0.4431821603729336	0.4155595882929496	0.001003705939154569	0.01732815738039955	0.03678890983901446	0.0503218036231257	0.001005058067488338	0.009969010533850577	0.001006791506130166	0.003492285920848263	0.001007246068411107	0.008657726299241898	0.001020420457082417	0.02954098184518506	0.001010846061129578	0.02872191961017971	0.0499930928842369	0.05129899719752004	0.001001996732212426	0.01556358141004765	0.001008662903823094	0.01855908479918757	0.001002633095323628	0.01690375247105756	0.001005777300662557	0.00187323816028509	0.001706636572965011	0.0191610735360315	0.1467750531638599	0.1725693550216973	0.001004654196669199	0.03684497030303317	0.001045933759608882	0.0041137484769129	0.001026345264744819	0.007933532140881445	0.001000399375035666	0.01480685671074896	0.3404516241127257	0.3592188967395398	0.1797302818501678	0.1654312444364633	0.05474470537598247	0.08925583915905183	0.001001582136696165	0.02284423753165973	0.1002317423963448	0.07977276375232739	0.09849510942516961	0.07605442838570274	0.09127464859006465	0.06679785279144501	0.1072506871890262	0.09581908222338559	0.1357275869759174	0.1046116460028417	0.008562958269883278	0.0111343959601276	0.00541336728578278	0.00331055724348939	0.1319547564887589	0.09835317341406939	0.09110481386795005	0.08121710185669502	0.06540272769309292	0.06454465252445253	0.004825292364353816	0.01198810569083686	0.001010383628994604	0.0370057627143181	0.04886957090495627	0.08589493610888675	0.001307651674332363	0.03227675970068249	0.001349157039078047	0.02501829279034804	0.001993135353492353	0.005370188879440816	0.004051610275159323	0.00647859632155995	0.001000329624305052	0.008203123507829197	0.001000732543835268	0.01511853346582601	0.001006510122567273	0.01609853836800785	0.09696740380453779	0.08728892725180261	0.08247657530263487	0.07678727235751567	0.06637639947768439	0.09495903089229367	0.08404342908192294	0.08808980308948049	0.05843837789793237	0.05796698656601896	0.02009261626685714	0.04918904135182284	0.008240376431815674	0.03646762234706242	0.1276933043054954	0.09100262692011582	0.001092568124880633	0.01474326430049694	0.05875993409567405	0.02787553727349634	0.0420318034053017	0.05455549392412398	0.03120518098292219	0.04293824686742512	0.001368354103779496	0.01943325840294138	0.00551009364944722	0.1006968458797839	0.07812456617614498	0.0950152578400479	0.007870843448019259	0.001709928293805341	0.01911834709258688	0.017926894877358	0.001182955055160266	0.009036075998455458	0.08812223775905169	0.1066455305561079	0.09631106709871254	0.08324935361972574	0.001033472959545902	0.03177199356002523	0.08864685500879035	0.1262708080681451	0.001000920552072454	0.02566552441465701	0.001000332552086602	0.02551984886314801	0.001000651895530977	0.02299328533605875	0.02116803149303895	-0.009407815823891545	-0.01536036504099968	0.0150291450455327	-0.02180497025508354	-0.04742436118700616	-0.01999545405935093	-0.007653173674622399	0.001001416407113653	0.001000938893056278	0.001000360322178798	0.001000953651699825	0.001004116797528974	0.1127880767740723	0.1589948738197713	0.004652258088830197	0.02547556628562949	0.001012017889277629	0.003723351098391765	0.001012685175133632	0.001000817491517249	0.001000426325719953	0.001000605461355051	0.05418762602531502	0.4426567588614239	0.001002443352548874	0.05942145398931108	0.001009732702227088	0.001004108960452441	0.001006412866930409	0.001004027080680918	0.001001931758448702	0.04192459799467901	0.001001123733649457	0.001009267466126597	0.00100306123865208	0.001001345526185786	0.00335759361368611	0.153644262547714	0.001005200425724478	0.001002569376820456	0.001005030527789811	0.00100045479343009	0.3898329158861946	0.1575839977183935	0.0499021810203475	0.001000479622301211	0.08434129493560812	0.08229133646088456	0.07709121279729131	0.1047601823327388	0.1247405166996529	0.01595326363273237	0.01278073557276683	0.1403644056024088	0.09286601636095591	0.07560633912138995	0.001004106000850903	0.001021210636271549	0.03749346774995439	0.001013765359254203	0.001003956234613835	0.001833442076597193	0.003672912288341693	0.001000388831125664	0.001000713609397884	0.001001980446187006	0.1013113849601209	0.06638997794757609	0.04441630585453514	0.09317310990655364	0.06057530397660446	0.016623641320339	0.002279872345145244	0.1130033844438341	0.001004650257937372	0.05888301686154138	0.03757124900781085	0.04172112638293604	0.002276510109964755	0.001007510983272466	0.0734064415923667	0.01324946261933257	0.03014256064099362	0.001000166026636007	0.05334865875483352	0.09654553064302004	0.001001885681095136	0.08562659018076599	0.001000991389630151	0.001000359134580389	0.001000698758997366	0.02378270454087433	-0.01093833901202075	-0.01504876007722498	0.01666630878532873	-0.01781534088167814	-0.04329478926239541	-0.01941935629637062	-0.007528448210222138	-6.352042547280549	-4.436533854495553	0.07485047294461371	0.06361941228189959	0.01545157394410453	-0.01067958191028084	0.05826696329018963	-0.3813718813877965	-0.4925449913410451	-0.3086181850642721	0.5744359948000283	-0.009138320995068967	-0.2304265104218632	0.01105040034874936	0.1444377104383092	0.1807926743961008	-0.1093318546245284	-1.754750095826884	-0.5726982760205432	0.01984683337778889	1.412599487397057	0.01250057690393745	0.02308843394370703	0.0243160966749821	-0.01591686516376475	0.01277264531196282	-0.4286498019558397	-0.1266414885562862	0.04990064953187436	0.02434476252808656	-0.02836680265814133	0.1156258221475233	0.07271710721873399	0.05235226497591901	-0.01273915603256353	-0.007357150160855666	0.03607094762803759	1.991711359442286	-0.7965899677477072	-0.1783978412884042	-0.04833409509186706	-0.7557003982865783	-0.7355647462945719	-0.6117555999255108	-0.2402583123922075	-0.5432102014872073	0.3561391364635403	0.2299455892823616	0.8458327572184732	-0.1754743192486242	0.2499909700009461	-0.2245479854074511	-0.02878337649560318	-0.5141318837250888	0.03154548935552387	0.02445288348604901	0.009809013664458469	0.0400852527161544	0.03597216197813687	0.09235913687308375	0.01466359998217808	0.3824326423572118	-0.78261998974632	-1.397895480777727	0.1692463703510585	0.009413975516282189	-0.1079895016474434	-0.3842292244331493	-0.2053451886388264	0.1174224854598249	0.03720475431435065	-0.2848466613055411	0.6823557694133858	0.05980972378051119	-0.316887130705613	-0.1716759634837764	0.08358689736455259	0.6172662319078274	0.01656306649425811	-1.945520838557292	-0.1998936030909008	0.1951424791343883	-0.2861685951352042	0.03084058441080191	0.0290898043641072	0.02465661347366619	1.811453681584514e-14	2.156055533423849e-15
0.2	0.006200915099465064	-0.06070126380694663	0.08085955419082072	0.4819143990305809	0.9329135342917352	0.006597003212982493	0.1707850198446475	-0.08627077745117072	0.03054218944855254	0.1831602667234239	0.08854936407447034	-0.1438313325347377	0.003729252568989183	0.08079364767323637	-0.1151943609312755	1.12224758512304	0.2127211788583822	-1.12224758512304	-0.2127211788583823	-0.2748294373954137	-0.07293820254823996	0.018480254476128	-0.1103998581809386	-0.1014395692927268	-0.04813745999442375	-0.0851761268610888	0.08930229787050614	0.5726169233636194	0.6980035001895134	0.09783129852227951	0.01527101305202744	0.2616126228239208	0.05966198387795382	-0.1910868361012248	0.2551405554770078	0.002666753923244055	1.31059915418529	0.1731605166607213	0.03522076704986483	3.421163277906856	0.7216341573321823	0.3062151653573896	-2.06262945901604	-0.03444330625967523	-0.005229862990831415	0.004259324142305266	-0.3080397035207161	-0.1294887192092499	0.7584878794414981	-1.321350044780405	-0.7584878794414981	1.321350044780405	1.429353510810648	-0.246210288029383	-0.07354578973913982	-1.404359839415394	0.3686548788883575	0.02419350727777578	3.166353383986165	0.7594187566714882	1.052794664593875	-1.524238884311422	-1.018795096507162	-0.02897817979733737	-2.899204576147401	-0.1857380484024344	0.001002346167153014	0.01320707332356155	0.001001446073706744	0.01341550160448408	0.001014371509305081	0.003750064554026268	0.001007488451877803	0.00414489592809765	0.001003991076124016	0.03580236416796361	0.1163511809886026	0.1223811116847955	0.1657472258689655	0.1655052495962599	0.006974408049804167	0.01287951198973751	0.02201253011622176	0.05154429744198467	0.001012383430066443	0.04418571723187599	0.005343343981894991	0.03865313708193185	0.001013910519183329	0.02764118939656428	0.001000786921245641	0.03206204774404241	0.001000409408323091	0.03519920054399334	0.001991187008033787	0.007870267694974823	0.070418245597094	0.07970919295849901	0.4416963326461406	0.4089992492882802	0.001003141846651664	0.0174793001673141	0.0511866454530324	0.06501792510676269	0.00100892517408146	0.01021073039247656	0.001005466478035951	0.003691849032728112	0.001006844068140263	0.008802328550644903	0.001012782033600999	0.02960530978798357	0.001006680501698362	0.02885245883675611	0.04579503837325389	0.04754665530354051	0.00100153850206024	0.0144485884996564	0.001009232778862677	0.0191303835036725	0.001002886356232433	0.01714172780494383	0.001003662789765084	0.001947260180420369	0.003107051138029236	0.02059629955072094	0.150263429794624	0.1733696312797691	0.00100503284629181	0.03735727276420901	0.00102501307913265	0.004031345524437564	0.001016036689849843	0.007854989098348279	0.001000435913785966	0.01515282955030232	0.359315852057427	0.3777762560498928	0.1698275841484836	0.1579514304098885	0.05163607214416524	0.08722150214085901	0.001001052015790804	0.0225445654640687	0.09155674540710129	0.07229104358208807	0.08961991561741657	0.0687662668491848	0.08337972025261475	0.06070615201583105	0.1061477317309147	0.09369138600835736	0.1304830575906218	0.09956950014805074	0.01395037322769189	0.01503551394049275	0.01136466551820947	0.006314622414662935	0.1355993822635581	0.1065432283589813	0.09264070769677805	0.08079574086173795	0.07147755406821266	0.06749625416421473	0.002995995598219849	0.01033388181316728	0.00101935939445787	0.03670748173928231	0.04205862041061088	0.0807047702358175	0.001167191591722693	0.03261574713163397	0.001183467965734289	0.02531564938722726	0.001911008132585243	0.005679364369134183	0.00374618067090915	0.006798876717389462	0.001000370616826602	0.008539983875963109	0.001000718497835854	0.01613262950285976	0.001004317284570274	0.01684929380285735	0.09887917907735741	0.09083595902574819	0.0739654232599997	0.06938673949881029	0.05354945670193986	0.08094320804422897	0.08854709892678309	0.08882998909958155	0.05955000319921185	0.0579331954085155	0.01697276125928372	0.04714431188281961	0.005151215966660896	0.03370892634743093	0.1161815756410859	0.08683073038205398	0.001050150111662519	0.01594587886663346	0.05887445389013592	0.02841609337879041	0.03932529278099594	0.05169788340497926	0.03677720166360203	0.04858862759841151	0.002143688743167612	0.02019826143866446	0.003355973590816888	0.09742830097096662	0.07517970337990922	0.09297255322063315	0.01160178708728563	0.002677008398694513	0.0258609287440215	0.02403433831024272	0.001095191045588282	0.009692231890551892	0.0695070593540813	0.08773355644283549	0.09591536461330609	0.08127532135390465	0.001018393373316651	0.03366883590169201	0.08463164236933547	0.1206254722755797	0.001000972760509694	0.02586539591075014	0.001000351854317496	0.02570926966338972	0.001000686448663058	0.02315416731611603	0.02361582855550978	-0.01085794943332652	-0.01497706154249379	0.01670216601696099	-0.01760485875910282	-0.04307357061997409	-0.01925228281430361	-0.00767833230772979	0.001001597298448286	0.001001080659739647	0.00100034381853687	0.001000923781130518	0.001004573345729585	0.1125888472349883	0.1561554487876101	0.002348091165776034	0.0296757777097134	0.001011325024258206	0.001531559945907116	0.001009804432572871	0.001000895957873095	0.001000470337492937	0.001000385889641763	0.02881190782788335	0.4346965454983489	0.001002594045819771	0.07606163444243601	0.001015523255524542	0.001003977472358595	0.00100640612783461	0.001004861556941063	0.001002342908598053	0.03954720811335859	0.0010009845189716	0.001010265318129177	0.001003231354362184	0.001001394377701139	0.005539457060300283	0.157430442731196	0.001005615695179493	0.00100222224639244	0.001004769373414801	0.0010004902221686	0.4055862409231455	0.1501656307815825	0.04604084990134623	0.001000477207587973	0.07544225688510582	0.0731910135916365	0.06891242722342039	0.1043983038996213	0.1206869998465617	0.02288488780327696	0.02168769461493785	0.1418101726875338	0.09627190877537582	0.0824313276968914	0.001002720723110756	0.001034690839597584	0.03072119111898413	0.001016019354888781	0.001004074435158913	0.001813553121852174	0.003225697354470061	0.001000433663236606	0.001000695929271532	0.001001917520157614	0.1017978056987438	0.05947634551867716	0.03140552460169123	0.09597134357993696	0.06128478595606575	0.01104839522724648	0.00137860159848393	0.08792174104464968	0.001003929632585613	0.05912663054017714	0.03485832386225633	0.04477835348766133	0.00349121778042223	0.001005999703830708	0.06953722166853411	0.01756575615300067	0.03627549947385289	0.001000169101142437	0.03742102900968546	0.09443373975131279	0.001002202270601171	0.07405734594228763	0.00100105631941356	0.001000382466724308	0.001000741763977411	0.02598018762529854	-0.01226788825341436	-0.01455790877662235	0.01839311560420556	-0.01329950620183427	-0.0386121707317313	-0.01842557482822277	-0.007778432989590817	-5.982439835084464	-4.507526850937129	-0.02103104578553502	0.04504263935747909	-0.02670720178390677	0.004077658743990075	0.0752570725715288	-0.2549436803297054	-0.3913604700784555	-0.2622238443001574	0.510410709976535	-0.006773125852926089	-0.1885752433837825	0.01306780109784095	0.1485122044873935	0.1861916927788357	-0.07488429105107158	-1.997731324701409	-0.7321412941679518	0.004405018206425694	1.517215385085332	0.04432109911872588	0.00962989327552715	-0.005805476125396255	0.05903217130847622	0.01869826499339244	-0.3223767719075249	-0.09411510797486415	0.06979021856176895	0.02266363735034076	0.07411788212956001	0.1601762841667969	0.0951865815202987	0.04880578969816932	0.0003546704936894404	-0.009676120740346957	0.03281036698544266	1.720394486605065	-0.7022814315571075	-0.2220456844520726	-0.005297751699276294	-0.7378932768672081	-0.7195423394456935	-0.6052488209803061	-0.1932332460072427	-0.472029309982916	0.4052053571982714	0.3664425573804341	0.7873149958061041	0.07248373250433136	0.3313451447764379	-0.125600941796684	-0.03093656650013734	-0.5192156967922601	0.03936318669117742	0.03634043525429446	0.07703114575983903	0.0261748156159887	0.02928286722234498	0.1169510413860841	0.1935156344343963	0.3246975340667423	-0.7081131031247867	-1.401521256465315	-0.01447062510434962	-0.01985391154011265	-0.324128372738255	-0.1682306532745831	-0.6775194653166304	0.1227329340196666	0.07158668027029552	-0.2896587944095556	0.4857555343188275	0.08820329507901148	-0.339128089890735	-0.2364576728249582	0.1096374433767573	0.6104849143801973	0.1667767575175082	-1.826689955125942	-0.2097662658728961	0.1879566136151367	-0.8258681095980862	0.009684124124679606	0.009223838027034971	0.008237845319275808	4.656485027315569e-14	-2.604880569019625e-15
0.21	0.004037878387693305	-0.05776024718647312	0.08008458731334064	0.4949465115229072	0.9345491308411178	0.006979794096675049	0.2046040982917507	-0.07879922083197907	0.03200787601817611	0.1627469787653841	0.08796439507947111	-0.1426034214741278	0.003751089853312341	0.07730298538524101	-0.1155941306600163	1.126489614477112	0.1992209735025214	-1.126489614477114	-0.1992209735025223	-0.2602830709643604	-0.07546040922767583	0.01775011749336114	-0.1243281784247883	-0.09774393605497844	-0.04778627408553267	-0.05439481614260307	0.09647436372376973	0.5835336833459497	0.6828763488195585	0.08971081344246822	0.01431343057443586	0.234031387121953	0.05795321341166137	-0.2421963051710698	0.3288006885576104	-0.155209661188089	1.296058733899378	0.1532862326249843	0.04094861356138695	3.342677287902411	0.7684349100032112	-0.004537039727371625	-2.016049681583966	-0.0803118066635766	0.2509463602551342	0.002138115313756392	-0.3843661618321433	0.04641278741589917	0.09451544656637281	-1.372560339081237	-0.09451544656637478	1.372560339081235	1.478707859680464	-0.2596923798619584	-0.07256109835467693	-1.385278013547952	0.3703214015988195	0.04673951950663685	2.985140995605694	0.6778858595947347	1.131382094522791	-1.485640726786793	-0.6179303811269952	-0.1663866701683659	-2.613029694702451	-0.1556379999186827	0.001002023432747864	0.01364037918716811	0.001001305623171136	0.01400113007647141	0.001007497897515276	0.003773070185485154	0.001004271340865508	0.004110008466817275	0.001004438811011803	0.03648054355568765	0.1151667865648615	0.1203342695264018	0.1617199897950038	0.162017897950302	0.004789872541939817	0.01101700577756073	0.0250927356431754	0.05506523620175753	0.001011679728835847	0.04411776201854784	0.003423772134201605	0.03716037873458727	0.001011865299437797	0.02778292225610828	0.001000868461856416	0.03356560876496341	0.001000454442519713	0.03707815672624758	0.001506365039005801	0.007333302348032939	0.04869605836834374	0.06112248042303322	0.4378934457008901	0.4017145892524474	0.001002882099529767	0.01764380388265486	0.06644920406035844	0.08044865190938486	0.003215435407187739	0.01260530702185853	0.001004673926982942	0.003955961013947466	0.001006633772572278	0.00894723205643967	0.001009157023967689	0.02959815560891773	0.001004681272234376	0.02889508927806071	0.04262459660735912	0.04459416217900312	0.001001234207117357	0.01364376032662831	0.001009675241031068	0.01973460985082956	0.001014599151245034	0.01738706976063565	0.001002544063691629	0.002132981982873117	0.004324885126230923	0.02185571762447051	0.1539699605242871	0.1744815910778268	0.001005447480197567	0.03786351880972135	0.001013772926218408	0.003972209134698752	0.001010412705740588	0.00778734808090976	0.001000469856112244	0.01547823236573967	0.376400668595966	0.3936587153357301	0.1609151195988709	0.1513271309225421	0.048485620263127	0.0850361330033309	0.001000768149209373	0.02252690032854389	0.08267996756595938	0.06502328507412584	0.08055241900821608	0.06167942210267601	0.07527061613717685	0.0547282711573308	0.1051888751898584	0.09186557583746159	0.1256708577779957	0.09505131771868745	0.01895774978624583	0.01868997721354106	0.01737881907664438	0.009947291181194747	0.1376610167844443	0.1139016291446985	0.09570801647795335	0.08262826077243067	0.07752628939178424	0.07114027778914647	0.002022193174319115	0.009430935109269796	0.001039365656367817	0.03642546621489491	0.03536575168725337	0.07543555780918787	0.001094323302856068	0.03287681613245608	0.001095651888673385	0.02559938360148323	0.001758209441275406	0.006003965563542824	0.003199815195297613	0.006856971864663442	0.001000411245725995	0.008875619698828276	0.001000707625173999	0.01721177840541031	0.001003156437819113	0.01769354563681449	0.09954217885470715	0.09363170744284391	0.06668071315541065	0.06295834183634851	0.03989769242746177	0.06685350140063587	0.09066338030513103	0.08736222555150215	0.06021176954656149	0.05761118918775791	0.01577511694356961	0.0461804489735583	0.003517977169980709	0.03259990222454513	0.1081549346028882	0.08316362462342274	0.001027448381269046	0.017189323693264	0.05914922516951213	0.0293453024981983	0.03662948729368126	0.04889835502743748	0.03900919008935671	0.05055665607669194	0.002757670579791037	0.02080374186796269	0.002208375413961488	0.09376921555415264	0.07178796212530399	0.09044902974913817	0.01577582034058385	0.00402082970399874	0.03125623252522343	0.0294208247894364	0.001048636313721208	0.01052594609298668	0.05317716493267052	0.07055754549403617	0.09558322368383212	0.0794596629143775	0.001010625557140253	0.03530151135271836	0.0762901226361527	0.1109818858283793	0.001001037365338344	0.025838718717138	0.001000374972379258	0.02568997463035972	0.001000729080843113	0.02313220249187925	0.02531034826134522	-0.01200052829380235	-0.01444304270588908	0.01821921951207542	-0.01321041407280897	-0.03850221557932007	-0.01725923677223168	-0.005526075995369712	0.001001763950042802	0.001001226132283014	0.001000345013823632	0.001000922949761809	0.001005185162914231	0.1142037564830622	0.1545227673001383	0.002580086410410929	0.02759454574943935	0.001010627860346785	0.001288698501153255	0.001009679607305359	0.001001001850284385	0.001000527511709999	0.001000305236290752	0.01490678573460738	0.4247174704938812	0.001002626797206158	0.09372492565672211	0.009335603529245669	0.001003740544829263	0.001006422358635812	0.00100582685350669	0.001002818811627725	0.03818600098671768	0.001000860863925551	0.001010026054946187	0.001046720087207587	0.001001367523880384	0.005659105874780318	0.1617906194903731	0.001006101748365345	0.001001950070880172	0.001004382351207928	0.001000517833219081	0.4179541074894303	0.1435150371338005	0.0434267677124199	0.0010004689569107	0.06654432165874201	0.06416114003372465	0.0607229309137356	0.1033423270154238	0.1166176630035356	0.02579168026019796	0.02584590712877463	0.1398754124989531	0.1030948842967399	0.08802578376584359	0.001002834807295504	0.0010817604554574	0.02466235277462408	0.001020512234560364	0.001004333390972971	0.001416898035660741	0.002118464881151087	0.001000470333037144	0.001000696632752325	0.001001974469045264	0.09930647061473231	0.05532084824974923	0.01647318286606739	0.09142426162664408	0.06083561711660599	0.01734485325453123	0.002149124511451268	0.1040686371217262	0.001003727092134895	0.0598095906965438	0.03224879382364796	0.03893372028930895	0.003322399479359106	0.001005541434942973	0.06548440980921386	0.02265976163019382	0.03839702903823822	0.001000179515148822	0.0282890118007842	0.09572335528918895	0.001002828346159887	0.05755377832322132	0.001001145444740282	0.001000413044902534	0.001000800252948818	0.02646899647601787	-0.01292921918658863	-0.01381713101269779	0.01959715613348574	-0.008744695683295048	-0.03384289641673711	-0.01433312028536692	-0.00157193408763264	-5.627301052199697	-4.480084577940827	0.07564504929142948	0.06548525176677851	0.01695065789853043	-0.007210268416910323	0.06432701470178223	-0.1575191434021104	-0.3094413395279162	-0.1226690238823138	0.2093595828492665	-0.006489159025243068	-0.1110066535289043	0.01541683794869997	0.1521145362242476	0.1896028649116998	-0.03820232752669599	-1.726938520180364	-0.7117713159117454	0.02278424264615655	1.568257652498936	0.414220093064612	0.03577550482364364	0.02467545853613762	-0.03565712943068378	-0.006325173734242203	-0.2667763429226792	-0.06640547695259018	0.05596541484954069	0.02567381770484051	-0.008008122164965327	0.09517872627846893	0.1284421466308467	0.05121388415996115	-0.008989771570361916	-0.00506067041290459	0.0321680540976424	1.4641485525456	-0.6273076510319915	-0.2109852661046765	0.006343553044896761	-0.7163809779866982	-0.6985215770439426	-0.591014121497771	-0.1733929912065004	-0.4327798259446538	0.3272331449081111	0.3652092900298873	0.6797486578101721	0.2832137381463062	0.3918988746734963	-0.06199120029466237	-0.02550181212225289	-0.529743021398718	0.01730450235082022	0.02359638947844065	0.005608146261199351	-0.01284929367761123	0.03575770461328373	0.104868671848333	0.03106191593096888	0.2330495949800723	-0.5829233886746976	-1.414990258480351	-0.263448215730918	-0.04573217235378964	0.1062186803333831	-0.05289162156944046	-0.05782930148330454	0.1264372714226306	0.1149179590668945	-0.2729557134558059	-0.04496300495276052	0.03709958950684886	-0.3905433185016838	-0.2695485937325729	0.1605000401820485	0.4749345175622293	0.03950617910169246	-1.596467824375144	-0.1469910509675683	0.1436803177627228	-1.098796249116226	-0.01438197160155687	-0.01259791714434542	-0.01188085150046734	2.521655615600911e-14	-2.684043085268164e-15
0.22	0.001343473017730161	-0.05421049163684844	0.07780437033171725	0.5078402815008849	0.9359658077325774	0.007408199561501112	0.2376390631304504	-0.07098692438121587	0.03062226488811937	0.1429188421119757	0.08698790166280079	-0.1388097196267869	0.003812614527356976	0.07322085628137173	-0.1143285449038859	1.124229843158237	0.1853925858229535	-1.124229843158238	-0.1853925858229551	-0.2452795185161959	-0.07816127678553943	0.01702744267822836	-0.1381848945357509	-0.09403614860195918	-0.04718875270415319	-0.02556866223108976	0.1029178439746686	0.5952610605070853	0.668601698911645	0.08522012166629453	0.01186631255973119	0.2094322863207433	0.05655678477833148	-0.2973605677405756	0.3768883413066684	-0.2983832669056312	1.282930651315563	0.1293765850865493	0.04434368327656593	3.264340556225757	0.7897821236451643	-0.2640443745782497	-1.945599198090363	-0.1127481905961217	0.5079282943549543	0.01219680211229296	-0.4263330667100893	0.2035823777633272	-0.5418722551479586	-1.386986509521919	0.5418722551479586	1.386986509521919	1.520790714232876	-0.2819424637150412	-0.07205335621237965	-1.390039012837998	0.3710857219424254	0.07346060177541759	2.7753220225917	0.613701636198679	1.214918100354814	-1.353738591903261	-0.2928364357796762	-0.3268852872193805	-2.302777595995686	-0.1232696818108222	0.001001945515345776	0.0140790309247319	0.001001308206907318	0.01459325057420639	0.001004063323995461	0.003801924308220409	0.001002663163226955	0.004077588211442022	0.001004968627953479	0.03716786865642225	0.1151420609217716	0.119168840975689	0.158611885572271	0.1592497931974058	0.003797950098304928	0.01017829899709611	0.02569026831637641	0.05604313991634645	0.001010979296824948	0.04406250920723646	0.00233321542111846	0.03641239946245504	0.001010780740604405	0.02795228749847062	0.00100096218454584	0.03510262919902415	0.001000505549818108	0.03899132426700393	0.0012634272703226	0.006992350160650152	0.02983581372897703	0.04502387579906807	0.4321451270424265	0.3950242109118036	0.001002768675571454	0.01782075537581942	0.08240276491376823	0.09636963169794099	0.008438607632116601	0.01808764957987882	0.001004159326323999	0.004259019166115719	0.001006536796509227	0.009093623346072052	0.00100782828075125	0.02938828475324337	0.001003920224983176	0.02880289542197545	0.04027820187347168	0.04223803864664439	0.001001020278001403	0.01312937995418694	0.001009776672815357	0.02034789908031974	0.001042206784910263	0.01764058543764306	0.001001971548534628	0.002366405726428296	0.004994528571306325	0.02256930197096475	0.1579170050183878	0.175963209583176	0.00100589784159435	0.03835695974252026	0.001008019222107788	0.003915393630510058	0.001007408439801706	0.00772960393681942	0.001000500631177753	0.01579414779215663	0.3917847324167026	0.4072202507404647	0.1527981180044035	0.1453106936868526	0.04556552852424103	0.08308265435773984	0.001000622160797609	0.02276301309396795	0.07367350874081983	0.05794897295712083	0.07137501312457194	0.05478193596453338	0.06702315636119047	0.04887213417030757	0.1041878228268111	0.09019424212354764	0.1211329230332372	0.09089045062807076	0.02290851251906207	0.02161109378864094	0.02243212638272293	0.01372117009733052	0.1381084006016324	0.120045871444613	0.100356553313332	0.086243885394913	0.08332135261533213	0.0752230175469574	0.001533134521866438	0.008954001780473848	0.001072908133019673	0.03619674002172656	0.0288939470269336	0.07020758515054104	0.001060139898567741	0.03305091495618888	0.00105187545375519	0.0258513768143829	0.001483512332913419	0.006145908357240801	0.002373196053692213	0.006576020693507011	0.001000449894044624	0.009213406113435544	0.001000702543527643	0.01834980159428538	0.001002604794841037	0.01858507579313824	0.0988660622792089	0.09546889983789059	0.06071514406186289	0.05762113253916073	0.02531026477138019	0.05267199915009135	0.08990889716265282	0.0838737021605548	0.06037267516194618	0.05699485516653922	0.01821037354094243	0.04876594327840335	0.003077104295785402	0.03266474491069461	0.1101551673020103	0.08563559205089995	0.001016000588921749	0.01848424909751548	0.05960791296771446	0.03072770886923643	0.03396153373996174	0.04618459248870409	0.03745904271487174	0.04863310417352408	0.002980789715237897	0.02102438921071214	0.001631217849023736	0.0896603481002882	0.06808476847172451	0.08755554990074223	0.0203626764847651	0.005914473652294813	0.03505910607472037	0.03369547138355241	0.001025370434783177	0.01127315739523949	0.03973156498216891	0.05604508816050696	0.09594245234025611	0.0784629877558513	0.001007056653232399	0.03664447908037055	0.06421056217189534	0.09873060590770423	0.001001114236647686	0.02559050830360004	0.001000401822402561	0.02546700987027391	0.001000779645455968	0.02293154945941212	0.02620106073043647	-0.01282227520274384	-0.0137711845844045	0.01952759769663367	-0.008709058831685011	-0.03379891435577267	-0.01386658506297051	-0.0006709912899441452	0.001001930601636853	0.001001371604825947	0.001000346209110407	0.001000922118393583	0.001005796980096023	0.1158186657311361	0.1528900858126664	0.002812081655043245	0.02551331378916591	0.001009930696436531	0.001045837056398837	0.001009554782036864	0.001001107742696199	0.001000584685927157	0.001000224582941281	0.001001663641333618	0.4147383954894141	0.001002659548592396	0.1113882168710075	0.01765568380296785	0.001003503617300705	0.001006438589437098	0.001006792150071271	0.001003294714657459	0.03682479386007679	0.001000737208880174	0.001009786791760724	0.001090208820060654	0.001001340670060372	0.005778754689265211	0.1661507962495502	0.001006587801544194	0.001001677895368691	0.001003995329003027	0.001000545444269654	0.4303219740557152	0.1368644434860185	0.04081268552349376	0.001000460706235085	0.05764638643237823	0.05513126647581302	0.05253343460405083	0.1022863501312267	0.1125483261605096	0.02869847271711914	0.03000411964261201	0.1379406523103729	0.109917859818104	0.09362023983479602	0.001002948891483853	0.001128830071316968	0.01860351443026409	0.001025005114231476	0.001004592346786534	0.001020242949469984	0.001011232407831883	0.001000507002837678	0.001000697336234167	0.001002031417935845	0.09681513553072131	0.05116535098082126	0.001540841130443933	0.08687717967335151	0.06038644827714671	0.02364131128181493	0.002919647424418012	0.1202155331988025	0.001003524551685021	0.06049255085291048	0.02963926378503957	0.03308908709095805	0.00315358117829349	0.001005083166055594	0.06143159794989408	0.02775376710738726	0.04051855860262414	0.00100018992915315	0.01915699459188295	0.09701297082706557	0.00100345442171657	0.04105021070415676	0.001001234570066983	0.001000443623080899	0.001000858741920265	0.02695780532673711	-0.01359055011976292	-0.01307635324877325	0.02080119666276595	-0.004189885164755854	-0.02907362210174298	-0.01024066574251112	0.004634564814325349	-5.283057425089726	-4.358352112153297	-0.01996187102936858	0.04634104449179125	-0.02553750355199446	0.004571099926977712	0.07708621515682179	-0.07866095879310102	-0.2475110914659803	-0.05746395796488416	0.001803700934786081	-0.004232645435301111	-0.03961942834451024	0.01859427768122777	0.1552040871098599	0.1930339644774194	-0.0356816591396108	-1.500109742408211	-0.6132849551272249	0.006894573760522641	1.61526598227245	0.6618742848441106	0.01741912744625594	-0.00550791939092156	0.01848883598997651	-0.008266594491794111	-0.2031028534704251	-0.0360255478551396	0.07160279503211638	0.0242983816404347	0.08365827033267494	0.05100953679177953	0.1691183229793501	0.04624476715306941	0.0008188476102378318	-0.007696746064962728	0.03091288918023248	1.256209710385027	-0.5807089812258489	-0.1756675860655675	0.04545782848946497	-0.6992039986763801	-0.6816706177746159	-0.5809000466859116	-0.1623379546094718	-0.4005662422322684	0.2585360176144274	0.3946845873008786	0.5444832986417443	0.429104674860856	0.4190883713517522	-0.0403982668293241	-0.02027870027843444	-0.5109677431959595	0.02196915127063805	0.02999223497788474	0.04049946562746776	-0.04163444807060559	0.0297129855662091	0.1287258986483246	0.2029712989263391	0.1329863296555642	-0.4898754300717478	-1.419880377855378	-0.4186225936807362	-0.07871947163786205	0.385743070079064	0.06654270853067674	0.5502951719031103	0.1330290495557543	0.1622261305958584	-0.2725056266498389	-0.2925605419736643	0.01123667850714799	-0.4290844973057132	-0.3104489482125268	0.2196019719761595	0.3881169373642881	0.149476177481995	-1.293979232071827	-0.04596960967363264	0.1300150689363082	-1.347406804300059	-0.03462251986357253	-0.03151010738442208	-0.02749979632863326	-3.047560525386621e-14	4.656037682728881e-16
0.23	-0.001906289047350029	-0.05034117130181128	0.0742576635482899	0.5206097103016242	0.9371246867714179	0.007850991292311588	0.2698862361540774	-0.06308421801450485	0.02699717342619658	0.1238788004042226	0.08577172209552895	-0.1325936925788564	0.004027425022716134	0.06893001575220604	-0.1116817792153719	1.115756830339728	0.1715743512457448	-1.115756830339729	-0.1715743512457464	-0.2298877253420689	-0.08112942153969051	0.01630277101184504	-0.1522744870529487	-0.09033436473178423	-0.0462987128336996	0.001264492822409009	0.1088131751884863	0.607837948162817	0.6562975206782586	0.08320805652720607	0.007795936419877574	0.1875956608048312	0.05551046493243474	-0.3497121792049685	0.3929828015050629	-0.4048625996136414	1.271233846140664	0.1021598712568333	0.04355016415496411	3.180485989190932	0.7887624513525455	-0.4481633777094018	-1.863798029991985	-0.12873868116106	0.7257480921811711	0.02885301592056307	-0.4263814906033792	0.319254028793404	-1.149532704383156	-1.372530312623894	1.149532704383161	1.372530312623891	1.556922336994435	-0.312371204938495	-0.07363249294950508	-1.433028892632174	0.3686884719675296	0.1053019564809436	2.594628526611355	0.5695219599570811	1.299829625025943	-1.088780884459152	-0.1258833604365292	-0.482906942361944	-2.062989992896007	-0.08575780455061756	0.001001981167970021	0.01449912312049015	0.00100138948604109	0.01517335805744532	0.001002247939051035	0.003824703399626375	0.00100180650706379	0.004055561401705973	0.001005426755236765	0.03785422201167107	0.1165379933765417	0.1188358384826867	0.1560497313572957	0.156947982268363	0.003744830172302509	0.01013972010665587	0.0240437495713463	0.05476498788301705	0.001010279205685943	0.04402390853541759	0.001699278064584352	0.03612950574378857	0.001009909616741405	0.02814992741799579	0.001001070226851082	0.036670735562745	0.001000564031958349	0.04093572247168691	0.00113449000742576	0.006750959032108417	0.01629170929023125	0.0330807323243459	0.4251303214495352	0.3896750734391297	0.001002713971937521	0.01799849035591186	0.09885218358646881	0.1126370797658854	0.01462411138226435	0.02468595391288658	0.001003784458064121	0.004558959383772133	0.001006497590625154	0.00923111862168478	0.001007158547467967	0.02908468176479549	0.001003689646548527	0.02861020615157396	0.03883110408803522	0.04058125367531604	0.00100085945846031	0.01286145770301546	0.001013469648034645	0.02097646633567923	0.002390453294178522	0.01921068544827909	0.001001633621805756	0.002619606650703126	0.004916782880858002	0.02253231279945723	0.1619827519981711	0.1778630499868165	0.001010062144517599	0.03883546859497129	0.001004872517793579	0.003870774680680008	0.001005629388697952	0.007676608687599574	0.001000527039420471	0.01610807908686264	0.4059177182562297	0.4191038422675624	0.1446108818310077	0.1394042297317903	0.04132765802992762	0.08080768101286416	0.001000538562221088	0.02321696905972643	0.06457336383864515	0.05102222546779557	0.06217145867778588	0.04804991583636462	0.0586753482661616	0.04310691041912094	0.1023440065884835	0.08815498918615423	0.1162085850632716	0.08679375076734981	0.02524146179894278	0.02340810335006234	0.02620935930502296	0.01745525344483382	0.1368500498647824	0.1246903307360006	0.106066333291074	0.09086954611848214	0.08962132319017785	0.07964290252135615	0.001273802491619724	0.008683131832671045	0.001083985578351009	0.03601561803799368	0.02290760751554762	0.0652198325273092	0.001040310712059328	0.03321320867569506	0.001028703589024363	0.02611256453395078	0.001254240574650727	0.006419173999486802	0.001705823473052241	0.006388017714296209	0.001000488009248648	0.00955279681377374	0.001000711696672022	0.01954987361346456	0.001002365275028982	0.01954889692647915	0.0966167961388974	0.09606210919362101	0.05578142033817419	0.05312393810103255	0.01400527794006337	0.04163102376431795	0.08584967423373059	0.0787881791824564	0.05971511414756917	0.05586820734745742	0.02099656851428668	0.05208926741717648	0.002986846664977369	0.03319537449314311	0.1135805497402813	0.08984095569845653	0.001009929780663071	0.01985609433026356	0.05970543845656355	0.03240473413709864	0.03127179308247771	0.04350118527540228	0.03298065476666642	0.04411592798120145	0.00280158399627517	0.02085001818604094	0.001324746671253105	0.0851299693851217	0.06418007486190327	0.08438609022160933	0.02474990858780419	0.008409224715539702	0.03713304555069902	0.03668671399536112	0.001013030000116881	0.01216080592103364	0.0294165824554038	0.04473138637146415	0.0980006717291837	0.07860726657649865	0.001005375595157922	0.03782063285303747	0.05051593419474892	0.08564093704161516	0.001001208889211722	0.02513100192762683	0.001000434257066186	0.02504857340731406	0.001000841695775724	0.0225605373997202	0.0262278562670945	-0.01321997706925297	-0.01310775790770155	0.02054065783482345	-0.005536942364986783	-0.02983912876588551	-0.01005579663336677	0.00494383236164537	0.001002092445559577	0.001001560765201873	0.001000369284761485	0.001000908991545446	0.001005993663598363	0.1209422818345407	0.1512329833594151	0.004431058033551073	0.01934384257833258	0.001009229039006997	0.001029405537289714	0.001008536215046517	0.00100124605174936	0.001000658910267481	0.001000187528531824	0.001001191146870686	0.4051023381278203	0.001002654923409562	0.1297789802971306	0.02440626676060836	0.001003301882807546	0.001006472188052383	0.001006181854230467	0.001003580808434667	0.03736561270673477	0.001000653931790861	0.001023680729234943	0.006088524711238856	0.00100123226998595	0.004034532001288566	0.1704177310519988	0.001021002224008901	0.001001529982300292	0.001003594025716014	0.001000562201739989	0.4416206281248213	0.1275566311164712	0.03234222147978578	0.001000443828839773	0.04867593895482309	0.04626566260947833	0.04425888470904479	0.09755086647144272	0.1059750474079853	0.02715932858006109	0.03086043116590831	0.1323204263009767	0.1177101426531529	0.1020118705348369	0.001003959940686015	0.001067328961676706	0.01399098847194884	0.001015158396126581	0.001004579996214539	0.001011119819812301	0.00100614532083811	0.001000545164305717	0.001000741431358543	0.001002187587292654	0.09061672712201395	0.0482593381011349	0.001273150962685525	0.0747031913592142	0.05759893629560529	0.02447008718611876	0.002868997164685309	0.1169763561441153	0.001003685599690616	0.05925591921791999	0.02688566732745529	0.02318611280473989	0.002156786135760671	0.001005324031030723	0.05724799347109653	0.03130022016297892	0.0387389939867546	0.001000184110199055	0.01582453905075936	0.104179212472046	0.001003771420948574	0.02683625451972187	0.001001369003779217	0.001000488644644588	0.001000946481748918	0.02567069255603851	-0.0133212204953542	-0.01246945495814127	0.02134528691065936	-0.003442471658473163	-0.02649174850731236	-0.006097112916447544	0.01080607005109088	-4.94507154718302	-4.153129387504622	0.07305457912479971	0.06398465972347631	0.0162036852727489	-0.005880264626705217	0.06397156979406249	0.0135641524867244	-0.2172650338542439	0.04082172180256319	-0.2492744283738733	-0.003277384588761796	-0.01571428195095381	0.02094060870319927	0.1585005507653467	0.1960815979970094	-0.01690971081543767	-0.9088071154290746	-0.4725773591514397	0.02327794262188632	1.641023564456735	0.6626009586952176	0.03600113985360343	0.02335593665796496	-0.05860193750538998	-0.02719210807497276	-0.1284090907181948	-0.01819519747665216	0.05837163269529576	0.2687283988263892	-0.004575145356064899	-0.0521223799659202	0.2128323557028926	0.04830246601653179	-0.00735674625748769	-0.004071049192312319	0.03192012532593005	1.132654500465289	-0.6104766579086801	-0.291309211857566	0.04915770098286162	-0.6867303023984223	-0.6652489727076433	-0.5726325314153108	-0.2423837492466065	-0.4188277553847631	0.1062587728092038	0.3534829217563024	0.3828936497509395	0.4911067790736574	0.4662201769100524	-0.01727125752689412	-0.01631697970339756	-0.4825219923579452	0.01297713017666022	0.02414425319659009	0.02422206140076796	0.002330807895061834	0.03596773977265992	0.1167812114772994	0.0436626423562806	-0.01634845552937674	-0.410210891930971	-0.823162248563756	-0.5989101279747781	-0.1454329735802489	0.2802128085533006	0.04562161994029505	0.2916670824597908	0.1418553482825149	0.174080771253014	-0.2660826783033313	-0.5911874746990676	-0.04198314407554567	-0.4735995385103628	-0.3241595495443779	0.2807766260444863	0.2154182895895751	0.05705956403091338	-0.9684600205914038	0.07860115618783672	0.1084536864063829	-1.283166666197467	-0.05674983302905229	-0.05180940792731859	-0.04607398403016317	-5.316114731904611e-14	2.966855811472365e-15
0.24	-0.005593177244901868	-0.04643069409049897	0.06982902814280523	0.5332705331697938	0.9380042181291456	0.008265912869825158	0.3011566217280749	-0.05525160932110808	0.02191520813588992	0.1056151037815618	0.08444810887358149	-0.1244853382441567	0.004351429225254277	0.06480229743953143	-0.1080737989509766	1.101303141153991	0.1580245814363804	-1.101303141153991	-0.1580245814363806	-0.2141539834482687	-0.08442239524075136	0.01553976250153741	-0.1669484604289857	-0.08667403076498499	-0.04506762189118026	0.02639029907119317	0.1143914302416565	0.6212450568922908	0.6471924046287872	0.08237631908958855	0.002293833680297413	0.1682036367486346	0.05484635834368515	-0.3847857942359781	0.3851197165613928	-0.4747689913174437	1.261209464801602	0.07350704887361841	0.03876965261718428	3.068983066299579	0.7757625889812978	-0.5554191402533558	-1.790330181072657	-0.1342349215339212	0.8863937517082602	0.03403554357359021	-0.3937086234272766	0.3958252929381525	-1.738007528593795	-1.333293555953133	1.738007528593795	1.333293555953133	1.589180458167517	-0.3469082530970938	-0.0797207249972957	-1.506915184605878	0.3627957412672855	0.1416708161885485	2.433852261648717	0.5502864040695891	1.380962315103114	-0.7139261551203467	-0.05677089548522338	-0.6132306071641438	-1.81385730405251	-0.04682703038210247	0.001002079948156959	0.01492160788576553	0.001001524733186119	0.01575902791988645	0.00100135224572627	0.003848205282233501	0.001001371828850105	0.004021906863877215	0.001005754094275529	0.03852304233026127	0.1194712161144735	0.1194701978713013	0.1538365022961211	0.1548162137300872	0.004522985238926606	0.01081620427166457	0.02021571495784909	0.05122084493335984	0.001009578330044641	0.04400116360233986	0.001373195934431398	0.03612301449218454	0.001008964734463667	0.02837123772230279	0.001001193410197177	0.03827430751688762	0.001000630389204692	0.04291767465767975	0.001069992630176696	0.006567893059398716	0.009055061869632067	0.02644197023268016	0.417261501662383	0.385251967333911	0.001002684320171247	0.01817882463543186	0.1157315936017027	0.1292461016498915	0.0210122349361492	0.03143595629250544	0.001003496200080919	0.004847686438371704	0.001006494805042517	0.00936772132179464	0.001006518546793364	0.02862839592669264	0.001003717534573311	0.02832063629067553	0.03830881469967421	0.03966675783383265	0.001000737429892169	0.01275275010271555	0.001022265502576181	0.02160055126742431	0.005549200637205771	0.02259528898112939	0.001001410516583569	0.002843761621570006	0.0040107631013009	0.02165255417492336	0.1661073208352784	0.180259508656311	0.001019353940373451	0.03929991831654167	0.001003225946808798	0.003815976531774005	0.001004539551500259	0.007624808044690347	0.001000548619807358	0.01643348540996421	0.4190397982543473	0.4301162588583786	0.1358883030969802	0.1329033035662372	0.03507758980460936	0.07701682754162224	0.00100048834126443	0.02382265384002347	0.05539796237847001	0.04420267084495459	0.05298325467337502	0.0414666452133935	0.05024633187169162	0.03740972698471856	0.09927041822516178	0.08540914481106074	0.1105642419275861	0.08251281501092078	0.0257150407404106	0.02384412680764176	0.02857128050565177	0.02081784532356185	0.1338268267014638	0.1276734462418932	0.1126005585145567	0.09596760716081028	0.09675707047531816	0.08457405215279958	0.001144532805733299	0.008538665933433633	0.001058759814919118	0.035862974762757	0.01751973801734817	0.06063836108522751	0.001025474258797567	0.03336020831064075	0.001017115911520069	0.02637224076349822	0.00113496161678157	0.006831717556900502	0.001368604578319611	0.006588575964735193	0.001000526147581873	0.009888812614271068	0.001000738329710651	0.02079527994958646	0.001002323700163016	0.02053572293269208	0.09267202070300319	0.09510185078688098	0.05173157099152759	0.04940396601298625	0.007893715188730428	0.03551180319358632	0.07822795412562286	0.07188693708031205	0.05809533350299215	0.05410973806683081	0.02282785890718648	0.05439602046701099	0.002916312710872001	0.03369794554912998	0.1142205965315213	0.09148672419712295	0.001006976377479399	0.02133166308900028	0.0592013788546735	0.03422736125982014	0.02853889986784764	0.04082480167676054	0.02588740565440275	0.03720309911532178	0.002214447069734509	0.02026728112394783	0.001171464428573733	0.08025619147435999	0.06012553040485523	0.08105802767117276	0.02870219543080344	0.01155857388059914	0.03739666855837697	0.03810957126716596	0.001006859632915305	0.01299446940295041	0.02225485434081658	0.0366819098515871	0.1022157126101588	0.08011052652729589	0.001004694062287549	0.0388783128246953	0.03626042552472541	0.07281447863805129	0.001001323442455951	0.02446609008902694	0.001000472988392824	0.02443817725732892	0.001000916597390539	0.02202264241038175	0.02537871293218151	-0.01317299127515024	-0.01248201682171261	0.02124107137948241	-0.003981294538565464	-0.0267979511729694	-0.006023165272789809	0.01092977707001884	0.001002254289481137	0.001001749925576536	0.00100039236041221	0.001000895864698155	0.001006190347094165	0.1260658979379452	0.1495758809061638	0.006050034412056303	0.01317437136749863	0.001008527381578702	0.001012974018180711	0.001007517648056961	0.001001384360803111	0.0010007331346077	0.001000150474123125	0.001000718652404336	0.3954662807662255	0.001002650298226529	0.1481697437232535	0.03115684971824901	0.001003100148315074	0.001006505786667308	0.001005571558389028	0.001003866902212013	0.03790643155339282	0.001000570654702189	0.001037574666710141	0.01108684060241816	0.001001123869912107	0.002290309313314192	0.1746846658544475	0.001035416646475103	0.001001382069232686	0.001003192722430986	0.001000578959209957	0.4529192821939275	0.1182488187469239	0.02387175743607822	0.001000426951445287	0.03970549147726783	0.03740005874314382	0.03598433481403859	0.09281538281165937	0.09940176865546134	0.02562018444300411	0.03171674268920511	0.1267002002915815	0.1255024254882015	0.1104035012348775	0.001004970989876163	0.001005827852034531	0.009378462513633759	0.001005311678020651	0.001004567645642403	0.00100199669016004	0.001001058233850047	0.001000583325773619	0.001000785526483135	0.001002343756651597	0.08441831871330722	0.04535332522144858	0.001005460794918474	0.06252920304507718	0.05481142431406457	0.02529886309042272	0.002818346904952798	0.1137371790894278	0.001003846647698395	0.0580192875829296	0.02413207086987118	0.01328313851852283	0.001159991093224275	0.001005564896005941	0.0530643889922994	0.03484667321857079	0.03695942937088567	0.001000178291246842	0.01249208350963557	0.1113454541170256	0.001004088420180698	0.01262229833528911	0.001001503437491463	0.001000533666208646	0.001001034221577707	0.0243835797853399	-0.01305189087094551	-0.0118625566675093	0.02188937715855277	-0.002695058152190552	-0.02390987491288172	-0.001953560090383934	0.01697757528785682	-4.607881319454953	-3.876557685504199	-0.01948335716005558	0.04745352031792305	-0.02539294533513972	0.002245554310457834	0.07357960781534378	0.1148114175307575	-0.2135026133125077	0.08554865312350257	-0.4513944823359993	-0.001061497676354929	0.01566106506600688	0.02332835465886664	0.1622972051874447	0.2005447607371358	-0.02401662797405076	-0.4392334657931095	-0.4280786816332868	0.007414433635670766	1.683580745486056	0.6922138941628515	0.01517649481622223	-0.00568643452421117	-0.01204773393541996	-0.02764271259976177	-0.05464502750013622	-0.004182617679308188	0.07070633031715985	0.3871990861012463	0.07784907963412648	-0.1175443557415265	0.2684419761509891	0.04343294098675381	-0.001216992200559763	-0.007457824802857693	0.03320789485828719	1.081974723129163	-0.6996014233244566	-0.4788436113404645	0.07580359139575696	-0.6777654253800535	-0.6519207167376742	-0.5672919833298643	-0.3036562421498791	-0.4374134213732733	-0.01366120315009364	0.320386293543532	0.2122145415373392	0.5235847386114332	0.5213413027601169	-0.01511745717827962	-0.01458295859940007	-0.4297115069664763	0.01891033435749842	0.02968993696931753	0.06835504866710529	0.03607779785819776	0.02903800559379801	0.1377927620328372	0.207572273514692	-0.177707222841171	-0.3344309600570967	-0.4355294148399705	-0.7817664184937553	-0.2050837639539705	0.1824288522890324	0.06093100323790753	0.03837614212404264	0.1537737547612712	0.19134650156703	-0.2711009037199912	-0.771691076690583	-0.07043652823532809	-0.497764336431474	-0.3421695224814086	0.3505215923377624	0.07443986936175007	0.1386791687075624	-0.641134178238302	0.2258266163547432	0.106320308734899	-1.294764711806807	-0.07570361239227527	-0.06990204478982864	-0.06087638225990274	-4.895240695521487e-14	4.939786157356488e-15
0.25	-0.009497724298972868	-0.04269193624968544	0.06487012680529808	0.5458402256455266	0.9385967591165237	0.008614934631082944	0.3310988189517213	-0.04758073944709144	0.01613655762046599	0.08798434814706711	0.08310622073961017	-0.1150808381059014	0.004611469202679717	0.06113345698731188	-0.1038700850311938	1.081030485004203	0.14498186315767	-1.081030485004205	-0.1449818631576702	-0.1981106951924025	-0.08806858978997731	0.01468736172601093	-0.1824147905559739	-0.0830762505099355	-0.04344746650587165	0.05003460730080962	0.1198842446934838	0.6354261714297935	0.6420952790728468	0.08205824463559645	-0.00434787113782344	0.1510189073684585	0.05459479907590484	-0.392034486613197	0.3607562757429565	-0.5143555443538802	1.253087404164504	0.04518639233486955	0.03073682249685998	2.911762493329827	0.7574028558474335	-0.5917082329237393	-1.739276396950747	-0.1331089544405631	0.9881068333420155	0.01449853718758433	-0.3374079185372466	0.4430077165703917	-2.314822626985656	-1.272355965660662	2.314822626985665	1.272355965660659	1.618903095037634	-0.3821572890068455	-0.09165011482581993	-1.573444145525613	0.3596857840850152	0.1823674980124904	2.289172729547514	0.5499746662628663	1.452672682718811	-0.3413254661869451	-0.005275521823686411	-0.7111751776950523	-1.624526713338128	-0.003117325606636284	0.001002204358594694	0.01533696318303486	0.001001693586525581	0.01634925969809434	0.001000888945677154	0.00386632490972199	0.001001128499653461	0.003980996464666974	0.001007303517869779	0.0391682408701149	0.1233109344065531	0.120998974073646	0.1516038197587995	0.1525893045896206	0.005118591565696204	0.01133617060105741	0.01530789861570713	0.04646705476978664	0.001008898221394734	0.04399730489011913	0.001195898346420652	0.03629072510840661	0.001007909394173762	0.02861297565947688	0.001001343428609784	0.03991378611154609	0.00100071350661679	0.04494168666245354	0.001035766097717682	0.006410501482345375	0.005155565482182081	0.02266862211445117	0.4091115688128651	0.3811811135299702	0.001002656638923371	0.01835428502996057	0.1325434078778074	0.1459549569805692	0.02521001102685682	0.03605508345744159	0.001003257715850065	0.005112086422156791	0.001006482351991644	0.009499187727159094	0.001009128763868438	0.02814067784636344	0.001004112160495732	0.02798144550396909	0.03859483210878869	0.03942547307165239	0.001000641475470606	0.01273834290735843	0.001026005034560311	0.02220927618540409	0.009304613469986478	0.02655389597145837	0.001001241459215087	0.00304375839376689	0.003004121943871519	0.02065562732970892	0.1703525387197374	0.1833099828532946	0.001131730203603276	0.03984112365355739	0.001002299972744657	0.003755180505266641	0.001003804124858763	0.007567955551368724	0.001000574179173421	0.01677696652965511	0.4315609567571721	0.4409735704276848	0.1256920746439761	0.1251382845759065	0.02700907582819887	0.07145100368298023	0.00100045344259822	0.02453634381589339	0.04657616789645383	0.0376768042508537	0.04428171281594886	0.03523640747032458	0.04218573449022492	0.03198420247750464	0.09503766602924321	0.08204416158421569	0.1043283454031503	0.07815227397622797	0.02486778204071283	0.02327807165417325	0.02962252538771497	0.02362915400900231	0.1292906790106169	0.129088307975391	0.1180419713695021	0.101053302544614	0.1024053716011197	0.08950510308748995	0.001110591279702138	0.008495898670977598	0.001069643136365092	0.03578300462528796	0.01321617411844839	0.05678612129617774	0.001026040399633763	0.03351039745901625	0.00101103953563807	0.02662735616386834	0.001069730242454063	0.007417031136112976	0.001188535418413153	0.007041516612094152	0.001000571180185142	0.01021294044353687	0.001000790028593232	0.02207419523733419	0.001002444475940747	0.02156354266797937	0.08734092967151685	0.09267547114241267	0.04822503730200846	0.04627503549053399	0.004552716780762489	0.03194502053891491	0.06844739078138079	0.06386818690546874	0.05561300089362765	0.05181007645851599	0.02374541146368698	0.05581470300372607	0.002629937190261691	0.03405631998878039	0.1130961102344867	0.09134245455010002	0.001005511979843606	0.02292994814050812	0.05785246350191766	0.03607215303214128	0.02598929723296551	0.03833603307782908	0.01838286254964108	0.0299193872693356	0.00167890235756179	0.01972874221835762	0.001090376829585066	0.07515322509112872	0.0558409320287626	0.07752858598415978	0.03187552637170117	0.01528198626668708	0.0364031617579267	0.03833417826824156	0.001003586369240406	0.01392700812580139	0.01789828645846259	0.03158956455195131	0.106746757668368	0.08250917636075331	0.001004419878951431	0.03986113055876929	0.02382120610021968	0.0617040510332788	0.001001473516516244	0.02360456612361025	0.001000523358872868	0.02364078745172953	0.001001014586904428	0.02132387425932592	0.02427383516985158	-0.01265369281077727	-0.01185604782618663	0.02173083507697438	-0.00337823001770354	-0.02452861540083754	-0.003949146915810367	0.01185173381501231	0.001002401125955739	0.001001970313772645	0.0010004190237155	0.001000857853336699	0.001011222104769583	0.1314335900216804	0.1468311374229599	0.005489776679812846	0.00709717878984212	0.001007905346145565	0.001009671804423881	0.001006213310314611	0.001001597006023952	0.001000856581245673	0.001000131776798185	0.00100057319681391	0.3876490124946581	0.001002608823192183	0.1651965289517248	0.0288571299239414	0.001002932860641909	0.001006438599355644	0.00101715322755951	0.001005077816785759	0.03980997700477127	0.001000517052161777	0.001023400867072008	0.01518395944651434	0.001001016162880347	0.001655885871067249	0.1793772108067277	0.001429178859390851	0.001001297638759583	0.001002908533249191	0.001000619238377217	0.4645168659066507	0.1036163589154055	0.0124428207017751	0.001000408810517353	0.0323653006042213	0.03049194982462168	0.0293972072465216	0.08601302528449424	0.09205543154224538	0.02244992460462986	0.03006539457541674	0.118825812930238	0.1262364085554153	0.1101388661142049	0.001134711848341512	0.001144548751044264	0.007751912339350547	0.001044666233183332	0.001004841009864491	0.001001668598559046	0.001000837130236155	0.001000647418620536	0.001000893159357612	0.00100276172324539	0.07632620977432658	0.04272482868380064	0.001004236946102005	0.04977980348585097	0.05054883112596942	0.02433118278414657	0.001916578090990334	0.1095094765801852	0.00100410759036802	0.05456723098542263	0.02218995499986126	0.007149258029090963	0.001085309724034945	0.001006273008680314	0.04826199893744213	0.03610075003603011	0.03376267362755909	0.001000181316265847	0.01350891538751816	0.1146796589122341	0.00100417356343908	0.00681732113123383	0.001001736517396897	0.001000611407514711	0.0010011862277193	0.02308116171513101	-0.01181583589826977	-0.01122487175760251	0.02209376510920379	-0.003321702989251848	-0.02275427201907026	-0.003471598019172116	0.008673017381729967	-4.286023117911125	-3.543484524840855	0.07231016965074359	0.06526389870568351	0.01544366198543571	-0.007722785801934599	0.05907879029542028	0.1874404540410074	-0.2336157709307879	0.02274553957356899	-0.5026592593705255	0.0004279452788205437	0.01951140146356231	0.02502956338563934	0.1654975124747168	0.204213114607403	-0.01120572350656694	-0.3063212884424889	-0.3884235228557654	0.02257728356029731	1.660145366775232	0.2607234229695345	0.03185918264544269	0.02259426431850263	-0.06919836611570701	-0.03824828030299549	0.006505833608211694	0.001600383254982874	0.05496967060220911	0.4027089539352632	-0.009729569333738095	-0.0865383261393451	0.3427531270877346	0.06229095818227787	-0.008953145843492015	-0.00493426418233385	0.0354275152510385	1.09561127507716	-0.8602611381000377	-0.6315389603478272	0.07110995924927949	-0.6278243283419351	-0.594507070813682	-0.5189698499719594	-0.3678502341293343	-0.4348866690017446	-0.09951970364418045	0.2399563044021247	0.06818111825563736	0.4896903315663911	0.4571525459378938	0.003488462888045801	-0.002515344035036673	-0.3385122933276969	0.01237858642785831	0.02242687115533817	0.05546736576986409	0.05393727381755173	0.03364130699716487	0.1229841452654874	0.04996927783366348	-0.3104806918490515	-0.2910412086870415	-0.280539808691286	-0.830717945875767	-0.2549354805965223	0.1011252250003208	0.01591276626486058	-0.0560775345463056	0.165682965603987	0.17613628788349	-0.2304190840020516	-0.6929032417062166	-0.04005084341687986	-0.5197355898087794	-0.3646099647609514	0.3923150278865583	-0.02975810027047852	0.06840186425949721	-0.3834065762093013	0.2529841099458327	0.09123747712768226	-0.9493172609171945	-0.09605035710022594	-0.08919772833056393	-0.0782593067667884	-4.177781667465667e-14	4.284536743237606e-15
0.26	-0.01335208437780393	-0.03925308009264674	0.0595950318923697	0.5583394487294029	0.9389116508503873	0.008874691776848173	0.3592379938926539	-0.04012372280370795	0.01025309807560262	0.07076046682010785	0.08180660480121726	-0.1048511904293183	0.004571921674803049	0.05810717003826602	-0.09925184010853706	1.055040710101838	0.132635344805719	-1.055040710101838	-0.132635344805718	-0.1817874035068773	-0.09206207366603775	0.01368894651066898	-0.1981592094341852	-0.07942180559648387	-0.04142012718815569	0.07205702056759127	0.1254248871662617	0.6502467523530939	0.6396493651026521	0.08230217812289721	-0.01185096629829492	0.1356843396547603	0.05479136178290979	-0.3747483991888492	0.3251393798061558	-0.5380077064022398	1.247115586430291	0.01797719817475234	0.0209167295186732	2.708378609756923	0.7329919428540355	-0.5763809461381835	-1.708955319567044	-0.1257804824215172	1.051423259373561	-0.02588195745878936	-0.2651979228043904	0.4787314935103099	-2.881431279109706	-1.194053570601251	2.881431279109706	1.194053570601251	1.645181144099308	-0.4163661184640843	-0.1089236129604398	-1.562532934850536	0.3741286729477814	0.223107602670014	2.109473269081357	0.5598520082604598	1.508855592262515	-0.1836838379713281	0.0556306927734081	-0.7855086756341426	-1.443824970756848	0.04279736457439554	0.001002339987582866	0.01576292633919778	0.001001888220288948	0.01695772716151898	0.001000670751909334	0.003885614344763356	0.001000987881618428	0.003921548114866091	0.001010594969280162	0.03977699193904603	0.127755747432264	0.1231489395741731	0.1491619578391045	0.1501091671884713	0.005139934020698829	0.0113571335995555	0.009781560512852408	0.04110174556608921	0.001008247162865464	0.04401248630890273	0.001105559978665042	0.03654584938719627	0.001006729491264262	0.02887203560235594	0.001001524776296289	0.04158223774091151	0.001000816798912711	0.0470010464375978	0.001018649191538453	0.006268897867855123	0.003167432890554145	0.02049784185209461	0.4010312893315193	0.3774368680028017	0.001002622057247952	0.01852836307234262	0.1490798541201069	0.1624881099079179	0.02627484234235929	0.03723266243477681	0.001003054847743702	0.005367983705189099	0.001006442518045458	0.009631897582276831	0.001016226876007574	0.02757037892476143	0.001004915135493552	0.0275946139733287	0.03963506947902161	0.03979922967688846	0.001000566707792456	0.01279074186076111	0.001020783685975545	0.02277856502599932	0.01320085119049325	0.03061320089939512	0.001001103092568046	0.003211573351947488	0.002181204853846123	0.01982784137608192	0.1747495371257431	0.1871365764748953	0.001384766465732867	0.04049539411557326	0.001001794982660557	0.003676694960079605	0.001003294429882252	0.007505690954567363	0.00100060710219557	0.01714081943839769	0.443712974632274	0.4521509580468149	0.1135213356784655	0.1155609055370713	0.01720096453091007	0.06444169233545663	0.001000426927075052	0.0253283641344107	0.03831069046996539	0.03163785558008293	0.03628730630316357	0.02956889901834836	0.03470276203024174	0.02700719134810091	0.08967607552467283	0.07808194351024537	0.09756623324822965	0.0738112439621532	0.02290545439261779	0.02185433521275255	0.02938978896175901	0.02557858862872264	0.1233613088156906	0.1289855348688164	0.1215038229817627	0.1056841336604996	0.1055184755359223	0.09356277630676416	0.001158508680933399	0.008546924354884265	0.001144463299674151	0.03579058237902225	0.01019143990513221	0.05391259836898141	0.001046009247957311	0.03363280186136352	0.001008139528599851	0.02684265274759281	0.001036955976298241	0.008076258844267771	0.001098351959353378	0.007655860285188712	0.001000625747758659	0.01051871368893015	0.001000869708717297	0.0233548398498191	0.001002713922496138	0.02257466057528551	0.08076725248372151	0.08883399723393119	0.04510251864885641	0.04358942055415851	0.002853572554400205	0.02984675316767938	0.0571776888401227	0.0550978915747344	0.0523098898232191	0.04900928999706221	0.02375789500690111	0.05641487636593175	0.002036293902331805	0.03411957850588764	0.1106759067592347	0.09058822424584315	0.00100491068133672	0.02464131660238453	0.05554754341542711	0.03772057571720717	0.0237187942140108	0.03614109463798462	0.01144298240536295	0.02318799529712726	0.001373145388408142	0.01941067245240809	0.001050190412255425	0.06992334668622444	0.0512900072829918	0.07374800537907929	0.0341269311818315	0.01936795729844464	0.03437295925085479	0.0375096166392486	0.001001952060192738	0.01477397245608345	0.01611671061498155	0.02889234443699598	0.1107485101622308	0.08515182391841286	0.001004325449238283	0.04072294714821091	0.01431827893673908	0.05338820438415802	0.001001665114564566	0.02255609941880556	0.001000587421750249	0.02266178645070408	0.001001139598477531	0.02046981509871649	0.0230372638689357	-0.0116565566742025	-0.01122226822107344	0.0220303482765725	-0.003594971735456956	-0.02300176821425257	-0.004269832749342707	0.006622680792592055	0.001002547962429242	0.001002190701967623	0.001000445687020582	0.001000819841975516	0.001016253862443344	0.1368012821054156	0.144086393939756	0.004929518947566981	0.001019986212184199	0.001007283310713512	0.00100636959066485	0.001004908972573655	0.001001809651245445	0.001000980027883815	0.001000113079472518	0.001000427741223211	0.3798317442230915	0.001002567348157706	0.1822233141801961	0.02655741012963319	0.001002765572969075	0.001006371412043493	0.001028734896733956	0.001006288731355295	0.04171352245614984	0.00100046344962153	0.001009227067435618	0.01928107829061203	0.00100090845584907	0.001021462428814139	0.184069755759008	0.001822941072307168	0.001001213208287148	0.001002624344068625	0.001000659517544441	0.476114449619374	0.08898389908388724	0.001013883967472544	0.00100039066958964	0.02502510973117448	0.02358384090609988	0.02281007967900436	0.07921066775732945	0.08470909442902923	0.01927966476625639	0.02841404646162923	0.1109514255688954	0.1269703916226292	0.1098742309935326	0.001264452706803679	0.001283269650050326	0.00612536216506738	0.001084020788344828	0.001005114374086923	0.001001340506958758	0.001000616026622871	0.001000711511466611	0.001001000792232125	0.001003179689839664	0.06823410083534667	0.04009633214615239	0.001003013097252821	0.03703040392662584	0.04628623793787499	0.02336350247786964	0.001014809277025978	0.1052817740709429	0.001004368533040108	0.05111517438791583	0.02024783912985105	0.001015377539660861	0.001010628354845176	0.001006981121354781	0.04345960888258486	0.03735482685348974	0.03056591788423331	0.001000184341290046	0.01452574726540079	0.1180138637074432	0.001004258706697937	0.001012343927180998	0.001001969597302114	0.001000689148820868	0.001001338233860824	0.02177874364492208	-0.01057978092559407	-0.01058718684769573	0.02229815305985486	-0.003948347826313056	-0.02159866912525877	-0.004989635947960334	0.0003684594756027026	-3.996048608503943	-3.168896002353258	-0.01736178541362647	0.0511006573485707	-0.02515898384771815	-0.001462035805978	0.06629011363671852	0.2390492771676745	-0.2641482654489806	-0.01425201305218193	-0.5736982903641061	0.00274652853169464	0.03314379758291821	0.02679275581882823	0.1680918121203744	0.2076143148084432	-0.02085903546274973	-0.1187198946128178	-0.3627570262754242	0.007137963196408845	1.648440264821433	0.003904256639824086	0.01347595464733742	-0.005437744605243397	-0.02856390218175795	-0.03717086139434225	0.06836324598421364	0.009178612073298889	0.06281911484597856	0.4073386736384604	0.07141271681409715	-0.08371617935449251	0.4236658610749107	0.06604596599406748	-0.004754895933484829	-0.008540245503669681	0.03728225266754171	1.145989933094353	-1.06207343302589	-0.7675411091193234	0.09146965992330722	-0.580381840713928	-0.5393748585221217	-0.4775893077678748	-0.4231032115770838	-0.4335112172496554	-0.1851974607390989	0.1480114803961544	-0.09131242648431587	0.4326118850275755	0.3466657596769408	0.003641132057673248	0.002926619617839296	-0.2339681345966876	0.01335338514668863	0.02172617363683548	0.0831378744644673	0.0683584030079173	0.02536708881520556	0.1381386269749018	0.2042319079279617	-0.4607260756479382	-0.2457678428434368	-0.1418263581710687	-0.9320754496774912	-0.3053087345908652	0.0187270173851807	0.001907818729668964	-0.08361598932349196	0.1763904368393814	0.1520726841148731	-0.2123348719047623	-0.6612271019430073	-0.0263426995605424	-0.5231467407746451	-0.3923973061034942	0.4230333214698667	-0.1353938566549197	0.1215642901945765	-0.1621091413016808	0.2746261611958788	0.08212007980883003	-0.7358485206935115	-0.1130921602734613	-0.1062242838754278	-0.09193458417266129	-3.17560104740406e-14	1.106234759515837e-15
0.27	-0.0169290732589203	-0.03620451097574728	0.05411679327529142	0.5707908142735248	0.938960949760499	0.009032790206673632	0.3851217512976714	-0.03294183019062888	0.004712125188027222	0.05374680826454731	0.08060365480086405	-0.09409826936963082	0.004042472158707245	0.0558489417815607	-0.09428582430565689	1.023444925449145	0.1211445550326564	-1.023444925449145	-0.1211445550326507	-0.1652221991784852	-0.0963877482470399	0.01250419121186178	-0.2133473411753378	-0.07552081389600375	-0.03902422157764229	0.0919370903972703	0.1310905409488576	0.6655433857478931	0.6374820149505172	0.08323654554802513	-0.0200389007130935	0.1219048403999868	0.05547572233623043	-0.3393803191494133	0.2845855255929046	-0.5581841980965815	1.243500664456572	-0.008063800269160407	0.01085915396371039	2.464258655969485	0.7024058745435824	-0.5293228304187747	-1.693292833522378	-0.1149844129120096	1.098500427182114	-0.08096889295512426	-0.186859825793472	0.5149671345385208	-3.433713147998851	-1.098936137394719	3.43371314799886	1.098936137394717	1.667160243045212	-0.4482086576070991	-0.1273517028416598	-1.475020465362016	0.4060986552973034	0.2532228981616664	1.849657507578503	0.5780946964190702	1.548594538239499	-0.2517716719094085	0.1240824194951918	-0.8493421171543328	-1.311733265293352	0.09466177186233674	0.001002476017685832	0.01618526262372746	0.00100209585863268	0.01757774733144672	0.001000561438716651	0.003900473572353702	0.001000896916338042	0.003854440397629664	0.001020606846407947	0.04034910292194945	0.1322200673819563	0.1256257648308696	0.1468639140687447	0.1474135157773533	0.004528977452742985	0.01083418812915695	0.005542013883434883	0.03685635929660762	0.00100763150637491	0.04404972049413339	0.001057002264138966	0.03687304207129009	0.001005707300800719	0.02915003420371382	0.001001748259108634	0.04327196225613648	0.001000953788228577	0.04908784137532319	0.001009563698625151	0.006135059636553335	0.002108981343555845	0.01916823948889467	0.3933299912690669	0.3739774007068928	0.001002586726320776	0.01869536706589006	0.1650020855007225	0.1786183658235725	0.02574179513145423	0.03658605367292329	0.001002889710286509	0.005620780069351702	0.001006396878380697	0.009760369503644206	0.004598703772560734	0.02965631810160479	0.002448871819522352	0.0281759278713271	0.04074897572589613	0.04032178421212522	0.001000507883028959	0.01290870173427948	0.001447152077759346	0.02375881186436033	0.01668525023847741	0.03422935901623558	0.001000988468141539	0.00338171898612343	0.0016116918878061	0.01923684867997691	0.1792561547988419	0.191759889276466	0.002939111881929678	0.04231930962163874	0.001001490570272891	0.003590255239472996	0.001002914985021146	0.007435823587827461	0.001000641869952762	0.01752796783265344	0.4558165475037986	0.4639452651210478	0.1003865886000772	0.1043303570021902	0.009456549084035742	0.05865596744113277	0.001000407084572882	0.0261971842479612	0.03004793912675374	0.02574221553984027	0.02836234502398242	0.02408284308050368	0.02720524345754744	0.02212032669692869	0.08407516337766216	0.07408602015613798	0.09109716101697948	0.06982571791668489	0.02044344121938148	0.02001402011117591	0.02805372274104965	0.02651947109368585	0.1169691951115569	0.1279996918974919	0.1224728922610857	0.1097835250507513	0.1054526750682501	0.09646962380381263	0.002686882125707269	0.009908997798565331	0.001738934592525262	0.03627478042139352	0.008726203570664904	0.05218645106004507	0.001054060591897853	0.03369679761423056	0.001006812323023096	0.02700172347200801	0.001019527372285553	0.00882230777680023	0.00105046977928497	0.008366715837806793	0.001000677459971607	0.01079864858091081	0.001000981758140378	0.02461409810919795	0.0010029142900022	0.02358040842925749	0.07366417433447936	0.08405819556304781	0.04278131858459889	0.04161673300198838	0.001949229557320711	0.02849849343293885	0.04556821379098144	0.04595163298099191	0.04854716063439233	0.04594712272810499	0.02339431072086369	0.05655027392403619	0.002102849228446598	0.03466449780540305	0.1082124695373797	0.09035084320959304	0.001004608520437863	0.02644160353463876	0.05377284899102318	0.03976780142523805	0.02200628585239044	0.03446694527107048	0.006410893777287228	0.01830217342496653	0.001195127367680956	0.01920880856773769	0.001029381893980806	0.06467235463849057	0.04682169755058351	0.07001243612340273	0.03567713831033361	0.02365411498668991	0.03184330066640301	0.0360603631789285	0.001001098827658317	0.0155920956392459	0.01675920649760946	0.02826707617451408	0.1121792727270693	0.08773354898555571	0.001004346548652826	0.04143380460016769	0.00792520075477094	0.04780459882092976	0.0010018944011347	0.02133910409955314	0.001000663662465763	0.02151416770915162	0.001001288709743253	0.0194736271469656	0.02212643873820925	-0.01032746359497623	-0.01048795371652061	0.02242351926217516	-0.00385634754627016	-0.02152760672313205	-0.004985558056440713	0.003277354803080577	0.001002676483108884	0.001002414521003644	0.001000449366290188	0.001000787368834591	0.001043525326835059	0.1406911786673335	0.142618243089927	0.002998926476947304	0.001011271108684353	0.001006743304550135	0.001006525239900009	0.001004418922611586	0.001002125663214714	0.001001194765400258	0.001000104114715584	0.001000373855534089	0.3739995096828618	0.001002535245028526	0.1968955288857301	0.02392580569843348	0.001002677482893966	0.001006330741961107	0.01455434266350343	0.006451916147856185	0.04237588655583541	0.001000432465801829	0.002637581964005771	0.0215226677799389	0.001000835953260315	0.00101310463723535	0.1888685897208198	0.006884081689647739	0.001001140415214491	0.001002431911519547	0.001000693732922556	0.4888853432492921	0.07544093585159353	0.001009326353043665	0.001000382852455811	0.01648648726691373	0.01542420250952651	0.01493002347181358	0.07416386215383623	0.08000327137785483	0.01633571002571441	0.02491264332636015	0.1047241769258191	0.1212049852268028	0.1014279740697226	0.006837922774023153	0.003268630405305524	0.008022584511268815	0.001044181568357836	0.001005699091320392	0.001001428242303057	0.001000634262757274	0.001000747996844352	0.001001180918337457	0.001003074679544815	0.06090082148227862	0.039905559483511	0.001002858305541484	0.02640195350594856	0.04193165731447071	0.02266268594434517	0.003151456879876878	0.1041900796347009	0.001004231062237919	0.05196613387211394	0.019941267464258	0.001009593608113479	0.00100884769293202	0.001008352259396881	0.03958564288578749	0.03759768013669419	0.02748978215111551	0.001000233358817758	0.01996230216135073	0.1109226255204041	0.0010044614058706	0.001008142707120099	0.001002271276159001	0.001000788569223394	0.001001533274898644	0.02149376968211263	-0.008796516651255719	-0.009674252707027689	0.02291698320963413	-0.004044123133049056	-0.01999659531031014	-0.005698021050323001	0.00225914507555176	-3.712097939120413	-2.783850434554686	0.07224036260317077	0.06784377812234239	0.01489878494537808	-0.009692584275141997	0.05127970978071793	0.2490057240396838	-0.2756771396513862	-0.08551662887285599	-0.3010293527807656	0.004792267134503089	0.03351562736004084	0.02887834469335787	0.1700337441679404	0.2100785128413341	-0.009368378628452315	-0.128323452318523	-0.3273816454494601	0.02136997865352756	1.576094131654598	-0.1259153485271081	0.03152033998520338	0.02201442257705684	0.4191557667322472	0.1433584249889036	0.03822960914330352	0.01499215334304259	0.1297224392170251	0.3219263108128629	-0.01015851468627857	-0.04021498898204768	0.5006950736966402	0.2794070020742337	-0.01094786997388958	-0.006357772481515553	0.04058453378179284	1.211840090779024	-1.178752403599434	-0.3970847614481959	0.08656483376559522	-0.5980455380183739	-0.5569678570456792	-0.4984462136523887	-0.3806987145085884	-0.3643578770782428	-0.1884251378707891	0.03770755938314062	-0.1094819760075694	0.3837543622286213	0.2299418057424469	0.2477261456852053	0.08732283687150778	-0.1109473132483269	0.001063838925364377	0.01127482050888057	0.07075870705752353	0.07364851741573525	0.02859781877975911	0.1185001017011331	0.04730537115559242	-0.4990161647904212	-0.1511640887999315	-0.1208074078588031	-0.9042429920141349	-0.3102703084614841	0.00381510104707101	0.1010696105183266	0.03651705241615672	0.1830942515714156	0.2554142355166987	-0.1288222845809469	-0.339764888446052	-0.01519413569106547	-0.5244661499168435	-0.3590539336469809	0.429617117456319	-0.1587601132973838	0.0567625754266714	0.03365962793146833	0.2378985232297703	0.06119046361836725	-0.4000342158596912	-0.1293928592801329	-0.1225577047447967	-0.1063976988868586	-1.961159363064086e-14	-6.228645659894176e-15
0.28	-0.02011430960300762	-0.03356114794023841	0.04842046430882301	0.5832163248597124	0.9387514471623777	0.009094998806304289	0.4084408827064815	-0.0260952194172611	-0.0002835425135691677	0.03690428131017393	0.07950341863776354	-0.08289439239329169	0.002933324872042969	0.05436173157710256	-0.08894258806829643	0.9864466972104652	0.110759986990144	-0.9864466972104653	-0.1107599869901423	-0.1484581882166496	-0.1010150440155681	0.01115542733302772	-0.2276581597810758	-0.07129925272760478	-0.03641268165035386	0.108712506933636	0.1370831000578662	0.6811811121487273	0.6345742220753772	0.08464061905765527	-0.02878308683794912	0.1094565066469787	0.05669633773562277	-0.2963978917804564	0.2440981635286437	-0.5816257762806609	1.241944594843424	-0.03378310350103559	0.001738763479712539	2.195453410515852	0.6659355749112873	-0.4673199089386189	-1.674728999329935	-0.1052377149758195	1.141614442704177	-0.1418215115480001	-0.1109943123719617	0.5541755804057594	-3.961919996307349	-0.9728092244911711	3.961919996307349	0.972809224491171	1.684942470788034	-0.4766903559693483	-0.1417253289658553	-1.38707030776766	0.4382425665315574	0.2662344660250018	1.48854261041866	0.6252330735443097	1.577074193469407	-0.3317723825724863	0.1495719096743336	-0.8967590176456849	-1.177591870403851	0.1500483337884521	0.001002608291015517	0.01661595999663658	0.001002311591302758	0.01821341075357545	0.00100050865054345	0.003918949155033272	0.001000835212040309	0.003773034896698934	0.001039252185197691	0.04086553867147018	0.1364264175791322	0.127982853052321	0.1448902002380983	0.1445817219379074	0.003260604843340984	0.009743210065306207	0.003372498985708127	0.03456815072550911	0.001007053693195222	0.04411017082402502	0.001032807268639722	0.03724057969690663	0.001004951311842687	0.02945103010107284	0.001002018029890374	0.04498652568904038	0.001001129671420287	0.05120929349648955	0.001005018577897675	0.006012334938651795	0.001577092016533577	0.01830891531995368	0.3861955691416363	0.3709243308429623	0.001002553010071539	0.01885790550812445	0.1801476793755286	0.1939796568079152	0.02420418062836136	0.03486056867390116	0.001002763115922741	0.005887130940713285	0.001006353724627988	0.009889831907480202	0.01304678298304	0.035421574843058	0.005876687651677815	0.03026027815301022	0.041650934709289	0.04060546082136384	0.001000462985845354	0.01310216074187371	0.002473183498395216	0.02530285753821215	0.01954593761289706	0.0371723943374439	0.001000894915321401	0.003552904563909965	0.001322053210961471	0.01890888899483745	0.1838515436191866	0.1971444454379687	0.006229463333803364	0.04569693149422147	0.001001302026357139	0.003489441124901913	0.001002629093407429	0.007360044612119676	0.001000676361373524	0.01796125226598903	0.4680586191524139	0.4763671320429213	0.08682544729635205	0.09209153487210407	0.005429776857709367	0.05635037927246223	0.001000393257818884	0.02714507022927615	0.02153019997217278	0.01969095740605663	0.02021113767799066	0.01844691131743812	0.01942177073116086	0.01706501525135153	0.0786684959970511	0.07037562411475323	0.08532754168868351	0.06650880871590713	0.0177370970846884	0.01797464088942812	0.0256816954504789	0.0262835907520662	0.1105897001695278	0.1267233791840586	0.1206700690518475	0.1132889802892016	0.1018514629028208	0.09806637374180756	0.006219025345528393	0.01308049904846846	0.003026413580066713	0.03740523607658904	0.008914116058933923	0.05169993238285295	0.001038156331568631	0.03368644010981709	0.001006441552735806	0.02709188614299815	0.001010860607699747	0.009585168885718507	0.001026544081774719	0.009125546831501748	0.0010007215548639	0.01105022864846754	0.001001127863214543	0.02582058341978907	0.001002961891595803	0.02452852216428327	0.06637974264446116	0.07876203581283819	0.04144010379210695	0.04051825035397258	0.001495086995247271	0.02757096862911169	0.03418573239336228	0.03687169727552433	0.04448759744932783	0.04274097204250688	0.02286863593023208	0.05640043052309994	0.003201404187531915	0.03602084210312058	0.1063162270651631	0.0913261107010143	0.001004388745902319	0.0282917476730092	0.05318873894268931	0.04278969598803772	0.02096539986821616	0.03343810328429862	0.003827857466391107	0.01591614520897773	0.00110518945261665	0.01908350857978251	0.001019667561938546	0.05948573406491343	0.04259450422759301	0.06648017893376328	0.03661036779004279	0.02786867767308509	0.02904324627600216	0.0342483488154892	0.001000696948996472	0.01620326854439849	0.01972057070277951	0.02949761977815495	0.1100507164892992	0.08983338780294557	0.00100445849367479	0.04196953748129893	0.004622869760578005	0.04500428758864754	0.001002159902123178	0.01998652311911027	0.001000751498929544	0.02022546754961172	0.001001460797541831	0.01835996726677628	0.02163284771942755	-0.008695589719008594	-0.009634559454557648	0.02296712969056227	-0.004007323021031896	-0.01996817034945949	-0.005696389893715145	0.003422703206543068	0.001002805003787275	0.001002638340038103	0.00100045304556022	0.001000754895693831	0.001070796791228	0.1445810752292516	0.141150092240098	0.00106833400632404	0.001002556005185761	0.001006203298387606	0.001006680889135126	0.001003928872652527	0.001002441675184879	0.001001409502917012	0.00100009514995665	0.001000319969843958	0.3681672751426313	0.001002503141899191	0.2115677435912646	0.02129420126723293	0.001002589392818947	0.001006290071878187	0.02807995043027319	0.01189754356435944	0.04303825065552109	0.001000401481981798	0.004265936860580027	0.02376425726926648	0.001000763450671921	0.001004746845648895	0.1936674236826315	0.01194522230698862	0.001001067622142252	0.001002239478970957	0.001000727948300667	0.5016562368792103	0.06189797261929974	0.001004768738611386	0.001000375035321569	0.007947864802652114	0.007264564112952448	0.007049967264622037	0.06911705655034384	0.07529744832668057	0.01339175528517325	0.02141124019109214	0.09849692828274355	0.115439578830976	0.09298171714591223	0.01241139284123734	0.005253991160559085	0.009919806857469977	0.001004342348371316	0.001006283808553741	0.001001515977650615	0.001000652498895641	0.001000784482222689	0.001001361044442414	0.001002969669250634	0.05356754212921139	0.03971478682086914	0.001002703513831949	0.01577350308527152	0.0375770766910674	0.02196186941082078	0.005288104482724401	0.1030983851984585	0.00100409359143892	0.05281709335631216	0.01963469579866432	0.001003809676568009	0.001007067031019484	0.001009723397438678	0.03571167688898988	0.03784053341989907	0.02441364641799852	0.00100028237634841	0.02539885705730052	0.1038313873333643	0.001004664105043914	0.001003941487060168	0.00100257295501563	0.001000887989626366	0.001001728315936508	0.0212087957193032	-0.007013252376917403	-0.008761318566359659	0.02353581335941344	-0.004139898439785118	-0.01839452149536154	-0.006406406152685667	0.00414983067550114	-3.410194010867147	-2.446823832283234	-0.01568956776784326	0.0542293077783212	-0.02443571285286505	-0.004321592543524787	0.05515506696758628	0.2151018701188439	-0.2913767511145203	-0.127858531732763	-0.1822627506887836	0.007389757468220517	0.04121278589010949	0.03139221502597422	0.1730595956458617	0.2145457514934183	-0.01863632878444101	-0.02466425575531145	-0.2814775398767853	0.006244852924068229	1.494647278559716	-0.2118709907946128	0.01618685606912232	-0.005239648142091912	0.70729961074285	0.2634364153432379	0.02058766078533734	0.02427843888839923	0.1755788819499648	0.2727141145255322	0.07162070551972315	-0.0311095790921558	0.5759145330621279	0.3767872393039575	-0.007629774724055002	-0.009722567304056469	0.04650946048259804	1.27150190262276	-1.26372815206723	-0.07151376398660148	0.1072828334738522	-0.6115054594204824	-0.5693500235687968	-0.5112786666474068	-0.365997749036119	-0.2997878483111211	-0.225010284774401	-0.08734108092594126	-0.1494063749142792	0.3138246546669961	0.08464624786592005	0.3655266932741204	0.1321781421646349	0.01395759175134938	-0.001517266313620844	0.007944562948310429	0.08650030974097882	0.07795349122330332	0.01969612392694038	0.1275840372113848	0.1927050841475631	-0.5647976915188098	-0.07092686201300123	-0.05767937196710851	-0.9188108720298789	-0.3341054179302371	-0.03832117442364799	0.1641928183660946	0.1589137162098574	0.1863618780636959	0.3470064550672274	-0.08327339587752061	-0.1612683707180827	-0.01102991946428364	-0.5102724459525938	-0.3517348929041715	0.4087143210969154	-0.2079460372833421	0.08017423459326169	0.2090532319236904	0.1782489112446722	0.04709516564409771	-0.1791896545220706	-0.1402092925149283	-0.1344405674731865	-0.1154289698621769	-5.067703886703069e-15	-1.826226691964743e-14
0.29	-0.02286843461489711	-0.03131531408273035	0.04245514684469055	0.5956350875311983	0.9382839291581959	0.009073707635680247	0.4290075581326475	-0.01965099708394129	-0.004632476156769536	0.02032485299921099	0.07848850407466518	-0.07125686137038655	0.00122218065591871	0.05360501763443551	-0.08318114491986295	0.9443180959278109	0.1018379588404125	-0.9443180959278092	-0.1018379588404058	-0.1315342486269336	-0.1059062949347012	0.009689105592450219	-0.2412221720972826	-0.06679333244104502	-0.03373832994263654	0.1214434055628349	0.1437425056218315	0.6970479661862893	0.6311957120450141	0.08599051040888057	-0.0379080467286043	0.09823965588208368	0.05849862812134662	-0.2560269941426162	0.2048632320864139	-0.612019156296417	1.242104625642728	-0.05980697294993897	-0.005715871563011407	1.918595330630593	0.6207632873586193	-0.4026674322562667	-1.638256144914014	-0.09749943366695821	1.1849823783847	-0.1980926241817732	-0.04111023288584683	0.5985873061454331	-4.458920333911479	-0.8080065057557958	4.45892033391148	0.8080065057557927	1.699778692745867	-0.5005952920715321	-0.1506428754240546	-1.326769899882806	0.4617211876838518	0.2688468768953436	1.063865957396348	0.7118829012537781	1.592489544166983	-0.3414074523999363	0.1178935412215518	-0.9248739977953118	-1.063693551776906	0.2095705228973712	0.001002731468944734	0.01703302167042537	0.00100252992899587	0.018846546266415	0.001000478936698201	0.003934713144101015	0.001000790661638405	0.003688098497265868	0.001752564642424862	0.04189587096530155	0.1394723524344085	0.1296522306609502	0.143416585034337	0.1415700187095615	0.002181386263823012	0.008810942869225678	0.002215208380837064	0.0331437925815898	0.001006515950820773	0.04419632752734991	0.001020073116671553	0.03765008298224299	0.001004386698442792	0.02977921059273581	0.001002391444427009	0.04673508655368289	0.001001302162395021	0.05338297313947919	0.001002605216643678	0.005902231425660169	0.001294693602812828	0.01772862512284968	0.3802789208789547	0.3688580469113494	0.001002525619410778	0.01900819350928441	0.1951737721407781	0.2089114379896853	0.02121353807470331	0.03179391752298465	0.001002669663965528	0.006163247609330107	0.001006320947211701	0.01001234303481389	0.02302321022041342	0.04261182965445146	0.01171467753010618	0.03392532539001284	0.04197261702686503	0.04041096665661033	0.001000428429027058	0.01338728439443008	0.005452551527376307	0.02865115544328326	0.02187575415036705	0.03954532395212464	0.001000818301144561	0.003750466565865493	0.001166553377652673	0.01869898313234368	0.1887247075492718	0.2033134639160322	0.01040566668096747	0.04981835841402955	0.001001173742727461	0.00338432287781338	0.001002405646661452	0.007278013755016226	0.001000713956309464	0.01846702192292196	0.4809145089821507	0.4893813997797015	0.07478241712682308	0.07988390809673228	0.003275783004796408	0.05591901440381225	0.00100038454931162	0.02818667202432423	0.01418944859125103	0.01436774201475239	0.01324551119129452	0.01352031390564913	0.01274947860870678	0.01266449655299629	0.07312573174805005	0.06665349396185503	0.07981422349754574	0.06358004756313319	0.01419993422325683	0.01530799089414941	0.02271858443940931	0.02508349749855973	0.104681323449875	0.125524930188768	0.1184573746969534	0.1163872411894101	0.09859195222904658	0.09903142662643233	0.01101200267367086	0.01743241675445469	0.006266124103273116	0.04025565088104804	0.01002544870568747	0.05202911989375102	0.001029271683647215	0.03364728530036495	0.001006800839446472	0.02712500242603776	0.001006424538416318	0.01039108497762304	0.00101390847000809	0.009918804333075709	0.001000758249958637	0.0112706684365775	0.001001348893138561	0.0269550352067189	0.001037159425846293	0.02547213444100825	0.05915052452016288	0.07312264469805931	0.04085874672734637	0.04010685236232542	0.001253946190700384	0.02687085744741005	0.02404617068920459	0.02851557832258711	0.04018168202948781	0.03938226663542607	0.02296421792848078	0.05638535395051089	0.004382908790807653	0.03737101906885123	0.1078333633169681	0.09482206477377626	0.001004261187774066	0.03014352004894642	0.05555312479568553	0.048123276590109	0.02049342778289808	0.03295198481882953	0.002449803820062825	0.01475270332440348	0.001057159583696612	0.01899045595391078	0.001015126130944442	0.05445035119594423	0.03884358718562745	0.06334928284341501	0.03703272475863553	0.03175266381029192	0.02628538349727389	0.03234625195208963	0.001000523639870433	0.01664664901057937	0.02448917047580235	0.03221282609050739	0.1072319088001048	0.09192613044920739	0.00100473591406639	0.04234849247254283	0.002859070614403278	0.04362208340024597	0.00100243538067006	0.01854069816485209	0.001000841854854299	0.01883298402134262	0.001001638159893297	0.01716227574993719	0.02189427977263946	-0.006825212139461702	-0.008682409903168958	0.0234139434128989	-0.002938306114870903	-0.01836016859309224	-0.006289720610286861	0.004007713542488803	0.001002905898078798	0.001002857667917284	0.001000443757709943	0.001000735334213017	0.003702039633888159	0.1436600282427579	0.1411520781756482	0.001035810127159152	0.001002214434265215	0.001005747369949034	0.001006937292779571	0.00100368933020983	0.001003066336707175	0.00100154272629296	0.0010000924353237	0.001000297126540325	0.3672777185676451	0.001002492015041215	0.2277331289135709	0.01493147073291957	0.001002558042616103	0.00100628409828862	0.03911459804962261	0.02311738532588543	0.04177147321835225	0.001000384839424295	0.01224963120653233	0.02507483283356636	0.001000717521141954	0.00100442932323896	0.1995995472562704	0.01734719274280111	0.001001017075974165	0.001002116958985212	0.001000774343684979	0.5176656673010889	0.05599526634727357	0.001004695277552943	0.001000375868516433	0.00447591205515516	0.004133180379537541	0.004026584289213686	0.06301906525893398	0.06997716991924517	0.007708801720456502	0.01764284539251116	0.09435931606270387	0.1150425862157001	0.09495238558926947	0.01930231934805644	0.01343817703480267	0.0123191551458288	0.001033292796915339	0.001007928552468673	0.001002054931831755	0.001000847246722998	0.001000806552333192	0.001001763245932434	0.001131790808767712	0.04689725946643292	0.04055330921890445	0.001002567596674537	0.009537626237862593	0.03286345999650672	0.02401632054343621	0.005909787696199307	0.1159610985095152	0.00100415792526189	0.06334151639973762	0.0202497525385831	0.001003550096242992	0.001007240013724758	0.001010971931135081	0.03324627152731351	0.03726160803055748	0.02205126909499097	0.001000394814597313	0.03360861918256208	0.1026835105556544	0.001005329646250309	0.001003692273223305	0.001002848222056827	0.001000976408998171	0.001001902622412271	0.02270409906852039	-0.004804402369950286	-0.007667133421227706	0.02376326117802393	-0.000908015348778456	-0.01672468451490954	-0.006789702892939576	0.004479030172024529	-3.155737152277283	-2.180846036978038	0.07024715504275932	0.06773943940717428	0.01462314479286086	-0.01075672786942596	0.1448239576700224	0.112049278761263	-0.3090180033765025	-0.06476271351867527	-0.1114438325543408	0.009817242676644321	0.04139566615544688	0.03419450153788839	0.1769901208152166	0.2207263689310129	-0.00683678997132413	-0.07068500828530816	-0.1269522344613717	0.01917386892916776	1.492136202849263	-0.3930142626013711	0.03357945180430436	0.0209025532914832	0.7340181327356822	0.4634122732488185	-0.05560436904794866	0.03295823976241712	0.4708996532485766	0.2060990169395166	-0.006138268824508707	-0.01428767882676018	0.656496764022101	0.4407936159412013	-0.01210078986730657	-0.00751693410837365	0.05488151029785059	1.333863667523448	-1.159357133766596	-0.007947872917791391	0.104796752282586	-0.4594200155155924	-0.4220269709856981	-0.3757485881417607	-0.3797340639037298	-0.2871033376262914	-0.3077266252886385	-0.1551811413989194	-0.09325412027409878	0.306751519241389	0.1216881261883877	0.4937050889615396	0.4171712173592115	0.05475372508332807	-0.005345652132707327	-9.585057504050181e-05	0.07896628353992388	0.08186915436793028	0.02245167327197763	0.1038317651511616	0.04403903199166961	-0.5667127937539549	-0.01180624016630227	-0.07279159587901586	-0.76085084753682	-0.3402999756520086	0.03441422274813347	0.1100896660896256	0.5373991964215635	0.1830938670959924	0.7179309577833688	-0.01829906181711068	-0.0767328303037723	-0.007965594388390207	-0.4950653196919828	-0.2801906859244052	0.3643037113674527	-0.1784656569811292	0.02106164992378411	0.331724502739971	0.2359148350472135	0.02993619654294537	-0.09772355432928528	-0.1480220536863255	-0.143250252344383	-0.1231869077350883	1.893078526167066e-14	-2.23389570819857e-14
0.3	-0.02526684715671096	-0.0294679908160872	0.03616845238793563	0.608064351096275	0.9375535781912153	0.008986303895710321	0.4468270624373422	-0.01372286575803067	-0.008340903409750517	0.004197168770920712	0.07755834524402634	-0.0592129324954232	-0.000982233461468253	0.05352429178475099	-0.07696135680808076	0.8973658890584829	0.09467165486900668	-0.8973658890584822	-0.09467165486900513	-0.114463949449917	-0.1110076591412562	0.00816049269906423	-0.2542143126669228	-0.06208923503590688	-0.03103152408492068	0.1301144029210631	0.1514254553230695	0.7129547616345472	0.627796516449371	0.08694823349509048	-0.04721338754004314	0.08822433022740372	0.06087096378440719	-0.2252553977635739	0.1643960453549555	-0.6459011748054976	1.244044773561598	-0.08634969606933665	-0.0114837503894642	1.646019186223008	0.5627173734294323	-0.339218630891394	-1.58438018279603	-0.08828656848852752	1.222894013116036	-0.2404754917777936	0.0242033062083966	0.6458445730752357	-4.926641113642153	-0.6216643888259683	4.926641113642153	0.6216643888259682	1.714214388248173	-0.5187130134537744	-0.1541835595275954	-1.272695958454352	0.4778779902472077	0.2727252960246719	0.6765623562248129	0.8299419010014809	1.585062475608466	-0.3359094956286264	0.07113825667131958	-0.9328352018026722	-0.9372868483608968	0.2640573892556961	0.001002843499266019	0.01744380814756224	0.001002748761900652	0.01947503243400358	0.001000459441011918	0.003952104733189354	0.001000758612074094	0.003596079528792981	0.003420972922132153	0.04364026914234598	0.1409144785958871	0.130089351170625	0.1425306543133718	0.1384402796939404	0.001622742341930449	0.008324599674379041	0.001633211144614876	0.03216257498535367	0.001006019135342383	0.04430602886716935	0.001013837056886177	0.03808264891961021	0.001003984701859106	0.03013393249645125	0.001002890545837064	0.04853307897587604	0.001001455009512762	0.05563454471160812	0.001001397780444973	0.005806550816055731	0.001153348020327113	0.01730939066190371	0.3759692502365943	0.3684818263934587	0.001002506364736944	0.01914860531903774	0.210384723502493	0.2238309257659932	0.01657343198549621	0.02716918295762642	0.001002607278549543	0.006449579459628323	0.001006301578284029	0.01013109656667105	0.03332332295040007	0.0501672731217751	0.02010075787503237	0.03940530844179097	0.04155648205025031	0.03957101593416996	0.001000402833914189	0.01376556449991134	0.01088067360599839	0.0342572296868805	0.02370660558965518	0.04137891884693502	0.001000757037075677	0.003949539913342159	0.001088620950516604	0.01855481369067887	0.1939719979979489	0.2102465327478302	0.01514786302264487	0.05437871323877053	0.001001084347617642	0.003273287024098582	0.001002232688790905	0.007193039330040267	0.001000755953710465	0.01906362325981679	0.4946664945621594	0.503094645849184	0.06524332780303341	0.06927319358158959	0.002187268968529025	0.05632764855069105	0.001000380614084728	0.02931618980984419	0.008648818206536122	0.01037690916226047	0.008075325570853602	0.009885221653738303	0.007790013434589803	0.009411573186161449	0.06728834382026742	0.06275482718941269	0.07433904410407502	0.06074396285572687	0.009586358592558273	0.01183197016347872	0.01935110026398211	0.02312989649155598	0.09947260962957875	0.1247988828559034	0.1169890509023793	0.119442490551376	0.09754092737225133	0.1007666122081679	0.01678436208463083	0.02273156564831318	0.01191764219636705	0.04533398839629223	0.01176637074994526	0.05285248317762101	0.001039312850524225	0.03359888793604494	0.001007803174135334	0.02711447824679802	0.001004477192154462	0.01125016205449918	0.001007690895769176	0.01078635282437962	0.001000787628815818	0.01146045890541344	0.001001660554868819	0.02798772762227605	0.001118682487025827	0.02636973602012842	0.05208981236877736	0.06735513469135619	0.04093714685655041	0.04027305547365838	0.001133217879656583	0.02630616208164921	0.01560921922409392	0.02148592174514052	0.03565279245232309	0.03588168628601388	0.02399897378196093	0.05707088223490578	0.005283837367631987	0.03830757725111317	0.1140774970363572	0.102016536591028	0.001004229623934181	0.03193565041431012	0.06158815368471666	0.05711274099242281	0.02054518936686027	0.03298514675594673	0.001756069555904015	0.01427523212070403	0.001033237145037211	0.01891649692604821	0.001013481046184988	0.04961920383402194	0.03567049236050428	0.06076143800003445	0.03698600939060825	0.03507916800086733	0.02370310588710907	0.03055918924411825	0.001000493277397213	0.01687569736849611	0.0308521761544522	0.03608683927682473	0.1051043223835566	0.09446398884469433	0.001005207492098511	0.04259306869091784	0.00196942657782541	0.04304036907851228	0.001002710753252897	0.01704475493836977	0.001000931241990778	0.01737658021945093	0.001001813993463745	0.01591467762747598	0.0229782926898549	-0.00472918627496802	-0.00763556995595143	0.02371451319941812	-0.0004273784188127432	-0.01671094335400185	-0.006743028675980075	0.004422183318819507	0.001003006792369103	0.0010030769957947	0.001000434469859939	0.00100071577273233	0.006333282476549005	0.1427389812562643	0.1411540641111983	0.001003286247996755	0.0010018728633428	0.001005291441511113	0.001007193696423659	0.001003449787768098	0.001003690998228797	0.001001675949668707	0.001000089720688235	0.001000274283235802	0.3663881619926588	0.001002480888183014	0.2438985142358774	0.008568740198606021	0.001002526692413167	0.001006278124698553	0.05014924566897287	0.03433722708741065	0.0405046957811835	0.001000368196866414	0.02023332555248415	0.02638540839786604	0.001000671591612485	0.001004111800820275	0.2055316708299093	0.02274916317861383	0.001000966529806358	0.001001994438999613	0.001000820739068954	0.5336750977229675	0.05009256007524707	0.001004621816493782	0.001000376701710844	0.001003959307659629	0.001001796646127954	0.001003201313807722	0.05692107396752538	0.06465689151181002	0.002025848155740254	0.01387445059393097	0.09022170384266419	0.1146455936004242	0.09692305403262683	0.02619324585487148	0.02162236290904314	0.01471850343418753	0.001062243245459666	0.001009573296382246	0.001002593886012269	0.001001041994552401	0.001000828622443876	0.001002165447422843	0.001260611948286247	0.0402269768036552	0.04139183161693927	0.001002431679516242	0.003301749390453208	0.02814984330194711	0.02607077167605085	0.00653147090967388	0.1288238118205718	0.001004222259087678	0.07386593944316287	0.02086480927850109	0.001003290515918326	0.001007412996432059	0.001012220464831274	0.03078086616563631	0.03668268264121622	0.01968889177198417	0.00100050725285188	0.04181838130782362	0.1015356337779448	0.001005995187456673	0.001003443059386732	0.001003123489097749	0.001001064828370544	0.00100207692888813	0.02419940241773759	-0.002595552362983204	-0.006572948276095757	0.02399070899663442	0.002323867742228269	-0.01505484753445756	-0.00717299963319352	0.004808229668547788	-2.995113197084395	-1.995091570874076	-0.01694460712586292	0.05329943872072617	-0.02411019287177621	-0.005738106350510043	0.1979682436153984	-0.03134954967201916	-0.3149839085694474	-0.0386737314735003	-0.09363464114074302	0.01209868476932854	0.04582531629923927	0.03670049743722401	0.1829459071421255	0.230124137317502	-0.015751748109105	0.007546891481612225	0.05653514287269937	0.004269614633249931	1.492188597466905	-0.5234876736824289	0.01822989238811406	-0.005991167266659206	0.7803373419301314	0.6264235782956968	-0.1085036507516094	0.04290972947315529	0.6271341496571201	0.1648471705641624	0.0719229746079223	-0.01796229684864696	0.7287246038097098	0.4645728202964471	-0.00881329604758292	-0.01031128088600847	0.06467579647422675	1.411297569163526	-0.9443457000209874	0.09648603912664176	0.1248660315660221	-0.345028951656448	-0.3110489916001731	-0.2817596003432442	-0.4013050729511193	-0.281252559237711	-0.3868844318553041	-0.2380426316320994	-0.054926042437432	0.3052223470188096	0.2386727872883756	0.5549729308308723	0.5777626843083234	0.1127927463454212	-0.003365777288177409	-0.0007835295091719288	0.09713250673255287	0.09281168916823886	0.01356626006890906	0.1072321629294394	0.1835029446382632	-0.5904214699106088	0.04459335858369406	-0.03059620875604079	-0.653518396938867	-0.3624804064101138	0.1017997969726718	0.0814690616722985	0.8986172651077623	0.174433475943556	1.078183215114594	0.02058268464012198	-0.02407423454821316	-0.007211199102742633	-0.4694253445483372	-0.2431246435176783	0.2972179317675286	-0.1849392062035393	0.03730781294100836	0.4408146067176184	0.2672720610912341	0.02021941106953655	-0.01909168120109789	-0.1502329469623119	-0.1472246221976423	-0.1254102909878159	5.553540694929186e-14	-1.580640578110423e-14
0.31	-0.0274265400385805	-0.02799937872373117	0.02951802161626891	0.6205226897612384	0.9365551221829402	0.008850441337328145	0.4619637347674798	-0.008415172620508412	-0.01146018658581671	-0.01130613436005399	0.07668971770314946	-0.04682953686316349	-0.003514691513445101	0.054034809461654	-0.07024625434799615	0.8458335669919289	0.08943412112450301	-0.8458335669919257	-0.08943412112450035	-0.09724741926961482	-0.1162524779662618	0.00662311055356594	-0.2666530550459751	-0.05726161348722292	-0.02826289226158932	0.1354348606200065	0.160422175574214	0.7286522698438954	0.6244124804957063	0.0874951177445701	-0.05643452999757304	0.07944147223045112	0.06375664083875067	-0.207095496249351	0.1289917236691292	-0.6823986097655648	1.248051581699734	-0.1132296810627402	-0.01555139956578002	1.38143937641085	0.4974011095293084	-0.2820497649334198	-1.518548916576856	-0.08494884990998475	1.248078607341039	-0.2646261655157827	0.07715734043930859	0.6952911806058868	-5.37661610850624	-0.4300775382082033	5.376616108506234	0.4300775382082028	1.729166666357785	-0.5291379475944417	-0.1524092210944983	-1.213342995512527	0.4866226485453456	0.2816625094948366	0.4024215184293705	0.9679520267982515	1.551215850496749	-0.3444934583598818	0.04980060630876459	-0.9056743852957335	-0.8201443677966558	0.3115488632351818	0.001002886598536076	0.01783464466198565	0.001002858138307576	0.02008933221245691	0.00100044197459158	0.003967766896093899	0.001000732443199467	0.003507278884501746	0.006247505684396935	0.04622409690146229	0.1418260512991076	0.1292756108578104	0.1417472463566505	0.1351857810111844	0.001319387745835462	0.008053326900764341	0.001324047059198295	0.03135523083200007	0.00100556608543411	0.04443671643952608	0.001010655134731088	0.03853138639119915	0.001003695137748535	0.03050876253907615	0.001003654721547103	0.05039593706077565	0.001008819138411692	0.05799658534686254	0.001000757864816582	0.005722353895075798	0.001078353137038367	0.01700999532957689	0.3751265879697414	0.3706989438159849	0.001002476188771624	0.01927561356011199	0.2246977607256651	0.2381255177766023	0.01176778668596128	0.02241360663541325	0.001002564483029699	0.006740257637045127	0.001006245537097149	0.01024241647170647	0.04293767759556202	0.0577633880175568	0.02853354370996107	0.04563674758779304	0.04027195440560103	0.0381037872174213	0.001000384270087058	0.01422496961608043	0.01754711255178294	0.04081526028695467	0.02485195470425095	0.04252455898767239	0.001000707786533811	0.004163450944566559	0.001047133135721914	0.01844074511020447	0.2000017856720986	0.2179049120959045	0.02001825499792919	0.05897720021501986	0.001001014475634781	0.003166120573816347	0.001002087490058257	0.007106172105862544	0.001000810676546492	0.0197639028131292	0.5097679158435469	0.5176087646661041	0.05664803192515966	0.06016795895725953	0.001608835665770904	0.05723614700011658	0.001000380300837309	0.03053390820905462	0.004945196649129124	0.007691001401100949	0.004645610178451841	0.007459879571776394	0.004497843962648585	0.007239243612446309	0.06078065764594715	0.05831326509150822	0.06842020341721884	0.05765332514508344	0.005795724326197944	0.008952858326218574	0.01603889085273279	0.02084671678839348	0.09430584621047924	0.1238999516449706	0.117324411203205	0.1225397111337078	0.09879150636715078	0.1036136243368536	0.02335846954720985	0.02879846404754327	0.01914885008649507	0.05191354151043037	0.01327518546372872	0.05374692077844708	0.001049893188664338	0.03354418726615462	0.001008720907501449	0.02708512159031591	0.001003576722096701	0.01215646618861108	0.001004451263290707	0.01188513159582932	0.001000821421032982	0.01161806732246841	0.001002103144485459	0.02890700195124118	0.007075041771763524	0.03342480323055411	0.04511187940381403	0.06137973700914254	0.04105535476321773	0.04059263476706648	0.001069168391468922	0.025830805970886	0.0094124922061312	0.01620013339917454	0.03090580469116	0.03219506418266008	0.02475767649741805	0.0577516703795652	0.005493069599279431	0.03866639675167491	0.1206284579566063	0.1101048651030524	0.001004299710531641	0.03360948616678289	0.06837878481941624	0.06806618184345146	0.02092664546498421	0.03335754005040982	0.001387530937206065	0.0141018406818484	0.001020902367491365	0.01885351159775646	0.001012842656156047	0.0450368848026936	0.03277690710539888	0.05842904716375503	0.03661771256337901	0.03777890107546034	0.02131566036344067	0.02889954506808417	0.001000503611993183	0.01702354615083976	0.03735320607398924	0.0404745814038923	0.1048689028762899	0.09719614167538028	0.001005668934291011	0.04274068671436027	0.001496688328133758	0.04284594727242599	0.001002988129598662	0.01553415732401236	0.001001019763849585	0.01588977297451592	0.001001987852140585	0.01464607537132359	0.02470321033073979	-0.002501917026468888	-0.006580009155043317	0.02405665061507183	0.003054310459850087	-0.0149899572442724	-0.007040642436307323	0.004708742122518151	0.001002867705633856	0.001002883097744206	0.001000414768414814	0.001000696273261654	0.01168667222207159	0.1436386271733411	0.1400180926944562	0.001002965693703339	0.001001563501340182	0.001004928060457798	0.001007470556399197	0.001003346419641823	0.001005092144584265	0.001029010758634851	0.001000093789053264	0.001000271985426856	0.379583115821466	0.001002414239475003	0.2547934810136346	0.004788396385199128	0.001002514239399418	0.001006110299024526	0.05777507264061552	0.04119326065284355	0.03723776605964963	0.001000362205360503	0.02871412448997712	0.02593694766549673	0.001000643792307458	0.001003807098858137	0.2143229761596445	0.02763610723792743	0.001000920806529089	0.001001887267799048	0.001000907293981129	0.5544202892229571	0.04211051735704158	0.001004868685649933	0.001000382744177979	0.001003287961222185	0.001001378538568885	0.001002520858572499	0.04869731515454233	0.0573587304832944	0.00151514493535982	0.01111306976160192	0.08448454065646593	0.12056499413231	0.103654627379431	0.03448494068601968	0.03170677941697288	0.01507336365004482	0.001059773617068265	0.001009762875216825	0.001002678315791265	0.001001111810294533	0.001000880248189009	0.001002900718061055	0.02358922722428218	0.03351807923670015	0.04102819206430931	0.001002535381541899	0.002154012555724273	0.02303561893134604	0.02522343533728444	0.005021209412122698	0.1312595790170394	0.001004499889297871	0.079755269602762	0.02176672893963241	0.001003019161523231	0.001008616023952091	0.001012142577172925	0.02823041937058986	0.03575990121169465	0.01774157313250667	0.001000520385901739	0.04756605334831332	0.1071395866379818	0.001006279415870317	0.001003194537360192	0.00100340649205033	0.001001151700103849	0.001002246497157496	0.02683117430202634	-0.0001997395087583784	-0.005530097057293255	0.02445154132547557	0.007120353512610322	-0.01321705890239482	-0.007232370439125628	0.004915710889393221	-2.926028315126613	-1.865963447467336	0.06711098328504579	0.06554373643743945	0.01445280613238445	-0.01056927692823624	0.3113100076500684	-0.1201312852946509	-0.333889198464445	-0.01818434626937978	-0.07223448195074886	0.01397992683643914	0.04420505031156338	0.03805004663699287	0.1896790339270106	0.2423393514689403	-0.004667366265661798	-0.04740262396898971	0.4012885304777721	0.01674679298665337	1.366433786914186	-0.4384732245034397	0.03426647620602168	0.01965831734770065	0.7393936118139901	0.6169159228980918	-0.1814122737702091	0.04826494239538865	0.6827436642098806	0.07023381875745345	-0.004741609290648326	-0.007751613414201456	0.8030821365564501	0.4551515655454701	-0.0117082069517043	-0.007901363465176716	0.07503736057899286	1.499836190906159	-0.8813163509213756	0.09266414180829997	0.121232304205561	-0.1973983522553464	-0.1784913897870167	-0.1582421822156323	-0.4845408988660521	-0.3372104866320414	-0.2078930054861819	-0.2229316185955166	-0.1260455339133038	0.326742458687748	0.3348642062993596	0.6508317981539575	0.7297841537726147	0.06852156327880113	-0.007450401436046028	-0.004790383341803679	0.09467123996624478	0.1260387708832028	0.01603045411854586	0.08069005972321693	1.163169339963219	-0.6066821602790535	0.02241206347416833	-0.05451072352043405	-0.4143600473594764	-0.3763817526463816	0.03887799776067535	-0.004653041447800456	0.7222345368523286	0.1597098209485033	1.114287808265044	0.05236438941212718	-0.009735927892185539	-0.00567763590005011	-0.4468286527850839	-0.2249308959910205	0.2408305759321988	-0.1523616219498745	0.0009451604601494981	0.4328603112565769	0.2886884749387287	0.009179369668666318	-0.0140832712028581	-0.1518452773896521	-0.1501967798150864	-0.1281608213543266	5.790152136233713e-14	-1.06808773717515e-14
0.32	-0.02941700343445926	-0.02689484933148633	0.0225562075879305	0.6330339551755712	0.9352912210606789	0.008678023138654614	0.4744583318976724	-0.003803246458410281	-0.01393013392059106	-0.02621917902412866	0.07586917004144809	-0.03436549046848608	-0.006246957709526388	0.05505258081872465	-0.06309322796266295	0.7898977107116133	0.08598540054216733	-0.7898977107116125	-0.08598540054216786	-0.07987911575184864	-0.1215681620140586	0.005129981246731971	-0.2784469821403103	-0.05237725548393265	-0.02538504507796989	0.1384606799869497	0.1707554934104578	0.7439146123291943	0.6208347320170511	0.08817548588293578	-0.06521249715778361	0.07180425053612938	0.06707135788157033	-0.1914095005660972	0.09157950533115339	-0.708177826139575	1.254630123435483	-0.1394387188612211	-0.01879487844773515	1.117604146236344	0.4235639783462385	-0.2093514626276669	-1.466328489417218	-0.078670592657357	1.239024165599579	-0.2804371205759748	0.1256540422250272	0.7334293581245525	-5.807347956394362	-0.2639017563920475	5.807347956394362	0.2639017563920474	1.744569055740998	-0.5328860580120635	-0.1453329917947737	-1.143732901510947	0.4892252811684237	0.2945683680822551	0.2176346898243461	1.097261418023027	1.49802933079845	-0.3746520006268583	0.0978350344486955	-0.8442001423388135	-0.7081595878347555	0.3498653869509637	0.001002838558574412	0.01822600927850422	0.001002815800664401	0.02070557155207136	0.001000423390030969	0.003985364469199901	0.001000709610730021	0.003413748901825517	0.01030391110997651	0.04971672328423098	0.1427318008752559	0.1279120700166521	0.1408216983595783	0.1318030283149976	0.001167387884525029	0.007908842288915391	0.001169140695543079	0.03062987949799506	0.001005157892067261	0.04458444934658683	0.001009203437268713	0.0389724073717443	0.001003498718524374	0.03089062414017351	0.001004737542053107	0.05232772613613842	0.001026173231292981	0.06048243897568121	0.001000440104899258	0.005641608887142889	0.001040859110115496	0.01676180486213341	0.3788323078288336	0.3767956007799504	0.00100242776715042	0.01939583636678274	0.2375715297914348	0.2511536811494576	0.007423746455264986	0.01818280579268637	0.00100253686639469	0.007022123645801283	0.001006133575631264	0.01035232629482369	0.05148311172324854	0.06496530484980716	0.03609793913490403	0.05168466033961574	0.03805938046966848	0.03601336683532477	0.001000371995632659	0.0147167363205142	0.02500414452121091	0.04787753684813858	0.02523291995853015	0.04290265444570816	0.00100066926704307	0.004342690908819566	0.001026242794288561	0.01834177751977507	0.2070229300767667	0.2263107928939704	0.02485339955285512	0.06348228436157136	0.001000956684157617	0.003057358626220645	0.001001961314688611	0.007018228070346795	0.001000881323534244	0.02055751539920572	0.526491507050674	0.5332575696010114	0.04821094777905398	0.05155456404164303	0.001319018982617441	0.05832994120792052	0.001000383167063823	0.03179192901252894	0.003058520144132156	0.006324027083639419	0.002900990588342224	0.006225954558172877	0.002824214224039312	0.00613601218561079	0.05342548709992953	0.05311333816727046	0.06182819460953719	0.05399304304825259	0.003608183570479566	0.007295008655911602	0.01297507137248844	0.01858449792768258	0.08885484085457744	0.1222542654942984	0.1199646666692588	0.1262277535099404	0.102359457704902	0.1075465876911674	0.03067183329850458	0.03559670259408869	0.02765054988301297	0.05976239577674217	0.01421655014211507	0.05427145023237819	0.001053945653746447	0.03345235901239681	0.001009274382124159	0.02702461894889861	0.001003168949409543	0.01335444525138748	0.001002867171150113	0.01328902235728551	0.00100086413455122	0.01174256860328366	0.001002692148676298	0.02968287595387504	0.02093054098707818	0.04834629966982251	0.03817583839632663	0.05518100961076462	0.0409494969220518	0.04078308801068681	0.001037201099719403	0.02541523340902432	0.005641130539772385	0.01298430529580955	0.02594375795943865	0.0283232964652174	0.0247469807167899	0.05793884550615927	0.004848847220903258	0.03831555882441311	0.125434140664813	0.1165249493191828	0.001004473621203692	0.03511736976111305	0.07469919043977963	0.07943415422119862	0.02155840551237295	0.03400180284740432	0.001202866417864998	0.01409787606933981	0.001015339445314135	0.01879710882874716	0.001012484653391991	0.0406868269569557	0.03003090141832044	0.05623127263511657	0.03598921944700419	0.03985781737511099	0.01913026170820484	0.02740451694612185	0.001000515346537846	0.01706826491635599	0.04343136951377662	0.04466657535317445	0.1070865684926784	0.1004283577413212	0.001006041724856197	0.0427741596052941	0.001259734107198218	0.04287289183051803	0.001003268320511919	0.01400867536095632	0.001001107460208269	0.01437144556264139	0.001002159564460785	0.0133544479781549	0.02703269746722719	-0.0001622853741526727	-0.00553292140887228	0.02447791797285058	0.007412530599659025	-0.01319110278632079	-0.007179427560371161	0.004875915870981413	0.001002728618898044	0.001002689199693191	0.001000395066969838	0.001000676773791094	0.01704006196759432	0.1445382730904179	0.1388821212777142	0.001002645139406558	0.001001254139339384	0.00100456467940503	0.001007747416375222	0.001003243051515684	0.00100649329093418	0.001056345567601423	0.001000097857416757	0.001000269687617638	0.3927780696502736	0.001002347590766852	0.2656884477913916	0.001008052571793631	0.001002501786385497	0.001005942473350377	0.06540089961225833	0.04804929421827676	0.03397083633811596	0.001000356213854411	0.0371949234274702	0.02548848693312602	0.001000615993002999	0.001003502396895511	0.2231142814893798	0.03252305129724122	0.001000875083251976	0.001001780096598522	0.001000993848893491	0.5751654807229467	0.03412847463883594	0.001005115554805513	0.001000388786644876	0.001002616614783717	0.001000960431008177	0.00100184040333627	0.0404735563415608	0.05006056945477923	0.001004441714981444	0.008351688929273095	0.07874737747026692	0.1264843946641957	0.1103862007262351	0.04277663551716462	0.04179119592490108	0.01542822386590248	0.001057303988676767	0.001009952454050773	0.001002762745569522	0.001001181626037735	0.001000931873933903	0.001003635988692138	0.045917842500279	0.02680918166974563	0.04066455251167871	0.00100263908356836	0.00100627572099324	0.01792139456074595	0.02437609899851772	0.003510947914571581	0.133695346213507	0.001004777519508919	0.08564459976236109	0.02266864860076297	0.001002747807129656	0.001009819051475651	0.001012064689514461	0.02567997257554209	0.03483711978217326	0.01579425449302986	0.001000533518953288	0.05331372538880314	0.1127435394980185	0.001006563644284031	0.001002946015334632	0.001003689495003116	0.001001238571838535	0.001002416065427514	0.02946294618631509	0.002196073345466405	-0.004487245838490756	0.02491237365431671	0.01191683928299234	-0.01137927027033213	-0.007291741245057753	0.005023192110238762	-2.952424436442068	-1.66669817169965	-0.01683898673168414	0.05368735094983965	-0.02372311085460141	-0.006683974026754701	0.3797279683502092	-0.1413096553407774	-0.3406347112554917	-0.01331609908796082	-0.07723607726336987	0.01550775171069732	0.0442820180953651	0.03810680913179738	0.1967321052265033	0.2548867360283641	-0.01506136550213058	0.01778786446328249	0.832443051165318	0.002912527743692834	1.23890286991582	-0.4185325777857875	0.01646745863963745	-0.006273183678205989	0.7014977292237824	0.5897182994582056	-0.233141983821103	0.04938204712604501	0.7279833418815275	0.01133823403797664	0.06498876119788394	-0.01494210076481284	0.8782248938081266	0.4458922543624088	-0.009132395508897068	-0.01052664316115593	0.08334240302637849	1.638234792761385	-0.845977758277298	0.1335451908091561	0.1329265124169557	-0.08124226290812202	-0.07276557792186644	-0.06793997095913372	-0.552978038227396	-0.3951814364764074	-0.1426319984701478	-0.2338504631487165	-0.2042770303924063	0.4233867057991837	0.4558630324140318	0.701240960284277	0.8316229147350073	0.03881111696595704	-0.01079129406292514	-0.007012726493977663	0.1554674924685669	0.1538340871705832	0.006944832817906955	0.07855209765492006	1.75678879041666	-0.6350874131513347	0.01876814862800988	-0.01863949894965902	-0.2395263484231727	-0.3995095292437854	0.003077193360619011	-0.0604624238916804	0.5649684059292458	0.1412430443030069	1.161089520457637	0.0749565851484483	0.009811130708637459	-0.005894686486170054	-0.4229731074320951	-0.2162013819944462	0.1730545767761212	-0.1520159953960813	0.01668180957647705	0.401664971161279	0.3672847081428752	-0.002609615431609353	0.02518159161490404	-0.1532098167034384	-0.1535286555849677	-0.1300153183914095	6.206834815525043e-15	-7.77696405428635e-15
0.33	-0.03122845772695819	-0.02622739257504112	0.01544922750264616	0.6456253827895263	0.933771794769212	0.008473493853285979	0.4843031957382509	2.688574072676795e-06	-0.01549587364932663	-0.04076885675877061	0.07518885207994623	-0.02222096667977725	-0.009128783913634494	0.05659186043603665	-0.05567483413740646	0.7297979456423607	0.08392545900440396	-0.729797945642358	-0.08392545900440583	-0.06235691078944279	-0.1268966569360487	0.003732973478006473	-0.2894835615927815	-0.04748899758696043	-0.02236528783465503	0.1399441986017445	0.1818903048802776	0.758579432097926	0.6168387674527672	0.08978086735707562	-0.07330222665168835	0.06516502436648045	0.07098500096681624	-0.1721720166134304	0.04104571143077007	-0.7104101215507923	1.26408823220107	-0.1642409972725296	-0.02208150349553831	0.853463233308196	0.3370007885768436	-0.09818631865224757	-1.444899838186789	-0.05636052868555207	1.184070463096711	-0.2934349440704977	0.1821946380782706	0.7469518207759701	-6.20742978379532	-0.1536138730611402	6.207429783795316	0.1536138730611381	1.759052892813615	-0.5319209015127625	-0.1335306702335536	-1.062732010959794	0.4877469976248451	0.3090943762306234	0.0764235613518407	1.11682564479479	1.434432624208442	-0.4267712250782811	0.2203636064377173	-0.7681734870821553	-0.6193762774338515	0.4435507580986635	0.001002696674791631	0.01860585024713288	0.001002634279893777	0.02132347908918001	0.001000401981031482	0.003994042462977583	0.001000686606090974	0.003321133683612839	0.01424939336162533	0.05307052867527851	0.142870789234415	0.1267203654588005	0.1394579820247511	0.1287679776490848	0.001086563125627222	0.007820226319087171	0.001086841653265655	0.02991145723987244	0.001004800655444901	0.04476610334906591	0.001008385921458946	0.03939988736639928	0.001003318124522631	0.03126005517871628	0.001958796050861094	0.05499870377495952	0.01631727163827472	0.07184275274695137	0.00100027456866967	0.005554270576027557	0.001020975371985033	0.01656058103187216	0.3877341693578523	0.3878881165778103	0.001002352311777543	0.01950693370690375	0.2491554245920981	0.2632118999017646	0.004309249602493524	0.01507745062745418	0.001002515590528862	0.007266942779157898	0.00100594878298675	0.01045298286814683	0.05903305114463278	0.07167687582508271	0.04273974102120622	0.05734268701973864	0.03538594698699106	0.03382883523761728	0.001000365029445568	0.01519537447717874	0.03259474656412164	0.05503902280870408	0.02454608826801175	0.04225393382878914	0.00100063933576913	0.004473652793734471	0.001015009432107029	0.01824593872407853	0.214833339226055	0.235333669872274	0.02945570094522538	0.06775401072308088	0.001000903116551577	0.002953012022875812	0.001001842662555219	0.006928545091645544	0.001000946900684748	0.02136449316155561	0.5445826289906236	0.5505893681015974	0.04068080616282927	0.04403983318363794	0.001165177456954241	0.05951177690004084	0.001000387961401424	0.03303422551149223	0.002054116037649224	0.005607229882402667	0.001972552601001219	0.005579481075335807	0.001933594585144377	0.005553363033904396	0.04578748620422225	0.04755925329849513	0.05485014552920908	0.04988444203355836	0.002337006451287627	0.006332399125115328	0.009862005532785423	0.01608723767467532	0.08293284031876084	0.1194891964363625	0.1238561407681637	0.1309860076095187	0.1060664202805352	0.1122019469765864	0.03934261188966278	0.04368557219121245	0.0366154386703929	0.06820671491269695	0.01466791498940899	0.05447942798015176	0.001049480654200253	0.0333011213094027	0.001009444306393704	0.02692074339017716	0.001002921653631212	0.01482638269017078	0.001002039405552714	0.01497580429504742	0.001000921744305713	0.01183267328797269	0.001056171079453858	0.03033932774699042	0.03622526738309208	0.06407725985011233	0.0315067466715405	0.04899909136860401	0.04046963171753214	0.04074579624985278	0.001020364649128802	0.02508475279017615	0.003386289360418371	0.01111081219414579	0.02122873295935854	0.02461479207002563	0.02449167703568565	0.05810546552091946	0.004800854985322005	0.03835153422315497	0.1280911638257915	0.1213729666404434	0.001004784712378456	0.03641882253257742	0.07957810442041557	0.09019151222100889	0.02238051243404849	0.03486749046013025	0.00110483046007262	0.01419379668218946	0.001012325099114291	0.01874306440096855	0.00101226944146436	0.03655265505590295	0.02739696610731962	0.05413327769663498	0.03443599051571267	0.040734393369148	0.01685290199910443	0.0257559836112291	0.001000524176371619	0.01706899877644943	0.04845674046485201	0.04828715617386672	0.109969818924918	0.1041067319405491	0.001006214168426705	0.04265730245902189	0.001133958697490084	0.04305280513505391	0.001003592921935411	0.01247290035357606	0.001001208660162857	0.0128248829566999	0.00100235572034157	0.0120424368061237	0.02939725834844273	0.002235226826169004	-0.004501047876360447	0.02508779808049694	0.01147511242181693	-0.01136484009657476	-0.007244569526020074	0.004902504231549084	0.001002397064197694	0.001002239080717572	0.0010003667007997	0.001000650729507051	0.01977914701166456	0.1418101564192155	0.136064693611168	0.001002210492123734	0.001001067140512579	0.001004313992089015	0.001007355525338754	0.001003034689620817	0.004601099246553665	0.05960666079195809	0.001000106060144681	0.001000289746861256	0.4190516674128065	0.001002211343572035	0.2741437374036219	0.001004934643194391	0.001002486395308173	0.001005599098485748	0.07095796396465492	0.05277182940808808	0.03077352200836523	0.001000359105033146	0.04476628234932001	0.02230448421338677	0.00100060158292514	0.001003162587801819	0.2329660858530844	0.03654639699310198	0.001000823923169337	0.001001667648077723	0.001001033162732941	0.5977032049884516	0.02947007337550424	0.001004768826626299	0.00100039647382623	0.001002358701462439	0.001000857677034862	0.001001647427073065	0.03301597731868466	0.04271652696384819	0.001003423901343634	0.004926921901344712	0.07166478279305658	0.1322437433702728	0.1120655031182526	0.05518788409900174	0.05141836523363775	0.01493276076591789	0.001034281748864689	0.001009340832685623	0.001002581004595797	0.001001174878851824	0.001001023851223607	0.001203373675255867	0.06033600686116432	0.02107770562950426	0.03924431747181518	0.001003012903435562	0.001008410681815147	0.0142128039948324	0.0240560889248323	0.005799025996199314	0.1305640562762955	0.001005388460598214	0.08629995281145524	0.02383944334409624	0.001002744865328908	0.001008654109568052	0.00101202920287385	0.02327389738866034	0.03072752293824017	0.01309731020937258	0.001000533235268494	0.0555492372089783	0.1152254722910315	0.001006249780762525	0.001002985472679221	0.001004134829795626	0.001001377773731953	0.001002681511832867	0.03170926895936035	0.00466406181105268	-0.003480215974144367	0.02583801772908752	0.01518431275503449	-0.009527033267822827	-0.00727197411643886	0.004832542289165008	-3.027713874881363	-1.395942771892913	0.06543748886408177	0.06600748921138155	0.01315876152701337	-0.01054354845732535	0.2989724094814801	-0.09815461032870022	-0.2682302249185083	-0.00597183023354195	-0.06896704567954477	0.02112342551015499	0.0413140949717502	0.03573554390848736	0.3264217795664088	1.84744614730119	-0.005626221294601032	-0.03884120674204827	1.380876386862373	0.01509328571264352	1.16615193024586	-0.2195030258685483	0.0277339243788124	0.01812805427620918	0.64394762823838	0.541908597735108	-0.2103093282417534	0.04614977181426892	0.7061904618449869	-0.1325370280198394	-0.01421211850834963	-0.006790026408625789	0.9233290053102307	0.4101487448925656	-0.01097176124478885	-0.008143691540724999	0.07832648161480876	1.825181943914205	-0.662458133217229	0.108356936507288	0.1181717473769941	-0.05809381692167202	-0.05265474513712645	-0.04621263819889371	-0.5621169888167743	-0.429727246969678	-0.06101810219226605	-0.2661934313248359	-0.3477344249998724	0.5276560025625574	0.4673786658679197	0.9006139498115886	0.8586524800733907	0.003797467383415305	-0.01857147782442121	-0.01311115101359599	0.1481526418172621	0.1834687061453352	0.009298168134898543	0.05613465532009401	1.433848789876813	-0.6047746836972653	-0.02409985022644798	-0.03818877932511378	-0.1362640711397995	-0.3483116099136647	0.0243663225826868	0.060870012848162	0.4005727059119272	0.1192605702388651	0.991587541390377	0.0973126005563231	0.01150604046409966	-0.005022600985815287	-0.4037130292864614	-0.2044470332362995	0.004009760411825449	-0.1785571089969233	-0.01109161676034825	0.3185414925350912	0.3716267275157488	-0.02000012749986015	0.01794875609150707	-0.1536776114102508	-0.1555793490605022	-0.1320413101217091	-2.987570200859365e-14	-8.624597754838771e-15
0.34	-0.03288625694030621	-0.0260912577932335	0.008404166544304878	0.6583243764764315	0.9320105119586477	0.008236982571188985	0.4915694887923953	0.002924324521598915	-0.01578165700422589	-0.05514303140133076	0.0747626088869833	-0.01080028378744688	-0.01206579306721488	0.05869632871694894	-0.04822014327014267	0.665852620508931	0.0828025766429257	-0.6658526205089301	-0.08280257664292551	-0.04471443877410512	-0.1321887395468209	0.002470125676403399	-0.299684602799044	-0.04263590154350658	-0.01920893164036944	0.1399362417783223	0.1928345016834207	0.7725932248385755	0.6122547012585079	0.09252520493284451	-0.08046452151219315	0.05942291236067614	0.07615612360356723	-0.1606784847368156	-0.01468488959685789	-0.6957940007505657	1.276143338025475	-0.1878100226815777	-0.02519127779340717	0.6018899889516562	0.2467041613565319	0.04663981214631484	-1.431227871002124	-0.02785563895289022	1.094255986323908	-0.2914737104480112	0.2386917749276732	0.740688766525582	-6.576459969229767	-0.07648992113481118	6.576459969229767	0.07648992113481108	1.768622466327383	-0.5256035957685712	-0.1185009983703329	-0.9766252522691902	0.4821929104646805	0.3218881582763808	-0.08066039781947075	1.059138484687195	1.367823925181827	-0.4922723266220587	0.325626254774804	-0.6587132156580212	-0.5287367550658088	0.6013612972520511	0.001002459907325664	0.01898736522367202	0.00100231839181239	0.0219479879910514	0.001000377091610249	0.004002540737845104	0.001000662080853518	0.003228788355852963	0.01757995952263355	0.05585495746633876	0.1418617707827543	0.1259265107280921	0.1375068335080238	0.1264013277567977	0.001045936872260842	0.00775811097732713	0.001045601975954833	0.02920016515810625	0.001004496720028362	0.04501292539127746	0.001007781322486818	0.03980069155392071	0.001003123639504114	0.03160445792498024	0.004225910916658852	0.05863532886803127	0.0514535444454952	0.09403676450319082	0.001000195946291253	0.005464685969750535	0.001011047594516506	0.01636880920280957	0.4021602923791724	0.4043094540863276	0.001002246445022112	0.01961342898959025	0.2595070110711826	0.2743449407483817	0.002726127276123039	0.01345345386316006	0.001002497258493644	0.007481553260164656	0.001005684659377548	0.01054935849873518	0.06559828205739965	0.07790688066271319	0.04842271185071168	0.0625232635176917	0.03245314972796765	0.03167628042005837	0.001000362994461677	0.0156358155089509	0.04007581933791633	0.06203887831732004	0.02266055438468963	0.04042282047353099	0.001000617169012808	0.004550133852627388	0.001009225268448125	0.0181546896116109	0.2233314308444429	0.2447169430693178	0.03374723298953066	0.07171917379853096	0.001000850753318601	0.002853226679640792	0.001001727113754586	0.006840679460222017	0.001000999339473449	0.02212951167492544	0.5638942220466334	0.5697023492104534	0.03439869192836918	0.03819560697943904	0.001088060447719814	0.06060777971600545	0.001000394202893844	0.03420814316008075	0.001549421855952751	0.005242617953610725	0.001506281905510609	0.005250347125629822	0.001486356083661742	0.005259303845331438	0.03813369114880672	0.04178543732502409	0.04762355890293761	0.04533472849869002	0.001697038602034204	0.005852082721970834	0.006576545909791186	0.01324879242368983	0.07644970380705852	0.1153196241181664	0.1284905135231731	0.1367687113301167	0.1089043497739979	0.1167375578324899	0.04961014245216658	0.05329060140371883	0.04574926873261533	0.07696367673051481	0.0146574394575679	0.05436766027593343	0.001035732977008484	0.03309862483013923	0.001009223264851237	0.02677542061340454	0.001002707151749805	0.01650215101835862	0.001001622356621595	0.01695732459548546	0.001000996546577228	0.01189297324625711	0.001182791745597662	0.03087349694739739	0.05071526147683606	0.07791218635215634	0.02520500011328048	0.04301594696841395	0.03955128728308822	0.04034362401756128	0.001012136950248146	0.02483681473270003	0.002247320935118606	0.01023718788841169	0.01696013836686351	0.02123465906439028	0.02420527077153543	0.05830856221765291	0.005911423259563646	0.03939720926555214	0.1283794210935484	0.1244551563892043	0.00100524580363864	0.03750684237074403	0.08258168751890491	0.09929001428672332	0.02336874357634061	0.0359306881217586	0.00105581087142945	0.0143706578505095	0.001010235894084993	0.01869448877822412	0.001012144136271558	0.03261553124105851	0.02485940235647002	0.05212134341968765	0.03167247327727817	0.03997299535093896	0.01436158721959401	0.02381604601781857	0.001000528447120792	0.01695530099710356	0.0521644503876111	0.05095921119503666	0.1126742428101006	0.107925624207894	0.001006143336860367	0.04238939078177397	0.001071081458290401	0.04337482068809596	0.001003977920290157	0.01094047459999138	0.001001328870748224	0.01126394891229634	0.001002586538977182	0.01072053389358505	0.0316829938242114	0.004679723203333696	-0.00348573678929224	0.02590818749955961	0.01500762201056432	-0.009521261198319898	-0.007253105428823794	0.004784267137689122	0.001002065509497478	0.001001788961742488	0.001000338334629482	0.00100062468522318	0.02251823205573533	0.139082039748013	0.1332472659446217	0.001001775844842876	0.001000880141686223	0.001004063304773523	0.00100696363430355	0.001002826327726226	0.008195705202176783	0.1181569760163135	0.001000114262878069	0.001000309806105119	0.4453252651753397	0.001002075096377305	0.282599027015852	0.001001816714594337	0.001002471004230554	0.00100525572362155	0.07651502831705156	0.05749436459789935	0.02757620767861471	0.00100036199621184	0.0523376412711703	0.01912048149364527	0.001000587172847547	0.001002822778707719	0.2428178902167892	0.04056974268896296	0.001000772763086902	0.001001555199556996	0.001001072476572509	0.6202409292539568	0.02481167211217188	0.001004422098447347	0.001000404161007483	0.001002100788142264	0.001000754923063849	0.001001454450811364	0.02555839829581006	0.03537248447291777	0.001002406087706598	0.001502154873415756	0.0645821881158449	0.1380030920763496	0.11374480551027	0.06759913268083653	0.0610455345423736	0.01443729766593347	0.001011259509052341	0.001008729211320081	0.001002399263620733	0.001001168131663539	0.00100111582851311	0.001403111361822179	0.07475417122205041	0.01534622958926305	0.03782408243195095	0.001003386723304559	0.001010545642634042	0.01050421342891962	0.02373607885114668	0.008087104077826179	0.1274327663390841	0.001005999401685173	0.08695530586054945	0.02501023808742875	0.001002741923527203	0.001007489167665178	0.001011993716233142	0.02086782220177715	0.026617926094307	0.01040036592571588	0.001000532951582147	0.05778474902915339	0.1177074050840445	0.001005935917241223	0.001003024930022488	0.001004580164588522	0.001001516975626978	0.001002946958239061	0.03395559173240558	0.007132050276638899	-0.002473186109797985	0.0267636618038584	0.01845178622707665	-0.007674796265313586	-0.007252206987819999	0.004641892468091225	-3.129393371465459	-1.096805718480843	-0.01650418517372266	0.05500762389948809	-0.02375905465989266	-0.006629995935675687	0.265852648356502	-0.06173968991211224	-0.2069545565302965	-0.00801597345350682	-0.07581004198470138	0.02854135965615833	0.03894685667173001	0.03310115067661388	0.3898615960756525	2.421626333019951	-0.01551062453719732	0.01967826470777109	1.898207393300027	0.001992116248177611	1.053867288778037	-0.12226089759712	0.01042572815414085	-0.007129372252672904	0.6051845016944679	0.4942282630224366	-0.2267466277918231	0.04174262214781928	0.695657251493613	-0.2251403136120307	0.05409259597786437	-0.01402416604871108	0.9503041375562198	0.3845795971556987	-0.008220143485826793	-0.01016317371321954	0.07495055323026219	1.994471314415692	-0.5118768275142386	0.1163786155879587	0.119250742340455	-0.01080520841302841	-0.009297671292153465	-0.01022197832841767	-0.5969242591796625	-0.4834039405139877	-0.04617337294369419	-0.3020874627506475	-0.4851776824491104	0.6282766300035904	0.4319133465111324	1.004472883357316	0.8941514511020183	-0.0251379734335909	-0.02104304931749479	-0.01530217009970032	0.1962336703540983	0.2127817597082573	0.0009838875343614263	0.05409557912046419	1.377582054776142	-0.59533264476549	-0.05420794565996386	-0.002130986645756158	-0.03955258923792283	-0.3338352513501705	0.01037252975700894	0.1414775048410777	0.2118028914294645	0.09855645762892996	0.82931833363792	0.1144585949324342	0.02599924178578428	-0.004800924725280525	-0.3835634901919845	-0.1989892496897863	-0.1545402256757293	-0.2102968471074587	-0.006204518310748412	0.211959811257511	0.3953883217670213	-0.03282052162495242	0.05360204129214232	-0.1525399659452855	-0.1564029432765631	-0.1319936664928377	-3.657066288411351e-14	-1.653396701871827e-14
0.35	-0.03450521980530456	-0.02650486122152711	0.001563138114342053	0.6711561250351316	0.9300185200308769	0.007971556546315726	0.4964240377513973	0.004954988843195218	-0.01447584625762537	-0.06933697019309057	0.07461413540922952	-0.000433616941606323	-0.0148676530500123	0.061330353920749	-0.04090711574188349	0.5983609500275684	0.08242814383464311	-0.5983609500275653	-0.08242814383464125	-0.02701381856709255	-0.1373858011745138	0.001368618346850841	-0.3090262901263462	-0.03786193049276409	-0.01594342001264236	0.138144214680851	0.2033344289031651	0.7859446761087724	0.6069898659090306	0.09593696805949184	-0.08625308687816756	0.05454874798787804	0.08312061495862233	-0.1665322284921717	-0.06417310974788497	-0.6744749966553176	1.29061749863102	-0.210439853389402	-0.02748678991932893	0.3733303166199626	0.1611117083455939	0.214804230316346	-1.402998379750529	-0.006076697651406935	0.9767300630461226	-0.2641034001674979	0.282793650429655	0.7230897068021727	-6.91631185579365	0.005010903931272787	6.91631185579365	-0.005010903931275456	1.769279952890296	-0.5120074684544088	-0.1019135661130876	-0.894136059511135	0.4710959055294812	0.3300069341512764	-0.2793772230736845	1.045761207490901	1.303009442019804	-0.5576869019299672	0.3354819934531194	-0.490676810202559	-0.4465757106916484	0.7974615124730329	0.001002188846540739	0.01935618006493744	0.00100197730040172	0.02256857665626066	0.001000350151597602	0.004009226237981505	0.0010006352998345	0.003141548143953456	0.02023873366053487	0.05804483047977604	0.1389462883139336	0.1248768091554664	0.1341366197023573	0.1238528609226303	0.00102426804812326	0.00770197130209709	0.00102365655544636	0.02850870353094857	0.001004239684335071	0.04534348656582021	0.001007416716423013	0.04016950905102139	0.001002983168422126	0.03192998618965105	0.01968817900816407	0.07013373519863964	0.09458938687453014	0.120300823306447	0.001000156952757764	0.005375829779615746	0.001005807601456453	0.01619915478207297	0.4213262967939092	0.4250445801210329	0.001002123529197806	0.01970994043486188	0.2689784991978383	0.2844812591748695	0.001883224681086936	0.01254434840773253	0.001002481373414593	0.007662476448915058	0.001005375253568025	0.01063702660684085	0.0700128462709745	0.08346773682372376	0.05280360115108267	0.06724548178551014	0.02904040181399255	0.02909219984940791	0.00100036701480385	0.01601103909303129	0.04784566595642296	0.06911377329824472	0.01921436353999467	0.03709121030280853	0.001000600912270095	0.004599678376968078	0.001005985092371832	0.01807283845238636	0.231389318638021	0.2541525283841222	0.03787200213181237	0.07548910751651945	0.00100079698288949	0.002760820030577347	0.001001611386009776	0.006754162837216668	0.00100108388278567	0.02289242362517784	0.5837186565019487	0.5901713754545093	0.02746258275371435	0.03241836236277487	0.001047304848470824	0.06158250599883848	0.001000402547760193	0.03527413909306473	0.001281428188575242	0.00507218089688328	0.00125874002952929	0.0050960418787527	0.001248905227264208	0.005118528938232224	0.03090544893451568	0.03608374728167133	0.04067793511811588	0.04057874980821803	0.001356947989401561	0.005598948209503296	0.004046328799894122	0.01108133728217586	0.06947220563034553	0.1097918386465992	0.1342965029818538	0.1436863936901487	0.1121427324715174	0.1213830958914071	0.06168868688852158	0.06448602899264878	0.05401555972400299	0.08529521361710717	0.01437895950767597	0.05404819746339338	0.001027330813149997	0.03288700320606572	0.001008848373920707	0.02660710844101172	0.001002538950559136	0.01845641974413496	0.001001404256284737	0.01924994874662491	0.001001077090568654	0.01192745647731682	0.002928972290940812	0.03268289557120548	0.06237450649517048	0.08832979214619373	0.01943344107783422	0.03743967340411924	0.03830305656009872	0.03963908854952283	0.003718820445775706	0.02717170080854452	0.001643306879470475	0.009890757391175878	0.01317010730310641	0.0181843080017299	0.02465401331338749	0.05876084698240362	0.008333212299273179	0.0413481671431026	0.1293397106278092	0.1274129974498621	0.001005669978340462	0.03840030862556282	0.08416822397225353	0.1070281425316559	0.02448217147088878	0.0371468634452317	0.001029872998726438	0.01462191359771346	0.001008498353903259	0.01865689322370234	0.001012638326398392	0.02891532934721282	0.02244384008358707	0.05022319394319406	0.02765962075191264	0.03753089229615547	0.01164960557600654	0.02157501127240139	0.001000540650871111	0.01673583408105314	0.05453129437257459	0.05252387421188043	0.1160476358102523	0.1125684279917543	0.001005913677763056	0.04201597144540761	0.001037818164851629	0.04386005388364132	0.001004462987859547	0.009461352516345108	0.001001486516553381	0.009739726239339956	0.001002883931807877	0.009432172142407111	0.03317631537014455	0.007095666726683145	-0.002441812580366483	0.0266455438734691	0.01697944826072706	-0.007717463721971045	-0.007190394209624843	0.004542745258503789	0.001001772446219041	0.001001481356701552	0.001000308393700417	0.001000592830142234	0.02374949474419187	0.1304903767206753	0.1253708173769337	0.001001663458315513	0.001000761042311034	0.001003895103320054	0.001007099577220642	0.001002845999161712	0.06050655574984667	0.1787105744944192	0.001000118159337417	0.001000392030053686	0.4787140595941891	0.001001928365409074	0.2902744847860014	0.001001320758380754	0.00100245962856117	0.001004881957650931	0.07494940772934239	0.05873149374387873	0.02300249204351486	0.00100037898463841	0.06130536587115114	0.01217847288261772	0.001000581305128298	0.001002435604880735	0.2482129425573445	0.04451890598270391	0.001000714173363585	0.00100143659237754	0.001001255954504061	0.6407519494484546	0.01490664210051826	0.001005268687622287	0.001000417214584947	0.00100206422732484	0.001000735321725363	0.001001429955947589	0.01983403275238493	0.02972493031778337	0.001002199588538291	0.001256740340910252	0.05674797362977111	0.1473318911680917	0.1194042877316647	0.08449721032373227	0.06672012892753465	0.01376703781766181	0.001024784632550761	0.001008228948216198	0.001002333993956332	0.001001185030787373	0.001001199052898214	0.007589521181198911	0.07865131175710281	0.01092791127488364	0.03597523453619161	0.0112461555093322	0.001013960965586982	0.007763446411127166	0.02637414879671889	0.01330476912790941	0.1336797054005056	0.001006206177211546	0.0857150746144591	0.02635594081331814	0.001002989145082307	0.001006014018101321	0.001014133182235432	0.0187490039451476	0.02001161890174008	0.00726346994567436	0.001000570610405561	0.0571600377164266	0.1237008242418188	0.001005453641189405	0.001003338599343263	0.00100529574991571	0.001001763608768141	0.001003401948876747	0.03404621582626884	0.009482503410067939	-0.001372789547895547	0.02728840590306712	0.0177734041378101	-0.0059478002109482	-0.007078232767869806	0.004221905611648616	-3.242223188960338	-0.8777631617195707	0.06380384456379437	0.06570657796179073	0.01318793524703503	-0.009662268280151799	0.1787614843727084	-0.1594136191809778	-0.3132859875818303	-0.004372008003200238	-0.06410557181293083	0.0377901034808357	0.03482908160270939	0.03182164483594162	1.785524654493251	2.815197187237052	-0.005403487719136183	-0.03568526974232581	2.225226446977491	0.0133748614294906	0.9697781879661618	-0.06406128575541727	0.02166146597403554	0.01677951578003177	0.4976727831817757	0.4476873361101557	-0.2875671911175089	0.03312315278603582	0.7177979555062176	-0.4296756373959617	-0.02005644566122623	-0.004804858398016257	0.9282521736209607	0.3691253932073065	-0.009596862507486764	-0.007782354398401433	0.07737308043496977	2.078909949021944	-0.6455747985936988	0.08269281343813001	0.09702279006616663	-0.01752850828322859	-0.01614440522345044	-0.0138204299779902	-0.5490615470244966	-0.4686148166498066	-0.01162542566582528	-0.1419040993887662	-0.6179385023814289	0.7524824925497348	0.5035768324780862	1.216616324633406	0.776441760903107	-0.03847033841888534	-0.02024492489531659	-0.01744831682882024	0.2017233877878372	0.2464916577036851	0.004149322321257078	0.2878064788719922	0.766178944690177	-0.5247077113884568	-0.08551318491226005	0.4410252546753862	-0.02441756072950211	-0.2816726979900593	0.0746457965377814	0.2420174457931909	0.3754837859351988	0.08060495858139793	0.7188154238006903	0.1283678622522675	0.02618803034648967	-0.002822439267688851	-0.3564046152666082	-0.1819233581730366	-0.3337160025462593	-0.2386094541005065	-0.03294480391570406	0.1009198229292643	0.5374041147843782	-0.03987958273823437	0.04992451200906502	-0.1433549944177728	-0.1485129093049539	-0.1256106492303528	-3.80335702796223e-14	-2.069571895454181e-14
0.36	-0.03628526431468297	-0.02729746626171123	-0.005126599617006624	0.6841449489473095	0.9278046850804991	0.007695389517876801	0.4991223054001984	0.006180218796101352	-0.0114799345349955	-0.08311176884429058	0.0745563221129758	0.008687371077528908	-0.01725196335146072	0.06424580941733254	-0.03373488978056516	0.527637628818053	0.08297094561060017	-0.5276376288180514	-0.08297094561059892	-0.009373272159993522	-0.1423928636895675	0.0004295923826911659	-0.3176158009156718	-0.03324409131605049	-0.01263293761970898	0.1343160532888575	0.2138480107978006	0.7986642759422183	0.6011611200467677	0.09880995725985776	-0.0901115967695218	0.05048180632288579	0.09222384462732203	-0.1928948136099187	-0.09048521197378184	-0.6655358610274538	1.307558408721042	-0.2321786272295217	-0.02733947850654006	0.1706337269132678	0.08561728761974975	0.3846600073584127	-1.347399842889062	-0.009723602656609034	0.8451202209828662	-0.2079637741552056	0.2949778334671225	0.712528453136907	-7.222790114860232	0.1069569957132477	7.222790114860232	-0.1069569957132477	1.7566077063447	-0.4876037732408399	-0.08600472529180782	-0.8261899446738521	0.4509665356587682	0.33088231131762	-0.4878872567248446	1.061869419663925	1.241453637831502	-0.6050544291792795	0.2178714695187494	-0.2727021207332512	-0.3672922135047324	1.029108959981099	0.001001906778668234	0.01973417593742109	0.001001652960430585	0.02319404892659685	0.001000321710299354	0.004028135053749021	0.00100060598048789	0.003058658553533725	0.02219765798883429	0.05956297775465005	0.1337278975707475	0.1225139784531125	0.1289205891314087	0.1199246644595877	0.001013381707246419	0.007647469889249895	0.001012628616494415	0.02788558795458908	0.00100402708801844	0.04577311202543891	0.001007302509035847	0.04049752196302565	0.001002922809090603	0.0322372336732513	0.05193262979369755	0.09185992164679044	0.1423126906554311	0.1500209434400485	0.001000139415187827	0.005293758730750131	0.001003230005747383	0.01601358139026336	0.4447710353573286	0.4483421556926162	0.001001988699687714	0.01980221999055334	0.2777461658518608	0.2936681403366412	0.001459895966940615	0.01208220630267357	0.001002467744130192	0.00783283370705621	0.001005033651230838	0.01072727925216482	0.07175101827407694	0.08767405737983076	0.05572465237703542	0.07142644915127952	0.02505288523730318	0.02597498250211405	0.001000377522505278	0.01629469972703203	0.05606079027284714	0.07636436164374673	0.01404581143621238	0.03205942938857503	0.001000589852648659	0.004631549848217777	0.001004172107244871	0.01800941657225077	0.238422551519589	0.2631107715060547	0.04188571888625077	0.0790960465980257	0.001000740801579585	0.002674575905886413	0.001001494217764801	0.006672188301963795	0.001001217918603765	0.02367179815591963	0.603633045579739	0.6108720684834106	0.01901069998962297	0.02524405695208318	0.001027356446254038	0.0623441594340059	0.001000413248179996	0.03621008587758729	0.001147294566592283	0.005007121680966475	0.001134863294910378	0.005035838478381421	0.001130081530389673	0.005065146708061424	0.02430134231122352	0.03069125043371079	0.03425725347134811	0.03594597178427283	0.001186585322171687	0.005476136286342653	0.002642283146092189	0.01020069975914072	0.06203417012770224	0.1030096722601879	0.1414760614972083	0.1517628141920509	0.1163717153032218	0.1269367458261663	0.07567143601141964	0.07726300170049458	0.06100003284789621	0.09257822864227964	0.0139091705957693	0.05360393852065606	0.001029897171431274	0.03271445334431507	0.001008410765659919	0.02644469322787972	0.001002422241163607	0.02067868503387893	0.001001303715449507	0.02190212949325955	0.001001158975423771	0.01194069096554227	0.006871603392774028	0.03623007318950165	0.07036325176925212	0.0944405620592081	0.01425840920336673	0.03242607987467171	0.0367710585738479	0.03865707958007927	0.01013275837330133	0.03309566088364625	0.001342206437186687	0.009855155663476304	0.009868106532602091	0.0154924503682451	0.02614830606738351	0.05969270561531749	0.01211659559590237	0.0441036256839247	0.1324456756888062	0.131879201412565	0.001005985398966798	0.03912830484723949	0.08452531042371991	0.1136764849317789	0.02570438691304432	0.03848987321665476	0.001017032548515307	0.01493314091111294	0.001006892071387836	0.01863595493853167	0.001013955552646917	0.02548888440194937	0.02016061100356291	0.04845722200495439	0.02237539230347674	0.03330196295469498	0.008714654044325608	0.01902986989323619	0.001000565588668956	0.01639128613847195	0.05553091955491762	0.05297654826998407	0.1204872110480688	0.1187583400991643	0.001005557646871741	0.04163147438523058	0.001021348958643633	0.04450290921188853	0.001005063371765352	0.008071963838955689	0.001001688678620113	0.008292264366402066	0.001003260163233411	0.008209681599229664	0.03373450528136441	0.00946794999008563	-0.001360240136122956	0.02724115873091139	0.01718446895127025	-0.005964867193611193	-0.007053507656591758	0.004182246727813681	0.001001479382941039	0.001001173751661907	0.001000278452771085	0.00100056097506142	0.02498075743264904	0.1218987136933376	0.1174943688092458	0.001001551071787342	0.001000641942936317	0.0010037269018671	0.001007235520139487	0.001002865670597684	0.1128174062975137	0.239264172972525	0.001000122055800055	0.001000474254002803	0.5121028540130381	0.001001781634441042	0.2979499425561506	0.001000824802168849	0.001002448252891453	0.001004508191681149	0.07338378714163324	0.05996862288985818	0.01842877640841523	0.00100039597306514	0.07027309047113231	0.00523646427158716	0.001000575437409117	0.001002048431060115	0.2536079948978998	0.04846806927644504	0.00100065558364039	0.00100131798519816	0.001001439432435333	0.6612629696429524	0.005001612088864281	0.001006115276795943	0.001000430268162475	0.001002027666507829	0.001000715720387956	0.001001405461084383	0.01410966720896071	0.02407737616264938	0.001001993089371039	0.001011325808404392	0.04891375914369572	0.1566606902598344	0.1250637699530601	0.1013952879666264	0.07239472331269536	0.01309677796939029	0.001038309756047985	0.001007728685112226	0.001002268724292038	0.001001201929910456	0.001001282277283466	0.013775931000575	0.08254845229215625	0.00650959296050382	0.03412638664043127	0.02148892429537013	0.001017376288539103	0.005022679393334977	0.02901221874229036	0.01852243417799112	0.1399266444619276	0.001006412952734785	0.08447484336836836	0.02770164353920681	0.001003236366633976	0.001004538868540154	0.001016272648236438	0.0166301856885168	0.01340531170917276	0.004126573965633187	0.001000608269230833	0.05653532640369979	0.1296942433995946	0.001004971365137853	0.001003652268660073	0.001006011335243182	0.001002010241911064	0.001003856939515319	0.0341368399201321	0.01183295654349692	-0.0002723929859931236	0.02781315000227578	0.01709502204854353	-0.004220804156582878	-0.006904258547919636	0.003801918755206052	-3.352238553632609	-0.7318491274308869	-0.0146679789560376	0.05598434491781424	-0.02131439155707853	-0.005759871639456162	0.1315075006463452	-0.3243655158576383	-0.4829004823052598	-0.007688320956855792	-0.06214083181833477	0.04835421666905347	0.03078593964963263	0.02944499446111367	2.435417619580178	3.112838599088962	-0.01415359628639534	0.01649447049764215	2.410697300678362	0.001145738323056853	0.8639798358353987	-0.0328682275256471	0.008312542017227996	-0.006612464837777636	0.3342773807135313	0.3859780826112495	-0.3333739831214754	0.02343003213236204	0.7307959244102054	-0.5651744622912503	0.05055798534415057	-0.01033831216615263	0.8548356989818069	0.3519806698640123	-0.00698763861046786	-0.009254756170477961	0.07824306932802449	2.040804671385049	-0.7912889863168328	0.07376404605969511	0.09324091264673531	0.01027035975297324	0.009522698011636386	0.007256557059646451	-0.535085620116805	-0.4587638072126575	-0.02010885508199194	-0.04472393906000498	-0.7360538654197503	0.8600242583779497	0.6135357216793731	1.320781907141307	0.6844470788135659	-0.0500971994746426	-0.01322869684869329	-0.01412277824175942	0.249832983150987	0.2846930788094891	-0.003265861034077553	0.401651378023019	0.5162148785787812	-0.4827966378039946	-0.1097026459354149	0.7156838132318375	0.02261316467473916	-0.2621365655335929	0.1062873033921347	0.3023776374994037	0.5134754718379642	0.06546245099162004	0.6113611646758182	0.1398254845273492	0.03799355500772141	-0.001469470108404939	-0.3288121004756503	-0.1725537420385355	-0.5119054830130609	-0.2711181738655125	-0.03122072361580507	-0.01043798048957051	0.7048099864767462	-0.03503606638470161	0.08512646780716761	-0.1345932846947647	-0.1410507832719002	-0.1188194248925426	-2.763715645377267e-14	-1.63628716134386e-14
0.37	-0.03841549826356089	-0.02820653920679549	-0.01186663229168563	0.6973169431931676	0.92537996159592	0.007439914853507773	0.4998748750465571	0.006676200237218747	-0.006824838741614027	-0.09619290293326292	0.07430151335654822	0.0165019730401049	-0.01894923896558491	0.06708733892234044	-0.02655397383476287	0.4539120425820216	0.08463283186328271	-0.4539120425820163	-0.08463283186328124	0.008050870863386038	-0.1470981361183347	-0.0003641228530812751	-0.325627970471604	-0.02887993302206789	-0.009353220247461094	0.1286219047079218	0.2244534951892044	0.810815645292745	0.5950013181532104	0.09989520793246173	-0.09162402208183788	0.04717155981624782	0.1038744209622724	-0.2327284435473971	-0.08704486020563447	-0.6877162359202005	1.327001548237557	-0.2520637923926841	-0.02298322562023319	-0.01100493753884187	0.01136210495182214	0.5359604180112555	-1.267433410147541	-0.04605193966376309	0.7199222245508439	-0.1318026426310278	0.2672249082231779	0.7289433527337331	-7.475545136357408	0.2283667264515478	7.475545136357411	-0.2283667264515493	1.724019033456566	-0.4518000063552713	-0.07432164597585104	-0.7794238553696607	0.4197330079528451	0.3239405677136028	-0.6750600358000184	1.056788644072654	1.194479569133171	-0.6195030619000714	0.01210506167814115	-0.02636459756689702	-0.2849543091398587	1.308519533199084	0.00100165620087724	0.02011776287598779	0.001001383181956838	0.02382500825700336	0.001000294615170039	0.004058284921707228	0.001000579773159377	0.002985843120692482	0.02537355614572753	0.06189673255581256	0.1264796224826989	0.1185299269922438	0.121684505130872	0.1143496390388776	0.001007603496413929	0.007593120636920941	0.001006743747486759	0.02736081991326005	0.001003860995737015	0.04632194551808817	0.001007314016705389	0.04078149280980163	0.001002904432693539	0.03251965619462438	0.09348274458221813	0.1185396870330163	0.1914612048617539	0.1820666868854081	0.001000130674254725	0.005219643193783558	0.001001950476707399	0.01582269292157023	0.4695212558641066	0.471195454611634	0.001001863864732662	0.01988974556824293	0.2860422630920798	0.3019254614651399	0.001235047668260502	0.01189282429584317	0.0010024518718439	0.008008160425460174	0.001004700702584553	0.01082096172697914	0.07084251352663727	0.08997514720264096	0.05741629734749613	0.0749351426679325	0.02082887469106198	0.02264446940960859	0.001000393142940904	0.01647973578236261	0.06645241660191797	0.08482300802287814	0.009265397370611083	0.02737561341171451	0.001000580807617905	0.004687026515346964	0.001003064281990553	0.01797004112846298	0.2426077040463871	0.2707409247118633	0.04613866586934186	0.08282766133600043	0.001000692733565662	0.002597650985376684	0.001001391830651629	0.006594930540090311	0.006440709977982829	0.02889673554866196	0.6220899824324714	0.6303991455733584	0.01181554285688039	0.01857837002842502	0.001017041720706973	0.06287379686494464	0.001000424820833636	0.03702664471293284	0.00107603869490327	0.005014071689842758	0.001069106125934792	0.005040607196860179	0.00106697720563768	0.00506777340640856	0.01782321309349392	0.02524513297625006	0.02676530460131286	0.03034474878083277	0.001096098405424693	0.005415725763141714	0.001844946746801292	0.01006042228505183	0.05500493886703751	0.09617867327020185	0.1499489718212874	0.160646055097781	0.1226042332957531	0.1338000112039177	0.09001841341295186	0.09013287840044074	0.0659838709562531	0.09825562896812438	0.01343207903264021	0.05314379178469779	0.001030135199370851	0.03261013601293773	0.00100801658902713	0.02631735558150497	0.001002236636640877	0.02326647367914886	0.001001188982441417	0.02498023685561598	0.00100130562087099	0.01193257858109654	0.01232945923835145	0.04079733812964899	0.0766338685251713	0.0985413150060363	0.009826600834082757	0.02817621478251421	0.034609459902429	0.03715933874841593	0.0220682002674941	0.04391934325358448	0.001183041609535772	0.009996622201341957	0.007003200231625008	0.0131315002152229	0.02487046970167186	0.05858490412479452	0.01292392996063335	0.04512718746933062	0.1363723217303288	0.1367286703633347	0.001008298846787338	0.03969924169976465	0.08529742485609963	0.1208917208683817	0.02645619037934244	0.03942301071356653	0.001010507684227177	0.0152893056262765	0.001005572110384449	0.01863482930277345	0.001014753175169297	0.02235076453700009	0.01804759750694004	0.04686229701940669	0.01758028968466247	0.02903118168634904	0.006203579385865666	0.01688408674461187	0.001000566678196487	0.01598307597693651	0.05608935274600373	0.05263575529283234	0.1297013786385558	0.1277534958679707	0.001005317771587363	0.04133611039822864	0.001013016788007082	0.04529974031704843	0.001005663933022239	0.006789227780211352	0.001001907348440879	0.006948517452081615	0.001003655892759965	0.007070016239593847	0.03284121691868566	0.01165864236243104	-0.0003497136504838068	0.02813029660317489	0.01571113886974182	-0.00421346302100845	-0.006942254357512992	0.004050292744056778	0.001001324401999454	0.001001042088750709	0.001000256235867778	0.001000545329520434	0.03233619328855804	0.1102030508363318	0.105314185040622	0.001001623068094113	0.00100060021695528	0.001003655356965548	0.001007402539361373	0.001002901924357666	0.1774542645001681	0.296696707559245	0.001000121173494302	0.001000741287257513	0.5365236023106235	0.001001693609621545	0.3053923281834615	0.001000661132526621	0.001002424440325682	0.001004223925883218	0.06645223332025627	0.0591365135953489	0.01408586998358055	0.001000420757691461	0.08756503673483788	0.003121254313139088	0.001000567974263352	0.001001795433277105	0.2471202436385849	0.05362058276070465	0.001000631819246652	0.001001257607668556	0.02161438352686322	0.6717890289317698	0.003002489753469314	0.001006468531548133	0.001000442444792625	0.001001704643546911	0.001000589810345145	0.001001176307884333	0.007593679889818986	0.0130763757806192	0.001001783483945481	0.001010970546741327	0.043855751304618	0.1685491637232423	0.137470053532341	0.1158916278128109	0.07222106928944987	0.01275630856556356	0.001023676093951262	0.001007502882237599	0.001001852910532443	0.001000957607351666	0.001001607100838119	0.02193423452742753	0.08675623927710398	0.003766470972236776	0.03033124278844829	0.04684746522974905	0.001017113647187611	0.003021497531656379	0.01865034580557913	0.009768724842153768	0.1443443462626619	0.001014339078809757	0.08794446388339934	0.02697390198924876	0.001004123887466612	0.001003910417101177	0.001015000007763634	0.01491580848615591	0.01125191115986685	0.003019297198510342	0.001000533581927083	0.05699629511109424	0.1551752720694364	0.001005150013328644	0.001004931499918358	0.001006523794581361	0.001002240392848909	0.001004246056984615	0.0309114301548497	0.01370988338992364	0.0005989563035627887	0.02927315175615775	0.01313070224517197	-0.002456185939946251	-0.006861397706108934	0.004117037951380483	-3.445446562716376	-0.6333644998903335	0.06568922669798026	0.06729573340904571	0.01564135531060509	-0.007995258079941709	0.3225038114132056	-0.4733778974852214	-0.6341202802350886	-0.004139977263822001	-0.04491394634502573	0.06168319830584532	0.02608041545448117	0.02702055140844738	2.88370535163422	3.283283218335628	-0.003861386714574027	-0.03785466053039056	2.148741757710285	0.01261795763524008	0.7905479988306687	-0.006765321020850685	0.0227020711249797	0.01770303547641094	0.1177501299587105	0.3142252628034721	-0.3347476268520357	0.01344029631700064	0.9572415402352504	-0.3879506149370041	-0.01655709860204788	-0.0001793280083699997	0.6521650481971003	0.3905517607363952	-0.00801363376786534	-0.006876929953166793	0.8959802496715044	1.84686398272563	-0.5468149767978725	0.035269476676169	0.07330801195204335	-0.003189605139189066	-0.003236003878733774	-0.002436513444163234	-0.5554926434369867	-0.6586001224927679	0.002269822293583732	0.01277264220664313	-0.6442022415922779	0.9486916248200826	0.7912316593074518	1.257710524406304	0.4517945101302437	-0.04102428488541446	-0.009313688866517074	-0.01314415191896081	0.2653170174454829	0.3227868015901808	0.0001069901238309019	0.5043589778461066	0.3295443377426044	-0.3750547876834829	-0.1884226866423916	1.397425545962525	0.01209489152441007	-0.2148541977536278	-0.3170093753918493	-0.09795050923615252	0.5136328609204015	0.04771851970033651	0.8049107692189037	0.05219741717373314	0.03491367774930444	0.0009537150496668198	-0.2963912909955986	-0.1501399806686248	-0.3551901629548277	-0.1686668874370887	-0.051037016627969	-0.05184235684722284	1.149632507087832	-0.02742337525059052	0.07852633323100396	-0.1203774765997547	-0.1258330732030236	-0.1076599670510591	-4.248053879520459e-15	5.893791580500443e-15
0.38	-0.04093136253326412	-0.02895267312889268	-0.01898583557558316	0.7106882020677285	0.92277745477879	0.007251169580248855	0.4990845038514397	0.00636312298200621	-0.0009687008408846739	-0.1084325657520538	0.07353900749909681	0.02312825662893223	-0.01989424208306982	0.06946824439542734	-0.01905025039167484	0.3790623660106925	0.08759720957218742	-0.3790623660106905	-0.08759720957218566	0.02502307121164783	-0.1513958496934952	-0.001088507019080859	-0.333267875800214	-0.02489207346073723	-0.006176538173813568	0.1203325010460943	0.2349350073883565	0.8226670540620713	0.5889191165613985	0.09931058642692107	-0.09057052183756045	0.04497877571374836	0.1185444998151189	-0.2700208777765847	-0.05789740737699546	-0.741369982870855	1.347411334461604	-0.2677352937452945	-0.01399360028451807	-0.1379544413824278	-0.07619445164758355	0.6248684288314318	-1.17910558885387	-0.1112630228643513	0.6074565462332976	-0.05750927480271859	0.2028530270669098	0.7770899525931405	-7.447608181919682	0.3674552869577911	7.447608181919682	-0.3674552869577912	1.666219171321177	-0.4060920025196029	-0.07213851133729092	-0.751737099209453	0.3757067891281742	0.3102752515975144	-1.006938272903199	1.03707498121328	1.1814615215913	-0.5895343688303257	-0.1161029661099494	0.2404829905865461	-0.1437997326771102	1.63300946356074	0.00100145344561288	0.0205340376716746	0.001001182496277429	0.02448172783958978	0.001000269960340767	0.004106901962963031	0.001000558849421243	0.002914912528911354	0.03051712174987174	0.06575826101946451	0.1173290001467995	0.113027758080024	0.112326933531877	0.107201945286918	0.001004751790590261	0.007545501389086183	0.001003781852507059	0.0269452856297938	0.001003742200939596	0.04701219032041919	0.001007403319047922	0.04102057398701831	0.001002913385206259	0.03277726553329718	0.1421465791709026	0.1491974265588606	0.2411147678502676	0.2154260703738155	0.001000125864638917	0.005152693484271782	0.001001444619199889	0.01559283825381816	0.4938971240956916	0.4910925763385386	0.001001757444137871	0.0199797507515653	0.2939884525057529	0.3095403724925849	0.001122467735376224	0.01191175693853756	0.001002432027353111	0.008205860518637441	0.001004392107274733	0.01092842147488952	0.06725651858652487	0.08986525090121	0.05796243554720757	0.07768024724904087	0.01651441926816388	0.0192396501356098	0.001000413347816266	0.01656076800104328	0.07971201284798717	0.09543535622483444	0.005759988552911766	0.02397317945298658	0.001000572553889865	0.004758518942347949	0.001002384077592141	0.01795297896433727	0.2429459181301308	0.2757734745903362	0.05077374286411867	0.08683127147290079	0.001000656823564596	0.002521977465006364	0.001001310458984768	0.00652104702783904	0.01922448997018539	0.04017611995838876	0.6381396072638771	0.6474544128603358	0.007085226723993872	0.01420842584848638	0.001012063370678182	0.063111669698593	0.001000436695624353	0.0377409892672076	0.001040254106420243	0.005057144634998656	0.001036170118243427	0.005077777409573572	0.001035316149974105	0.005102310518122747	0.01124833434622506	0.01955430212358314	0.01747883675774536	0.0228315827540438	0.001050751832354195	0.005406394169274566	0.00144464628597236	0.01037823656255548	0.04879549001891106	0.08984450124805297	0.1596789532472006	0.1713780007294847	0.1313030603855293	0.1434036651210423	0.104129432043975	0.1025075540198267	0.06863407317723129	0.1016293493203616	0.0130213396110016	0.05280161007956744	0.001022933943577862	0.03249460117825214	0.001007706640942052	0.02614582217183086	0.00100193586896743	0.02593687081368541	0.001001009421583373	0.0281950336836638	0.001001541400691012	0.01191210288759234	0.01904320150314728	0.04616840010327002	0.08194404181024137	0.1015436213532344	0.00619204766113337	0.02476741597981535	0.03166899693804099	0.03491708252239807	0.04007743763777793	0.06001162950710051	0.001103300106072786	0.01022534846655333	0.004551069251394498	0.01109935175933493	0.01921591206657617	0.05356928262958506	0.009034231684151016	0.04213891092284796	0.1404766948531545	0.1432961494830604	0.001013419995630355	0.04006254724500251	0.08723468788609161	0.1292391952476417	0.02650134145415685	0.03964172960656417	0.001007690766682633	0.01566490026051291	0.001004598077132839	0.01864921668866806	0.001014515165069097	0.01960947021250588	0.01611987965939426	0.04538024787965176	0.01402915581678977	0.02593937184961736	0.004377367362119166	0.01544396351285545	0.001000529859933194	0.01535823164719148	0.05660311570741303	0.05205726629490932	0.1453450623668092	0.142859217036973	0.001005287262899642	0.04101527399552027	0.00100949254677856	0.04615916747650605	0.001006220420614226	0.005695943316062275	0.001002131761646135	0.005812913430136731	0.001004048314288505	0.006085555857891143	0.03039318095427109	0.01364015771749728	0.0005680280377665212	0.02940001039651742	0.01257714897365125	-0.00245324948571647	-0.006876596029946278	0.00421638754692077	0.001001169421057885	0.001000910425839865	0.00100023401896419	0.00100052968397956	0.03969162914446736	0.09850738797932607	0.09313400127199815	0.001001695064400169	0.001000558490974543	0.001003583812064652	0.001007569558584569	0.001002938178118189	0.2420911227028227	0.354129242145965	0.001000120291189273	0.001001008320512884	0.5609443506082095	0.001001605584802176	0.3128347138107725	0.00100049746288577	0.001002400627759653	0.001003939660086148	0.05952067949887917	0.05830440430083946	0.009742963558746116	0.001000445542317951	0.1048569829985435	0.001006044354690605	0.001000560511117659	0.001001542435505941	0.2406324923792699	0.05877309624496447	0.001000608054853013	0.001001197230139013	0.04222732762129284	0.6823150882205875	0.00100336741807454	0.001006821786301791	0.001000454621422863	0.001001381620586101	0.001000463900302355	0.001000947154684366	0.00107769257067737	0.002075375398588082	0.001001573878521123	0.001010615285077295	0.03879774346553977	0.1804376371866489	0.1498763371116205	0.1303879676589946	0.0720474152662043	0.01241583916173683	0.001009042431854821	0.001007277079363907	0.001001437096776413	0.001000713284800193	0.001001931924392165	0.03009253805427977	0.09096402626205119	0.001023348983969689	0.02653609893646488	0.07220600616413234	0.001016851005836477	0.001020315669978074	0.008288472868870323	0.001015015506321805	0.1487620480633945	0.001022265204882459	0.09141408439843079	0.0262461604392905	0.001005011408294765	0.001003281965665227	0.001013727367290328	0.01320143128379476	0.009098510610560715	0.001912020431387629	0.001000458894630789	0.0574572638184886	0.1806563007392749	0.001005328661519515	0.001006210731169341	0.001007036253919809	0.001002470543788923	0.001004635174454977	0.02768602038956726	0.01558681023635028	0.001470305593118694	0.03073315351003981	0.00916638244180039	-0.0006915677233096748	-0.006818536864298253	0.004432157147554954	-3.502832310392636	-0.5513453742603218	-0.008130407559369399	0.06113639534429097	-0.01762095692114541	-0.005382903427468697	0.4370622331455448	-0.6279890061277854	-0.7974341485551337	-0.006342320037122508	-0.04029408023980621	0.07663647860164179	0.02180800573020348	0.02448235791886123	3.231012447504291	3.37556660769841	-0.01272043079882832	0.008701230690182775	1.819461862258396	0.001641659439788634	0.7354978156253158	0.008794702369303931	0.01278721695725695	-0.003857010249722709	-0.14791984413472	0.2332602955013652	-0.3482352194216969	0.002629264803027935	1.16153628897582	-0.3088980586381939	0.05376113730307856	-0.005875658173828551	0.3353150335147516	0.4063797496534459	-0.006737358582034256	-0.008579906254158661	1.289132472728013	1.546442710791269	-0.3321404375698879	0.0154111266127589	0.07279805643111369	0.01749494701379797	0.01600299686114043	0.01363863973566778	-0.5840282991741551	-0.8411524118857067	-0.009893069213013445	0.04689441125716245	-0.6366884718522734	1.229765203572622	1.161613429554015	1.221741691033097	0.223711084088402	-0.02650419331085775	-0.01547219750428533	-0.0229619308960964	0.2663546810101701	0.3120309719514754	-0.0057385228468044	0.562410784723446	0.2965255586592687	-0.3145833799196609	-0.2586057247989945	1.769404589958051	0.04006511015055628	-0.1963762261254602	-0.6752766975440228	-0.4999900288774776	0.8570775056296632	0.02393618953457306	0.8378088532071889	-0.003058236249279473	0.04187953881279294	0.0016331349537911	-0.2494469923753926	-0.1499785728779874	-0.2761111966913737	-0.1299861905006368	-0.07454755725655383	-0.05797718464283192	1.926923066515774	-0.0401305495257538	0.09764567865031114	-0.09670296577465581	-0.09942220479555591	-0.08777842930495668	5.512080215184707e-14	7.778563713613941e-14
0.39	-0.0437863304216402	-0.02928070899697943	-0.02674652163254227	0.724259042062499	0.9200458106533593	0.00717206337634667	0.4975463136487485	0.005110296651378696	0.005248912912820112	-0.1197502934961661	0.07198369439761178	0.02864990929488975	-0.02014397156842609	0.07102102346825633	-0.01094619272849524	0.3070432474265569	0.092052553634556	-0.3070432474265504	-0.09205255363455572	0.04129680818629129	-0.1551860622279382	-0.001843981612838262	-0.3407055161698129	-0.02141699723948735	-0.003163000332341765	0.108053593636723	0.2451265927918347	0.8345697875606046	0.5833770689033306	0.09893907452493293	-0.08678127550303351	0.04408731249301805	0.1366777271171992	-0.2960578074962619	-0.008267810374102286	-0.8105684205918505	1.366713925018923	-0.2772788067086275	-0.001719437927303179	-0.1623591259476059	-0.1756558972728903	0.6152536259627457	-1.09074392761019	-0.1997949480585688	0.4947412776233891	0.00208969896607952	0.1075766460053976	0.8443552740561217	-6.906815207307782	0.5193561613316662	6.906815207307785	-0.5193561613316666	1.585769008615878	-0.3521372800332563	-0.07962823344551065	-0.7372502314754005	0.3182647574479291	0.2922892611776214	-1.34706288035602	0.9887602726259918	1.202933841782547	-0.5106715343460801	0.1101719610839099	0.5171661702256289	-0.05221897271218465	2.003615937118942	0.001001303916864902	0.02098298293789165	0.001001045169715423	0.02517359512827526	0.0010002497005534	0.004169220758734248	0.001000548582234648	0.002846414632909648	0.03926260169401606	0.07222795873732406	0.1026141632284549	0.1050157095067848	0.09940246098231525	0.09799589429830552	0.001003354150526208	0.007510426687927813	0.00100220760716807	0.02663982134789852	0.001003680881730528	0.0478650260656218	0.001007604066324086	0.04121627433900919	0.001003034100415692	0.03300915266762689	0.1922286480197015	0.1822094973772269	0.2893299736261067	0.2491559564861532	0.001000122953109046	0.005089108455842851	0.001001409896135113	0.01533199558509595	0.5147510620106949	0.5056040166354868	0.001001688740089538	0.02007115589472249	0.3017608937568544	0.3167637824409701	0.00106269708378634	0.01209134769939526	0.001002427572149398	0.00842018867759917	0.001004143957414948	0.01104841242697952	0.0607937332399854	0.08671738983364592	0.05697100634084404	0.07937284697125525	0.01216654122082235	0.01580268705705943	0.001000441707725833	0.01651415584002475	0.09641872739301123	0.1083344044569335	0.003446730656441642	0.02174819419634615	0.001000569504033027	0.004853145181467914	0.001001943625874037	0.017955497003516	0.2394463060811531	0.2772591708555931	0.05607011455800331	0.09132550216915522	0.001000638995401327	0.0024471526511246	0.001001259082630455	0.006448501877210248	0.04698339735180394	0.05921547682304118	0.6513064230051131	0.66109520949027	0.00413188947030835	0.01148775038298492	0.00148732834735765	0.06330098768544974	0.001000452221026501	0.03836354128743924	0.001021126730827875	0.005137906548649353	0.00101864549243109	0.005149694925446699	0.001018419725118984	0.005166599308010995	0.006330715155331027	0.01519796682021124	0.009976057785948501	0.01630293598139255	0.001026594806333484	0.005436548653609085	0.001499637717499553	0.01114970287037944	0.04588239049174951	0.08666284727244983	0.1680846152122389	0.1851495456286706	0.1391218706355644	0.1558217423496043	0.116873484831195	0.1134823841428428	0.06865423816414094	0.1023566286912827	0.01280580114893397	0.05262501344359347	0.001022762512366883	0.03222537230546179	0.001007585804600435	0.02581978501029921	0.001001706375784131	0.02833155128203321	0.001000876731602752	0.03107801046479386	0.00100174740361952	0.01189485284383777	0.02585885671768314	0.05153891875510452	0.08703863446975925	0.1046161739319992	0.003680693220292366	0.02254690813332082	0.02968979479373139	0.03320621423095823	0.05542337280759362	0.0740187810902664	0.001059356950712898	0.01047585674176094	0.002924097632368769	0.009749193191161222	0.01346761394465657	0.04832526160529514	0.005150401491569463	0.03838613128259341	0.1445083204044346	0.1531655382463157	0.001024218116117931	0.04017398665817287	0.09215192412192984	0.1392120278233396	0.02619131728596422	0.0394330790537044	0.001006438040639454	0.01603961693878467	0.001003861814734958	0.01867384985618162	0.001012923989738514	0.01741014093900871	0.01555858870657749	0.04513237136849908	0.0134295273106355	0.0257304051423464	0.003511947651825798	0.01496456203873743	0.001000484555564343	0.01450678082385884	0.0582185666881132	0.05185589429158362	0.1580761567895019	0.1623067614297744	0.001005419243238816	0.04040079238936436	0.001008240515907694	0.04696395071191215	0.001006139131705438	0.004900476343032805	0.001002124601269693	0.005005849928913356	0.001004015824113959	0.005350545918185636	0.02731459689851167	0.0152361052865466	0.001389625223504369	0.03051851952521812	0.009704146470196596	-0.0006437252447725715	-0.006877517343591683	0.005238764075496943	0.001001130442239646	0.001000895347714851	0.001000224046191333	0.001000544846829878	0.05784578448887669	0.06687384172952177	0.07066467560124717	0.0010020727524476	0.001000578494735965	0.001003645205448707	0.001008018936227337	0.001003347173310916	0.2984772731536042	0.4009174189599433	0.001000119611800359	0.001001682953155607	0.5645066088747118	0.001001627104440968	0.3205140677337688	0.001000452721481798	0.001002441810006634	0.001003840068407916	0.04659587089178296	0.05352177999811994	0.005449285621869395	0.00100049294711573	0.1313163515706855	0.001004859761917456	0.001000571253442869	0.001001436872028068	0.2264199751895773	0.06589755366102673	0.00100063092293573	0.001001212712598026	0.1110842112579397	0.6846487212469995	0.001002678036152177	0.002807877660434304	0.001000480016779684	0.001001081692041911	0.001000357511003174	0.001000738926828668	0.001040794946288753	0.00153969784490671	0.001001348198639533	0.002019162202804496	0.04537039268426266	0.1823973296905284	0.1517897020063421	0.1391077979423362	0.06577165930492347	0.0127041137470526	0.001034041419130027	0.001007614859562551	0.001001493313624675	0.001000760102514039	0.001001987049197439	0.03639751457916268	0.09639343140349745	0.001029926504798625	0.0281504049035	0.07547085832710075	0.001010872449053129	0.00137538668740389	0.006171060714904785	0.001010170037870135	0.1523572814509951	0.001046616803884386	0.1052730327050565	0.02549219524799975	0.001005238347636476	0.001002937925082376	0.001009187217628558	0.01641988580790089	0.01588967042800063	0.003183784748262751	0.001000419230148139	0.06262372899165948	0.175386886896971	0.001005749442140018	0.001007552458309469	0.001005223919626887	0.001001818149291078	0.001003429383082288	0.02393887404990772	0.01655148889575283	0.002146678113550723	0.03146532146606148	0.00726135518945889	0.001204072979000877	-0.006925623040671877	0.006906426146426742	-3.512827995949567	-0.4818969735005665	0.07292961839936611	0.07485419341849178	0.01850418592589576	-0.007731333638993348	0.835302988066417	-1.025041370823025	-1.057025247487191	-0.001715604484408603	-0.02378124488170221	0.09440515456260305	0.01739292641142155	0.02171767608317638	3.345043872382143	3.346444038252286	-0.003365236772307959	-0.045102561427825	1.09461820961705	0.01311605666488419	0.720873145025745	0.02502899424828152	0.02587921977294153	0.02037726648617158	-0.4924989651013466	0.0964806873112351	-0.340663461224039	-0.01248688428681046	1.423062806118811	-0.1507783990030924	-0.01327031726802734	0.003521467606679716	-0.04862369812175098	0.4875966567874038	-0.007983404243351876	-0.006614634314587405	2.452868928918986	1.187147996608031	-0.2108992446320707	0.02148032838783369	0.05388797553816574	0.00347784593135222	0.002914865213504217	0.003013519865058575	-0.3073336965937473	-0.4850383585436574	0.010244363423623	0.1043835571301794	-0.04041051040098764	1.409818659255158	1.191831461842075	0.9934614555967206	-0.07628285814901002	-0.009483209914328175	-0.03720831164236433	-0.03912148766560261	0.2251631748488593	0.2763787177091408	0.0003659481413518118	0.5141553218363151	0.3121494520690309	-0.1416342704886215	-0.09231760720094978	1.064291325694758	0.0183821829388836	-0.0826957463044561	-0.3825864593324775	-0.2545525480563853	1.000883488739849	-0.001627267895984005	1.143893119192285	-0.0361515536686039	0.03591619978269809	0.002887705528690623	-0.191307052920171	0.08182270976242295	0.2072899257954703	0.02061986388860099	-0.08287961081301252	0.02422916411817463	1.732960266865054	-0.08135235128032869	0.06956559680349844	-0.06386382593102771	-0.06353459047201629	-0.06028481788192234	9.807010303748273e-14	1.173898535298311e-13
0.4	-0.046754220835114	-0.02912919021885268	-0.03519322782876989	0.7380216257785642	0.9172581731378933	0.00721894487291118	0.4959838107966727	0.002824303380548461	0.01126835775941709	-0.1303735236570811	0.06954320152548803	0.03298042799472167	-0.01996192167880998	0.07161725448552973	-0.002150471030274022	0.2419140684165441	0.09789918551512494	-0.2419140684165456	-0.0978991855151259	0.05668326708413579	-0.1584423308074137	-0.002694508208608341	-0.3480420655650306	-0.01854765226529959	-0.0003336140606547465	0.09542685001126522	0.2544605763037368	0.846802704171069	0.5788697584432114	0.1028814531560127	-0.08023120055488549	0.04357987503464039	0.1588164173627818	-0.2926053827913245	0.03801352186808588	-0.8785740107241349	1.385760078720569	-0.2789339717156407	0.01120393980882074	-0.1428169712514199	-0.2828278396900695	0.585234647409564	-1.040206072216209	-0.2882989769950403	0.369229753008639	0.02884660021718127	0.01154341594060669	0.9154227596005374	-6.069620267095019	0.6457128505979177	6.069620267095019	-0.6457128505979177	1.48876355596142	-0.2993032115262649	-0.09114891173989088	-0.7315189043332371	0.2545605397154477	0.2734449376405138	-1.076505516122064	0.8655546028979552	1.247498143977342	-0.3825869292406886	0.7466751405036661	0.7926487133111524	-0.06699458020662727	2.43410205226165	0.001001209691096695	0.0214928331913169	0.00100096899847192	0.02593115432836748	0.001000234586842086	0.004245375078253696	0.001000551036561529	0.002771992698806005	0.0522058622612149	0.08203283433360048	0.08027808863378558	0.09151451741750549	0.082113480845321	0.08579645637077722	0.001002844620158335	0.007490329613818993	0.001001430887152973	0.02641001135736312	0.001003680949772335	0.04890978309409161	0.001007929191377974	0.04136964974998882	0.001003299028463352	0.03320807119764602	0.241991992970813	0.215571147130763	0.3352140513187253	0.281875619608525	0.001000121158210276	0.005018015511081533	0.001001730031418487	0.01500613108545057	0.5302083065074447	0.5132207807805973	0.001001665170788118	0.02017160563422361	0.3094549585487359	0.324191614812582	0.001032795368454918	0.01237044771228598	0.001002445947195345	0.008639461012711092	0.00100397012385056	0.01118640812064717	0.0513251175162562	0.07979833968471843	0.05425686749313677	0.07943428176266669	0.007809593067671291	0.01239625961239473	0.001000479594947382	0.01630032656971345	0.1168126585563681	0.1239924013207069	0.002276229219508128	0.02066402334702019	0.001000573353745599	0.004924424041055598	0.001001670695812059	0.01796625232899053	0.2320618538493238	0.2745920422747302	0.06214435156970418	0.0964858099524819	0.001000641525753607	0.002367193379161852	0.001001241152686525	0.006375044132603646	0.09167011645065856	0.08791609911109333	0.6612807981248502	0.6713060004207356	0.002633049551348295	0.01001234917388203	0.002623830561834337	0.06352183341897599	0.001000472683921928	0.0388622613364148	0.001011416930745089	0.005223109757953874	0.001009833640578428	0.005226761891860083	0.001009870918661908	0.005238468947896834	0.003792186082478327	0.01300572948968886	0.005812510249561662	0.01272158726518001	0.001014408034470194	0.005497689384656935	0.002030878048510597	0.01240560184161449	0.04732377602034443	0.08822092729739274	0.1739173476344278	0.1972798715744075	0.1444995650050244	0.1646368832715667	0.1277481167131758	0.1227815255723389	0.06586971898726843	0.1001431391924691	0.01283658648656587	0.05259858436066281	0.001035181994239377	0.03177374025371631	0.001007694390141273	0.02542587269341838	0.00100161981025278	0.03069176955440307	0.001000833841287286	0.03395889470652588	0.001001877929057055	0.01188097053136031	0.03234964463907006	0.05650075406391145	0.09223866833896122	0.1076699002941863	0.002412534439699649	0.02169240894780745	0.02940874103676554	0.03289573690421762	0.06495954574652152	0.08194276800139817	0.001034400530502774	0.0107599048863575	0.002280798808428067	0.009264631657174789	0.009440517885480268	0.04573637440253792	0.003168035215891764	0.03696812698402188	0.1483459469625698	0.1609954840922327	0.001041795756799889	0.04003042266720713	0.1008369865002467	0.1518597667766844	0.02566913295703125	0.03896910494633179	0.001005925514436877	0.01644027231500157	0.001003321763964407	0.01869885494602075	0.001009857598798799	0.01576556534232743	0.0168333582552573	0.04664509085722347	0.01642776454873082	0.0295446117766856	0.003708896786458177	0.01558664015477357	0.001000442072616879	0.01395789936285759	0.06142870908347621	0.05267237718008145	0.1635741738566897	0.1729259114707223	0.001005695695951786	0.03941649537840068	0.001008286004369528	0.04767557198005096	0.001005191886303738	0.004389198855495625	0.001001794659874751	0.004511339720258116	0.001003396387150173	0.004858634315368135	0.02379030465348545	0.01641120691583136	0.002114405965704991	0.0313794678721328	0.007476460800817371	0.001223209970415725	-0.006949215232389256	0.007229068917603538	0.001001091463421074	0.001000880269589865	0.001000214073418496	0.001000560009680259	0.07599993983328567	0.03524029547971701	0.04819534993049634	0.001002450440495702	0.001000598498498339	0.001003706598833404	0.00100846831387179	0.001003756168503244	0.3548634236043857	0.4477055957739216	0.001000118932411836	0.001002357585798532	0.5680688671412147	0.001001648624079635	0.3281934216567647	0.001000407980078426	0.001002482992253273	0.001003740476730016	0.03367106228468685	0.04873915569540092	0.001155607684992934	0.001000540351913528	0.1577757201428272	0.001003675169140848	0.001000581995768153	0.001001331308558622	0.2122074579998847	0.07302201107708908	0.001000653791018467	0.001001228195056981	0.179941094894587	0.6869823542734117	0.001001988654229116	0.004608933534568387	0.001000505412136492	0.00100078176349796	0.001000251121703359	0.00100053069897286	0.001003897321900696	0.001004020291225448	0.001001122518758389	0.003027709120533145	0.05194304190298442	0.1843570221944095	0.1537030669010655	0.1478276282256775	0.05949590334364237	0.01299238833236819	0.001059040406404428	0.001007952639760343	0.001001549530475108	0.001000806920230948	0.001002042174002913	0.0427024911040457	0.1018228365449443	0.00103650402562722	0.02976471087053419	0.07873571049007064	0.001004893892269198	0.001730457704829176	0.004053648560938487	0.001005324569414229	0.1559525148385988	0.0010709684028866	0.1191319810116813	0.02473823005670909	0.001005465286975559	0.001002593884501685	0.001004647067964834	0.01963834033200653	0.02268083024544087	0.004455549065137706	0.001000379565662295	0.06779019416483009	0.1701174730546706	0.001006170222759854	0.001008894185445686	0.001003411585333613	0.001001165754793401	0.001002223591709478	0.02019172771024817	0.0175161675551553	0.002823050633982733	0.03219748942208308	0.005356327937117395	0.003099713681311374	-0.007032709217045519	0.009380695145298549	-3.46838472366144	-0.45579325062905	0.004050589854800893	0.07427477761515906	-0.01485385219525541	-0.006567711048175361	1.104097808830078	-1.725817709335249	-1.396111536338259	-0.003346794605379102	-0.0251632219623403	0.1150207352495038	0.01334301751377288	0.01788863705250426	3.30092823453813	3.173522009705017	-0.01422201406903794	-0.004303135489529188	0.4405266318917953	0.003450578698220937	0.7763823002712614	0.02869655276261461	0.01377605217299894	-0.0002560619673156519	-0.9021576604073506	-0.09297269066024626	-0.3421280926467164	-0.03081415705471678	1.713326015311421	-0.0807351771396813	0.04909166138127761	-0.00422820285676987	-0.4952499357091191	0.5395951670717882	-0.007764250197907971	-0.00876242505808123	3.221385557408764	0.8604415708977419	-0.08308558628193929	0.02171667595232606	0.04803166217830125	0.01838320614785345	0.01703288697098608	0.01515480973663013	-0.1512087046201029	-0.2516928005999363	-0.003695819866830641	0.1437809439398426	0.3112583282581424	0.9015214128840525	0.4410261682350355	0.8866039523341667	-0.3644426898617225	0.003529317296215874	-0.05195283328570809	-0.03653696196452523	0.2594622418108044	0.3116124640717304	-0.005064976588736718	0.4806741161242241	0.2927603153507187	-0.04138164772868155	0.02147246814957963	0.5527716555550576	0.04677308403559196	-0.02325681930502146	-0.1442499332398474	-0.03303496054408159	0.4491889221620992	-0.0270644912892576	1.372790128736648	-0.05412294714550332	0.04706727840159198	0.001707520139026722	-0.138496256995561	0.2021406271000139	0.5285234716296984	0.0903097275213936	-0.01403368479097629	0.1455937937232979	0.1612441961506723	-0.1140936304890634	0.07901328519637446	-0.03986506867050271	-0.03691154627971098	-0.03915876192378587	8.429730432877267e-14	4.545498736407039e-14
0.41	-0.04947509544383283	-0.02859624310457149	-0.04428019955654849	0.7519783171554341	0.914498784313037	0.007390083904338836	0.4945385347739844	-0.0005377503255779086	0.01729424083433116	-0.1408168743338769	0.06626853602293525	0.03594107360017565	-0.01973856473695943	0.07133377143732005	0.007344200202863276	0.1854998567173012	0.1047878458297243	-0.185499856717309	-0.1047878458297299	0.07104938354687032	-0.1612036598636828	-0.003661806714938134	-0.3553202897567232	-0.01631521197072792	0.002321724239333093	0.08857421656406639	0.2623313891518325	0.8595176369675351	0.5757949159768337	0.1137147505858682	-0.07085908965858283	0.0430496969888372	0.1852903107217918	-0.2479338815609721	0.06477114984392258	-0.9338397221161945	1.405668011868745	-0.2717682155246988	0.02236157974893528	-0.1485307521506239	-0.3871400614394523	0.6407581673630425	-1.055070885507013	-0.3636540330681999	0.2157122517053652	0.01266796237015341	-0.06369641708071244	0.9790724406805469	-5.22063161019229	0.7266253402705957	5.220631610192292	-0.726625340270597	1.386683470626456	-0.2537708809177499	-0.1013073246621407	-0.7175721415467371	0.193786487010204	0.2595097438098981	-0.3382042595018176	0.7033881923917172	1.284429231556236	-0.2449535554172005	1.32449712753403	1.083122725138146	-0.0338674967431964	2.854722043494774	0.001001157934748376	0.02207213505009665	0.001000938930896069	0.02678577951951547	0.00100022390705182	0.004327695973670693	0.001000561772001891	0.002688175077170786	0.06671088702025972	0.09329264376424994	0.05660373661096215	0.07197908320545889	0.06187750836090549	0.07017846923689305	0.001002704913119082	0.007485886145931799	0.00100103253828406	0.02620039269739059	0.001003749619879991	0.050155393632988	0.001007545915397284	0.04146833187131873	0.001003593462879975	0.03336236740741436	0.2872196918868557	0.2476435392013636	0.3759628569362592	0.3122936338996614	0.001000119986210731	0.004925710701686243	0.001002178273636962	0.01461751925030933	0.5398994355229989	0.5143243216957497	0.001001679263454917	0.02028343508051204	0.3173427326881416	0.3325955217182209	0.00101692633203413	0.01268933409943299	0.001002492063463258	0.008843010441291059	0.001003860783623322	0.01133957315405825	0.04220195594297019	0.07135774399162996	0.05455608065203289	0.07974359463272512	0.004562643335791151	0.009823634550013595	0.001000529358916955	0.01586857904593937	0.1375573633560182	0.1411352021383363	0.001655550809954365	0.02013067756016955	0.00100058626029025	0.004958771769168375	0.001001490882525622	0.01797198753574815	0.223730945121986	0.2681796883256412	0.06839806027828528	0.1018507206799761	0.001000656392875888	0.002278798872340317	0.001001243745544481	0.006296414430302899	0.1366810590915893	0.1204568072175043	0.6686747141137356	0.6787224818239961	0.001835598017493908	0.009201378289202054	0.009938062719840025	0.06611861097082919	0.001000498448235512	0.0391934071870277	0.001006182695129663	0.005312250255123782	0.001005129198007125	0.005309255238643068	0.001005277953563044	0.005314833197926599	0.002431540255279244	0.01191614525895434	0.00347331913653059	0.01078799225504668	0.001007878660782199	0.005572130443315986	0.004459431503636161	0.01564747804373474	0.05239899828217891	0.09331557925115611	0.1785421770936398	0.2022350219131794	0.1480845540559377	0.1647947321244836	0.1369194702581264	0.1309082594803513	0.06034388276475208	0.09511185100417524	0.01275861827605296	0.05256227660133305	0.001040685246691644	0.03127859809013129	0.001007597223455922	0.02513084648435994	0.001001975957024362	0.0334415677799247	0.001001014326442031	0.03737972360751488	0.001001860426293554	0.01186306172482468	0.03651733968346584	0.05945040224046937	0.09545399905764933	0.1084846518609699	0.001740750555227728	0.02146330063019955	0.0308867598205136	0.03403558347290353	0.06792205409968184	0.083868691281345	0.001735830358167117	0.01186701236914009	0.001915677002941532	0.009042086346898754	0.007556846064224858	0.04560541315985628	0.002143488285020659	0.03708711148260346	0.1528839929443138	0.1636855894785378	0.00108524158402965	0.03969939356794742	0.1117626053762415	0.1656940987896731	0.02509017239601024	0.03844201849688307	0.001005581645047814	0.01693824800791907	0.001002904516440458	0.01871370989832844	0.001006979509638945	0.01455487693623391	0.01980804164296918	0.04976184593385276	0.02109509797293431	0.03510674969155447	0.004576554383170599	0.0168449322634408	0.001000413113161035	0.01400263254208618	0.06434128714768259	0.0541609138324177	0.1645876752697622	0.1679743589995871	0.001005675682610706	0.03826971331334129	0.001008622794943637	0.04839056398570007	0.001004094640879945	0.004053641005732569	0.00100141191516064	0.004208422076388179	0.001002676871806337	0.004523300542375002	0.02075365341630154	0.01703909357252079	0.002659954232083024	0.03064904627654965	0.007553065215060057	0.00317153752588206	-0.007012083961165604	0.008341046215945294	0.001001114742494668	0.001000930798485639	0.001000211709485515	0.001000583887512184	0.09256327805428374	0.01812184046779666	0.02463742889724388	0.001002651816279987	0.001000634479187148	0.00100391794662756	0.001006029148124121	0.001004021461068478	0.3855969570994217	0.4706262568446918	0.001000118626205223	0.001002887708452926	0.5576978357636621	0.001001732261108071	0.3372426386492714	0.001000412399076464	0.001002588335511712	0.00100375251073451	0.02897481969463414	0.06022552764836644	0.001081133718882746	0.001000615662246857	0.1773711159930367	0.001010144188010016	0.001000614663823221	0.001001280432214677	0.2059811676494227	0.07926009751612471	0.001000687156317219	0.00100126188376996	0.2194666717377433	0.6868052931337254	0.001001441876530689	0.02881164175386802	0.001000542053431477	0.00100069621734764	0.00100021823525973	0.001000470473896168	0.001003760032160481	0.001004433809199816	0.001001050444670603	0.01037958509197759	0.06431353997646512	0.1876148823519032	0.1535322311674916	0.153116847468674	0.04803179650628085	0.01240358193610186	0.001035728964828593	0.001007109835242592	0.001003020965153101	0.001001536549356701	0.001001673027189023	0.04021724249641054	0.09816465664058091	0.001040550505546168	0.03499497018899485	0.06560630880181102	0.003703957048326555	0.001368045675271474	0.006797388630844193	0.001125304195383217	0.1634436646851163	0.001180805012941529	0.1342448185861854	0.02417582343731568	0.001005019453255354	0.001002365736039138	0.001003423524021679	0.02604375847094463	0.02931593258402842	0.006366153238576576	0.001000385861385387	0.0682370967602275	0.1627632373697668	0.001005218811358371	0.001009040223049888	0.001002564550197983	0.001000884871907201	0.001001678070007424	0.01816654274396024	0.01728532104310243	0.00307502537694127	0.02867987016453978	0.00938705945165679	0.005177324157004799	-0.007058452485238045	0.008621304370804529	-3.37723828119126	-0.4507363118587865	0.08705916449835695	0.0939878343735282	0.01999377250607043	-0.009514187742119547	1.150719639287024	-2.108871728390162	-1.730166183435085	0.001239837405419044	-0.01888311289062886	0.1340056054027378	0.006344676108831783	0.01280607521810358	3.088003037447519	2.891094101915919	-0.007235446086656929	-0.05833403784164307	-0.2096695677476736	0.01540435305088008	0.9012463311894934	0.03371341387481472	0.02275805204027015	0.02350028815174643	-0.7691978497839904	0.1882634402862006	-0.1830776288254791	-0.05601071119533049	1.705362246123434	-0.03167892009478618	-0.02123646523954209	0.002781898460590545	-0.7548772940644124	0.5341011338290718	-0.009525224124512871	-0.007498357702954774	3.240015051303825	0.6320267715147608	-0.07172845131579605	0.4622899670196019	0.01950129048029732	0.003963574148962436	0.003688239637273621	0.003783314194614541	-0.07185313731903141	-0.1384941288898581	0.01325978245404742	0.4775738044428577	0.6788465762968913	0.1615407034072907	-0.3009049037687272	0.7449862687694982	-0.6382421685501568	-0.01112648260030615	-0.04467783522255256	-0.02238636700401924	0.2866915145513725	0.364399092123049	-8.486794266684087e-05	0.128442903387796	-0.1128175025378447	-0.005688518140992267	0.1969101937594449	-0.1483200601683298	0.1740722929120471	-0.02156505919357	0.1002788032281753	0.04861566758110494	0.1381828977394794	-0.03630143501425074	1.390329472866992	-0.05173799258306301	0.05630007072747767	0.001107846391483566	-0.1042153035832115	0.4048174172159567	0.5831061764954998	0.1548057178090768	0.01790663572170929	0.1412920838162944	-0.9614926447072241	-0.1099191623370179	0.07305277457735539	-0.02741760409238116	-0.02394508508219546	-0.02802879862176554	6.516148414057488e-14	-2.264112108010797e-14
0.42	-0.05164018531861899	-0.02790986224470951	-0.05377041001671189	0.7661367823201748	0.9118463203820533	0.00765293073317045	0.4929673453762224	-0.004869641046437214	0.02449984510244294	-0.1516070778145039	0.06232972267313337	0.03715093070131124	-0.01977169894681271	0.07043419831381628	0.01734219685642104	0.1373532454639384	0.1123238148794965	-0.1373532454639396	-0.1123238148794995	0.08446141117748743	-0.1635339140495389	-0.004700585404562548	-0.3622624325468011	-0.01463474316890937	0.004894321244591556	0.0877791030975739	0.2684239446649764	0.872270105127004	0.5737192475072117	0.1274616513480105	-0.05854176086832885	0.0430059957439921	0.2157917667117772	-0.1814484360204577	0.06870027098136912	-0.9592217571999879	1.426114836294805	-0.257548992981057	0.02954549928961199	-0.16799964628137	-0.4767952426401121	0.8211788860469899	-1.109576632986141	-0.4211285464482817	0.0190720521455423	-0.02245163009768843	-0.1116745991332628	1.016087843683806	-4.416100177918965	0.7751745976324617	4.416100177918965	-0.7751745976324618	1.297945789537984	-0.2130882374438373	-0.1054449483988825	-0.6643026240103058	0.1441662411644674	0.2568966786945919	0.1349984800239011	0.5099031359080256	1.25500521657775	-0.1827521298896933	1.329395806961261	1.381692292101303	0.03030077998486209	3.239614578457275	0.001001143715123076	0.02273900413296158	0.001000949182070088	0.02775766249091387	0.001000217387253973	0.004418765352684856	0.001000579081993823	0.002595341454693914	0.08179200594773436	0.1051043383590986	0.03503403155420799	0.05078503094337074	0.03942801805292361	0.05113952684215001	0.001002735834173571	0.007490761089687277	0.001000851464710203	0.02598989704243273	0.001003889664813574	0.05158797985953502	0.001006134186298328	0.04149556865916348	0.001003873318840107	0.03346090210833464	0.3258683714212989	0.2768202650370213	0.4099602551519187	0.3393177667147186	0.001000119247319119	0.004813376623775216	0.001002667476462433	0.01414115420262785	0.5435330834606252	0.509230367047913	0.001001728145952299	0.02040947354496995	0.3255752763677404	0.3421534864430381	0.001008997425891784	0.01301736977378099	0.001002567808189547	0.009011106423329954	0.001003812160987005	0.01150863827339607	0.03500751800728719	0.06474965525756611	0.05991234089944107	0.08386811408067936	0.002875345870585905	0.008521092855944112	0.001000591902592369	0.01517060507591307	0.157304998957503	0.1579022082013578	0.001347598194994121	0.01991554614819776	0.001000609052592692	0.004919407746497383	0.001001375563211146	0.0179700233638203	0.2161041708600278	0.2601413675943259	0.07458362653175749	0.1071821157371353	0.001000680513810443	0.002184477437512397	0.001001261894227639	0.006214380132445247	0.1770182728196515	0.1517815798857648	0.673859739704801	0.68412997708623	0.001435151186994373	0.008725382934368033	0.02531269373240682	0.07206065541139776	0.00100052965381177	0.03927836279672658	0.001003524047799486	0.005392754858198074	0.001002761670943893	0.005384975829648061	0.0010029524620518	0.005387440710294428	0.001746689882500312	0.01146576682735278	0.002290344136413349	0.009882346138137436	0.001004579472749225	0.005656400050885927	0.009308781954289939	0.02141666808963068	0.06073070561518756	0.1012213490994017	0.1826202708289942	0.2019513266132653	0.1501632359640618	0.1607898150738316	0.1444281293451904	0.1378061197377986	0.05207039791692819	0.08744975140639979	0.01243067100646819	0.05236934243988363	0.001031774711429218	0.03092813883354944	0.001007127052320186	0.02497978361024067	0.001002890030139764	0.03634948207051046	0.001001469523336213	0.04108379206890299	0.001001667012098907	0.01184791150807428	0.03754208290631755	0.0594533598157326	0.09572334631442801	0.1057534002326009	0.001405855225232357	0.0215536685379799	0.03413016786113393	0.03664220774293669	0.06368555838175034	0.07936170558597816	0.0034321212520695	0.01422982835247306	0.001551650043891782	0.008827074144267949	0.007951739572595489	0.04738637283759217	0.001688574718692201	0.03777611648212573	0.1585589877845461	0.1647461568998156	0.001161887405871306	0.03936119183791534	0.1242524841197474	0.1795914202141493	0.02451852764750009	0.03792547209794213	0.001005186767739267	0.01764171794050234	0.001002581868733507	0.01871789940238053	0.001004929091559113	0.01366978168347398	0.02441396100569908	0.05441357978137205	0.02666449526883914	0.04119077660960375	0.005960011369208667	0.0185518949828089	0.001000401790249671	0.0142145583790049	0.06613957577004768	0.05528178979785402	0.1623344433294786	0.1574972994899166	0.001005189736707695	0.03732498453539402	0.001008864161369152	0.04931798064457618	0.001003122561476442	0.003837424717418943	0.001001080127034328	0.004026975966860229	0.001002044396431308	0.004295642223981594	0.01839131302638158	0.01709449145004863	0.003009786816181392	0.02806049290632643	0.01026575436283382	0.005206053694833073	-0.007050202382886075	0.008205444799063249	0.001001138021567696	0.001000981327381196	0.001000209345552765	0.001000607765344236	0.1091266162752818	0.001003385455878781	0.001079507863990525	0.001002853192062384	0.001000670459877435	0.00100412929442232	0.00100358998236747	0.001004286753633427	0.4163304905944576	0.4935469179154622	0.001000118319999403	0.001003417831106869	0.5473268043861091	0.001001815898136079	0.3462918556417781	0.001000416818075003	0.001002693678769605	0.001003764544738731	0.02427857710458106	0.07171189960133112	0.001006659752772288	0.001000690972580453	0.1969665118432464	0.001016613206877543	0.001000647331878245	0.001001229555868666	0.1997548772989608	0.08549818395516048	0.001000720521616028	0.001001295572482818	0.2589922485808996	0.6866282319940392	0.001000895098833441	0.05301434997316825	0.001000578694726654	0.001000610671197644	0.001000185348815288	0.001000410248819421	0.001003622742420097	0.001004847327172862	0.001000978370583369	0.01773146106342173	0.07668403804994535	0.1908727425093952	0.1533613954339158	0.1584060667116711	0.03656768966891791	0.01181477553983594	0.001012417523251352	0.001006267030725141	0.001004492399811694	0.001002266178463069	0.001001303880375225	0.03773199388877475	0.09450647673621797	0.001044596985465043	0.04022522950745504	0.05247690711355182	0.006403020204384351	0.001005633645715577	0.009541128700750108	0.001245283821353997	0.1709348145316299	0.001290641622996283	0.1493576561606896	0.02361341681792319	0.001004573619533119	0.001002137587579958	0.001002199980080163	0.03244917660988277	0.03595103492261616	0.008276757412015171	0.001000392157103178	0.06868399935562512	0.1554090016848596	0.001004267399956583	0.00100918626065129	0.001001717515064077	0.001000603989022423	0.001001132548306693	0.01614135777767227	0.01705447453104948	0.003327000119899802	0.0251622509069966	0.01341779096619616	0.007254934632698171	-0.007084195753430583	0.007861913596310536	-3.266530049690057	-0.4567197061140807	0.02156403464518555	0.09772633365454805	-0.01310415549971026	-0.008370911217000572	1.214474841671689	-2.057541319344595	-2.080302588509292	-0.001483112255996088	-0.02533862095401842	0.152415872772142	-0.0009460492010157672	0.006736335281204678	2.721794987549444	2.494745714488982	-0.01822786777624829	-0.02185377799110157	-0.7989724807057093	0.006292382322033808	1.007193864108055	0.03052641018697271	0.006685362851388708	0.002923955184972811	-0.5356562686020683	0.6700686249182563	-0.08811141898650451	-0.08405944630400312	1.638167064390766	-0.01709230212792004	0.03434931120936461	-0.005768080536715727	-0.8204432921540072	0.5328920330084281	-0.008949635798890052	-0.009443344177655633	2.978198469778493	0.4586443426926506	-0.01609048030793184	0.6907700536972363	-0.001206386006049308	0.01665602732985182	0.0156783358164247	0.01440346220436872	-0.02336754480512961	-0.04610302195440495	-0.001730110080684731	0.649243712693612	0.8734819071572361	-0.1462477148553472	-0.3915270124801144	0.6408292222267574	-0.8906049717596264	-0.02779596312946278	-0.02301625187227971	-0.007744294972390319	0.2910854548133594	0.3682603761477902	-0.004513258626003137	-0.1086640041285167	-0.4164403236742008	0.02251359734418532	0.3148280084296399	-0.7338101395059934	0.2979147841515	-0.02175019779345331	0.2381342508435292	0.08096913965144366	0.1232813291557145	-0.02849901744080828	1.385388011035014	-0.05201493703822221	0.08816612633793815	-0.0004255687962109496	-0.07337762632517603	0.5091363812811437	0.6329012722632238	0.1800438496524795	0.01940484674755689	0.07206165634497057	-0.9438572115612355	-0.07368297306498893	0.1214982158507741	-0.01599675638186588	-0.01261723941054644	-0.01762367100446194	2.219001293243212e-14	-7.367608409503119e-14
0.43	-0.05311234973268091	-0.02734469210080938	-0.06331222752337093	0.7805027290101345	0.9093637057966253	0.007962706769736427	0.4912211813273799	-0.01005615472316131	0.03413566452873369	-0.1630287772944541	0.05797364324183677	0.03618821727907033	-0.02015481558340293	0.0692512200730457	0.02751820738038807	0.09702992409533891	0.1202330631077266	-0.09702992409533434	-0.1202330631077316	0.0970650577607583	-0.1654819614778406	-0.005753706733514727	-0.3684388918353438	-0.01337227001500636	0.007492780721584912	0.08948229369374246	0.2723241698685443	0.884313599936703	0.5717628519711752	0.1380718490649082	-0.04331277511347881	0.04347339420056268	0.250029462938686	-0.120365743305981	0.04255425109147914	-0.941563055875724	1.44742231545576	-0.2389076552862294	0.03151673038839183	-0.169585194593642	-0.5559802590341719	1.098814733615332	-1.166276187026058	-0.4470048694932147	-0.2160816778178013	-0.04386635340495602	-0.1216074184326511	1.011639019036318	-3.64596875483546	0.8086414982355551	3.645968754835461	-0.8086414982355583	1.21964988471935	-0.1767735253273775	-0.1061944836839789	-0.5694704081444586	0.109756385892957	0.2627234294362189	0.1895549046387474	0.266305781462883	1.147039035791075	-0.2160058230027169	0.7818971894412755	1.657864243612356	0.05865869948316564	3.603846128415595	0.00100114130656342	0.02346574458446835	0.001000973428909322	0.02883088344084972	0.001000212011950937	0.004504143733066986	0.001000590582790617	0.002500134702059866	0.09499584726816004	0.1159132111682901	0.01916615708151254	0.03329187435969728	0.02164749080241007	0.03287452153978127	0.001188439074837444	0.007647733751971772	0.001000755068535235	0.02576636430833631	0.001004186711302408	0.05320157532508591	0.001017692014672947	0.04145672952647349	0.001745872393635531	0.03401449815949938	0.3572671777356342	0.3015401098281006	0.4369458849606889	0.3616944675127645	0.00100011828082157	0.00468656986482878	0.001003032257824742	0.01361168022793681	0.5431171394648256	0.5008244091332922	0.001001776891146779	0.02053881019126543	0.3341630943779445	0.3525333398169794	0.001004792843661101	0.01332172818851108	0.001002654553215134	0.009111147324842321	0.001003776120059185	0.01167765079533149	0.03159825039724955	0.06186908680568432	0.07123911382815099	0.09310730129714902	0.001962152449331459	0.007887135688941982	0.001000663095196309	0.01420862090320657	0.1743596047700796	0.1732197647685479	0.001186044561510918	0.01985062718914676	0.001000637411527897	0.004806330276816569	0.001001279241570459	0.0179631015355085	0.2112816831275641	0.2526360091394079	0.08029901521338419	0.1121419385498648	0.001000694812742635	0.0020910375268449	0.001001268648878395	0.006129762781398038	0.2115144984649343	0.1794296497071165	0.6769692843664822	0.688070413279797	0.00122245576741527	0.008503527603395487	0.04152351724985252	0.07868418666659849	0.001000561225259637	0.03905371695601684	0.001002102046979223	0.005478566718039909	0.001001500017652345	0.005466535687193556	0.001001710587997745	0.005464347651077615	0.001412539300445426	0.01135357351354975	0.003481148151841911	0.01109424432806439	0.001002858470472314	0.00575083335531279	0.0142363439046632	0.02714771856277574	0.06818875545013948	0.1078418015559047	0.1867940728609275	0.2006860984760801	0.152716224255283	0.1587552547074412	0.1516145528375229	0.1444611839182485	0.0410883529530665	0.07741093084142808	0.0119791813789397	0.05205942309038361	0.001022278347477318	0.03082336165666946	0.001006424383709772	0.02496945476656124	0.001003450943480494	0.03906426289684126	0.001001755690244991	0.04456522315648243	0.00100146491480143	0.01184425329240223	0.03306767242213828	0.05501681083631768	0.08698380051689351	0.09558684435196885	0.001801535591384021	0.02236340466826866	0.03707899695549353	0.0390527837835999	0.05772108140351588	0.07301245626369866	0.008499719073222519	0.02053567624722834	0.002067959260759308	0.009404627728035981	0.008898226722229056	0.04890896377483134	0.001456317575069384	0.03827074467048584	0.1655450944740034	0.1662641195013706	0.0022196381510533	0.03985210067448169	0.135051848822699	0.1905025269421631	0.02366066828036431	0.03715213783958489	0.001005088401217031	0.01864493231452881	0.001002290936742239	0.01871782487206182	0.001003522838690893	0.01304819220524778	0.02891160614389581	0.05887708383564458	0.03041621918272333	0.04558497538021215	0.006969173367393305	0.01979449869932942	0.001000380443482176	0.0143281094567454	0.06490528524472591	0.0550084252498952	0.1626271263608915	0.1521702205817482	0.001004566304982904	0.03683102306864339	0.00101706298428373	0.05067697541362046	0.001002382300842333	0.003719541721282933	0.001000831143659177	0.003935887166097759	0.001001565930950583	0.004154780355527129	0.01521310800725113	0.01653152236366429	0.003226030506221792	0.02513308987133565	0.01243445780484114	0.007218015510015589	-0.007089445808452218	0.007657009189444617	0.001001139458527406	0.001001013328096508	0.001000203941049273	0.001000598139765491	0.116074356404784	0.001002611953857002	0.001041479748015153	0.001702365428533303	0.001000641462170193	0.001004805970580428	0.001051828731154833	0.003801034696935845	0.425283393470074	0.4979931481093642	0.001000116390869765	0.001003406838949307	0.5374377981019227	0.001001837535493336	0.356124930722281	0.001000417459607449	0.001002788101674777	0.001003716672489668	0.0304776796536739	0.09777615861397804	0.001006415437412507	0.001000776280750094	0.2056694708820201	0.001018703614447032	0.001000683499962261	0.001001136218069944	0.2056391957549998	0.08984000059955011	0.001000700531423639	0.001001258846033711	0.2782941501089133	0.6828599749634813	0.001000765433337407	0.06655978474310557	0.0010006070983102	0.001000631963473618	0.001000188487177264	0.001000424930946608	0.001115082622038987	0.007880011509054027	0.001001142834306075	0.02111509171601057	0.07851039417697038	0.1962096616264028	0.1596179853975243	0.1665249320361427	0.02029161962668976	0.01121457993856359	0.001012375580888101	0.001005207550169064	0.001003647397738509	0.001001873548689244	0.001001212901269078	0.01937481381736614	0.05813766183215438	0.003203855185329007	0.0407823127082881	0.04824065175710256	0.02020715888120541	0.003961655706886526	0.0102223716464736	0.00118769621326648	0.181675342095969	0.005043593858348717	0.1526519648092998	0.02190971676339349	0.001005334968340752	0.001001861757678919	0.001001940416913262	0.03536260623212792	0.03362778689403917	0.007838665894045402	0.001000329522464184	0.058709224444288	0.1698189233947398	0.001003621474432754	0.001039479330965687	0.001001522596179907	0.001000544998479762	0.001001013397034784	0.01129230317178378	0.01555019154337158	0.003361498505319749	0.02218235800781613	0.01381649471776449	0.009200442027051862	-0.007132889278035717	0.006944650054333255	-3.162000394162837	-0.472010949440098	0.09926522056989892	0.1136686792596496	0.01930906849013053	-0.009936417549875105	0.9542292988160306	-1.404152644004264	-1.508914433573964	0.02920513650776453	-0.01962041044886745	0.170188623689642	-0.006788449642460045	0.09792116272098392	2.204287059004216	1.965534301562632	-0.009843615372175723	-0.06968098441530104	-0.8909021894745111	0.01611079524518328	1.055332786956865	0.03049631935874409	0.009788718564497296	0.02377329686369051	-0.03915717099153313	1.177159571941333	-0.04051020845446016	-0.107799518731461	1.407625337471554	0.001059467906227492	-0.03602754230888817	0.002246266756645166	-0.6555962229938223	0.4620564748496516	-0.00929448568940806	-0.007879385733956138	2.53263209234141	0.3211246462349528	-0.02175217195477577	0.6299499646371037	-0.04173092293657935	0.00463368402992291	0.004486550266791541	0.004442926366235187	-0.000312256539130879	0.2684141268538153	0.01526978377534706	0.5066685636456713	0.4748583830656967	-0.09885375278130193	-0.02611378177568032	0.674235060552813	-1.117938840002686	-0.034262359171974	0.000350158301596514	0.004778930207204559	0.2519704737509129	0.3256220462472399	0.002350158260190345	-0.7497285848993986	-1.552894296825732	0.1315971619826289	0.1755504095593295	-0.5455933428076531	0.9275422656248877	0.1249971051740691	0.08420775121280957	0.02311135014559699	0.1837342034403757	0.1204889545833243	0.7977089511464405	-0.1001228146868352	0.1129067831770435	0.0006170275039355114	-0.05125044340171128	0.3912433754198797	0.2592852929274072	0.07621917904974723	0.006126432859987865	-0.1394665299803349	-0.1413253461274799	-0.02676566761227245	0.1537099186640267	-0.007196145557974033	-0.005290284945657029	-0.01022653486945353	-1.620020668504529e-14	-1.090978873855408e-13
0.44	-0.0541951261148586	-0.02709436735681653	-0.07245009736903775	0.795092184904391	0.9070694926533502	0.008265405788070531	0.4898086008623246	-0.01589870155381292	0.04633273446279812	-0.1747628600354258	0.05345127468967403	0.03273995832048851	-0.02044291913835425	0.06806832255679371	0.03742547239569271	0.06448577718655284	0.1285359738486301	-0.06448577718655092	-0.1285359738486327	0.108791736023941	-0.1670744300982682	-0.006844778404079604	-0.3736214641986213	-0.01241105552555014	0.01014735408795094	0.09124850649887384	0.2736733378273596	0.8950777916514102	0.5692495541334471	0.14288466419728	-0.02550928830118836	0.04408876549673407	0.2877871185099199	-0.1035708296371683	0.005731191002500072	-0.8784322250008961	1.470816677154182	-0.219868704529281	0.02813009564323685	-0.1012829295164276	-0.6080018734284469	1.333428987598819	-1.172053285191812	-0.4543863706253625	-0.4780370551224582	-0.003449013744031249	-0.111658454244237	0.9623387419504091	-2.860265285956273	0.8539071001670863	2.860265285956273	-0.8539071001670865	1.122552125520394	-0.1419724758691814	-0.1130350167214731	-0.4655252389572749	0.08391450827468033	0.2681194565690994	0.1476029218124426	-0.0003083130437220173	0.9991445975792329	-0.2941325902280893	0.1699192900564135	1.896592503589821	0.05989534790492238	3.943606447322382	0.001001140821640216	0.02423393184238386	0.001001001554621468	0.02996605253454713	0.001000206621974849	0.004587531460527893	0.00100059151500186	0.002411293538889199	0.1053031626688219	0.1243275159084212	0.01059593412372807	0.02344072513111396	0.01194128352100721	0.02223691893851948	0.001630875955619679	0.008001413655967932	0.001000692388801286	0.02559243914183246	0.00100467366791393	0.05498946040027473	0.001047598181852595	0.04136046622025566	0.003510983402856366	0.03529809111812496	0.380706310767632	0.3205482679838604	0.4565243757646276	0.3783272498748231	0.001000116832751436	0.004562301689105031	0.001003209057156593	0.01303473516504001	0.5398571292656785	0.4912386615133021	0.00100181207549228	0.02066240641594807	0.3431131449954561	0.3629912617077163	0.0010026919020811	0.01363031709276564	0.00100274513906944	0.009136198816769199	0.001003734160372775	0.01184199916358785	0.0327061302441962	0.06399251685339115	0.08878330905840537	0.1073991205908277	0.001503497326289561	0.007674284806029126	0.001000741349180117	0.01302537209140949	0.1878959772646473	0.1857003367192738	0.0011062838834613	0.01987575465847832	0.001000669676987932	0.004617602156901868	0.001001184405335926	0.01797219971716908	0.2104009379154936	0.2475300866511595	0.08536866765534179	0.1164829241403992	0.001000691958358484	0.002007464936632228	0.001001253651877749	0.006048807223644927	0.2392692773648366	0.202058553689573	0.6780826657396969	0.6903861050152044	0.001115979968294349	0.008420907773921875	0.0560728077238996	0.08457993005001663	0.001000591211958763	0.03848358152196477	0.001001402056016617	0.005567975326626767	0.001000871079589238	0.005551765126472864	0.001001097309159393	0.005545599245893737	0.001300951247586455	0.0114346989247853	0.007485607081778125	0.01484925801354878	0.001002080673934896	0.005854855982625876	0.01836961360700742	0.03174408299674567	0.07306853845935725	0.1112035127391909	0.1913892473802642	0.2001331347536718	0.156720673245429	0.1600529650187818	0.1591050480074853	0.1509718498826522	0.02739266376898608	0.06507538063101667	0.01145441548242772	0.05168260620839907	0.001017511268477409	0.03090092883581919	0.001005543219058317	0.02505737029382823	0.001003308543413196	0.04139088681156378	0.001001702286102432	0.04754815709146893	0.001001318404826753	0.01186628552866656	0.02192738597241444	0.04503713225491687	0.06593654931700338	0.07597504540865846	0.003076407815821627	0.02402888244296631	0.03889560017622156	0.04031848013134335	0.05248427771405613	0.06825876637266044	0.01777989965554493	0.03206642308152251	0.003799138120742377	0.01108174006017074	0.009712463022855521	0.0494270041540068	0.001311275147875558	0.03834144052755627	0.1739268188594822	0.168489301214353	0.004616362435538109	0.04164713432620756	0.1426877872899174	0.1955631115686573	0.02239535851506012	0.03597359780314534	0.001005420107717278	0.01990845429830766	0.001002007562147123	0.01873436725502401	0.001002690217123321	0.01263856933377017	0.03262436360715925	0.06239202620672026	0.03126947430845292	0.04664341868951589	0.007261013454886939	0.02023112427168515	0.001000338442272569	0.01439350831738529	0.05974175025262597	0.0522378199173721	0.1684107118276284	0.1542754570463228	0.001003931619986116	0.03675654423661833	0.00103631382592819	0.05246036263209045	0.001001914848522116	0.003701175751946705	0.001000677205085162	0.003927374983868384	0.001001267213633015	0.004097554882900309	0.01092100326361532	0.0153410106764175	0.003321110659848559	0.02217069359355175	0.0134231614532225	0.009185674377978821	-0.007134989300044368	0.006862688291586864	0.001001140895486006	0.001001045328811078	0.001000198536545373	0.001000588514186727	0.1230220965342863	0.001001838451827004	0.001003451632036978	0.002401877665003503	0.001000612464463005	0.001005482646737786	0.001100067479947949	0.006597782640240134	0.4342362963456904	0.5024393783032662	0.001000114461741582	0.001003395846793408	0.5275487918177363	0.001001859172850122	0.3659580058027837	0.001000418101139629	0.001002882524579302	0.001003668800240188	0.03667678220276699	0.123840417626625	0.001006171122052827	0.001000861588920514	0.2143724299207939	0.001020794022016406	0.001000719668046004	0.001001042880271656	0.2115235142110388	0.0941818172439399	0.001000680541231051	0.001001222119584443	0.297596051636927	0.6790917179329231	0.001000635767841939	0.08010521951304302	0.001000635501894263	0.001000653255750386	0.001000191625538886	0.001000439613074518	0.001226542501661082	0.01475517569094021	0.001001307298031988	0.02449872236859952	0.08033675030399565	0.2015465807434119	0.1658745753611346	0.1746437973606161	0.00401554958445904	0.01061438433729129	0.001012333638524806	0.001004148069612688	0.001002802395661163	0.001001480918915074	0.00100112192216259	0.001017633745958361	0.02176884692809089	0.005363113385193491	0.04133939590912141	0.04400439640065549	0.03401129755802617	0.006917677768060881	0.01090361459219653	0.001130108605178907	0.1924158696603121	0.008796546093699403	0.1559462734579102	0.02020601670886612	0.001006096317146334	0.001001585927778709	0.001001680853746784	0.0382760358543738	0.03130453886546257	0.007400574376075307	0.001000266887822871	0.04873444953295039	0.1842288451046235	0.001002975548908648	0.001069772401285162	0.001001327677296375	0.001000486007937377	0.001000894245763176	0.006443248565895339	0.01404590855569362	0.003395996890739674	0.01920246510863555	0.01421519846933281	0.01114594942140548	-0.007181582802640871	0.00602738651235606	-3.081333078271209	-0.4989779564513838	0.0298533959018836	0.1101159623966823	-0.01350228610793429	-0.007097793324929946	0.7355612278613254	-0.5291398483129052	-0.5548220482833645	0.03785833610892347	-0.01541710743031208	0.1872737946900183	-0.0124308839025395	0.152735716772131	1.579457660485375	1.345962027291232	-0.01772015113611761	-0.03134799562414003	-1.034930421779156	0.005144297990546971	1.02280756746857	0.03137250807371118	-0.00831251907773024	0.001991124417767663	0.4651434313162282	1.680595040360323	-0.003890162170004978	-0.1283123741210159	1.070770141098469	0.0009169835874199331	0.01921918114750494	-0.002564080485286623	-0.3405560988201181	0.4091245885726387	-0.006976171707526352	-0.008710985526619929	1.974365301998539	0.1336954510609392	0.01175661999373903	0.5452124793410247	-0.07030430467616533	0.01737537707913002	0.01641225216387899	0.01527239301051924	0.01529620019181401	0.4625200771630492	0.0001877545011941917	0.422306504857959	0.2217336525171522	-0.003794831897908568	0.2749271230675027	0.6119495790194478	-1.349950900845308	-0.04117546962872133	0.01345261934856028	0.01190457922081926	0.2134540724988294	0.2685609456339341	0.0006248317635502712	-1.217289924518514	-2.305488936204716	0.1936619262211556	0.08585206985647012	-0.4146982532583235	1.342894572064512	0.1981615518683004	0.03722413922989796	-0.003817326603505153	0.264725151442912	0.2323259455962057	0.2152835907318087	-0.1330560926523244	0.1402276482946978	0.002897814574113388	-0.03098430497804806	0.319424044644339	-0.03424982000014284	0.01884822081081993	0.009774403327306457	-0.4273865005661233	0.5426058629929517	0.0102135538817683	0.2063767057479037	0.003906648972593512	0.003898084295814623	-0.0008963918418021588	-2.710291675852945e-14	-5.084073232956825e-14
[truncated: 473,541 more chars]
