# Supplementary material for: Transtibial limb loss does not increase metabolic cost in three-dimensional computer simulations of human walking
Source: PeerJ. 2021 Aug 4;9:e11960. doi: 10.7717/peerj.11960 (PMC8349165; doi:10.7717/peerj.11960)
Supplement: Supplemental Information 1 — Each subject’s simulation output and Matlab code for generating plots presenting the data. [file peerj-09-11960-s001.zip › TTA3D_solns_rev/Pre/soln_walk_N50_wm100_S15.sto]

num_controls=92
num_derivatives=84
num_iterations=446
num_multipliers=2
num_parameters=0
num_slacks=2
num_states=242
objective=0.750541
objective_auxiliary_derivatives=0.000839
objective_contactAP=0.011217
objective_contactML=0.008233
objective_contactVE=0.010820
objective_control_effort=0.493653
objective_state_tracking=0.182133
objective_torsoGoal=0.043647
solver_duration=17682.227689
status=Solve_Succeeded
success=true
DataType=double
version=3
OpenSimVersion=4.2
endheader
time	/jointset/groundPelvis/pelvis_tilt/value	/jointset/groundPelvis/pelvis_list/value	/jointset/groundPelvis/pelvis_rotation/value	/jointset/groundPelvis/pelvis_tx/value	/jointset/groundPelvis/pelvis_ty/value	/jointset/groundPelvis/pelvis_tz/value	/jointset/hip_l/hip_flexion_l/value	/jointset/hip_l/hip_adduction_l/value	/jointset/hip_l/hip_rotation_l/value	/jointset/hip_r/hip_flexion_r/value	/jointset/hip_r/hip_adduction_r/value	/jointset/hip_r/hip_rotation_r/value	/jointset/lumbar/lumbar_ext/value	/jointset/lumbar/lumbar_bend/value	/jointset/lumbar/lumbar_rota/value	/jointset/patellofemoral_l/knee_angle_l_beta/value	/jointset/patellofemoral_r/knee_angle_r_beta/value	/jointset/knee_l/knee_angle_l/value	/jointset/knee_r/knee_angle_r/value	/jointset/shoulder_r/shoulder_flexion_r/value	/jointset/shoulder_r/shoulder_adduction_r/value	/jointset/shoulder_r/shoulder_rotation_r/value	/jointset/shoulder_l/shoulder_flexion_l/value	/jointset/shoulder_l/shoulder_adduction_l/value	/jointset/shoulder_l/shoulder_rotation_l/value	/jointset/ankle_l/ankle_angle_l/value	/jointset/ankle_r/ankle_angle_r/value	/jointset/elbow_r/elbow_flexion_r/value	/jointset/elbow_l/elbow_flexion_l/value	/jointset/subtalar_l/subtalar_angle_l/value	/jointset/subtalar_r/subtalar_angle_r/value	/jointset/mtp_l/mtp_angle_l/value	/jointset/mtp_r/mtp_angle_r/value	/jointset/groundPelvis/pelvis_tilt/speed	/jointset/groundPelvis/pelvis_list/speed	/jointset/groundPelvis/pelvis_rotation/speed	/jointset/groundPelvis/pelvis_tx/speed	/jointset/groundPelvis/pelvis_ty/speed	/jointset/groundPelvis/pelvis_tz/speed	/jointset/hip_l/hip_flexion_l/speed	/jointset/hip_l/hip_adduction_l/speed	/jointset/hip_l/hip_rotation_l/speed	/jointset/hip_r/hip_flexion_r/speed	/jointset/hip_r/hip_adduction_r/speed	/jointset/hip_r/hip_rotation_r/speed	/jointset/lumbar/lumbar_ext/speed	/jointset/lumbar/lumbar_bend/speed	/jointset/lumbar/lumbar_rota/speed	/jointset/patellofemoral_l/knee_angle_l_beta/speed	/jointset/patellofemoral_r/knee_angle_r_beta/speed	/jointset/knee_l/knee_angle_l/speed	/jointset/knee_r/knee_angle_r/speed	/jointset/shoulder_r/shoulder_flexion_r/speed	/jointset/shoulder_r/shoulder_adduction_r/speed	/jointset/shoulder_r/shoulder_rotation_r/speed	/jointset/shoulder_l/shoulder_flexion_l/speed	/jointset/shoulder_l/shoulder_adduction_l/speed	/jointset/shoulder_l/shoulder_rotation_l/speed	/jointset/ankle_l/ankle_angle_l/speed	/jointset/ankle_r/ankle_angle_r/speed	/jointset/elbow_r/elbow_flexion_r/speed	/jointset/elbow_l/elbow_flexion_l/speed	/jointset/subtalar_l/subtalar_angle_l/speed	/jointset/subtalar_r/subtalar_angle_r/speed	/jointset/mtp_l/mtp_angle_l/speed	/jointset/mtp_r/mtp_angle_r/speed	/forceset/addbrev_r/activation	/forceset/addbrev_r/normalized_tendon_force	/forceset/addlong_r/activation	/forceset/addlong_r/normalized_tendon_force	/forceset/addmagMid_r/activation	/forceset/addmagMid_r/normalized_tendon_force	/forceset/bflh_r/activation	/forceset/bflh_r/normalized_tendon_force	/forceset/bfsh_r/activation	/forceset/bfsh_r/normalized_tendon_force	/forceset/edl_r/activation	/forceset/edl_r/normalized_tendon_force	/forceset/ehl_r/activation	/forceset/ehl_r/normalized_tendon_force	/forceset/ercspn_r/activation	/forceset/ercspn_r/normalized_tendon_force	/forceset/extobl_r/activation	/forceset/extobl_r/normalized_tendon_force	/forceset/fdb_r/activation	/forceset/fdb_r/normalized_tendon_force	/forceset/fdl_r/activation	/forceset/fdl_r/normalized_tendon_force	/forceset/fhl_r/activation	/forceset/fhl_r/normalized_tendon_force	/forceset/gaslat_r/activation	/forceset/gaslat_r/normalized_tendon_force	/forceset/gasmed_r/activation	/forceset/gasmed_r/normalized_tendon_force	/forceset/glmax2_r/activation	/forceset/glmax2_r/normalized_tendon_force	/forceset/glmed2_r/activation	/forceset/glmed2_r/normalized_tendon_force	/forceset/glmin2_r/activation	/forceset/glmin2_r/normalized_tendon_force	/forceset/grac_r/activation	/forceset/grac_r/normalized_tendon_force	/forceset/iliacus_r/activation	/forceset/iliacus_r/normalized_tendon_force	/forceset/intobl_r/activation	/forceset/intobl_r/normalized_tendon_force	/forceset/obtext_r/activation	/forceset/obtext_r/normalized_tendon_force	/forceset/pect_r/activation	/forceset/pect_r/normalized_tendon_force	/forceset/perbrev_r/activation	/forceset/perbrev_r/normalized_tendon_force	/forceset/perlong_r/activation	/forceset/perlong_r/normalized_tendon_force	/forceset/pertert_r/activation	/forceset/pertert_r/normalized_tendon_force	/forceset/piri_r/activation	/forceset/piri_r/normalized_tendon_force	/forceset/popli_r/activation	/forceset/popli_r/normalized_tendon_force	/forceset/psoas_r/activation	/forceset/psoas_r/normalized_tendon_force	/forceset/quadfem_r/activation	/forceset/quadfem_r/normalized_tendon_force	/forceset/recabd_r/activation	/forceset/recabd_r/normalized_tendon_force	/forceset/recfem_r/activation	/forceset/recfem_r/normalized_tendon_force	/forceset/sart_r/activation	/forceset/sart_r/normalized_tendon_force	/forceset/semimem_r/activation	/forceset/semimem_r/normalized_tendon_force	/forceset/semiten_r/activation	/forceset/semiten_r/normalized_tendon_force	/forceset/soleus_r/activation	/forceset/soleus_r/normalized_tendon_force	/forceset/tfl_r/activation	/forceset/tfl_r/normalized_tendon_force	/forceset/tibant_r/activation	/forceset/tibant_r/normalized_tendon_force	/forceset/tibpost_r/activation	/forceset/tibpost_r/normalized_tendon_force	/forceset/tricox_r/activation	/forceset/tricox_r/normalized_tendon_force	/forceset/vasint_r/activation	/forceset/vasint_r/normalized_tendon_force	/forceset/vaslat_r/activation	/forceset/vaslat_r/normalized_tendon_force	/forceset/vasmed_r/activation	/forceset/vasmed_r/normalized_tendon_force	/forceset/addbrev_l/activation	/forceset/addbrev_l/normalized_tendon_force	/forceset/addlong_l/activation	/forceset/addlong_l/normalized_tendon_force	/forceset/addmagMid_l/activation	/forceset/addmagMid_l/normalized_tendon_force	/forceset/bflh_l/activation	/forceset/bflh_l/normalized_tendon_force	/forceset/bfsh_l/activation	/forceset/bfsh_l/normalized_tendon_force	/forceset/edl_l/activation	/forceset/edl_l/normalized_tendon_force	/forceset/ehl_l/activation	/forceset/ehl_l/normalized_tendon_force	/forceset/ercspn_l/activation	/forceset/ercspn_l/normalized_tendon_force	/forceset/extobl_l/activation	/forceset/extobl_l/normalized_tendon_force	/forceset/fdb_l/activation	/forceset/fdb_l/normalized_tendon_force	/forceset/fdl_l/activation	/forceset/fdl_l/normalized_tendon_force	/forceset/fhl_l/activation	/forceset/fhl_l/normalized_tendon_force	/forceset/gaslat_l/activation	/forceset/gaslat_l/normalized_tendon_force	/forceset/gasmed_l/activation	/forceset/gasmed_l/normalized_tendon_force	/forceset/glmax2_l/activation	/forceset/glmax2_l/normalized_tendon_force	/forceset/glmed2_l/activation	/forceset/glmed2_l/normalized_tendon_force	/forceset/glmin2_l/activation	/forceset/glmin2_l/normalized_tendon_force	/forceset/grac_l/activation	/forceset/grac_l/normalized_tendon_force	/forceset/iliacus_l/activation	/forceset/iliacus_l/normalized_tendon_force	/forceset/intobl_l/activation	/forceset/intobl_l/normalized_tendon_force	/forceset/obtext_l/activation	/forceset/obtext_l/normalized_tendon_force	/forceset/pect_l/activation	/forceset/pect_l/normalized_tendon_force	/forceset/perbrev_l/activation	/forceset/perbrev_l/normalized_tendon_force	/forceset/perlong_l/activation	/forceset/perlong_l/normalized_tendon_force	/forceset/pertert_l/activation	/forceset/pertert_l/normalized_tendon_force	/forceset/piri_l/activation	/forceset/piri_l/normalized_tendon_force	/forceset/popli_l/activation	/forceset/popli_l/normalized_tendon_force	/forceset/psoas_l/activation	/forceset/psoas_l/normalized_tendon_force	/forceset/quadfem_l/activation	/forceset/quadfem_l/normalized_tendon_force	/forceset/recabd_l/activation	/forceset/recabd_l/normalized_tendon_force	/forceset/recfem_l/activation	/forceset/recfem_l/normalized_tendon_force	/forceset/sart_l/activation	/forceset/sart_l/normalized_tendon_force	/forceset/semimem_l/activation	/forceset/semimem_l/normalized_tendon_force	/forceset/semiten_l/activation	/forceset/semiten_l/normalized_tendon_force	/forceset/soleus_l/activation	/forceset/soleus_l/normalized_tendon_force	/forceset/tfl_l/activation	/forceset/tfl_l/normalized_tendon_force	/forceset/tibant_l/activation	/forceset/tibant_l/normalized_tendon_force	/forceset/tibpost_l/activation	/forceset/tibpost_l/normalized_tendon_force	/forceset/tricox_l/activation	/forceset/tricox_l/normalized_tendon_force	/forceset/vasint_l/activation	/forceset/vasint_l/normalized_tendon_force	/forceset/vaslat_l/activation	/forceset/vaslat_l/normalized_tendon_force	/forceset/vasmed_l/activation	/forceset/vasmed_l/normalized_tendon_force	/forceset/shoulder_flexionAct_r/activation	/forceset/shoulder_adductionAct_r/activation	/forceset/shoulder_rotationAct_r/activation	/forceset/elbow_flexionAct_r/activation	/forceset/shoulder_flexionAct_l/activation	/forceset/shoulder_adductionAct_l/activation	/forceset/shoulder_rotationAct_l/activation	/forceset/elbow_flexionAct_l/activation	/forceset/addbrev_r	/forceset/addlong_r	/forceset/addmagMid_r	/forceset/bflh_r	/forceset/bfsh_r	/forceset/edl_r	/forceset/ehl_r	/forceset/ercspn_r	/forceset/extobl_r	/forceset/fdb_r	/forceset/fdl_r	/forceset/fhl_r	/forceset/gaslat_r	/forceset/gasmed_r	/forceset/glmax2_r	/forceset/glmed2_r	/forceset/glmin2_r	/forceset/grac_r	/forceset/iliacus_r	/forceset/intobl_r	/forceset/obtext_r	/forceset/pect_r	/forceset/perbrev_r	/forceset/perlong_r	/forceset/pertert_r	/forceset/piri_r	/forceset/popli_r	/forceset/psoas_r	/forceset/quadfem_r	/forceset/recabd_r	/forceset/recfem_r	/forceset/sart_r	/forceset/semimem_r	/forceset/semiten_r	/forceset/soleus_r	/forceset/tfl_r	/forceset/tibant_r	/forceset/tibpost_r	/forceset/tricox_r	/forceset/vasint_r	/forceset/vaslat_r	/forceset/vasmed_r	/forceset/addbrev_l	/forceset/addlong_l	/forceset/addmagMid_l	/forceset/bflh_l	/forceset/bfsh_l	/forceset/edl_l	/forceset/ehl_l	/forceset/ercspn_l	/forceset/extobl_l	/forceset/fdb_l	/forceset/fdl_l	/forceset/fhl_l	/forceset/gaslat_l	/forceset/gasmed_l	/forceset/glmax2_l	/forceset/glmed2_l	/forceset/glmin2_l	/forceset/grac_l	/forceset/iliacus_l	/forceset/intobl_l	/forceset/obtext_l	/forceset/pect_l	/forceset/perbrev_l	/forceset/perlong_l	/forceset/pertert_l	/forceset/piri_l	/forceset/popli_l	/forceset/psoas_l	/forceset/quadfem_l	/forceset/recabd_l	/forceset/recfem_l	/forceset/sart_l	/forceset/semimem_l	/forceset/semiten_l	/forceset/soleus_l	/forceset/tfl_l	/forceset/tibant_l	/forceset/tibpost_l	/forceset/tricox_l	/forceset/vasint_l	/forceset/vaslat_l	/forceset/vasmed_l	/forceset/shoulder_flexionAct_r	/forceset/shoulder_adductionAct_r	/forceset/shoulder_rotationAct_r	/forceset/elbow_flexionAct_r	/forceset/shoulder_flexionAct_l	/forceset/shoulder_adductionAct_l	/forceset/shoulder_rotationAct_l	/forceset/elbow_flexionAct_l	lambda_cid33_p0	lambda_cid34_p0	/forceset/addbrev_r/implicitderiv_normalized_tendon_force	/forceset/addlong_r/implicitderiv_normalized_tendon_force	/forceset/addmagMid_r/implicitderiv_normalized_tendon_force	/forceset/bflh_r/implicitderiv_normalized_tendon_force	/forceset/bfsh_r/implicitderiv_normalized_tendon_force	/forceset/edl_r/implicitderiv_normalized_tendon_force	/forceset/ehl_r/implicitderiv_normalized_tendon_force	/forceset/ercspn_r/implicitderiv_normalized_tendon_force	/forceset/extobl_r/implicitderiv_normalized_tendon_force	/forceset/fdb_r/implicitderiv_normalized_tendon_force	/forceset/fdl_r/implicitderiv_normalized_tendon_force	/forceset/fhl_r/implicitderiv_normalized_tendon_force	/forceset/gaslat_r/implicitderiv_normalized_tendon_force	/forceset/gasmed_r/implicitderiv_normalized_tendon_force	/forceset/glmax2_r/implicitderiv_normalized_tendon_force	/forceset/glmed2_r/implicitderiv_normalized_tendon_force	/forceset/glmin2_r/implicitderiv_normalized_tendon_force	/forceset/grac_r/implicitderiv_normalized_tendon_force	/forceset/iliacus_r/implicitderiv_normalized_tendon_force	/forceset/intobl_r/implicitderiv_normalized_tendon_force	/forceset/obtext_r/implicitderiv_normalized_tendon_force	/forceset/pect_r/implicitderiv_normalized_tendon_force	/forceset/perbrev_r/implicitderiv_normalized_tendon_force	/forceset/perlong_r/implicitderiv_normalized_tendon_force	/forceset/pertert_r/implicitderiv_normalized_tendon_force	/forceset/piri_r/implicitderiv_normalized_tendon_force	/forceset/popli_r/implicitderiv_normalized_tendon_force	/forceset/psoas_r/implicitderiv_normalized_tendon_force	/forceset/quadfem_r/implicitderiv_normalized_tendon_force	/forceset/recabd_r/implicitderiv_normalized_tendon_force	/forceset/recfem_r/implicitderiv_normalized_tendon_force	/forceset/sart_r/implicitderiv_normalized_tendon_force	/forceset/semimem_r/implicitderiv_normalized_tendon_force	/forceset/semiten_r/implicitderiv_normalized_tendon_force	/forceset/soleus_r/implicitderiv_normalized_tendon_force	/forceset/tfl_r/implicitderiv_normalized_tendon_force	/forceset/tibant_r/implicitderiv_normalized_tendon_force	/forceset/tibpost_r/implicitderiv_normalized_tendon_force	/forceset/tricox_r/implicitderiv_normalized_tendon_force	/forceset/vasint_r/implicitderiv_normalized_tendon_force	/forceset/vaslat_r/implicitderiv_normalized_tendon_force	/forceset/vasmed_r/implicitderiv_normalized_tendon_force	/forceset/addbrev_l/implicitderiv_normalized_tendon_force	/forceset/addlong_l/implicitderiv_normalized_tendon_force	/forceset/addmagMid_l/implicitderiv_normalized_tendon_force	/forceset/bflh_l/implicitderiv_normalized_tendon_force	/forceset/bfsh_l/implicitderiv_normalized_tendon_force	/forceset/edl_l/implicitderiv_normalized_tendon_force	/forceset/ehl_l/implicitderiv_normalized_tendon_force	/forceset/ercspn_l/implicitderiv_normalized_tendon_force	/forceset/extobl_l/implicitderiv_normalized_tendon_force	/forceset/fdb_l/implicitderiv_normalized_tendon_force	/forceset/fdl_l/implicitderiv_normalized_tendon_force	/forceset/fhl_l/implicitderiv_normalized_tendon_force	/forceset/gaslat_l/implicitderiv_normalized_tendon_force	/forceset/gasmed_l/implicitderiv_normalized_tendon_force	/forceset/glmax2_l/implicitderiv_normalized_tendon_force	/forceset/glmed2_l/implicitderiv_normalized_tendon_force	/forceset/glmin2_l/implicitderiv_normalized_tendon_force	/forceset/grac_l/implicitderiv_normalized_tendon_force	/forceset/iliacus_l/implicitderiv_normalized_tendon_force	/forceset/intobl_l/implicitderiv_normalized_tendon_force	/forceset/obtext_l/implicitderiv_normalized_tendon_force	/forceset/pect_l/implicitderiv_normalized_tendon_force	/forceset/perbrev_l/implicitderiv_normalized_tendon_force	/forceset/perlong_l/implicitderiv_normalized_tendon_force	/forceset/pertert_l/implicitderiv_normalized_tendon_force	/forceset/piri_l/implicitderiv_normalized_tendon_force	/forceset/popli_l/implicitderiv_normalized_tendon_force	/forceset/psoas_l/implicitderiv_normalized_tendon_force	/forceset/quadfem_l/implicitderiv_normalized_tendon_force	/forceset/recabd_l/implicitderiv_normalized_tendon_force	/forceset/recfem_l/implicitderiv_normalized_tendon_force	/forceset/sart_l/implicitderiv_normalized_tendon_force	/forceset/semimem_l/implicitderiv_normalized_tendon_force	/forceset/semiten_l/implicitderiv_normalized_tendon_force	/forceset/soleus_l/implicitderiv_normalized_tendon_force	/forceset/tfl_l/implicitderiv_normalized_tendon_force	/forceset/tibant_l/implicitderiv_normalized_tendon_force	/forceset/tibpost_l/implicitderiv_normalized_tendon_force	/forceset/tricox_l/implicitderiv_normalized_tendon_force	/forceset/vasint_l/implicitderiv_normalized_tendon_force	/forceset/vaslat_l/implicitderiv_normalized_tendon_force	/forceset/vasmed_l/implicitderiv_normalized_tendon_force	gamma_cid33_p0	gamma_cid34_p0
0	-0.06318807664150823	0.02326100488885887	0.111481568045452	0.1630150355874842	0.8975144683101065	-0.007724609735386772	-0.236894264258886	0.01548583223258452	-0.01945026870864734	0.5111929310304166	-0.03732871201696639	0.09045889830604485	-0.009184563901897645	-0.05336782494520421	-0.08719389226763861	0.2001074620900528	0.0550678725263192	-0.2001074620901459	-0.05506787252634177	-0.392658653865791	-0.01669707183570267	0.0222083959201137	0.144171664164583	-0.1697466576824198	-0.02084872387768768	0.2117861360338946	0.06325056915029417	0.5497736876219773	0.9318688021294504	0.09294759129958419	0.09332737207577958	0.5682606078556272	-0.00618500830883538	0.1268461914745706	-0.5116465545152491	0.428557683388331	1.712477420525117	-0.04297509306279796	0.01718277701288747	-1.072372065438387	-1.174043301325123	-1.078735291052036	-0.0009698666815294788	0.351291330883139	-2.510281297470453	0.4379737201334706	0.8323636505406491	-0.6584390245221781	1.573831084675053	2.014600063654488	-1.573831084675049	-2.014600063654489	-0.386814888070642	-0.1670530041670692	0.06470391827927079	-0.3052012624942103	0.1181275078747406	-0.3202818095100423	-2.269875430372691	-0.5566048564578517	-0.1974573974463709	0.3340662583093755	1.491208404372763	-0.500604271482993	5.777264588051709	0.3203136807175588	0.04118300561487081	0.04747128053495493	0.02557310323048051	0.02880630908099677	0.04884728125591328	0.04118827115103046	0.04239880002172642	0.04228033645070982	0.002110384778480655	0.05432007102683225	0.2811946902847866	0.2667008863103605	0.2396130362004806	0.2290733086760899	0.18916499296739	0.1648133002231428	0.001423894260964847	0.04674974008658146	0.001111881858795042	0.1371861466057318	0.001060193362209941	0.02420128511790457	0.001026540358955472	0.05271250836330788	0.001005222094132153	0.06212270567594606	0.001003466057808859	0.1017870439601658	0.01868621267891983	0.02711553938479841	0.002021830783760779	0.02461746237709793	0.002729766531246297	0.02578324937940763	0.02640129350028206	0.04720360457436172	0.001148332672056392	0.008456706893078668	0.04105236017539946	0.05861522740408125	0.08021388919302544	0.06495706312723351	0.02330687730491284	0.02630037331062647	0.009230334988051973	0.04564901346093231	0.001075463677189168	0.09780129116704443	0.1926388306935141	0.1864309153157498	0.01551398045410063	0.02786216452609232	0.007083018599232177	0.02518749991796327	0.001087364379967119	0.01629383678417283	0.1080632233506363	0.08523557112933949	0.001003865705610541	0.01912643487514886	0.001009796270997652	0.01760326859749814	0.001175549914011222	0.03255230210893403	0.04410890872129217	0.04203425244235053	0.02635673129936341	0.03547543697299855	0.001001127895323206	0.007544926761798566	0.001342476840892455	0.007188405303836146	0.2519543419364663	0.2722452971467405	0.001142223457037333	0.01482503613438376	0.05229684580300982	0.08697751131522007	0.01978796780593929	0.02335959192843476	0.01670579892578884	0.01758687433409739	0.01307230534073794	0.01178862124683723	0.00100396825869222	0.03006285121018237	0.001003678413073051	0.03437376481672918	0.001000650697739938	0.005236508880440077	0.00100218592378445	0.001259447263166547	0.1215088834161538	0.1344118446579805	0.001157519362615197	0.02909408905264965	0.00118840955040737	0.008982564616696605	0.03656671594979335	0.03751908281532159	0.001001572471417913	0.02944486290178041	0.006845124342711215	0.2126924638340167	0.07846094814974408	0.0800678943700152	0.1132246418013117	0.111421931862242	0.4635323062440925	0.3301365334329766	0.4735518893364575	0.3260573087595434	0.001000361945212844	0.0038638265509833	0.001004294608939336	0.00795481720440951	0.3737280760172632	0.2940090018336629	0.001005984204179033	0.02297884290782969	0.3892305609289909	0.4115922324131072	0.001001454654217542	0.02143176467011705	0.001008639132490828	0.01086867787596065	0.001011877586839508	0.01199149976338636	0.3288359578597971	0.3295693507516952	0.2320139616140036	0.2118968803964985	0.001022034903185101	0.01073741693468109	0.001005108324590121	0.0009025899827457612	0.2059126347278128	0.1803879369394655	0.001037325070544605	0.0222081831859746	0.001002153736933175	0.00420564679061484	0.00100257349163617	0.01849504148586294	0.1708682827458879	0.2008423416914628	0.1002190674094676	0.1284197021451396	0.001002636565707272	0.0009673420487962287	0.001003735040804919	0.005436578500344431	0.3616756624825196	0.2240619012510412	0.5355369673045097	0.5542914878488283	0.001004833984578931	0.01250094961525487	0.06151020953194868	0.06888668102265683	0.00100179266928531	0.0342464211738216	0.001002267732280935	0.00854579351519257	0.001000837559179891	0.00672252286921013	0.001001878054528249	0.00504831779048321	-0.02009979872132953	0.01870207953525451	-0.008535974746809543	0.001851193594532652	-0.04383213266260901	-0.004598000300451319	0.001490049292838642	0.005884529947051724	0.03540722100900517	0.01189714997553976	0.0417711869244534	0.03829953487279861	0.001081700560724762	0.3179375519932248	0.2278580037611889	0.1656489846232089	0.001017402894181638	0.001164664670613841	0.00101425593905943	0.001011185524959672	0.001005311432797235	0.001003748769594058	0.016803102742479	0.001025876681447994	0.001023356211330936	0.02416263204143879	0.001021390898023746	0.001039394200488549	0.02218677393873839	0.02142437155873115	0.01944555683077382	0.001156789836357969	0.2579635999900912	0.001010245780883081	0.00131384856296495	0.001008875134641089	0.003869251212257889	0.001005402270348189	0.001004217512021526	0.001026795484129294	0.05678006071040174	0.0372536653553248	0.00100119685213821	0.001016549692145108	0.1860142685608148	0.001003440471337977	0.001018056974693836	0.03376597045106618	0.02862212370465298	0.0223094848053309	0.001006097590672803	0.001005567782860828	0.001000890744153259	0.001003068840895418	0.1366431217921308	0.001002244177251598	0.001003785240455733	0.04083397578236599	0.001002184559881905	0.01395156808337257	0.1024114382267023	0.1618300486430237	0.4625181316603262	0.4704236686791469	0.00100044963388542	0.001001706354282894	0.1820979471634425	0.001008792881823913	0.3949143878591956	0.001002102132082699	0.001011633757428867	0.00101830985193394	0.483328057969148	0.320113930575344	0.00102225167911877	0.001006830144459262	0.2170605896436005	0.001075398603441231	0.001002606525473049	0.001003447880143269	0.1110740366962539	0.1007208115835578	0.001003880413530575	0.001005321300260004	0.3780698298359645	0.4032540444276664	0.001000819937467064	0.0266418543055485	0.001002050131074485	0.001002596488274696	0.00100092013545992	0.001002131456045072	-0.02471878217796529	0.01945401058248283	-0.009064127767619423	0.00583372451352656	-0.05206476005381597	-0.008814816888589134	0.0006705362049707232	0.004922214281376533	-1.772651393370093	-2.543651641539428	-0.40333457641759	-0.7864617011701156	-0.4623667411686737	-0.5410390887375608	-0.1923679488712722	1.266569473159733	0.2874188248112104	-1.090017081321553	-0.03264182727651835	0.04204532655256885	0.03484835761483344	0.01703723235139455	-0.3616801877673897	-0.589428037665616	-0.1364023721342894	0.02097182339048671	0.06459375243445369	-0.2374303867912124	0.01114901170065921	-2.203297903346642	-3.090872857465396	-0.1410193127474432	0.2937467767407055	-0.1726881538234427	2.45772449928157	-0.9066733218010539	-0.468913685573402	-0.009445468549785285	-4.263050152622697	0.005078874050143985	0.09857587253212373	-0.02515371044539112	0.2241644592984212	0.4797838627716053	-0.04408991661607559	0.0548874552441829	-0.7576040055562728	0.03375397449727376	-2.248943449522684	0.907965573722178	0.688240521932063	0.446838587358759	0.0912652796622955	0.1822474952201715	0.001215077175142952	-0.01083714063834789	0.4262168509144316	0.09132845645517108	0.04585401183019792	0.2464209896942206	0.08443984901940955	0.8563936403945769	1.167535199887363	1.094331541981895	-1.69173898435485	-1.867762870419247	-0.0137667105248318	-0.03701448494006403	-5.761368200051618	0.01350306611519825	0.3639604712646451	0.128585173852055	0.02271375928415317	0.01027359439812099	4.550423360693007	1.649036792733896	0.086878477717759	-0.03813423306286906	-0.148327747656422	0.02964949984750281	0.02615406912141664	0.0170908469151972	-2.17042102878152	-0.01721375591277163	-0.01201778509206059	-0.01093943815333694	-1.028272377338391	-3.638935047026967	0.1199438391903585	-1.17688823572243	-0.07809134398139568	0.03579550323528765	0.02907283823929415	0.02116686990738487	-1.680933814063079e-12	-3.998086804731095e-12
0.01	-0.06148846827168858	0.01810747632136806	0.1145241464930559	0.1803955925554988	0.897244757066647	-0.00744138580083769	-0.2473533228166224	0.003979287227983894	-0.03038086584242061	0.5106028246036171	-0.03271509170217896	0.06285076483620201	-0.004592676657426307	-0.04488847230948376	-0.09267826506204321	0.2173644578407165	0.07933641320836039	-0.21736445784072	-0.07933641320848703	-0.3970852579663893	-0.01859413059680306	0.02265367634563015	0.1394453648079033	-0.1684609011884033	-0.02414131337488775	0.1863360826312471	0.05014605369883682	0.5488924631612677	0.935115073351604	0.1049358088473816	0.07951436799959316	0.6279626680488561	-0.001413731018301096	0.2164805163042549	-0.5190124745242422	0.1829117574297265	1.762393355198772	-0.0103666341648371	0.03853042130708288	-1.005069769371631	-1.124271925565906	-1.103187150293353	-0.1413332031754501	0.5543319489119235	-2.944748706843385	0.4733553490371596	0.8650492592236011	-0.441477418240502	1.908888455210224	2.765735581248304	-1.908888455210224	-2.765735581248362	-0.4857324518490349	-0.2125464773382811	0.02866464647660146	-0.6311970927219452	0.1424196813894887	-0.3363576217190052	-2.817280769361139	-1.936193398690764	-0.002363583075646352	0.2965217032073343	0.8872683764051266	-2.128982568577328	6.141345959430548	0.5383144545073251	0.04447543832120338	0.04914976984224442	0.02332272986414963	0.0259051754377703	0.05394279550757272	0.04317685133676648	0.04251745803317904	0.03809141158505602	0.001597296283065735	0.05221206238376571	0.2971730310577227	0.2854142584792598	0.2435284770573105	0.2417431069476065	0.1768564101867453	0.1529005654438679	0.001224785336637255	0.04634717961474998	0.001121076995902036	0.1377871924473793	0.001037726137552111	0.02473201240864798	0.00101910571761793	0.05291823256386993	0.001005038722039789	0.05668279389145468	0.001003435021148867	0.09283392306846512	0.02153948600599639	0.02919061236379955	0.001531245551504576	0.02498227317584711	0.001892812766241562	0.02668066069779681	0.02726667119555721	0.04670002311427939	0.00108371532829894	0.008559420021049216	0.02254708616687719	0.0415334667086962	0.06626430088576869	0.0468807293162898	0.02447427354084849	0.02676620912436537	0.01913501793574128	0.04718521306491311	0.003775697842443586	0.09458137222919759	0.217801303179721	0.2148350026878131	0.008561088381158918	0.02078239715661611	0.004242565111643838	0.02115396338420475	0.001048293913050314	0.01622645834652646	0.0832888165930917	0.05976378457292369	0.001004316082910254	0.01919614994517329	0.001007775074375555	0.0187680424366724	0.001099924051865367	0.03229217108442273	0.04791057002041225	0.04220370018667181	0.03057257758180167	0.03799909104439787	0.001001210275665226	0.006533864131059799	0.001180935957932779	0.007683991383398879	0.2439896410393726	0.282402496226152	0.001074205233039954	0.0152859811668301	0.03307634499864891	0.07065156675928751	0.03493037333866265	0.03778136211378001	0.03010225568342844	0.02887002441101848	0.02386804530188702	0.01949636254840887	0.001005427181665724	0.03146098765455931	0.005233807915105949	0.0405276493466983	0.001000736320550548	0.005371468417915683	0.001002509437316043	0.001129801235338638	0.1305338659455612	0.1387064969886365	0.001081275017906249	0.02987063678577167	0.001097651856021225	0.00927381190285082	0.03966887841261703	0.04029482908331417	0.001001746415403945	0.03040543771815426	0.01507466949461796	0.2221478219455131	0.09400807060293974	0.09205832805036089	0.1391879076013979	0.1227995132623951	0.4587841116299626	0.309983589314286	0.4677835788237747	0.3041818395725983	0.001000371290852155	0.003784364311078246	0.001002866389462589	0.007405429594195839	0.2952616198972349	0.2371410804429429	0.001006824694745765	0.02312989271502459	0.3897750608770135	0.4128714237361423	0.001001711405925025	0.02272095717456328	0.001009115870048855	0.01107057168421463	0.001013546021498481	0.01222721985118303	0.3756118583639409	0.3660352901548006	0.2612251931082543	0.2251822569614031	0.001019890992919117	0.01158436962172109	0.001005845774783311	0.0005362332463606641	0.2105613130466098	0.1775325486472814	0.004090554024619066	0.02559340553559885	0.001002195680514729	0.004198827884507097	0.001002892174033389	0.01864813357814131	0.136205968733428	0.1738350210630028	0.09985545978265616	0.1276917957339799	0.001003108038650582	0.0008332921723880286	0.001004216091823993	0.005314708081118117	0.3635960714380981	0.2114033842168367	0.4877373435695825	0.5166901922783956	0.001002809180932468	0.01371576489668667	0.04283687066720826	0.05526132042766327	0.001001764577167771	0.03340332837815493	0.001002206856346844	0.008900271064475126	0.001000798831347282	0.007017107681694534	0.001001820284655802	0.005261760250500491	-0.02080800304444001	0.0194723197526251	-0.009021283470459492	0.002863548838102105	-0.05083593112457696	-0.009373025687058728	0.0004786443581788465	0.00257216484069167	0.05952258438406947	0.02827732863999406	0.07595815068261122	0.04638413963678101	0.001044530796620847	0.3368360869309358	0.2707279139678968	0.1484105484954523	0.001017242936983257	0.001101868844572695	0.001014413032975604	0.0010115226160354	0.001004455696168573	0.00100310993835517	0.03144283172307728	0.001013470804375368	0.001012255355426869	0.03173357062090816	0.001012251444723588	0.001020450881447522	0.06953698226004706	0.02950552100140936	0.03887807875979239	0.01121024025958291	0.2631656605434075	0.001018874859274065	0.001164526702842554	0.001006565296289991	0.08583246381036476	0.001004262332738166	0.001006901914157309	0.001016430740663599	0.04878905785001199	0.03377891618226807	0.001001379898786904	0.001009357875221689	0.2671748896093333	0.001003349144484016	0.01734415712062467	0.06796970914269623	0.05933283946630126	0.04734464073509703	0.001007662804468475	0.01701111877314467	0.001000770161211085	0.001002657658097829	0.1501914182762355	0.001001595880826011	0.001002613449699117	0.04545886790002717	0.001001709882940017	0.03246065201151308	0.1258193027494362	0.1911728220324557	0.4350522826796773	0.4405058603920267	0.00100032296089155	0.001001104032957008	0.09155979719846886	0.001006774173806293	0.3873621137911132	0.001001874080692541	0.00100790143733572	0.001012720837479872	0.4601473957506089	0.3087930492986868	0.00101377456862835	0.001006429689420261	0.2199036043671644	0.01254607675319282	0.001001928652657246	0.001003034256875142	0.05604481256590877	0.09815643633694711	0.001003360323129367	0.001004205174644339	0.358180873052422	0.3518005167479115	0.001000602231098819	0.01396493855268767	0.001001469006282766	0.00100176024355615	0.00100062179606547	0.001001446023218572	-0.01838758406072913	0.02025720730611001	-0.009472316756381178	0.001499763541332835	-0.05685666644315199	-0.0145946181124415	-0.0006862740539143344	-0.002620239818216531	-2.616662417472805	-2.235789559126431	0.6782877376662148	0.1555891464373033	0.7573499733905034	-0.2848312397865743	-0.2217792884370261	2.317706731825214	2.07930918948709	-1.273423897579436	-0.04669271805843518	0.06521472758585008	0.06268409610376448	0.0232213114142609	-0.665209023468187	-1.112145799559405	0.4931531451804411	0.0483674975198749	0.1166036287060876	0.1176111288379467	0.01155505396677669	-1.275436810289622	-0.6875374576168279	0.2141650396688038	0.09525221434306216	-0.432970645783242	2.891006506914306	-0.527067499707865	-0.335719502068512	-0.004465130218088976	-0.9818319313363568	0.007511605237386202	0.1283958847184561	-0.02447409256120791	-0.1782261754426842	0.05651323922183755	-0.126529954928776	0.04893205687167831	2.554558844392667	0.05574290626579765	-1.076571188199319	1.907707990973751	1.513751706725439	1.051194827595776	0.1623101230185784	0.969888010825658	0.01912459788578757	-0.01513787586911563	0.4208079170093896	0.073050930001089	0.02264337877023982	0.3112072074592122	0.1044723993862995	1.018909326218988	1.251502613144949	1.183785242533429	-2.338152294725933	-2.502879230168462	-0.004235183968973459	-0.06148088195675411	-5.777342336640013	0.01326677630249356	-0.09678986256629538	0.1297930108449691	0.01751067083605931	0.02944978737037472	2.624645471645749	0.9704357993107683	0.08502200881051278	-0.03342785071035347	-0.4486521416063874	0.5974337744362864	-0.01463755366727116	0.01425544397979298	-3.216337904715657	-0.126731391038661	-0.01519742545174384	-0.01374859984327681	-1.490019742451697	-3.874092837043482	0.1300875704324391	-1.488943985870664	-0.0871287600523032	0.03843035729398262	0.0324437510603518	0.02344794037548886	-3.050461719117388e-13	-1.972182087117589e-12
0.02	-0.0587903656391922	0.01288168908701203	0.115198878219865	0.1982380903340729	0.8973191460530718	-0.006972633081040682	-0.256708262111037	-0.006939730797774779	-0.04143007200638594	0.5078806312764443	-0.02658408870235539	0.03289585796242751	0.0001415754840314159	-0.03603599210843633	-0.09608427831006057	0.2389116389894371	0.1089151343210975	-0.2389116389894236	-0.1089151343210761	-0.4021178332987979	-0.02095175596817725	0.02286793844270206	0.1317249526325174	-0.1668303462455042	-0.02753830694788001	0.1554976102624744	0.0270887978792283	0.5492548941928541	0.9374259105352988	0.1103096242519593	0.05340800020782126	0.6906514972210035	0.002668734323682588	0.3265450439587285	-0.5260982878587431	-0.04501166077870385	1.804865582637045	0.0258449524021557	0.05428853406247748	-0.8515482127281301	-1.056537905534235	-1.10245709709771	-0.4273872468628476	0.6547678678886688	-2.979635978243688	0.466446699504544	0.9069891636029972	-0.2427671152441042	2.431868164286247	3.076636149793099	-2.431868164286247	-3.0766361497931	-0.5080091344328665	-0.2591663262207087	0.01850025259052666	-0.9040238262353325	0.1870871976516736	-0.3411626246683353	-3.34755922360649	-2.547152930099409	0.05127370101295476	0.1469794506181193	0.1683279757256977	-2.959277014605757	6.374618383834153	0.1825512910084777	0.05724861275499941	0.05982214128399564	0.02993781460995223	0.03090517548786251	0.07199791450997861	0.05428061452045538	0.04631576550893157	0.03682200454713448	0.00132159454906213	0.0500335750840624	0.3139456126272236	0.3098870563709006	0.2612729181529191	0.2673148596656785	0.1624587718408769	0.1397269418115029	0.00112509551270635	0.04583943670558651	0.001094265415065274	0.1382314588734435	0.001026575246405396	0.02528270695149733	0.001015558710868997	0.05315920866495215	0.001004518996800369	0.05004038812004948	0.001003099932383411	0.08132513479159656	0.02999664470908736	0.03581332583420246	0.001279244220161575	0.02551235555074366	0.001467173475944698	0.02814962430219684	0.03131027666801924	0.04917376783217142	0.001046839914336594	0.008731036773860605	0.01242266308385776	0.03185883970592456	0.07905029353046741	0.0479434429166614	0.02893231221504875	0.03018324538743744	0.0333947555591831	0.04918923915378404	0.01009296236018121	0.08990837801072513	0.235061712649936	0.2376093160894329	0.004966142567046639	0.01696506757975679	0.002727277444506233	0.01851459225895513	0.001027609014234495	0.01619583595541603	0.1032470660680399	0.0625884370478038	0.001003970900963607	0.01924961628912413	0.00100810784486334	0.0200515260804872	0.001056929936799117	0.03211078829575199	0.04626158738699054	0.03871070363329339	0.03111917181211591	0.03723702751159189	0.001001343014846214	0.005646180755481642	0.001096540499357665	0.008261092365440629	0.2675294394607029	0.318646774493655	0.001040155610096404	0.01588605174563988	0.03006414527984607	0.06423957302057888	0.05842530527942436	0.06014014230043478	0.05121237236429727	0.04676915273401903	0.04115321547154441	0.03194222089151351	0.001006939273304622	0.03278801594758191	0.01520410926934032	0.05219869703477331	0.001000718788328476	0.00548595619130279	0.001002465415579613	0.000955773527169035	0.1412765041402954	0.1425898890339898	0.001042832851243634	0.0307365044493204	0.001051688468928141	0.009640390859449868	0.04346115664539143	0.04379280583443568	0.00100159588316283	0.03147025659133747	0.02811237405842537	0.2327552772446934	0.1125162567678796	0.105516968172195	0.1656458519383138	0.1351496468026008	0.4469573708093785	0.2833874384316117	0.454515770640443	0.2760887588921963	0.001000312592497373	0.003736933941832316	0.00100185132847987	0.00695284266806244	0.2071775292767895	0.1751596299296848	0.001006234869158602	0.023175376053972	0.3877135248325589	0.4098830820436448	0.001001725631851119	0.02403841856206226	0.001007487028978479	0.0112158046627377	0.001011583954661307	0.01243208279556933	0.3984363869777111	0.3796998792189195	0.2754659249350959	0.2305535419639241	0.001014578945811627	0.01248805609376431	0.001006013983414327	0.0002682182386701418	0.2145206585407696	0.1708968494908256	0.01127576380335721	0.03315763476180499	0.00100187753251579	0.004170501651146533	0.001002844525678549	0.01879470783657416	0.09132103680475949	0.1368096874409443	0.09855764635544989	0.1259177970299482	0.001003083477684263	0.0006552888345233944	0.001003898149692495	0.005155327420797029	0.3583732211218325	0.1945297321430003	0.4378574703204234	0.4769542557083213	0.001001688376918511	0.01524406809059744	0.0263923668577705	0.04029259925330483	0.001001459827858413	0.03257181507558503	0.001001758098391031	0.009381007674583436	0.001000630231377576	0.007423390426464195	0.00100144852318823	0.005555802963613037	-0.01682327240731847	0.02026453097416705	-0.009455179037517083	0.0003116932711635081	-0.05636513487145559	-0.01481790163182924	-0.0007630307926310458	-0.003560259594490568	0.08363794775914089	0.04465750730445885	0.1101451144407716	0.05446874440076424	0.001007361032519927	0.355734621868645	0.3135978241746061	0.1311721123677006	0.001017082979780827	0.001039073018531422	0.001014570126887185	0.001011859707109123	0.001003599959552488	0.001002471107135498	0.04608256070368521	0.001001064927336256	0.001001154499541503	0.03930450920037876	0.001003111991432707	0.001001507562422739	0.1168871905813618	0.03758667044409058	0.05831060068883329	0.02126369068282671	0.2683677210967119	0.001027503937661987	0.001015204842722501	0.001004255457947615	0.1677956764084726	0.001003122395129463	0.001009586316292573	0.001006065997196037	0.04079805498962012	0.03030416700920954	0.001001562945493885	0.001002166058308724	0.3483355106578565	0.001003257817626387	0.03367025726655339	0.1021734478343316	0.09004355522796224	0.07237979666486991	0.001009228018276544	0.03301666976343941	0.001000649578252651	0.001002246475297648	0.1637397147603398	0.001000947584408287	0.001001441658949489	0.05008376001769049	0.001001235206011367	0.0509697359396535	0.1492271672721698	0.2205155954218873	0.4075864336990281	0.4105880521049063	0.001000196287895274	0.00100050171163349	0.001021647233502018	0.00100475546579202	0.3798098397230396	0.001001646029288534	0.001004169117242017	0.001007131823031242	0.4369667335320693	0.297472168022031	0.001005297458136302	0.001006029234381465	0.2227466190907289	0.02401675490294778	0.001001250779835631	0.00100262063360576	0.001015588435568175	0.09559206109033734	0.001002840232726144	0.001003089049027066	0.3382919162688786	0.3003469890681592	0.001000384524765778	0.001288022799827981	0.001000887881480811	0.001000923998837044	0.001000323456669541	0.001000760590391348	-0.01205638594349204	0.02106040402973764	-0.009880505745142735	-0.002834197430860648	-0.0616485728324868	-0.02037441933629364	-0.002043084312799328	-0.01016269391781014	-3.871625073564017	-1.843930930847315	1.395441850455479	0.7937650374695148	1.360669858428164	0.04286447680759444	-0.2064636802129994	2.418454617698491	2.867809714118142	-1.342194851848155	-0.05367831478890046	0.01068944341655799	0.03884180804817688	0.02408761248824221	-0.6021789851294216	-1.100561514667473	0.7731257262397052	0.05402613862586805	0.1789042095819243	0.3580348487761512	0.02492973666723427	-0.7218711649668597	0.7369366247553254	0.449220777112292	0.3873120737328697	-0.4633032099537993	1.331769705167623	-0.2541857632630193	-0.190080603854802	-0.002094259201965288	1.396237653503127	0.001829129192719057	0.1223178334935866	-0.009404063266705098	-0.5083244002487839	-0.1773596580833725	-0.01941406556349166	0.07119043575401497	4.459811832071439	0.06157908382724978	-0.2661532860747419	2.495367573982394	2.011436171140863	1.394461995660111	0.07704364948703352	1.285680126896513	-0.0028792754593177	-0.01971347668412071	0.3439647938486413	0.1091924425415293	0.06092034591452134	0.3908670862005683	0.1052886603044038	1.086813077931607	1.461176488181779	1.288841969985718	-2.980380337150892	-3.111285169106347	-0.007360336344570314	-0.01765434813816221	-6.784074024591241	-0.007610227480746528	-0.4895461318420202	0.1342389503515843	0.01138159340413031	0.00410216577671378	-0.009846707096368512	0.06621848027214433	0.09822523476476248	-0.01846588731969771	-0.9043899205104865	0.8654508751582506	0.02185260370708157	0.01578728237931124	-4.174023627519857	-0.226432214490754	-0.02080847738294038	-0.01844148633804979	-1.871299385263727	-4.06586324695698	0.1826414216825361	-1.445560351615809	-0.07577544528174161	0.06104731540613312	0.05141242469558017	0.03728692052965787	1.070841470239601e-12	5.372263049591582e-14
0.03	-0.05462374188465002	0.007217323700727758	0.114003043331748	0.2164588919158119	0.8978008864336178	-0.00639705408563814	-0.2642053863288771	-0.01760866855296234	-0.05214752879144562	0.5008746953779352	-0.01972242580384068	0.003888610977095552	0.004308055116663421	-0.02627323990685267	-0.09792611861405044	0.2668060640101168	0.1374042553699395	-0.2668060640100835	-0.137404255369945	-0.4067811644267687	-0.02380386125297838	0.02309391466184038	0.121670614680649	-0.1645797248586541	-0.0309332627155101	0.1195488463157458	0.004727966152727689	0.5491096761198114	0.9374990744367087	0.1079462827363896	0.02695146693267738	0.754691278228304	0.004494097355296251	0.4965816306378854	-0.6140865236778038	-0.1941410397141148	1.835429310581591	0.07059092527579157	0.06144199235129719	-0.6120005987812671	-1.084736270089091	-1.042717744010596	-0.9535297503727642	0.731399466392993	-2.811901703917911	0.3704633431801844	1.05124531612342	-0.1263348871581531	3.181197827639532	2.608863481950956	-3.181197827639529	-2.608863481950972	-0.4095003571568255	-0.3098176967228793	0.02768393026353425	-1.096695544555903	0.2634376031106929	-0.3362714501228958	-3.838316957000214	-2.028677878197908	-0.09582531091780959	-0.1407628525981332	-0.6445267688726108	-2.336894032207449	6.368504624759743	0.2222201319814898	0.05949537657087376	0.06325913489740564	0.03133300999381443	0.03376482971206236	0.08258443183288787	0.06027206785876256	0.04864305010498744	0.03666373462953463	0.001167762201218031	0.04820873792487203	0.332542538831385	0.3294093433773397	0.2831779112947428	0.2902003606815171	0.1439512230759866	0.1238258828825312	0.001071976222864835	0.0450258392305107	0.001073486469838134	0.1384437394462252	0.001019405360171768	0.02557944301795489	0.001012833897215167	0.05336237420612699	0.001003781729067717	0.04491374322163508	0.001002592281146632	0.0719495504607469	0.03872351189218332	0.04210278981544831	0.008315485044733764	0.03293596169126856	0.004635861608760215	0.03389901442112395	0.03136922646759169	0.04897677031503712	0.001025683784814523	0.009020965824531536	0.006920735954427913	0.02587681384123066	0.08209657582801173	0.04774511667942134	0.02845068114223643	0.03015805083249406	0.05686043513061777	0.05925953803337933	0.02333420753485877	0.08861163090586816	0.2547541618204464	0.2524282341155701	0.003044655912283261	0.01465463931288698	0.001890819583947998	0.01698578597068358	0.001015919328608037	0.01619978941561388	0.111791178500861	0.06242369379191862	0.001003942176202921	0.01925528865316311	0.001007795831888892	0.02122494549440409	0.001031878583342288	0.03211985711411499	0.04690821252342221	0.03554830970767638	0.03289061917034962	0.03733161401599107	0.001001310414619439	0.005458366013849924	0.001050908701242196	0.008988397008631981	0.2994757696041278	0.3542233182376227	0.00102182843216959	0.01626195151359049	0.02764093286968086	0.05945759340973684	0.08010361899358785	0.08084446692421267	0.07106184646899073	0.06377209562329397	0.05748085626996662	0.04363408265551393	0.01072556259072043	0.04419259214403362	0.04702113092531469	0.08222807114256567	0.001000815325657567	0.005621997653694676	0.00100271813191238	0.0007396569595971028	0.1527437927278391	0.1447090622168413	0.001022319740647572	0.03172326770834395	0.00102706978122433	0.01013738834256559	0.0472166835835458	0.04778132426805693	0.001001669394994812	0.0326157198448699	0.04129286036874145	0.2432214860208243	0.1316955248038686	0.121119569195178	0.1889637365613068	0.1481258054723148	0.4261100896383341	0.2505522814205317	0.4317883379551442	0.2421989670836334	0.00100026214086543	0.003727313892913452	0.001001193516005052	0.006569898897626542	0.1288389117659351	0.1137837342744469	0.00102055719280809	0.02311427101626186	0.3805484252085791	0.4011291129787589	0.005672341321456015	0.03084639812755663	0.001006191884141219	0.01141439149668718	0.001012259473430673	0.01264225832279695	0.3944883249906996	0.3660038022251926	0.2731798900296499	0.2263200989970587	0.001010880152725279	0.01342796635380402	0.001017446812633	0.0001022968890126323	0.2160216007515849	0.158819735776104	0.0220234785077401	0.04420846597596471	0.001001639240516995	0.00424621108444677	0.001003005384233192	0.01891595757727007	0.05225022351865963	0.1024995752286985	0.09746964482783187	0.1238471352669277	0.001007522781631932	0.0004295959756822621	0.001005826361660728	0.004955600351970069	0.343344342510271	0.1741866583597471	0.3895987465480081	0.435126112978141	0.001001067656276199	0.01717867456610053	0.01660856010504725	0.02915819834978637	0.001001219641167202	0.03185628741177576	0.001001327388617118	0.01004282802375346	0.001000471180921011	0.007989299343589707	0.00100109244803601	0.005962670893626633	-0.01208542230124241	0.02082364020836727	-0.009923522923245276	-0.001981740424455453	-0.05981599983825881	-0.02055825239070254	-0.002068685018958831	-0.00842222786742748	0.0436553084880223	0.02283243406560368	0.08441728942598554	0.04887147235793748	0.001007655598704164	0.382258353263857	0.3340507704294773	0.1007246873297864	0.001016331031293991	0.00106267093914433	0.001009720946069762	0.001008423139613872	0.001002519106060465	0.001001719524350558	0.0512641037993993	0.02824049890722307	0.01384981848196058	0.02468426635690363	0.001004131511668139	0.001001524218127965	0.05897317661789395	0.01958749704680349	0.1082244044609266	0.05211128625520755	0.3102298009928043	0.001016376147823692	0.00101643675622295	0.001003328368680319	0.08440422013523917	0.001004580594815919	0.001005681488355307	0.001005582531477295	0.05358187508329124	0.03889682705462516	0.001001034122824673	0.001004457942756779	0.3710530113230556	0.001002327137772071	0.01733720797923973	0.1128995536559415	0.1011239034205443	0.08156933330962161	0.0380128504380742	0.1275211927992948	0.001001141025589152	0.001003602701437539	0.1763103647752548	0.001000988489267257	0.001001449724019872	0.05316079310304152	0.001002177981449537	0.06148867889196014	0.1689524688272975	0.2326032021332249	0.3547861464001035	0.3544608500579116	0.001000220932729897	0.001000515077871795	0.001012292593716855	0.001061443570368114	0.3522664142420298	0.0186863795656266	0.001005415082525878	0.001017895670679825	0.3397888239599108	0.243185379563335	0.001008497309255419	0.001049072234391713	0.2149942874507464	0.0422210971387997	0.001001510113362991	0.001003639965147821	0.001008519808747977	0.09627657855939813	0.001020013320483052	0.001011846787069139	0.2889659873130332	0.2689536104802943	0.001000453136865061	0.009258068560406259	0.001001038901063151	0.001000841227807952	0.001000290607290991	0.001000689150499455	-0.007370801281366609	0.02119333838547144	-0.01042628055145556	-0.003593208514949929	-0.06180080640967966	-0.02644566959310261	-0.003394819810214211	-0.01189182330005849	-4.957151093344112	-1.501893326734989	-0.6437266576982583	-0.2237670349894632	-0.068791191425286	-0.08274010435406272	-0.1602311937264466	1.708356569982154	1.927657207855171	-1.826525726461722	-0.1038155152291582	0.03233349181454864	0.02090113232324546	0.01282087928427874	-0.4460902675687493	-0.8113077304884661	0.5158288102974851	1.311062327627021	0.9121426375436079	-0.3659063856552849	0.0317133245170512	-0.4783125244400901	-0.7164307013776089	-0.4109918848469884	1.54188627473751	0.1617904181153384	1.926366387914042	-0.1968733944988796	-0.1200084901873665	0.001668495591354199	-1.161427104069837	-0.0008142288892531821	0.114162036250992	0.009871118871391516	-0.121396282915351	0.1730655970975991	-0.02538656603663816	0.07585898265051738	2.995162168975026	0.01824598304154865	-0.6663794063539901	1.699748220099353	1.42942249398279	0.9802084386718853	1.985621193921607	4.401613428888719	0.02175664462902911	-0.02313314939312756	0.07698329276523207	0.09616746381259836	0.04683213672206912	0.4000092652151559	0.1228881760700226	1.001284203283138	1.65089021588724	1.285277402070192	-3.567109160340612	-3.646161190724029	0.004048942634266049	-0.04614606184529883	-5.341211064506243	-0.009489601528257667	-1.297463969903651	1.144272643472864	0.02308424110554422	0.02912540284199262	-2.674957229600271	-0.9099826961851959	0.09274082537842988	-0.01406199638052544	-1.4960673154799	1.304359471107641	0.000322333758088348	0.01012237652588314	-2.633261616859591	-0.1944636627854065	-0.02403114519845572	-0.02159616341369595	-2.194988849366545	-4.267688367807593	0.2110647558021458	-0.7550242018681255	-0.06779478866037504	0.07407906000956184	0.06386480273745385	0.04563280262509079	-2.877987822465815e-13	2.677176923503149e-13
0.04	-0.04906269455288245	0.0004537239273202182	0.1113163429680621	0.2348693680833152	0.8987327205886557	-0.005731498687348137	-0.2682307534453008	-0.02878418869081034	-0.0623180965686195	0.4892154399181916	-0.01167940428333478	-0.02314394181772198	0.007623124670389701	-0.01489740499773216	-0.09862565488531086	0.303219215298033	0.1608459123995157	-0.303219215298023	-0.1608459123995245	-0.4100047057618704	-0.02711936922231956	0.02344139582850277	0.1099940061330223	-0.1615535837155413	-0.03423259437567609	0.07880880329721576	-0.01555804894446341	0.5470282280685631	0.9344423298380752	0.09734847907378304	0.006572831728275964	0.8167249258589034	0.007907113296664697	0.6054297593953283	-0.7459451652547392	-0.3431847559003487	1.842800499789918	0.115863707087749	0.07228381463997181	-0.1571967924202789	-1.157854382040264	-0.9930792955314303	-1.358051159131654	0.8910395922870302	-2.584697140128885	0.2961646836916069	1.229605705126123	-0.01430630870447397	4.135613417733375	2.067143345939863	-4.135613417733375	-2.067143345939863	-0.2200511758592534	-0.3518468631279038	0.04280124209537428	-1.228477945387005	0.3421911489046568	-0.3220378031754342	-4.305815037970137	-2.132189604226255	-0.3359722946280231	-0.4790022493901122	-1.478564453685981	-1.743697400443778	5.973391708492711	0.5000818729602624	0.04236333494817088	0.04823393753148141	0.02162840112825717	0.02639117794070158	0.07714307932929688	0.05477655067902902	0.04732000239748274	0.03500276957947753	0.001090970135990474	0.04679440236746569	0.3535239347897145	0.3485012634984363	0.3041933598872528	0.3102353381988307	0.1201306031286351	0.1034262514327235	0.001045045858577727	0.04386763970056907	0.001074903330271043	0.1388894651231448	0.001013396293567283	0.02570864413957943	0.001009753012218847	0.05334113392147671	0.001002872580726686	0.04065977730840956	0.001001962601988761	0.06436393260211015	0.04567799057864508	0.04675113684639624	0.02503605000683021	0.04934094686663635	0.01254873111451968	0.04521585351931964	0.02443430985980634	0.04248619944982798	0.001015619906217726	0.009338448285308415	0.004093101110696261	0.02221701888763081	0.05798550547015604	0.03481825230509116	0.01955923424318414	0.02282876375554041	0.09106506321095775	0.0783297360995502	0.04452055757507008	0.09230091895573857	0.2818755994821645	0.2820236936047469	0.0020692487053905	0.01324812960201035	0.001471591057791552	0.01602786572765348	0.001009613310934008	0.01620487675457267	0.08087535347665722	0.04471507897701966	0.001004657291475507	0.01923094026485441	0.00100568650699477	0.02237068654501286	0.001019115722621363	0.03228127651209645	0.0531055647240985	0.03633794001415378	0.03785569820581121	0.04023411221612783	0.001001029576438425	0.004993695769274154	0.001029245353138141	0.009810041813936923	0.3275075770068626	0.3853433229178563	0.001012203051132134	0.01634387367206023	0.01851602024785758	0.05138924948828093	0.09636971229039037	0.09522012408894803	0.08648089159224877	0.07616300435904132	0.07019312482359473	0.05227235129557013	0.03333525356433627	0.06813543190910917	0.1046749973843822	0.1338593402973567	0.001001109419399691	0.005754470619603786	0.001003522883451941	0.000500644288324375	0.1644844177176004	0.1440718238901337	0.001012087786027732	0.03281999881657827	0.001014769165485426	0.01074409331413416	0.05063760099939087	0.05165644443134854	0.001002177759801909	0.03390970382516135	0.05295839049226386	0.2526780718301567	0.1506226353653141	0.1383657024794293	0.2074846312625713	0.160432947606311	0.3948721621573072	0.2124360933192972	0.3981978682159433	0.2035757751153344	0.001000249256785853	0.003790165116473658	0.001000871463986442	0.006285688313100931	0.07593260128331862	0.07133328947793983	0.001056071067864422	0.02288800759456091	0.3667320242748964	0.3832094768701059	0.01667049383496439	0.0452621850447542	0.001006167932931673	0.01157245884006691	0.00101798159239461	0.01283844011645729	0.3602887360948246	0.3272889638678255	0.2525307573708989	0.2124123755892603	0.001010632360676197	0.01440255276464463	0.001044691501469083	1.060358010038269e-07	0.2141079490719322	0.1412748133202998	0.03609386081031617	0.05843770625250566	0.001001649888267948	0.004317609342859183	0.001003595706258452	0.01903034960473868	0.02898509545255275	0.08523919906484347	0.09713419333087053	0.1218932532807606	0.001018332052772199	0.0001806449143071305	0.001011171034157542	0.004721559433216687	0.3166787241870105	0.1506764855961106	0.3454779830375977	0.3922420269776019	0.001000791777237028	0.01960106085429718	0.01529400449170905	0.02571802776024611	0.001001175157742751	0.03120662527972897	0.001001070736881603	0.01091783498648217	0.001000375263247259	0.008742595361368352	0.00100087876310042	0.006499381759196282	-0.00738241582446676	0.02109863285692319	-0.01044348742269664	-0.003252225712387651	-0.06106777721198847	-0.02651920281486604	-0.003405060092678025	-0.01119563687990554	0.003672669216885513	0.001007360826736846	0.05868946441118716	0.04327420031511001	0.001007950164889615	0.4087820846590682	0.354503716684341	0.07027726229186747	0.00101557908280116	0.001086268859756398	0.001004871765260321	0.001004986572126805	0.001001438252559937	0.001000967941550365	0.05644564689512557	0.05547993288713526	0.02669848246437356	0.01006402351342123	0.001005151031906124	0.00100154087380774	0.0010591626544193	0.001588323649509666	0.1581382082330175	0.08295888182757832	0.352091880888903	0.00100524835799176	0.00101766866972264	0.001002401279415349	0.001012763862004002	0.001006038794504801	0.001001776660423666	0.001005099065756809	0.06636569517696411	0.0474894871000423	0.001000505300107231	0.001006749827211333	0.3937705119882338	0.001001396457959577	0.001004158691926078	0.1236256594775493	0.1122042516131193	0.09075886995436927	0.07501647285788754	0.2220257158351661	0.001001632472922792	0.001004958927576643	0.1888810147901697	0.001001029394134173	0.001001457789096673	0.05623782618839983	0.001003120756900542	0.07200762184426636	0.1886777703824251	0.2446908088445626	0.3019858591011788	0.2983336480109167	0.001000245577556303	0.001000528444104212	0.001002937953946448	0.001118131674961298	0.3247229887610153	0.03637111310188012	0.001006661047807133	0.001028659518337368	0.2426109143877529	0.1888985911046382	0.001011697160374255	0.001092115234394923	0.2072419558107634	0.06042543937465795	0.001001769446886806	0.001004659296694805	0.001001451181942473	0.09696109602845791	0.001037186408241825	0.00102060452511574	0.2396400583571876	0.2375602318924282	0.001000521748979788	0.01722811432099631	0.00100118992063748	0.00100075845677707	0.00100025775791087	0.001000617710606246	-0.002685216619241588	0.02132627274120526	-0.01097205535776845	-0.004352219599039335	-0.06195303998687328	-0.03251691984991139	-0.004746555307629019	-0.01362095268230612	-5.676472300453037	-1.34546024807056	-2.296996345421416	-1.252896161667021	-0.9367242451589705	-0.2576745496899688	-0.1243633598610961	2.332381240630249	2.297705014412279	-2.241909355930802	-0.1225987258006374	0.05737846423553512	0.005334819084340797	-0.02079355266445027	-0.4276431880872572	-0.7425682202235021	0.4449023362404244	1.850301945639666	1.29239400537976	-0.9006798208621375	0.03044041869809404	-0.2574249827810591	-1.808771002714032	-1.011597727294483	2.187291911038401	0.5339038209847076	4.287077997766202	-0.07340205206062715	-0.07590339478592167	-0.001867483415358442	-2.112536658456142	-0.0041750209165578	0.1167821608622482	0.021066052682533	0.2820804461627948	0.3842226810503993	-0.07478516615398786	0.09005846819540438	3.568504019320203	0.002783561941959567	-0.9234261481970982	1.229634082172792	1.089029340431569	0.783743370867689	2.584696363290723	5.606059136332001	-0.003592974566463416	-0.0242926973965925	-0.2073175080686064	0.131186012385218	0.08286184360233227	0.3681874320097633	0.1349928055648616	0.8848884845743565	1.789882940433194	1.155038662837784	-4.036586555179865	-4.057965201047264	0.007133918199817349	0.00209228903038928	-2.998983852921561	-0.04064190422569478	-2.322679540605874	1.655800420546378	0.003277695372727695	0.001303419124714377	-5.013598979815733	-1.868637607902083	0.1051604649866553	-0.005719788020433994	-1.997951668727751	1.501132687621775	0.02099036877414591	0.01441574196668535	-0.7640764178870451	-0.2030762591245291	-0.02546011788885753	-0.02530425628013174	-2.504719181328878	-4.277051901034628	0.2801973842187259	0.09328571114726793	-0.06260233883501568	0.1036846381252454	0.08888984482579426	0.06325550764492878	-1.762801923866276e-12	4.046102156617734e-13
0.05	-0.04286584259224354	-0.007387734415685049	0.1072794829987629	0.2532288153775441	0.9000898730993144	-0.004948326008943226	-0.2666388795886532	-0.04044428954126473	-0.07158189236140174	0.4746368527339613	-0.002141170223342345	-0.04728666822564022	0.01038090081050543	-0.002133726221593504	-0.09836796974940007	0.3499108757716468	0.1798187989014053	-0.3499108757716119	-0.1798187989013428	-0.4110664082809282	-0.0307330821658843	0.02392153254929026	0.09720256421767058	-0.1578943178342168	-0.03732805456145444	0.03349900314411679	-0.03659588243622997	0.5425518277103615	0.9281718182740825	0.07811074492958482	-0.00898201975368421	0.8718252829631283	0.01204599963543269	0.6318115557587543	-0.8106053772485231	-0.4605211361965293	1.826742398398497	0.1544837433111668	0.08448280312326743	0.4789046064081924	-1.16434825685927	-0.8482050228040413	-1.543283918018712	1.006368419494697	-2.226263275419345	0.2496453984823142	1.307238103948867	0.06397257860601176	5.198115331519817	1.762281405105926	-5.198115331519809	-1.76228140510595	0.003098608596981163	-0.3681850760256986	0.05029181109008513	-1.32703536664601	0.3841304075679161	-0.2956982241361582	-4.734584574842406	-1.956937090092338	-0.5329864344492571	-0.755988422927287	-2.33483338652592	-1.3402285136972	4.845182386387287	0.3488833498027673	0.02418841840372615	0.03125905277427407	0.01182758844702589	0.01744951866054751	0.070046196333317	0.048405512320096	0.04390946644085295	0.03220549680274822	0.001050229227875223	0.045643865775383	0.3629941733930518	0.3693351413260397	0.3206461970516039	0.3314768627474573	0.09970748744514787	0.08589419678529366	0.001030550515334772	0.04252386699133408	0.001078521738419689	0.1393717404126788	0.001009649851915189	0.02575807754206216	0.001007520571502314	0.05316774170794513	0.001002140023356111	0.0369794995188046	0.001001445059245063	0.0578107590145872	0.05066189447784761	0.05012350102000687	0.04172420678517486	0.06563132499174995	0.02863864719612805	0.06515916533504953	0.01649435951230423	0.03480340100619357	0.001010678013762033	0.00962642795720459	0.002585164358109324	0.01983586792538054	0.03227626367558903	0.02134202859281815	0.010928912630946	0.01545860081078898	0.1018799536431698	0.09506018530082538	0.05204414901170746	0.09552104527707929	0.2965427425748609	0.3092876500810737	0.001549398569161754	0.0124707968093788	0.001249117016874431	0.01529839724746047	0.001006178706233876	0.01620930587889134	0.04587471278607681	0.02742700280100286	0.001005291313572173	0.01919310655109513	0.001005322694808578	0.02354762951916963	0.00101252585992013	0.03251887206089751	0.05489549465520838	0.03754062797953033	0.03986265540990266	0.04158369281035338	0.001000770592332396	0.004634316613314263	0.001018267279762745	0.0106348513860434	0.3534620644034919	0.4177940176926387	0.001006996589534878	0.01637600693379028	0.01015555925604385	0.04380624296909824	0.1099843553824731	0.1070004586316628	0.09970974707586369	0.08666116965666622	0.08109589831236516	0.05976781989903972	0.05883810688747974	0.09288351673363772	0.1532206327862597	0.1784548208488823	0.001001395401165443	0.005829060632557336	0.001152741872544582	0.0002916717479605417	0.171790008858231	0.138863860830127	0.001006694892189365	0.03411623064138128	0.001008291057007153	0.01155035965922363	0.05346594773864693	0.05478580052249521	0.001002650017434401	0.0352948253349988	0.06193183087730675	0.2603577275057273	0.1584459799011678	0.1555225324295172	0.2158635297931262	0.1702411194308633	0.358414697496284	0.171444073411768	0.3592391908307982	0.1624330703169035	0.001000250820375896	0.003938585131356477	0.001000733724986072	0.006213627456833891	0.04287284729027486	0.04644289512577378	0.01043501841068634	0.0304657752806042	0.3477026251881415	0.3566848391663272	0.03822630898567165	0.07098531720782746	0.001007136106582487	0.01164151338123151	0.001023976394496527	0.01296864932873228	0.3221874842892231	0.2726804773779623	0.2326557008922346	0.1914097580403815	0.001010754829904934	0.01537754893942178	0.001056638584529273	0.0001005812824805664	0.2062476285711852	0.1197493853053504	0.04755850954793011	0.06987284881127967	0.001001823308388195	0.004381219850029106	0.001004248614524902	0.01913686544809953	0.01582471196910038	0.07964265329477235	0.09754386926702222	0.1201125559200936	0.003187738057557064	0.0004839809366630563	0.001037562536618163	0.004457570130790556	0.2872773443531098	0.1253371938807394	0.3096486351604791	0.3520254538415166	0.001000710338905695	0.02266897379565363	0.01546663681813319	0.02668930606439613	0.00100127173163361	0.03065609760923194	0.001000898842514289	0.01202829240946677	0.00100031110372989	0.009697044807798349	0.001000735130035839	0.007169774654025423	-0.004508984583493242	0.0207309652267096	-0.01096421838769801	-0.002935019741587935	-0.06168269240881225	-0.03212068036523102	-0.004785872732245918	-0.01199319785530727	0.002365793955196179	0.001007752198205919	0.06253529045958106	0.03681552043903129	0.001007709785307523	0.358935956514234	0.3519076075852551	0.07050188671881034	0.00101536577733025	0.001078920617453627	0.001006494790255829	0.001005375589444488	0.001001326417194263	0.001000854457867396	0.0569354854872492	0.06580736618733686	0.06358067700575613	0.005572789618859394	0.001005859691074786	0.001001461206512661	0.001094675445608063	0.001339477499963004	0.07957685021032666	0.0419841447478428	0.2999670921306973	0.001007905142326944	0.001016931015143643	0.00100277612632922	0.001061245049428155	0.001005876952553821	0.001007623971842185	0.00100614869259567	0.04908603559597838	0.03770415215143252	0.001000497502586316	0.001006919483919109	0.4173864804763557	0.001001731983962459	0.001005839211515747	0.1338102121718138	0.1226865684106279	0.09936940782470975	0.1020489671339755	0.2264834965943361	0.001001744235674969	0.001564543519595359	0.1787770159006467	0.001001127418257295	0.001001626570557833	0.05754405931024774	0.001003159015960659	0.07405114990443426	0.1546726795260149	0.2175400091966418	0.2622421557748026	0.2566702989491491	0.001000258260321456	0.001000642791443365	0.001004345145264805	0.03670773114872466	0.2932435755043138	0.08549680749768941	0.001009398057206191	0.001031531815627893	0.2449200050171028	0.2029861484271553	0.001010192821186455	0.001049577602711832	0.1797268898035812	0.06182112171691121	0.001002202047477554	0.001005155504759749	0.00100160484167214	0.09910965196178947	0.009194365889309723	0.001102617452470996	0.2203315062498609	0.2365355132556098	0.001000713445535417	0.01431733136858992	0.001001526484573963	0.001000687384562518	0.00100023297840994	0.001000558535142432	-0.003094567713920367	0.01988705158489976	-0.0114786797766429	-0.001484053884826784	-0.0620813295431862	-0.03740516632785142	-0.006198139311507243	-0.01148855496911062	-6.253414863616935	-1.337235979544281	-1.214760677842362	-0.6048426282707698	-0.3920711935761736	-0.3100372148738106	-0.107943487955071	1.541659923996818	1.740599912410181	-1.320133535199936	-0.1422217096723176	0.04135743869397754	0.004935487081973778	-0.01258971931886898	-0.3066527757647547	-0.560247573544903	0.2445896280493791	1.423143242528668	2.561692888835956	-0.6647430088998189	0.02759797375244361	-0.2109723422345385	-0.9621740871343019	-0.5131783588903442	0.9509657887368952	0.04160214673305759	1.079332741946015	-0.07253632393116174	-0.06947932147866474	0.001719425101564192	-1.351445284724841	-0.004153950868154587	0.1206909573952783	0.02605608967439822	-0.07457000340712654	-0.1009048727895948	-0.003064322607146998	0.07866429433924348	2.66806740962301	0.003761669610503189	-0.6064838080914287	1.136426329094625	1.019027342911825	0.7234004223622564	2.344847083935661	3.331390120760414	0.01189854450290036	-0.01824199167344859	-0.8036912499681366	0.1356580985496103	0.08446789400963936	0.2667751244760409	0.1393364345731211	0.6336650353120489	1.528147177236501	0.7422716446477416	-4.078934229822878	-4.093705864802867	0.02000089787185155	-0.007817304342957021	-1.978629576085985	1.383255900233456	-2.93201623764843	3.331827508250204	0.007152746349450871	0.01731905069611537	-5.593779890355649	-2.201080019191268	0.09339385272292318	0.02180880999659918	-2.258321620293822	0.8314835018742487	-0.0008497946648221167	0.008056505298021764	-0.3200238680502401	-0.1566946931476645	0.07091782305917869	-0.0276004724034445	-2.504190285778361	-3.707749012151264	0.3371750825676744	0.07722970111772565	-0.04805573166191868	0.120489348450766	0.1034016464218065	0.07191620496257298	-6.096121038687494e-13	2.763246663258461e-13
0.06	-0.03646904497624023	-0.01552356109708875	0.1021792422792944	0.2713572848383315	0.9018007344260807	-0.00403920098323641	-0.2585860004638549	-0.05187480320374347	-0.07905270022040377	0.4586374087531299	0.00824318810164378	-0.06731751000522015	0.01250112972256002	0.01092951815817405	-0.09738361845871772	0.4070894550190667	0.1967884895149711	-0.4070894550190677	-0.19678848951493	-0.4100349748589686	-0.03442885775167509	0.02438854623086531	0.08350880022082176	-0.1539816079601327	-0.04011943866155269	-0.01545167984350769	-0.05232799066563567	0.5368949262308307	0.9197047941891298	0.05133479111579199	-0.01969085090055402	0.9095986270673644	0.01530853939291782	0.6454188905520098	-0.8048188329583377	-0.5558609059440437	1.796604933101613	0.1866054706712175	0.09747428410035218	1.135004261228007	-1.111936944426493	-0.6344817087928569	-1.642222518350873	1.06026444528113	-1.762320214449888	0.1686552380383811	1.289518825863263	0.1310269222482238	6.232997172494617	1.666504168274682	-6.232997172494617	-1.666504168274682	0.1985760123440196	-0.3682593915725203	0.04017663425295172	-1.408942361686482	0.3928799474569925	-0.2612225860392875	-5.03399160487405	-1.071044551759584	-0.5720725188937152	-0.9183047535816677	-2.986208387608331	-0.7744933334248717	2.507989108495223	0.3248125567042513	0.01360925718096488	0.02160312253847281	0.006683535809737124	0.01290618669726705	0.06773546128761973	0.04584337146905391	0.03906094671518159	0.02863688109761882	0.001029744347002395	0.04459154202031241	0.3529395493703208	0.3734797739605477	0.3305126684866116	0.3408473367890504	0.08755047245310947	0.07591094149673309	0.001023199085322259	0.04110188763429391	0.001076654813917389	0.1397622307974116	0.001008589470348914	0.02581502639475699	0.001006599512879724	0.05311524294966221	0.001001717984633467	0.03456191367449676	0.001001129648883003	0.05331535960591611	0.05355575690472322	0.0519433119988923	0.05503116367595125	0.07811120298025571	0.05390315365084861	0.09375820191703288	0.01012600202105681	0.02861407645108776	0.001008562747074363	0.009899256921875196	0.00182564300602546	0.01815422939171783	0.01778879539065893	0.0140607636141595	0.006298730112427845	0.01155032663311831	0.07380891756456177	0.09319240906474206	0.03700900689144126	0.0917625759594764	0.2880516192082474	0.3018827373325277	0.001290229175841011	0.01198796677410978	0.001137435805682625	0.01464849889374712	0.001004649762473017	0.01621858759339966	0.0253850944079271	0.0175588391212591	0.001005527203648265	0.01913261667041366	0.001008066005849914	0.02482619616192439	0.001009757546312766	0.03279445895784459	0.04795834870703793	0.03418599693959269	0.03634964847633016	0.03848404854853874	0.001000637265713235	0.004812936165700095	0.001012865535233793	0.01145854466308494	0.3782116080983541	0.433633320590249	0.00100456246046907	0.01642147864838961	0.005798682125784044	0.03899340027735067	0.121925582483295	0.1181485207253046	0.1115383721414258	0.09671202369356588	0.09083057010223862	0.06690136119349241	0.08398802991536973	0.1146309032347486	0.181825272703357	0.2008542056483653	0.001001594229656659	0.005860192858534227	0.001507054085076711	0.0001210008352388903	0.1723109416392761	0.1286096759700261	0.001004048781165216	0.03568511570708586	0.001005137975147943	0.01255498056618461	0.0555897491374054	0.057173773684711	0.001002905164652417	0.03664253127888822	0.06768383428011532	0.2650038202319216	0.1496774587895392	0.1666619285772555	0.2110450075411527	0.1739918993508331	0.3199885738748606	0.1325150726528938	0.318382541717203	0.1232390556959346	0.001000257946516014	0.00413919933629746	0.001000722093556467	0.006303085344934472	0.02364876193713209	0.03177000678426851	0.03221947582775076	0.04709433477552118	0.3242786523497346	0.3255737873671534	0.07147703080367002	0.1087587651331308	0.001008989146208494	0.01164790443767909	0.001028409151330836	0.01303643367811156	0.2967707030056215	0.2216997346166444	0.2247720586526491	0.1710068928588853	0.001010063494733859	0.0163415314747426	0.00104133162647967	0.000356161688891168	0.1909353570650136	0.09708462719379114	0.05420872186449262	0.07597912984461122	0.001002126384894433	0.004448982903582146	0.001004823140504742	0.01921486130486829	0.00880601709179237	0.07954289906541169	0.09869212344527832	0.1186867298150221	0.00831235410684618	0.001294811389511297	0.001091773694567196	0.004167412621536167	0.26069837059669	0.1017716573998139	0.2847941737906171	0.3192573210152395	0.001000765537782741	0.02642036007594906	0.01413635535361761	0.0267878168111012	0.001001488362130645	0.03023445991962685	0.001000777384986708	0.01336927199515898	0.001000266644286272	0.0108386603290332	0.001000633747350514	0.007959568531324686	-0.003824074899620709	0.01964892857910146	-0.01147554498861472	-0.0009171739418460228	-0.0619731905119613	-0.03724667053397927	-0.006213866281354009	-0.01083745303831137	0.001058918693497314	0.001008143569672574	0.06638111650797049	0.03035684056295287	0.001007469405728001	0.3090898283694005	0.3493114984861754	0.0707265111457509	0.001015152471857909	0.001071572375150627	0.001008117815246997	0.001005764606758055	0.001001214581828067	0.001000740974184003	0.05742532407938331	0.07613479948753309	0.1004628715471224	0.001081555724291309	0.001006568350244153	0.001001381539220689	0.001130188236798473	0.001090631350414214	0.001015492187622569	0.00100940766810705	0.2478423033724807	0.001010561926666462	0.001016193360565338	0.001003150973247388	0.001109726236862481	0.001005715110604567	0.001013471283280852	0.001007198319435569	0.03180637601499133	0.02791881720282046	0.001000489705070243	0.001007089140628109	0.4410024489644974	0.001002067509968874	0.001007519731107795	0.1439947648660768	0.1331688852081345	0.1079799456950497	0.1290814614100712	0.2309412773535021	0.00100185599841801	0.002124128111613843	0.1686730170111239	0.001001225442395275	0.00100179535202887	0.05885029243209934	0.00100319727502828	0.07609467796460166	0.120667588669605	0.190389209548721	0.2224984524484264	0.2150069498873815	0.001000270943083125	0.001000757138785818	0.001005752336583813	0.0722973306224919	0.2617641622476156	0.1346225018934642	0.00101213506661012	0.001034404112925133	0.2472290956464525	0.2170737057496731	0.001008688482001048	0.001007039971038824	0.1522118237963993	0.0632168040591654	0.001002634648064864	0.001005651712832749	0.001001758501398617	0.1012582078951203	0.01735154537037468	0.00118463037982634	0.201022954142535	0.235510794618792	0.00100090514209061	0.01140654841617485	0.00100186304850342	0.001000616312349171	0.001000208198914182	0.001000499359680476	-0.003503918808598785	0.01844783042859425	-0.01198530419551729	0.001384111829385793	-0.06220961909949854	-0.04229341280579124	-0.007649723315385424	-0.009356157255916011	-6.797013031249208	-1.39913764633668	-0.8332054411174139	-0.3732306982874575	-0.1749447435315679	-0.4119431353738565	-0.1047207924646386	-1.005467797985858	-0.07650508698733034	-0.7321494840592274	-0.1382400553936268	0.03902148326829882	0.006837909142766129	0.003385138396660792	-0.1751047990273031	-0.3310133844543429	0.1343916973216641	1.08820191833981	3.023538958590043	-0.6019850431647089	0.02741027726190065	-0.1175224970625508	-0.5697792560295639	-0.3192199738726335	-1.532353176425294	-0.8618153067956724	-2.646695847214038	-0.01450150058106617	-0.05998936947075874	-0.0008969653421569572	-0.6285541593710416	-0.00870625394304227	0.1371068946378629	0.02866432234419073	-0.6293833549064248	-0.5056222901707957	0.03281457551090017	0.08983520919436956	0.2462256439120103	0.005451252517245105	-0.3693933827158344	1.103179592355151	0.9995670882772834	0.7113579090589442	1.98455669866649	1.166839985942079	-0.01228453176579562	-0.0166323718353432	-1.216561868093566	0.1857166605683176	0.1225327559741544	0.219910846090595	0.1275096922631542	0.2781758947072231	0.5863961799620104	-0.05643971808091239	-3.623982725448069	-3.668227165551417	0.01757275625993393	0.03439603789144609	-0.9554826508455695	1.7695164575839	-3.239962359691039	4.065863572949164	-0.009255001483405658	-0.01118155340971233	-4.288050234099846	-1.748687134415815	0.1029577371534008	0.02530124396373432	-2.225817688049985	0.4353603825125607	0.02182087810220602	0.008711746880345803	0.3352818902522464	-0.132102008007451	0.07603876821154797	-0.03053789760867403	-2.149968134436552	-2.787363839077084	0.41689205200572	-0.08126780037986338	-0.03682434254843438	0.1497890706748176	0.1263230597864375	0.0871357041433282	7.771948682725278e-13	1.244677327545959e-13
0.07000000000000001	-0.02985796153106667	-0.02339347637772547	0.09605731464974956	0.2891368009914197	0.9038116995149992	-0.002984967207368191	-0.2442749468587204	-0.06263844773787848	-0.0845064038806508	0.4417355349598256	0.01906285540211615	-0.08228551525371092	0.01354334738627802	0.0235281122421911	-0.0955620404311187	0.4738681276449198	0.2132040842227228	-0.4738681276449204	-0.2132040842226352	-0.4072467436292925	-0.03808896415348485	0.02468129075470939	0.06909677196905421	-0.1500700248809712	-0.04253508700907094	-0.06781281792077373	-0.05807841176660476	0.5316613546433651	0.910093558199068	0.01926358604747501	-0.02432181304782463	0.9203901441248293	0.01802952693891155	0.6747244830327878	-0.7651575728265093	-0.6616122875788524	1.758344397404013	0.2146294740429459	0.1128199526345801	1.711241840330857	-1.036637774226402	-0.4506852294395939	-1.73858201760372	1.097996562508466	-1.238931784696091	0.03947018993369378	1.223571416492731	0.2295620952224909	7.060254153647438	1.604225797454936	-7.060254153647437	-1.604225797454924	0.359638422372058	-0.3615308878672889	0.01893017206336978	-1.464407368784824	0.3892021797812745	-0.2203152752581589	-5.481521635836626	-0.1201624298055113	-0.4756407215239022	-1.01352777233705	-3.412465991737535	-0.2045798079275065	-0.3420294777759449	0.2205420421844781	0.007566886791909978	0.01608403203230765	0.003925323007219286	0.01048648079608566	0.05992974647530401	0.04042749178929396	0.03177396026911485	0.02372593710174695	0.001018933826599103	0.04358089316768393	0.3323354583482028	0.3543207833044838	0.3323835388251802	0.3333024603602791	0.07822268035888016	0.0687972109247364	0.001018610366228778	0.03961969301724168	0.001074256709123127	0.1400790597396017	0.001023450580972614	0.02584833548279649	0.001008514544699617	0.05318982714087696	0.001001460090684023	0.03336741051337621	0.00100092677527796	0.05099578744178986	0.0563629884440353	0.05362248761467116	0.07261162355346619	0.09297245934585778	0.08527186783530936	0.1264857087768528	0.005745235578592521	0.02417794886564927	0.001007436764034455	0.01017116237055748	0.001422217021591424	0.0168643973534024	0.009816792812307736	0.009982028816293493	0.003761350277379805	0.009399981720928182	0.04160139494113661	0.0700920050727782	0.02026898778857172	0.08270255430021403	0.2668954013574842	0.272184268627756	0.00117502532174052	0.01180777844659392	0.001078808191672353	0.01406703081456467	0.001003876324802727	0.01622952023300554	0.01389885795771474	0.01193179559035048	0.001005623185374517	0.01903962098373289	0.007578230245490693	0.03280937860909489	0.001008746160111406	0.03310315160002108	0.03887502887528516	0.02769297484818361	0.03059992451126353	0.03331425302637119	0.001000563608718621	0.005226340872264259	0.001012730572695889	0.01233542562015219	0.392687908315801	0.4258417165845598	0.004511718103953096	0.01895017240688467	0.003467545225140314	0.03597194619051407	0.1314146060506416	0.1279469196652741	0.1211252728547517	0.1056908246665208	0.09869110217388059	0.07318087589818507	0.107632902033268	0.1329147522696845	0.2019556366657631	0.2097114109894246	0.001002687256217065	0.005870305662217976	0.002088801530406373	7.644662158115782e-06	0.1610168952516812	0.1135107302295266	0.001002706978618539	0.03774304171359815	0.001003474869391636	0.0138758268312196	0.0574191679841645	0.05936036368060246	0.001003194441685497	0.03786240942782478	0.06744186766937327	0.2655223392041144	0.133834329960324	0.1662379796386037	0.1906653035052442	0.1680112749918504	0.271120291980998	0.09778455901938375	0.2674914713169081	0.08819849657684328	0.001000272659257489	0.004359942743917791	0.001000762683167252	0.006485267298820151	0.01291796486527095	0.02328536166004034	0.04889724150921994	0.05850243893161864	0.2978302301038865	0.2931112326300223	0.1030341773551047	0.1438559903876043	0.001014103676255847	0.01158883529037398	0.003671197507333579	0.01558192214044582	0.2574909869591986	0.1820202673344879	0.2011571942977511	0.1537435958853488	0.001012382480678375	0.01744487831058414	0.001027204119595594	0.0006101586437488102	0.1664823760943282	0.07570346929936049	0.05852048427180035	0.07942427735354866	0.00100265981301273	0.004506749047147186	0.00100533937464074	0.01925173891675097	0.009894936088012615	0.08545989049386941	0.09600550194883313	0.1145110779249457	0.01093200435852555	0.001294843612975312	0.001113334327204416	0.003838012827748539	0.2253977267990921	0.07973409505770052	0.2645205789467426	0.2943338011117145	0.001000774728846562	0.03116179050033883	0.01147773132506569	0.02516783839562984	0.0010018841677896	0.02988484291660461	0.001000828401647268	0.01494245454480174	0.001000284357086207	0.01215289287261431	0.001000672678159823	0.008854950014456306	-0.002514066753942253	0.01802008506919553	-0.01207772890695974	-8.581257581887424e-05	-0.0604228158269904	-0.0416931979243249	-0.007714007287703053	-0.01174293534410189	0.001031612019637773	0.00100521554062545	0.03588611311980135	0.01718951935256496	0.001007863085369899	0.2730467785102908	0.3243568816795924	0.06142720589815672	0.001012719724091499	0.001071919750655512	0.001064975601806345	0.001014520347388668	0.001001172356083711	0.001000694226268966	0.06192028664764097	0.1111935575125717	0.147526285038968	0.001047216206451069	0.001006008267214617	0.001001333765830474	0.001090517184197327	0.001069461964924546	0.001009935709801805	0.001006230617053177	0.2075929747960888	0.00109264430679254	0.00101910539101317	0.001003004118012121	0.001066565458269596	0.001005729807985114	0.02593338204817522	0.00100811267310757	0.02470270847598559	0.02050045025681054	0.001000484630682758	0.001017244361392423	0.4074627229188792	0.01426908465725744	0.001006684542946027	0.146708598561148	0.1365610296947994	0.1108141327859618	0.1497846594037076	0.2397174366689892	0.001005490439091872	0.003180025598222984	0.1201303518892217	0.001001382638894248	0.001001700747564438	0.0604238968893558	0.001003747792442833	0.05936825097055483	0.09985828095194625	0.1253035342320101	0.13349785174417	0.1263677424309338	0.001000302376904026	0.001000845353092859	0.001004839830988415	0.06529657746577337	0.2306097147237565	0.1547830071963974	0.001025595401872364	0.01100818937468459	0.1242947091964028	0.1090752586728923	0.001019963213116946	0.001017119796587379	0.1034230381313925	0.06445188225457674	0.001003705905477316	0.001006066902238156	0.01955801865916057	0.08447936493267479	0.01065407107307738	0.001094443911729991	0.1253930500610173	0.2175091747629021	0.001000682046184266	0.006203950957467113	0.001002662441951214	0.001001105857376073	0.001000382822082914	0.001000894111788443	-0.0004121769645384707	0.01604904527177086	-0.01275385259445865	-0.0004303907339553851	-0.05744299852401282	-0.04565955340949716	-0.00926557547190607	-0.01455784012044074	-7.321572882075351	-1.491946889643891	-0.3437850627728219	-0.1445824115443946	-0.8811207337410215	-0.5710041030657395	-0.0968833478473623	-2.663995875671336	-1.331163324275276	-0.6995681256773284	-0.1532813754745533	0.02497989710290481	0.003018229794232502	0.012997362103057	-0.07048066175547785	-0.1437941254255721	0.1972981258910139	1.834301187505832	3.469922613339477	-0.3150497989430899	0.02727001210592361	-0.1281713211347283	-0.2808568591529467	-0.1364931689102115	-2.642407115301102	-0.843957510741454	-3.272498248288435	-0.01666868350138452	-0.0544752337970555	0.00238191176007008	-0.4711527762862271	-0.01015278373602947	1.357617768981288	0.03294404261047234	-0.6453919286980134	-0.5343584308208058	0.04634270592273524	0.08744672805374447	-1.659733262172401	0.4705632074576173	-0.2385434073555967	0.8452025378667977	0.7865122499033897	0.5425142001249158	1.667074985894276	0.621582816862381	0.007289962064285564	-0.006033405026894352	-1.782190570930123	0.2315137724855868	0.1458569237256606	0.2136589977488276	0.1148221059110525	-0.1687813653724109	-0.6387335434044027	-1.167798500581864	-3.343162127684526	-3.351490530763427	0.02477957250724341	0.01210092748697922	-0.6999589677023808	0.5838346694894582	-3.246029823102035	2.999272938558221	-0.004320780064581262	0.4704151787031752	-3.878693233047861	-1.853889192681563	0.1202788286799505	0.02693567387724645	-2.051071943025343	0.2601799330007445	-0.001008517213767205	0.0002824537514371029	0.83770714163508	-0.6721395745692235	-0.05821075665718873	-0.03419117890595486	-2.310346055999873	-2.258182293262514	0.5407127386275455	-0.24392637425737	-0.03099007226971255	0.1654918753422743	0.1366705332306892	0.09218915484826248	8.738559701487583e-13	-2.557328349095826e-13
0.08	-0.02301602162470554	-0.03074657954784991	0.08908524317536494	0.3065050947843651	0.9060741624455445	-0.001793852299317785	-0.2246804560466215	-0.07252447492438553	-0.08795492893283814	0.4238571728552667	0.03008967030515405	-0.09224916468791897	0.01328417142529474	0.03526837499907134	-0.09286690831510205	0.5470448741114822	0.2286252259476528	-0.5470448741114861	-0.2286252259476368	-0.4028308426359329	-0.04161485549061401	0.02477830770308356	0.0544017712427413	-0.1462022541364962	-0.04449390800262861	-0.1259478250654438	-0.05555369448905305	0.5273621333418543	0.8992425321842371	-0.01660319603259109	-0.0248400612969707	0.9029111618963421	0.01974252203041341	0.6915901828097302	-0.7014564108624098	-0.7258896749233998	1.714360461073059	0.2369050389888846	0.124850510536786	2.191691702621073	-0.9364134748855463	-0.2334459871906917	-1.837520180573009	1.101693965785129	-0.7614490515813549	-0.09162348694605503	1.117852560447987	0.3057377399329379	7.512611940636546	1.467613571710401	-7.512611940636546	-1.4676135717104	0.5241099650804291	-0.3414163786360222	0.001031119159087023	-1.465536856595677	0.3841174805200117	-0.1698571152470151	-6.188765418356501	0.5839831239596356	-0.3852024617025958	-1.166262758535058	-3.745323789957741	0.04804944620073346	-3.146110748694484	0.1232140658060019	0.004439393694371221	0.0132639732302665	0.002525751601940627	0.009337099874647172	0.04159350009451591	0.02876316596861186	0.02157860166325309	0.01720163025096003	0.001013727885042151	0.04266438766755301	0.3062186848250126	0.323446545598227	0.3252742848324199	0.3162502077933282	0.06877262250667897	0.06174014907744235	0.001015100106021952	0.0381346099753964	0.001073231833493321	0.1402745405780859	0.001059318459587623	0.02593927741737214	0.001013851625332379	0.05340450343707213	0.001001310085825699	0.03301860386824804	0.001000802004347585	0.05022161555633692	0.05991927127195798	0.05580636851776483	0.0972698426786498	0.1138022633850433	0.1218165597681588	0.1621158581829323	0.003489102093381611	0.02171689397185935	0.001006593868706871	0.01045064115670561	0.001220160182216795	0.0158362547585282	0.005649127027580913	0.007745843318536468	0.002465905999188652	0.00830758004813148	0.02293359162210267	0.04925067689194781	0.01119032331637896	0.07700805603080563	0.2385310184628739	0.2368427652758963	0.001158459042989875	0.01175194273237836	0.001050955996946179	0.01359557446936594	0.00100341633530146	0.01625219419887038	0.007799213625681778	0.008649819004055622	0.001005678505869707	0.01892436299242749	0.02297216719838773	0.04994031502544723	0.001008698120947781	0.03345073654073556	0.03058076396691334	0.02175474105917476	0.02399451263756822	0.02767644760089245	0.001000524260502161	0.00566931708658511	0.001017743180493238	0.01324559414093576	0.3916111044629594	0.4033349190041592	0.01279704720611703	0.02523825696308748	0.0022880643067786	0.0341496126760621	0.1380512557599518	0.1348266183272293	0.1280549056339325	0.1122486515634792	0.1043402631166292	0.07771102856091874	0.1292995199168309	0.1478696405044785	0.2174581606211122	0.2136254966775295	0.001005051642039472	0.005865649493128449	0.002906342003705042	4.418902097779457e-07	0.1346834307633871	0.09338659873290622	0.001002115052576835	0.04042829579187836	0.001002596405847992	0.0155565275745331	0.05912763335957721	0.06137199053151082	0.001003614404757667	0.03890609676352053	0.05980665891294075	0.2617420076225201	0.1156164045313873	0.1545363061949862	0.152409784480225	0.1500736624019516	0.2054596102876321	0.065230987570607	0.2003950905769205	0.05597712763070892	0.00100029573693731	0.004598863731786626	0.001000827097253229	0.00674631538656232	0.007259969257197091	0.01860057555579882	0.05431917355061273	0.0602056340826498	0.2691886015271737	0.2607835661977067	0.1284980300372525	0.1696580531166242	0.001023393035657336	0.01152624979536829	0.009921642435862148	0.02144745590902231	0.185700070527701	0.1395088697412658	0.1439702944312811	0.1309307703572486	0.001019181477961495	0.0187984520221676	0.001025185546900312	0.0009236257041730455	0.1315597094230617	0.05605002728949907	0.06141732419254489	0.08131294477889663	0.001003462292971374	0.004613995203390674	0.001005805069355182	0.01925288396731564	0.01947814982473119	0.09608885682206222	0.08725214310075873	0.1058617142324371	0.008956637261369978	0.0004870275937387107	0.001079002093905204	0.003506606688600457	0.1735434703983818	0.05450870183956286	0.2446931054026783	0.2728768321173473	0.001000667717107523	0.03742098896364925	0.007552183542274628	0.0218853194952947	0.001002481870716028	0.02965683819113781	0.001001098794567014	0.01669199822386161	0.001000380565206436	0.01357501267965811	0.001000889610569977	0.009808322875640719	-1.623614267580238e-05	0.01587794712801134	-0.01279082247903566	-0.001018360496037161	-0.05672827721500947	-0.0454194674569107	-0.009291289060833138	-0.0155125513557149	0.001004305345775159	0.001002287511572825	0.005391109731622767	0.004022198142177659	0.001008256765013225	0.2370037286511814	0.299402264873007	0.05212790065055761	0.001010286976321493	0.001072267126160108	0.001121833388373557	0.001023276088021517	0.001001130130336457	0.001000647478349971	0.06641524921591369	0.1462523155376166	0.1945896985308072	0.001012876688606492	0.001005448184183256	0.001001285992441582	0.001050846131595396	0.001048292579431197	0.001004379232007307	0.00100305356600636	0.1673436462197001	0.001174726686930477	0.001022017421461579	0.001002857262774534	0.001023404679684474	0.001005744505367478	0.05085329281308872	0.001009027026780532	0.01759904093697997	0.0130820833107999	0.001000479556284566	0.001027399582162807	0.3739229968732553	0.02753610180454514	0.001005849354786588	0.1494224322562208	0.1399531741814676	0.1136483198768755	0.1704878573973498	0.2484935959844806	0.001009124879778959	0.004235923084828015	0.07158768676731872	0.001001539835397296	0.001001606143099468	0.0619975013466184	0.001004298309864164	0.04264182397650788	0.07904897323428647	0.06021785891529806	0.04449725103991362	0.03772853497448585	0.001000333810718378	0.001000933567396871	0.001003927325384254	0.05829582430905532	0.199455267199897	0.1749435124993241	0.001039055737145598	0.02098197463644809	0.00136032274635366	0.001076811596110247	0.001031237944238743	0.001027199622136384	0.05463425246638496	0.06568696044999159	0.00100477716288582	0.001006482091664541	0.03811427881692851	0.06770052197022712	0.003956596775780403	0.001004257443641045	0.04976314597949746	0.1995075549070122	0.001000458950260514	0.00100135349872569	0.001003461835391309	0.001001595402400352	0.001000557445249636	0.001001288863894652	0.002679564879521738	0.01365026011494743	-0.01352240099340004	-0.002244893297296646	-0.05267637794852743	-0.04902569401320302	-0.01088142762842668	-0.01975952298496481	-7.767942622170475	-1.655331917401136	-0.2933991002606516	-0.1191657023265068	-1.424633971639788	-0.7346157063625899	-0.08589212197377992	-3.348517208028132	-1.977980314626952	-0.7208157390127565	-0.1388177403789418	0.01475186252195048	0.01836447846896438	0.03140355941679314	-0.005965495825862296	-0.02193332871809434	0.2353327547851241	2.281911453081201	3.604067467821691	-0.2069705048362006	0.0289249447625815	-0.06518460835948434	-0.2012693960466179	-0.1076313259847003	-1.080538014211712	-0.1887106288395189	-3.775302776623731	0.01036902207115178	-0.03798702265470531	0.001451299943220977	-0.159540770642782	-0.01315871450892394	1.966657688503519	0.03644278208187059	-0.5184256944310777	-0.5992242708422816	0.03872887706240766	0.09649272194834124	-2.696813071041371	0.7573294120648324	-0.1295692682486747	0.5194395367541631	0.5153722730815705	0.3614855006681539	1.318764538684195	0.1782160553697292	-0.01523832610435073	0.004598308436135657	-2.221599019323652	0.311182274926953	0.194503651627373	0.1849182169500653	0.09227152948448633	-0.5815942160366465	-1.669148721030113	-2.44783736426126	-3.188594288499248	-3.104389130955223	0.02120827235787143	0.05016926464912168	-0.19551084689221	-0.1714653433979668	-3.212984698739999	2.206831067854911	-0.009958270945744183	0.6528275078725828	-4.854436296308761	-2.858592845323096	0.1530031123579575	0.03719526511330185	-1.880274511136052	0.1240643657689896	0.03171688069622133	0.001565236848452094	1.277676870204296	-1.026844368492013	-0.08553088031238555	-0.03093916664924874	-2.787534309633014	-2.094053657249584	0.7204456597936718	-0.4137758973431738	-0.01250188691837638	0.1850612965671539	0.147900512478352	0.09873397975857029	7.904967180345169e-13	-6.67795305005332e-13
0.09	-0.01622019514795075	-0.03745878552210675	0.08187153915405405	0.3234100005884023	0.9085093568721246	-0.0005150774324937338	-0.2007339047524469	-0.08146563973976458	-0.08897205487330576	0.4051334250048905	0.04099850242564429	-0.09792197185936229	0.0119301464073213	0.0458655013159669	-0.0897336481514156	0.6227652349071844	0.2423974174867903	-0.6227652349071395	-0.2423974174868169	-0.3967418346274885	-0.04487755982645767	0.02472138227049321	0.0399682134379211	-0.1423688142403077	-0.04592101347071236	-0.1914550627100065	-0.04690578153558107	0.5237633145062701	0.8864308747782405	-0.0557156459763684	-0.02418756282714138	0.8547116196294156	0.02014725583764008	0.658473008657708	-0.6448238564626442	-0.7018627012086417	1.666428682402056	0.2478495701325777	0.1296112606363337	2.580046534495295	-0.858977261498312	0.05327945170090893	-1.899734302875407	1.076331135658869	-0.3984331801271528	-0.1676077438565159	1.004062264888792	0.3069158598532108	7.573826938693365	1.277709292261059	-7.573826938693378	-1.277709292261044	0.6885349673541785	-0.3113591481658038	-0.01251741907074395	-1.421378797915365	0.3824671737116873	-0.1172842837741041	-6.662976400819597	1.110271639957858	-0.329073033490056	-1.38907106317095	-3.579993136043122	0.08016555566107215	-6.396142357839606	-0.02472533440278847	0.002764628748805326	0.01173682186536857	0.001780856256702563	0.00875687901874812	0.02433153825417126	0.01780157841151908	0.01285098080280172	0.01123170553788807	0.001011066044397904	0.04187341024295218	0.2794097170251144	0.2892466926698856	0.3133591798904112	0.2950048122835496	0.06044630335441704	0.05535879217811318	0.001012820119674338	0.03674922167884381	0.001071939855144794	0.1403069511340792	0.001508410945428965	0.02642727427444698	0.001020441096197413	0.0537817960301697	0.001001221862886944	0.0333134204895572	0.001000727165018405	0.05060401792015178	0.06093108752472486	0.05617699437835193	0.1227885511618577	0.1358951901725985	0.1704697217172979	0.2066584856529227	0.002279229181414579	0.02023318354108137	0.00100630910854173	0.01073255515550856	0.00111295314650862	0.01500284157390545	0.003406434874443882	0.006415199043175904	0.001768127250693248	0.007712114735734631	0.01253050746532071	0.03899584448462649	0.006273834232844566	0.07486521577650022	0.2081592419825384	0.1995766359216884	0.001146090298945205	0.01174819647181361	0.001037006283064068	0.01323216945000214	0.001003140254800347	0.01629119681188093	0.00451015826360687	0.006685786691749963	0.001005807778410952	0.01880629104895812	0.04039674919950137	0.06966484837512936	0.001008808778149628	0.03382806817884243	0.02320882228976861	0.01692920297940005	0.01756002735431007	0.02224116633496526	0.00100050477175827	0.006127629387844992	0.01888345860072907	0.02917809647447877	0.3812392444494121	0.3740522589689612	0.02569100204854979	0.03460836635950931	0.001660479525434045	0.03305934407680882	0.1425145449417453	0.1389272029049069	0.132874931671341	0.1164328806679493	0.1082783630253143	0.08068253831981137	0.1436578148653666	0.1564751077577724	0.2241621485006793	0.2122331611494112	0.001020414413786849	0.005874570621509223	0.003387243855055059	3.365651609830997e-06	0.1088971320635667	0.07502113393126821	0.01214697146444317	0.05357026499742396	0.02560326142474255	0.04433176388300453	0.05935630742054452	0.0618737180792654	0.001004135171204964	0.03977264553507037	0.04862318459525194	0.2537992738191558	0.09994404577280236	0.1356008834018236	0.1097186403278234	0.1220410428252118	0.1401004147585503	0.03722586486974259	0.1346946187221545	0.02902824276936376	0.001000323377115326	0.004855272812323844	0.001000900468359617	0.007075486729464083	0.004222966293112037	0.01605957778903056	0.05642290388583107	0.05917433949462786	0.2407992703734105	0.2299159348980794	0.144929847090956	0.1859186882589364	0.001033591380061666	0.01154867524346218	0.01819292135136347	0.02901081243379485	0.1140787668072182	0.09254433378825958	0.08590525437967436	0.1003333167023767	0.02149573751714111	0.04341882897040265	0.001025787585192795	0.001322100040308177	0.09917694234435524	0.04036924351900082	0.06248322751319434	0.08148211562335246	0.001004372716508106	0.004862453535648657	0.001006109110286407	0.01923647425471303	0.03240799772006055	0.1079123428892264	0.07853449813182575	0.097355216769861	0.007305495494089637	6.372346270923115e-07	0.001042521139565016	0.003245243058453222	0.1200576094616462	0.02893533102306613	0.2280511550634192	0.252593485837432	0.04968909448859637	0.09347675089312432	0.009794779776613907	0.0221740539783002	0.001003355722196893	0.02965392727605505	0.001001569023462275	0.01856288132195787	0.001000541968558913	0.01505750055310644	0.001001242665993162	0.01077999327804219	0.002201918087306405	0.0135008132050534	-0.01342747319484235	-0.001425220451376311	-0.05234974587487158	-0.04854576062535872	-0.01088487613050853	-0.01744472054170566	0.001003674688857721	0.00100204467076943	0.003197416062033618	0.002517862030049001	0.001008328896888605	0.2185542513831364	0.2807097467429569	0.04784222447673981	0.001010582953031214	0.001069180519041018	0.002699283408449751	0.001030702423638243	0.001001129985966827	0.001000650808518503	0.05856699147185933	0.1702685770765821	0.2897633378486695	0.001009124773266304	0.00100649043718744	0.001001336751124798	0.001031385704860078	0.001030762645877022	0.001004157240757251	0.001003029442818404	0.1427763057957466	0.001098084096009089	0.001022884058869164	0.001002849291950372	0.001014043090424238	0.001006109667945345	0.0687439249526169	0.001008836715155651	0.01243701564055563	0.008079376712080987	0.001000488665273408	0.0696894702355344	0.3458181437366866	0.05063533560907849	0.001004048026038377	0.1492139967371299	0.1401642985534429	0.1140207262609406	0.1606613881696269	0.2247075454326957	0.001059481970187735	0.003599589149990757	0.0702293429569092	0.04351041065958504	0.09633172935273734	0.05761464929800246	0.001004997621706199	0.02803633417257727	0.07634113983008062	0.03264061644030241	0.02275018674802843	0.01936528283277729	0.00100036765064962	0.001001013421134861	0.001003683390681716	0.05966631857965373	0.1780912941137887	0.1649858704499535	0.001048562649791051	0.03250513994054353	0.001181036831658031	0.001039070650206895	0.07996935902763563	0.001025749245096876	0.04980229239007188	0.06222814916641646	0.001005779586330484	0.00100637766494302	0.05471224493989237	0.06612047727065755	0.006879472569534627	0.001004793255600708	0.02538191313338316	0.1966745346023374	0.1952354012096442	0.02165459059181608	0.001004944747239344	0.001002450088184292	0.001000838954584967	0.001001881853222166	0.004037954883516717	0.01100412175418041	-0.01398818167180273	-0.001176342129979348	-0.04770990887580846	-0.05128810708353079	-0.01248122200184924	-0.01752504777308963	-8.098034791979103	-1.948671628380492	-0.06312983507709471	-0.0184688910600974	-0.8210586807853134	-0.4684831865445124	-0.07183412081082578	-3.40760792317257	-2.217422451612991	-0.5675289421407674	-0.134030922234708	-0.005153128080114645	0.07709648799455342	0.04312871947650365	0.05903993848645903	0.09013550461823554	-0.1393014055566738	2.140247866085555	5.2088740891341	-0.1041625787502543	0.02783089401229506	-0.08953708892377588	-0.0853392890881176	-0.02823710647370389	-0.8831906348947087	-0.1924281033951367	-3.589298602109063	-0.007591854504647291	-0.03279630634496498	0.005598955831821187	-0.1965353040805755	-0.01077680127339867	1.957597794493751	0.03884194689468671	-0.4439916710859065	-0.4997711712718718	0.04892662215626952	2.798464151202829	-3.07478423321362	1.102301118476656	-0.08860438293893119	0.2984857866155368	0.3189416110924025	0.2305248471166315	0.437817632464179	-0.4552179483209074	0.009924227250783178	-0.001976306238048828	-1.46684271464815	2.163528011225302	5.055671458525129	-0.07108827130042912	0.08080290478164343	-0.9952317733333668	-2.1420443060621	-3.059256266752013	-2.32357831730513	-2.1891247180634	0.0282870717303713	0.02535089555383851	-0.252803357362711	-0.05070230219999323	-2.949244435496049	1.075795170902393	0.01416677098307525	0.8392069286941857	-4.028671093031203	-2.88644910411697	4.493239047148917	0.04468074411994091	-1.261076526903241	-0.08161726939410936	0.0275777885478523	-0.003208611667360624	1.109139217665266	-0.6922834660645595	-0.01804036788089433	-0.02124799881498124	-2.194462971373741	-1.950850143522063	9.26786513225438	0.3271725296837795	0.0168273029062807	0.1891152041083253	0.1483318526997021	0.09568380910684914	4.390837415017692e-13	-1.727061358114521e-13
0.1	-0.01002860352952624	-0.04371983812768264	0.07534775771373675	0.3398298280859535	0.9109854683241244	0.0007725088695763786	-0.1734309657909696	-0.08984717562009678	-0.08642416684644923	0.3860123885300107	0.05154146656485065	-0.1007242442386959	0.01016349200352697	0.05539941153604797	-0.08700855977687134	0.6973687472892002	0.2539971029158031	-0.6973687472891845	-0.2539971029158076	-0.3891632766739551	-0.04784673164663329	0.02452593505379597	0.02597011341346593	-0.1385549771624952	-0.04687399978623718	-0.2542132388870889	-0.03405481822560072	0.5208904381105284	0.8716010641106585	-0.07825959749837152	-0.02328244402563634	0.7769414216765078	0.01959885474152447	0.5707432111500746	-0.6112257371471375	-0.5879051587415847	1.617344799775869	0.2450884440524385	0.1266127975859914	2.862969236089838	-0.8244876878579342	0.4795568062900463	-1.916977905471191	1.02852036952443	-0.187342093147391	-0.1741493641537585	0.9052093411019898	0.2241033821071385	7.289242257899467	1.033112349684957	-7.289242257899467	-1.033112349684956	0.8220199540979962	-0.2827098755022315	-0.02667323766219384	-1.378445300522777	0.3801969168451365	-0.0750332847351049	-5.638953124856673	1.42459319525529	-0.240013973734007	-1.56989341085171	-0.4316241056042034	0.09857351254328256	-9.060241885891488	-0.06741291486227231	0.00192008166822383	0.0109794032823199	0.001407035935219441	0.008535913609645156	0.01384572584895745	0.01127448953388703	0.0075386429057097	0.007649687514171727	0.001009771849428373	0.04123709009396047	0.2549384061020034	0.2569712962241645	0.2990295355832049	0.2729752854754072	0.05383973755191101	0.05014810420999617	0.001011828738425093	0.03553857146448964	0.001069750209951435	0.1402338104813168	0.002520314158376792	0.02743843907829597	0.001027449113796305	0.05424855303219134	0.001001177701702983	0.03408162500597264	0.001000691430418153	0.05185875971146024	0.05794468630804561	0.05345846394836488	0.1468495284725695	0.15667869993988	0.2338920655009041	0.2643816612246787	0.001668919450382323	0.01934582244843216	0.001006688190338718	0.01101471981738348	0.001059372459904398	0.01428473177314111	0.002262851999138176	0.005629460935216806	0.001409368863184252	0.007407330519266745	0.007054238250220852	0.03333162084081709	0.003754424254463658	0.07410808033515397	0.1790108527171375	0.1668292830759393	0.001101575289129215	0.01167063403555216	0.001030467691770047	0.01297760184011317	0.001002998297186773	0.01634916797933306	0.002833773527907927	0.00545372067518052	0.001006055056998495	0.01870240442879469	0.057523176097697	0.0886792471764946	0.001008768876180473	0.03422394350600574	0.01680646493619721	0.0129287126462269	0.01174779260302643	0.01744224039683422	0.001000499589211802	0.006567710309019014	0.05975425500255514	0.06338400529385493	0.3650393054684849	0.3435379283956393	0.04307517252496647	0.04699645235777843	0.001344922123881514	0.0323751263904415	0.1450867929762104	0.1407525022162016	0.1358018519045721	0.1185768450508507	0.1107046238300859	0.08227569342333198	0.1481271966572408	0.157335767563808	0.2196527686620079	0.2045504419645333	0.001053281413010038	0.005922167549131672	0.003311361129745054	1.660764280331645e-06	0.09257185959439806	0.06374276896706046	0.03799595183947268	0.08062518491733441	0.08123547199440601	0.1065725137141995	0.05750161132312802	0.06021991382596822	0.00100474525449363	0.04051744845674762	0.03563090503474677	0.2420717875820388	0.08947191007510329	0.1112132507046132	0.07095853810260926	0.09087714275367821	0.08751367175210455	0.02053645991189677	0.08333952951113352	0.01411989573440792	0.001000354118875566	0.005128875726488074	0.001000977082376495	0.007447051129940371	0.00268123928139205	0.01474221539032595	0.05818782889036725	0.05887341347903365	0.2142097705660799	0.2020246200015132	0.1505416004946575	0.191783940740668	0.001043443633908686	0.01180405342391955	0.0278966360614892	0.03781885711539537	0.06649649699120611	0.06913144390572411	0.04892350462994198	0.08069076390530097	0.06811640685708016	0.1031065683627128	0.001025362934520398	0.00186086342723033	0.07723495606178317	0.03072461107266893	0.06151550709476213	0.07985285794037086	0.001005329166820108	0.005357611030825095	0.001006208823759691	0.01922148311029923	0.04675285769426975	0.1187140186640175	0.07284243083159191	0.09165947807040828	0.007908577015559129	3.567087235309692e-07	0.001024554413616759	0.003083357924070272	0.07510754789536596	0.01327298005775449	0.2162021296493944	0.2340951383511995	0.1564308737153383	0.1983214597317949	0.02096847432246817	0.02554176480374546	0.001004534260766082	0.03009153623060628	0.001002231578570288	0.02047429992723688	0.001000763455586398	0.01653634554340948	0.001001715749487967	0.0117236732255237	0.003846896166630756	0.01094434299022284	-0.0139502105523796	-0.000848472991611245	-0.04757925604634587	-0.05109613372839306	-0.01248260140268197	-0.01659912679578621	0.001003044031928162	0.00100180182996229	0.001003722392437108	0.001013525917920141	0.001008401028764672	0.2001047741150913	0.2620172286129077	0.04355654830291814	0.001010878929738706	0.001066093911921618	0.004276733428525307	0.001038128759256901	0.001001129841598424	0.001000654138688775	0.05071873372781789	0.1942848386155523	0.3849369771665262	0.001005372857919881	0.001007532690188567	0.001001387509812207	0.001011925278123543	0.001013232712320035	0.001003935249505915	0.001003005319631097	0.1182089653717938	0.001021441505094718	0.001023750696275889	0.001002841321124493	0.001004681501169833	0.001006474830523314	0.08663455709214563	0.001008646403531432	0.007274990344130284	0.003076670113361153	0.001000497774266153	0.1383515408889067	0.3177132906001205	0.07373456941361427	0.001002246697293801	0.1490055612180389	0.1403754229254176	0.1143931326450055	0.1508349189419087	0.200921494880912	0.00110983906062381	0.002963255215160901	0.06887099914649804	0.08601928148378755	0.1916618525623745	0.05323179724939085	0.001005696933555372	0.01343084436864684	0.07363330642587507	0.005063373965308003	0.001003122456142926	0.001002030691069218	0.001000401490577398	0.001001093274868294	0.001003439455968948	0.06103681285025403	0.156727321027681	0.1550282284005788	0.001058069562443962	0.04402830524464348	0.001001750916963557	0.001001329704307538	0.1589074801110493	0.001024298868055619	0.04497033231375875	0.05876933788284366	0.00100678200977421	0.001006273238227016	0.07131021106285694	0.06454043257108616	0.009802348363290433	0.00100532906756052	0.001000680287277943	0.1938415142976621	0.389470343469016	0.04230782768487824	0.001006427659084754	0.001003304773974072	0.001001120463926924	0.001002474842553761	0.005396344887511813	0.008357983393413339	-0.01445396235020538	-0.0001077909626619864	-0.0427434398030891	-0.05355052015385851	-0.01408101637527175	-0.01529057256121497	-8.311984873525187	-2.441625061962577	-0.1394525438208311	-0.04731461293673209	-0.5377342356383198	-0.2570343684969573	-0.05496066686073294	-2.963625911504943	-2.134806574297707	-0.4866819526518156	-0.1038701239548373	-0.006358379232743592	0.1229980678334902	0.04929644121659697	0.0887120831978537	0.1525345567826787	-0.3824985033725858	2.020028049034901	6.240177088166498	-0.08770063719643838	0.028975077390727	-0.04212393156400452	-0.09228816259941325	-0.04949510678313946	-0.1624162615502852	0.08843033372324949	-2.871547474928962	-0.004394213098833566	-0.01621954074080708	0.00524501086833529	-0.0131475116977805	-0.01032164948732563	1.824630778846515	0.04015151992092857	-0.3534161451118129	-0.4719532052894976	0.03508260104317797	3.751174019117045	-2.943147178657455	1.360924732440369	-0.04835908568368537	0.0643824834744039	0.1073193287581466	0.08581456958788738	-0.2301969507347166	-1.079860675974568	-0.00750316608447248	0.003672578738174384	-0.8041790518382788	3.093772417810176	6.887606356169623	-0.2461881434160842	0.06792235935813287	-1.338544702772381	-2.75959070183542	-3.074093463212984	-0.9254507398895879	-0.6962815656727902	0.02464703913113956	0.05864787614913378	0.0492162266961776	-0.02539162888210308	-2.617721418140431	0.1277545357438432	0.03663227558399279	0.9017651392646104	-0.1441070822203682	-0.6676126737794912	7.166475601210083	0.06525307532556493	-0.673044246300011	-0.2356213397524629	0.08105671334656105	0.001848952716311285	1.073314811722558	-0.4646926158590706	0.01169108633236203	-0.01104346745004777	-0.8053303394141905	-1.737053898514856	10.47823504161914	0.2020193711319891	0.07560208713952263	0.1931683980131891	0.147171935848654	0.09313588877956828	3.536759922882493e-14	4.993882312925993e-13
0.11	-0.004915894495980322	-0.04959968422026721	0.07036276615835788	0.3557602870915764	0.9133814510242612	0.001986217959502027	-0.1437500338948723	-0.09775455128477678	-0.07879112428376708	0.3668855877650506	0.06132721239822158	-0.1023064422310551	0.008603434580848114	0.06387680628864024	-0.08550092046968866	0.7683848026186552	0.2629424553060468	-0.7683848026186534	-0.2629424553060666	-0.3804110630079778	-0.05053998253990635	0.02418979840190455	0.01232635600103622	-0.1347900619596335	-0.04746829227303178	-0.2890325657399023	-0.01923433546792854	0.5191252762236757	0.8553367762981275	-0.05255400736506358	-0.02221084266184457	0.6892762949489905	0.01877763572165952	0.4531021986507997	-0.5563474818095895	-0.4055329359458853	1.569237579960447	0.2346862816006331	0.1150353486266071	3.068913405479418	-0.7372751237412399	1.029791019851313	-1.910022105930339	0.9170748986874991	-0.1452003730630008	-0.1377651252959123	0.782675195778142	0.07381842551518242	6.901579099301849	0.7551285696453013	-6.901579099301808	-0.7551285696452877	0.9247251659210107	-0.2565824094714158	-0.04059015109588145	-1.3503931882737	0.3728342692320324	-0.04526820433199494	-1.444496877452274	1.52548784331692	-0.1064544457035607	-1.680329559537806	5.101149013339903	0.1165545223344753	-8.35141203129352	-0.09317621847335839	0.001471323928446057	0.01062279901681371	0.001208579490723823	0.008504907434439992	0.007672148945140176	0.007495192630170707	0.004371322957849843	0.005538556942035494	0.001009029941472397	0.04077520215391608	0.2326677189801702	0.2302820131981227	0.2835203882383927	0.2531012451551463	0.04967112704685313	0.04685285941107632	0.001014640573085227	0.03458867345897196	0.001067579800549735	0.1401317187596325	0.002963097420604595	0.02810495705535237	0.001031054245775309	0.05472805363049647	0.001001167706942605	0.03512045049703669	0.001000683798385145	0.05364881891652427	0.05229256173319147	0.04865598454148545	0.1626956000385112	0.1713494238169277	0.2905187319088264	0.3164602907594138	0.001344041855558899	0.01878069493119534	0.001008621508326336	0.01130451300861537	0.001031028945933986	0.01370371174544693	0.00165064196047047	0.00508485648336887	0.001215827194225815	0.007259441550793511	0.00411639215299599	0.03089933812239956	0.002411821760940229	0.07438288424751727	0.1535505658208562	0.1415771707604939	0.001060026405747305	0.0114389859414051	0.001026750065137609	0.01283223434576444	0.0010030340725858	0.01643547965403193	0.001939783328090821	0.004591925670272201	0.001006462244561055	0.01862343641519305	0.07344875495827453	0.1057975522427805	0.001008699626178292	0.03462823889619108	0.01144778627644406	0.00969735680033524	0.007306684363203004	0.01371099056698012	0.001000509391316052	0.006933101893513293	0.1016777246051758	0.101646679866634	0.3458940103006372	0.3164373996174169	0.05565961211292172	0.05948354982256161	0.001177008133993349	0.03178105859842997	0.1464920755558579	0.1407114609575288	0.1375489373396722	0.1190189055959676	0.1122328994015304	0.08277463450521096	0.1443733274672304	0.1510874480053612	0.208174179823742	0.1912896535884642	0.001066570251191409	0.005936869785314222	0.002950802363774643	7.686121503875773e-07	0.0863572486413571	0.0584078453952894	0.05795622400267086	0.1006729412332553	0.1145283610888009	0.1462657114386303	0.05348310631473312	0.0563617762343692	0.001005105777993396	0.04113937157158426	0.02574756517232148	0.2297905356957206	0.07434439813612199	0.08117308610746844	0.0412287609494256	0.06783800504123304	0.04991362719769939	0.0177321745501813	0.04736097658468067	0.01380171326801619	0.001000392304141904	0.005424266694486863	0.001001164112335971	0.007911746625892811	0.001864460745084771	0.01418831017194289	0.06092683369935946	0.05953782208759999	0.1895582482145879	0.1771480703690445	0.1469888810679361	0.1884740876285256	0.00425985916020092	0.01545886831764639	0.03444177347332085	0.04371421343530726	0.03728992665374999	0.06962418911818065	0.02738101442083223	0.07990222894515489	0.09521585374256798	0.1472374475148784	0.001029074022906433	0.002599124430161707	0.0635751566541098	0.02498292643940566	0.0587798895605936	0.07662274628431616	0.001008197088159842	0.00607005147158679	0.001006453124876476	0.01921425137533875	0.05242904730066508	0.1254993998059606	0.07083108451891383	0.08899312172688685	0.008273012572540492	3.144889499777801e-05	0.001016758466755808	0.002975228380702741	0.04237551050585218	0.01053624224432549	0.2056634633571862	0.2178394740018756	0.2085660730053494	0.2379350783593311	0.02580708673457287	0.02265663085848487	0.001009915725546852	0.03115059562117873	0.001002575225479771	0.02242999131552276	0.001000881289544417	0.01802739191678264	0.001001950209753444	0.01266468152809728	0.004629117647080038	0.008232845427172125	-0.01433865664884247	0.0008097596446624797	-0.04325092676889945	-0.05299379033539964	-0.01386123838140583	-0.01546887174176383	0.001003036818431272	0.001001803717756199	0.001003128331000393	0.001009395596735723	0.001008136694544484	0.1848554136509395	0.245827512040642	0.04538622659424963	0.001023225456613957	0.001064666609622078	0.002706091442071367	0.001031995073609081	0.00100118054266531	0.001000694230628496	0.04061365398258941	0.1813476186059705	0.4035931712169614	0.001005201662711262	0.0010132570012675	0.001001646158149571	0.001010479761937843	0.001014959656679474	0.001004395978642337	0.001003353655768195	0.1075434680355696	0.001012825832718969	0.001022144888849838	0.001003265886570471	0.001004106588673551	0.001007233875055135	0.09985630438603575	0.001008611611689333	0.004177087507592529	0.002075634707146739	0.001000538051657972	0.1731550687432916	0.2957574083930445	0.0684824366021487	0.00100195126766323	0.1483531042102028	0.1400309099841941	0.1144460805208467	0.1278242240259548	0.1769132087465706	0.001055494965314698	0.002241992703080026	0.08560721120583835	0.07845473436141762	0.1311801839160682	0.04442431634559544	0.001005298239392417	0.01507506313479022	0.0373208543054417	0.00303707340585289	0.001034112195349217	0.001024382361806163	0.001000457891643927	0.001001583360352552	0.00101594598778522	0.06723226131132987	0.1390368220220329	0.1295739803938285	0.01319114358440059	0.04019576456826011	0.001200249380381669	0.002479166995602873	0.1055097831869601	0.001040244147901668	0.04655439076183013	0.05238739503242405	0.001014904163261282	0.001007074678886879	0.04890299676612237	0.07137286774967497	0.007693553618986982	0.001011450228862945	0.001000944612077221	0.181687665879912	0.2007795794514002	0.02165603893362254	0.001023205798579306	0.001002618168870388	0.001000905305799812	0.001001956762941513	0.004797557335183855	0.005421237491128425	-0.01463485818421501	0.003202032766795777	-0.03932858706410133	-0.05444606308763861	-0.01506405296503678	-0.0144812560321803	-8.427950796236262	-2.957565116649187	0.02391479806744953	0.0237246358047422	-0.2512295353755623	-0.1639784069861873	-0.0374967578506419	-2.392829246010358	-1.848550040323202	-0.190884340739082	-0.08318124736967662	-0.01256411360519992	0.01454290482311248	0.04694792303954563	0.1172328691321909	0.2027916184388254	-0.5704558366108372	0.9001754661559153	4.228868441665968	-0.03516619793388962	0.02937657746150103	-0.06252089839221416	-0.03061382406609245	0.005735596657633555	-0.2534895538423343	0.00479738822074346	-2.197697966342492	-0.03883682558697901	-0.01147100257703527	0.0112453146725796	-0.1174749790720436	-0.006095265322749431	1.595500988313905	0.04072525730629356	-0.2930345991460204	-0.2899934776012603	0.03685596559405415	3.835501862150979	-2.493593456957925	1.09315868493206	-0.06682021021626872	-0.06664811787016392	-0.01391821510298762	0.01547377804246862	-1.011096651814535	-1.571406488954505	0.003904298779369033	-0.001956427264293205	-0.258199682526317	1.022849468139162	1.210654061820498	-0.5096456611997459	0.05461680596337413	-1.122033385264797	-3.060143328842126	-1.60308976817692	0.1626623343582617	0.420088337578734	0.03249721546027916	0.04275526424806686	-0.0950209828923035	0.1422648268178439	-2.355344057278296	-0.8038207665345268	0.6487231405699764	0.3078096533337948	-0.1575669709964374	0.2467716711037877	1.701832939822917	0.07952461569867299	-0.4681278242168507	-0.4074777345031294	0.06605845722994158	-0.002005265461851583	0.3438398358995858	-0.08384558297265741	-0.002739880391234956	-0.009677782418578213	0.07030610989259292	-1.519763606965189	-1.733821366472398	-0.6303877324088585	0.132866138412132	0.1981861618897986	0.150796061260123	0.09500153650218823	-2.341801731610812e-13	4.178969819548612e-13
0.12	-0.0009404874951723048	-0.05467886777351205	0.06730830332276967	0.3712243912575905	0.9156907576687594	0.003051342406659292	-0.1121387724344031	-0.1041984316678834	-0.06617356017746497	0.3477791492429524	0.0696518865690702	-0.1039503090546193	0.007410129398897668	0.07090102717893736	-0.08560431234262804	0.8351525351014896	0.2690830831344161	-0.8351525351014903	-0.2690830831344192	-0.3707427256190823	-0.05299122196248629	0.02371341086428017	-0.001039490478246974	-0.1310973288678742	-0.04780822370708159	-0.2854948690711038	-0.003825371618629586	0.5188926283551086	0.8380471647622083	0.01433152038982876	-0.0209351983363404	0.6123406096169158	0.01780842378481085	0.3432828045941826	-0.451093229290548	-0.201799414785918	1.524073831854088	0.2277532329457372	0.09689586903230578	3.249035148960789	-0.5317886315334405	1.47646111500039	-1.91290545689044	0.7363060370199915	-0.199675859381645	-0.1007989160487018	0.6145745686629518	-0.09810285391323675	6.439577688575432	0.4721674373100113	-6.439577688575432	-0.4721674373100107	1.005244698681382	-0.2343075813635798	-0.05472341480869146	-1.322863113893586	0.3657604946249522	-0.02416107418600905	2.03245157946285	1.542289413576069	0.06648882992322382	-1.774958155528988	7.804363418703093	0.1393821048961283	-6.91435360680629	-0.09701149825894147	0.001246531997781457	0.01057336139150228	0.001109300348060295	0.008662631484230004	0.004488411602872561	0.005587811022189139	0.002760427345673979	0.004394386153217291	0.001008526937635002	0.04048555820279423	0.2124912941845389	0.2087427402578531	0.2675743267367211	0.235833313657567	0.04822709182529745	0.04596007072425318	0.001022222002927992	0.03393351111253695	0.001065781085649512	0.1400124452391752	0.00240149370324781	0.02781404471973013	0.001029787737342234	0.05519439638492317	0.001001188075596995	0.03638987947096809	0.001000700040541596	0.05586087876440934	0.04453769940999193	0.04220017804327968	0.1670413464085812	0.1744033840585835	0.331678727935826	0.3500254225156885	0.001181324817265081	0.01844567185649536	0.00101245125532141	0.01161011169890495	0.001016991698291768	0.01326549731725827	0.001342991613379833	0.004737562527851752	0.001119869492272067	0.0072384081241328	0.002626098253140115	0.02967284432940858	0.001736358017634094	0.07496936688869552	0.1332319537737275	0.1224988641854634	0.001034947833481982	0.01095586912624789	0.001024088808172318	0.01277584089981376	0.001003264341865803	0.01655863408518738	0.001490651794041841	0.003938951296136626	0.00100704545042598	0.01856803288414412	0.08781069613776279	0.1205186820208044	0.001008647613922479	0.03503880263620237	0.007149666502662323	0.00706442916174173	0.00453452971471299	0.01132843650637824	0.001000534438857295	0.007282034615642472	0.1382465727633874	0.138776861871116	0.3255628712019399	0.2933333616570285	0.05993488760891753	0.06799290454468535	0.001092872788887042	0.03111140743618295	0.1470757475239174	0.1395383922055773	0.1384502730480903	0.1183982608414278	0.1131438698436289	0.08261517160926828	0.1328406332846707	0.137281240710523	0.1918539991930414	0.1731401223911377	0.001046028594398488	0.005869467234917686	0.002410105992622482	4.238576017545706e-07	0.08998096613664244	0.05867089491640683	0.06492881266352762	0.1032235867353948	0.1071428850461348	0.1339780124126792	0.04724226576888232	0.05034287487445845	0.0010050865000912	0.04157287542140642	0.02122854259023647	0.2195445656614083	0.04925994655260947	0.05377636190275399	0.02315315963880254	0.05742823361206059	0.02766783564023214	0.01975107993536264	0.02620538734228808	0.01827052778979772	0.001000439602099808	0.005740141255999648	0.001001502747242079	0.008471437238863056	0.001460787355786605	0.01414132148205592	0.06520162741367673	0.06139853954005374	0.1669109475119602	0.1549626278773717	0.1346172383923739	0.1754256132428143	0.01184894964298597	0.02386636498384822	0.03604293014964689	0.0445851207545787	0.02066192857455393	0.05797564257272996	0.01613886398770749	0.08036351711485598	0.08666820432836118	0.1379858813714024	0.001038904920681514	0.003393865550647784	0.05650170276131704	0.02150535171108588	0.05437846004468321	0.07176176838906445	0.001013693396262443	0.006771321824360242	0.001006976143048157	0.01920717850829187	0.04515475501835145	0.1267923837665572	0.07272272291594804	0.089677227808538	0.007415983282647571	2.144746561214161e-07	0.001015924318587776	0.002907895452264244	0.02336658814351746	0.01092556891896682	0.1944021239402374	0.2035861734996484	0.1659159388286372	0.1800788313951037	0.01833563198772116	0.01590717871117193	0.001020998193730097	0.03268198594860568	0.001002403483987439	0.02444234880997526	0.001000832542328367	0.01954744121725853	0.001001808208115422	0.01362241925091254	0.004490666439011097	0.005371182304631994	-0.01458873590366981	0.003569053009725618	-0.03953158185042551	-0.05422337116025486	-0.01497614176749037	-0.01455257570439972	0.001003029604930071	0.001001805605549812	0.001002534269558795	0.001005265275552819	0.001007872360325182	0.1696060531867878	0.2296377954683764	0.04721590488557798	0.0010355719834919	0.001063239307322389	0.001135449455617322	0.001025861387963234	0.001001231243732832	0.001000734322569215	0.03050857423736797	0.1684103985963884	0.4222493652673991	0.001005030467497808	0.001018981312348686	0.001001904806492253	0.001009034245748912	0.001016686601035121	0.001004856707776726	0.001003701991903723	0.0968779706993473	0.001004210160349941	0.00102053908142195	0.001003690452014968	0.001003531676172187	0.001007992919586237	0.1130780516799274	0.001008576819847607	0.001079184671052845	0.001074599300930959	0.001000578329052166	0.2079585965976768	0.2738015261859679	0.06323030379068206	0.001001655838033863	0.1477006472023662	0.1396863970429694	0.1144990283966873	0.1048135291100008	0.1529049226122287	0.001001150870040971	0.001520730190992908	0.1023434232651757	0.0708901872390441	0.0706985152697613	0.03561683544180383	0.001004899545233169	0.01671928190093292	0.001008402185010112	0.001010772846394444	0.001065101934569984	0.001046734032563575	0.001000514292707434	0.001002073445833619	0.001028452519602975	0.07342770977240731	0.1213463230163854	0.1041197323870823	0.02532421760636092	0.03636322389187681	0.001398747843749721	0.003957004286881692	0.05211208626285978	0.001056189427746535	0.04813844920990097	0.04600545218200627	0.001023026316763109	0.001007876119546636	0.02649578246938851	0.07820530292826199	0.005584758874681863	0.001017571390171847	0.001001208936877708	0.1695338174621618	0.01208881543378006	0.001004250182367057	0.001039983938093198	0.001001931563768946	0.00100069014767656	0.001001438683331248	0.004198769782856021	0.00248449158884355	-0.01481575401822462	0.006511856496253189	-0.03591373432511371	-0.05534160602141853	-0.01604708955480176	-0.01367193950314534	-8.481683935259053	-3.220733293796366	-0.07801921569648299	-0.009568567907839607	-0.1633511763686893	-0.06364241184628941	-0.02051186908665243	-1.933623894351644	-1.613584809761571	-0.006190730107139643	-0.04492299215129612	-0.009794738989389311	-0.06848799469243806	0.04666487244723714	0.1348327797727419	0.2369346853477654	-0.7131639217087276	-0.3033246780415268	2.537477532472236	-0.04167974865279062	0.03213617722040469	-0.01356281163337338	-0.05282606334878243	-0.02412399839036697	0.07874152349519999	0.1507660794539031	-1.636786326845996	-0.05468795734890917	0.001575268959242125	0.01261356219791761	0.02861661427169791	-0.0056087526163557	1.345195721199687	0.04140518991306685	-0.2337305036494121	-0.2022140514431911	0.03179082856783937	3.524675505458521	-2.143849015089934	0.5653761839088919	-0.06347575973076973	-0.1620230151823047	-0.1052217311763614	-0.04586622597872646	-1.741774497985715	-2.057609240217825	-0.02392412329566551	0.003782058316686223	0.3154155667486909	-0.4056497449463617	-3.508572993908654	-0.6783408972437699	0.03023850618551494	-0.9314883323548927	-2.230902623352736	-0.5482202065566202	0.03918740949649208	0.261117831972997	0.02874375788133875	0.07764689953561237	0.1505995323900513	0.2138701399218464	-2.079499989995756	-1.81996971896412	0.9871686301190158	-0.1031246608422112	-2.572365433694715	-0.4176480477706598	-3.510013457891883	0.0765490989104092	-0.2202222653068745	-0.561794587629927	0.07882269580307165	0.001880728529327522	-0.02516462455988501	0.2053998691887941	-0.0007742349876421585	-0.00288414441390394	-0.1801174417921457	-1.336581129096983	-9.015738076740281	-0.5708442692654585	0.1700682746225873	0.2045016192492454	0.152972521265677	0.09648177282842062	-4.693257994271318e-13	1.431786514782032e-13
0.13	0.002032389218960119	-0.05858346524787807	0.06626216371649336	0.3862615649663712	0.9179644065937028	0.003916194873649432	-0.07881186892868147	-0.1081930609094155	-0.05023997085254825	0.3285271676598299	0.07605409328325734	-0.1063484765994348	0.006548285969653573	0.07617902111070712	-0.08740577154014009	0.8961930435403499	0.2723692708001457	-0.8961930435403637	-0.2723692708001351	-0.3603937920770384	-0.05526954488354972	0.02309185011523639	-0.01414318138093086	-0.1274399884223718	-0.04797987479675649	-0.2663534980571949	0.01145077328247687	0.5205926754138707	0.8198347049188163	0.08590310463048936	-0.01955840057477155	0.5468956641065995	0.01678121716032584	0.2537292163478171	-0.3335793716750656	-0.01214382233165866	1.484377370388527	0.2271104265635051	0.07626296816998569	3.407668820486891	-0.2716458511136161	1.677693091098806	-1.941732142233792	0.5507354317189299	-0.2806472174289797	-0.07204307873805975	0.4467258582752568	-0.2579310388595203	5.760062633985783	0.1811372723986144	-5.760062633985745	-0.1811372723986109	1.062412707482388	-0.2229632537819017	-0.06895496753129073	-1.30173587360372	0.3664339151922951	-0.01149476804386121	1.76586883386091	1.503356958938342	0.271953530676054	-1.85814974891677	6.283399289785137	0.1360932765995435	-6.195171905607061	-0.1071769824628938	0.001127198519386918	0.01068197228432827	0.001056610244723801	0.008914898189178769	0.00278905738436316	0.004572188338735299	0.001902422351667238	0.003761881030126757	0.001008143951144634	0.04036907349041526	0.194397716929254	0.1912223352904193	0.2523322533635396	0.2208075081870839	0.04604009381175983	0.04458530208790237	0.001030214480888468	0.03355196817449155	0.001064082584710253	0.1398874157207849	0.002327986653414591	0.02773110592528713	0.001031076259063425	0.05564604316670364	0.00100122809361195	0.03785133413020752	0.001000730012679744	0.05841704500933404	0.03696756270036705	0.03584102032349695	0.1663569706606317	0.1702153270777476	0.3640572604450204	0.3721381668670463	0.001094910629896858	0.01824863606387498	0.001018853895904696	0.01193698995482168	0.001009734138297732	0.01295096617688372	0.001179473883228054	0.004485417716257272	0.001069236366616137	0.007278618817148042	0.001833577572086789	0.02934924446596361	0.001377759687392532	0.075858128644782	0.116036345546957	0.1074088992732581	0.001020076562078157	0.0102833164610457	0.001021897346112525	0.01281082130944475	0.001003474613818555	0.0167159976186531	0.001252079524131669	0.003422924001108923	0.001007795141618198	0.01853204634354194	0.100321477219585	0.1327196089332496	0.001008617553886092	0.03546200016796603	0.004194641966269072	0.005165694653455653	0.002842391129106552	0.009801517379105021	0.001000571989259304	0.007611227825273959	0.1714484974037297	0.1726556886486872	0.3058735825757967	0.2735283461547047	0.06356314621395036	0.07267902657111915	0.001048158492500241	0.030315158220942	0.1466306817068156	0.1372799083964822	0.1382364244445438	0.1167221223450326	0.1133037922301282	0.08176618288040201	0.1208137257127386	0.122366080171849	0.175311886131182	0.1532036307340437	0.001024719630177075	0.005759501206567976	0.001908269655021542	8.001491824553535e-05	0.09806174263911172	0.06313151281622918	0.06912846920658171	0.1027069898253265	0.09537025140387882	0.1096985493331618	0.04093753034037324	0.0442766294943488	0.001005271303620792	0.04179765151738864	0.01866222136573336	0.2107922520225046	0.02720710635733294	0.03727699533152707	0.01265304993247198	0.05194490626471235	0.01544616976062176	0.01442731512553057	0.01478586400586143	0.01523757538395248	0.001000494075082398	0.006066002346899957	0.001001845341287536	0.009101385037120723	0.001249269299464274	0.01442442521902379	0.07060329017684563	0.06445381680916573	0.1466383157596481	0.1356978766880252	0.1212508975407745	0.1594252565463085	0.02354725034220133	0.03630968269510058	0.0372208739453465	0.04454519940166968	0.01222487218302648	0.04816589369267853	0.009929229484583101	0.08288097988617577	0.08349523504106283	0.1272824808032675	0.001068072003019118	0.004115774823807475	0.05251957918441234	0.01957269995661387	0.05015876689952512	0.06696698366395573	0.00101876305757019	0.007363287148692204	0.001007676031290324	0.01919887228964756	0.03410319636748415	0.1264649362402077	0.07541884624199073	0.09160649812042243	0.005930831155683512	8.175152091759008e-06	0.001029656075830477	0.002922831032947893	0.01276320865739493	0.008011404229917881	0.1810277173897352	0.1902892824876075	0.1179499591983976	0.1192791509046522	0.01005899206974816	0.01169307711664461	0.008886469993806316	0.04269338305503346	0.001002172622764616	0.02642273621239722	0.001000762110368122	0.0210203964091402	0.001001619627695953	0.014540754368124	0.004731587550550489	0.002648948605572654	-0.01479273003745692	0.005751544095686725	-0.03670937231499567	-0.05496762009516008	-0.01586729876829087	-0.01334997974676171	0.001002829439658051	0.001001720760708435	0.001002077514981966	0.001004509289953619	0.001007637949070192	0.1578292053911671	0.2188479718752716	0.04010993387737332	0.001041037824483915	0.001061532512992482	0.003194584236596029	0.001037963980333765	0.001001302309288263	0.001000783947301029	0.02577788443164414	0.1624878431504685	0.4374336028181616	0.001004851830051884	0.001031047185351751	0.001002414786783466	0.001009215323727443	0.001016388172155498	0.001004831995537695	0.001003812177094287	0.08513264058137239	0.001004927839296597	0.001018836066197635	0.001003695964799799	0.001003368510135501	0.001009068097068854	0.1213069106154181	0.001008594264568947	0.001049814126066259	0.001053012609284671	0.001000638765383891	0.2367068924499959	0.2601587379289691	0.07238233427335551	0.001001576788064817	0.1444035158830375	0.1363591126601701	0.1126932069372844	0.101309160293746	0.1434262831466711	0.001003717161647662	0.001267824515520675	0.1150835093209532	0.07763521278814645	0.08578957935248395	0.0314281538353747	0.001005940881008578	0.01503105910439479	0.001031733777045956	0.001013430952684779	0.002270568552184047	0.002815661642699679	0.001000581620551655	0.001002310523997138	0.001029175403914419	0.08109320068041379	0.1086823195965735	0.0989151805698731	0.04595796250809634	0.04051897859111087	0.00419888177228255	0.002505950848616397	0.1022644191131676	0.001134172053494958	0.0471090486959401	0.0440700537295628	0.001024896118206362	0.001008851365145982	0.01630005336733064	0.0795742921711167	0.003309826585037826	0.001066263884860547	0.001000985911245608	0.1491657751293769	0.06991119189244839	0.00100527766224289	0.03089404651150399	0.001001933056952908	0.00100068768609374	0.001001410428770893	0.005398762876245695	5.828051989644898e-05	-0.01497830498662995	0.007325785261194735	-0.0345236731714709	-0.05541268028905828	-0.01661462313988251	-0.0118898159840168	-8.467959225488203	-3.254930742454575	0.05811082250330778	0.04468800036507087	-0.05821058389504685	-0.05645539562327821	-0.002570336744992155	-1.57920558454916	-1.389559609174849	-0.25378238723831	-0.02976429283563707	-0.01407293868747964	0.0456673985370467	0.04358291547754303	0.156209873317527	0.2726560944237557	-0.5714659143449001	-0.5201317199467375	1.906887658960041	-0.006098779284804897	0.03356481017962003	-0.03898589979675302	-0.009989330877271146	0.01901450982197206	-0.08262014691616353	0.05719328106528134	-1.388823335969706	-0.07659347680356191	0.006898381329254302	0.01800344047446328	-0.09052602321848548	-0.002223814004411627	1.093963510383431	0.0434184150039767	-0.1463067629492119	-0.1109307978542677	0.03277023442427926	3.256721802657099	-1.814877656974536	0.4128314706619515	-0.09064794184481532	-0.2915305076862321	-0.2317509153191105	-0.1247855260501555	-1.266163953557664	-1.883285073887913	-0.004327401302995477	0.01111880855975114	0.568363244638365	0.1708797707641558	-1.449927621706687	-0.5464182658499152	0.01454434834276743	-0.8263699089793434	-1.120544766551369	-0.4930892287401655	-0.8250048813409887	-0.6438159626582725	0.03453628100562938	0.05621382176190638	-0.02946586232594416	0.3828556977581115	-1.774894936270962	-1.386770151322787	1.463426656793393	0.07529891139698887	0.01971794799311594	0.6286068600694593	0.6737369361870843	0.06834377720024476	-0.1696446393072503	-0.4107744433227143	0.04770096143401986	-0.002161033193017102	-0.03940340764351825	0.1815548252838492	0.001618805136859084	0.005113322254048432	-0.3301104373627282	-1.352057867740713	-3.439209841117749	-0.2733819643847699	1.689535284859522	0.1922044342810223	0.141969509155058	0.08773013163448687	-2.487854824128209e-13	7.32623708969146e-14
0.14	0.004182830393765226	-0.06142551732960082	0.06697112055912403	0.4009322678752841	0.9202356436907781	0.004580368646145808	-0.04415893065859134	-0.1097215213766844	-0.03327097153330028	0.3088596807481093	0.08079859772124059	-0.1095770447600361	0.00595980164499006	0.07994957715625141	-0.09067777418497537	0.9501845604770521	0.272627172113731	-0.9501845604770545	-0.27262717211372	-0.349537057514351	-0.05748261205682489	0.0223469868630261	-0.02715142408956037	-0.1237541241498134	-0.04806463155389953	-0.250776568183126	0.02605011540598523	0.5243003579455596	0.8010718510684973	0.135468423392514	-0.01821101622052405	0.4880264432976901	0.01568994101906468	0.1787956967280875	-0.2385841507714214	0.1492198749932246	1.450779671880531	0.2272708674135013	0.05676013013354209	3.514242101829664	-0.03855487667218006	1.683543113857376	-1.996006522595211	0.4047655817799921	-0.3657559825339826	-0.04612709516939378	0.3130869914390609	-0.392211543372868	5.029779388143458	-0.1334898331185738	-5.029779388143458	0.1334898331185743	1.106804902809787	-0.2212564318059501	-0.07938391544190872	-1.303773475082814	0.3714652600363629	-0.006782207679496017	1.319563351486962	1.406928858057483	0.4680159245086887	-1.885036956913952	3.403110322959279	0.1334994234423824	-5.599208666528502	-0.1098254016137056	0.001067424879137678	0.01090296640728309	0.001030228937417746	0.009249713321160183	0.001932096473088668	0.004054854874064377	0.001471347033733581	0.00339334258368456	0.00100783528902437	0.04043844620066236	0.1783544131326788	0.1769836588586141	0.2384750029496506	0.2080824549772715	0.04156615875687959	0.04118403517915557	0.00103694294584197	0.03337065130807991	0.00106237993775929	0.1397537509854391	0.003317352624681018	0.02860273594517246	0.001037774217699176	0.05606442332586531	0.001001283643325033	0.03948911136217565	0.001000769816136547	0.06128115126861227	0.03063688025961235	0.03051489391363618	0.163631276345378	0.1642838496231767	0.3901906187345991	0.3885995021180182	0.001051616493350684	0.01815626888299884	0.001028089382802977	0.01228791462693556	0.001006362180646969	0.01269292965455522	0.001097776530955204	0.004290047272161453	0.001043776015047299	0.007355665777542512	0.001435873592540822	0.02923726837607994	0.001198272085094198	0.07671737269575253	0.1007227809354205	0.0945700638585712	0.00101300310508033	0.00948858156767143	0.001019950213747584	0.01294335989388685	0.001003582454321737	0.01690158881464511	0.001132624219680542	0.002954351831215555	0.001008707659105155	0.01851085143762246	0.1108136669049381	0.1423774292103228	0.001008611258300961	0.03591085290784034	0.002680496908505223	0.004132486603880557	0.001978465537628164	0.008954600072379984	0.001000620988467514	0.007911887725428205	0.2017146628338225	0.2040239369762753	0.2879596936934481	0.2570813370855129	0.06962937372645801	0.07706919894357683	0.001025767984127528	0.02940097142882075	0.1450482558748396	0.1336706468308816	0.136768074141098	0.1137283435907643	0.1126455321555613	0.08010238096317891	0.1121287974671651	0.1114598347633896	0.1612017490315749	0.1364025012596437	0.001015353125246601	0.005657752831768173	0.001530317468645975	0.0002024531244442041	0.1080121046676697	0.0698712644377634	0.07442452436161581	0.1040121703073333	0.09487552933948819	0.1029272999843081	0.03555447946471049	0.0391843078143478	0.001005884588595845	0.04186031509308897	0.01650974186697775	0.2028692572109273	0.01497261125867636	0.03033398505866798	0.007124472342786573	0.04867356972096146	0.009536795441399648	0.008829692110851694	0.009598300556489978	0.009872055546152303	0.001000554978932166	0.006393023290715939	0.001002135150305241	0.009753136906831925	0.001143803709118858	0.01484226268888551	0.07695590603660953	0.06876906117253324	0.1289225153477118	0.1194358353839002	0.1110334141828648	0.1475568395967053	0.0392133380562055	0.05237353301319463	0.03978611219355571	0.04569426940542668	0.009181861833715811	0.04655604734007467	0.005999170461533969	0.08708497947764432	0.1030683717254803	0.1375486919338698	0.001121652623489665	0.004770961524624574	0.0498618415085369	0.01804572785061036	0.0469589636133035	0.06327403780360656	0.001022231974637673	0.007887952900526489	0.001008513676954616	0.0191915766480128	0.02324218310736112	0.1260227450748663	0.07752162216314719	0.09333033695629046	0.004049145978706451	1.763927068234963e-05	0.001060875067142468	0.002995003131677003	0.007176175876282654	0.005775461344982637	0.1647427426221051	0.1759598002562952	0.1111052244938987	0.1053943981774292	0.005747247041209054	0.01041142112851744	0.02724782302002675	0.06361917441035399	0.001002057997853523	0.02829900895658162	0.001000725680975924	0.02239385124122072	0.001001511251080504	0.01538791950404524	0.005611889983323586	0.0001240633265880436	-0.01496909539432288	0.007021660300968223	-0.03484192836742345	-0.05526308591855467	-0.01654270682527808	-0.0117610320814633	0.00100262927438456	0.001001635915870633	0.001001620760402696	0.001003753304353475	0.001007403537815653	0.146052357595546	0.2080581482821667	0.03300396286917207	0.001046503665474634	0.001059825718662489	0.005253719017576166	0.001050066572706103	0.001001373374843162	0.00100083357203165	0.02104719462592196	0.1565652877045531	0.4526178403689246	0.001004673192605547	0.001043113058357384	0.001002924767081999	0.001009396401705142	0.001016089743273082	0.001004807283297003	0.001003922362284339	0.07338731046339628	0.001005645518240314	0.001017133050970764	0.001003701477583506	0.001003205344094084	0.00101014327455184	0.1295357695509096	0.001008611709290225	0.001020443581081048	0.00103142591763833	0.001000699201711026	0.2654551883023152	0.2465159496719706	0.08153436475603035	0.00100149773810117	0.1411063845637086	0.1330318282773697	0.110887385477881	0.09780479147749632	0.1339476436811169	0.001006283453268052	0.001014918840053887	0.1278235953767313	0.08438023833724928	0.1008806434352053	0.02723947222894609	0.001006982216785537	0.01334283630785657	0.001055065369086688	0.001016089058972817	0.003476035169782873	0.004584589252813531	0.00100064894839641	0.001002547602160241	0.001029898288223821	0.08875869158842171	0.09601831617676328	0.09371062875265168	0.06659170740984195	0.04467473329034783	0.006999015700856462	0.001054897410354713	0.1524167519634948	0.001212154679234331	0.04607964818197898	0.0421346552771201	0.00102676591966574	0.001009826610746927	0.006104324265272507	0.08094328141397045	0.001034894295395442	0.001114956379554424	0.00100076288560828	0.1287977327965918	0.127733568351117	0.001006305142120176	0.06074810908493414	0.001001934550136315	0.001000685224512571	0.001001382174210443	0.006598755969635187	-0.002367930549050698	-0.01514085595503527	0.00813971402613658	-0.03313361201782798	-0.05548375455669776	-0.01718215672496317	-0.01010769246488863	-8.370062207935199	-3.396940432250107	-0.05554256958320417	0.006941117525963812	-0.06369333248788923	-0.0108490765219688	0.01665961542679317	-1.277278187227343	-1.153434357627758	-0.4114903844606989	-0.004877777842719908	-0.01152178238184768	0.1224257681790165	0.04001154792695943	0.1700972943197986	0.2985226882184496	-0.5065576598082544	-0.6520087727924745	1.407195712387052	-0.02074602625864881	0.03694546047132217	-0.002263887991093309	-0.04147118985078077	-0.01675674487668046	0.1210662781693346	0.144862538399378	-1.186560427343886	-0.07912440301540584	0.02108690394574235	0.0182590947417517	0.03810763912554401	-0.002650425321417149	0.8365743941300146	0.04653623156238396	-0.06062521191156636	-0.06621368734015741	0.026084166670599	3.022559815461976	-1.472247728464208	0.5061862531133012	-0.08706327510001574	-0.4321785664822325	-0.3687497827476099	-0.2088288636484246	-0.9399914719198219	-1.430536803674122	-0.02228059243290453	0.01235148750070283	0.7712423111063014	-0.04129426652549821	-0.006930247775662068	-0.4835561573958547	-0.002183998054068249	-0.7656245668701708	-0.3196313636641216	-0.1058220458071013	-0.015584231482655	-0.2053956544301579	0.02897572851120651	0.08200771380793435	0.1775462789622748	0.4658635587948143	-1.478958012968807	-0.9935817695741324	1.71127515151491	0.1346736105104579	-0.932384928079966	-0.08034068367213285	0.6839088818827036	0.06320458449455472	-0.1390863356059481	-0.3414268147201199	0.06536278132045811	0.002082846159804091	-0.04811335237515459	0.1643135740025571	-0.0004735467513332332	0.008563159225568695	-0.04447308095458707	-1.543099372951881	0.3672474759078317	0.01564485200988939	2.352947124474619	0.1836786876082261	0.1330724493026964	0.08224777657321501	1.195448702599857e-13	6.976837676817826e-14
0.15	0.005659885405764447	-0.06340509540656128	0.06907792283004552	0.4152953158522176	0.9225031515264966	0.00506676427081259	-0.008777468715800332	-0.1091108376017278	-0.01692191061394123	0.2885365006205712	0.08427604285196966	-0.1136036923105605	0.005588497375302682	0.08251202233058914	-0.09508854915116435	0.9969484234706931	0.2696811584722247	-0.9969484234707093	-0.2696811584722107	-0.3382485633654158	-0.05969981126298698	0.02152467536894175	-0.04030615681890607	-0.1200246711758714	-0.04812750528198968	-0.2343429189623928	0.03948306067950809	0.5297954156273991	0.7823818521862641	0.1571060490677774	-0.01680438406244296	0.4337137581005907	0.01458982327327828	0.1156327906791304	-0.1579761520746651	0.2626543041243121	1.422385043816471	0.2257122771292635	0.04143518391927422	3.558993540170695	0.1544351197296733	1.57113921241573	-2.064763058184718	0.2947807935678997	-0.4324168048557747	-0.02695104752148067	0.2004533068753076	-0.4809210216432991	4.323794608989118	-0.4500640350004066	-4.323794608989065	0.4500640350004167	1.151265345155069	-0.2220790742181365	-0.0842910257376233	-1.328736354095937	0.373779551679379	-0.005801008734241818	1.979502292481158	1.279853733259987	0.6251980528442921	-1.848099540355696	1.024887123457765	0.1484071208136433	-5.236137713819731	-0.1088507064891716	0.00103568450732104	0.01118004240692395	0.001016236182114431	0.009623937217989974	0.001476722719731619	0.003770955477255446	0.001242286875111683	0.003184939575873921	0.001007679890989754	0.04069756828073124	0.1646809718375757	0.1655703045556068	0.2260070651805961	0.1975932302198092	0.03597314608595362	0.03672891712169935	0.001046958340373382	0.03334838635298638	0.001060900973785261	0.139621208922851	0.004118559064205289	0.02946227359040942	0.001044787947276943	0.05643064948216563	0.001001357760015491	0.04127826469204084	0.001000822210347328	0.06440744020804484	0.02365838409924347	0.02485827109923694	0.1578647980566144	0.1564229759764676	0.4105815397445562	0.4003077680467339	0.001028704520002486	0.01813285931867833	0.001846908022382351	0.0134553597534121	0.001004894764884196	0.01250453685765909	0.001054618552369846	0.004123893477843841	0.001030206590311144	0.007446722169288275	0.001224874665466815	0.02943814673050649	0.001103173980368772	0.07765626633687429	0.08790301551112419	0.08398232911382475	0.001009330411704463	0.008636478148210574	0.001018534639341852	0.01317286448635018	0.001003718252592907	0.01711168781744617	0.001069221813326064	0.002549651840501258	0.00101127773000402	0.0185024479603533	0.1192598055716237	0.149536863104624	0.001008682546134606	0.03639327246190241	0.001868073145490918	0.003568242173890753	0.001513603418587538	0.008445218163125974	0.001000680179656478	0.008176028057156648	0.2294842704170096	0.2332141026881454	0.2716150931408001	0.2437265537693942	0.07459848955139295	0.08184659257323151	0.001013871512127877	0.02840602908259208	0.1418759338481974	0.1285747916484139	0.133634664578263	0.1093102316064594	0.1106626743286271	0.07746305381015917	0.1058604412713645	0.1035255508086021	0.1492898514268793	0.123555086403152	0.001020454919333866	0.005572107375918638	0.001364365821408074	0.0003522654314811533	0.1181178790109527	0.07788098880923744	0.07500471292442222	0.09977729239400114	0.0982277461292874	0.1021405022857537	0.03014900666497806	0.03419327664210792	0.001006970528543498	0.04179382414706042	0.01414318598105318	0.1954034426098861	0.009832513024726579	0.02872039652000774	0.004161180683440491	0.04767116815489331	0.00767548569260013	0.008848522891358132	0.007311876366907075	0.009196513516574106	0.001000626736657184	0.006716994287173657	0.001002323929698715	0.01043211447494157	0.001085196657155896	0.01536654874644956	0.08327292735987735	0.07356112343790656	0.1135247423420511	0.1058396392259948	0.1021022600543664	0.1377839684448517	0.05359579230358039	0.0669517498592382	0.04254247110235147	0.04701154308747521	0.007345544365669445	0.04446420451680128	0.003588568939916882	0.08911025075815086	0.1136262832645355	0.1276724818829787	0.001146175062626756	0.005365341653954506	0.04775422638702108	0.01655577518027612	0.04420220673503612	0.06011047459042754	0.003259423161722199	0.01070184808430032	0.001010485426937371	0.01918559008866226	0.01447092817521784	0.1256581614745788	0.07865882935507271	0.09446107074589646	0.003053675496476677	7.30839057255548e-05	0.00449614321966664	0.005389931572768944	0.004177974969354021	0.005200093376775317	0.1462724404101442	0.1595191455172742	0.1187912264206456	0.109692612271461	0.00344289483208909	0.01063136800936417	0.04567215853345682	0.08434057553947942	0.001002022757854276	0.03001876148285404	0.001000715091700433	0.02363399121958593	0.001001460782110693	0.01614700179062351	0.007339539086855681	-0.002233913446042395	-0.01506663495899883	0.008317171069648209	-0.03300480256326929	-0.05473191840513436	-0.01719267061706626	-0.01046721196371883	0.001002661532969173	0.001001704546379759	0.001001432236232834	0.001003429068445722	0.001007615161011522	0.1393467773889408	0.199764793622442	0.02625111270758589	0.001066587283732918	0.001058969015925412	0.00471146662597917	0.001053798013037242	0.001001486938468227	0.001000913254856501	0.01116355805825891	0.1418101612656648	0.4559423627749994	0.001005012709790319	0.004102927267648497	0.001003742344027425	0.001009942543389259	0.001016078078468933	0.001005182199937415	0.001004342856747313	0.06748306759838336	0.00100539205660006	0.001017000760214369	0.001003993336948795	0.001003223217878205	0.00101717522144625	0.1330917670877118	0.00100887943324411	0.001016639670447506	0.001025882399054439	0.001000777800856596	0.2885264765204311	0.2348822131839507	0.08062424378030045	0.001001484034711164	0.1334191719159909	0.1253009481110668	0.1051520629482939	0.09614759475202564	0.1275536095533774	0.001042247037607085	0.001340617129344466	0.1368100441940088	0.06828310414197705	0.1045831110037681	0.02100840356574066	0.00100904692589039	0.01003096390112669	0.006931627678565079	0.001025765095614265	0.007545759192415001	0.005102749804703443	0.001000745801621357	0.001002497360079842	0.001019340926940882	0.09415332730521525	0.08648277483994136	0.08572270821400473	0.07465652953948528	0.046803428073271	0.004014930277702783	0.001032353303972815	0.107354536872403	0.001137481288787689	0.04442172106929723	0.03979810549095966	0.009467018177706558	0.001014830972720617	0.003562160138967296	0.07948200663246352	0.0028291281093598	0.01400621331809678	0.001000671270960928	0.1070038120945387	0.1317362927178865	0.001015043046187215	0.07273540970676451	0.001002029687615297	0.001000720018232659	0.001001430332266915	0.009659814684164778	-0.004484676536266231	-0.0151047977268456	0.00975464747313683	-0.0310646291954679	-0.05359928197046319	-0.01785104552253676	-0.009461007445038137	-8.181709402850228	-3.698904009370247	0.07068710166936489	0.05382906342365917	-0.007148412013634586	-0.02391185060575627	0.03474590095183439	-1.013675912685601	-0.9537891095259152	-0.4778630039280357	0.002590978707469388	-0.01398033681559866	0.05210274889034746	0.03363213243142384	0.1869969180140993	0.3258884834723706	-0.6182693909196099	-0.9126836307941231	0.9384703860636392	0.008360722426224546	0.1852407626556671	-0.02510578425616635	-0.002625646617232965	0.02239063963595856	-0.03079219373355881	0.06650732906525672	-0.9373876300205429	-0.08808274687617197	0.02570979642130038	0.02288429888188859	-0.07802347902561643	0.0004898324688562806	0.5967187549290947	0.04976373291629307	-0.04812359973538234	-0.03814666256120502	0.02611482276135565	2.810207651450662	-1.21536229726256	0.4321769317286763	-0.1058915710718456	-0.5828333464145822	-0.5110793456751327	-0.3163478586792721	-0.6680397856577399	-1.149994683875971	-0.001155848371382033	0.01748169070848257	0.8359083946016871	-0.7575555435165752	-0.1593124117123776	-0.5154464360438957	-0.01103709769842231	-0.7250102654242145	0.003231948573919734	-0.07187354724143273	0.05816758708978364	0.03660580658340327	0.03422767355252134	0.06157842669301033	-0.009077659711065434	0.4898708254879513	-1.262469826841914	-0.9600420479107417	1.227479056001346	0.1234457150038969	0.1525204271321628	0.319259394119803	-2.349859261437895	0.05502169835644334	-0.1531941036295675	-0.2977150468309783	0.4700493532306432	-0.001786718481752616	-0.03188648596347816	0.06585998457267263	0.01049606205050914	0.4413448931722895	-0.050513671248106	-1.745144473310086	0.4244992723337428	0.03118838685050322	1.810850858353821	0.1608171164759424	0.1152261487537077	0.0699600621426669	2.300721497296575e-13	6.626929477448898e-14
0.16	0.006475835907082789	-0.06459793412074107	0.07203448114056531	0.4293910711580135	0.9247395207799998	0.005427396106922183	0.02695980521369885	-0.1067579492205174	-0.00215078443705533	0.2676417484785495	0.08677536057643058	-0.1180822464027332	0.005444434919114107	0.08397966856283709	-0.1001157460531364	1.036676480624986	0.2637388686174561	-1.036676480624989	-0.2637388686174509	-0.3265043222477075	-0.0619221068370653	0.02067691350101539	-0.05375741683769983	-0.1162914487778028	-0.04818082114454352	-0.2109398063371808	0.05165106080341059	0.5366883678221397	0.7642071258448937	0.1579756120887766	-0.0152312715512868	0.3838475022026581	0.01353987571037194	0.04657479458441652	-0.08123627821619141	0.3191710829109323	1.397321137653049	0.2210431508613767	0.03160737242209147	3.585404499166458	0.3098860445857513	1.367956165359386	-2.110320925493921	0.2091401005269181	-0.4561372908606514	-0.0006787325059588099	0.09412720304241134	-0.5154959305235443	3.622618220274083	-0.7327450757708507	-3.622618220274082	0.7327450757708512	1.197954296564084	-0.2222757053892164	-0.08447399021023816	-1.363078932972519	0.3722191448618428	-0.004870634572082813	2.713456032372387	1.153939828134097	0.7475948270889534	-1.781982448740969	-0.7505022079138318	0.1667954940680384	-4.70992280669838	-0.09979136503724131	0.001019835884152494	0.01151129508471051	0.001009277186889027	0.01004480262156085	0.00124851897283946	0.003630649332243332	0.001127516202377956	0.003053499060248221	0.001007708095632209	0.04112498622688446	0.1535240937240803	0.1565444758186994	0.2149188411168252	0.188819102473533	0.02977701557410428	0.03166017956367796	0.001062009666700353	0.03346579471974906	0.001059733268883441	0.1394942701155227	0.004250674496392542	0.02969721068344774	0.001050159743931844	0.05674503495642461	0.001001451610238029	0.04321432064968601	0.00100088825583451	0.06778198861414474	0.01518280861292126	0.01827945633752938	0.1485016725153265	0.1461798235222731	0.4253377049229087	0.4074491680934019	0.00101742276415557	0.01816941551264849	0.003780990517752257	0.01576667383675634	0.001004570417966256	0.01239699171242291	0.001033318552094089	0.00402021278776876	0.00102341882741323	0.007551930898926472	0.001119500005086386	0.02962339277206275	0.001055835706209938	0.07851934206157637	0.07785151687222863	0.07569428908986604	0.001007368157152294	0.007791197309963087	0.001017761015768268	0.01347547146008812	0.001003932121197288	0.01734174665395316	0.001037535137918549	0.002214365413923095	0.001016079810812304	0.01851105014255145	0.1256034003756744	0.1543399317128422	0.001008852101882041	0.03690244863977631	0.001458441500866253	0.003252016096110736	0.001277946720385024	0.008141987460096929	0.001000749079773924	0.008421602642368036	0.2548308458879601	0.2601227764960498	0.2567020292699755	0.2324410238901916	0.07694829177130555	0.08537042675635075	0.001007919081635035	0.02740381246899657	0.1368748602628991	0.1220971623745359	0.1286194565847793	0.1035826220460578	0.1071027098516935	0.07382919795514063	0.1014830120011068	0.09767554971794974	0.1394095350308732	0.1131816372570494	0.001040994423099405	0.005508488872793801	0.001444119289085599	0.0005495012753164154	0.1276275794568124	0.08669354895815579	0.06820062491776166	0.08982357488949462	0.1017121777588997	0.09956338935452728	0.02429715350765647	0.02885945191193324	0.001008546097600572	0.04164111500630047	0.01130327385398561	0.1884196136608833	0.01006316588801305	0.03052498988299249	0.002662317890449915	0.04769179317964857	0.008733786578849764	0.01076938784288633	0.00640340152252167	0.009930542839362093	0.001000711048696981	0.00704576081766845	0.001002393137456948	0.01114051797804559	0.001050617241060532	0.01593293764933604	0.08913181165326553	0.07851291630658255	0.100265668283022	0.09374266668231972	0.09345832929857395	0.1283750068965436	0.06479906273501244	0.07738533089947755	0.0449956381982673	0.04805647548773855	0.00493382052311891	0.04237653715798872	0.00235750925284656	0.09014745644766771	0.1006629840074632	0.09673733931763902	0.001121085911249734	0.005858400631746842	0.04584628203302936	0.01509604767472085	0.04162738591911443	0.05719115248828106	0.008556782897906923	0.01674160192085625	0.001013974230551544	0.01918571109159087	0.008616844846471411	0.125243352989845	0.07865751574238838	0.0947280726609844	0.003445838605343111	0.0002062322775252974	0.01256234164493909	0.01124034827887127	0.002656328608387465	0.005166924748952037	0.1260197338083372	0.1410546528209779	0.1248850022635855	0.1125264622128338	0.002281879862310364	0.01109206611924625	0.06060921721577064	0.1002265467178329	0.001002052739867926	0.03152625726278477	0.001000727205532398	0.02470378626394112	0.00100145965184992	0.01679494837494848	0.009956127931053242	-0.004431069695062973	-0.01507510932843101	0.009825630290541188	-0.0310131054136443	-0.05329854750983756	-0.01785525107937789	-0.009604815244569994	0.001002693791555864	0.001001773176895938	0.001001243712062504	0.001003104832539171	0.001007826784207164	0.1326411971823358	0.1914714389627174	0.01949826254600691	0.001086670901987999	0.001058112313188356	0.004169214234381608	0.001057529453369473	0.001001600502093085	0.001000992937681045	0.001279921490588815	0.1270550348267778	0.4592668851810691	0.001005352226976918	0.007162741476937875	0.001004559920976061	0.001010488685073893	0.001016066413662132	0.001005557116578797	0.001004763351212275	0.06157882473337126	0.001005138594957581	0.001016868469455819	0.001004285196312569	0.001003241091658288	0.001024207168344312	0.1366477646245144	0.00100914715719775	0.001012835759813701	0.001020338880469387	0.001000856400001051	0.3115977647385467	0.223248476695931	0.07971412280457021	0.001001470331329636	0.1257319592682732	0.117570067944764	0.09941674041870688	0.09449039802655421	0.1211595754256362	0.00107821062198194	0.001666315418639137	0.1457964930112861	0.05218596994670491	0.108285578572332	0.01477733490253347	0.001011111634995547	0.006719091494396884	0.01280818998803802	0.001035441132254016	0.01161548321505009	0.005620910356599826	0.001000842654849001	0.001002447118001932	0.001008783565662352	0.09954796302200901	0.07694723350311998	0.07773478767534472	0.08272135166912935	0.04893212285619444	0.001030844854556666	0.001009809197600416	0.0622923217813095	0.001062807898340317	0.04276379395661563	0.03746155570479864	0.01790727043576463	0.001019835334696492	0.001019996012660849	0.07802073185095666	0.004623361923324633	0.02689747025664006	0.001000579656320923	0.08520989139248583	0.1357390170846569	0.001023780950257408	0.08472271032860552	0.001002124825093013	0.001000754811949729	0.001001478490321329	0.01272087339869453	-0.006601422523481898	-0.01506873949865593	0.01136958092013686	-0.02899564637310777	-0.0517148093842284	-0.01851993432011025	-0.008814322425187452	-7.908549181445799	-4.103390712858803	-0.04470723386630847	0.01626941889898649	-0.03497468200336358	0.004543421913427293	0.05031878863200343	-0.7997730740087329	-0.8104149553907464	-0.5342142844607867	0.02305688651275952	-0.01040113133088287	-0.002494342255975428	0.02964341151603814	0.1994778198773559	0.348174581552202	-0.6909960493505085	-1.128464534303916	0.4938225359759	-0.008752874551920252	0.2657192518524364	0.01390564237748289	-0.02897656899856477	-0.01392627725361842	0.1179398155586983	0.1296989550846928	-0.7266214831869138	-0.07775988679692457	0.03570738023001096	0.02225106152335026	0.05199035178915523	0.0007507069264839061	0.3653013369166345	0.0518875563531984	-0.01102154147832565	-0.02498344610144228	0.02237101736588482	2.566261434668668	-1.058397041082073	0.255474363805031	-0.08851812856109291	-0.7085333847629584	-0.6306492979623783	-0.4077346040456081	-0.5231348990774395	-0.9357436615964558	-0.01787520176008392	0.02183619493458621	0.9318094666078031	-1.185062184756001	-0.3649932943092121	-0.5521148691596586	-0.01942763719300874	-0.6692274364446111	0.3640050166702923	0.09878327238378209	0.3648226027343107	0.07651861606041992	0.02993483536467126	0.08789290078529172	0.1859668480171427	0.4978096794735349	-1.179113290143735	-0.9207998488266798	0.8823479903695507	0.08020535416951036	-0.9315498350737464	-0.2779538018032251	-3.52787762099796	0.04294035422650448	-0.1330413026417618	-0.2925785925575861	0.7105345118637907	0.003304360842055486	-0.05815832927838938	-0.008432800883320841	0.01506720060362931	0.6996608122454343	0.06396678713755716	-1.947866964407299	0.07437464537625658	0.06379509780564734	1.385861134365428	0.1412273383487368	0.09900346249849798	0.06002063612691567	2.374781999180767e-13	6.27681776348185e-14
0.17	0.006525503436656419	-0.06500505626147214	0.07524660804600805	0.4432479017037688	0.9269085659649486	0.005719415152697387	0.06296933633166242	-0.1030003785170584	0.0102083005150104	0.2465039826536849	0.08849349448591325	-0.1225130899085514	0.005632369172516005	0.08436799586879368	-0.105194030915443	1.069376595754657	0.2552324787206252	-1.069376595754677	-0.2552324787206248	-0.3142807325231918	-0.06413737916003782	0.01984629944143623	-0.06756365587391466	-0.112594571688869	-0.04821702644542825	-0.1818037424701972	0.06256251026111813	0.5446550490449821	0.7467533538407043	0.1441918370952674	-0.0135420377109596	0.3384547291892777	0.01263244903380883	-0.03463723084163535	0.001249105156164433	0.3136981810186963	1.374380812901447	0.2123712477234223	0.02753850828494191	3.61075606832435	0.4388384929068436	1.098041061677618	-2.115708510702835	0.135240110321952	-0.4196503259899278	0.03505591251676671	-0.01706722240539797	-0.4905394450234962	2.915977226449887	-0.9607660645348366	-2.915977226449848	0.9607660645348473	1.247696066490139	-0.2208162860786206	-0.08151541583133243	-1.396130137353739	0.3669096663741017	-0.001604913058089843	3.07479195218364	1.029227101694868	0.8425470360202522	-1.709847394043423	-1.890313565788428	0.1673545878118969	-4.356200528593322	-0.08092153215769259	0.001011531596244602	0.01185961829825018	0.001005672644773837	0.01047455314207209	0.001127367391082266	0.003560079414225338	0.001066527996543338	0.002990386211852704	0.001007927747622966	0.04169122471311318	0.1448643025870478	0.1495063167903983	0.2053236884719338	0.1813533668939404	0.02381611893891662	0.02669505594768974	0.003237634292922114	0.03568785310696482	0.001058881600993696	0.1393872062347417	0.003848542773449038	0.02944220018398224	0.001053813537631397	0.05701800936856841	0.001001564052551381	0.0452691846212197	0.001000967383977779	0.0713609459129491	0.008476757084438628	0.01310509743377868	0.1358020450448778	0.1339533485892008	0.4350317717859956	0.410366360750581	0.00101163652521277	0.01824561559877154	0.009437742641106032	0.02170899929086135	0.001005502635331729	0.01241184043939875	0.001022158268287856	0.003982638320106005	0.001019842990332135	0.007658689635845928	0.001064020528883162	0.02993966558444227	0.00103112466140563	0.07940178639494085	0.07000352754851358	0.0692157110099676	0.001006134652909478	0.007031559035874532	0.001017912537422544	0.01383596596831488	0.001004301780421421	0.01758658976674266	0.001020797973459492	0.002003055718286873	0.001025392233289032	0.01854224712837945	0.1306021015680364	0.1571523786183294	0.001009184489181038	0.03742710163603992	0.001239829789873366	0.003088533104883994	0.001151451292502127	0.007946998544667121	0.001000820804123946	0.00864357699111247	0.2779617264184244	0.2843782517465818	0.2433064642336596	0.2225495495131705	0.07725774727696531	0.08708479292558151	0.001004765966776959	0.02648793460604656	0.1304122202348277	0.1146896228457857	0.12218226240257	0.09699285293753226	0.1022534617871937	0.06949604098392079	0.09833838968960994	0.09304312462538129	0.1308612801290676	0.1043750031946275	0.002711489769634462	0.00665233127516305	0.003307364086977422	0.00107188855657089	0.1360955233142165	0.09625750930648988	0.0617491407265199	0.07977556617467943	0.1057843768624075	0.096742097340141	0.01805054858047009	0.02321969967575146	0.001011437914898017	0.04144323101983118	0.008363900156862517	0.1819382001223742	0.0113978070236621	0.03385802208037299	0.001870668140989972	0.04853088210205586	0.01009907878719019	0.01344758510106155	0.005790476261221257	0.01053460021731067	0.001000811003484865	0.007382100174387692	0.001002401226630372	0.01189934383231499	0.00102983176528742	0.01658574948436715	0.09421070750722067	0.08339532586248857	0.08844316331510371	0.08291463652287581	0.08383851347020228	0.1182527672309129	0.07404219188403037	0.08476682920957616	0.04710416141378195	0.04876527926868526	0.003030507284071575	0.03914754152594179	0.001698237475328025	0.0892795342573859	0.08488904650342195	0.07221313032307909	0.00110037626433642	0.006279497034275376	0.04416434883375221	0.01392982619785201	0.03897839614932957	0.05424546391121456	0.0160351621794181	0.02499028578104123	0.001022849315439063	0.01919964018608144	0.004935558395973391	0.1243216473144453	0.07765268266849613	0.09420433431984727	0.004577361663398996	0.0003887512803521419	0.02186820441428627	0.0184607690154878	0.001846970874869507	0.005375160603963767	0.1050903837365601	0.1209290432488168	0.1304057684468943	0.1137088955929145	0.005020473538930203	0.01467094405091641	0.0705954264307752	0.1101677554732915	0.001002125036074702	0.03278064434278153	0.00100075384930332	0.02557842219361329	0.001001490300228618	0.01731701845362606	0.01290171131691169	-0.006429374118643133	-0.0150264478453154	0.01131845192172182	-0.02869599857236445	-0.05110275902598539	-0.01819520636776911	-0.009039773030846038	0.001003054327840958	0.001002046839046374	0.001001155672882593	0.001002976936030572	0.001008435164488644	0.1303079001029766	0.1862559804905568	0.01492752696329865	0.009257393589575721	0.001057896127015395	0.002795482368422524	0.001057690183666485	0.001001749232778353	0.001001097780951122	0.001141087475337219	0.1069735438708981	0.4537541841913503	0.001005836691908724	0.02247920033647233	0.001008091187136234	0.001010588838664451	0.001016168071930908	0.00100686247508529	0.001005946720384238	0.05814685540331788	0.001004607610797003	0.001019086957614908	0.001005025988766294	0.001003494229444894	0.001044286888415571	0.139226511478184	0.00100985464453612	0.001011323609098583	0.001019162258704784	0.001000928480693931	0.3296796796238025	0.2146243792271453	0.07589279663112862	0.001001496583041976	0.1162815131250721	0.1083864053220412	0.09193360540261543	0.0934813092015542	0.1151429953118245	0.007314441756578105	0.00829582520060387	0.1513559251240414	0.05463312693057647	0.1143176822167906	0.007921608757127769	0.00101726974138256	0.003922332950400224	0.01285809488646984	0.001048897913966451	0.01151770683765976	0.004733891893226027	0.001000976252705827	0.001002377938938228	0.001007702024769932	0.1025319249073101	0.06799234332618928	0.06475815769473586	0.08873795662730052	0.05026501254666509	0.00102308800339761	0.001009027756480963	0.06392595928082069	0.001092359150589463	0.04160334168030238	0.03444061856320611	0.0294363099098491	0.001042450959823699	0.001016413083189581	0.07486075879854658	0.00673752599267261	0.03655600247753329	0.001000538081838119	0.06565311358780587	0.1410921292314085	0.01371799427106723	0.082066423921505	0.001002264107653747	0.001000804221692818	0.001001559173008716	0.01599196503734405	-0.00829003981835235	-0.01494395303952738	0.01277037035417028	-0.02613917349048973	-0.0484173302555389	-0.01827537929428739	-0.008655091301649072	-7.577963950044193	-4.521542733314442	0.07566092016717081	0.05738752387870638	0.00811221152351143	-0.01135631350388183	0.06258638171081168	-0.6102100570226364	-0.6843860818956419	-0.4651875000706378	0.3948395091487714	-0.01023406184444126	-0.04787935220248243	0.02535557938646173	0.2109617127255516	0.3668043227798032	-0.3712995830608678	-1.32303740707259	0.08459507857069228	0.01680836060616176	0.874231117175309	-0.002194588867118284	0.01102976294374385	0.02333653982720578	-0.01405073509565121	0.06431269516710093	-0.5717162756671345	-0.0726658257450629	0.03740096611922532	0.02588172083244529	-0.05543677310387242	0.004689750414258264	0.2077768382277409	0.0530334672359349	-0.0175357906535042	-0.01516260194860576	0.02162223199107051	2.284953436238972	-0.9223604680039792	0.08896851303520682	-0.08937937643676722	-0.7717320947659109	-0.6857225355480304	-0.4587707179393405	-0.4084771223796146	-0.825227428499639	0.2217220673352766	0.08069049865610865	0.9813839092005853	-0.8118759577329592	-0.2018136843037703	-0.5758095619225866	-0.0210665934664567	-0.6248799898698635	0.2899397926978129	0.08500505087042602	0.1951760112335406	0.04388490031979813	0.03551098518605258	0.07100226004132335	0.006287867896604008	0.4783173371767639	-1.002904380301767	-1.100695638551365	0.6025823307354082	0.05912405340794249	0.01626559058852435	-0.004269968998817666	-1.566542617992896	0.04130373401887603	-0.09994337887790643	-0.2986734978682693	0.9243538082324587	0.0006232507050124977	-0.1265194851548447	-0.09286586352324842	0.02111196598567286	0.7453424586001995	0.0008834308735691045	-2.05999768626666	0.1481675108974283	0.627068092896343	0.6313969161881354	0.1103823980128217	0.07636058050341252	0.0448695329671621	1.974843747177945e-13	4.550883049378382e-14
0.18	0.005823172446485463	-0.06454420691648209	0.07811732241808093	0.456885404244305	0.928979052966587	0.005993007703662753	0.0990600134582033	-0.09803697142613524	0.01969364152888967	0.2253580528397053	0.08949523136178565	-0.1262676312361723	0.006081359755667056	0.08362621450375779	-0.1097341030150199	1.094967473569822	0.2446788841080686	-1.094967473569827	-0.2446788841080697	-0.3015317525548951	-0.06633918309614847	0.01904927330186786	-0.08163924484646937	-0.1089581875814636	-0.04819760915481718	-0.1502232630704139	0.07225314360304073	0.5534754209133532	0.7299886691250635	0.1224881252728001	-0.01195811351862329	0.2969721169784209	0.01193689382956987	-0.1038249093649228	0.09235801891803556	0.2508885762346038	1.353455536609236	0.2013315142128796	0.02792207346010976	3.601633700877985	0.5510533220863071	0.7932073777220348	-2.111953723307781	0.06586069380634811	-0.3208768552196358	0.05153253340556875	-0.1318945311389002	-0.40785337797	2.200770757373323	-1.142186018916273	-2.200770757373323	1.142186018916274	1.303032345319979	-0.2195820280168783	-0.07775640620800797	-1.416948920240604	0.3601205485562637	0.006253883727195698	3.202339138923067	0.9097766049809662	0.9183329561947813	-1.644164991030874	-2.334489573728028	0.145733564478007	-3.927890646196263	-0.05741707057202902	0.001007561732683621	0.01225029436078001	0.001004008155744094	0.010946689872873	0.00106674030510398	0.003537923826447866	0.001035975688098558	0.002942566351939761	0.001008341861484327	0.04236986332294116	0.1386484928789096	0.144293248170845	0.1972719072601002	0.1750983024082673	0.01846119242265458	0.02222888833638029	0.008371727139402334	0.04083227926702009	0.001058347806400518	0.1393051405382388	0.002962193900712087	0.02875219174813639	0.001055720057525027	0.05726022871356796	0.001001694648291824	0.04742288967012899	0.001001059376241307	0.07510182396115393	0.004939820192673312	0.0103049876424046	0.1198691420908287	0.1195949362854227	0.4399104559876532	0.4090406513271029	0.001008987119674897	0.01836189210184928	0.01973206358075686	0.03228100174448947	0.001007735026479153	0.01252792609763533	0.001016630644244409	0.004032169796260044	0.001018106754551046	0.007779831999774563	0.001036939595291522	0.03015506842951556	0.00101936570386062	0.08015605163616715	0.06402904865941406	0.06420752071902742	0.001005252582817432	0.006367919640453633	0.001019098043484908	0.01424367967685799	0.001004857100727639	0.01784266426697168	0.001012559521839071	0.001881940306544736	0.001040090516325552	0.01858886635777466	0.1345880064217389	0.1587072443582957	0.001009704521945942	0.03796292647151878	0.00112969704881562	0.002984085605249161	0.001087603505904959	0.007815770121833402	0.001000892706725211	0.008846014874338063	0.2989081463799096	0.3058242416368521	0.2314665827253909	0.2139445618564871	0.07575373727749779	0.08718118987694332	0.00100320331860111	0.02572178629229736	0.1226716735047326	0.1066873690036397	0.1145525592341508	0.08989981109898286	0.09625143021117231	0.06465630504153549	0.09608877717697349	0.08940346721162946	0.1232524847921601	0.09668420313484062	0.00664217556002455	0.009444497922019731	0.007525471548475378	0.002124295995583747	0.143304981637682	0.1063292532650777	0.05924042818061071	0.07383932774432764	0.1106536301735633	0.09547614415372949	0.01143368184006661	0.01734378099494173	0.001015963662054748	0.04120143446777701	0.005478627647302115	0.1759655194913692	0.01209967964168653	0.03607055313485047	0.001480107403690503	0.04971130497265863	0.01074226130440812	0.01516009131425671	0.005040845881125368	0.01080008166159234	0.001000927788547445	0.007719539505975867	0.001002370661849555	0.01270316297801524	0.001018902040789659	0.01729254198526827	0.09836035556095885	0.08807216515961717	0.07766055611474348	0.07335634630499972	0.07260332895755996	0.1064201430411597	0.08174348217499186	0.08960959069598451	0.04884900689439185	0.04919032958379926	0.002066033043728801	0.03731214660933381	0.00136724543883959	0.08788927041352203	0.07635581051372922	0.06161491815634124	0.001104804160496328	0.006684971467030325	0.04271916766875121	0.01310237237431859	0.03614310912275422	0.05117539503029512	0.0253588712890786	0.0349317090462019	0.001038597589865931	0.01922101198084759	0.003058972258568373	0.1227062296995162	0.07570030196766778	0.09293973546707411	0.006193616637230903	0.0006219789176472094	0.03118603110693025	0.02616557992145029	0.001440777564072289	0.005648654306711253	0.08411664758003633	0.1001998443708272	0.135819054802739	0.1152109220359275	0.0126419567417184	0.0231351800644254	0.07485261525013967	0.1134348110310053	0.001002230842568635	0.03374855163039763	0.001000791881879986	0.02623973501534555	0.001001545978557058	0.01770186210152329	0.01606430020463097	-0.008221220456416892	-0.01492703637819117	0.01274991875480422	-0.02601931437019235	-0.0481725101122415	-0.01814548811335089	-0.008745271543912537	0.00100341486412939	0.001002320501202786	0.00100106763370513	0.001002849039525194	0.001009043544769399	0.1279746030236174	0.1810405220183963	0.01035679138060139	0.01742811627715678	0.001057679940842541	0.001421750502462776	0.001057850913964048	0.001001897963463369	0.001001202624221267	0.001002253460093488	0.0868920529150243	0.4482414832016339	0.001006321156841235	0.0377956591960068	0.001011622453310669	0.001010688992254695	0.001016269730197667	0.00100816783359537	0.001007130089560981	0.05471488607326473	0.001004076626635145	0.001021305445774045	0.001005766781219381	0.001003747367230862	0.00106436660848783	0.141805258331854	0.001010562131875175	0.001009811458383192	0.00101798563693857	0.001001000561386799	0.3477615945090584	0.2060002817583597	0.07207147045768718	0.001001522834760637	0.1068310669818714	0.09920274269931906	0.08445047038652427	0.09247222037655609	0.1091264151980139	0.01355067289119104	0.01492533498256899	0.1569153572367961	0.05708028391444848	0.1203497858612485	0.001065882611713555	0.001023427847769689	0.001125574406403839	0.01290799978490214	0.001062354695681972	0.0114199304602693	0.003846873429851514	0.001001109850566163	0.001002308759879143	0.001006620483881089	0.1055158867926118	0.05903745314925622	0.05178152771411142	0.09475456158547328	0.05159790223713683	0.001015331152245698	0.001008246315363922	0.06555959678033403	0.001121910402845489	0.0404428894039892	0.03141968142161193	0.04096534938395027	0.001065066584950904	0.00101283015371784	0.071700785746137	0.008851690062020726	0.04621453469842746	0.00100049650735788	0.04609633578312546	0.1464452413781588	0.0264122075918661	0.07941013751441119	0.001002403390212591	0.001000853631430382	0.001001639855692975	0.01926305667599364	-0.00997865711322287	-0.01481916658039884	0.01417115978820361	-0.02328270060787159	-0.045119851126849	-0.0180308242684644	-0.00849586017811082	-7.214400961235688	-4.847203303226476	-0.03623666398175244	0.02474666097910873	-0.02529181582892957	0.007602019609408383	0.07279881334115974	-0.4347549922611177	-0.5682807366070981	-0.4344230834353206	0.6075304410715867	-0.00540149447657759	-0.08949392952579945	0.02349239808116529	0.2192460353538448	0.3805587314319074	-0.216146226955893	-1.554852008466935	-0.354757880148469	-0.0007375911126869509	1.191654651766629	0.03415302866004878	-0.01155538022920539	-0.01104955180186491	0.0977658220592071	0.1040631366230417	-0.4325439253973564	-0.05856011107923596	0.04515122032569959	0.02449733905310584	0.0700292084129879	0.003835155984287214	0.1137851038147875	0.05412192422622371	0.0007855568329923062	-0.01223134758498381	0.0184637242609137	2.004364362616903	-0.8010996970144463	-0.06811947976793251	-0.05857221870274869	-0.8274762474419031	-0.7313038439660784	-0.5090503982778988	-0.3245813632983207	-0.7125768610662302	0.3117896471987323	0.1278402265278691	1.033366188670514	-0.3627081278583374	-0.05392552871431461	-0.599348158253814	-0.02821015050375098	-0.567480854928802	0.1399047880993211	0.1670500620411883	0.1716843937439484	0.008803429331981763	0.03015483038364355	0.09689155904177299	0.1967629811765006	0.4566956277346787	-0.9251653018497007	-1.262876753575643	0.3746006256454354	0.02345466101850416	-0.6528296918741922	-0.3824221324485433	-0.7426782554187651	0.03981596029062771	-0.06528777196627704	-0.3174546533694362	1.049082392816274	0.004792903115708824	-0.1969007172015972	-0.1566049031944794	0.02520892749089561	0.7965388461292384	0.07701835669592183	-2.068584825574265	0.1382932579625566	1.040866714158813	0.0510304948446496	0.08393137988373656	0.05633884090904105	0.03257534997677041	1.345087917532935e-13	2.157882638239069e-14
0.19	0.004554775126782253	-0.06316379028290085	0.08010684076222607	0.4703236405915101	0.9309314623198235	0.006288069137711987	0.1348019475371948	-0.09206888467451774	0.02604934782339759	0.2042137598728785	0.08984776319890629	-0.1287319999536457	0.006528074396064964	0.08177020458723022	-0.1131846730784697	1.113391379987082	0.2325270183925818	-1.113391379987103	-0.2325270183925905	-0.2882014760831303	-0.06854294673119767	0.01828723854520357	-0.09583567418988512	-0.1053836183101222	-0.04807391772599791	-0.1177533826398142	0.08078386127231411	0.5629957378775966	0.713821900869346	0.1000321190507522	-0.01073312524172745	0.2592614224004735	0.01151276319436076	-0.1483912870419136	0.1829663773833939	0.1423321118400992	1.334452670739505	0.1886612223924925	0.03130327512270141	3.542880499703131	0.6393816752194253	0.4793140416208757	-2.11481813405152	0.005377895218826216	-0.1641711034421436	0.03608307591425015	-0.2371997605388529	-0.2775334745490029	1.486197421548369	-1.280722326673259	-1.486197421548352	1.280722326673271	1.362621002400598	-0.2220552300255965	-0.07494641141481799	-1.420141902762195	0.3552628100466763	0.01928039104374572	3.267929516697526	0.799099099941489	0.985888244873964	-1.590272027946296	-2.100579494536394	0.09376711205763856	-3.602406246835559	-0.02680390788320007	0.001005623220215643	0.01266146854651996	0.001003242596041502	0.01144179568820782	0.001034550874239919	0.003535528268113037	0.001019747358041941	0.00291318156332945	0.001008928822255635	0.04313730380591108	0.1342128465480994	0.1406313429354956	0.1905764452436629	0.1699287275906213	0.013895602523071	0.01841341741883505	0.01412804364429937	0.0466922852340398	0.001058035707705248	0.1392578636108641	0.002185269943189381	0.02807461361666375	0.00105611550085758	0.05748813978881318	0.001001840049966191	0.04965561584170279	0.001001162502702877	0.07896480320116395	0.00302155325470168	0.008697740261799222	0.1014170312058449	0.1033665512667075	0.4411612276694121	0.4045261560398274	0.001007702882347247	0.01850424627055213	0.03211341137898884	0.0449648564037147	0.001013344388440742	0.01273698919474241	0.001013562134338547	0.004153498610055501	0.001017173403122506	0.00790700149448042	0.001023581046374117	0.03039965720384423	0.001013881820898732	0.080829497267204	0.05953487403990346	0.06037294480687614	0.001004544548515919	0.005828571029326614	0.001021744672547421	0.01469417918874227	0.001005973972776108	0.01810433930936201	0.001008294311172943	0.001867948316359607	0.001441003567719228	0.01902280212387972	0.1385531065414097	0.1598295227156548	0.00101053221057933	0.03850898320874555	0.001070601573427147	0.002917095589216664	0.001052987331541125	0.007713268385138793	0.001000960073282305	0.009028753023223583	0.317969372168104	0.3246697729583315	0.221075737991929	0.2064943810825179	0.07348363499185777	0.08603377054293428	0.001002366636732848	0.02516589764130923	0.1142596352693118	0.09840445337202698	0.1063242623373239	0.08259737317001255	0.08962043885714858	0.0595495664148909	0.09441267186638097	0.0866159992912128	0.1164938622068107	0.09017407238205645	0.01166528054454138	0.01302179167852518	0.01254544978301128	0.003546057982767825	0.1488945073481779	0.1165400453345924	0.05990996423161815	0.07154012374445791	0.1152857771959129	0.09507866759986033	0.006424180701208179	0.01292304423223598	0.001024996854884322	0.04090803649391207	0.003369213294969302	0.1706223370487731	0.01186725250811733	0.03660449503995909	0.001274512327349137	0.05101449689023498	0.01126001493988102	0.01676605598341692	0.004436080518346986	0.01111928888774635	0.001001064592120386	0.008050973059157177	0.001002326148807133	0.01355434563234896	0.001012828025778842	0.01808896003748172	0.1014483363834347	0.09243735731279909	0.06794685632152943	0.06485363220736262	0.06022025699660629	0.09349239597334671	0.08687550229644304	0.09155466930324672	0.05030430954758725	0.04944691067565866	0.001551697049650066	0.03554571517157594	0.001191480957974595	0.08631539356446113	0.06875617234870705	0.05574786977916286	0.001099580730851087	0.007062085388961672	0.04160061123922646	0.01263363469089597	0.03323800616938792	0.04808387836971985	0.03346231569463116	0.04334100515623783	0.001137031694022018	0.01931727142232632	0.002059041230972389	0.1202516579357462	0.07293347877413076	0.09102979996670083	0.008396320567416828	0.0009373573880007177	0.03970473038246446	0.03377530476885131	0.001225167631363037	0.006088252627703979	0.0639584136073211	0.07990649499070997	0.1392079167631794	0.1152099867367589	0.02034870849328021	0.03243797694558629	0.07404586751860347	0.111402614426208	0.001002365073739476	0.03441122363541863	0.001000839472075605	0.02667870113988683	0.001001623090298296	0.01794378000267714	0.0188104367838014	-0.009859019902402701	-0.01475560774418913	0.01420347579186429	-0.02292736743224436	-0.04476162284569469	-0.01761321141544698	-0.008347614123894679	0.001003767397805802	0.001002551986184763	0.001001027339089672	0.001002864236450701	0.00100995941931362	0.1270785523608239	0.1777389662508073	0.007622690866601298	0.02281072407989971	0.001057737149597775	0.001329643027880645	0.001055406919732586	0.00100207039025316	0.001001326678700696	0.00100167257196757	0.06463580080912043	0.4400584569698045	0.001006404644692484	0.05328165407264127	0.001025578154958362	0.001010097675274357	0.001016144804051571	0.001010955036545176	0.001009058258911922	0.05310496771717153	0.001003580195272987	0.001027201146914608	0.001008294978491203	0.001003946949605786	0.002530653510685645	0.1469496035031854	0.00101209702383144	0.001008459197924274	0.001016080691112912	0.001001055238686225	0.3623331335451457	0.1996300204010067	0.06916683279028597	0.001001473153222074	0.09780214411198415	0.09050981769495696	0.07711898329356846	0.09177847146519613	0.1044291860321722	0.02001616119161298	0.02049990961549112	0.1580238148397386	0.06390478591815323	0.1233229722194012	0.001036219761312065	0.001043679750654421	0.001160707905730251	0.01051797484378489	0.001058456059240389	0.01215672088917086	0.003756584157548706	0.001001289120975931	0.001002255344310599	0.001006410332009852	0.1059549413746816	0.05203768590579029	0.03795946793415881	0.09287618424798666	0.05249350390796178	0.001014249900389711	0.001008471740341479	0.05308719242723495	0.001070648156890155	0.04011275599182197	0.02850587369611972	0.04425383023943148	0.001387095197766734	0.001011441040186063	0.06725642893459692	0.01234412798199489	0.05259299493824169	0.001000495678834437	0.03019173614439288	0.1424925713755145	0.03084387189675137	0.06743478182097092	0.001002590535064781	0.001000918920303776	0.00100175704951123	0.02119447744921822	-0.01140110957973259	-0.01453333204121937	0.01568288563185271	-0.0195511539537944	-0.0410641529542248	-0.01674684443512915	-0.007831359860503748	-6.840390317458144	-5.0593207686034	0.08064985305528877	0.06283222730080928	0.01278446255646467	-0.008262186140849398	0.0803134488563626	-0.3041317245513522	-0.4687232387158414	-0.3373444353556665	0.5690865943331621	-0.003425716104099217	-0.04819552187388735	0.02254604210548767	0.2270144119391579	0.3915917923244471	-0.115463750059941	-1.690665638821522	-0.5435160753148118	0.02241259323277706	1.335596205693848	0.0161946473218928	0.02603118833357464	0.02489742263143979	-0.01608721242302085	0.04371243296754774	-0.3356666982409164	-0.04816176226155808	0.04573807580786315	0.02704287395523829	-0.03502578411725539	0.07650407804375584	0.118424357470697	0.05495083393760593	-0.01026896510327692	-0.008770750554274421	0.01791992716603908	1.766138492857579	-0.6919946709701627	-0.1522370110114152	-0.04801544395190737	-0.8259857967764553	-0.7264800314397519	-0.5114359195485284	-0.2416987934803994	-0.5970156252076114	0.3926429381228248	0.1586039842335166	1.001102825114183	-0.1008173883947618	-0.02159995654568106	-0.3100047247653354	-0.03085238603690278	-0.4996110821576275	-0.02968815282298147	0.1073918213181727	0.1544878006422145	0.04970820566859847	0.0345800232969053	0.08042598966918602	0.0226009609371954	0.4129432400679994	-0.7859768886983008	-1.318636350928652	0.02436545792475925	0.02343016289437975	0.09089926064975162	-0.02095841010833025	-0.4862924108823253	0.03619501397966203	-0.02872860953314563	-0.3042082379039199	0.6653111976823033	0.01465012148605937	-0.2905672208672269	-0.2252678091333513	0.03804869401305865	0.7307361290501537	0.02682343952627647	-1.980635724249518	-0.1175573217671644	0.8177171325826961	-0.4458197504220105	0.04954621304160645	0.0320246378891699	0.01635962568430338	9.905100777214331e-14	-1.775526697977192e-15
0.2	0.002884612055993416	-0.06090005797756957	0.08087030504015502	0.4835796764174432	0.9327424947334115	0.00662333444157816	0.1698401711480089	-0.08531298498190254	0.02930752557007198	0.1831034248784316	0.08961743369811455	-0.1293945376082664	0.006768474898331915	0.07892437312556146	-0.1151902293022301	1.124735159910208	0.2192137335248641	-1.124735159910213	-0.219213733524868	-0.2742873714395394	-0.07079797831735696	0.01754442774776488	-0.1099981819881352	-0.1018435412939648	-0.04779608155384966	-0.08533882134652013	0.08828976902319577	0.5731963419752282	0.6981615612094317	0.08159917890479834	-0.01019271085417938	0.22516083249282	0.01141291864363445	-0.1841780595837741	0.2690211532616499	0.005677762990480401	1.317015432354858	0.1730561262460665	0.03596284742348241	3.460891607241238	0.7086159102946453	0.1737016681590472	-2.10516212882703	-0.05071157377600348	0.03948935735181851	0.01026970573664503	-0.3298588401601388	-0.1188506100203333	0.7847454585471199	-1.374469849363167	-0.7847454585471197	1.374469849363168	1.419797979684956	-0.2298356182389598	-0.07391161436282775	-1.410164611207529	0.3532220975195552	0.03708283239310214	3.191275311454315	0.704814621306189	1.054390382872471	-1.54287927186983	-1.52987635852993	0.008818786618550999	-3.205869712138898	0.007440146324825172	0.001004830798971781	0.01310685846126473	0.001002975809864921	0.01197448892337308	0.001018441517632862	0.003553048246746984	0.001011644219996043	0.002881658452929254	0.001009680322460768	0.04396861561205353	0.1311874157590279	0.1380805002849894	0.1851208443479149	0.1656620573980818	0.01018919714581713	0.01530853292412912	0.01964186519299465	0.05230632799373317	0.001057908337219284	0.1392491897140209	0.001749181574716782	0.02774480480859273	0.001055090637203714	0.05772027405835064	0.001001998971063855	0.05195748216848375	0.001001276098496729	0.08292475332270699	0.002053079921501689	0.00779250262327977	0.0808226881873657	0.08578481063775509	0.439458168937896	0.3982628318606707	0.001007102844732189	0.0186742273345807	0.04567335623665132	0.0588025243707626	0.001023128824710635	0.01302252017521116	0.001011732807069278	0.004356994469926565	0.001016644459294268	0.008046059890708267	0.001018298853527826	0.03048854127603805	0.001012105712963016	0.08129202916276901	0.05631288352117168	0.05746827793003538	0.00100394236884447	0.005427641372840113	0.001026016582858748	0.01517422906842689	0.001007796860732314	0.01836762583708791	0.00100626257421363	0.001937461069379521	0.002373492035411909	0.01998998953822772	0.1429709662755833	0.1612308073039408	0.001011713678919984	0.03905917136492117	0.001040382974847903	0.00285699820186316	0.001034731547809485	0.007630320094776259	0.001001021091960101	0.009201133850644749	0.335259659997559	0.3411749433175719	0.2120588332703021	0.2000435041732819	0.07092496838854845	0.08431899717716707	0.001001923653608648	0.02485327876436142	0.1054911073401904	0.09023007471018325	0.09780305522339401	0.0754242846779203	0.0826203048827335	0.05444481480060119	0.0931527153423192	0.08439375988821401	0.1105310669807722	0.08459256391634576	0.01734337445713626	0.01707683336504729	0.01778812779954158	0.005338211947005184	0.1526714151328394	0.1261975217650703	0.06334225652439064	0.07174928565084758	0.1192028516152825	0.09512354153309314	0.003841007742301163	0.01063957588853992	0.00103964174049921	0.04057672790981549	0.002320723412752832	0.1660041888769458	0.01057598111197592	0.03554535516353429	0.001169696249142551	0.05213521139596941	0.01188462175377272	0.01834943253822269	0.004086398768439239	0.01168764957038672	0.001001222640080092	0.008380102833235384	0.001002277182029096	0.01445330312789575	0.001009687314253777	0.01894616783719836	0.1034045013210542	0.09626303870439773	0.05930124057923448	0.05742482111051386	0.04692642670264908	0.08012814220488051	0.08894633978780157	0.09029590709690674	0.05150025825134914	0.04957030495262962	0.001293426019357814	0.03495724894992476	0.001103674755501204	0.08569799875712636	0.05887655589818336	0.05077785012148351	0.001071329722017724	0.007420635544270495	0.04084645349470999	0.01252242328743121	0.03031387951309682	0.04502403908872506	0.03919819653399969	0.04888862036890432	0.001347242264918349	0.01951783715886227	0.001556031615601872	0.1169638135756955	0.06941167061891962	0.08843666703944893	0.011223681978406	0.001386591346497974	0.04711044957106628	0.04088690261654303	0.001117296570450439	0.006503565737792312	0.04508017106324891	0.06077611640984128	0.1396326438926514	0.1132782355211729	0.0263795440295612	0.03945001212627763	0.0682901808161287	0.1047514173302481	0.001002525775239686	0.03475833972978373	0.001000895916128037	0.02689163285091978	0.001001720253316875	0.01804008252388786	0.02101342949234141	-0.01135325469540474	-0.01450790850673554	0.01569581203331692	-0.01940902068354343	-0.04092086164176344	-0.01657979929392228	-0.00777206143881717	0.001004119931481772	0.001002783471166977	0.001000987044481308	0.001002879433381094	0.001010875293857069	0.1261825016980303	0.1744374104832183	0.004888590352616491	0.0281933318826387	0.001057794358353181	0.001237535553299931	0.001052962925501505	0.001002242817042452	0.001001450733179856	0.001001091683826954	0.04237954870322411	0.4318754307379744	0.001006488132543413	0.06876764894927587	0.00103953385662326	0.001009506358292863	0.001016019877904271	0.001013742239497509	0.001010986428266201	0.05149504936107854	0.001003083763910107	0.001033096848057879	0.001010823175765985	0.00100414653197949	0.003996940412879449	0.1520939486745173	0.001013631915790253	0.001007106937465374	0.001014175745284938	0.001001109915985711	0.3769046725812331	0.1932597590436535	0.06626219512288445	0.001001423471683164	0.08877322124209679	0.08181689269059507	0.0697874962006127	0.0910847225538369	0.09973195686633071	0.026481649492048	0.02607448424841396	0.1591322724426807	0.07072928792185816	0.126296158577554	0.00100655691090789	0.001063931653536019	0.001195841405057392	0.008127949902666971	0.001054557422801959	0.01289351131807221	0.003666294885246432	0.001001468391389294	0.001002201928746646	0.001006200180141803	0.1063939959567521	0.04503791866232321	0.02413740815418305	0.09099780691050147	0.05338910557878742	0.001013168648524516	0.001008697165320565	0.04061478807413536	0.001019385910944615	0.03978262257965479	0.02559206597062456	0.04754231109492724	0.001709123810583131	0.001010051926654028	0.06281207212305853	0.01583656590196906	0.05897145517805565	0.001000494850313625	0.0142871365056608	0.1385399013728704	0.03527553620163778	0.05545942612754007	0.001002777679914889	0.001000984209170867	0.001001874243326039	0.02312589822244277	-0.01282356204624248	-0.01424749750203994	0.01719461147550184	-0.01581960729971715	-0.0370084547816007	-0.01546286460179391	-0.007166859542896752	-6.480380645543395	-5.14974731900602	-0.02939351809439093	0.03226414496680728	-0.02130870830687968	0.007174355250795568	0.08557307796653928	-0.2125424752943897	-0.3876998115859142	-0.2923057988063437	0.5583377996083941	0.002319111627548447	-0.01994006484039758	0.02433703693118694	0.2330740663963945	0.3999529077366652	-0.07574427855125263	-1.825523130556136	-0.7045236585205689	0.004787788000849441	1.422417313340974	0.04944660533076297	0.004878028994726574	-0.008671771444356489	0.06662488158864577	0.06188038948648266	-0.2465621183378393	-0.03087632016110761	0.05106129391616056	0.02481963616299869	0.08673015690669268	0.1104854859758019	0.1695863500014663	0.0549482080454962	0.002164082563378192	-0.00832065831721868	0.0163922599670523	1.536292170169638	-0.6012389240671675	-0.1815902861183798	-0.009918263871135577	-0.8057688534889438	-0.7054339565926419	-0.5086529958078013	-0.2115356598029632	-0.5268524036506765	0.4073392332268539	0.2019186219696947	0.922703060874899	0.1389650533974373	0.03454456870691617	-0.1718944746133478	-0.03579227274417091	-0.4224740007669235	-0.1787115681982658	0.1305545796818396	0.1671667708780907	0.05863412063340941	0.02969407460701781	0.1064465272469974	0.2089209306540214	0.3487934754319995	-0.7103847017067475	-1.350178093580859	-0.2661675370636264	-0.00318270194541159	-0.4172366485452395	-0.1911257240387891	-0.5632725115077286	0.03610320696678458	0.006217484033662954	-0.311119177490282	0.4767462132696115	0.02565416434383227	-0.363555236477255	-0.2932443885573314	0.05198002511153992	0.6969134461998164	0.07216131452336939	-1.835990665725875	-0.247869925318979	0.582714374061391	-0.8727696033755254	0.02082019776567872	0.01113195820642901	0.003452273995353091	7.957130062003569e-14	-2.479563079258847e-14
0.21	0.0008506073216208919	-0.0578217355195525	0.08018876375145637	0.4966680865212535	0.9343787430400505	0.007005923851647202	0.20402279808892	-0.07795338735722489	0.02960491390390065	0.1622125132848505	0.08884559778172005	-0.127839160718521	0.006768785782311532	0.07523522879722049	-0.1155361718872788	1.12917299718242	0.2051953509415299	-1.129172997182439	-0.2051953509415453	-0.2598315746789283	-0.07316373083195002	0.01680360444535614	-0.124034306341092	-0.09831005042046161	-0.04732206556467601	-0.05448323996057443	0.09492813608164742	0.5841080490563496	0.6830283564272739	0.06943377963675709	-0.01068025142063719	0.194625253302385	0.01170305943633894	-0.2238449508040598	0.3420679416222353	-0.140235887423613	1.300864356879605	0.1534645940921152	0.04024104556167071	3.376110823600778	0.7587910419147423	-0.1065201359199254	-2.068070862921986	-0.1007296625302604	0.2731815624378414	-0.007723311021210126	-0.4019825796885989	0.04716939991868133	0.1076464153092771	-1.422531336956006	-0.1076464153092729	1.422531336956021	1.469927363144206	-0.2448660957189726	-0.0744562636611152	-1.401741543693433	0.3533414326866464	0.05819398040294161	2.977923878384617	0.6262815295715281	1.129406606297872	-1.467038932148215	-0.9193393408165694	-0.1114366638375162	-2.899487024518556	0.05138284889235167	0.001004516012853954	0.01355647437073503	0.001002914651062069	0.01251341737310171	0.001009893686862887	0.003578081498176905	0.001007354743443654	0.002867734743370295	0.00101059866932736	0.04483735910077693	0.1293588413578146	0.1363122745601778	0.1807182098332091	0.1621242510730552	0.007437234432174135	0.01298799602995988	0.02299388276384412	0.05602689888607557	0.001057622230464165	0.139289531946651	0.001503148907298311	0.02763139511096651	0.001054950113680486	0.05797867898870664	0.001002177673905183	0.05431253988396173	0.001001402234546732	0.08695027392245611	0.001538330563745675	0.007232465090512266	0.05923390380598427	0.06752482519233045	0.435802613377501	0.3915038706111951	0.00100677954982133	0.01885975279180745	0.05995449171204864	0.07326784997801022	0.003248453631879198	0.01558943007692794	0.001010500285563161	0.004619877153385719	0.00101629470860509	0.008185090331701629	0.001016066105304169	0.03052309866224964	0.001011658182719614	0.0815614518262044	0.05380158430080444	0.05511193769683202	0.001003421570861528	0.005184434922964269	0.001032912656141182	0.01567518139367485	0.001011866035327935	0.0186289015775066	0.001005163361350239	0.002108128889787246	0.003358996031969616	0.02101106007831678	0.1479282896389034	0.1632211578123077	0.001014085264697682	0.0396052424402561	0.001023838849210218	0.002817368380591027	0.001024129892194115	0.007560147300234354	0.001001077838167963	0.009365885951760706	0.3510099771239031	0.3554330783801832	0.2041674614166987	0.1944251259624669	0.06855835921641093	0.08257411216723526	0.001001659173353335	0.0248153927074094	0.09658896788419341	0.08233640639496025	0.08917050384639494	0.06851298656127067	0.07546587110226068	0.04945084758092604	0.09207257859918948	0.08242488452911341	0.1051890290410803	0.07959331208849359	0.02259076877535795	0.02084253739051949	0.02292277385916775	0.007555546513051614	0.1544426067431285	0.1346732819942816	0.06784927278664714	0.07398584032443392	0.1223985649747399	0.09609342718351846	0.002458069667198505	0.009400319092364119	0.001058167607591513	0.04023231864222727	0.00175823973622018	0.1619750014039635	0.008482809159990322	0.03334645004817102	0.001112565834341868	0.05305434013688699	0.01158812378555429	0.01910295272009606	0.003534479303103741	0.01203334833289558	0.001001388199288206	0.008709502390554538	0.001002235483778252	0.01541532786815573	0.001007959054227825	0.01991063744883732	0.104018865510126	0.0992418821080282	0.05189610447494022	0.05097901801245386	0.03367069114338294	0.06725394348630198	0.08792118458013001	0.08635499776536044	0.0522126757836411	0.04936787541493558	0.00115652609302879	0.03455707599457306	0.001057604976814995	0.08574522633853029	0.05157673134740579	0.04723804670126311	0.001044898899273696	0.007804387726587389	0.04048886426192005	0.01277057029845954	0.02751670001586491	0.04210495446674755	0.04158157333648475	0.05093781896178398	0.001623799754771333	0.01978091168237889	0.001288687686598561	0.1129134998781095	0.06536752153151554	0.08528414533680688	0.01460389711218531	0.002035248556889182	0.05283851067706598	0.04706793056982019	0.00106007946877113	0.006929242554381756	0.02931065595337394	0.04406350708334953	0.1386982474779086	0.1111366655334427	0.03067528066821046	0.0441085832412997	0.05904710873461918	0.09509453468553307	0.001002719746622229	0.0347930852590891	0.001000963404619663	0.02688262868697544	0.001001842157824991	0.01799377884330926	0.02258837690833076	-0.01243954093487705	-0.01417029718045005	0.01715547506214462	-0.0157981494906484	-0.03677661668818894	-0.01448683075248028	-0.005156598594614146	0.001004246366808509	0.001002908142667927	0.001001006842453937	0.001002900185095126	0.001012128937961405	0.1270142355457517	0.1725534683518251	0.004150973385431172	0.02548209194588873	0.001056926984696271	0.001254078593750217	0.00105636144982685	0.001002465874405076	0.001001603527953376	0.001000872531721764	0.02170121825050066	0.423931054670338	0.001006405000847989	0.08505810033504564	0.009412978985589801	0.001008973301047101	0.001015855300623636	0.001013742533671837	0.001011366709147467	0.04999154431869354	0.001002706844885832	0.001046006588629189	0.001020566143907871	0.001003911884762891	0.004725450900418746	0.1585985344498121	0.001019025141664749	0.001006207714477839	0.001012182322434245	0.001001159716062227	0.3887715926027269	0.1881489553104304	0.06484327090621315	0.001001350487123917	0.08009779476642187	0.07339830159534946	0.06270451414251689	0.09016595067617986	0.09573370655304776	0.03007349038213326	0.03082064443255749	0.155528787997336	0.07608037422407676	0.1277458437402	0.001006912857404431	0.00108888823329303	0.001149107840223827	0.004633305714014068	0.001051829893699698	0.00988625773065728	0.002351302836829838	0.00100163841568602	0.001002183764964939	0.001006126859960589	0.1035687429643157	0.04067019813267582	0.01259738604584929	0.08265860030255764	0.05282857214269845	0.001014580643369443	0.001010450015584673	0.04409944533607273	0.00101569600112351	0.0403045181976489	0.02322021409127836	0.04171045701765843	0.002083898248436494	0.001009975951528755	0.05790384684777598	0.02034479342532048	0.0605602020168472	0.001000531827671252	0.007661719238679717	0.1361722136361004	0.03584351696168615	0.04028167182289163	0.001003043381446101	0.001001075458217417	0.001002049209105506	0.02373330727303051	-0.01321861028525696	-0.01377092559689262	0.01858382896028642	-0.0121701120504984	-0.03244690125988452	-0.01161303513158716	-0.0009329269917856148	-6.142754131794771	-5.119379911156677	0.0822789030347891	0.06490422657531424	0.01452075687763718	-0.005710025626701087	0.08786446728381264	-0.1438076363852868	-0.3224168259912264	-0.1813428125870103	0.2057741153793082	0.006281340678362914	-0.003011513605573478	0.0277296594477335	0.2378788249445045	0.4050051956705131	-0.04096463322949549	-1.830081951079037	-0.6299224016054876	0.02576464382406358	1.468394700248847	0.441405584237527	0.03815304738375112	0.02518667494849724	-0.03318816384716617	0.001992808913301043	-0.2242638178091348	-0.01710073558170115	0.04983946763052038	0.02660708386583218	-0.01652163156815321	0.09468188833625989	0.2295151622500344	0.05411977443490684	-0.006998455242236984	-0.006112331638340632	0.01655620580975708	1.322061572502802	-0.5259635305153606	-0.16229663191797	0.006006755851930814	-0.7729482281650262	-0.6769823578624549	-0.4904294849485961	-0.1838334080842095	-0.4730738311110904	0.3471599840217426	0.2442696253118855	0.7656594295647731	0.2932858931928045	0.1457773890151996	-0.08500368884001741	-0.03294940148993478	-0.3811367007905069	-0.2568792483054173	0.06640445018493071	-0.008248506218851082	0.01260546443308326	0.03463248385971084	0.09240839297680803	0.04169465094267083	0.24563207083525	-0.5846227104706389	-1.229725775595673	-0.5099307973292621	-0.03783922661332868	0.1688151749133186	0.1257220943588961	-0.1758102227132426	0.04077008491426742	0.04361039097781796	-0.2767617256407901	-0.02552364086312331	0.02789811034723959	-0.4429303570999903	-0.3383909414960829	0.07903724651210327	0.544428860953777	0.02708978694154054	-1.488787601134477	-0.1849011415950207	0.3550187527981032	-1.059701496030709	-0.01283486395300132	-0.01233498063592173	-0.01215809792969329	9.88810280244487e-14	-5.059603903108719e-14
0.22	-0.001616728230679286	-0.05415020707989035	0.07810058995819182	0.509600918924677	0.935797207795556	0.00742187557224078	0.2373719284733469	-0.07022741559796815	0.0273312001611166	0.141840994158973	0.08766135938700208	-0.123898995522626	0.006663693035793555	0.07100447044804677	-0.1142966951652806	1.126984576604679	0.1908966133928008	-1.126984576604683	-0.1908966133928064	-0.2449175043625233	-0.07572632445256594	0.01605123812369044	-0.1381266385482252	-0.09477940553024997	-0.04662272964661559	-0.02581868552588459	0.1008838543983357	0.5958135855601017	0.6691552376147044	0.06288967517354291	-0.01252363940928727	0.1672062740310089	0.01245647235500533	-0.2708442231720379	0.3876623495845803	-0.2756487379230305	1.285899892277501	0.1294994159913608	0.04263530952837333	3.294192295947766	0.7818907372201037	-0.3405187471552835	-2.001283635282145	-0.1331920694382011	0.5164470185804201	-0.01081102041417574	-0.4381816443364716	0.1982332514065658	-0.5405061114430182	-1.430540842443034	0.5405061114430182	1.430540842443034	1.511452690843431	-0.269203839443594	-0.07622021821415582	-1.421406182042759	0.3526529008613487	0.08214681817055829	2.753069921196818	0.5682848729567568	1.213156267398622	-1.290862077951737	-0.40561739758355	-0.262350697807539	-2.582549728327469	0.100094571517459	0.001004421948572391	0.01401168058376135	0.001002946454547108	0.01306022708703053	0.001005631665646354	0.003607571351296108	0.00100522142413326	0.00285243937110924	0.001011684749400332	0.04571968190776898	0.1286096570989765	0.135150248222961	0.1772595050685208	0.1591626134268267	0.005668489838819096	0.01149085202134413	0.02341767001279167	0.05682176503180154	0.001057045366708458	0.1393854566431524	0.001388247209321134	0.02767918175806619	0.001056579805127209	0.05828258145336718	0.001002378565271733	0.0567138856322867	0.001001541706734214	0.09102193690523085	0.001280289562571384	0.006879181854261293	0.03728591568596611	0.04911101176469365	0.4307932748650811	0.3860113076240039	0.001006576396430147	0.0190584670191398	0.07480311465554122	0.08812535621862204	0.008507061362367112	0.02140003604416865	0.001009617667005183	0.004929146211453733	0.001016037591135087	0.008323969696334912	0.001014950403903585	0.03035528280861903	0.001011624755545019	0.08153165865476644	0.05173953105283874	0.05299184378370826	0.001002972748732783	0.005098911345822071	0.00104281677230841	0.01618522435118728	0.001018773434587641	0.01888319895361328	0.001004496645650808	0.002328527661762564	0.004214794550221538	0.02190269263434142	0.1534678411643836	0.1658417387604572	0.001017968392344553	0.04013864220210565	0.0010151203819217	0.002778860928512518	0.00101783417141482	0.007500104841172013	0.0010011311095329	0.00953221887790376	0.3653224239559984	0.367750709370625	0.1972521868022561	0.1894536973145971	0.06660488892762249	0.08117486621780794	0.001001490489684977	0.02504672794910615	0.08766825857044354	0.07477144177468721	0.08051934433461011	0.06188150369814369	0.06826331460398337	0.04463044436518987	0.09105997717068007	0.08068521180526632	0.1003744788844565	0.07512956991028552	0.02699742139352933	0.02404720128844076	0.02782445442490588	0.01027803113484965	0.1540897908728809	0.1413749192483844	0.07269799358799386	0.07731380375215427	0.1248647882467109	0.09776598586613221	0.001762162480623611	0.00875856602616833	0.001079909338795396	0.03992054346391451	0.001452880549722035	0.1584259907219286	0.005687733416772245	0.03049157432887648	0.001082639636601904	0.05372596603333636	0.009960048872332683	0.01834874697957285	0.002601663489215459	0.01198175551037201	0.001001555992293029	0.009041685450903642	0.001002205558552428	0.01643047043040159	0.00100705867142916	0.02093449404110864	0.103182242736484	0.1011488174319967	0.04579577620066745	0.0456154310497103	0.02092161622357042	0.05543234418546256	0.08372704174567501	0.08033896178869615	0.05234358910542888	0.04880280000007421	0.001088766782053917	0.03496581479802371	0.00103545271865051	0.08671545772564297	0.04913028903455734	0.04663920466377134	0.001029842235732896	0.008238494350795926	0.04054033528981519	0.01339860056317282	0.02490860524088831	0.03940752500094629	0.04013438593482459	0.04920580462719433	0.001949262066401755	0.02009454678779881	0.001154857910066498	0.1081767493523376	0.06090941193925382	0.08164622841908074	0.01851016547376724	0.002993052867615355	0.05663398364664312	0.05187821416569587	0.001031495525569598	0.007327676239624337	0.01749971211645567	0.03135523635592793	0.137185542738745	0.1094910713019069	0.03317914168223836	0.04667076525933438	0.04694869965777194	0.08353549600019755	0.001002949601317462	0.03452236700990557	0.001001042779446943	0.02665688944538418	0.001001990606496752	0.01780801880900552	0.0235182987473857	-0.01306500184071091	-0.01374004546825669	0.0185681743949435	-0.01216152892687091	-0.03235416602251989	-0.01122262159186171	-0.0001288226124728218	0.001004372802134168	0.001003032814168373	0.001001026640438853	0.001002920936811779	0.001013382582065431	0.127845969393473	0.170669526220432	0.003413356418262301	0.02277085200913549	0.001056059611039509	0.001270621634202011	0.001059759974152459	0.001002688931767095	0.001001756322726552	0.001000653379619902	0.00102288779778165	0.4159866786027005	0.001006321869152376	0.1013485517208155	0.0177864241145612	0.001008440243799896	0.001015690723342437	0.001013742827845324	0.001011746990031458	0.04848803927630881	0.001002329925861502	0.001058916329204585	0.001030309112057031	0.001003677237546618	0.005453961387955814	0.165103120225107	0.001024418367544318	0.001005308491490466	0.001010188899580435	0.00100120951613861	0.4006385126242206	0.1830381515772072	0.06342434668954172	0.001001277502563272	0.071422368290747	0.06497971050010364	0.05562153208442108	0.08924717879852388	0.09173545623976545	0.03366533127222997	0.0355668046167015	0.1519253035519906	0.08143146052629513	0.1291955289028459	0.001007268803890919	0.001113844813044268	0.001102374275390801	0.001138661525359729	0.001049102364599298	0.006879004143242677	0.001036310788410703	0.001001808439985131	0.001002165601185722	0.001006053539776629	0.1007434899718803	0.03630247760302649	0.001057363937495084	0.0743193936946154	0.05226803870661011	0.00101599263820807	0.001012202865852239	0.04758410259801048	0.001012006091307753	0.04082641381564303	0.02084836221192809	0.03587860294040437	0.002458672686288108	0.00100989997640367	0.05299562157249579	0.02485302094867186	0.06214894885563776	0.001000568805035836	0.001036301971695608	0.1338045258993305	0.03641149772173378	0.02510391751825556	0.001003309082975224	0.00100116670725808	0.001002224174881727	0.02434071632361841	-0.01361365852427175	-0.01329435369174536	0.01997304644507081	-0.008520616801279551	-0.02788534773816887	-0.007763205661380481	0.005301005559325832	-5.826873848033093	-4.975592115868538	-0.0282754572962106	0.03384039782838275	-0.02041738783864102	0.006900022709831244	0.088288941612581	-0.09130259777733744	-0.2724660758263145	-0.1276272216699316	-0.02680314970512549	0.01343560439835885	0.01229920410571021	0.03343654378202719	0.2423316729668194	0.4091813843387	-0.03439341923970868	-1.856288727056204	-0.4512440060553005	0.007425542070538061	1.500853440023322	0.6981858184077606	0.01415530392835139	-0.008701986661836915	0.02615023357183462	0.002037222458171486	-0.1993128543250552	0.000660254380849734	0.05287942039284035	0.02342396333454486	0.09667634708104418	0.08459788951230762	0.2956324379577486	0.0524139453728226	0.002388556399540923	-0.006294591213015286	0.01670842497175398	1.148191355736387	-0.4718490114768787	-0.1124624740157816	0.04392599588653678	-0.7400281144998633	-0.6494709058905711	-0.4739401950211586	-0.1656951327431043	-0.4197504737225312	0.295131207710668	0.3029486331408713	0.5678784658647	0.3572468042277088	0.1750791751449842	-0.0523937287452079	-0.02926545507548988	-0.3264386425763248	-0.3099056889732102	0.08105401078969603	-0.1343784135968737	-0.02082419636883238	0.03025077525498242	0.1170700915985767	0.2207983267465755	0.134411859510687	-0.4939414746547683	-1.1396582098455	-0.6811928660788016	-0.07571187736648331	-0.2554542966764136	-0.006524962843228004	0.02491976504827706	0.04617409533465445	0.0821941347785141	-0.2667881462847436	-0.2794963723280922	0.03576628294728672	-0.5008426021321758	-0.3903234315666129	0.1138094451742698	0.4227645747327449	0.06671268826018389	-1.035122945911535	-0.1486747740789726	0.1634365546592603	-1.253200811511845	-0.04027255791706155	-0.03221505732353636	-0.02443899674128098	1.449420896057723e-13	-7.83138984033013e-14
0.23	-0.004599396165179848	-0.05019525636660601	0.07477072852101134	0.522389694998811	0.9369534956016203	0.007847456138735522	0.2699275548369228	-0.06241477065568506	0.02301548842275217	0.1222877451405369	0.08626570554393677	-0.1175659414496135	0.006620668109518417	0.0666295563627531	-0.1116858784579735	1.118461509166916	0.1767044736047009	-1.11846150916693	-0.1767044736047234	-0.2296317522538442	-0.07858101434799401	0.01527204087254856	-0.1525943125275768	-0.09126165193296829	-0.04566233861340256	0.000942067952343552	0.1063536364200121	0.6083920193563586	0.6576409359774135	0.06061725393008206	-0.01598061632679267	0.1426017785571398	0.01375293329738392	-0.3237488819473577	0.3994047855966928	-0.3845276006857946	1.272120009720254	0.1014539662833392	0.04184488491512697	3.212909534895999	0.7788027344548438	-0.5106834240445938	-1.909935562762074	-0.1442198461658887	0.7414132023594602	0.001384821363200329	-0.4315755792827541	0.3176658119288679	-1.161744793613331	-1.404165877945687	1.161744793613304	1.404165877945704	1.545243689335836	-0.3023713124040157	-0.08021720738129139	-1.473918184619878	0.351062014480044	0.1106891557923901	2.604738269008533	0.5300568557541614	1.301241904103942	-1.00421838263049	-0.07749565433488011	-0.4252239240764366	-2.337242207681851	0.1594194459344851	0.001004475542790034	0.01443876285143274	0.001003066509787484	0.01358200219821446	0.001003400844029895	0.003629781710188773	0.001004057185011306	0.002848223323726865	0.001013295155878618	0.04659363680866896	0.1295668064716552	0.1346594044126825	0.1745659175394095	0.1566269200068608	0.004878271843145016	0.0108125345511738	0.02109413483546782	0.05495711664633924	0.001055874933804379	0.1395487078004624	0.001309794978787312	0.02781783402409765	0.001055348747400733	0.05864473027402286	0.001002601414968596	0.05915470631293637	0.001001697039376668	0.09512501894024332	0.001143287247707315	0.006635242027780753	0.02042819470104445	0.03435424728144813	0.4249166213586021	0.382593268596629	0.001006446825240376	0.01925594815009886	0.09024719780424077	0.1033435736981744	0.0151671983481353	0.02878966931600332	0.001008927345762388	0.005248101081712891	0.001015933624983466	0.00844969612872829	0.001014684536901251	0.03008538558167471	0.001012006183059902	0.08122888250991252	0.05045832645837641	0.05137895401070457	0.001002584035009474	0.005155917713933095	0.001057341453295712	0.01669798926123749	0.00150474309631916	0.0196064446908679	0.001003998588509451	0.002590298258800277	0.004249217218067603	0.02197093638196385	0.159436350352555	0.1691083572181385	0.001026005063286058	0.04065412872025154	0.001010160595750468	0.002752702941176069	0.001013789045537559	0.007446870424829218	0.001001174957831197	0.009704593328460081	0.3786293613785345	0.3786494274246491	0.1904128583822551	0.1847258536998801	0.06298976051984888	0.07961281615146616	0.001001369637509754	0.02553511480281201	0.07876131560681107	0.06750284824955953	0.07190246451524121	0.05550645387898845	0.06105278636094728	0.0399713754625267	0.08916706233691471	0.07856733312915712	0.09525867594387703	0.07085013267234597	0.02972483584959696	0.02612762185298954	0.03205968844790737	0.01348038095503398	0.151469760336102	0.1459007071665431	0.07842899456024373	0.08106605710157157	0.1281454440186387	0.09960156686714033	0.001392482668565289	0.008403182962526233	0.001093212504942112	0.03967589846964299	0.001276587582501236	0.1552858091746731	0.003474827197666549	0.02811230943904394	0.00106519731676494	0.05430085101860349	0.007705276439175868	0.01685113787983702	0.001832197328210061	0.01217598806579853	0.001001729589217792	0.009376674223666401	0.00100223519628736	0.01750172107203006	0.00100661860280092	0.02203933687084354	0.1005485937829324	0.101617332571922	0.04078495427981658	0.04112467099529286	0.01146525616764427	0.04655367274978812	0.07691734540066762	0.07310656080359926	0.05160671110021241	0.04769239098635038	0.001053541184114862	0.03534781881712457	0.001024387479651272	0.08806122781155847	0.04890520735201873	0.04696169643625194	0.001021042832245647	0.008731830008179129	0.04162998290176494	0.01460553707371283	0.02233434863843324	0.03678753994118347	0.03539838916601601	0.04461417612816112	0.002015907509284414	0.02015731483770041	0.001084181041356172	0.1028538424256688	0.05620495933407003	0.07766257607585217	0.02275091309740266	0.004396730052028974	0.05832229595413189	0.05510774677629589	0.001016350613886093	0.007814785382126432	0.009632681393607753	0.02302045718795918	0.1375871717408172	0.1083272265129096	0.03516038533489577	0.04819601620107242	0.03400720835151058	0.07161210346517263	0.001003234755798328	0.03395991609674932	0.001001140950212227	0.02622251643590338	0.001002179628965228	0.01748833564700157	0.02377006244508081	-0.01318281063257754	-0.01328733163828014	0.01966840377868712	-0.009423991972380544	-0.02850857071318492	-0.007970797007601388	0.00459571097299066	0.001004665432897436	0.001003325664677787	0.001001123792579545	0.001002781827043706	0.001016315092129306	0.1337373190946818	0.1697240819876911	0.004575050637396568	0.01484529410095507	0.001053469845695693	0.00119202306608321	0.001049251033091347	0.001002955499084211	0.001001945299465077	0.001000545584801752	0.001012590814265437	0.40835758250092	0.001006303618750954	0.1190658289712398	0.02626591565606151	0.001008013236848185	0.001015939407883169	0.001014970481084978	0.001012958299109298	0.0492288934408121	0.001002052250486256	0.00108391840693259	0.002840791318876783	0.001003313623842922	0.00329490157854966	0.1720920015315031	0.001042788404700002	0.001004736932784525	0.001009063374134305	0.001001229958171025	0.4118759688380624	0.1752235644000639	0.05404104947666197	0.001001215415371072	0.06286100330752183	0.0567607053250633	0.04862307886614128	0.08428743216321696	0.08505381654474688	0.03213154630129284	0.03807991969689942	0.1433829027286398	0.08984402579045385	0.1363270861998451	0.00100658260722457	0.001101320855322372	0.001084825280669756	0.001140548360423775	0.00104529611388804	0.003945923774528209	0.001020268907406952	0.001001996382354375	0.001002351018415705	0.001006251238486797	0.09348494882505219	0.03347231528008109	0.001035825388952677	0.06229744883327912	0.04935563159320076	0.001017617883817916	0.001013436180694265	0.04952822174390221	0.001011782043350722	0.04472444164184541	0.01823280053202088	0.02464281311259757	0.001769558394507809	0.001011184320305247	0.04800264198357983	0.0297111757953547	0.05894490012656856	0.001000604903391639	0.001054934832818463	0.1420287442949193	0.03836970163786863	0.01307674386034093	0.001003719698275995	0.0010013077590922	0.001002505082291975	0.0235653030399456	-0.01295594111108877	-0.01282900016553138	0.02052491902932373	-0.007409155154771385	-0.02516155378386252	-0.004885045500317675	0.008756008889386074	-5.528130790546093	-4.732431343485889	0.07814805800457042	0.06141081548895715	0.01353510085481202	-0.004369753011876663	0.08638654489210111	-0.001882389085958457	-0.2372826030701244	-0.01724270843668108	-0.3339977327970998	0.01956763661429648	0.01550885252430521	0.03898762529697238	0.2461412606247055	0.411992586427754	-0.01780540386809867	-1.121423457420912	-0.255080794180594	0.02595388190430769	1.544530125368523	0.7786210504065617	0.04069498354174727	0.02316054920562438	-0.05775034046464728	-0.05339043682296415	-0.1239247951997038	0.009801284284419485	0.05038777068433742	0.1131181795634577	-0.009697505158814417	-0.0596758078717561	0.358802145544797	0.05065205677024944	-0.00532438253958574	-0.004773258410650002	0.01787233761062651	1.042179156431755	-0.4854453832983023	-0.2235184277857526	0.05601191003113713	-0.7152267435684001	-0.6267841504885272	-0.4586993706615624	-0.2550453877202227	-0.436629874241388	0.1279214014588128	0.3385729819156884	0.3346200674056036	0.3936725604994059	0.1982868697196278	-0.02285775924648072	-0.02040669441305416	-0.2990488776268325	-0.1710366318421461	0.04357199687550298	-0.1668339561479657	0.05612922713757134	0.03507294529743808	0.1031965239347524	0.05618186266264201	-0.04322189171623631	-0.4057416873603764	-0.6649218970603684	-0.7682836478943934	-0.1452739670335775	0.1953044681185855	0.2159094983144579	0.03942447329640806	0.05274129820146275	0.1601249845660134	-0.2593851763262432	-0.6201401936051926	-0.01784209144397218	-0.559797372738972	-0.4072990399177411	0.1697509538492239	0.2247332221309481	0.04008495101667333	-0.6384841056137537	-0.06706671639237811	0.1486431826833893	-1.146136642328611	-0.07136595195166705	-0.05422940709019806	-0.03907185114022477	6.428206614640891e-14	-1.155832805646039e-13
0.24	-0.008052896234344945	-0.0462405715178015	0.07052595692140887	0.5350486128626946	0.9378202035433983	0.00824605489343691	0.3015496503339987	-0.05468807124439513	0.01735633520971675	0.1036308950162491	0.08481133952401181	-0.1092457433486181	0.006674965186555983	0.062477470730945	-0.1080686644887413	1.103796932382327	0.1628877205786086	-1.103796932382328	-0.1628877205786184	-0.2140217114069419	-0.08178649415592892	0.0144349344687139	-0.1676407936565096	-0.08775488132320233	-0.04439379118445454	0.02638922974544088	0.1115726980009096	0.6218126518871996	0.6492264672995559	0.06076718602217383	-0.02095170265826621	0.1204835730526357	0.01564929785322221	-0.3650106501108047	0.3876091766796247	-0.4586307704070341	1.259928250227411	0.07158344317199712	0.03723894716968613	3.107486122655697	0.764701631030237	-0.6092070420755207	-1.822003856448132	-0.1449345048046081	0.9138758241746476	0.008653380189778799	-0.3936159536613315	0.3995127038123199	-1.768807980808121	-1.355463490042298	1.768807980808121	1.355463490042299	1.57631043848782	-0.3393618219450635	-0.08780204875265749	-1.537167611959039	0.3504563033580096	0.1437780973175128	2.490351584165345	0.5181407848052338	1.381596014315451	-0.6708954860646691	0.07885326950940638	-0.5651725805875927	-2.085291734454314	0.2200752942097076	0.001004648716047846	0.01486376468821342	0.001003273006620884	0.01410636721864113	0.001002334589942408	0.003651786194468316	0.00100340576669611	0.002832513894367404	0.001015566937645957	0.04744510293202741	0.1325261495423132	0.1352122759451143	0.172538327965885	0.1543647614673641	0.005055904164885084	0.01096186913094129	0.01604613482569915	0.05038438626778884	0.001053994533986325	0.1397838695664102	0.001231257608156367	0.02799091087699284	0.001049476816865598	0.05906222205815885	0.001002846134543952	0.06164288679402272	0.001001869202601116	0.09927293990902167	0.001074718404574953	0.006454856620808001	0.01127720985383234	0.02615535685905322	0.418468305925673	0.3804553518452324	0.001006372942526035	0.01945520861337173	0.1063085952755535	0.1190507601156886	0.02262368590961067	0.03695006134090689	0.001008368747177391	0.00556423215079756	0.001016006070631255	0.008573446202298631	0.001015165792752595	0.02964786276881105	0.001012802751706529	0.08064789020977664	0.05010010063976462	0.05050015398121127	0.001002250868638869	0.005276142332368705	0.001077106367088332	0.01720726394634891	0.002651261017573815	0.02098342245401179	0.001003567786400823	0.002827072007564902	0.003191862378495255	0.0209346431227692	0.1657606088563268	0.1730399995106405	0.001039210582351782	0.04115105730789356	0.001007395965314959	0.002718288704271684	0.00101120440482407	0.007396220346042702	0.001001207097017961	0.009891783079537638	0.39116145547342	0.3888068305265199	0.1831512699470184	0.1795102762120049	0.05675046659927874	0.07623307989143051	0.001001278182919187	0.02621217685356849	0.06988428873404687	0.06043618384245871	0.06334588974763684	0.0493209188374153	0.05385367992520566	0.0354399412489522	0.08594425291875299	0.07564100834608192	0.08943253702069572	0.06638711441791295	0.03042042715762256	0.02674499924244678	0.03545340304686281	0.0170705237936604	0.1464878812329849	0.1480141395893503	0.08527576299217747	0.08519662885900539	0.1329760057825622	0.1018567201537787	0.001207036934824849	0.008217913334942954	0.001093597527370014	0.03949754656137509	0.001179614894533276	0.1524959889543464	0.002356895941162018	0.02696905483512994	0.001054575134692189	0.05479038618305294	0.005104674887169475	0.0149782568607353	0.001438090632430618	0.01303351044679993	0.001001910362661421	0.009709663677254248	0.001002342763130531	0.01861473065271365	0.00100649757720833	0.02317836376329367	0.09593797269973874	0.1002341183939064	0.03675004648786653	0.03746997427983421	0.006499137314328039	0.04155698985082897	0.0677273890373864	0.0649133624917374	0.04987351312177543	0.04591923982639379	0.001036746558165992	0.03614089151389446	0.001019474178906777	0.08983825805814664	0.04967444388447655	0.0474246118067357	0.001016532997312357	0.009298285555892448	0.04401859612126294	0.01661973659928646	0.01972807075348443	0.03417629526111283	0.0275428848804954	0.03717678343120468	0.001705080955754267	0.01984511661166458	0.001049489400930455	0.09705963010668311	0.05133251686175837	0.07348240756394912	0.02725407085458232	0.006444571187418372	0.05779532658416523	0.05640470410332996	0.001008799488152735	0.008316891475527475	0.005550910414162375	0.01845252988516306	0.1411308019459089	0.1084902863206056	0.03712398774228072	0.04978421989290328	0.02120353025548031	0.06031958421645763	0.001003582672510271	0.03311208142629384	0.001001260572441673	0.02558090405322709	0.0010024146172833	0.01703509747668325	0.02333704148853047	-0.01278360195441094	-0.01282619134414527	0.02040306196277026	-0.007770505223212031	-0.02541084297386842	-0.004968082038805888	0.008473891054852118	0.001004958063661033	0.001003618515187804	0.00100122094473125	0.001002642717275414	0.001019247602194007	0.1396286687958906	0.1687786377549503	0.005736744856548198	0.006919736192774906	0.001050880080351925	0.001113424497965958	0.001038742092030161	0.001003222066400746	0.001002134276203639	0.001000437789990055	0.001002293830762186	0.4007284863991416	0.001006285368349764	0.1367831062216639	0.03474540719756757	0.001007586229895063	0.001016188092424088	0.00101619813432215	0.00101416960819012	0.04996974760531531	0.001001774575111384	0.001108920484664335	0.004651273525698343	0.001002950010141915	0.00113584176914087	0.1790808828378995	0.001061158441861205	0.00100416537407793	0.001007937848685169	0.001001250400204378	0.4231134250519045	0.1674089772229205	0.04465775226378139	0.001001153328178352	0.05429963832429691	0.04854170015002244	0.04162462564786159	0.07932768552791124	0.07837217684972904	0.03059776133036397	0.04059303477709734	0.1348405019052879	0.09825659105461265	0.1434586434968441	0.001005896410547392	0.001088796897592349	0.001067276285948893	0.001142435195489057	0.001041489863177402	0.001012843405806667	0.001004227026400632	0.001002184324723887	0.001002536435647187	0.001006448937185063	0.08622640767822533	0.03064215295713326	0.001014286840406523	0.05027550397194544	0.04644322447979202	0.001019243129426341	0.001014669495538114	0.05147234088979469	0.001011557995397454	0.04862246946804771	0.01561723885210736	0.01340702328480565	0.001080444102721219	0.001012468664207877	0.04300966239466675	0.03456933064203713	0.05574085139749732	0.001000641001750633	0.001073567693932697	0.150252962690508	0.04032790555400306	0.001049570202440485	0.001004130313574544	0.001001448810920635	0.001002785989699053	0.0227898897562727	-0.01229822369790573	-0.01236364663931739	0.02107679161357677	-0.006297693508263072	-0.02243775982955606	-0.002006885339254899	0.01221101221944531	-5.23872070292586	-4.404530160003633	-0.02869154338675011	0.03435837969831055	-0.02045856262866705	0.004601346314964275	0.08379118609690318	0.117440470762742	-0.217759099732531	0.03790318830657712	-0.5684195483091061	0.0278177261214671	0.01918412147554404	0.0445051364662607	0.2518036330553881	0.4181491710876081	-0.02168253532494399	-0.5447139149661482	-0.1952195508519027	0.007781408581824613	1.598647227625015	0.8523375689858411	0.0135905437077885	-0.009097258371456802	-0.007374883659370932	-0.05360600866581762	-0.05249490562647142	0.01330390444463083	0.05218137542083685	0.1541703685339115	0.09167697729516842	-0.1363095114972204	0.4286372049210499	0.04870235928530642	0.0007373064861333462	-0.005777723684949255	0.01967148507598155	0.9999283653064096	-0.569395786106877	-0.4759997127517515	0.08166103532770916	-0.6996422908953677	-0.611567950374005	-0.4484132572039793	-0.327384354130286	-0.4564666770239131	0.002522572660981472	0.3805072368439132	0.08540736680686255	0.432910485834237	0.2589936322714422	-0.0183710416434609	-0.01600683804476159	-0.2563663771919887	-0.06270363177851329	0.06398404662347201	-0.2094327974609048	0.1118337687476135	0.02985091146065843	0.1254218793565605	0.2276351392513862	-0.2359340040695798	-0.3267288068688618	-0.3632605022867536	-0.8733523314283518	-0.2082603066020474	-0.1732405610351977	0.07972706933487196	0.05300448465663769	0.0607980733880861	0.2436467377924709	-0.2650400703651254	-0.8486492120481709	-0.03922697001207989	-0.595103680610216	-0.429626665300112	0.2426422353684179	0.03624951803554059	0.06971207844408121	-0.2817525728622135	0.1167061452598242	0.1760271046739847	-1.127026154294053	-0.09734930935973295	-0.0736629319629224	-0.05114999839449507	-1.196321747535149e-13	-1.606353849984972e-13
0.25	-0.0117966362528531	-0.042490140899763	0.06572714488446742	0.5475950873594855	0.9383876051011981	0.008578871552482582	0.3319025976798808	-0.04711643197249159	0.01108177574680072	0.08574246890062376	0.08337609662988489	-0.09953805735698076	0.006702390659012495	0.05882659428520907	-0.103824690810697	1.083091402972205	0.1496378356985621	-1.083091402972212	-0.1496378356985812	-0.1981010761536525	-0.08536638403228272	0.01350159635579968	-0.1832718825561523	-0.08423664349175074	-0.04277477979132378	0.05080979684221443	0.1167891794596227	0.6359687376541666	0.6440919417631404	0.06183467390726344	-0.02713922571077654	0.100597068743928	0.01817081409160915	-0.3794177574133479	0.3603980799765847	-0.498905868376232	1.24975539075813	0.04209989809154603	0.02906375896984638	2.954699778729438	0.7480463720835568	-0.6385822834178402	-1.75981971719513	-0.140714380968528	1.021818594520706	-0.006936809271116872	-0.3336334830496231	0.4476187617720211	-2.370459036310003	-1.292309675579023	2.370459036309957	1.292309675579033	1.607463543649673	-0.3765256494621175	-0.09954073583114999	-1.578360436325883	0.3557288937726774	0.1798337020871858	2.383007365953054	0.5275142753229315	1.446762753590308	-0.3855369051355593	0.1224136322653421	-0.6684450705242061	-1.893883169143307	0.2834224340722898	0.001004920735084052	0.01527822481418178	0.001003569442874598	0.01462987916436059	0.001001802648654125	0.003669107218797465	0.001002990519563162	0.002810369365278803	0.001019168172362998	0.04826390148365719	0.1365474128867997	0.1368306754009887	0.1708501672588715	0.1522039960582305	0.00551144022330588	0.01135158914189788	0.01091440340283125	0.04553281752626327	0.001051628749312429	0.1400955006646273	0.001167156847301584	0.02820268853593739	0.001042371579449341	0.05953142251982056	0.001003109956992211	0.06418992181161982	0.001002058404035428	0.1034921447086757	0.001038308554803645	0.006301817040522333	0.006318944558629298	0.02156848052605334	0.4115142393894483	0.3784692280505834	0.001006328688031169	0.01964907532432531	0.1224034013991848	0.1349483775787439	0.02786575905241721	0.04288732371102579	0.001007919296610429	0.005856224002943203	0.001016199308027092	0.008691544465405376	0.001017492810405509	0.02917399357118354	0.001014169743254742	0.07989994410649694	0.05074123011032947	0.05042299585940586	0.001001976396934957	0.00540202456039833	0.001105668248212026	0.01771392644207251	0.004841749122270781	0.02338332007686911	0.001003193647487166	0.003038363040579833	0.002177088856697104	0.01992739574065917	0.1724501717453086	0.1777459576035199	0.001056909306630193	0.04163052158798909	0.001005707600158028	0.002678912108217398	0.00100941111226166	0.007342406600340414	0.001001232164213407	0.01009743901625892	0.4032440276910624	0.3988671373087795	0.1752606032973727	0.1732811296377658	0.04849468417555583	0.07019085830909355	0.001001207778642995	0.02701892526699388	0.06141854374912681	0.05369671111317136	0.05526310199268774	0.04346597570988701	0.04702476395811521	0.03116840945392816	0.0815002763125056	0.07200926145319392	0.08311560914336986	0.06187234638310339	0.02955122168221904	0.02619384375135057	0.03767039659114609	0.02081365873324658	0.1394833638209905	0.1478248650742545	0.09218067369478358	0.08957314655290506	0.1377011529466222	0.1045482336065872	0.001476019631258962	0.008437873767579228	0.001086605378222482	0.03936950913878799	0.00112327893321178	0.1500125476092795	0.001773832867366514	0.02646553359069556	0.001047013286579278	0.05528458320906283	0.003110683677229793	0.01368227566702821	0.001225270401267482	0.01436924129702493	0.001002123577188759	0.01003181963157473	0.001002580355837446	0.01976122019305774	0.00100663036751532	0.02436890906776302	0.08967766310295303	0.09707105359711281	0.03345195235980295	0.03451092269190407	0.003832610794587684	0.03853278693579051	0.05726619046169096	0.05623265996911249	0.04727439506982349	0.04359225653070731	0.001027705014519462	0.03670446409590123	0.001016826139385196	0.09156363342450377	0.05074446673597655	0.04784689197491346	0.0010143062795077	0.009939434728168814	0.04621091982570713	0.01918160442150327	0.01727666342590032	0.03172398526410652	0.01932185896063086	0.02935898993952079	0.001395137897489366	0.01952848065908267	0.00103216088963825	0.09094132117906456	0.04631727689774429	0.06916044260465333	0.03138992872165494	0.009241564146680472	0.05552266822964613	0.05599828190568001	0.001004804755880615	0.00887370414662194	0.003373455966006221	0.01596396216697366	0.1465358349686155	0.1103439584231638	0.0387925012386671	0.05151642461699984	0.01161601517353947	0.0518009879138456	0.001004033247101693	0.03198899647105384	0.001001417214182269	0.02473507899813678	0.001002726894630255	0.01645073453873079	0.02248506119796922	-0.01221434309890519	-0.01223659280858678	0.02084287428283417	-0.007000647755785246	-0.02322078177023336	-0.003535303838155714	0.008598444425669299	0.001005411747771106	0.00100409742683708	0.001001272870286471	0.001002487028823121	0.001026019801133117	0.1452037106152493	0.1675309009040203	0.006209952241844376	0.003974055251246547	0.001047716547558297	0.001089378901528967	0.001031790138304212	0.001003521949613207	0.001002357696254089	0.001000385916568284	0.001001836139552524	0.3923947301327721	0.001006280320067862	0.153213485319569	0.0329604398673673	0.001007337622191631	0.001016580064444226	0.001023059002334717	0.001016796198331479	0.05286075559453563	0.001001619850947751	0.001157807638508452	0.009257018173926828	0.001002681001604863	0.001095719496242426	0.1868704564623234	0.00108732229962406	0.001003768776350485	0.001007212340894613	0.001001264893154048	0.4346110988964215	0.1577887897777525	0.03289355955586517	0.00100111859084296	0.04740178493947732	0.04215700560149301	0.03612190151410442	0.07227267920291332	0.07132046876673448	0.02680613842249171	0.03999179711775992	0.1233993996600625	0.1043869946759717	0.1460212568366776	0.002391206574580728	0.001071313462441261	0.001062370040448276	0.001183236214368929	0.001037156301394488	0.001008187942901968	0.001002898149870939	0.00100248179907802	0.001003073971376812	0.001007038990039435	0.07664574185528966	0.02870497754034682	0.001010752610388219	0.03861771178573833	0.04211217564220728	0.001017492132232271	0.001013563191366556	0.05255062871522945	0.00101235348809129	0.04904418290458021	0.01366624192769699	0.007217338729848355	0.001064673092536182	0.001015526062534745	0.03780489626385482	0.03746195419911397	0.05007122240812234	0.001000652940733087	0.001079416587379511	0.158840912004541	0.04112596055470907	0.001038699457830067	0.001004816751058763	0.001001691414287229	0.001003276831369586	0.02138921806076516	-0.0115779797641994	-0.01154535120844383	0.02109555273830381	-0.006793153686376258	-0.02165713811914117	-0.003325260436626351	0.005832943561466035	-4.967435619231367	-4.009170917185185	0.0767105878423585	0.06177139756020384	0.01280860526842163	-0.006103472092803118	0.07989012103019819	0.2012493134414611	-0.2156193393512489	0.03964649230095156	-0.4190454308464909	0.03466013947494333	0.02320741483315636	0.0493143517333942	0.257714839815795	0.4259379797511677	-0.01169948727340315	-0.3651152808440825	-0.202496009955672	0.02513968925503121	1.582586430361661	0.3669275340869139	0.03693728122697398	0.02228480562308865	-0.06971021360610803	-0.08903788865296193	0.03554551681944755	0.01252547846387543	0.04968014722444564	0.3119058415250139	-0.01497924561566074	-0.07116501374502747	0.5141101607118013	0.04721073210660898	-0.006705824353978772	-0.005322048712695165	0.02151132085348636	1.018796327024121	-0.6764114589364302	-0.731721104257497	0.08276307704143496	-0.6479153246119872	-0.5592203931030687	-0.4066981163271312	-0.3961400002603837	-0.4457280187282969	-0.1101419416556195	0.3655284337258762	-0.1285040729144657	0.4458996553550083	0.2808094944869263	0.05486966258681263	-0.01026037336468499	-0.238129075971406	-0.0369379063514033	0.04094470014931774	-0.05794581578718416	0.1538958360845389	0.03291745434350282	0.109233646936381	0.06447937019490903	-0.4002248657803875	-0.2653720030105645	-0.243775610933288	-0.8723786239641287	-0.2569743405377214	0.1751360310249179	0.219273789528912	0.03965740109227522	0.06680137499927107	0.2712265311283787	-0.2291875617761667	-0.7283597252416631	-0.02443926462042096	-0.6248410411218505	-0.4370099836966058	0.3183384345916666	-0.1195836769581567	0.04762835316018507	-0.2100065978360525	0.2623067006930625	0.1669741884020952	-0.612639934423385	-0.126308780323617	-0.09498531405557679	-0.06522508585294401	-1.560467704087316e-13	-1.216435892016503e-13
0.26	-0.01555485945932329	-0.03907418725750306	0.06059235492637666	0.560051495510598	0.9386662620994769	0.008822117559444606	0.3604755745529226	-0.03975874082801184	0.004727140883256019	0.06835173366164687	0.08202504576587298	-0.08892622705076993	0.006460858529096156	0.05586331811830696	-0.09914955465340364	1.056424528954236	0.1370856032748812	-1.056424528954233	-0.1370856032748853	-0.181879501904358	-0.08931519706794146	0.01243061651206143	-0.1989942077501141	-0.08058955083073283	-0.04080092672709031	0.07383428767973632	0.1221701588750607	0.6506907392492494	0.6409251835185502	0.06297084516246687	-0.03424286488070122	0.08256842883261921	0.02130163614676746	-0.3679072877074158	0.3207137815196398	-0.5258263546357469	1.241914981091735	0.01383453125985687	0.01932481675293977	2.751492028097008	0.7219120055525589	-0.6252221221807572	-1.722465681115706	-0.1280960987773754	1.094704687085326	-0.04513814034559067	-0.2560958979208988	0.4857451996822249	-2.961076902377556	-1.215932998769882	2.961076902377556	1.215932998769883	1.636498237688622	-0.4131464538061719	-0.1153303949174184	-1.555414870822965	0.3762272692708487	0.2147464315379952	2.211136332309625	0.5510403761533782	1.494779179938667	-0.2773420276992521	0.09258994351471053	-0.7483958040537539	-1.71371885497449	0.3419364575642013	0.00100528363278989	0.01570051683118012	0.001003957163146781	0.01517034293235996	0.00100156278906624	0.003685675056663782	0.001002705117284366	0.002768980053323261	0.001024355615999408	0.04904133728854294	0.1411723713457718	0.1391374600745569	0.1693292534737394	0.1500278675352014	0.005975336444125205	0.01174691254472218	0.006811626569793072	0.04166045303395816	0.001048863906997241	0.140480105274928	0.001123080618302851	0.02845577926397431	0.00103534290767433	0.06004809701007866	0.001003391818909311	0.0667994129773966	0.001002264723439451	0.1077966233221591	0.00102008354299644	0.006165384744661819	0.003777385560735321	0.01900397265769423	0.4040946481967235	0.3763956156085737	0.001006304046665244	0.01984095751187694	0.1382928021132481	0.1507366920305082	0.02972392440285646	0.04492486460322984	0.001007570317896053	0.006145566865616248	0.001016491961066644	0.008810500207907372	0.00102208781897143	0.02860743334150462	0.001016166834885662	0.07900603890268731	0.05240888626128515	0.05118070902866146	0.001001761829479357	0.005539710647704313	0.001144393762949624	0.01821144736092383	0.008217345119226871	0.02694347299439232	0.00100287210009691	0.003216277595540517	0.001647148720650191	0.01939084187501057	0.1795111301731248	0.183353317665988	0.001078841549330956	0.04209567665749066	0.0010046654386503	0.002622308244065001	0.001008151973934746	0.007283038906881332	0.001001251941594473	0.01032304186832346	0.4150590037100183	0.4093160237845622	0.1666283754681395	0.165982488429367	0.03849336063358218	0.06161312779544469	0.001001155217071631	0.02792892698840221	0.05354704358312756	0.0474846159572062	0.0478494249300189	0.0381405166159518	0.04073149013613521	0.02728987863187551	0.07588242417017672	0.06777470882463466	0.07641651383573779	0.05748773226749904	0.02729080654843342	0.02459439499324796	0.03856249547418685	0.02432926612130459	0.1306198473856146	0.1453392220693949	0.09868615953764474	0.09418475401426933	0.141529663940121	0.1075029187674433	0.002302229262629617	0.00916543727428136	0.001074365619499061	0.03927914455486878	0.001092659762357463	0.1477772637519331	0.001501856133536269	0.02625155092329434	0.001041066155440843	0.05573106701742481	0.002101554021220502	0.01365569305487326	0.001118131867213033	0.01608309586425976	0.001002378943151835	0.01033475626332812	0.001002967995650488	0.02090655595533533	0.001006991903886337	0.02554806013819058	0.08191916331976959	0.09215870286848958	0.03077791665174844	0.03215672437378634	0.002479828271690949	0.03663756702988921	0.04607503165577858	0.04727398099503244	0.04386404241480438	0.04078299325567442	0.001022310280127962	0.03742723120721449	0.001014949319395814	0.09330224956097934	0.05181636045349373	0.04838187687088432	0.001013591390023127	0.01062170533437701	0.04758046907098932	0.02209426131146727	0.01505751852882159	0.02951723137080058	0.01196640348933098	0.02234058414572309	0.001232090662672192	0.01934955045924337	0.001025029448565321	0.08463715055997445	0.04117139676481096	0.06469733474720649	0.03491030177291451	0.01284298144147491	0.05169368797758608	0.05397203617649526	0.001002814340860031	0.009389016486470482	0.002275754072335969	0.01437148538748443	0.1531659357554472	0.1139019888432725	0.04005054561221767	0.0530549106260892	0.006583243406416125	0.04734784896333768	0.00100460181271164	0.03060508384731098	0.001001616858622724	0.02369153307210865	0.001003128499417463	0.01574054582659619	0.02126728663744376	-0.01154442752459931	-0.0114945296761516	0.0210019858060067	-0.007074335385385179	-0.02197034689541221	-0.0039366278361867	0.004387916443955825	0.001005865431881348	0.001004576338486389	0.001001324795841607	0.001002331340370247	0.001032792000074146	0.1507787524346078	0.16628316405309	0.00668315962715692	0.001028374309717494	0.001044553014764589	0.001065333305094034	0.001024838184577892	0.001003821832824513	0.001002581116303471	0.001000334043162841	0.001001378448330981	0.3840609738664014	0.001006275271786189	0.1696438644174735	0.03117547253717043	0.001007089014486845	0.001016972036464778	0.00102991987034456	0.001019422788474106	0.05575176358375582	0.001001465126785288	0.001206694792355043	0.01386276282216076	0.001002411993070889	0.001055597223344056	0.1946600300867476	0.001113486157389857	0.001003372178621988	0.001006486833102129	0.001001279386101844	0.4461087727409384	0.1481686023325842	0.02112936684794848	0.001001083853508758	0.0405039315546584	0.03577231105296241	0.03061917738034749	0.06521767287791606	0.06426876068374075	0.02301451551462832	0.039390559458422	0.1119582974148362	0.1105173982973317	0.1485838701765117	0.003776516738624826	0.00105383002727772	0.00105746379494752	0.001224037233249704	0.001032822739611345	0.001003532480000655	0.001001569273338602	0.001002779273434416	0.001003611507103161	0.001007629042862384	0.06706507603235584	0.02676780212355732	0.001007218380372329	0.02695991959953555	0.03778112680462296	0.001015741135039427	0.001012456887196307	0.05362891654066562	0.001013148980789321	0.04946589634111228	0.01171524500327827	0.001027654174902867	0.001048902082352146	0.001018583460862369	0.03260013013304582	0.04035457775618964	0.04440159341874483	0.001000664879730671	0.001085265480831901	0.1674288613185759	0.04192401555541513	0.0010278287132333	0.00100550318854151	0.001001934017650522	0.001003767673038239	0.01998854636525771	-0.0108577358304931	-0.01072705577757029	0.02111431386303065	-0.007288613864489743	-0.02087651640872602	-0.004643635533997622	-0.000545125096512183	-4.730687740300111	-3.565221000394696	-0.02712516509269344	0.03774874417617172	-0.02060919978610929	0.0007523897429607713	0.07551863673788656	0.2551175142998201	-0.2208317225116287	0.03902386663394486	-0.3725786984508145	0.0424124285335562	0.02744673528583222	0.05399994217423498	0.2642948626937368	0.4352039338487916	-0.01836107842563608	-0.1402402220749671	-0.2127172803191589	0.007384503949715504	1.576786625377182	0.07239327335957618	0.0130607458299138	-0.008925762438013612	-0.02591309011261024	-0.0827978288545089	0.1144793525824986	0.01566467630040704	0.0503530600556423	0.3862214274834073	0.08500168156047561	-0.04217080785009825	0.6089175988374272	0.04584051716902339	-0.002708147132200872	-0.006888513213517583	0.02366086814588675	1.077644304011501	-0.783294712937237	-0.9831014990107548	0.1023116969571576	-0.5941667762328537	-0.5056711436522416	-0.3698130626105539	-0.4479455012614751	-0.4304358931880272	-0.2071360807949418	0.3350017265495892	-0.3738663311319363	0.4799284393283683	0.3116279738805267	0.08314957309540233	-0.008472270460127404	-0.20673487964753	-0.004795916363669944	0.05444140309057008	0.04444691885222968	0.1874585121525521	0.02600704698796049	0.125191123683801	0.2253562924252378	-0.5857911904314616	-0.2057581529048478	-0.1374639002461586	-0.9289476217246836	-0.3047163024616731	-0.1414016550674374	0.08237522339799362	0.07554543021989563	0.06902236016006023	0.3138045513492911	-0.2159288496290145	-0.6887716726316805	-0.01168581723296229	-0.6322760189164711	-0.4578552449349211	0.4035271024805326	-0.2877151882514283	0.06141201219806125	-0.102534385099273	0.457577808766679	0.1372833616690908	-0.3139346839500896	-0.1495148430406172	-0.1132071061504009	-0.07631515321983792	-5.086170662902954e-14	-1.969649183292825e-15
0.27	-0.01907848872173485	-0.03610262011469181	0.05518952627770487	0.5724423881279678	0.9386694813414231	0.008967106551888676	0.386766548624656	-0.03273119709852974	-0.001365464850140594	0.05121709209844885	0.08084356761344552	-0.0776552820535879	0.005731425058183903	0.05374035026737801	-0.09407389853454101	1.023954011369558	0.1253569964001069	-1.023954011369556	-0.1253569964001286	-0.1653867397746927	-0.09362600381979716	0.0111904493848602	-0.2141500366939149	-0.07665607002602023	-0.03851304812093453	0.0946142906720988	0.1278281289432989	0.6658116641696729	0.6378707687567159	0.06356862810972579	-0.04209201685985801	0.06605648408010084	0.02501455111794205	-0.3347506678639764	0.2726575343875091	-0.554941658599818	1.23668072426869	-0.01309789410261967	0.009804905929393511	2.501974704263091	0.681360086701355	-0.5903536939405424	-1.706420297451235	-0.1072427482212577	1.158714751601071	-0.1024582626107168	-0.1677362355035805	0.5295231248577751	-3.525289927125228	-1.127866493947156	3.525289927125243	1.127866493947169	1.661142020375703	-0.4486568655367584	-0.1321184376393298	-1.477218488941534	0.4102162990943312	0.2405030109841274	1.925725283258729	0.5825869516611306	1.528131086738306	-0.3308566791684933	0.02495603587870635	-0.8199990822723607	-1.587037374032001	0.4000052886770446	0.001005655504154602	0.01611228520686189	0.00100437379903537	0.01571354372364012	0.001001441114098408	0.003695671011740701	0.00100249271862577	0.002719816028201664	0.001031488635692552	0.04976923557108081	0.1465728779450818	0.1419499731267579	0.167922473267492	0.1477971583818694	0.005937325467972998	0.01171518815604551	0.003999685319624784	0.03887997338187778	0.001045846419108334	0.140936020435966	0.001091371652169383	0.02874617248886027	0.001029707992399879	0.06061254297315782	0.001003703852810873	0.06947109989525622	0.00100249040424168	0.1121908627787772	0.001010399762163974	0.006037127094909059	0.002422687425785163	0.0175055273342718	0.396704596458954	0.3744301070246129	0.001006273498533784	0.02002398576738123	0.1538989843852346	0.1663878050042566	0.03050905138547331	0.04544500471215565	0.001007302578485508	0.006436795521574657	0.001016765165765028	0.008923059540668061	0.001026650069439115	0.02802942723397784	0.001017859982267743	0.07802926768224859	0.05393787949089822	0.05199156301513078	0.001001590323689898	0.005709348999412467	0.001187556231961322	0.01868895762728943	0.01151424471845774	0.03039020387508496	0.001002596619502409	0.003401720592649238	0.001353045611464128	0.01907002863653103	0.186708754805804	0.189883605394065	0.002005494519367833	0.0433590806905495	0.001003961876479336	0.002557121205967967	0.001007207885330162	0.007216053462276165	0.001001269665815077	0.01057007261913968	0.4271584419404366	0.4205530918443539	0.156944405955347	0.1575965842239464	0.02796166201026598	0.05124889978105723	0.001001117116086661	0.02894473810660918	0.04609872064013425	0.04169139434553405	0.04088005081430314	0.03321498008408057	0.03484059301472135	0.02371763477787119	0.06996326193140705	0.06353766036297616	0.07003021119990266	0.05356004712638446	0.02424467265198063	0.02238251344186641	0.03799845034513798	0.02718355673228193	0.1208487216127849	0.141105291310458	0.101986909085388	0.09880243270940013	0.1422402104168154	0.1106132226150987	0.004768774615237293	0.01134562666686229	0.001109889289267846	0.0392624817453421	0.00107690882460931	0.1457457554156664	0.001358070011167049	0.02617512048556174	0.001038619607600708	0.05613942048036525	0.001564423023463579	0.01430982215251829	0.001061047504284895	0.01808324506380247	0.001002593143738723	0.01060958612823003	0.001003485261464047	0.02202507874277866	0.001009692779713622	0.02671982249625939	0.07345715553632284	0.08602167945085569	0.02899398358379934	0.03058013605793115	0.001759570849038488	0.03533446547464685	0.0350076903326846	0.03829595936737357	0.04004624718074097	0.03777145914527263	0.001019672246672806	0.03781280490624076	0.00101429187208745	0.0946870488744478	0.05153149560738546	0.04863958617086496	0.00101315949548199	0.01130833901223707	0.04676064612695158	0.02481859056014567	0.01333238976790389	0.02777873889570832	0.006692005261211005	0.01726685610327778	0.001139341415539106	0.01922867397643518	0.001022729742378149	0.07829087685004074	0.03621656693183545	0.06036103536889483	0.03761109968237539	0.01716141613915235	0.04703209860748572	0.05084624496795487	0.001001806229849112	0.009843284235061282	0.002524191359028027	0.01387162794385268	0.1562883712283177	0.1187774531034257	0.04075966658534581	0.05415029170309741	0.003882076628086926	0.04496396022115524	0.001005301620387437	0.02899074875558686	0.00100186524701068	0.02246876108253275	0.001003635308147043	0.01491898540288419	0.02032531548789736	-0.01041059487473009	-0.01058616585521369	0.02130138595655399	-0.007256483275404013	-0.0207988409393204	-0.004549338268029429	0.002116598276250285	0.001006192319037481	0.001005002862173099	0.001001305772204563	0.001002221205400526	0.001044090757022367	0.1584375155823692	0.1651045391610056	0.005230561818326135	0.001018321562398604	0.001041143003472161	0.001052459884915793	0.001023001726547643	0.001004203501333527	0.001002847223830879	0.001000311055515191	0.001001188096654469	0.3777995379443893	0.001006213310869506	0.1851728272147363	0.0316131442524516	0.001006968896496244	0.0010171150405462	0.001032649039661589	0.001019790720405758	0.05588343542576978	0.001001366760943543	0.001254336883836033	0.01606526839517542	0.001002223585397393	0.001038593268215621	0.2020633930454911	0.00454446179000745	0.001003109143654349	0.001006004189236627	0.001001295492748227	0.4603709949870735	0.1356952759674577	0.01110726961456389	0.001001072061314412	0.03398542551463228	0.02969579892419596	0.02557132364775238	0.0596845514512744	0.05947732363227499	0.01889637346181268	0.03557206925113537	0.1015212804577802	0.1031590696305913	0.1387136633206846	0.01039591663607034	0.001225590993943326	0.001063091829013794	0.001194787763821324	0.001038823282454654	0.00100369259675577	0.001001664595092513	0.001002847176793153	0.001004372205766728	0.001016627816393607	0.05815758565979755	0.02709234547674536	0.001006310485843482	0.01747362230663418	0.03353000285769928	0.001017929797374943	0.001014581288989347	0.04907848552538144	0.001012338657177846	0.04259196466821444	0.01122489660609718	0.001022523277218323	0.001037547523991627	0.00102181920470696	0.02844625027730594	0.04113403442456927	0.03872381758327316	0.001000835153453765	0.004220987440147291	0.1556769983988851	0.04132483875080614	0.001021647604900507	0.001006475529016834	0.001002284255212601	0.001004496981006975	0.01965275963646257	-0.008919049460250452	-0.009565090096390538	0.02175044378191996	-0.007412926694154097	-0.01956519460770448	-0.005086610887097609	0.001974658806753822	-4.521743710956221	-3.11020737034999	0.07546084802843846	0.06300273014509082	0.01178612858143711	-0.008113199161687457	0.06998451189080011	0.3069438122896672	-0.2262404266940378	-0.03933404362601223	-0.2016999182092087	0.04888186183893483	0.03065360867773287	0.05889478216123045	0.2702457848713614	0.4439848611597192	-0.009866685504802237	-0.1398972747061853	-0.1784027987375915	0.02364814854363437	1.553405517682582	0.03245081391719164	0.03751862067307395	0.02133989444399267	-0.07543728013950669	-0.1074043397076394	0.05060821964461525	0.01853948649882169	0.0456643488972002	0.3087041873420521	-0.01490964093955471	-0.02412193606098966	0.6945679212336946	0.1940832820672188	-0.008759916521269773	-0.00677141941195628	0.02591001895411759	1.173375905446623	-0.8967997369215497	-1.075537705200917	0.1038448912026039	-0.5646742298350822	-0.4795028217992803	-0.3447980071621622	-0.4049431145273057	-0.3573639516604406	-0.2383940902076361	0.2306004382569096	-0.4785715417956683	0.4295698833179675	0.2980125293196416	0.3318060712530254	0.003985450625382761	-0.1970187623160979	-0.00863072002209061	0.03140183516100017	0.08560817830498696	0.2115259308474097	0.02745544535453771	0.1036338752464773	0.06129665691923197	-0.646938053085676	-0.1120656386650714	-0.1178234394067722	-0.8729776060391036	-0.3013409343854229	0.128684804791193	0.1592883521380511	-0.02119501062887941	0.06807784676290926	0.2265655630349341	-0.1383223326311381	-0.3524945730379002	-0.01159672095060584	-0.6335554188561607	-0.4146422462660296	0.4565015840462013	-0.3431183478022951	0.03382596500922182	0.003892308409793443	0.4961862590372498	0.07915119216904573	-0.1707923124938281	-0.1717982106498516	-0.1303287522514855	-0.08716085912505266	-9.73878742876841e-16	6.532142532970995e-14
0.28	-0.02220851487867363	-0.03363987882302436	0.04948947608475075	0.5847934536338952	0.9384061599932458	0.009020854161905919	0.410420506998589	-0.02617627216685287	-0.007021026384245735	0.03418417439370507	0.07989932647142731	-0.06576732323365247	0.004377499100820933	0.05252382214308644	-0.08855635014054496	0.9860734641603688	0.1145667110407783	-0.9860734641603676	-0.1145667110407823	-0.1486749048542195	-0.0982811737581529	0.009799939616933845	-0.2285679289489901	-0.07239027670017877	-0.03603739208153823	0.1119660136867762	0.1338625641915925	0.6812278666358591	0.6343617348452101	0.0634297536787196	-0.05061413633580061	0.05086033578188668	0.02928891696044413	-0.2891866666215099	0.2189486112851423	-0.5852706634896885	1.233949558803311	-0.03947358674281921	0.001076540267557162	2.224088888545464	0.627388245994788	-0.5378132822968621	-1.702120909424857	-0.08064869668914004	1.218107451631523	-0.1700366376960248	-0.07480795261975183	0.57412365472482	-4.043082827279442	-1.028268695681377	4.043082827279442	1.028268695681377	1.680312795849916	-0.4820190911062487	-0.1453989230623882	-1.407827533077828	0.4426897734965067	0.2523019181862053	1.525480336764691	0.6263334121676519	1.553834689091314	-0.3682658576331958	-0.05474153215566133	-0.8829893033933351	-1.450559564114515	0.4542266318298758	0.001006004872167437	0.01652937394860206	0.00100479538109496	0.01627262385677219	0.001001370791219439	0.003704952385264224	0.001002331477768602	0.00265615598222004	0.001040705338590592	0.05043949736861594	0.1528323117896252	0.1452675106433666	0.1666020191801029	0.1454844526305396	0.005197761733167275	0.01108092568614671	0.002568900926573602	0.03726280094486315	0.001042632565093166	0.141459967674972	0.001069081923992837	0.02906928541714408	0.001025973126286544	0.06122610328763585	0.001004050721578799	0.07220839395472244	0.001002736308616591	0.1166831386190071	0.001005548604488428	0.005916526355110961	0.001740828085097914	0.01659705852148033	0.389645612572545	0.3728671923885072	0.001006227236260356	0.02020246051107471	0.1691823546743442	0.1818041933504462	0.03112867164853745	0.04559020219096477	0.001007108686931023	0.006742611985494424	0.001016973238764216	0.009035343406392371	0.001030295318974238	0.02738370476344396	0.001018890200156092	0.07696099361825204	0.0548279746004225	0.05225120892020133	0.001001455406518286	0.005916030226841602	0.001232955078048943	0.0191350414525026	0.01425606575792468	0.03322914551497436	0.001002364697229951	0.003578153599563351	0.001197330496280063	0.0188658012330226	0.1939273568058953	0.1971932355797561	0.004177503059439317	0.04572220215130052	0.001003478688746996	0.002478496792964951	0.001006494634749352	0.007142353644806481	0.00100128658084764	0.01084453698616897	0.4398620360325914	0.4328556738434791	0.1460395612899008	0.1479882215154408	0.01747416957951982	0.04038650166477662	0.001001092176349987	0.03006571210314784	0.03898793624310003	0.03618719768579905	0.03424503831239652	0.02854912699847938	0.02928737742018812	0.02039067250917823	0.06416090234968781	0.05956626806495927	0.06429089287471584	0.05029519690172221	0.02066601726626717	0.01976343597382156	0.03590931305688348	0.02883615573873946	0.1106709054694592	0.135654756810781	0.1007636022549427	0.1024954033529996	0.1387021327586818	0.1132147640272083	0.009274751329429714	0.01537991401518139	0.001213540753002088	0.03933576840772669	0.001071850926014744	0.1438878490114352	0.001271508367097085	0.02611612554610384	0.001040398456793998	0.05644255463390038	0.001295323959204717	0.01535244217356601	0.001032559059015356	0.02029270654308627	0.00100273415865728	0.01085379555803664	0.001004124304109044	0.02308164228848978	0.001015544130041158	0.02782000283162009	0.0646843031402223	0.07911345060693981	0.02820661846187226	0.0298652890326146	0.001397821463602878	0.03438775767132	0.02447547237035638	0.02968801082941772	0.03600042911904058	0.03468116627270645	0.001019448694038855	0.03820429550245404	0.00101502602844576	0.09578209086095266	0.04929361970727145	0.0480141478502243	0.001012538295153903	0.01197873169644996	0.04314143407316864	0.02653565786521104	0.0122059261538319	0.02661973097355829	0.003981713844980372	0.01476027993967832	0.001087285575835652	0.0191354712301265	0.001023199044389213	0.07203450826702439	0.03159629616215179	0.05629973751099999	0.03940262178620712	0.02189984806235733	0.04186315865212929	0.0469961633337621	0.001001387609222017	0.01015322433646758	0.004209716635928686	0.01447591979654643	0.1535346028300942	0.1233991383394589	0.04085947266018572	0.05458510123822125	0.002510153467091168	0.04377301775239663	0.001006137763066007	0.02720019892762844	0.00100216458585095	0.02110532881734859	0.00100425342267956	0.01401405009217248	0.01978746728551837	-0.008740193077945222	-0.009508734127447901	0.02182527261932932	-0.007400074458519753	-0.01953412441994268	-0.005048891980710435	0.003039348155858437	0.001006519206194633	0.001005429385861275	0.001001286748567468	0.001002111070430099	0.001055389513972273	0.1660962787301306	0.1639259142689215	0.003777964009511736	0.001008268815085992	0.001037732992179541	0.00103958646473841	0.001021165268516421	0.00100458516984209	0.001003113331358363	0.001000288067897109	0.001000997744978636	0.3715381020223821	0.001006151349953177	0.200701790011998	0.03205081596773487	0.001006848778504041	0.001017258044628022	0.001035378208975475	0.001020158652335811	0.05601510726778366	0.001001268395103012	0.001301978975318599	0.01826777396819759	0.001002035177727063	0.001021589313088747	0.2094667560042348	0.007975437422624838	0.001002846108685722	0.001005521545370295	0.001001311599395857	0.474633217233209	0.1232219496023319	0.001085172381173672	0.001001060269121713	0.02746691947460704	0.02361928679542744	0.02052346991515735	0.05415143002463318	0.05468588658081031	0.01477823140900361	0.03175357904384826	0.09108426350072467	0.09580074096384986	0.1288434564648566	0.01701531653351075	0.001397351960593421	0.001068719863080392	0.001165538294393814	0.001044823825298281	0.001003852713513223	0.001001759916850475	0.001002915080154636	0.001005132904420726	0.001025626589909836	0.04925009528724286	0.02741688882992971	0.001005402591323866	0.007987325013739796	0.02927887891077609	0.001020118459715065	0.001016705690785391	0.04452805451009579	0.001011528333572132	0.03571803299531574	0.01073454820890513	0.001017392379537805	0.001026192965635672	0.001025054948552156	0.02429237042156898	0.04191349109294669	0.03304604174779921	0.001001005427184797	0.007356709399465676	0.1439251354791918	0.04072566194619645	0.00101546649657498	0.001007447869490899	0.001002634492772313	0.001005226288974285	0.01931697290766739	-0.006980363090008021	-0.008403124415210838	0.02238657370080937	-0.007537239523818107	-0.01825387280668321	-0.00552958624019766	0.00449444271001876	-4.331591065685476	-2.718588655149293	-0.02606109179435904	0.04092461256703793	-0.02075211595921971	-0.002146814427187135	0.06399133972169752	0.3561224071801976	-0.2372310421112448	-0.08148374969427744	-0.1399172554373811	0.05601884412320825	0.03399067595248823	0.06382281244607427	0.2774162910187882	0.4548112105665519	-0.01682969642053768	-0.02224491996859261	-0.1321984907480369	0.00647380163517159	1.529841699877431	-0.002595252713807002	0.01597830744120993	-0.008980855792220325	-0.03945636275318553	-0.1010983976544205	0.004237736299806922	0.02307325144568922	0.04406777183027288	0.2646635793270269	0.08319968340491891	-0.01885364050234015	0.7647860903577013	0.2657840027054737	-0.00539562211263457	-0.008231387761243414	0.02914759139149405	1.29074709187865	-1.027786413553465	-1.082735519382399	0.1233442726569461	-0.5363617858496401	-0.4537344543912089	-0.3207567455501547	-0.394814268531428	-0.2978689099051814	-0.2885752642007481	0.09466340565636853	-0.6171870792665608	0.2949868290217392	0.209875486770476	0.4539691641607473	0.0095176238038613	-0.1720144932379889	-0.001308816702802542	0.03339754120841641	0.1221451035370197	0.2293209681068308	0.01988296000702229	0.112799275272088	0.2110398879152578	-0.7400322756893164	-0.03340989478730404	-0.0661851496827264	-0.8549330038025282	-0.32046805488602	-0.1402182755245215	0.02442375804156206	-0.1010840939008357	0.0657741614097814	0.1123521626351388	-0.1000319390243713	-0.1753412970341793	-0.006151067700182549	-0.6142949935446242	-0.4028549408621206	0.487526547598953	-0.4325732733573505	0.03254648276405706	0.1182954741773095	0.4068220039369582	0.005169053290373714	-0.07534542936026406	-0.18475779026451	-0.1413391612717468	-0.09299013060699889	-1.359596969291046e-14	7.339708666274641e-14
0.29	-0.02485266292121371	-0.03173757014475158	0.04348875970129901	0.5971287196557111	0.9378798729221532	0.008992166896141978	0.4312186702005757	-0.02022413898031234	-0.01207247952991638	0.01717129241804104	0.07924402856370839	-0.05331041759382277	0.00232910525374381	0.05224506483674931	-0.08260345430106712	0.9433036602167719	0.1048327755702674	-0.9433036602167786	-0.1048327755702591	-0.1317953436908471	-0.1032535335965745	0.008299785928146385	-0.2424331229902684	-0.06783868892055406	-0.03349301208322195	0.1248393247335987	0.1403829247274999	0.6968625667627589	0.6308384472656031	0.06251831275047248	-0.05971919896374058	0.03701787726845047	0.03411504538897931	-0.2394388722210079	0.1618188166173367	-0.6148153316197619	1.233406126908145	-0.06569375401835259	-0.006616848333564871	1.934609378486696	0.5619941827704338	-0.4711725335959202	-1.700330650129792	-0.05112073962762973	1.270248256030585	-0.2394470032200659	0.01779101964315395	0.6164858222020957	-4.50395562994967	-0.9165351941181277	4.503955629949703	0.9165351941181387	1.696112892335695	-0.5113620342530265	-0.1537938164948748	-1.363355168259752	0.4666975404770916	0.2572842332714638	1.058055732868638	0.6799598655205593	1.569150813033307	-0.3400915046679887	-0.1159781411740409	-0.93142113922728	-1.311573680229452	0.5106205627054529	0.00100630435339872	0.01693191786469746	0.001005178884661963	0.01683116343167605	0.0010013179975689	0.003708855469845088	0.001002200908701904	0.002589676502905354	0.00105605833679609	0.051046884279512	0.158936603188815	0.1488733483379054	0.1652420878086822	0.1430276266687342	0.004145007070002649	0.01017719227659353	0.001805483901924609	0.03609957250283573	0.001039441423738188	0.1420524481443835	0.001050785968678019	0.02941915280972818	0.001022291502396308	0.06188731121628536	0.001004412600063808	0.07501362524777838	0.001003026955360211	0.1212827724989551	0.001002969978127083	0.005801846812151855	0.001378665632315288	0.01602371764644402	0.3836652791244479	0.3722112174053387	0.001006145714160892	0.02037013887031195	0.1848901158193516	0.1974840243537193	0.02973879044730944	0.04381058682653873	0.001006908756011225	0.007052941853169696	0.001016993952123839	0.009139556567522427	0.003041074242794345	0.0282538521780116	0.001029796490250958	0.07585415240444961	0.05512571725691392	0.05205380600731385	0.001001341027558139	0.00616132689858671	0.001227533261697546	0.01948967332997488	0.01661632186970785	0.03564324553866813	0.001002161544484056	0.003767654520903582	0.001110404002784939	0.01870859399560441	0.201397562547791	0.2051770747996496	0.007309330972742644	0.04890685721377196	0.00100312805462649	0.002396606305998689	0.001005932163880212	0.007062501786536024	0.001001302016711534	0.01115001426867987	0.4534754735987234	0.4464099587149141	0.1339659112996771	0.1370832603600681	0.009626983909129904	0.03161291628421437	0.001001070724228481	0.03129463638526981	0.03215833170025303	0.03092331882919792	0.02798815130755391	0.02415883056748573	0.02404269121204649	0.01728464184770119	0.05856715557833518	0.05580487473913898	0.05904175174522029	0.04749202968203647	0.01691795787708827	0.01699576938717174	0.03314359645628139	0.02942980069662869	0.100851659561018	0.1296076080132599	0.09846137551253252	0.1052919657417435	0.134815337505278	0.115392117554746	0.01458496381950634	0.02022924367187671	0.003319825313987846	0.04114086255848564	0.00107260021558307	0.1422119304061958	0.00124453861988051	0.02608555800400025	0.001047328308994297	0.05664128752328143	0.001153016324587028	0.01660957894639824	0.001017821295030639	0.0226348801842731	0.001002857739854593	0.01106510916258511	0.001004886457456994	0.02405570065978277	0.001929150708515621	0.02983440290513657	0.05625621742272455	0.07200594848382082	0.02800250574300648	0.02969915573703164	0.00120562263605802	0.03365566820541697	0.01579280426106981	0.0223983830851191	0.03191273918701906	0.03158778486219187	0.001021028993851272	0.03824541451565203	0.001016732467266921	0.09636210413327814	0.04764919719934833	0.04793096692152293	0.001012014065507711	0.01261476056454007	0.04016917255341016	0.02844510392966187	0.01173483839033689	0.02608345859089084	0.002534603195409804	0.01351623309626551	0.001058027287675485	0.01905265120843972	0.001024408279776789	0.0659989415331385	0.02746199764149486	0.05264851685134975	0.04060362646767862	0.02680867158311584	0.03698488384751675	0.04311817392218849	0.001001330034028375	0.01032039113024448	0.007625105310065793	0.01632734076438379	0.1494098743274948	0.1276556435310396	0.04075592532344093	0.05442235709446643	0.001778522347017112	0.04319117134445262	0.001007114024211482	0.02530081317458887	0.001002508920259778	0.01965008398471483	0.001004978178494328	0.01305946368920058	0.02032080896111225	-0.00689782812803165	-0.008510781908518813	0.02234638945528751	-0.005808712230957731	-0.01798003221997912	-0.005608303030532374	0.003706551719076797	0.001006697928637154	0.001005703717538442	0.001001243012449627	0.0010020260751087	0.001086125004440138	0.1706592526798662	0.1623031138108013	0.00240526837327107	0.001006512060177978	0.001034755632633599	0.001025104552619088	0.001016171052476557	0.001004961821725877	0.001003512254270165	0.001000285078096868	0.001000902588820917	0.3703502326050444	0.001005984328292954	0.2191789275816986	0.02479810224483501	0.001006575399960719	0.001016810311895576	0.008617848780631446	0.001058905558845261	0.05504733996582194	0.001001182740760955	0.00115411330584625	0.01999330698293028	0.001001878171866006	0.001018449433524269	0.2180850561846743	0.01287199110354896	0.001002692977047445	0.001005198975282234	0.00100132356376822	0.4920450028118631	0.1088300218572692	0.001044306567742254	0.001001038357557353	0.02134253936510319	0.01833232113327268	0.0159905016364683	0.0492220582635178	0.05044390745532577	0.01105262320945986	0.02835096291095976	0.08335713550676487	0.09477527731151777	0.1289977101349948	0.02314536715515153	0.009014372021298924	0.001077323305500479	0.001259516331040324	0.00106276265981259	0.001005585348923476	0.001003094246867039	0.001003046644233569	0.001006142179234578	0.004452242545146494	0.04252205262276616	0.02806982509897479	0.001005344163299079	0.00451781303406775	0.02533851943163449	0.001024835561248139	0.001020033590957542	0.04660513239740461	0.001011417895854055	0.03739386293897937	0.01164076664405824	0.001013534193809975	0.00102873640881179	0.00102618435607893	0.02136904466461084	0.04212475097531575	0.02963226411167521	0.001001494066016012	0.01454080495215533	0.1421392001901374	0.04055336031169922	0.001012238988110532	0.001008707136009285	0.001003064198059441	0.00100616063773772	0.0216572194794623	-0.004989435208537228	-0.00759895568423613	0.02283535889482771	-0.002834528169107572	-0.01620686755065203	-0.006230687512621924	0.003743442489542257	-4.159989543294107	-2.418152570556029	0.07357015064876256	0.06371636771613265	0.01103378305477503	-0.009125069303502936	0.0573589551185826	0.3599083644225541	-0.255441383975524	-0.09823557715322022	-0.09969152649156998	0.06256350846734167	0.03574482274826412	0.06815884324271278	0.2836971286275928	0.4653510315867856	-0.008646837112904716	-0.07049657572090748	-0.00503851394528337	0.02179020834609038	1.606485367941413	-0.3358873585793617	0.0387973293765434	0.0201283024953192	0.2049819261624454	-0.1153774768765208	-0.04218105400239603	0.02574038134051771	0.02805764938952706	0.2208846093546339	-0.01355091270018837	-0.01361464907016011	0.8316623650682324	0.3626175958559573	-0.009764503645875021	-0.007978558082673783	0.03211191351739372	1.419936548870616	-1.154100975199425	-0.6655877413964851	0.1248469782041153	-0.5166699993361934	-0.4246139424874717	-0.3005659314560423	-0.3619489829984742	-0.2640312748372742	-0.2713598512479323	0.02042520387523194	-0.5956208658410451	0.2674823708486764	0.2286033228874075	0.5109325468438127	0.3263172514520361	-0.1603086171153692	-0.003656116762255082	0.01000341888708564	0.1316390441704274	0.2402127943491233	0.02090049389118185	0.08695203466581818	0.2259616130189762	-0.6875483682087071	0.001415854029197748	-0.07349045233426907	-0.6165921468892458	-0.3025560663705773	0.07770252625784495	0.06843756342943626	0.07464662234223834	0.06117023388661215	0.2652223523864488	-0.01391884748190248	-0.08136829520520696	-0.009248438362658304	-0.5905754851371071	-0.3330777311371126	0.4888285646887008	-0.3526434308994578	0.00575485364536533	0.2506804369911094	0.4367258351083212	-0.03497653044992868	-0.04075853976701749	-0.1937912140739624	-0.1488461462339862	-0.09726004180630474	-6.744396949263724e-14	5.761174170533442e-14
0.3	-0.02699321092986018	-0.0303973886457649	0.03719431508436145	0.6094676257992169	0.9370940863814289	0.008892460096973545	0.4490940071011515	-0.01495727268236026	-0.01641838079116978	0.0001800581024197845	0.07886271458365332	-0.04042286651899248	-0.0004075383941858207	0.05285433310137984	-0.07622602751555702	0.896132798191165	0.09627567124455282	-0.8961327981911654	-0.09627567124455612	-0.114742377897281	-0.1084865975967523	0.006740823251029044	-0.2557979101757836	-0.06307493072944795	-0.03087750438017214	0.1333046055495348	0.1475061849121291	0.7125317924314165	0.6274859078243012	0.06134156110149299	-0.06911051746077894	0.0247560313441392	0.03949375839113295	-0.1884666598306853	0.1065231754324066	-0.6440163101836791	1.234677583141262	-0.09137348075439176	-0.01312736641335809	1.639523628273745	0.4903348682792391	-0.3967029053857806	-1.697791377403116	-0.02585191115060869	1.304236538627304	-0.3076865979275076	0.1027971615459842	0.659029843943218	-4.923294443681296	-0.7929024667227063	4.923294443681296	0.792902466722707	1.714993721888442	-0.534159923457549	-0.1571607207283162	-1.307746161925157	0.4851238557929225	0.2665274591330232	0.6438742905839592	0.7469133419175999	1.560739797442954	-0.3341162299717386	-0.1078036763181928	-0.9402404771961179	-1.134437046289807	0.564743546553926	0.001006543424911495	0.01734078247513549	0.001005507774491784	0.01740561251733071	0.001001269735311513	0.003715649051345636	0.001002093138101559	0.002514134838819721	0.001079104984480255	0.05158413472400154	0.1643942480899539	0.1523629425857441	0.1637775185079066	0.1403494802765135	0.002930781033190646	0.009136761243158298	0.001421574897665258	0.03512970854443101	0.001036357203858364	0.1427129630184674	0.001034397195185609	0.02977942227566792	0.001017953250579787	0.06258408155164247	0.001004781868968518	0.07788367974802507	0.001003371767625244	0.125994868573968	0.001001679811403493	0.005692777114158241	0.001197288535445331	0.01562566059327121	0.3792126087624342	0.3726455819483588	0.001006021420908796	0.02053283144114582	0.2013710466339653	0.2139411180527155	0.02555197039749194	0.03922126425074313	0.001006672082889965	0.007372751838896233	0.001016780329279733	0.009244005746361096	0.007804313371223804	0.03131326489637326	0.001054628747136573	0.07475129144461473	0.05484855521447648	0.05143833313764123	0.001001241018237917	0.006425923822399264	0.001150878003302459	0.01972017535482634	0.01865883214930595	0.03770140138077383	0.001001981476659079	0.003942107073194725	0.001065371257042585	0.01857297141338607	0.2092364844871684	0.2138200951100613	0.01129039738159166	0.05280396578974108	0.001002876221736401	0.002307566152747141	0.001005489703920456	0.006977990999610711	0.001001315715963502	0.0114900562246963	0.4681797803461472	0.4612509381501165	0.1207518022461348	0.1248882988578669	0.005526489882443963	0.02720262314350996	0.001001049042401659	0.03261077955628137	0.02558133833924754	0.02584867742170411	0.02212546014731051	0.02005106593524231	0.01909095981816633	0.01437702298582591	0.05322394799115866	0.0522375966776906	0.05420446297694314	0.04498923658880204	0.0131546942758539	0.01420820298558496	0.03006304741871624	0.02917185217537238	0.09178676280919358	0.1236747757819763	0.0966947660344487	0.1079081852124111	0.1325457972600915	0.1178469925679791	0.02023992497888631	0.02549928054469519	0.008145943740942988	0.04535843433813175	0.001077278045641368	0.1407388888830198	0.001278041320847605	0.02606597470998427	0.001059764787542407	0.05671571065597351	0.001082712176226051	0.01803235891972788	0.001011123070660453	0.02511894311440398	0.001002985314725587	0.01124222009598751	0.001005772233144651	0.02491947569497827	0.004092683409194708	0.03302166481724328	0.04848801711981802	0.06524087885718283	0.0282059122043189	0.02991825848056528	0.001109446233931649	0.03305279444927411	0.009526156587674705	0.01708417585465307	0.02786530558449869	0.02854308816228743	0.00102417842780374	0.03834355499046025	0.001019250023103819	0.09668801546990342	0.04771133043722855	0.04931105458074281	0.001011696833808423	0.01319690880748186	0.03934857856919271	0.0317538109556408	0.01193820648845359	0.02620742782490155	0.001804040851819652	0.01297490956279542	0.001044674852026328	0.01897379245072719	0.001025577565868328	0.06026785592604469	0.02387611827203028	0.04952441208671685	0.0413420605823942	0.03156822751901761	0.03275422174400124	0.03975091827718127	0.001001545704991134	0.01036568096243276	0.0128679781421448	0.01946336288847429	0.1461946709387935	0.1319785910562864	0.0406203730743789	0.05394039766107821	0.001409882386415215	0.04296315320534732	0.001008231858217822	0.02335093757179646	0.001002895961639044	0.01814567907309773	0.001005807783058999	0.01208219141981464	0.02205875390084035	-0.004956421223746666	-0.007642018681559275	0.02281928519661872	-0.002143117251963545	-0.01609733131597062	-0.006262174228755834	0.00342828609316583	0.001006876651081192	0.001005978049217545	0.001001199276331363	0.001001941079786339	0.001116860494908572	0.1752222266296015	0.1606803133526808	0.001032572737040154	0.001004755305274124	0.001031778273087379	0.001010622640500377	0.001011176836435477	0.001005338473609182	0.001003911177181882	0.00100028208834312	0.001000807432663145	0.3691623631876984	0.001005817306632967	0.2376560651513918	0.01754538852193978	0.001006302021415938	0.001016362579163398	0.01620031935227846	0.001097652465353355	0.05407957266385927	0.001001097086418716	0.001006247636373162	0.02171883999767243	0.001001721166007494	0.001015309553960783	0.2267033563651142	0.01776854478447351	0.001002539845408084	0.001004876405193787	0.001001335528139971	0.5094567883905169	0.09443809411220579	0.001003440754326021	0.00100101644599435	0.01521815925560085	0.01304535547111616	0.01145753335777927	0.04429268650240076	0.04620192832984078	0.007327015009920612	0.02494834677807206	0.07563000751280649	0.09374981365918653	0.1291519638051339	0.02927541777678753	0.01663139208198343	0.001085926747921036	0.001353494367688168	0.001080701494328417	0.001007317984339359	0.001004428576900829	0.001003178208315687	0.001007151454019682	0.007878858500373497	0.03579400995829358	0.02872276136801609	0.001005285735282472	0.001048301054402183	0.02139815995249291	0.001029552662785057	0.001023361491131312	0.04868221028471459	0.001011307458142128	0.03906969288264318	0.01254698507919905	0.001009676008079827	0.001031279851992931	0.001027313763606567	0.01844571890765532	0.04233601085768145	0.02621848647554973	0.001001982704856235	0.02172490050484406	0.1403532649010856	0.04038105867720144	0.001009011479650333	0.001009966402527012	0.001003493903344291	0.00100709498650019	0.02399746605125715	-0.002998507327066331	-0.006794786953261401	0.02328414408884612	0.00186818318560274	-0.01415986229462106	-0.006931788785046191	0.002992442269066272	-4.006641599662856	-2.216556937608771	-0.02479695284061312	0.04410651473588416	-0.02017401643516045	-0.003959251378889925	0.04996404641996681	0.3328737178392078	-0.2814951281947585	-0.1088232745831284	-0.10124435872386	0.06962572505529419	0.03607109060818095	0.07093529378282511	0.2903809324618944	0.4773036495744506	-0.01570772741371554	0.01281184438778666	0.08586941449182538	0.005476644001805617	1.685294239043178	-0.5645366950430386	0.01787433107292017	-0.008933652198430198	0.3983966979763874	-0.1003023469422253	-0.07937625505911902	0.02693330185993335	0.01924180130965731	0.19347474299857	0.08019000948553653	-0.01453670910834896	0.8966223084580222	0.4082747054029927	-0.006825555369142343	-0.009163173466603981	0.03606052609732743	1.548086004631921	-1.285786482920265	-0.2100770714128375	0.1407880504676922	-0.4985142960353234	-0.3972280946288422	-0.2810743856319968	-0.355991215654571	-0.2377940846238404	-0.2925552272778745	-0.07565529016512015	-0.5943237660082592	0.2589182454090241	0.2653797839107375	0.5381106073143755	0.4920131494988533	-0.131439076825159	0.0008880329177055362	0.008535589865925487	0.1552737436306306	0.2576988258934867	0.01304242581421509	0.09074260800123526	0.4456122556877409	-0.6715457764022122	0.0436373130555116	-0.04034200758162414	-0.4598489010696846	-0.3107311127564243	-0.128813983104669	-0.02639662907515085	0.1915696236881495	0.05499803635218798	0.3922043549485599	0.03201638434994634	-0.03479663521523756	-0.005358812669298794	-0.5533987682013717	-0.2974317618742552	0.4576730306454277	-0.3304265200168842	0.008171090444444523	0.3752157054367442	0.4201104706740206	-0.0586740046357758	-0.004579775691280811	-0.1948557601883183	-0.1511711770675528	-0.09752730387473732	-1.762598477586199e-13	1.001172169399201e-14
0.31	-0.0286358682834848	-0.02954150024530241	0.03058537385434592	0.6218275594612571	0.9360553121060539	0.008735270157389346	0.4639999501477376	-0.01038370673193859	-0.02003624732899627	-0.01675391282733494	0.07863881161888829	-0.02731395914809755	-0.003803746196201416	0.0542040116241063	-0.06939618347692277	0.8448548337647374	0.08904036705489203	-0.8448548337647416	-0.08904036705490466	-0.09747433772898041	-0.1139023594233754	0.005174803463705963	-0.2684929981240712	-0.05815653144507173	-0.02814237009446207	0.138262594039095	0.1554216695314014	0.7279771952478623	0.623945586296482	0.06071276716938616	-0.07829056898162551	0.0143720523299519	0.04539243682630715	-0.1429303812738732	0.06696760261437612	-0.6780545000848903	1.23756028955306	-0.1163857149590596	-0.01801829111474642	1.344792633800442	0.4254686054257373	-0.3264237082432699	-1.683878018109044	-0.02168865969878241	1.312967444655033	-0.3678361331596591	0.1631103214341674	0.7070298589641016	-5.330913393358727	-0.6487666767277964	5.330913393358706	0.6487666767278106	1.73843915056976	-0.5475306011597498	-0.1550476437370032	-1.230107798541603	0.4971061816240451	0.2804714309828605	0.3620259682480201	0.8418230196670137	1.52632796370114	-0.3756123637362042	-0.009554750348065228	-0.8885037565379084	-0.9448973643497012	0.6115842562428462	0.001006629607722895	0.01774950454159996	0.001005664817534624	0.01799187220951512	0.001001219570027406	0.00372776734890327	0.001001999669320973	0.002440188805137672	0.001108516405066161	0.05203822981504601	0.1679528554741389	0.1552464489448277	0.1621004726189962	0.1373078649672006	0.002000066161558282	0.008340733590672604	0.00121722315310326	0.03419434701321977	0.0010334655278855	0.143437866020988	0.001023502232309741	0.03013638214462654	0.001014963987406506	0.06330181251444268	0.001005247239602201	0.08082174174341743	0.001003778904363162	0.1308389756949731	0.001001000197233303	0.005588796814978353	0.001101034097655717	0.01533884419995041	0.3783062610264028	0.374728998287916	0.001005885937360722	0.02068877341176601	0.2170803548025576	0.2302415929095846	0.01967491193338605	0.03312814661042865	0.001006507670454757	0.007699325698155604	0.001016532152205086	0.009347567076899262	0.01404411892992413	0.03575268093621265	0.002686272630497109	0.07447490220939619	0.05347956393840978	0.05007607900726072	0.001001168312793453	0.00668652153709857	0.002521894747389062	0.02131501140366632	0.01992728039544802	0.03898774145816537	0.00100183703193543	0.004127893531387678	0.001040121729701421	0.01844134734966308	0.217422644677517	0.2230808013765564	0.01570809675062937	0.05702735773670044	0.001002665389039263	0.002220045988876449	0.00100509665395007	0.006890673244405153	0.001001331893627898	0.01187685554952152	0.4843107434099252	0.4772307419174203	0.1080921212884895	0.1119236240507107	0.003325709691306975	0.02543287323028443	0.001001040672118242	0.03399700154175567	0.01889413016235274	0.0207113440649487	0.01628402077804346	0.01599144801793631	0.01412320587816502	0.01149783525564747	0.04825095947178616	0.04883190145912207	0.04976902598167868	0.04267840118068735	0.009798530349808973	0.01169161774210175	0.02674397956325252	0.02808995370832229	0.08260771412605852	0.117020801012596	0.09796890333187676	0.1109444328061186	0.1331840769658116	0.1207429649251921	0.02717379290249791	0.03197818393803704	0.01540128010664685	0.05165377432656901	0.001081281314767626	0.139505423198767	0.001304467991258679	0.02601526674320279	0.001069697654411551	0.05669834421106582	0.001045411377094016	0.01959084715798272	0.001007637769962628	0.02793296566649897	0.0010031204940241	0.01138326835287108	0.001008219892888313	0.02567053983371366	0.01040689938183859	0.04030950334553138	0.04128484023156756	0.05876591642342945	0.02830421167562221	0.03017228102530457	0.001059195752747156	0.03251188694391748	0.005425182284363621	0.01351632576231356	0.02394372601816367	0.02555446760800835	0.001025826211337305	0.03834378004933296	0.001020420114993175	0.09686536048749603	0.04867948464609687	0.05133417691779664	0.001011613265087611	0.01371392775114444	0.03941255676832769	0.03588905717740327	0.01272253101489435	0.02689972617998386	0.001414921065581437	0.01273709745331921	0.001037032503576773	0.01889032250409513	0.001026678541481582	0.05489466043315627	0.02048212669456255	0.046591351107725	0.04126214709953207	0.03562484795334056	0.02895530226476891	0.03669668831395378	0.001001705711406597	0.01037400589091735	0.01781976918466823	0.02284097192696453	0.1468188781337201	0.1362823381846401	0.03994677411804497	0.0530538281483519	0.001213430840570186	0.04291003004825585	0.001009513673354059	0.02139204622111114	0.00100335603027465	0.01662109339202432	0.001006822029947587	0.01109869608906574	0.02445210534396704	-0.002958397431436839	-0.006741503835805942	0.02357677480863259	0.002201022912704498	-0.01417613203846237	-0.006783078580290581	0.0035045312845834	0.001006586162697194	0.001005701505473706	0.001001140365416089	0.001001869672473265	0.001157980426332143	0.1722716875765495	0.1583264960757813	0.001020323132281153	0.001003904756409635	0.001029337311447072	0.001013466352660268	0.001012425196858089	0.001006064103873518	0.001004449168431425	0.001000302127451444	0.001000806138705472	0.3828618592463327	0.001005683717477999	0.2498662562549779	0.009280728303010766	0.001006365801861879	0.001016198825113447	0.02465594062444094	0.007176441025979342	0.04981653721949604	0.001001088897711927	0.006447198996144727	0.02100584429859924	0.001001657562414151	0.001012596878669797	0.23599556725729	0.02284624207353541	0.001002366564987065	0.001004527885314702	0.00100135989847844	0.5312690079122611	0.08576066889883903	0.001005707686229507	0.001001045089078598	0.00814604663303894	0.007043465156481684	0.00628103766568087	0.04032542367078573	0.04269483480112283	0.005189505646301415	0.02124235552637693	0.06548168606432089	0.1049189089922075	0.138494445378801	0.03984855242187217	0.02887597872560455	0.001085043924667416	0.001313807736402208	0.001079474287003877	0.001005963087489413	0.001003656976035267	0.001003331363662928	0.001013826311883289	0.02498624754474707	0.02987963603334086	0.02815520800743516	0.001008237233471579	0.001050505943105064	0.01787166825845854	0.001025839169849143	0.001020179486139701	0.05086338316305809	0.001011711467852249	0.03984644460108403	0.01444331096253434	0.00100844318128744	0.001027215425293266	0.001028256379059583	0.01517406275865129	0.04016547638236298	0.0231728885174435	0.001001778750246518	0.02452083889127388	0.1542704841679074	0.03809125450015385	0.001008511204784683	0.001011593236213797	0.001004123246943175	0.001008539638787141	0.02720916822126208	-0.0009282857226237622	-0.005798362496088422	0.02456836899647546	0.006811434859054304	-0.01226794855602676	-0.00718501476802067	0.003990447688414308	-3.852366581406794	-2.080712308628591	0.07400067444620055	0.06624956110632353	0.01214477204939126	-0.009156381886021792	0.04050635057614744	0.2324080900380601	-0.3290960725247101	-0.05522533540847591	-0.08918457163344493	0.07502559649141068	0.03523121999234066	0.07249084885324049	0.2973801695657813	0.4920675559077686	-0.007459326568456126	-0.04822327943634421	0.3524270914179552	0.02054884704236142	1.561968903390161	-0.6552703057146241	0.04027342091690053	0.02007849820299671	0.4932914201222894	0.04134213220538761	-0.1918729868520265	0.02544721429407078	0.2776144434968758	0.07195724701816707	-0.01250353114667001	-0.01236507286854269	0.9546802263727239	0.4335905595429975	-0.009706577255707161	-0.008519999358388857	0.04155446546386009	1.644278459331373	-1.291775470653733	-0.1341810718600317	0.1385909313392301	-0.5282366039802499	-0.4136883463997688	-0.2934676198357666	-0.3280912574143725	-0.2249696455866969	-0.2203995181364389	-0.1419232491576309	-0.736208753308467	0.3709333888231482	0.3294147877262839	0.7410199461649726	0.7499160572700322	-0.113826574274135	-0.009968503307613816	-0.009440801931951657	0.1641923255790115	0.3061926495053269	0.01385688101592298	0.06430383853478436	0.9924677607659811	-0.6273558328580271	0.01050797009890191	-0.06050905195942303	-0.2624377546249317	-0.2907447190081854	0.07026792559804457	0.04353976481724378	0.2164451400896797	0.04847821307313642	0.4328024748076446	0.1014449948355313	-0.01412368109494081	-0.009892501604303936	-0.5216326228965488	-0.2905395000213678	0.3496079087830212	-0.2860356384602826	-0.003973563076264193	0.3017052992266572	0.4714115118040758	-0.1209711170180504	-0.003117580404798734	-0.1966807200380491	-0.1537835239422215	-0.09915849011572185	-2.379424541058337e-13	-2.033770136846883e-14
0.32	-0.02990912996314719	-0.02901177463446676	0.02362757379772876	0.6342238543961972	0.9347662852692238	0.008537940882456893	0.4760524128323782	-0.006426094901553786	-0.02293792107713302	-0.03339500645133229	0.07837374183202304	-0.01425506744370305	-0.007689884471675858	0.05603597509835815	-0.062083612432383	0.7895422312888867	0.08340817159972215	-0.7895422312888869	-0.08340817159971878	-0.07997709810992078	-0.1194079728058396	0.003659782236262208	-0.2803767935627627	-0.05316180348591795	-0.02526863510099064	0.1408311761329069	0.1644554340599659	0.7430180956625368	0.6199403747867402	0.06131847328950647	-0.08673527118265704	0.005807311901088602	0.05165728583123186	-0.1145875250410901	0.04129061750559007	-0.7137880755008424	1.241949837721229	-0.1414239930821984	-0.02115523348302522	1.068827555891688	0.3671440442695215	-0.2534643474190074	-1.639215916248465	-0.03408527556160341	1.294233405321559	-0.4056726926830544	0.1992541518203359	0.7555752451328425	-5.730222053565794	-0.4722807198249875	5.730222053565794	0.4722807198249883	1.760833612039969	-0.5521302346256812	-0.1469610087523873	-1.145487660005897	0.5003895907487561	0.2942476006854147	0.1659930114315459	0.970569323773725	1.479839317088755	-0.4270942263558393	0.1390963341125959	-0.7931706132194634	-0.7705893292253021	0.6379776605030946	0.001006527360545946	0.01816998213114383	0.001005604957912609	0.01859268648772541	0.001001165030022664	0.003749486415803553	0.001001917236896602	0.00236447867055896	0.001143781879270614	0.05238728931104925	0.1689725206881608	0.1567827151077436	0.1601552133981096	0.133722196048887	0.001526558533806166	0.007935392943679259	0.001114564926596832	0.03327888462926448	0.001030799303255653	0.1442068893691494	0.001019479631076196	0.03048225341167381	0.001014094568692094	0.06403149753030052	0.001005842806101937	0.08383425719837995	0.001004251501246992	0.1358472153176753	0.001000670587454435	0.00549617069999656	0.001052906722983281	0.01510023187671165	0.3821230783265334	0.3801263885368433	0.0010057514016358	0.02084055032086827	0.231266263228709	0.2449238595419304	0.01257037416958397	0.02609218868202195	0.001006457412061863	0.008034879860237761	0.001016326206350282	0.009454227308879308	0.02128382182600246	0.04125519150135468	0.006519871165855905	0.07550448673433137	0.05078602102751179	0.04762490508391042	0.001001127882197006	0.006940087572567154	0.005910901472547837	0.02483024492553305	0.02023684988775445	0.03930382581156529	0.0010017330281272	0.004302620183224157	0.001026144495639129	0.01831413057493042	0.2259466757758718	0.2328969252681666	0.02040899931590591	0.061419514491654	0.001002473341962591	0.002132872610621373	0.001004725880251577	0.006803198577016448	0.001001352169735227	0.01232624806595361	0.502069885173662	0.494064581546785	0.09689252115928043	0.09936024960194793	0.002214453142565118	0.02471283849399701	0.001001050818099629	0.03542528987760603	0.01193595650461738	0.01529826076874265	0.01030012957596762	0.011797441856105	0.009006476871321114	0.008533581400483386	0.04370056476603898	0.04561690294235733	0.04572781818543924	0.04047791070527572	0.007022600724606135	0.009607458687508062	0.02321976923415734	0.02630941027399013	0.07287398918935474	0.1089558494070612	0.103426474733051	0.1157788952986663	0.1373362167823058	0.124747290326382	0.0357393120404465	0.03998667696369088	0.02496134075445622	0.06001397966483059	0.001082840631613223	0.1384909071125419	0.001297839168410043	0.02588782710314387	0.001074048209750543	0.05657825615553238	0.00102608893130315	0.02147157386239502	0.001005509972845285	0.03126453540402249	0.001003264665958103	0.01149315082570181	0.00101278218797774	0.02630222484148304	0.02187917565915741	0.05248126624925108	0.03459563783788377	0.05261557974966875	0.02808586448466369	0.03019523336695968	0.001035552824189327	0.03198922224187883	0.003333184000989153	0.01166108801715992	0.02018435170298313	0.0226531593640122	0.001024792107100239	0.03857709211773486	0.001019413114717765	0.09719229341097167	0.05020185913331657	0.05370776330990006	0.001011773606568001	0.01416792228245481	0.03980870641330909	0.04036901215992787	0.01404878966031623	0.02813636188567289	0.001219447842162347	0.01266527805111194	0.001031179805504358	0.01880479594207316	0.001027700300387597	0.04982735761752006	0.01712618261055791	0.04368644076416209	0.04020951409770657	0.03847952274617699	0.02548979680551604	0.03391788219160392	0.001001683644489815	0.01033686053432441	0.0216869404598773	0.02552545281239452	0.1527116401273466	0.1420222724284825	0.03851835938937447	0.05147435093854826	0.001114903250939239	0.04295934710282157	0.001010968082034605	0.01942215896951276	0.001003900779034275	0.01506925729836747	0.001008051586050523	0.01009928706084222	0.02739102393834621	-0.0009122417643722883	-0.005777049249106311	0.02468542128438996	0.006944570749895134	-0.01227445645356325	-0.007125530686118394	0.00419528329462103	0.001006295674312733	0.001005424961729298	0.001001081454498533	0.001001798265159122	0.001199100357755175	0.1693211485234976	0.1559726787988817	0.001008073527530043	0.001003054207549353	0.00102689634980647	0.00101631006481791	0.001013673557279235	0.001006789734137113	0.001004987159680804	0.001000322166598615	0.001000804844751275	0.3965613553049653	0.001005550128322649	0.262076447358571	0.00101606808407907	0.001006429582305833	0.001016035071062965	0.03311156189659983	0.01325522958659545	0.04555350177513219	0.001001080709005428	0.01188815035591438	0.02029284859953527	0.001001593958821961	0.001009884203379246	0.245287778149466	0.02792393936259775	0.001002193284565205	0.001004179365435252	0.001001384268816091	0.5530812274340051	0.07708324368547223	0.001007974618126414	0.001001073732163624	0.001073934010475448	0.001041574841839236	0.0011045419735799	0.03635816083917004	0.03918774127240493	0.003051996282687901	0.01753636427468343	0.05533336461583491	0.1160880043252283	0.1478369269524676	0.05042168706695082	0.04112056536921069	0.001084161101413787	0.001274121105117302	0.00107824707968014	0.00100460819063983	0.001002885375169498	0.001003484519015908	0.001020501169729229	0.04209363658910927	0.02396526210839215	0.02758765464684968	0.001011188731679672	0.00105271083181364	0.01434517656442456	0.001022125676913487	0.001016997481147209	0.05304455604140094	0.001012115477566958	0.04062319631952378	0.01633963684585725	0.001007210354491974	0.001023150998597666	0.00102919899451342	0.01190240660964764	0.0379949419070387	0.0201272905593366	0.001001574795633685	0.02731677727770565	0.1681877034347281	0.0358014503231066	0.001008010929922624	0.001013220069901601	0.001004752590541232	0.001009984291074245	0.03042087039126713	0.001141935881818579	-0.004801938038915516	0.02585259390410449	0.01175468653250602	-0.01037603481743236	-0.007438240750995082	0.004988453107761926	-3.680981316992987	-1.864533648067784	-0.02244584814195364	0.04701743195664064	-0.01825386242474721	-0.004312071555247233	0.02895692738915073	0.06342567860508214	-0.3903058499946395	-0.03068587362550255	-0.09726452929117152	0.07844979418302758	0.03385337022148194	0.07332610440049012	0.3052716243819962	0.5101301499066468	-0.01343689056102517	0.02245265838873715	0.748664196387092	0.004643631745432621	1.36165259416243	-0.7531047527210721	0.0196703916617253	-0.00831387185824169	0.611015603022548	0.1608924050235616	-0.2971602136528673	0.02552696601451521	0.4033212959141347	-0.0005764018299414956	0.07797804811014866	-0.01365525095489875	1.007705833477498	0.4420276669989572	-0.006756198245730561	-0.009194555877887863	0.04857916442477473	1.718893177044682	-1.205526411240132	-0.0001340359974301097	0.1492013205738863	-0.5536642839331841	-0.4241057435106761	-0.298087610628157	-0.3178518752872226	-0.2157250980891952	-0.2060699895992916	-0.2153842836177681	-0.8765191332303207	0.6185612251773815	0.4870503927052363	0.8440285337197266	0.9049862194215621	-0.08764915722173101	-0.01445830173826035	-0.01200873227043208	0.2197214368517905	0.3612082629687711	0.006809269037111888	0.06686678180284503	1.422397130848373	-0.6066206244196524	-0.002576727531812765	-0.03669344678652639	-0.1173264316791324	-0.2932686506926346	-0.08219658110555557	0.003520952124425999	0.2616624347013746	0.04239315384470706	0.461146107107791	0.1408838545352603	-0.001598093916460521	-0.00577013350970297	-0.4922202327710028	-0.2918016348071107	0.2172839023731024	-0.275341751812804	-0.00092296657275155	0.2365900748328399	0.7073478937661284	-0.1972555440523495	0.01590826654746551	-0.1970549403426461	-0.1566212595823794	-0.1007100433530146	-2.252041047918324e-13	-2.344933977480036e-14
0.33	-0.03101143612332759	-0.02870609117020607	0.01633885820556645	0.6466717633194804	0.9332247196394562	0.008316667794817855	0.4854979817683307	-0.003041076124254196	-0.02503271311070968	-0.04940001486836431	0.07795099546458936	-0.001540929470806854	-0.01180653324591769	0.058145984978026	-0.05432240786006134	0.7303445464215885	0.0797031581767534	-0.7303445464215929	-0.07970315817674725	-0.06227906778609403	-0.1249221179942677	0.002254153891649458	-0.2914160621845157	-0.04817941393141197	-0.02226595200568558	0.1416773690254246	0.1748878898437488	0.7575787536337348	0.6154594138054279	0.06349418521938729	-0.09404946641158488	-0.001270275204069005	0.05810543344789212	-0.1095732095782962	0.02116993071515463	-0.7400988652628304	1.248097713125586	-0.1669144525819481	-0.02312212010419402	0.8253859586171138	0.3121211027076379	-0.1595165006885171	-1.559257277939383	-0.05164025796604806	1.239617608241901	-0.4120880324308387	0.219978763068498	0.7920154764001245	-6.104606824781982	-0.270702397951119	6.104606824781975	0.2707023979511344	1.776972215641403	-0.5493062278104035	-0.1336136599077875	-1.064086714515681	0.4944154706715254	0.3058106467691561	0.003147714868031227	1.115168908070208	1.433539004857789	-0.4652284226057373	0.2841922396723928	-0.6619717216998021	-0.6476340795485255	0.6503493912821543	0.001006207133793529	0.01857521343079069	0.001005312610407732	0.01918126029473902	0.001001101162825913	0.003771475970030559	0.001001837310183385	0.002294693845922334	0.001919774795988118	0.05316546071252584	0.1673451547505816	0.1564709127895077	0.1568793381293306	0.1293381520763608	0.001272099990255715	0.007711449030070625	0.001059819710724796	0.03238022565942137	0.001028315145017975	0.144998823101074	0.001017548863633978	0.0308047380411357	0.001013677363747636	0.06476173315813015	0.001007109220181116	0.08691068431880512	0.001005060110044981	0.1410244970303596	0.001000501876690636	0.005415832272557666	0.001027397662286071	0.014917598974241	0.3909684891933581	0.3898884107469677	0.001005568731738735	0.02097856915961863	0.2443354913492647	0.258006019879247	0.00700388583628278	0.02052068921104267	0.001006425309034702	0.008354556135792075	0.001015844247160653	0.009552660540094004	0.02705753231032574	0.04654869223334143	0.01012813711100467	0.07691003665751996	0.04692318643287961	0.04424109332809645	0.001001108474678568	0.007180011214263204	0.01115687069562309	0.02987932136713525	0.01968187050689344	0.03876735499852559	0.00100165274251837	0.004471338069907813	0.001017826853436875	0.01819448314926827	0.2341496199619276	0.2430645105953342	0.02528364136096796	0.06586832951343737	0.001002297910906805	0.002052891847995425	0.001004377918415663	0.006716829435338364	0.001001419101225563	0.01284160250443459	0.5207701549378396	0.5115051615260088	0.08481019643060529	0.08698637551844504	0.001624253434289124	0.02462873246768309	0.001001069286678907	0.03686186797221468	0.006693131692107677	0.01106409578252814	0.005821490193691191	0.008560110743039447	0.005169094662105297	0.006275188473030592	0.03901711694570965	0.04215273168306154	0.04135723840274587	0.03792906992427838	0.004989251073828884	0.008074328575619356	0.0187486825208475	0.02322156946604118	0.06207547434826686	0.09883236157388293	0.11101161376972	0.1228990582116477	0.1431370855389788	0.1302659635501471	0.04570573347032006	0.04925376808180676	0.03511395282443176	0.06911093394651319	0.001082746397197868	0.1376555257699341	0.001282293459890927	0.02571284563902643	0.001073031034251544	0.05637408870456125	0.001015413563523957	0.02372288317979362	0.001004135898348765	0.03517777880098134	0.00100353073371823	0.01157739273469695	0.001298335002889416	0.02709092015980475	0.03392450192001859	0.06480833635313187	0.02806920409081347	0.04644111016189194	0.02713995807994341	0.02966551586600317	0.001026532750338229	0.03149606518314983	0.002220727143358161	0.01069173399015603	0.01663938326853541	0.01987101918388941	0.001023423037271716	0.03883505308454065	0.00101825084284315	0.09766460125252591	0.05222739250265253	0.05653455339861734	0.00101207730689908	0.01456929612369888	0.03841471119775321	0.04329648297712686	0.01546834624825218	0.02950310623271241	0.001115700044819331	0.01268797189723204	0.001026684770687097	0.01872449840157246	0.001030199687948864	0.04501176043740893	0.01344756329206484	0.04043547079510341	0.03753182491801833	0.0393802518017143	0.02190027891111004	0.03094244260353432	0.001001610355579511	0.01026347160281048	0.02433049957750675	0.02740923561596557	0.1606559358134787	0.1498680805964515	0.03598711968452858	0.04901673593270751	0.001062805882416118	0.04309480802219294	0.001014394511415549	0.01744773488700388	0.001004708646364144	0.01349267714296718	0.001009978635881476	0.009085271952281086	0.03031509488396151	0.001391427648789258	-0.004797774288177586	0.02605522918634353	0.01143925067878857	-0.01047130106548738	-0.007351857677239345	0.005226631862586986	0.001005517008241328	0.001004655900725619	0.001000995139479472	0.001001716793606883	0.004023603913918307	0.1606854955178837	0.1479517409042951	0.001005867644174561	0.001002638103904937	0.00102474282352551	0.001014887523618657	0.001012879068890386	0.001009812541135151	0.001006675309386763	0.001000329806549211	0.001000882844772293	0.42166904487469	0.001005233531458646	0.2729737814416463	0.001009767153768525	0.001006360018907395	0.00101475684396646	0.03393520568678909	0.01459430158099576	0.03935890910239606	0.001001094681908549	0.02090976849496089	0.01801934814315274	0.001001548236627819	0.001008566258978125	0.2518275841434152	0.03316839847361411	0.001002049401881753	0.001003877416411353	0.001001577158236418	0.5739995335443068	0.06072162863395657	0.001007715717249679	0.001001101006726602	0.001048799800637707	0.001024407378320543	0.00106064676050976	0.03094002367580921	0.03348810497765708	0.002647678577853149	0.01054617942775808	0.04206167752141349	0.1267035136109838	0.1555957186194607	0.06365004988416845	0.05160294776447549	0.001081368343700963	0.001259309715054529	0.001066662992623252	0.001004045145105716	0.001002554092529969	0.001004080995635211	0.002082349852963	0.05240136206813301	0.01760313038005119	0.02475927327532189	0.001022183990201719	0.001056874963804852	0.01133051277627524	0.001021890246303575	0.001017078234926303	0.05614196490194132	0.001012628498733276	0.03346383756585098	0.0175968231620276	0.001008044830812049	0.001021038155534355	0.001035848431317245	0.007311989775875959	0.03126500760265501	0.01592504601507152	0.001001499642578359	0.02728076532561422	0.1775156582262448	0.03062505310144522	0.001009045158822093	0.00102197114244491	0.001006223518109962	0.001013676106217534	0.03315454542373256	0.003894690475527555	-0.003815168326658534	0.02758714531408848	0.01568158192470824	-0.008744358675855232	-0.007509078209355615	0.006448523434413049	-3.57848800206223	-1.567673734782493	0.07218872855634918	0.06485203071880311	0.01260341026578347	-0.008224960896581347	0.1182840594203703	-0.1249004621230221	-0.4892328515997963	-0.01570451672777892	-0.08461182029537917	0.07984941063144246	0.03038917044959635	0.07231231653780196	0.3098804854974241	0.5251910744332599	-0.005171128890569194	-0.03863449668148559	1.190732315800535	0.01819224923768149	1.25569035851132	-0.3909401648574298	0.03749680276271374	0.01893411240883235	0.4508879620126665	0.1256655763665015	-0.3788888698143782	0.02162055909344399	0.5921450158456668	-0.1003770447639182	-0.01495203798808114	-0.01075189214237061	1.014288151367912	0.4470322416048716	-0.008436582492768607	-0.008254617978318666	0.05441012011156278	1.762631813117868	-1.281810073595732	-0.007962689398862306	0.1391074580318588	-0.3065040118936568	-0.2337042731901012	-0.161963202729875	-0.3739716828843961	-0.293736409412404	-0.1119568790510489	-0.3995495424075646	-1.140040344713447	0.7956961073217566	0.611971966446617	0.9962597009553609	0.9155937904699102	-0.07811209244731931	-0.0193977693381822	-0.02642677598844282	0.2368340887185506	0.4226427724898334	0.008745789547436792	0.09123761356938577	1.095113996120297	-0.6277633473313805	-0.09786668672659363	-0.05463388110469702	-0.07352248556405307	-0.2670900062096679	0.08347780653537344	0.07222357123105459	0.3038845870794913	0.03859338826698801	0.1251575296476872	0.1333060953860915	0.006352798918764183	-0.008859855518143929	-0.470764067321442	-0.3543432580500932	-0.03895116601020506	-0.3197307700421729	-0.01207002807172922	0.1398324797737524	0.8559144150881302	-0.2946837819897537	0.01555186351715759	-0.1973716817069424	-0.1584691334032121	-0.1018973813804129	-1.0562895641575e-13	-4.148827708936576e-14
0.34	-0.03217458420655009	-0.02856189891282833	0.008902720046221061	0.6591951239827057	0.9314274898230431	0.008075043759188601	0.4926621265511593	-0.0001384450172019434	-0.02600869991857109	-0.06452958222605998	0.07731741147216746	0.01035775310094651	-0.0158202645262102	0.06038016913847355	-0.04633630676277273	0.6675442566954708	0.07795451497716067	-0.6675442566954705	-0.07795451497715129	-0.0444736585387666	-0.1303662458570964	0.0009985290433402389	-0.3016929408564601	-0.04330695106189429	-0.01916198959769128	0.1408921733862024	0.1867437537229757	0.7717138103138307	0.6107131972806876	0.06676524183898853	-0.09982077139920033	-0.007199489444730924	0.06463822422594077	-0.12675590963863	0.008992376129686678	-0.7432725889343987	1.257040185709638	-0.1925568305106584	-0.02522542308108468	0.6125427252742875	0.270666510216624	-0.0297033022470463	-1.464127704370419	-0.07625280055048346	1.131142325088008	-0.3850891939564871	0.224089007947668	0.8005545501309147	-6.450743025329551	-0.08100667515039436	6.450743025329551	0.08100667515039535	1.782309396739781	-0.5381267695057057	-0.1169603094916178	-0.9930096700441612	0.4784042537515699	0.3145034632233853	-0.1602846949193726	1.255250942857777	1.394719058868347	-0.480145335040971	0.3581652720408188	-0.4845925649463129	-0.5409147563255562	0.6549062927793352	0.001005657571834551	0.01898768911281573	0.001004781785362926	0.01977282112774268	0.001001026066329217	0.003800587362477886	0.001001756610662639	0.002228378102175811	0.003715286816152578	0.05458510462954178	0.1629841682370631	0.1543024194678893	0.1517170740653142	0.1238829408751109	0.001143662983632071	0.007589270455144362	0.001032245043489032	0.0315437571107758	0.001025996375571461	0.145802126750389	0.001015872327861295	0.03108494911625259	0.001013071427864062	0.06546956976860825	0.001009254267130283	0.09002920062428306	0.001006308710407017	0.1463483344423241	0.001000421386350435	0.005341941443034817	0.001014686968035345	0.0147344367869467	0.4049745321885393	0.4036808762563058	0.001005319064679443	0.02110903757076302	0.2564740025881863	0.2700558844164282	0.004138965624324408	0.01767848491662963	0.001006374466583299	0.008649454702038414	0.001014963960118831	0.009651581443737355	0.03042305826434421	0.05033701911432818	0.01260000762092966	0.07812675819644442	0.04195562638474509	0.0400613930415683	0.001001105765894463	0.007355754689793256	0.01818826554042228	0.03638616571125115	0.01829510193399155	0.03742309923605703	0.00100158974717236	0.004589228078196525	0.001013010621887924	0.01808953957638496	0.2416892313617434	0.252952226683799	0.03029146435140349	0.07034609740865533	0.001002138262027416	0.001980208396502482	0.001004052974591987	0.006634599307291801	0.00100154904391337	0.01341281840508124	0.5400104678867973	0.5291853976954869	0.07062225905672752	0.07347281476733745	0.001328266320118322	0.02472807430372355	0.001001092160615094	0.03822730223220812	0.003989392406488491	0.008901474559103183	0.00352285574007449	0.006916480510699448	0.003191226655024468	0.005126872788562935	0.03395065774600446	0.03815768315848093	0.03633243183863026	0.03460931549093099	0.003758002251686748	0.007140304179901616	0.01301312957674646	0.0183711061371436	0.04996047663507387	0.08631780428669335	0.1197728005555649	0.1314973124431444	0.149675009943248	0.136892483943293	0.05699312909496906	0.05964927120346231	0.04524188400920909	0.07834963854526315	0.001081302417604082	0.1369549656406296	0.001267114435987647	0.02552267615128464	0.001066728382813235	0.05609768027433949	0.001009796610855092	0.0263341288785768	0.001003283479277994	0.0397414379751824	0.001003962089395261	0.01164220015265629	0.001971526679088234	0.02813428374727476	0.04491086153479659	0.07542548829638566	0.02154467985176197	0.04007051171890576	0.02529368731740236	0.0283479013514467	0.001027524776794325	0.03104262629769247	0.001663591675316175	0.0102510760684841	0.01332963888663185	0.01723274682231557	0.001022621045083214	0.03924042889072407	0.001017710375826446	0.09826242393679707	0.05473384791013038	0.05978923513226773	0.00101248571994412	0.01495402552466568	0.0343123876355628	0.04288835221926768	0.01680527435578858	0.03081930540456393	0.001064241326774212	0.01279665274371187	0.001023381350524995	0.01865618923553443	0.001034775055829133	0.04041477898948072	0.009295657635229614	0.03668055762208026	0.03293613824013897	0.03766423793138357	0.01799101314987272	0.02752357470619453	0.001001536134142277	0.01012915580607226	0.02568067536079154	0.02831542228575029	0.1690638569018339	0.1590225742354683	0.03219856830853698	0.04557234880127503	0.001037280365677369	0.04335774329614149	0.001020484512009836	0.01548388922463327	0.001005848210575652	0.01190438739219441	0.00101278849428557	0.008065251372936979	0.03311223522081042	0.003994487182315778	-0.003813502826363379	0.02766819942698417	0.01555540758322134	-0.008782465175077225	-0.007474524979853324	0.006543794936343153	0.001004738342169393	0.001003886839720786	0.001000908824457993	0.0010016353220535	0.006848107470079214	0.1520498425122697	0.1399308030097084	0.001003661760819722	0.001002222000267493	0.001022589297244304	0.001013464982417765	0.001012084580500583	0.001012835348134683	0.001008363459092234	0.001000337446503528	0.001000960844799368	0.4467767344444143	0.001004916934594265	0.2838711155247252	0.001003466223457839	0.001006290455507011	0.001013478616869156	0.03475884947698058	0.01593337357539682	0.03316431642965824	0.001001108654811086	0.02993138663400826	0.01574584768677931	0.001001502514432728	0.001007248314575697	0.2583673901373646	0.03841285758463096	0.001001905519197513	0.00100357546738697	0.001001770047652171	0.5949178396546088	0.04436001358244124	0.001007456816368559	0.001001128281289515	0.00102366559079857	0.00100723991480037	0.00101675154743809	0.02552188651244857	0.02778846868291013	0.002243360873022946	0.003555994580832247	0.02878999042699421	0.1373190228967392	0.1633545102864536	0.07687841270137888	0.06208533015973036	0.001078575585988266	0.001244498324992853	0.001055078905566438	0.001003482099567817	0.001002222809882284	0.00100467747225897	0.003144198536186992	0.06270908754715762	0.01124099865171422	0.02193089190379118	0.001033179248743513	0.001061039095799096	0.008315848988126708	0.001021654815695269	0.001017158988704715	0.0592393737624821	0.001013141519900912	0.02630447881217686	0.01885400947818614	0.001008879307129512	0.001018925312468311	0.001042497868121437	0.002721572942103381	0.02453507329826484	0.01172280147080723	0.001001424489513581	0.02724475337352279	0.1868436130177607	0.02544865587978332	0.001010079387723539	0.00103072221499137	0.001007694445677128	0.001017367921362076	0.03588822045619799	0.006647445069236314	-0.002828398614401617	0.02932169672407268	0.01960847731691042	-0.007112682534277974	-0.007579915667716089	0.007908593761064345	-3.591963853944161	-1.236735716018048	-0.02099697158259173	0.04761483717213657	-0.01682949463580465	-0.003618255373340589	0.1572514304757255	-0.3079125220723006	-0.6045392957392351	-0.01033280602756989	-0.08482644507344292	0.0807237776626413	0.02539865935227911	0.06884630094045402	0.3136894614004963	0.539441289754265	-0.01214737096528287	0.02234680140703758	1.554752856254547	0.00313354627217378	1.155193434143569	-0.2072457174707731	0.01471484982747962	-0.008216337320076234	0.3099808328115259	0.1231267281291189	-0.4563379197927971	0.01269093277992934	0.6948748764174719	-0.1621333917641434	0.06781247233406729	-0.01071448003982521	0.9517319857338536	0.4478182416818967	-0.005296736018858144	-0.008366753126024751	0.05975145686773733	1.766824415095504	-1.433463744759939	0.03655553651912013	0.1349725536803376	-0.1393555313849643	-0.1053655673469879	-0.07607216202851133	-0.4240273283370907	-0.3699078285657861	-0.08624884647883477	-0.5679087878053288	-1.354733024024711	0.9141794888810478	0.7086198265814116	1.069710934384707	0.9333362828217605	-0.06068491456307498	-0.01749590646647901	-0.0264569281346842	0.2917087131267943	0.4912914184185845	0.002922370859409885	0.1178004356533832	1.080413498812397	-0.6458463954838041	-0.160156130213401	-0.02874981203761761	-0.01158721066851332	-0.2644950869770639	-0.05271361313956256	0.02862392069764519	0.347240763691717	0.0390642657461327	-0.2059742078958256	0.1307748195851023	0.01559930601538377	-0.003372456379000522	-0.4484970863570994	-0.3925902756179663	-0.3060646827657386	-0.3640274136386954	-0.01310833961647725	0.04107084808075204	0.9690849879726867	-0.3946099691719525	0.04140313737456776	-0.1949392562903147	-0.1589631786556215	-0.101911137494956	2.150507549007166e-13	-8.762565940766501e-14
0.35	-0.033616536732748	-0.02851666601776344	0.001586347060317522	0.6718249127612385	0.9293748000175903	0.007808649315052108	0.4978438616453233	0.002415072950618783	-0.02546816005884778	-0.07869157082673918	0.07642940791110171	0.02087344900407926	-0.01939071295056695	0.06259754821488328	-0.03844540890382373	0.6014087880945086	0.07792196401069636	-0.6014087880945119	-0.07792196401070424	-0.02667428265056554	-0.1356566650581075	-7.746104075815786e-05	-0.3113132480844905	-0.03863885132863112	-0.01598491337705174	0.1384253992490879	0.19973225616494	0.7854951972145476	0.6059124071199667	0.07025896258695545	-0.1036584566508443	-0.01212429213026925	0.07139995427850894	-0.1649568227382625	-0.0001273266063188032	-0.7199846634155259	1.269431468145908	-0.2178076360113842	-0.02774938519162212	0.4281608888679783	0.2375570356606791	0.1405040398046002	-1.365391235054625	-0.1003872970448302	0.9698258370103059	-0.323766263919641	0.2188294846272866	0.7767944166632104	-6.771548997082942	0.07327246386133697	6.771548997082939	-0.07327246386130885	1.776457917685023	-0.5186145479730805	-0.09805867434296281	-0.9305538472987974	0.4547712106145412	0.3204948149343661	-0.3299615889997409	1.334438857406011	1.359232430649745	-0.4838336581779488	0.3291927771237281	-0.2803505397492757	-0.4445438617317194	0.7069586889722032	0.001005092267030874	0.01939362192353196	0.001004244183129364	0.02035806174349578	0.001000951962302256	0.003829935919701179	0.001001681658724471	0.002172512536469198	0.006620344014301655	0.05670804499902395	0.1564775705043831	0.1506159088357326	0.1452445318493864	0.1176027249343471	0.001075045489567312	0.00750883174815975	0.001017485344809479	0.03080283224520692	0.001023967457578657	0.1466406733083217	0.001014763711781633	0.0313172648693281	0.001012661267908874	0.06613170758414851	0.01114188429714596	0.09914608177726236	0.009043135242682045	0.1553437930119476	0.001000379222262439	0.005268925082237827	0.001008033271793283	0.01455734203122444	0.4233113558956127	0.4207835509439813	0.001005072494836209	0.02122847065742423	0.2677454832754765	0.2812335983139529	0.0026095311150064	0.01616289574369981	0.001006351193549331	0.008896037578861758	0.001014032680120047	0.009744584704853829	0.03231447190350595	0.05303754200328242	0.01460044908655234	0.07945713586692416	0.0360146180703533	0.03526064446042184	0.001001122650146435	0.00743568632912484	0.02706526551179418	0.04427042539293798	0.01586926362177045	0.03509405144836654	0.001001547383266696	0.004661095615525193	0.001009919451783897	0.01800575794601798	0.247422629228068	0.2616414993422636	0.03538753380522815	0.07482957199319371	0.001001996638420715	0.001920619755497948	0.001003762798830331	0.006558094178683608	0.001002297764670452	0.01400396990344968	0.5592002876891614	0.5467161616304904	0.05476400993244463	0.05886846396901332	0.001174531892406058	0.02493928181399782	0.001001123263877691	0.03943739718205336	0.0025403236632927	0.007774049801840266	0.002294178470239717	0.006063562997357895	0.002127676005758235	0.004525581228579187	0.0285754671048829	0.03373678309515403	0.03059649677686953	0.0305090645175618	0.003085739390988732	0.006619335534402176	0.008133969994732371	0.01384710554551067	0.0369393028606218	0.07221473818639508	0.1297710432053804	0.1411623968033618	0.1574776478736993	0.1446101511003001	0.06929927906842975	0.07079602024692268	0.05404844045694494	0.08682643816669379	0.001079570147538111	0.1363777454084147	0.001248129359734675	0.02535030612502249	0.001059088756182271	0.05579644748125098	0.001006704118237205	0.02938571533678121	0.001002765789607516	0.04502944752043499	0.001004592755629227	0.01169167866424863	0.005521433043112459	0.03172435606337891	0.05467331805026839	0.08439694133030354	0.01535169619704606	0.03391749903770729	0.02265862085724262	0.02633827848003591	0.002550306281581343	0.031988656598758	0.001369869079078493	0.01012095768248647	0.01029703320127989	0.0147794000467439	0.001023915654373606	0.039493647132685	0.00101872229936302	0.09873153913410634	0.05875708119932264	0.06419245012206282	0.001013151789316869	0.01534988676375766	0.02796624421510839	0.03917256394098045	0.01772279090929668	0.03177475310518813	0.001037586762527661	0.01299645689122478	0.001019936781200446	0.01860578246097925	0.001043102388463477	0.03607283051572947	0.005895811566917202	0.03371665530175433	0.02651627620408005	0.03326210794046063	0.01386924915646661	0.02376872488145106	0.001001513162851641	0.009943751297466144	0.02592193242811374	0.02828252028959817	0.1788450375395742	0.1696686610984292	0.02755678538524344	0.04132879220141546	0.001024274601769049	0.04381198357715694	0.001053500836208222	0.01359680875827161	0.001028981085017907	0.01036353834197351	0.001064306702104574	0.007097611861037988	0.03531394189442088	0.006443887007712127	-0.002933151577409175	0.0287290873702622	0.01883593691191183	-0.00691931755417039	-0.007608675151340872	0.007051715753755015	0.001004305668084564	0.001003513699988598	0.001000846095729171	0.001001576868829339	0.0120992460751441	0.1409979307064797	0.1310664660708146	0.001003560744749197	0.001002041006545211	0.001021235438826016	0.001013732657155197	0.001012361190510658	0.03960901013005522	0.03154981770347732	0.00100033356430791	0.001001233792503132	0.4779125472936536	0.001004730408732579	0.2930388586195503	0.001002733463559959	0.001006357871942235	0.001012712267273287	0.03427118326173509	0.01749381576901516	0.02542016083605098	0.001001166928654394	0.04307530689808209	0.01103191959968203	0.001001503957847975	0.001006240637901815	0.2573835630122336	0.04375840360297036	0.001001801651077478	0.001003363820207384	0.001004182669082915	0.6131475278938514	0.02629836449707725	0.001020251395207454	0.001001178773194079	0.001014926351284512	0.001004868759507402	0.001011056381108469	0.01968165063140736	0.02063506275983124	0.002495063804554009	0.002291850824579097	0.0149305086704258	0.1507863239859996	0.17523461208962	0.09180438272931959	0.0670923683892071	0.001077082730994914	0.001214692695674173	0.001047801235226508	0.001003488882903359	0.001002230626180557	0.001005732694078247	0.01443087458474921	0.06989715043205492	0.006159847664505656	0.01777915142773681	0.006769067459787188	0.001065740481960966	0.00591233013171229	0.001028315861974671	0.001021989175246561	0.06766632413173052	0.001014440152258363	0.01581929022655578	0.01863098169463316	0.001010658000137042	0.001014174600262172	0.001059613976823837	0.001885224103496247	0.01454738044213332	0.007327244558602166	0.0010015440565161	0.02529985554108488	0.2016830192260124	0.01947194870154855	0.001011295934158409	0.001136212319808255	0.001091436263119543	0.001203010710459461	0.03705622571860964	0.008730440383889029	-0.002136602698861048	0.02931588783049193	0.02149843391660354	-0.004901477949176871	-0.007765832909728038	0.006874134165318888	-3.646334803708013	-0.9955451430584444	0.07128901537510859	0.06363228430227214	0.01284987081327402	-0.00647087517840123	0.2582068559516405	-0.4268898020882212	-0.6477193907966895	-0.00653838762934419	-0.0657408302100287	0.0881226337733574	0.02104539758851683	0.06348226509126036	1.402923435231923	1.195729254964329	-0.004677124615144074	-0.03804041850388664	1.873364148202773	0.01605517959592668	1.074751205669736	-0.1043668379128057	0.02876748045934759	0.01795683672334594	0.2299897060745136	0.143815491475643	-0.5075505803500412	0.004092027152184675	0.871209257941745	-0.2961202493094758	-0.02417381734567039	-0.006543501315332784	0.774790222312128	0.4483256509316528	-0.006122558837548242	-0.007168452612708855	0.05882945588848425	1.734685319135903	-1.490547463447291	0.01210318129699229	0.1093187982244429	-0.08482002741619823	-0.06409835877252543	-0.04419910413719132	-0.4582593717963933	-0.4480156661323121	-0.02613124972708721	-0.3514022304560804	-1.458567158674818	1.015571538411975	0.8348390504563792	1.152445278621134	0.7701810929074743	-0.05345016207230452	-0.01648164203154898	-0.03202968875085503	0.3238305091058294	0.5680645041380457	0.00562392587824408	0.5615376341154638	0.7545082212154467	-0.5881718345190775	-0.2381866712554423	0.2063777378486195	-0.008482043554347731	-0.2298834640389192	0.06289791554023585	0.05072031902215702	0.5292362983369218	0.03946460834791994	-0.5361255685612063	0.06534461493655731	0.02442685439492338	-0.005274232827899904	-0.4197880440129564	-0.2144617280226936	-0.5752197402853614	-0.3879888164124025	-0.02231058222685136	-0.0481888521256557	1.161192776365541	-0.4530663470890051	0.05255651396904427	-0.182505170069607	-0.1494241091017452	-0.09212110486317535	5.150248012587838e-13	-9.766137970165462e-14
0.36	-0.03554016520450909	-0.02856807603480891	-0.005496626325086013	0.6845940313087978	0.9270748069953016	0.007526137666452075	0.5013124762347675	0.004563094742113255	-0.02314476381006665	-0.09177983131341293	0.07532887782395443	0.02971084947071704	-0.02219090526528263	0.06474561237658089	-0.03081703052923356	0.5322093107094009	0.07939548389458273	-0.5322093107093974	-0.07939548389458465	-0.008966657449365886	-0.1407116863621298	-0.0009590637838317534	-0.3202940592371391	-0.03422041649512694	-0.01276043261836383	0.1343551124762784	0.213272317108346	0.79885194111432	0.6009601048956761	0.07312137537274047	-0.1053759032814068	-0.01610032829836129	0.07896777743014202	-0.2230910987512824	-0.01033620629550282	-0.6965926688299016	1.284906139514995	-0.2420174739117995	-0.02844886397380828	0.2699186243366666	0.1895672749473964	0.3268679755920482	-1.249382081566458	-0.1187581057553996	0.7954832377852978	-0.2310379720894519	0.2102260249806071	0.7480506532604564	-7.06354478215867	0.2202074949189056	7.06354478215867	-0.2202074949189045	1.763959259339239	-0.4910471901078291	-0.07808284128659179	-0.8651104549677671	0.428471273800535	0.3239843708331992	-0.4809872220631641	1.365562643140904	1.309790458679488	-0.5104477477545042	0.2319036795880271	-0.06054484071981132	-0.3511614528357386	0.8161249125902096	0.001004593310825959	0.01979557905416927	0.001003788853376971	0.02092944678048939	0.00100088354918373	0.003860598074872284	0.001001614960360117	0.002120640250447252	0.01066454990868787	0.05956664599903826	0.14811928995368	0.1458146194715615	0.1377592180445981	0.1110042430915169	0.001040691305704659	0.007442833656224711	0.001010018137133963	0.03018129446293398	0.001022276227905974	0.1475873214228804	0.001014343577256101	0.03150547519459207	0.001012594664765382	0.06673723512905497	0.03469195493084826	0.1159524026496734	0.02781211375463958	0.1689844961574297	0.001000356208928869	0.005203974482433009	0.001004844546509162	0.01436813509764403	0.445493827251154	0.4412998005589654	0.001004855962226579	0.02133618333388645	0.2781732289290006	0.2914389457359919	0.001838769115743424	0.01542125374184933	0.001006373288211761	0.009108119409975014	0.001013183903756725	0.009833515122352254	0.03307770051935568	0.05493413245765912	0.01637944775476545	0.08102040173589777	0.02915877643379156	0.02983560575637908	0.001001160239753214	0.00745352787412003	0.03781157248322273	0.05359499483052773	0.01231480979136433	0.03165181257849536	0.001001526933945359	0.004691054680831586	0.001007870530765564	0.01794863644805854	0.2507294332471655	0.268221384657149	0.04055498693176702	0.07930158994135804	0.001001873902157313	0.001867725886645255	0.001003511907283735	0.006486546654953796	0.001003878857097065	0.01459641978464534	0.5779868813215281	0.5637862430228114	0.03745942709640639	0.04359904452752963	0.001104038939093917	0.0250984822453973	0.001001164066518371	0.04045912543569034	0.001806328006906406	0.007231261863709812	0.001675047292668101	0.005656904866277642	0.001590380392844904	0.004242631622458339	0.02292574472324878	0.02903036197322557	0.02412515985441918	0.02569153616770092	0.002873110514207875	0.006453951842018211	0.005000877644259267	0.01105284352934142	0.02321783934558951	0.05729272186043567	0.1410386911882945	0.1517434263163655	0.1667990135799109	0.1535877738651496	0.08251870128494317	0.08255430486197048	0.06101289876579839	0.09391640943237126	0.001077957625995264	0.1359121417953155	0.001223732958733102	0.02520297244568246	0.001051630043965337	0.05549228533383863	0.00100516202212322	0.03291517767255865	0.00100251098586822	0.05113780832805839	0.001005435808330314	0.01172769055891377	0.01285048095485382	0.03859150856090331	0.06312120452295353	0.09132827498638331	0.009632038553908526	0.02823876115298811	0.01927942154008312	0.02365580338299143	0.006160662002301861	0.03493861836709475	0.001225190984414337	0.01020052365636483	0.007557228065385184	0.01256089362353396	0.001027894713852548	0.0396892002825432	0.001021644261753728	0.09898725432269731	0.06472969815795768	0.0702906423804167	0.001014134295553055	0.01573045021677941	0.01955776888471368	0.03218699843213578	0.01808628523907159	0.03222679559233087	0.00102515394058496	0.01328649644856089	0.001015838814892117	0.01857939791542665	0.001055825783182521	0.03202110939662382	0.003747892297558567	0.03210589226997342	0.01830242847419251	0.02614267462870432	0.009581134961201467	0.01974287307611488	0.001001561496991264	0.009716183759107667	0.02511840584546881	0.02734089314697045	0.1904430268096471	0.182267637597731	0.02223645664161905	0.03653172193371913	0.001018383029507282	0.04447110547757831	0.001122763538506306	0.01183321916160734	0.001082429172979521	0.008911555655843296	0.001182898050718154	0.006212742476165605	0.03682651429389877	0.008649017159279302	-0.002178503884064071	0.0290788440889678	0.02118941775460411	-0.004824131957133564	-0.007777336703177879	0.006531382962394954	0.001003872993998578	0.001003140560254055	0.001000783366997389	0.001001518415604284	0.01735038468020756	0.1299460189006899	0.1222021291319207	0.001003459728678808	0.0010018600128333	0.001019881580407575	0.001014000331891751	0.001012637800520221	0.07820518491197678	0.06209127194786087	0.001000329682111274	0.001001506740219303	0.5090483601428977	0.0010045438828705	0.302206601714376	0.001002000703659743	0.001006425288375841	0.001011945917676258	0.03378351704648923	0.0190542579626307	0.0176760052424415	0.001001225202497703	0.056219227162156	0.006317991512591139	0.001001505401260275	0.001005232961226213	0.2563997358871026	0.04910394962131	0.001001697782956943	0.001003152173027303	0.001006595290521188	0.6313772161330938	0.008236715411716122	0.001033045974051	0.001001229265098711	0.001006187111770143	0.001002497604212718	0.001005361214778312	0.01384141475036844	0.01348165683675492	0.002746766736088251	0.001027707068329726	0.001071026913857989	0.1642536250752613	0.1871147138927876	0.1067303527572516	0.072099406618679	0.001075589876001574	0.001184887066356541	0.001040523564886369	0.001003495666237059	0.001002238442477097	0.001006787915894193	0.02571755063330429	0.0770852133169562	0.001078696677299467	0.01362741095168106	0.01250495567084366	0.001070441868123857	0.003508811275299242	0.001034976908258915	0.001026819361789225	0.07609327450097994	0.001015738784612887	0.005334101640933481	0.01840795391106961	0.001012436693140353	0.001009423888046878	0.001076730085525927	0.001048875264886791	0.00455968758599727	0.002931687646400722	0.001001663623517903	0.0233549577086459	0.2165224254342695	0.01349524152331509	0.001012512480589703	0.001241702424626971	0.001175178080566105	0.001388653499557355	0.03822423098102148	0.01081343569854176	-0.001444806783320474	0.02931007893691086	0.02338839051629679	-0.002690273364075503	-0.00795175015173988	0.005839674569573208	-3.701549242675359	-0.8381804898621706	-0.02179210751242441	0.04484372144176735	-0.01656677489861866	-0.002819599431553986	0.3043835565649806	-0.5308682684761552	-0.6681924761524342	-0.007444683134742469	-0.06094902843872025	0.1023440889910784	0.01657757379528891	0.05752424682914237	1.851577405289894	1.468490204918375	-0.01053421875477255	0.01992436581702974	2.237467841735536	0.0007894642811567501	0.9607201390480608	-0.05245628331293649	0.007814640716145243	-0.00903090598930791	0.1491943458830157	0.1697043677902138	-0.5811959443642384	0.0002729139094009786	0.9829368275975087	-0.384771608264935	0.05943077783940331	-0.00538245319675862	0.5298545170155274	0.4455269144021439	-0.003957781588127538	-0.007375232124341849	0.06001113345021068	1.674687906558832	-1.566477473394013	0.02615412080789293	0.09729921446733868	-0.02242816757016604	-0.01611369088703367	-0.0124037712543865	-0.481131540053261	-0.5133633038751964	-0.01513185598029886	-0.2219610727115827	-1.518523069151368	1.09736851943834	0.9606109481491801	1.192018048677108	0.6559706116766839	-0.03836159074220634	-0.01248863708820119	-0.02704279901355744	0.3872838886436732	0.6553616708917941	0.0002290475026551303	0.7732164719753846	0.6723896233317196	-0.5509914362152777	-0.2947265752978653	0.372036481474233	0.03034966124832275	-0.217527016501373	-0.0642466314758578	-0.01405608101664096	0.6862362174057691	0.03600470849032243	-0.8599296539981346	0.03009377699787854	0.0336463878534152	0.001431991658771178	-0.3904516154516449	-0.1219624179244007	-0.849525346890022	-0.4182278097327365	-0.02154094556574789	-0.1406741812086179	1.359662915236284	-0.5053127027399065	0.08237946117415057	-0.1702410823370668	-0.1411899058420562	-0.08535711208294572	7.680660070444842e-13	-2.586666607387577e-14
0.37	-0.03811298124737163	-0.02873030355208998	-0.01244404525921494	0.6975337065397175	0.924542031707667	0.00725405199199934	0.5032550822116572	0.006086139014890221	-0.01893795672540578	-0.1036320465569145	0.07407476719930738	0.03687822229971487	-0.02394946596609133	0.06679753800172337	-0.02339704580250762	0.460107979607018	0.08231826659651283	-0.4601079796070057	-0.08231826659656136	0.008576431693163258	-0.145453588480728	-0.001648198225711702	-0.3286016906352219	-0.03007027695538146	-0.009519658157785642	0.128955096557886	0.2266321736369109	0.8116462454738187	0.595612129300453	0.07474358512603088	-0.1049105878770738	-0.0191367044601127	0.0883144756101745	-0.2883790148428949	-0.01973525845616927	-0.6971007728260321	1.303395106089673	-0.263427626884987	-0.02529623248623381	0.1217904523013407	0.1116515342903148	0.5080196151389199	-1.125247724080577	-0.1345416573386768	0.6421397105668784	-0.1236307081532704	0.1964079664421713	0.7403151893550505	-7.318231241415065	0.3612349292108926	7.318231241415069	-0.3612349292108585	1.741249458536743	-0.4557601848747003	-0.06160332639048112	-0.7981845266268206	0.4001105182500712	0.3229143764032636	-0.6401438028703212	1.291859976066577	1.252518323027966	-0.5543032887783791	0.08547824908539167	0.1535830999458525	-0.2453624841093438	1.080324443576727	0.001004137046610686	0.0201713960879547	0.001003386761099585	0.02146768092678523	0.001000817855547727	0.003887850859655562	0.001001561791142499	0.002075116281325562	0.01704682797898745	0.06398434316162493	0.138619950891124	0.1402817139704212	0.1291595765627324	0.1043950791998424	0.001022535621140509	0.007376332314529019	0.00100599270084673	0.02967733080642589	0.001020952953001109	0.148773314860429	0.001014163204704625	0.03166411289349109	0.001012551202909685	0.06728253402521406	0.0745410221040359	0.1387418615166088	0.06449916018387525	0.1876880106540534	0.001000341409131567	0.005147890599526589	0.00100342416364517	0.0141970313392447	0.4700578629586292	0.4644181837377931	0.001004658469192799	0.02142590424501117	0.2881449835396054	0.3007879628955551	0.001429136239633614	0.01508614631270069	0.0010063879648023	0.009294773646202983	0.001012350068823749	0.009912851953064548	0.03289771969152652	0.05597905087276995	0.01710687971353817	0.08239712448313273	0.0223926229854411	0.02448001156762493	0.001001213862670427	0.007443255229258104	0.05186782749580867	0.06508832105968951	0.008738483119789401	0.02816802336018031	0.001001513914596897	0.004725359766325217	0.001006369344758793	0.01791953192061555	0.2506933425346669	0.2719606885834273	0.04615736125565226	0.0840681528746014	0.001001780398922691	0.001820721633879764	0.001003307231765839	0.00641855691520665	0.01052084349049521	0.02262573465637425	0.5955044023464078	0.5800581650072552	0.02299091741795393	0.03003189370161442	0.001071429642874203	0.02521003163504139	0.001001206686922946	0.04130428361553503	0.00141422332296957	0.006992598655101995	0.001345612702939603	0.005481197295271674	0.001303543674240259	0.004120879168090976	0.01715047704957025	0.02420815292832774	0.01753094387253513	0.02065059040561727	0.003128731293354657	0.006652117717143543	0.003063815664215182	0.009495184282896267	0.01270908052632742	0.04687872358686585	0.1538209562004614	0.1631537778006989	0.1783183702521271	0.1639700101989947	0.09667929849479524	0.09491938744398967	0.06584684172164842	0.09945600420992098	0.001076967839008853	0.1355631632335255	0.001198529203054358	0.02509617607793983	0.00104556840041803	0.05521767320689481	0.001004181391657644	0.03701819120946599	0.001002267127960133	0.05817880983850218	0.001008228174750963	0.01174808840832652	0.02079380590118097	0.045694062834484	0.07035771985858834	0.09647307583182577	0.005511733946214806	0.02434216796409326	0.01534639466493874	0.02048151256516058	0.01532440814071798	0.04282156380922866	0.001149840360931976	0.01043090434726504	0.005292925217556747	0.01073496898657316	0.001029073388115805	0.0396149485106085	0.001022692266753056	0.09887242262737063	0.07299208976686229	0.07836005325629326	0.001015108319579133	0.0160499868150857	0.0122264919656282	0.02544060643285893	0.01789753756135657	0.03218560889995324	0.001019183425451627	0.01365438218600303	0.001012397974459794	0.0185806547439856	0.001882463917827632	0.0284988271366661	0.00242694939123139	0.03139454374898009	0.01128602514091157	0.01927339168233685	0.006117580537818757	0.01652714100364468	0.0010015410187406	0.009454802374350797	0.02351650716756634	0.02560673555230378	0.2063919581983312	0.1975943110901701	0.01859253140538656	0.03243429689989048	0.001015556779160488	0.04532871740809982	0.003518032101999917	0.01133226669187131	0.003286481365577824	0.008518419401260977	0.00314218005501685	0.006174666633718172	0.0363892928512592	0.0106949741818338	-0.001402979094591856	0.02959087417896449	0.02122995301750957	-0.002857442451854225	-0.007834876769737221	0.006144321795308898	0.001003483897369511	0.001002822582269839	0.001000720828684996	0.001001496343968372	0.02965847544240513	0.1188531853055564	0.1109966464828249	0.001003791256308892	0.001001755581256787	0.001019317106697334	0.001013954487280794	0.001012394422171897	0.1634654955603167	0.1492998762035848	0.001000322898517394	0.001002317641813304	0.53956551390883	0.001004376001373642	0.3116752214682589	0.001001598894898172	0.001006384582862579	0.001011090043890368	0.03175339143326714	0.01692925265838383	0.01219397620925141	0.001001307286242715	0.07956443718479639	0.003670820490246792	0.001001496104992559	0.001004446762259794	0.2454923855922348	0.05609232934704709	0.00100167066418984	0.001003045208627058	0.03723297662786158	0.6430753420506455	0.004630070393202504	0.001041236825881554	0.001001269464609181	0.001004355869067131	0.00100175211162074	0.001003805465272958	0.00807134801989861	0.007356407112519363	0.003946921505175333	0.001020904399760837	0.001043945445627776	0.1817240272603591	0.2056687169108495	0.1238670908768138	0.07186513268018696	0.001076231693960704	0.001161613122152095	0.001038189550627364	0.001002877602958713	0.001001822906909681	0.001014811412585085	0.03276859558065004	0.08180018998677915	0.00114349781918119	0.008786708580709813	0.03600884009567165	0.001072153955173465	0.002363333076794569	0.001026343122021887	0.001021213921494991	0.09014466779343985	0.001016446211433854	0.003179504779094842	0.01707738031470294	0.001013420491728232	0.001008303660413441	0.004155375584723255	0.00103441855810338	0.002791269088913357	0.001985255973026348	0.001001397942914619	0.02030701273595813	0.2483215944492355	0.01540129434430992	0.001012702538369944	0.01007122225208739	0.009328229663728666	0.008408259374870709	0.03448412090480969	0.01264616199102192	-0.0005939921541367812	0.03032754046260418	0.01954373828138525	-0.001024488216797483	-0.007798918130694311	0.00600097840881134	-3.730053004538419	-0.8016653939330759	0.06762975614100598	0.05843309639934908	0.01263672584691248	-0.005459142573144404	0.5594068453342222	-0.5729689817294198	-0.6565363967338664	-0.006018472071336295	-0.04240410220947993	0.1380202436185206	0.01518124742478625	0.05166024679461244	2.662108424897005	2.21550132605122	-0.00311175106722602	-0.03629935196896888	2.351496644631766	0.01294744209586192	0.9158717177760997	-0.0171202994070126	0.02424845768771738	0.01661507231294911	0.06061379468375632	0.1069218848931635	-0.5001934054476108	-0.002705095951364844	1.307149076502105	-0.3191257000053775	-0.02456862637277543	-0.001150621218457378	0.2062780544319734	0.5037830038169272	-0.005118584433526935	-0.006473734509993246	1.4063351840694	1.570803134992411	-1.134093287270059	0.0003774641057855528	0.07439138592683903	-0.02057549067792278	-0.01529468645788113	-0.009875636996410603	-0.4860230301555779	-0.4993660394820919	0.04663136738274862	-0.09748814737811727	-0.6296141543173612	1.225515331716107	1.164644477447138	1.276206912894201	0.4484632642185389	-0.02890909558330532	-0.009524131610023422	-0.02880840460343322	0.4265679038715037	0.737716295716544	0.002611353416527064	0.6559148772716564	0.3932272119077279	-0.2504766549763059	-0.3395648116220963	1.146174053743579	0.02156555871108302	-0.1537365291390218	0.01493423537213113	-0.02330471569032232	0.9586277966755197	0.02757332286671973	-0.5182711295354453	-0.03480085126987589	0.03955499718232366	-7.260593886764739e-05	-0.3127835501299603	-0.02876398010149691	-0.5439117671037134	-0.2403457704937646	-0.03384205087751932	-0.2027174414609829	1.80228057440901	-0.3071953955784491	0.0907807825297731	0.05224757661611625	0.04743662951846539	0.06496192334260832	9.010252220871958e-13	4.270576978664392e-14
0.38	-0.04124588360251766	-0.02891530042991149	-0.01952283487781832	0.7106692574191994	0.9218284535941947	0.007033653785341806	0.5038120429060187	0.006728324521376396	-0.01311384803120461	-0.1143685209345774	0.07258849191423178	0.04263661133324294	-0.02472265023051317	0.06859874903305802	-0.01592334879657388	0.3866144898191499	0.08655790015378251	-0.386614489819147	-0.0865579001538094	0.02579014950878281	-0.1497954290849234	-0.002228315897678797	-0.3362931238092036	-0.02624712844789586	-0.00632726798784083	0.1207296795938005	0.2388185428993831	0.823971265771035	0.589970920770384	0.07468973991463396	-0.1023047377152018	-0.02079255207244998	0.101116460704888	-0.3351083612333867	-0.01489007841120104	-0.7228668057190955	1.324081269227404	-0.2781780390575794	-0.01811137041478338	-0.0072104321699068	0.01339552168332502	0.6503282975242963	-1.026233908409811	-0.1651910378254484	0.5136864786893859	-0.03396268486927481	0.1600831061966796	0.758793109101313	-7.341976519255812	0.4835776659860109	7.341976519255812	-0.48357766598601	1.698084993957064	-0.4110348872271499	-0.05627948730395525	-0.741870810147518	0.363073067349562	0.314307512706649	-1.046067431199508	1.130865189916084	1.215933646223081	-0.5690943347232617	-0.1033073133626983	0.3675621107982437	-0.07505574295240751	1.507182295523819	0.001003714383466403	0.02056165901529915	0.001003026747401561	0.02201070848036952	0.001000753740744695	0.003925720473144288	0.001001524178657179	0.002027978435434162	0.0261996593786786	0.07035980229323857	0.1283575996678974	0.1344101168374452	0.1193915276709225	0.09781559326581377	0.001013627349170148	0.007319206476430567	0.001003928721990866	0.02928200443153873	0.001020009263369591	0.1504110391972929	0.001014050131859963	0.031809725771958	0.001012407735542611	0.06777293435295703	0.1311882543043206	0.1683104522836064	0.1207377334731626	0.21216029531134	0.001000330619505608	0.005093155596390584	0.00100311998456146	0.01399906336863666	0.496183441197744	0.4876354904636596	0.001004475789629614	0.02151098665933679	0.2978637431704635	0.309892148589748	0.001223787292446716	0.01502774581521083	0.001006374936609054	0.009487733587230575	0.001011505208528935	0.01000015257280508	0.03184421742264918	0.05616289750218605	0.01644843706553174	0.08318447349830868	0.0161643989020492	0.01962632740634477	0.001001281723252537	0.007391872893654273	0.06976815349709342	0.07956638952591837	0.005597610160331793	0.02512650928549276	0.001001502757503856	0.004759704839894114	0.001005225830320798	0.01791138064875938	0.2467755106304338	0.2721123814696753	0.05234163659635715	0.08929719664905292	0.001001720104831932	0.001771843888607058	0.001003151436655105	0.006352051591319136	0.03267097653479075	0.03993279032953388	0.6112212561625077	0.5950244386159063	0.01342027205963395	0.02117436687239298	0.001059226317828888	0.02519046566771497	0.001001248096365106	0.04200013244301555	0.001216954652407301	0.00691433171961012	0.001180324466926659	0.005425673874256905	0.001159205916638874	0.004086540535029952	0.01131550130394356	0.01925564614552925	0.01108487020176434	0.0156134115591113	0.003854369027813842	0.007223905915966669	0.00208261999916541	0.008944733165724838	0.007160718769203578	0.0433936873989634	0.1682380980467614	0.1770700040364111	0.1923623522255296	0.177856826590622	0.1118050065149935	0.1079826120232356	0.06838842916827703	0.1028159731246059	0.001076794143760516	0.1353844604042757	0.001174289245843431	0.02499941991039568	0.001041371302513888	0.05489754167708385	0.001003382135051383	0.04131151745273651	0.001001937387742362	0.06558968753279304	0.001013637380143381	0.01175513424841029	0.02819668734184498	0.05188221599734095	0.07640232781527632	0.09992595254821723	0.003440475099543021	0.02278623898487378	0.01094006408211441	0.01687584268384796	0.03119184902200429	0.05669452837800573	0.001113020587967887	0.01074861646565315	0.003575118412748491	0.009364590675793818	0.001025343567838954	0.039298644156428	0.001020411963730514	0.09823327085637452	0.08367779161728049	0.09008283509207092	0.001015948982928748	0.01627533090776123	0.007345394608956643	0.02124312816794808	0.01715504896904841	0.03160138385226607	0.001016691659221827	0.01407008114213661	0.001010117999119531	0.0186001062191683	0.003829732154943364	0.02578986412211706	0.001755023986672708	0.0313614787912803	0.006766654871671831	0.01487282879250426	0.003881683987976294	0.01462741435172945	0.001001397876954306	0.008977208351789324	0.0212145925546804	0.02335534224305369	0.2279044487116008	0.2202454249089844	0.01761379606023842	0.03052735219107143	0.00101423939617652	0.04631947827957006	0.009083886372323498	0.0125221104585545	0.008425644851795191	0.009557767737980226	0.007601386952610453	0.007256380538070808	0.0337501456529047	0.01259877738433871	-0.0005772610786453543	0.03043985855942569	0.01868036328187032	-0.001091355851908675	-0.007752168777893194	0.006122837299105657	0.001003094800739969	0.001002504604283987	0.001000658290370553	0.001001474272332012	0.04196656620460134	0.1077603517104225	0.0997911638337292	0.001004122783942476	0.001001651149690221	0.001018752632986904	0.001013908642670128	0.001012151043823616	0.2487258062086572	0.2365084804593081	0.00100031611492296	0.001003128543410804	0.5700826676747651	0.001004208119876545	0.3211438412221423	0.001001197086142627	0.001006343877347739	0.001010234170103469	0.02972326582004375	0.01480424735413974	0.006711947176058948	0.001001389369987607	0.1029096472074368	0.001023649467906367	0.001001486808721907	0.001003660563292172	0.2345850352973672	0.06308070907278444	0.001001643545422716	0.001002938244226474	0.07345935796520593	0.6547734679681974	0.001023425374695726	0.001049427677701926	0.001001309664118958	0.001002524626361572	0.001001006619027683	0.001002249715767305	0.002301281289428953	0.001231157388284187	0.005147076274263757	0.001014101731193587	0.001016863977402437	0.1991944294454552	0.2242227199289093	0.141003828996367	0.07163085874169055	0.001076873511920017	0.001138339177949201	0.00103585553636876	0.00100225953968299	0.001001407371345002	0.001022834909272596	0.03981964052799734	0.08651516665661085	0.001208298961064896	0.003946006209740775	0.05951272452051475	0.001073866042219747	0.001217854878290517	0.001017709335789473	0.001015608481200361	0.1041960610858963	0.001017153638248011	0.001024907917256415	0.0157468067183277	0.001014404290306062	0.00100718343276842	0.007234021083917686	0.001019961851318015	0.00102285059184161	0.001038824299655945	0.001001132262312253	0.0172590677632704	0.2801207634641932	0.01730734716530266	0.001012892596141258	0.01890074207954833	0.01748128124688884	0.01542786525018384	0.03074401082859775	0.01447888828350195	0.0002568224750468768	0.03134500198829795	0.01569908604647377	0.0006412969304811321	-0.00764608610964859	0.00616228224804934	-3.714262598632108	-0.8668921643911744	-0.01890292871311778	0.04580240292412652	-0.01444340900709497	-0.003142374779680763	0.6959359503564491	-0.5986065948434413	-0.6622568846232562	-0.005569582520367576	-0.03922157214176959	0.1926902688584629	0.01397260971619994	0.04654453316424729	3.207403785302787	2.622244237047588	-0.01026444278911615	0.01455152335729974	2.257252551149213	-0.0001382350294458484	0.9117538459749214	0.002885102949727821	0.009075781709776404	-0.007438148127068899	-0.02302001126581792	0.05182962134586979	-0.4808139388560319	-0.007949024243881284	1.579885275010237	-0.2963165796144143	0.05943877537071063	-0.001191801718869644	-0.1876676909922031	0.5380230826383008	-0.004332480089206205	-0.007078348925895496	1.915559293740535	1.413558231399902	-0.6245526740692874	-6.895052094710937e-05	0.06743734402330816	0.009651087050109716	0.007923139113527244	0.00507899301147627	-0.5071910876326263	-0.5126099207744322	0.05959260862790333	-0.02051944686211017	-0.1327306520192361	1.598543469710826	1.661526959702901	1.331646448120299	0.2200454391189756	-0.004306444236573287	-0.0104805970587138	-0.03614667960047709	0.4253464299249461	0.7293369076625189	-0.002441354323681989	0.5903362498745105	0.3340047975969412	-0.08285859431440945	-0.3810023879528599	1.570040306831773	0.047815946691672	-0.126417751264223	-0.1126571478472441	-0.1189200961179689	1.416910409389451	0.01716620733080571	-0.3501469071156972	-0.07851389393689273	0.04320903148332207	0.005070923220070852	-0.2277877663851164	0.0136942947210107	-0.3557813355499326	-0.1550267256047983	-0.06478347312059435	-0.2441213241181056	2.824550980494318	-0.06721663774075842	0.1090092492973488	0.1679181649569419	0.1453070124071248	0.1386008372837934	7.014496935339342e-13	1.023549749070611e-13
0.39	-0.04472229552867064	-0.02892433046383824	-0.02696023633465882	0.7240152831374183	0.919008435790438	0.006903598209169044	0.5033762131472809	0.006338068802431755	-0.006274188084691315	-0.1242447567375029	0.07065423047107439	0.04718372393925048	-0.02473638976720143	0.06985278552959565	-0.008149441808109241	0.3151328577827052	0.092038458322203	-0.3151328577827007	-0.09203845832226713	0.04245422406334848	-0.1536326365258322	-0.002821421599305861	-0.3434982133692521	-0.02286238268285054	-0.003260949163258065	0.1074484633797151	0.2495484543606263	0.8360811982737999	0.5844410523196343	0.07352640440810325	-0.09744790856560369	-0.02092932731484301	0.1184668230149882	-0.355389012625563	0.01393836476771648	-0.7672992977514916	1.345243815633268	-0.2845257235786769	-0.007508994449568252	-0.07485252049218749	-0.09386746616266362	0.7103570861123004	-0.9554969182658757	-0.2236149004861498	0.3951805095842711	0.02598420841970589	0.08886340981489935	0.7994103531692545	-6.90838079708861	0.6091574360480649	6.908380797088619	-0.6091574360480472	1.630473421897453	-0.356295515627267	-0.06351882277078622	-0.7029191744968978	0.3123869373397814	0.2980940250713633	-1.490251953467308	1.010433865347361	1.211607866641855	-0.5246696231016721	-0.04224339240568671	0.6072474636252272	0.02848666248475668	1.966247278367948	0.001003377977556069	0.02097832201211084	0.001002752356698135	0.02258071340472274	0.001000698747822189	0.00397759794048099	0.001001512559596928	0.001977258087181611	0.03804441024405166	0.07854083134886915	0.111117933929212	0.1262397871878556	0.1048684473329844	0.08971818802062617	0.001009239817977655	0.007279813249029143	0.00100280519816044	0.02898808144862696	0.001019438409132774	0.152627922276018	0.001014211275348773	0.03193844624185394	0.001012433531454532	0.0682211513378147	0.190539813795491	0.2011797312561172	0.1815245426203945	0.2388299383099438	0.001000323303820762	0.005034801726761316	0.001004062525794729	0.01377512258345148	0.5198130381228634	0.5065173685995741	0.001004360406964535	0.02159499487228299	0.3070221336183773	0.318750384774928	0.001114714932134177	0.0151666236800583	0.001006391439426007	0.009694243937568334	0.001010818315995787	0.0100992417043968	0.03037073089970965	0.05592361829065929	0.016634298178769	0.08447654199178514	0.0109070840737183	0.01540353210960978	0.001001377576260716	0.007271858135139946	0.09109183908005718	0.09646875498711877	0.003369759830451042	0.02298524605819138	0.001001503008028697	0.004817642939011176	0.001004384583370971	0.01791907210021098	0.2393692813064937	0.2683287384702386	0.05888485693112717	0.09478997561641071	0.001001701760294949	0.001717146504563859	0.001003058802988235	0.006283943650496724	0.0684002520688476	0.06329293751450715	0.6242632859800866	0.6079862973164267	0.007454471856955461	0.01586776147377847	0.007079498206026555	0.02894948381241695	0.001001297586359748	0.0425676002212718	0.00111177028796582	0.006936424181549422	0.001092416487498536	0.005446272834082748	0.001082181723646728	0.004104935193519744	0.006803068548900433	0.01534354636460201	0.006300839961859951	0.01171370946002166	0.003942527069652486	0.007354643615700871	0.001560960218584827	0.008824788941704157	0.004178248396719762	0.043379190832724	0.1819979664232421	0.1949353873506547	0.205914497361562	0.1964111506036467	0.1260275174513851	0.120172475419956	0.06865772987307417	0.1037577948407888	0.001077361118142726	0.1353820715652411	0.001182800214064374	0.02482481262962869	0.001038961310961291	0.05440754754490892	0.001002798441243586	0.04520861715498765	0.001001661940990845	0.07230240358029695	0.001059859627242849	0.01179219807740506	0.03538006239746759	0.05763182726354935	0.08214080049166846	0.1031330097481762	0.0023341604891207	0.0222672595938601	0.007193276917256883	0.01373084845562556	0.04593913219132133	0.06982733022256368	0.001092719098231552	0.01109978098036326	0.002421811937791053	0.00845396282575016	0.00102090122200689	0.03878415548259403	0.001017418468245613	0.09707369895457867	0.09374581851879622	0.1041377893194753	0.001016986995572243	0.0163905564350218	0.004276806461484768	0.01894914308153286	0.01602087163618569	0.03059202686125089	0.001015159849993664	0.01450321714905625	0.001008470994137489	0.01862822037982955	0.004682320764661478	0.02347859123059998	0.001395649316915233	0.03159305717494836	0.004531428267174235	0.01277543287908896	0.002735415534795199	0.01384901346550301	0.00100122673161288	0.008297828499301047	0.01955166157709841	0.02136997666538201	0.2484248142294241	0.2514063698279366	0.01710495389659466	0.02957834072426004	0.001013338523800657	0.04734681000658143	0.01387850042930472	0.01376774393625499	0.01284423117899052	0.01068668490844696	0.01141109243521537	0.008296134693305533	0.03001014316087882	0.01419749513717362	0.0002928712377140938	0.03125104086147435	0.01531466280338613	0.0005545179348329988	-0.00766583260648805	0.006958868684086327	0.001002971277574304	0.0010024348266148	0.001000627328890393	0.001001522631765766	0.06011602569996363	0.06689749346121752	0.07028675138203461	0.001005139756046716	0.001001623131821595	0.001018921892356677	0.001014776915866631	0.001012722061126119	0.314829741289559	0.3095604694868819	0.001000315331740116	0.001006663519066529	0.5782460897415418	0.001004267585122549	0.3283319443196272	0.001001076235550416	0.001006463386068918	0.001009992894644423	0.02777307395041292	0.01856653755991037	0.003881224422062967	0.001001551746462305	0.1336456639610906	0.001016293798902243	0.001001517194931977	0.001003380985415126	0.2181988490075291	0.07038223117438343	0.001001715772099326	0.001002982841233563	0.145543043342883	0.6569453109245207	0.001013227925594039	0.02389913454928344	0.001001382445838747	0.001001995372544253	0.001000781540311019	0.001001765389305182	0.001674086075437129	0.001124154386084157	0.003092748142028662	0.001018223496009281	0.001018518435651418	0.2089310697926317	0.2329965720271246	0.1516627493471191	0.06673589088437834	0.001078863226515677	0.001236781073924739	0.001036958614107121	0.001002133020550097	0.001001348149328158	0.001179998863145868	0.04697425438230145	0.0925234074082293	0.001145721115875725	0.002522659828831533	0.0665242493372169	0.001069653120754412	0.001207524129669553	0.001015066727386614	0.001013198588784673	0.1101401040645131	0.001018840239458481	0.001021955653026101	0.01394673778994003	0.001012856120450327	0.001006396178737834	0.004174743530617999	0.001021539106168285	0.003125317481659356	0.00194828171957309	0.001000977862734268	0.01807129621688548	0.2898937368247694	0.0158949049008673	0.001011985047612435	0.01917444630880833	0.01769254735205806	0.01554707629991965	0.02568304653467796	0.01557109837294599	0.001191842564207348	0.03198705426206364	0.01164142373043162	0.002130968525056459	-0.00759529363255434	0.00843216921789644	-3.648095007788918	-0.9122036234557513	0.07345418286974609	0.06412407869376369	0.01539787694999085	-0.006205361258752715	0.9271702475327809	-1.130892657236656	-0.9925222013011002	-0.002730992060548646	-0.02258150728984303	0.2512860083627049	0.01163358928010306	0.04265738453434036	3.337480534853548	2.692714964659608	-0.003843937521657325	-0.04239688498412056	1.529321761163947	0.01289642677216033	0.8645681595058174	0.02303563254073256	0.02672012344197933	0.01905458889286778	-0.02690135078157919	0.2019180258910443	-0.3698466490013502	-0.01621672963501956	1.802409565106956	-0.145602055513733	-0.0214077901417162	0.001955017763878521	-0.570456327545011	0.5602927255703042	-0.006203332024597123	-0.006725279381822582	2.719226881735946	1.173048523068321	-0.4240456182096648	0.6885712307777513	0.04782586593606459	-0.0004100924354918033	-6.044125662100186e-05	0.0008323887032740205	-0.2910347088176586	-0.2809181523009359	-0.02980460333124595	-0.002065966432322278	0.108526699102417	1.845553518614627	1.876528862930364	1.124040243932263	-0.02856827864611237	0.002773011361235499	-0.02423769797405629	-0.05863327622276653	0.3695923524430715	0.6342839594713778	0.007842114322014497	0.5587692812973628	0.3103607873047942	-0.02352483076427534	-0.2576207410790644	1.081617018384138	0.02954215613854253	-0.06111915319607412	-0.002852406625443278	-0.0951354432262191	1.318062898657484	0.005340616857408302	-0.1229650420751052	-0.1207704265676454	0.04385213982601199	0.001712811407027973	-0.2341929343470509	0.03045260014186211	-0.07703790413758405	-0.01242060812141831	-0.06084417501611298	-0.1516614007712957	3.065951517971902	-0.1249507501744907	0.09868388133701388	0.08849477215811895	0.08616353211085012	0.07465757554243346	4.586335532855364e-13	1.324319615286995e-13
0.4	-0.04825796362779032	-0.02861944727158801	-0.03492253707451465	0.7375765325563964	0.9161639350874212	0.006891288903759001	0.5024170524782406	0.004802559184150307	0.0009483615777447015	-0.1336081326220669	0.06807712091122975	0.05052911086650382	-0.02430757744487063	0.07033880156322218	0.0001332995584787408	0.249366255696267	0.09867351824179871	-0.2493662556962679	-0.09867351824183994	0.05831448804557245	-0.1569191176909651	-0.003522235748097807	-0.3504269487518053	-0.02002917266730495	-0.0003826320291446591	0.0933231176873576	0.2589335554664348	0.8483145233501137	0.5797217229548908	0.07558719997712074	-0.09009091355251948	-0.02060709946253706	0.1405085485096946	-0.3469595958265096	0.04789256683134438	-0.8278466623146895	1.367126009379285	-0.283074618730089	0.005437883737745508	-0.1118766141974829	-0.2156552581858839	0.72690624072482	-0.9236619247448949	-0.2937606611405751	0.2733413429368035	0.05454768688095166	0.006479013593010808	0.8605599847234554	-6.198970529254493	0.7144780162203976	6.198970529254493	-0.7144780162203974	1.537322879488499	-0.3008896320718083	-0.07782117673684583	-0.6865999746484477	0.2527659174510456	0.2767071746129817	-1.214893326866123	0.8619031188190895	1.240612160932962	-0.4069865175215389	0.5415189017311133	0.8675952835076179	0.01674487598811332	2.445454932442418	0.001003148067398637	0.02145511576947256	0.00100258032467158	0.02321169998947389	0.001000655777138392	0.004045257503187811	0.001001530945101441	0.001919797882569632	0.05255170110415009	0.08864121497906514	0.08332300397473139	0.1098835972494865	0.08359999869512309	0.07725918850205368	0.001007555843980747	0.007256148052234092	0.001002229702809861	0.02877000462845863	0.00101923779477747	0.1554487525941264	0.001014726160457518	0.03203963965796005	0.001012732079395069	0.06861725245837882	0.2486600284951355	0.23448063349375	0.2428669303189977	0.265635206644276	0.001000319256090359	0.00496752471836971	0.001006301939074367	0.01348998157688363	0.5385656082428457	0.5184258993895402	0.001004332492738258	0.02168804617834843	0.315449139858996	0.327277007148766	0.001060115198592688	0.01545136171566632	0.00100645947118742	0.009912012758121709	0.001010354342245554	0.01021721664020283	0.02866712042452952	0.05558356009169543	0.01855307847300406	0.08712951298680678	0.006795020706277359	0.01210736385630884	0.001001506707937406	0.00706428225737338	0.1157204074672791	0.1156510157855986	0.0022398394694463	0.02194114838108699	0.001001518333858357	0.004860416344399201	0.001003824313861871	0.01793497952272246	0.2286575475982243	0.2606753465458125	0.06569888914761775	0.1004982514551418	0.001001728724463611	0.001655850542016227	0.001003034819626088	0.006213905201089857	0.1177303654782666	0.09357246273386707	0.6340790904926888	0.6183701093645506	0.004376213097372012	0.01294791025671301	0.02121734090977243	0.0376958633100941	0.001001358728256227	0.04299204284820388	0.001058911349933989	0.007002579915474284	0.001048352268133678	0.005499323166950954	0.00104343153067957	0.004147837309467346	0.004180717724657807	0.01311883516385587	0.003797148067698398	0.00972329544773807	0.0029637523702651	0.006700623155267124	0.001301608741718528	0.008931482467271165	0.002665526258725822	0.04513812858755883	0.1940233744032921	0.2114014809182931	0.217510758491313	0.2119312242498479	0.1385427870302269	0.1308176971562822	0.06662811333366983	0.1023068638966366	0.00107863975025699	0.1354188073300993	0.00123628065369994	0.0245187291732167	0.001038308621168481	0.05378925356472544	0.001002443449960587	0.04901374133989541	0.001001494661336327	0.07869691987480945	0.001161563458759605	0.01187173641944186	0.04246073669955231	0.06304126718223373	0.08794650983345242	0.1061922511929744	0.0017466942558783	0.0222639914316978	0.004572253176458473	0.01153094219481419	0.05679851893461988	0.07882880787176841	0.001080463894053458	0.0114819635857608	0.001836611653703046	0.00803398092281526	0.001017359124877523	0.03898935963051831	0.001014716897167553	0.09668773881240926	0.1019167684782593	0.1149237423166214	0.001018349461214103	0.01637137761949722	0.002717392751460157	0.01849752868834317	0.01455997745718277	0.02923771687624237	0.001013619850426007	0.01495580333637286	0.001007254086496878	0.01865758051952739	0.003588179303188241	0.02111148298667608	0.001216499716603701	0.03192715515664577	0.00444261367398545	0.0130652695699976	0.002611836015224872	0.01414365905970177	0.001001063963209452	0.007965291298671328	0.01908006225051986	0.02034792204055719	0.2647556259167074	0.2747307255621926	0.01615671005688588	0.02798103529651948	0.001012434310359307	0.0483376916105568	0.01643108418940214	0.01443773073331834	0.01517512866036264	0.01139478058870341	0.01338864839232838	0.008855683684594906	0.02538949946759044	0.01545854111441481	0.001206262069274276	0.03194946981133397	0.01148765443319646	0.002096256926797252	-0.007603192231290117	0.008750803792311244	0.001002847754406821	0.001002365048942628	0.001000596367405419	0.001001570991199072	0.07826548519532517	0.02603463521201363	0.04078233893034001	0.001006156728153319	0.00100159511395893	0.001019091151726253	0.001015645189064261	0.001013293078429152	0.3809336763704612	0.382612458514456	0.00100031454856114	0.001010198494738385	0.5864095118083151	0.001004327050368023	0.3355200474171121	0.001000955384966057	0.001006582894788211	0.001009751619184297	0.0258228820807818	0.02232882776567184	0.001050501668063572	0.001001714122938718	0.164381680714745	0.001008938129899605	0.001001547581139894	0.00100310140753759	0.2018126627176906	0.0776837532759827	0.001001787998775756	0.001003027438240158	0.2176267287205614	0.6591171538808438	0.001003030476503737	0.04674884142090484	0.001001455227558531	0.001001466118728183	0.001000556461595715	0.00100128106284634	0.001046890861447666	0.001017151383890434	0.001038420009769556	0.00102234526082793	0.001020172893902522	0.2186677101398094	0.2417704241253417	0.162321669697862	0.06184092302705922	0.001080852941111581	0.001335222969900492	0.001038061691845262	0.001002006501428944	0.001001288927327463	0.001337162817008734	0.05412886823660799	0.09853164815985653	0.001083143270687884	0.001099313447925854	0.07353577415392296	0.001065440199285215	0.001197193381049794	0.001012424118983487	0.001010788696368871	0.1160841470431311	0.001020526840662412	0.001019003388796819	0.01214666886154738	0.001011307950583217	0.001005608924705281	0.001115465977315027	0.001023116361016927	0.005227784371498733	0.002857739139494487	0.001000823463171528	0.01888352467049916	0.2996667101853545	0.01448246263643574	0.00101107749907353	0.01944815053806722	0.01790381345722432	0.01566628734965442	0.02062208224075839	0.01666330846239013	0.002126862653367832	0.032629106535829	0.007583761414389571	0.003620640119632194	-0.007544501155459989	0.01070205618774349	-3.532652116926359	-0.9666196113760231	-0.00687677651403512	0.0579987350317486	-0.01128698977950417	-0.004490346044548208	1.079806865258411	-2.235778652599126	-1.534575739300525	-0.002423976496551393	-0.0240523396226777	0.3134797167406432	0.008467198965437198	0.03612136032684578	3.293728438325925	2.649369304191147	-0.01204907053056949	0.002311479057130947	0.8625830819636335	0.001670383644424885	0.8454310837076788	0.0320571370239001	0.01132747578977512	-0.003660987225265912	-0.04317580875907703	0.3240101216321906	-0.2954885301495261	-0.02546124810070865	2.035864342464853	-0.07688346965444008	0.05640583654788686	0.0004513928525329198	-0.9616174759919646	0.5811224569067489	-0.005652195789654417	-0.007464450615416848	3.29943490061513	0.8979489009197934	-0.1472018378017343	0.9974033201272685	0.03883231378900996	0.01846374145037901	0.01441341372163291	0.009980484506827871	-0.1697133715995266	-0.1307523034376283	-0.09735902351762858	0.0248081030543322	0.221956212189437	1.318685520395043	1.05467688634129	1.02271811606186	-0.2585050929222883	0.00351847653867624	-0.03677583220081673	-0.06180664921796485	0.4069513264509509	0.6656969570570992	0.006053548341176556	0.5223019804111679	0.3044416466211118	0.02028365141720315	-0.1919847944370671	0.7437754677667584	0.0540195647834061	-0.02828856184516839	0.0312814165767035	0.03580225583431428	0.7631101633459491	-0.009714661244891605	0.01832723153517042	-0.1475044925972726	0.04709906747693884	0.005320121260565283	-0.2389548368623061	0.03419821431993333	0.1216651853553121	0.05958257048379641	0.004585057251272461	-0.05145913354026853	1.25723314356601	-0.196875429929756	0.1017192246442559	0.05278882884043907	0.06114271436429784	0.0425598045038748	6.64407544539427e-14	6.035037515455784e-14
0.41	-0.05152743534865657	-0.02800666487790934	-0.04355303410366938	0.7513625848099796	0.9133747010487637	0.007013891045617286	0.5010049184543673	0.002009711068725017	0.008462967487136154	-0.1429385860596223	0.0647824124595832	0.05260353109428988	-0.02378648149548628	0.0700208507070222	0.009115951047182822	0.1909941761666908	0.1061562800598147	-0.1909941761666901	-0.1061562800599323	0.07314166870645816	-0.1596765100424552	-0.004379476034108023	-0.3572652847561826	-0.01780887702671123	0.002279239255903574	0.08524245791543289	0.2666390068950948	0.8609381551053773	0.5764468335321444	0.08454879414812785	-0.08001795161870109	-0.020152386155452	0.1672397185666396	-0.3025652191832859	0.07064570103866182	-0.8937719929207858	1.39008174555572	-0.273610103964143	0.01850625834227294	-0.1704184415577803	-0.3410614665748906	0.7994175074878164	-0.9497465222439886	-0.3619803942729754	0.1356907188686027	0.04533338452099083	-0.06542403103788952	0.9321907800261123	-5.475286349130593	0.7768032181218353	5.475286349130587	-0.7768032181218474	1.430167917224451	-0.2514987219366475	-0.09253850306366716	-0.6744938089478939	0.193093917789403	0.2576576037419886	-0.4666649613370326	0.6748766089586904	1.2738081431467	-0.2610453741682992	1.138309852115605	1.14696879726848	0.07901731191489393	2.893287768611652	0.001003013939579691	0.02199998660712026	0.001002502296173082	0.02392919322603312	0.001000625257738488	0.004122124146231334	0.001001573049650585	0.001856679242428357	0.06727240852624711	0.09913418274933208	0.05544909909520855	0.08474947858928922	0.06036934420929847	0.06032906038298801	0.001007367688190803	0.007247481277032279	0.001001925470520809	0.02857820891543656	0.001019427331148751	0.1588783299846821	0.001017112949399313	0.03209917411205617	0.001015079215219401	0.06893823004326302	0.3010830907116049	0.2663888499158077	0.2985654557453842	0.2911691927280679	0.001000317647859656	0.004881043017498118	0.001011427822592866	0.01315275950852317	0.5510716776827702	0.5231418766514909	0.001004395706200367	0.02179426184742586	0.3235307406647346	0.3360804113960529	0.00103112937590225	0.01582282058879896	0.001006613451668382	0.01012477469205319	0.001010126803288196	0.01035077390146839	0.02835541132260046	0.05637845507226632	0.02191236726787363	0.09095649649359681	0.004001271587293753	0.009861922282505192	0.001001675929121943	0.006747750409866851	0.1394365120917485	0.1354671234111365	0.001639443804256766	0.02142942698309965	0.001001556912902206	0.004885387599509275	0.001003456491941259	0.0179484502771154	0.2179589163263845	0.250136173748795	0.07218285131800579	0.1059842106437838	0.00100178909580705	0.001589045142101095	0.001003060866523536	0.00614032986568125	0.1657757316554332	0.1264817665473561	0.6413267119305999	0.6261593306954741	0.002731450910022902	0.01144313661159732	0.0380403625544735	0.04799299082599285	0.00100143445702402	0.0432496802718435	0.001030722968137573	0.007092337013654456	0.001024914084495248	0.005569292467243021	0.001022741701034691	0.004200521527276746	0.002649222355256943	0.0118983876458183	0.002440099119128698	0.008729164374488714	0.002019322846625818	0.006063156394576345	0.001651329412168375	0.009668119354479076	0.001869492217831909	0.04754938701981969	0.2042055589684672	0.2201827668318566	0.2264213758392638	0.2168486248592613	0.1488847829540488	0.1398775360470958	0.06173112901145435	0.09813988271979812	0.001080330037640125	0.1354810627732017	0.001261724798649463	0.02416217882578746	0.001037283371737227	0.0532255476418619	0.00100230992928233	0.05338458508702972	0.001001447562971497	0.08599807681747415	0.001286986488904085	0.01195905839329008	0.04855390303776627	0.06731162963412922	0.09209095379527509	0.1073413384244544	0.001429730705597245	0.02250476924839877	0.003012816404647455	0.0102205394870464	0.06181606713812032	0.08263016641424213	0.001068240829775477	0.01195936207215577	0.001524733390511284	0.00786565349839922	0.001015231513052537	0.04011834602535986	0.001013077172939424	0.09805142871771118	0.1091726704294048	0.1208966257416944	0.001022283968687901	0.01623984518693473	0.003914311959621479	0.02154623348275169	0.01271027746158396	0.02750669166352348	0.001012396281738851	0.01548171362558688	0.00100641726583557	0.01867958435944629	0.002367167566222643	0.01903288493565285	0.001126737840239325	0.03227993166487552	0.007819743049391705	0.01693355805922168	0.003746961019262166	0.01571184739062384	0.001000939395578075	0.008117048609158413	0.01903908254746495	0.01991510336106809	0.2762351753096057	0.2772733427104503	0.01447672233458995	0.02592058863316126	0.001011995966077732	0.04933292806215535	0.01571717288435291	0.01386450513236089	0.0144614419235323	0.01106372107516438	0.01270195441270727	0.008466130815622844	0.0214247640027333	0.01610507724507953	0.001897364998213188	0.03104032215247468	0.01003135868937225	0.003780004295151985	-0.007529233076038333	0.009447957247097171	0.00100289686508906	0.001002468513568567	0.001000591069557704	0.001001655680846713	0.09218638586944077	0.01352133310206664	0.02090714138791216	0.001008030758400172	0.001001620498998122	0.001020075897328391	0.001022940412846873	0.001021099739330544	0.4160171427772021	0.4201985234482961	0.001000317180509873	0.001022315813810126	0.5751976767146804	0.00100457523925622	0.3433425266965856	0.001000962885963521	0.001006935130808183	0.001010007098686707	0.02985178192659721	0.02848244398803823	0.001038271376913287	0.001001968714727638	0.1833489016141606	0.001015191245581548	0.00100163892450848	0.001003050277583581	0.1965854273118368	0.08298902378737003	0.001001906006965356	0.00100313919019706	0.2569715956714031	0.6589695187266003	0.001002327548709363	0.06637690597477965	0.001001562370608424	0.001001312967590471	0.001000487829455748	0.001001145692445363	0.001034841589395442	0.001015254822544464	0.00102424364252304	0.002856577888415131	0.00105116228365147	0.2239442137814191	0.2423635534910655	0.1668375444521411	0.05004286650983263	0.001083135749726468	0.001248458977731289	0.001034655120322568	0.00100231013953368	0.001001491298531135	0.001485693285932889	0.05740348310157011	0.09702308519484423	0.001112638061164614	0.001602797096362861	0.06337752771295038	0.001047121593813389	0.00120112110469248	0.001013519155353582	0.001011863140826254	0.1223120683404292	0.001031329943320793	0.008682785352552212	0.009465855421610547	0.001010966348922243	0.001005493519071059	0.001062338395030924	0.001041847734828909	0.01663495023926069	0.006699111535679762	0.001000798170377144	0.01908732943409477	0.2961632084663364	0.01107026113155909	0.001011930924015389	0.01108864174225342	0.01008743502925108	0.008800555080975228	0.01810217394745556	0.01630502840189552	0.002404869803028345	0.02886014698693228	0.01053314076553381	0.005591243003923349	-0.007443059457249012	0.009141831549365841	-3.382140547387528	-0.9774733333841004	0.08732745691266626	0.08127540308273401	0.01734649552118806	-0.007473180906118342	1.024735535706842	-2.627570503182134	-1.813176308713257	0.0001678541478552138	-0.01693749545662229	0.371745095902168	0.003451199306297292	0.02778731645265442	3.06405413778194	2.43805246266963	-0.007470739666432967	-0.05359424255526127	0.1036361792570982	0.01549897994188251	0.9152653458681301	0.04035798041161232	0.02547716003445386	0.02223958630399137	0.1998165689751365	0.4392740086478838	-0.1607556567377813	-0.03800001671200812	1.914965426246729	-0.03061059263042183	-0.02619037528665258	0.001569656819171516	-1.106640580316688	0.520733401472965	-0.007375200750140592	-0.007420820502325272	3.234717477178699	0.6713390634615087	-0.1361366567065568	1.05136464799378	0.01328028068162041	0.004267945967196641	0.003287353212638846	0.002926030634866113	-0.08060659174178733	-0.06941783545295836	-0.03803021052741914	0.1173375500393609	0.2546326634745206	0.52011849100498	0.07145841481042696	0.8020368804341224	-0.5705928456318461	0.009930819706264743	-0.03182362562823558	-0.0492732429651072	0.4581787223345568	0.7766819209467056	0.01032139053368654	0.3397150156770192	-0.06045232869566359	0.029190209471911	-0.07915996869053882	0.04404692364643485	0.04946761964027515	-0.007391464388128362	0.1567387796550598	0.2039310415393175	0.4676994922876061	-0.01446251153721999	0.5482101271941581	-0.1961982398158564	0.06092658454052929	0.0003639504474114276	-0.1779791307559394	0.03564847877297156	0.6166751410767568	0.2382234382649908	0.01989430675228071	-0.03699220096783727	-0.4493368833581126	-0.2122371704779909	0.1046061152946937	-0.1603937805258702	-0.1222872096340815	-0.1126784753484393	-3.143505766345635e-13	1.061327463713356e-14
0.42	-0.05422187742856159	-0.02728689746812755	-0.05270836192066947	0.7653781135520713	0.9107149747083222	0.00724988834477645	0.4990113186273598	-0.001981612181103513	0.01740476305417777	-0.1527494182567744	0.060901525724241	0.05312588556896172	-0.02348767212445511	0.06912322401814197	0.01870152449926272	0.1398637092642619	0.1141041600189907	-0.139863709264263	-0.1141041600190253	0.08695893968079206	-0.1619672898039521	-0.005351238261358556	-0.3637853565851515	-0.01613128016890713	0.004810330472638593	0.08268129178429351	0.2723448764863066	0.8735845652735891	0.5742397353287516	0.09610359541220086	-0.0671521037269099	-0.01893036269452139	0.1982244776752342	-0.2319536676868494	0.06928957004251982	-0.9328128198762822	1.41302130708096	-0.2571730789958799	0.02811691519790746	-0.2281697748247066	-0.4553502850728743	1.012344172265189	-1.019737676699312	-0.4109963178658519	-0.03707180768855693	0.01009037115814216	-0.1094561529681138	0.9811443773952365	-4.750648003824904	0.8075016444519285	4.750648003824904	-0.8075016444519291	1.335340942177957	-0.2075671140730304	-0.1007255649848306	-0.622947139566696	0.1442261608951214	0.2505511609505847	-0.1109945987132226	0.4619867513114097	1.245167843522701	-0.1934282736503154	1.060160320330404	1.426172475107765	0.1702069067580339	3.296172742767642	0.001002971477938098	0.02263119516599394	0.001002515060526195	0.024752717867476	0.001000607355967989	0.004205910957834812	0.001001636457625322	0.001783538286082166	0.08130435556592935	0.1092549026313669	0.03343124518217346	0.06060167871104189	0.03778990245654494	0.04176113384378814	0.001008211138239986	0.007249049788010634	0.001001786130500898	0.02837864086948658	0.001020014670091512	0.1628698412028773	0.001021955109709166	0.03210889379317636	0.001020157432012855	0.0691672619836867	0.3455513347611497	0.2952845020832987	0.3457509319563987	0.3140087468997066	0.001000318160821414	0.004773640524693578	0.001020051047291951	0.01274132972872698	0.5564303141076327	0.5209590991513255	0.001004551454372174	0.02191655037310289	0.3314784124463317	0.3455826256684988	0.001016645426247924	0.0162209881792276	0.001006866609866534	0.01030660093997115	0.001010140894030308	0.010499351303393	0.03010308273647599	0.05953312675318843	0.02658774820574633	0.09587274173818314	0.0025787031293527	0.008749133279256938	0.001001887857319975	0.006301184016846224	0.1605709557364064	0.1537024891826067	0.001341581000690812	0.02122594087404241	0.001001621887362294	0.004841033042746298	0.001003247097644377	0.0179529106385526	0.2091676120455981	0.2393340650014172	0.07808403563203921	0.1110061998975652	0.001001878300261361	0.001515020195882679	0.001003129787809777	0.006062084710603173	0.2078792069382619	0.1573126445793047	0.6464034571123797	0.6320257645977224	0.00190212162342121	0.01057750181270528	0.05567057687994954	0.05851000556868002	0.001001525901046693	0.04326935065702867	0.001016557280734727	0.007183544190491776	0.001013165221174117	0.005639208368709752	0.001012333229352524	0.004253751353793129	0.001871714761761611	0.01138209413430624	0.001756177680200103	0.008308060253698589	0.00153792808928931	0.005782101305386664	0.002741519260489877	0.01117459898106068	0.001485483346018472	0.05011752564116505	0.2124599719759981	0.22345478731212	0.232232216263615	0.216213496131423	0.1567958102283701	0.1471141791320549	0.05366808647355018	0.09098097292063376	0.00108231667441331	0.1356373878766616	0.001231061524814342	0.02393646889366466	0.001035066913460077	0.05283701455310841	0.001002395099130151	0.05799654177373663	0.001001525262995522	0.09387350808310586	0.001423930023199979	0.01205637511297486	0.05329820327239376	0.06999445761022655	0.09379106459318594	0.1052666420519413	0.00128578153566489	0.02287416157172292	0.002477500902227036	0.009766458389724193	0.05996754097660843	0.08026076000301499	0.001052968464359226	0.01263146572111619	0.001370523979931571	0.007845860808009357	0.001014716008589539	0.04136859356954165	0.001012795201120962	0.1001062659697948	0.1159282120096144	0.1250023915747777	0.001029654315901789	0.01612471366329571	0.008308464328268938	0.02859765922922284	0.01044640580691641	0.02536379828397172	0.001011613908636294	0.01623120691008066	0.001005941341969703	0.01869052562525271	0.001726491960300683	0.01752761322337918	0.00109122420346237	0.03262595256100691	0.01510578162371627	0.02469242496335479	0.006222151139049709	0.01859149467625154	0.001000864490736117	0.008245735471880239	0.01911643526551988	0.01957032604905465	0.2823974780784207	0.271731444506113	0.01194422569502411	0.02379582653220079	0.001012203824628581	0.05057537490860061	0.01126371547951448	0.01137065849304614	0.01026652706588359	0.00905038454485913	0.008978303180903792	0.00675795223673005	0.01842324665224527	0.01608173591497122	0.002313070740966493	0.02822463323359075	0.01151217967552665	0.005654988674131417	-0.007436952225480317	0.008640191973107288	0.001002945975769162	0.001002571978191297	0.001000585771706005	0.001001740370494039	0.1061072865435558	0.001008030992113067	0.001031943845483113	0.001009904788650505	0.00100164588404175	0.001021060642930377	0.001030235636631655	0.001028906400234251	0.4511006091839429	0.4577845883821361	0.001000319812458789	0.001034433132892201	0.563985841621052	0.001004823428143607	0.3511650059760592	0.001000970386971241	0.001007287366825765	0.001010262578188203	0.03388068177241188	0.03463606021040425	0.001026041085760602	0.00100222330651563	0.2023161225135754	0.001021444361265216	0.001001730267873136	0.001002999147630647	0.1913581919059829	0.08829429429875747	0.001002024015155304	0.001003250942153636	0.2963164626222448	0.6588218835723568	0.001001624620908607	0.08600497052865264	0.001001669513655855	0.00100115981645883	0.001000419197325122	0.001001010322052062	0.001022792317341565	0.001013358261194968	0.001010067275216344	0.004690810516003896	0.001082151673402755	0.2292207174230283	0.2429566828567884	0.1713534192064159	0.03824480999260078	0.001085418558341746	0.001161694985562534	0.00103124854879831	0.00100261377764124	0.001001693669740453	0.001634223754854178	0.0606780979665312	0.09551452222983534	0.00114213285163947	0.002106280744802565	0.05321928127198186	0.001028802988337732	0.001205048828334948	0.00101461419172689	0.001012937585284206	0.1285399896377303	0.001042133045974809	0.01634656731630908	0.006785041981671546	0.001010624747253422	0.001005378113442852	0.001009210812746245	0.001060579108640511	0.02804211610703482	0.0105404839318697	0.001000772877595577	0.01929113419768901	0.2926597067473113	0.007658059626678859	0.001012784348950994	0.002729132946439724	0.002271056601280295	0.001934822812297178	0.01558226565415278	0.01594674834140099	0.002682876952688889	0.02509118743803554	0.01348252011667818	0.007561845888214886	-0.007341617759037958	0.007581606910988014	-3.230366587896679	-0.8769589527212994	0.01039076781945305	0.07920501603735763	-0.009902955910855922	-0.006494809277097367	1.005357287602592	-2.038514896204168	-1.862135423325952	-0.0003769193611277684	-0.02560680624203683	0.4258664822758852	-0.001495755624025405	0.01773223145848491	2.691215587408863	2.110482921753781	-0.01623322890663064	-0.01253006327855497	-0.5171678704563396	0.004884955014430053	0.9851930887402841	0.0373988803975838	0.005140338627310467	-0.0006569590336231279	0.4287795313054927	0.5418624691852291	-0.06895801601559473	-0.05146815721041084	1.719715971649781	-0.01523641193924805	0.0425406741028828	-0.001350685380015539	-1.014204666063861	0.4883284699279259	-0.007096105049849102	-0.008398414521142445	2.883749744296058	0.513391415184789	-0.01937406857873806	1.041380765480267	-0.008761093868467591	0.01875375718597803	0.01440273395554573	0.01008960625156449	-0.02888257029990769	-0.01614691296709574	-0.02607668935782925	0.1787766509240635	0.2533322499953887	0.2168324337360179	-0.05582898111046418	0.658078954933086	-0.8568908173454218	0.02233240860513963	-0.01060774915486777	-0.02677208240948989	0.455173914362597	0.780551821644308	0.008052497582573362	0.2047950852868739	-0.3403150741384734	0.04600655270052038	-0.02072047232506351	-0.490377522974198	0.09296059725874684	0.001418384955310708	0.05553364651080087	0.1740317252247072	0.3896866449511224	-0.006434479469109405	0.8188714219521896	-0.2298781258170207	0.09181566646878712	0.003107608668422589	-0.1242895691047042	0.03284709189585153	0.8997808683503831	0.3218743614215812	-2.903229782964242e-05	-0.03385086003395538	-0.3596699269610427	-0.2097385174568422	0.1511613035858266	-0.3313353788170589	-0.2753126889815729	-0.2211653374682698	-6.444687177537909e-13	6.018500014956275e-14
0.43	-0.05614060223551461	-0.02678014416456408	-0.06203214072525649	0.7796212405432792	0.9082471251505604	0.007556995008384283	0.4965920229630532	-0.007111562736080962	0.02927045997731858	-0.1633907199823803	0.05673120477897479	0.05171394618058357	-0.02360263078397984	0.0680198278838141	0.02857244328965977	0.09619388972542019	0.1222467119059981	-0.09619388972541464	-0.1222467119060218	0.09992035395667044	-0.1638522057979933	-0.006370925727358242	-0.3695354762734195	-0.01486012995706909	0.007328929739664664	0.08122476957605836	0.2756741966388454	0.8855411827576936	0.5721644130237479	0.1033549130141223	-0.05158892393783845	-0.01707373248231003	0.2331207070290928	-0.1575757344880784	0.03059962445223849	-0.9245683593532044	1.435835791738855	-0.2363031932379478	0.03244726557713482	-0.2405514685500325	-0.5660334407601129	1.352376935780381	-1.101697321432578	-0.4207337159570513	-0.25063994010954	-0.02490998309409332	-0.1085969222993561	0.9860140141553954	-3.965797037807798	0.8229000584973269	3.9657970378078	-0.8229000584973597	1.254513293043695	-0.1696894257020963	-0.104011510488611	-0.5253670061194214	0.1111980807285659	0.2532281784993316	-0.1732711047823049	0.2008993057055832	1.139246304934019	-0.2287552763069004	0.3952601028938832	1.68208758956426	0.1950126394984821	3.677536965154887	0.001002957337333029	0.02331701748538189	0.001002556455631422	0.02566143584036098	0.001000592700754782	0.004280821193664954	0.001001679740541707	0.001704316636400393	0.09260477993382964	0.117791708612186	0.0182783407581699	0.04389293872556035	0.02071413121493442	0.02583555201539797	0.00132342405352919	0.007510593387527734	0.001001696649274895	0.02814057320891367	0.001021232640506336	0.1673907985044396	0.001026083043773608	0.03206604332676209	0.001031910159329716	0.06929164543379798	0.3815332183284045	0.3197007984822158	0.3841381205226838	0.3329720144302276	0.001000317647954479	0.004648598945106515	0.001024723577395056	0.01228679441231901	0.5568686564974059	0.5154286360998278	0.001004682040613886	0.02204220866708622	0.3396886186935794	0.3558491950599876	0.00100896365883054	0.01658298442246615	0.001007111284787734	0.0104112270143547	0.001010144586373298	0.01064458835053685	0.03713300766486988	0.06740409290707941	0.03438000776784609	0.1024932385478554	0.001817852351087921	0.00822968521032583	0.001002116882428772	0.005731883024031804	0.17707770471221	0.1690898231548131	0.00118531778650552	0.02116674808877461	0.001001695504358995	0.00471787282189702	0.001003057681180072	0.01794692930392414	0.2045672707610821	0.2307236662639777	0.0832208370887017	0.1154285042927792	0.001001935672340687	0.001438069255062954	0.00100315957769456	0.005978958226787933	0.2435758875167961	0.1836572286875006	0.6496001674989071	0.6367627434875112	0.001461379975524964	0.01018253346596019	0.07058735994865467	0.06815064533835234	0.001001608935871684	0.04297629915882838	0.00100903224880323	0.007284529403466823	0.001006921332914829	0.005716402197964117	0.001006802574409235	0.004310547461793763	0.001457964834431009	0.0112149544840047	0.001393343154155371	0.008165438784081035	0.001280015888230437	0.005686899395829189	0.005141456153047738	0.01393221934958775	0.001662820620187389	0.05281498675924238	0.2199097119032581	0.2257717843753564	0.2374850842996651	0.2176976781688745	0.1641091540240534	0.1540193425646694	0.04217994611703021	0.08085677437495062	0.001083563171121448	0.1358627253031045	0.001187213150116429	0.02394497660273096	0.00103115157109601	0.05268626452536016	0.001002509814582669	0.0621927377538928	0.001001619592368884	0.1010803194871454	0.001561193590784413	0.01217099710722342	0.05119894613821481	0.06743573659951851	0.0856462415621513	0.09509546788338731	0.001207096490416661	0.02325873208543535	0.002167910931944253	0.009481178436648405	0.05728752515650196	0.07685600198719413	0.003888854986007122	0.01675234031258006	0.001292174583742315	0.007900269498639161	0.001015078601119572	0.04181213702260757	0.001012926621899919	0.1012243508383838	0.1248995610997252	0.1300565828427684	0.001037233095776437	0.0161193029405479	0.01335692695779511	0.03610187712642133	0.007948603831207934	0.0229833908395376	0.001013233304430809	0.01733979890286623	0.001005460151237423	0.0186932745578232	0.001375221195039909	0.01647782849077538	0.00109463041396389	0.03294393086113608	0.02088325023116872	0.03121171463951395	0.008311754182383588	0.02096584726923408	0.001000803737212714	0.008187017261133538	0.01687298899254797	0.01807765746710635	0.2883045429626484	0.273445424495641	0.009015128506221463	0.02174106491190072	0.001013534941062816	0.0523394565836468	0.006925202940584408	0.008789064927024621	0.006239072828119255	0.006932759995441914	0.005450099712000285	0.005092651262888906	0.01500883966578468	0.01546730928889942	0.002576569649984873	0.02514150587891015	0.0127797205200223	0.007507368078154985	-0.007384404519532853	0.007619334875685024	0.001002939784635155	0.001002622849528089	0.001000570409109245	0.00100171159613706	0.1093161265123259	0.001005909940926855	0.001021201005260898	0.002194675639862582	0.00100156769300285	0.001023718120777042	0.001030500627049693	0.001057032423820275	0.460657326381905	0.4692012383739309	0.001000314831377523	0.001025485723116147	0.5524033205940493	0.001004813294712402	0.3609809504116607	0.001000968037995551	0.001007432371410429	0.00101005185491003	0.05508177159062214	0.05080239861674839	0.001019206623945645	0.001002466832907855	0.2046729391538672	0.001023453089293831	0.001001807521312871	0.001002743307751169	0.2012866507784482	0.09155606219861566	0.00100197114813123	0.001003139507537637	0.3152669605083374	0.6561860320764623	0.001001368811382334	0.09240494275474022	0.001001717205468554	0.001001235518369852	0.001000426740860313	0.00100107766877711	0.001029205072739892	0.001016207242425861	0.001012129768273739	0.01018760789102715	0.002495500424366783	0.2361568626876231	0.2504150152179122	0.1795164335067603	0.01964137004126117	0.001084388673532093	0.001124498749847819	0.001023546915590944	0.001002642241384669	0.001001738138944303	0.001763591536260074	0.03821414194258613	0.05635240057187425	0.001110754653075856	0.0016223310639657	0.05453391810824853	0.01179055516572127	0.001215181172329785	0.001016168150588194	0.001013169819490525	0.1462597217767538	0.001047649117366513	0.02087600543248256	0.003987608186445426	0.001018551636427841	0.001004605124611892	0.001008591131418631	0.001129986967861459	0.02657079548602726	0.01052871247086068	0.001000713130255033	0.0102288388100449	0.3058597017822894	0.004337134267523278	0.001016727408228619	0.001882044292533652	0.001643189597208671	0.001483606971035944	0.01113569188862936	0.01446933142082643	0.002755022716840019	0.02209863327692892	0.01348502168719294	0.009316165234131346	-0.007366086221981112	0.006628660150020049	-3.106233558365303	-0.7590320670642685	0.09887468801621896	0.0982698591520285	0.01616905551124642	-0.008549515992476778	0.7094602866731913	-1.29307020118718	-1.285355300557272	0.04816208152997695	-0.02239220321724334	0.4777144756622168	-0.007081606019273166	0.007056776878247773	2.175266248376125	1.669553214205363	-0.01070218913338831	-0.0632528428188386	-0.6249233132328964	0.01633994303963217	1.056196650094892	0.03541712540338646	0.01118170816872734	0.02205099135853768	1.133259192544439	0.7775347310973508	-0.03429680633152806	-0.06228668422688226	1.336128536208694	0.0009099109676197564	-0.04168519672957513	-1.259664075513848e-05	-0.6870797788886527	0.3998632349923529	-0.007834307235195298	-0.008233118380119142	2.37130634208788	0.4247240674670128	-0.0442372210939385	0.8742230464570349	-0.04856123556901086	0.005906235154620275	0.004491043728185175	0.003583659473282419	-0.006123425603048924	-0.01026791850440168	0.001577070164994135	0.3597100568436278	0.2778353688461555	0.2358764830253607	0.3150213351976744	0.7048803027297004	-1.16756757837204	0.02268501267409745	0.01021155994176026	-0.003841690545977427	0.3841520655579955	0.6581281497025738	0.01391840818503115	-0.6807685583891578	-1.60857099502198	0.03372448666398559	-0.03521372253049506	-0.2052427716647256	0.6970814654568607	0.00809463087371003	0.02110767701186635	0.04901730307139442	0.6091265124644564	0.005374557054844123	0.6855437886224326	-0.2463831622811451	0.1281125153716051	-0.0009059663922723509	-0.08571895261350115	0.02977491844012896	0.4271097812421272	0.1652885419773632	-0.008482583798994206	-0.2683114488070636	0.6081515803295304	-0.2091782687131816	0.2023391712472879	-0.195416636798349	-0.1574404452368452	-0.120336349360242	-8.985659625706409e-13	1.07374510622173e-13
0.44	-0.05748908093334863	-0.02670413430324044	-0.07105223747364461	0.7940994633986069	0.905990783625932	0.007881690617393638	0.4945030470459738	-0.01321015329330413	0.04428393623812182	-0.1746468577450449	0.05253353450983082	0.04800660936445926	-0.02382242938745933	0.06700380860390537	0.03828129745184895	0.0608981458308144	0.1305999876997983	-0.06089814583081819	-0.1305999876998086	0.1120006331426013	-0.1653665451373786	-0.007447460116620132	-0.3742585008681631	-0.01388343456906054	0.009876083763552765	0.07935664445178671	0.276303303130413	0.896231304404989	0.5695222480235204	0.1041119355267474	-0.033597869798492	-0.01515223982826567	0.2716644937213737	-0.1179044458508953	-0.01685911840839963	-0.8720764086290526	1.46004047990495	-0.2148714724820056	0.03163470427819922	-0.1621058253817307	-0.6490782855261616	1.641900039805293	-1.14270488409086	-0.416466182629472	-0.4961512932383346	-0.01087761768349344	-0.09198078211032396	0.948731451749215	-3.075832874977588	0.8496464258099863	3.075832874977588	-0.8496464258099872	1.159113924188243	-0.1334517831416046	-0.1120949496372083	-0.4175281208616893	0.085335196131386	0.2562621123231528	-0.1933151819216522	-0.07805598089851398	0.9918686761609595	-0.3067968126945768	-0.2386986975428813	1.911747345167441	0.1831793951257173	4.02568421044788	0.001002947173873122	0.02405070876638896	0.001002602591427267	0.02663274066311468	0.001000577692087839	0.004354973118348158	0.001001686976459588	0.001628548059671842	0.1002783123892538	0.1235932359270139	0.01012046792062055	0.03494353268145534	0.01143529318488527	0.01680654066845952	0.002072768198074716	0.008121820262871216	0.001001612815860051	0.0279230872578662	0.001023170725476313	0.1724119206687267	0.001028278581567148	0.03196711630558026	0.00105185272205251	0.06930664388764303	0.4082471474225667	0.3384542781708723	0.412997821372007	0.3471474637809645	0.001000314899866077	0.004521054699676201	0.001022582917629853	0.01177875601527415	0.5537142897178028	0.507740661418787	0.001004742231582496	0.02216521401955859	0.3483841048697121	0.3664680758811431	0.001005123405542353	0.01693766582945527	0.001007306099718529	0.01043817174217698	0.001010041018258079	0.01078730358908929	0.05061719006239276	0.08195522046547184	0.04595667597212511	0.1113293931270606	0.001432688532248161	0.008075892981705369	0.00100235316179194	0.005057557474779839	0.1878820501676163	0.1799926141751289	0.001108163841511119	0.02119438021436126	0.001001770940326457	0.004517079538393105	0.001002835037411916	0.01794931840741834	0.2053579462045668	0.2260083754743667	0.08750696725546545	0.1190780811148971	0.001001937896752493	0.001367529568764346	0.001003118719504161	0.005897297620530759	0.2721751899973754	0.2044615567159884	0.6510943791195825	0.6403346400409429	0.001240488982542182	0.01000040498425514	0.08142780993244696	0.07574398365783751	0.001001674290299138	0.04232388535010693	0.001005309373175146	0.007390927888537836	0.001003804656912026	0.005798129479918304	0.001004072267954754	0.004371705425783335	0.001253945938160276	0.01122806430542154	0.001213095767931242	0.008144891132620891	0.001151981442675527	0.005704457963177427	0.009059854637785702	0.01810805279910686	0.002457027633457509	0.05550774092245199	0.2271166894938769	0.227958507054881	0.2435048884650374	0.2217610417673145	0.1716892176933241	0.1608503166099197	0.02709849348447703	0.06763724762198525	0.001083671083062631	0.1360900868498819	0.001146687783045605	0.02409874547186059	0.00102534218695274	0.05275090539405367	0.001002581382217939	0.06568131876266986	0.001001688978912441	0.1069824248878742	0.001694475629030822	0.01231567341577945	0.03966997957572815	0.05709450102356887	0.0636733408208727	0.07480219744274218	0.001152057176544635	0.02360499003708221	0.001771063680706673	0.009084619854468397	0.05640526469183008	0.07586253074003048	0.01062038502943253	0.02589043791847076	0.001258053844392383	0.007980378979516166	0.001016037173437096	0.04154939976853315	0.001013108479571347	0.1010752531231097	0.1373121820067294	0.1369444199003893	0.001043779945527955	0.0162326492470619	0.01810589438972917	0.04237996762440436	0.005290457941246066	0.02043253905553753	0.001018007957869956	0.01875765288266952	0.001004832996131664	0.01870544343490743	0.001199042468435755	0.01581220266745075	0.001131046781433545	0.0332019779359829	0.02311787030624827	0.03369527487536565	0.009358040734339971	0.02214311321175235	0.001000743487072813	0.008140724316962552	0.01128791754515334	0.0141315252239697	0.2966903136243282	0.2820081892220125	0.005875861222029195	0.01945297191580816	0.001016172658068079	0.05463584112984251	0.004283783531464247	0.007253659708951323	0.003869660564267857	0.005717011153437834	0.003428420902013968	0.004182395408360754	0.01090632149328199	0.01427755579982577	0.002712499795758386	0.0221187606532786	0.01320390184853038	0.009294374110107506	-0.007383200926179024	0.006643751335898752	0.001002933593499126	0.001002673720860899	0.001000555046508179	0.001001682821779268	0.1125249664810959	0.00100378888973881	0.001010458165043185	0.00337944649107779	0.001001489501967106	0.001026375598623694	0.001030765617467722	0.001085158447408647	0.4702140435798672	0.4806178883657258	0.00100030985029556	0.001016538313341787	0.5408207995670433	0.001004803161280013	0.3707968948472627	0.001000965689034283	0.001007577375993258	0.00100984113163104	0.07628286140882849	0.0669687370230896	0.00101237216212714	0.0010027103592981	0.2070297557941593	0.001025461817319629	0.001001884774746971	0.001002487467872102	0.2112151096509131	0.094817830098474	0.001001918281107063	0.001003028072920906	0.3342174583944303	0.6535501805805679	0.001001113001858169	0.09880491498082851	0.00100176489727764	0.001001311220291115	0.001000434284416807	0.00100114501551417	0.001035617828133347	0.001019056223654281	0.001014192261323922	0.01568440526605328	0.003908849175329771	0.2430930079522177	0.2578733475790355	0.1876794478071015	0.001037930089920375	0.001083358788722823	0.001087302514132163	0.001015845282380505	0.001002670705119378	0.001001782608135832	0.001892959317664059	0.01575018591864006	0.01719027891391967	0.001079376454507887	0.001138381383131407	0.05584855494452551	0.02255230734310065	0.001225313516322682	0.001017722109460193	0.001013402053696958	0.1639794539157771	0.001053165188757834	0.02540544354865591	0.00119017439122159	0.001026478525606063	0.001003832135783382	0.001007971450085993	0.001199394827080835	0.02509947486502002	0.01051694100985274	0.001000653382890347	0.001166543422402333	0.3190596968172693	0.001016208908364743	0.001020670467506698	0.001034955638626601	0.001015322593130403	0.001032391129773619	0.006689118123105854	0.01299191450025187	0.002827168480991152	0.01910607911582267	0.01348752325770768	0.01107048458004825	-0.00739055468492418	0.005675713389052141	-3.025920840129153	-0.704661379098845	0.01996456023363522	0.09172238604530687	-0.01005461797989888	-0.005804194676018076	0.4583015543963236	-0.4866481079208508	-0.4828213270446164	0.06955973570025663	-0.02149046437503013	0.5258994548304268	-0.0127110665770126	-0.004144767781232319	1.558652245354541	1.152919285793466	-0.01673376206514723	-0.02323067948136659	-0.9486701963713053	0.004354366763674494	1.055655374674063	0.03593591305635835	-0.01039593064064229	-0.001161320691652787	1.764811812203733	0.984994023090031	0.004173152074788032	-0.07247306850343448	0.8228073812709008	0.002128570161919771	0.02701406150926867	0.0003234026026548086	-0.2351830764985302	0.3337829553017326	-0.005813854144948469	-0.008105238980065085	1.775698528346645	0.2803749479120821	0.02319390441778955	0.6319204754407725	-0.08063355593326914	0.01983641160943316	0.01530942449431615	0.01096197745245764	0.007167324044530307	0.008267850658335702	-0.003524593980670607	0.4624192671124848	0.2523908590063743	0.190777556994913	0.460007331087987	0.6432410775109622	-1.475956458753688	0.02273723266469788	0.01844448284341612	0.01630609687381531	0.3136509200840513	0.5196106209738142	0.01406336051787977	-1.35170782772122	-2.36473432852617	0.03834404024841818	-0.04297619812741955	-0.008120169262723126	1.096405200116999	0.006558543000827819	-0.08572249486010977	-0.07940479151516458	0.7564158028760993	0.01731692637750119	0.5736459421128213	-0.2639669935839302	0.1536680638186768	0.004991599797470244	-0.04745778721884149	0.02086084683565517	0.09263498028810194	0.08245703131896064	0.00245602101822859	-0.5245435922589229	1.010087020411384	-0.2564047926109483	0.2576218777943952	-0.1220977092163349	-0.09493754749563496	-0.07015631359990057	-6.965378295732214e-13	1.402707308558681e-13
[truncated: 473,900 more chars]
