# Supplementary material for: Transtibial limb loss does not increase metabolic cost in three-dimensional computer simulations of human walking
Source: PeerJ. 2021 Aug 4;9:e11960. doi: 10.7717/peerj.11960 (PMC8349165; doi:10.7717/peerj.11960)
Supplement: Supplemental Information 1 — Each subject’s simulation output and Matlab code for generating plots presenting the data. [file peerj-09-11960-s001.zip › TTA3D_solns_rev/Pre/soln_walk_N50_wm100_S14.sto]

num_controls=92
num_derivatives=84
num_iterations=574
num_multipliers=2
num_parameters=0
num_slacks=2
num_states=242
objective=0.770044
objective_auxiliary_derivatives=0.000996
objective_contactAP=0.011879
objective_contactML=0.009137
objective_contactVE=0.012872
objective_control_effort=0.503560
objective_state_tracking=0.188476
objective_torsoGoal=0.043125
solver_duration=22589.581356
status=Solve_Succeeded
success=true
DataType=double
version=3
OpenSimVersion=4.2
endheader
time	/jointset/groundPelvis/pelvis_tilt/value	/jointset/groundPelvis/pelvis_list/value	/jointset/groundPelvis/pelvis_rotation/value	/jointset/groundPelvis/pelvis_tx/value	/jointset/groundPelvis/pelvis_ty/value	/jointset/groundPelvis/pelvis_tz/value	/jointset/hip_l/hip_flexion_l/value	/jointset/hip_l/hip_adduction_l/value	/jointset/hip_l/hip_rotation_l/value	/jointset/hip_r/hip_flexion_r/value	/jointset/hip_r/hip_adduction_r/value	/jointset/hip_r/hip_rotation_r/value	/jointset/lumbar/lumbar_ext/value	/jointset/lumbar/lumbar_bend/value	/jointset/lumbar/lumbar_rota/value	/jointset/patellofemoral_l/knee_angle_l_beta/value	/jointset/patellofemoral_r/knee_angle_r_beta/value	/jointset/knee_l/knee_angle_l/value	/jointset/knee_r/knee_angle_r/value	/jointset/shoulder_r/shoulder_flexion_r/value	/jointset/shoulder_r/shoulder_adduction_r/value	/jointset/shoulder_r/shoulder_rotation_r/value	/jointset/shoulder_l/shoulder_flexion_l/value	/jointset/shoulder_l/shoulder_adduction_l/value	/jointset/shoulder_l/shoulder_rotation_l/value	/jointset/ankle_l/ankle_angle_l/value	/jointset/ankle_r/ankle_angle_r/value	/jointset/elbow_r/elbow_flexion_r/value	/jointset/elbow_l/elbow_flexion_l/value	/jointset/subtalar_l/subtalar_angle_l/value	/jointset/subtalar_r/subtalar_angle_r/value	/jointset/mtp_l/mtp_angle_l/value	/jointset/mtp_r/mtp_angle_r/value	/jointset/groundPelvis/pelvis_tilt/speed	/jointset/groundPelvis/pelvis_list/speed	/jointset/groundPelvis/pelvis_rotation/speed	/jointset/groundPelvis/pelvis_tx/speed	/jointset/groundPelvis/pelvis_ty/speed	/jointset/groundPelvis/pelvis_tz/speed	/jointset/hip_l/hip_flexion_l/speed	/jointset/hip_l/hip_adduction_l/speed	/jointset/hip_l/hip_rotation_l/speed	/jointset/hip_r/hip_flexion_r/speed	/jointset/hip_r/hip_adduction_r/speed	/jointset/hip_r/hip_rotation_r/speed	/jointset/lumbar/lumbar_ext/speed	/jointset/lumbar/lumbar_bend/speed	/jointset/lumbar/lumbar_rota/speed	/jointset/patellofemoral_l/knee_angle_l_beta/speed	/jointset/patellofemoral_r/knee_angle_r_beta/speed	/jointset/knee_l/knee_angle_l/speed	/jointset/knee_r/knee_angle_r/speed	/jointset/shoulder_r/shoulder_flexion_r/speed	/jointset/shoulder_r/shoulder_adduction_r/speed	/jointset/shoulder_r/shoulder_rotation_r/speed	/jointset/shoulder_l/shoulder_flexion_l/speed	/jointset/shoulder_l/shoulder_adduction_l/speed	/jointset/shoulder_l/shoulder_rotation_l/speed	/jointset/ankle_l/ankle_angle_l/speed	/jointset/ankle_r/ankle_angle_r/speed	/jointset/elbow_r/elbow_flexion_r/speed	/jointset/elbow_l/elbow_flexion_l/speed	/jointset/subtalar_l/subtalar_angle_l/speed	/jointset/subtalar_r/subtalar_angle_r/speed	/jointset/mtp_l/mtp_angle_l/speed	/jointset/mtp_r/mtp_angle_r/speed	/forceset/addbrev_r/activation	/forceset/addbrev_r/normalized_tendon_force	/forceset/addlong_r/activation	/forceset/addlong_r/normalized_tendon_force	/forceset/addmagMid_r/activation	/forceset/addmagMid_r/normalized_tendon_force	/forceset/bflh_r/activation	/forceset/bflh_r/normalized_tendon_force	/forceset/bfsh_r/activation	/forceset/bfsh_r/normalized_tendon_force	/forceset/edl_r/activation	/forceset/edl_r/normalized_tendon_force	/forceset/ehl_r/activation	/forceset/ehl_r/normalized_tendon_force	/forceset/ercspn_r/activation	/forceset/ercspn_r/normalized_tendon_force	/forceset/extobl_r/activation	/forceset/extobl_r/normalized_tendon_force	/forceset/fdb_r/activation	/forceset/fdb_r/normalized_tendon_force	/forceset/fdl_r/activation	/forceset/fdl_r/normalized_tendon_force	/forceset/fhl_r/activation	/forceset/fhl_r/normalized_tendon_force	/forceset/gaslat_r/activation	/forceset/gaslat_r/normalized_tendon_force	/forceset/gasmed_r/activation	/forceset/gasmed_r/normalized_tendon_force	/forceset/glmax2_r/activation	/forceset/glmax2_r/normalized_tendon_force	/forceset/glmed2_r/activation	/forceset/glmed2_r/normalized_tendon_force	/forceset/glmin2_r/activation	/forceset/glmin2_r/normalized_tendon_force	/forceset/grac_r/activation	/forceset/grac_r/normalized_tendon_force	/forceset/iliacus_r/activation	/forceset/iliacus_r/normalized_tendon_force	/forceset/intobl_r/activation	/forceset/intobl_r/normalized_tendon_force	/forceset/obtext_r/activation	/forceset/obtext_r/normalized_tendon_force	/forceset/pect_r/activation	/forceset/pect_r/normalized_tendon_force	/forceset/perbrev_r/activation	/forceset/perbrev_r/normalized_tendon_force	/forceset/perlong_r/activation	/forceset/perlong_r/normalized_tendon_force	/forceset/pertert_r/activation	/forceset/pertert_r/normalized_tendon_force	/forceset/piri_r/activation	/forceset/piri_r/normalized_tendon_force	/forceset/popli_r/activation	/forceset/popli_r/normalized_tendon_force	/forceset/psoas_r/activation	/forceset/psoas_r/normalized_tendon_force	/forceset/quadfem_r/activation	/forceset/quadfem_r/normalized_tendon_force	/forceset/recabd_r/activation	/forceset/recabd_r/normalized_tendon_force	/forceset/recfem_r/activation	/forceset/recfem_r/normalized_tendon_force	/forceset/sart_r/activation	/forceset/sart_r/normalized_tendon_force	/forceset/semimem_r/activation	/forceset/semimem_r/normalized_tendon_force	/forceset/semiten_r/activation	/forceset/semiten_r/normalized_tendon_force	/forceset/soleus_r/activation	/forceset/soleus_r/normalized_tendon_force	/forceset/tfl_r/activation	/forceset/tfl_r/normalized_tendon_force	/forceset/tibant_r/activation	/forceset/tibant_r/normalized_tendon_force	/forceset/tibpost_r/activation	/forceset/tibpost_r/normalized_tendon_force	/forceset/tricox_r/activation	/forceset/tricox_r/normalized_tendon_force	/forceset/vasint_r/activation	/forceset/vasint_r/normalized_tendon_force	/forceset/vaslat_r/activation	/forceset/vaslat_r/normalized_tendon_force	/forceset/vasmed_r/activation	/forceset/vasmed_r/normalized_tendon_force	/forceset/addbrev_l/activation	/forceset/addbrev_l/normalized_tendon_force	/forceset/addlong_l/activation	/forceset/addlong_l/normalized_tendon_force	/forceset/addmagMid_l/activation	/forceset/addmagMid_l/normalized_tendon_force	/forceset/bflh_l/activation	/forceset/bflh_l/normalized_tendon_force	/forceset/bfsh_l/activation	/forceset/bfsh_l/normalized_tendon_force	/forceset/edl_l/activation	/forceset/edl_l/normalized_tendon_force	/forceset/ehl_l/activation	/forceset/ehl_l/normalized_tendon_force	/forceset/ercspn_l/activation	/forceset/ercspn_l/normalized_tendon_force	/forceset/extobl_l/activation	/forceset/extobl_l/normalized_tendon_force	/forceset/fdb_l/activation	/forceset/fdb_l/normalized_tendon_force	/forceset/fdl_l/activation	/forceset/fdl_l/normalized_tendon_force	/forceset/fhl_l/activation	/forceset/fhl_l/normalized_tendon_force	/forceset/gaslat_l/activation	/forceset/gaslat_l/normalized_tendon_force	/forceset/gasmed_l/activation	/forceset/gasmed_l/normalized_tendon_force	/forceset/glmax2_l/activation	/forceset/glmax2_l/normalized_tendon_force	/forceset/glmed2_l/activation	/forceset/glmed2_l/normalized_tendon_force	/forceset/glmin2_l/activation	/forceset/glmin2_l/normalized_tendon_force	/forceset/grac_l/activation	/forceset/grac_l/normalized_tendon_force	/forceset/iliacus_l/activation	/forceset/iliacus_l/normalized_tendon_force	/forceset/intobl_l/activation	/forceset/intobl_l/normalized_tendon_force	/forceset/obtext_l/activation	/forceset/obtext_l/normalized_tendon_force	/forceset/pect_l/activation	/forceset/pect_l/normalized_tendon_force	/forceset/perbrev_l/activation	/forceset/perbrev_l/normalized_tendon_force	/forceset/perlong_l/activation	/forceset/perlong_l/normalized_tendon_force	/forceset/pertert_l/activation	/forceset/pertert_l/normalized_tendon_force	/forceset/piri_l/activation	/forceset/piri_l/normalized_tendon_force	/forceset/popli_l/activation	/forceset/popli_l/normalized_tendon_force	/forceset/psoas_l/activation	/forceset/psoas_l/normalized_tendon_force	/forceset/quadfem_l/activation	/forceset/quadfem_l/normalized_tendon_force	/forceset/recabd_l/activation	/forceset/recabd_l/normalized_tendon_force	/forceset/recfem_l/activation	/forceset/recfem_l/normalized_tendon_force	/forceset/sart_l/activation	/forceset/sart_l/normalized_tendon_force	/forceset/semimem_l/activation	/forceset/semimem_l/normalized_tendon_force	/forceset/semiten_l/activation	/forceset/semiten_l/normalized_tendon_force	/forceset/soleus_l/activation	/forceset/soleus_l/normalized_tendon_force	/forceset/tfl_l/activation	/forceset/tfl_l/normalized_tendon_force	/forceset/tibant_l/activation	/forceset/tibant_l/normalized_tendon_force	/forceset/tibpost_l/activation	/forceset/tibpost_l/normalized_tendon_force	/forceset/tricox_l/activation	/forceset/tricox_l/normalized_tendon_force	/forceset/vasint_l/activation	/forceset/vasint_l/normalized_tendon_force	/forceset/vaslat_l/activation	/forceset/vaslat_l/normalized_tendon_force	/forceset/vasmed_l/activation	/forceset/vasmed_l/normalized_tendon_force	/forceset/shoulder_flexionAct_r/activation	/forceset/shoulder_adductionAct_r/activation	/forceset/shoulder_rotationAct_r/activation	/forceset/elbow_flexionAct_r/activation	/forceset/shoulder_flexionAct_l/activation	/forceset/shoulder_adductionAct_l/activation	/forceset/shoulder_rotationAct_l/activation	/forceset/elbow_flexionAct_l/activation	/forceset/addbrev_r	/forceset/addlong_r	/forceset/addmagMid_r	/forceset/bflh_r	/forceset/bfsh_r	/forceset/edl_r	/forceset/ehl_r	/forceset/ercspn_r	/forceset/extobl_r	/forceset/fdb_r	/forceset/fdl_r	/forceset/fhl_r	/forceset/gaslat_r	/forceset/gasmed_r	/forceset/glmax2_r	/forceset/glmed2_r	/forceset/glmin2_r	/forceset/grac_r	/forceset/iliacus_r	/forceset/intobl_r	/forceset/obtext_r	/forceset/pect_r	/forceset/perbrev_r	/forceset/perlong_r	/forceset/pertert_r	/forceset/piri_r	/forceset/popli_r	/forceset/psoas_r	/forceset/quadfem_r	/forceset/recabd_r	/forceset/recfem_r	/forceset/sart_r	/forceset/semimem_r	/forceset/semiten_r	/forceset/soleus_r	/forceset/tfl_r	/forceset/tibant_r	/forceset/tibpost_r	/forceset/tricox_r	/forceset/vasint_r	/forceset/vaslat_r	/forceset/vasmed_r	/forceset/addbrev_l	/forceset/addlong_l	/forceset/addmagMid_l	/forceset/bflh_l	/forceset/bfsh_l	/forceset/edl_l	/forceset/ehl_l	/forceset/ercspn_l	/forceset/extobl_l	/forceset/fdb_l	/forceset/fdl_l	/forceset/fhl_l	/forceset/gaslat_l	/forceset/gasmed_l	/forceset/glmax2_l	/forceset/glmed2_l	/forceset/glmin2_l	/forceset/grac_l	/forceset/iliacus_l	/forceset/intobl_l	/forceset/obtext_l	/forceset/pect_l	/forceset/perbrev_l	/forceset/perlong_l	/forceset/pertert_l	/forceset/piri_l	/forceset/popli_l	/forceset/psoas_l	/forceset/quadfem_l	/forceset/recabd_l	/forceset/recfem_l	/forceset/sart_l	/forceset/semimem_l	/forceset/semiten_l	/forceset/soleus_l	/forceset/tfl_l	/forceset/tibant_l	/forceset/tibpost_l	/forceset/tricox_l	/forceset/vasint_l	/forceset/vaslat_l	/forceset/vasmed_l	/forceset/shoulder_flexionAct_r	/forceset/shoulder_adductionAct_r	/forceset/shoulder_rotationAct_r	/forceset/elbow_flexionAct_r	/forceset/shoulder_flexionAct_l	/forceset/shoulder_adductionAct_l	/forceset/shoulder_rotationAct_l	/forceset/elbow_flexionAct_l	lambda_cid33_p0	lambda_cid34_p0	/forceset/addbrev_r/implicitderiv_normalized_tendon_force	/forceset/addlong_r/implicitderiv_normalized_tendon_force	/forceset/addmagMid_r/implicitderiv_normalized_tendon_force	/forceset/bflh_r/implicitderiv_normalized_tendon_force	/forceset/bfsh_r/implicitderiv_normalized_tendon_force	/forceset/edl_r/implicitderiv_normalized_tendon_force	/forceset/ehl_r/implicitderiv_normalized_tendon_force	/forceset/ercspn_r/implicitderiv_normalized_tendon_force	/forceset/extobl_r/implicitderiv_normalized_tendon_force	/forceset/fdb_r/implicitderiv_normalized_tendon_force	/forceset/fdl_r/implicitderiv_normalized_tendon_force	/forceset/fhl_r/implicitderiv_normalized_tendon_force	/forceset/gaslat_r/implicitderiv_normalized_tendon_force	/forceset/gasmed_r/implicitderiv_normalized_tendon_force	/forceset/glmax2_r/implicitderiv_normalized_tendon_force	/forceset/glmed2_r/implicitderiv_normalized_tendon_force	/forceset/glmin2_r/implicitderiv_normalized_tendon_force	/forceset/grac_r/implicitderiv_normalized_tendon_force	/forceset/iliacus_r/implicitderiv_normalized_tendon_force	/forceset/intobl_r/implicitderiv_normalized_tendon_force	/forceset/obtext_r/implicitderiv_normalized_tendon_force	/forceset/pect_r/implicitderiv_normalized_tendon_force	/forceset/perbrev_r/implicitderiv_normalized_tendon_force	/forceset/perlong_r/implicitderiv_normalized_tendon_force	/forceset/pertert_r/implicitderiv_normalized_tendon_force	/forceset/piri_r/implicitderiv_normalized_tendon_force	/forceset/popli_r/implicitderiv_normalized_tendon_force	/forceset/psoas_r/implicitderiv_normalized_tendon_force	/forceset/quadfem_r/implicitderiv_normalized_tendon_force	/forceset/recabd_r/implicitderiv_normalized_tendon_force	/forceset/recfem_r/implicitderiv_normalized_tendon_force	/forceset/sart_r/implicitderiv_normalized_tendon_force	/forceset/semimem_r/implicitderiv_normalized_tendon_force	/forceset/semiten_r/implicitderiv_normalized_tendon_force	/forceset/soleus_r/implicitderiv_normalized_tendon_force	/forceset/tfl_r/implicitderiv_normalized_tendon_force	/forceset/tibant_r/implicitderiv_normalized_tendon_force	/forceset/tibpost_r/implicitderiv_normalized_tendon_force	/forceset/tricox_r/implicitderiv_normalized_tendon_force	/forceset/vasint_r/implicitderiv_normalized_tendon_force	/forceset/vaslat_r/implicitderiv_normalized_tendon_force	/forceset/vasmed_r/implicitderiv_normalized_tendon_force	/forceset/addbrev_l/implicitderiv_normalized_tendon_force	/forceset/addlong_l/implicitderiv_normalized_tendon_force	/forceset/addmagMid_l/implicitderiv_normalized_tendon_force	/forceset/bflh_l/implicitderiv_normalized_tendon_force	/forceset/bfsh_l/implicitderiv_normalized_tendon_force	/forceset/edl_l/implicitderiv_normalized_tendon_force	/forceset/ehl_l/implicitderiv_normalized_tendon_force	/forceset/ercspn_l/implicitderiv_normalized_tendon_force	/forceset/extobl_l/implicitderiv_normalized_tendon_force	/forceset/fdb_l/implicitderiv_normalized_tendon_force	/forceset/fdl_l/implicitderiv_normalized_tendon_force	/forceset/fhl_l/implicitderiv_normalized_tendon_force	/forceset/gaslat_l/implicitderiv_normalized_tendon_force	/forceset/gasmed_l/implicitderiv_normalized_tendon_force	/forceset/glmax2_l/implicitderiv_normalized_tendon_force	/forceset/glmed2_l/implicitderiv_normalized_tendon_force	/forceset/glmin2_l/implicitderiv_normalized_tendon_force	/forceset/grac_l/implicitderiv_normalized_tendon_force	/forceset/iliacus_l/implicitderiv_normalized_tendon_force	/forceset/intobl_l/implicitderiv_normalized_tendon_force	/forceset/obtext_l/implicitderiv_normalized_tendon_force	/forceset/pect_l/implicitderiv_normalized_tendon_force	/forceset/perbrev_l/implicitderiv_normalized_tendon_force	/forceset/perlong_l/implicitderiv_normalized_tendon_force	/forceset/pertert_l/implicitderiv_normalized_tendon_force	/forceset/piri_l/implicitderiv_normalized_tendon_force	/forceset/popli_l/implicitderiv_normalized_tendon_force	/forceset/psoas_l/implicitderiv_normalized_tendon_force	/forceset/quadfem_l/implicitderiv_normalized_tendon_force	/forceset/recabd_l/implicitderiv_normalized_tendon_force	/forceset/recfem_l/implicitderiv_normalized_tendon_force	/forceset/sart_l/implicitderiv_normalized_tendon_force	/forceset/semimem_l/implicitderiv_normalized_tendon_force	/forceset/semiten_l/implicitderiv_normalized_tendon_force	/forceset/soleus_l/implicitderiv_normalized_tendon_force	/forceset/tfl_l/implicitderiv_normalized_tendon_force	/forceset/tibant_l/implicitderiv_normalized_tendon_force	/forceset/tibpost_l/implicitderiv_normalized_tendon_force	/forceset/tricox_l/implicitderiv_normalized_tendon_force	/forceset/vasint_l/implicitderiv_normalized_tendon_force	/forceset/vaslat_l/implicitderiv_normalized_tendon_force	/forceset/vasmed_l/implicitderiv_normalized_tendon_force	gamma_cid33_p0	gamma_cid34_p0
0	-0.06689346165490551	0.02364228620546749	0.1081624417141241	0.1630830457724295	0.897789914552855	-0.006963545267121622	-0.2343595899416025	0.01861848718068189	-0.03053268272953294	0.5108607071773319	-0.0364996541092767	0.05612730825716725	-0.005702941002751539	-0.05573259781358555	-0.08327946322004122	0.200835998864823	0.05027108150611456	-0.2008359988648224	-0.05027108150611534	-0.391516702448405	-0.01542632131953588	0.0235638142422706	0.1435498037315734	-0.1699556679776037	-0.02045040799452515	0.2046873799587844	0.05449546563439159	0.5506504128213739	0.9321393442155692	0.1076972443611373	0.1380876700794931	0.5919834664236038	0.0846350235066866	0.1344146493804482	-0.5233244232172529	0.3627291369837432	1.700094651819257	-0.04539696271114466	0.02470798122799104	-0.8026434438603364	-1.15136758045283	-1.041265342347713	-0.009553745239392371	0.3736291789213898	-2.39545884661681	0.4111298062714427	0.8405782963628402	-0.5651511954314936	2.097059982084308	1.871606778643747	-2.097059982084308	-1.871606778643746	-0.3395868591667285	-0.1743591835508733	0.06686150644589954	-0.2884385701210165	0.1306141126554328	-0.3101231855321328	-2.221855776353651	-0.7719484042632309	-0.2333335832307672	0.3166164731390129	1.215348914240587	-0.6165980487159102	5.796274196423184	0.3064082540057847	0.0406484398137687	0.04627877671248623	0.03379819013400596	0.04042432772695405	0.03397979531570133	0.0309657696659358	0.04277127182213238	0.05095232566712583	0.0163233773802822	0.06247822524438262	0.3647411470419424	0.3638930178868315	0.2829926326425493	0.3076669511455735	0.1758055094559631	0.1545448548353417	0.001584041979053366	0.03362226380311496	0.06866844235631496	0.0820069393216101	0.001143167142137003	0.07228540194872682	0.001030332809545293	0.04937535043753997	0.001011147147804527	0.1259496587736845	0.00100397737812458	0.02132311755586423	0.007644076164074738	0.01792925527305809	0.001540385349575652	0.02547317730710014	0.003255829253911287	0.02419244789204378	0.02560223212820278	0.0437719913361054	0.004944505762721005	0.01356329208915273	0.05488019672020539	0.06389066227922753	0.06821286906452897	0.04950065561394804	0.02495992038577272	0.02924864092283021	0.09412270290501913	0.08223012836074382	0.02732177089760197	0.1099533103395763	0.3931792576448631	0.3786595271533354	0.01318972169242647	0.05035989520910106	0.0430690415270284	0.06012349432952576	0.002874324355424554	0.01848095514509188	0.07985833257115084	0.06680072617253353	0.001007781861680578	0.01919856055044238	0.001011171711596059	0.02553732795093324	0.006036700199190514	0.03482034564465318	0.04500257999916521	0.05313176517349076	0.02389449201951594	0.03366362976965676	0.001001676009589751	0.03587172101582862	0.003144927945274316	0.009662566392460534	0.2659002396436925	0.2563634153049442	0.001019949946673835	0.08881112426577592	0.04896360122527633	0.08970610597330106	0.002135059768309583	0.005222436346143943	0.002280408571139276	0.005875631163214638	0.00182992570448548	0.00764616534486814	0.001006775041140618	0.02878383535743995	0.001007005580649381	0.04461368328949544	0.001001115618518751	0.005557730533112868	0.001003474505860512	0.002251222289475991	0.1461960217727515	0.1488555327136806	0.001207309151447301	0.01567904585246151	0.001226403035779279	0.0168517082279368	0.02256224542513505	0.02589106456288379	0.001003329514596471	0.02117541267733873	0.1652777385496945	0.1459487763976782	0.01098032230199885	0.09403580437077438	0.07476700309837911	0.0968389628855576	0.3155930697040769	0.2563313999001716	0.4470252994758154	0.300779538096437	0.001000677507124382	0.004073200959868113	0.001007592405189752	0.008294875150279836	0.4082574913303935	0.3199112741599701	0.001011201907095621	0.02001666605040284	0.4174878547704598	0.4383103924934332	0.001002959402417182	0.01499915329481352	0.001017127051243879	0.007907102779529249	0.001020960610556696	0.01350393759935318	0.3759247431876274	0.3358240162252328	0.3272897345475863	0.2628075884289882	0.001061029810258633	0.01056524915126622	0.00100522680895101	0.006527639530788969	0.2387283901983757	0.1997220047563814	0.008063535220987203	0.02985484717478815	0.001004059308089427	0.004184534956503678	0.001005277136042104	0.01855127303201961	0.112605854010016	0.1414432252828714	0.1144931184388092	0.1391536179955364	0.001004183050000317	0.002001368956717157	0.001007341676119056	0.005460750969048897	0.3394447930337908	0.2377674306869481	0.5813548817261946	0.6076160363943036	0.001009446996406227	0.008420953907260949	0.01856455995177634	0.113070228128534	0.001003481246926576	0.03996602116582522	0.001004048349475649	0.005727499911896918	0.001001335606192617	0.006323186562606564	0.001002548158144856	0.008883256868672199	-0.02066722050208155	0.02071522133170042	-0.008631473473150974	0.001001441188852932	-0.04145262805534902	-0.005317192439945741	0.00207487389475098	0.005927821563786959	0.03437449019736644	0.01321534335827961	0.03043459773499793	0.03693991302628849	0.001136891137500031	0.3956931990956121	0.2729620663055955	0.1534449983708689	0.001111507233787909	0.07111697134489743	0.001084115925257216	0.001022625759798669	0.001011404867798444	0.001004568711071374	0.01469259362205477	0.001108716300847026	0.00109675964133702	0.02209977853402887	0.001042488771670956	0.01474051262586388	0.01243458379795294	0.02435870837436714	0.1822996098599247	0.05882665036656736	0.4561426413560709	0.001020272983515208	0.02336550218927533	0.00101361750297961	0.001236535842274705	0.001008242469242749	0.001010478774382938	0.00103479056743418	0.05721459874650647	0.03478939641021805	0.001001987835952708	0.001034474196693688	0.2068142726180497	0.001015908207331339	0.001029105625656304	0.003515186733137428	0.003849645726198215	0.002841254964244021	0.001009374189137004	0.00100935689853619	0.001001502128134994	0.001004896107109456	0.1692232646226137	0.001005196886009121	0.001008037428869645	0.02149229522579706	0.001004544701111956	0.2764081493546091	0.002955767045756899	0.09044900130542158	0.339788948535951	0.4195348734267005	0.001000853253510202	0.001003834698060759	0.2182978509304156	0.001015589884832665	0.4188519102290927	0.001004048243021324	0.001022310444629283	0.001029869226859998	0.5641128540194159	0.4373759728962999	0.001054053188000636	0.001005866446752712	0.266100789961685	0.0145301653385765	0.001004951084570954	0.001006660801227726	0.06073038475820584	0.1169078862053832	0.001006185775013415	0.001010298586718371	0.361061813915376	0.4376880580006787	0.001002323744079984	0.001046575365671957	0.001004051758184842	0.001004501846157229	0.001001469949530765	0.001002862186335125	-0.02546666192829384	0.02109585092588057	-0.009428122930744451	0.00504286992057271	-0.04948570228146273	-0.008572848245780315	0.001834079290581474	0.004501012498241721	-0.8860088221641156	-1.969677120912586	-0.4345232325548488	-1.22457102768643	-0.2772152838355951	-0.6904739799608532	-0.8750684866474285	1.0400244403717	0.581219991847669	-1.017494903569992	-0.03135080145189739	0.05364529169919884	0.04621858436494796	0.01437342204641796	-0.6816737902130356	-0.2337387532611084	0.3761711413571712	0.04947237443318599	0.02349251114632333	-0.3144694403970725	-0.2084337452338745	-2.248068833863113	-2.720341058767719	-0.07940396847254183	2.376921253536735	0.4300631324520742	1.829613830777993	-0.7466127614621149	-1.439315378168536	-0.1262567251224611	-3.306916579258351	0.006726585395794353	0.1245668761987304	-0.3306267027574974	0.1808883865647195	0.4880647187511787	-0.1284425377523605	-0.001354973825780663	-0.1554385667207591	0.04447795769638388	-2.059162384770777	0.1129252341865244	0.1219563365114741	0.09916878298190587	0.08089891081068892	0.2128761795590741	-0.0007238668312703689	-0.01672900780887985	0.6131097030224419	0.05146364899694211	0.05643374218311276	-0.03409588507521722	0.06148195361560345	4.351842727837518	-0.1860114182248788	0.505931044013772	-1.351488859132583	-2.707738887269693	-0.01311932514049871	-0.03536194475041581	-5.882046454530937	0.00449767132511596	0.1562095027950168	0.08464833722896691	0.01729407100734865	0.01887202944730459	4.580503716103475	1.965311489500641	0.09525681473439074	-0.101274087608845	0.1186805467131678	0.4565067494970086	0.0461206661739435	0.01570268219022213	-1.393528276768036	0.05722205573201748	-0.0199021593313438	-0.01370133796802262	-0.4203871379929806	-3.81329535188741	0.09182419271436743	-0.7556549931215992	-0.08770170682418231	0.031404789324132	0.03361266495689032	0.04117931544592287	-1.017105156242275e-14	4.236331473742433e-14
0.01	-0.06487937710167666	0.01834359799175163	0.1106662076718529	0.18031500306391	0.8975136030672763	-0.006617861368387471	-0.2422201656805837	0.007251390448952588	-0.04105645612522745	0.5102997979918175	-0.03170203630344211	0.02993241945390166	-0.001729839376543291	-0.04708038462232239	-0.08798596792289907	0.2235237381645769	0.07413876791088553	-0.2235237381645782	-0.07413876791089144	-0.3953732353336454	-0.0174080977133997	0.02400504789266993	0.1391445738252901	-0.1685572959747715	-0.0236189031273918	0.1796020001286849	0.03923722924700635	0.5494291661816952	0.9351577338701134	0.116821188999709	0.1218676733540026	0.6521931524270251	0.0889140365878382	0.272034998233569	-0.5352539102748777	0.1452517168958462	1.745598353976317	-0.009272000745016917	0.04313534309450122	-0.7618489946061798	-1.11984404311212	-1.059398186918095	-0.1339708440149098	0.5648195223161174	-2.794913712720569	0.3771744379841753	0.8896761129671787	-0.3832439854870254	2.458330605962524	2.813807324736068	-2.458330605962523	-2.813807324736069	-0.4222177127571011	-0.2220384575733517	0.02547086731587076	-0.5867796151704097	0.1518008401215263	-0.3223760309534855	-2.797948227532403	-2.121623730036915	-0.03016741151202632	0.2726634246116185	0.5956027374516921	-2.439090894166346	6.224540016514812	0.4672907157097426	0.0427484370251718	0.04692740520144693	0.02852818623391566	0.03426745472915907	0.04172884194533787	0.03539396027965117	0.0420623642956382	0.04535194389091642	0.009034084400285879	0.0553411157337797	0.3775009401401569	0.3806582673266525	0.289249011834351	0.3256781031508429	0.1638949316173927	0.1436183213453094	0.001394060645178314	0.03313040074285847	0.06737017133912315	0.08223203735304239	0.001108577301760655	0.07321368847526963	0.001025464543717594	0.04961077486926326	0.001010579722717416	0.115960107728474	0.001004054247640249	0.0178820553631003	0.01454115934845616	0.02365700481601393	0.001314942840008004	0.02611213180971053	0.002188928003958763	0.02461465447988334	0.02575374207156546	0.04259607506472354	0.003038943021044416	0.01202333137125203	0.03503182807702699	0.04522336564812819	0.05337627024298355	0.03361213908613915	0.02543256449270605	0.02916867834831717	0.1246661844267986	0.09242441034985979	0.04279316808815772	0.1091910366345267	0.4132803798178836	0.4009033727454187	0.007339047869978868	0.04438026000132685	0.03125196557751236	0.04573788538993414	0.001964323547713771	0.01755053400005094	0.0642502842353893	0.04895747801982388	0.001009225638377906	0.01923798604469932	0.001012650101501021	0.02706375980459201	0.003601052775001761	0.03232423831618571	0.04825124955466286	0.05239154614661273	0.02799607784631309	0.03606647162139071	0.001001770985782587	0.03348954632066811	0.002110114972328892	0.009440361880992169	0.261217342140216	0.2713787756194532	0.001017127147750275	0.09014732847954712	0.03116285692925365	0.07457889948522496	0.01265966369572821	0.01329143994759261	0.01304686492952736	0.01435381514468653	0.0130008810357381	0.01707303993382617	0.001008595781416507	0.03000613534987232	0.006029296078868405	0.05139060871710289	0.001001253718845663	0.005701384783359054	0.001003997875234795	0.002059636765234417	0.1590090992553479	0.155058877714446	0.001107943916580466	0.01607310997896729	0.00111880371221789	0.01723715666086491	0.02348525639419033	0.02688052988784309	0.001003687957529749	0.02183464253811435	0.2135323178204429	0.1905383561963158	0.006860469392067989	0.09265028985588923	0.08443324979928982	0.1018672059368727	0.3222859898757566	0.2408472204167848	0.432794372588017	0.2704015836619665	0.001000700980183797	0.004002905050330653	0.00100537338855031	0.007761570390186066	0.32902783700335	0.2609738869468151	0.001012585053134305	0.02006395677680982	0.4166497358475966	0.437921006999014	0.001003299128300955	0.01582676066622882	0.001018043426360345	0.008033523554840867	0.00102315624111874	0.01376349048807406	0.432297849616003	0.3735069102254439	0.3601340346848237	0.2787269420781382	0.001057980456428883	0.0113651270455109	0.001005056800895462	0.005573103534637848	0.2484375801489474	0.1991196605331522	0.01456240552214375	0.03665397945577666	0.001004160905593871	0.004188690473797543	0.001006285914396561	0.01867793286316524	0.08424808984077131	0.1271681709188808	0.1150203430390996	0.1391050049270267	0.00100491499762252	0.001784492473658516	0.001008345960698057	0.005313669497189998	0.3429502140457182	0.230925101041608	0.5293061585756509	0.567725394211153	0.001005775525017482	0.009344855584300685	0.0101964547026485	0.1065031654228108	0.001003459391093819	0.03901518948868238	0.001003895233080737	0.00604777601275383	0.001001276991053656	0.006665398519507214	0.001002463750492606	0.009293570703837063	-0.02192084057172413	0.0213558155716301	-0.009281303803032385	0.002309110571211938	-0.04848898029823066	-0.00948813749156612	0.001480908994300586	0.00276433223282664	0.054535328343817	0.03019456173572364	0.06830864393904033	0.04486328020113036	0.00107702953919708	0.4119659385671999	0.3263835386696591	0.136902713685115	0.00126743774843936	0.06102575452846524	0.001062790049222253	0.001018512739259245	0.001008791426043365	0.001003766649271792	0.02818436127664785	0.001055605883315297	0.001049515642962925	0.02917979392871495	0.00102431950464721	0.007874444854149069	0.05300615526708093	0.02733819874782074	0.1545488084077557	0.06243857290867032	0.4569014394374218	0.001039538357337899	0.01220480691201481	0.001010704656510411	0.0790332972327443	0.001012831296685474	0.001017327565880313	0.001023088186135681	0.04782117084223691	0.03079364674051162	0.001001769977623223	0.001019473851777363	0.2923826211015255	0.001012735074531785	0.01729117274447988	0.041172472152581	0.04210484128334119	0.04365397974859391	0.001011435201867091	0.02002877049134941	0.00100130885710623	0.001004243382599605	0.1875818796340538	0.001003862495820637	0.001005666536103282	0.02710199797442207	0.001003651713799628	0.3084101556026589	0.002009752731489642	0.1031115942118152	0.3318882392334374	0.3845704694068022	0.001000617239958378	0.001002412075489231	0.1096867898588501	0.00101270005705532	0.4111900374488074	0.001003317987808928	0.001016193762762896	0.001021694927776817	0.5424039705940914	0.4174064250659966	0.001055443679588929	0.001004045155791853	0.266005511544398	0.02757646712728126	0.001003687535984897	0.001007906801033124	0.03087166968486516	0.1147991957401256	0.001005246020301072	0.001008623313203706	0.3402544849567268	0.3759066416473393	0.001001642353942961	0.001027476986367113	0.001002916210790616	0.001003087824191346	0.001001001123337931	0.001001964479687012	-0.02033780355611218	0.02220438152816004	-0.009813678830739251	0.001429772474081264	-0.05472795495452266	-0.01439131393981371	0.000604407856815981	-0.001788501310464875	-1.618075723920958	-1.795184280368535	0.5195581694836282	-0.05443381143359179	1.043741526236091	-0.4124613255229753	-0.570236215593464	2.128343146597353	2.765789430545146	-1.158948984039003	-0.05852841486616984	-0.06441262296647829	0.1248277886672495	0.02941437623840085	-1.219824625511527	-0.3997544514649395	0.7286460314777417	0.07080324666217153	0.06710546658982634	0.05953852985152849	-0.1041356507989556	-1.543745966942365	-0.6185808308916229	0.06182598063514694	-0.02871006529049739	-0.4312801984522137	2.28891839122748	-0.4733264101019547	-1.373481447809758	-0.06485107149024039	-0.4332745182636887	0.001894017112275634	0.1730703785793566	-0.1791463481179455	-0.3085517987107916	0.028989578751552	-0.3028128880952577	-0.02267686767386735	2.869152966529443	0.2071940488349796	-1.022630135170433	1.409348290497709	1.472035204186763	1.6604435480715	0.1421718689401227	1.058282154917299	0.0216383100231165	-0.02131689622516485	0.622020776646065	0.03552787743011659	0.03336959843470045	0.2163910583181266	0.06845596628277142	4.514683184453689	-0.0964821804148414	0.5101315850967838	-1.741248384500071	-3.346103958586607	-0.003498842597321159	-0.06055979393689884	-6.105945903241151	0.00281648112147394	-0.2183609232884657	0.08203737445515814	0.009640732439382382	0.02892504897961144	2.819784668989114	1.175915616910778	0.07429821126282549	-0.0882807780901089	-0.2666313477325551	0.8681630826011806	-0.02273382226138852	0.01065250878546161	-1.431428838374058	-0.06445409926485564	-0.02360435278453676	-0.01601788227932391	-0.9475976836979972	-4.170158766831041	0.09841608543394995	-0.5607672427462297	-0.0981528649275365	0.03423406767926414	0.03666869001168623	0.04337854543909349	6.320909048786426e-15	1.870800092014578e-14
0.02	-0.06138010695090711	0.01296039418503026	0.1112120292987329	0.1979810438019454	0.8976163412110387	-0.006126707513753306	-0.2494441156471458	-0.003734239225958787	-0.05163882347044493	0.5075544352539832	-0.02562476086152794	0.001201138029075831	0.001714226136366368	-0.03794284013270387	-0.09108622773667256	0.2503594655459956	0.1047847644493421	-0.2503594655459961	-0.1047847644493426	-0.3997710166010625	-0.01986793771803093	0.02415494446222565	0.1319307673474711	-0.1668648401309654	-0.02687393241184145	0.1486738546508131	0.01522449389718607	0.5496620312549929	0.9373046520446393	0.1193325535897276	0.09307206024047986	0.7160518069989701	0.09233876489058496	0.4314517688835186	-0.5402275418171245	-0.0288597291859447	1.786911341130257	0.03041296314194751	0.0538019724079939	-0.6753182893772639	-1.075074169089897	-1.052984132252526	-0.4464444557082373	0.6295607061367857	-2.90273737092842	0.3053225835273135	0.9376445560332378	-0.2439022176113181	2.926657598417268	3.22726880538089	-2.926657598417267	-3.22726880538089	-0.4478365356020984	-0.2699719057043419	0.008594090277173755	-0.8501538844281961	0.1894308808502013	-0.3274300158487395	-3.390408905908036	-2.522848196750865	0.05748875936448706	0.1423221771353984	-0.1071670954700391	-3.131721326322773	6.526067910127867	0.1355512983247831	0.05312381061191387	0.05577612488488014	0.03372908968342214	0.0383830467070632	0.06306702941148562	0.04945836258381171	0.04534559580157634	0.04304592015182864	0.0052243591402531	0.05071584493009602	0.3912956000858809	0.4027662347988722	0.3115766791766058	0.3578783201832551	0.1499881973712588	0.1315431313625291	0.001376928746042522	0.03262156342046749	0.0621341408395415	0.07960294811120561	0.001080619380606384	0.07448973907654974	0.001020974031351463	0.04989769620111448	0.001008988783765164	0.1034814021298179	0.001003691429743766	0.01442241320310702	0.02452839669901859	0.03168752118749495	0.001175575557386425	0.02673893665180656	0.001629139644571952	0.02565769042721546	0.02920172368385995	0.044567808807751	0.002068121628387543	0.01138903402410369	0.02069842498383969	0.03184863344870641	0.06320360318245341	0.03390466731415128	0.02710050252907853	0.03045345107682499	0.1302051876525593	0.08784302286339056	0.05242188516076197	0.1043524598707283	0.4270410398524677	0.4178331570496533	0.004336320557329454	0.0404131244068866	0.01949845341855887	0.03394036461214065	0.001505941547855691	0.01708346236323928	0.08913447643763213	0.05470440646761354	0.001012242713533002	0.01925115098341609	0.001016814982947578	0.02884575320344959	0.002362593467411654	0.03102638697865162	0.04566238747783358	0.04736833706386676	0.02821848417254969	0.03497313988780612	0.001001709465139909	0.03071905351762185	0.001582679170737181	0.009617210254866521	0.2879575390827332	0.3079593213736763	0.001014129082578465	0.0926436285180241	0.02899237268689046	0.06812647882338244	0.03591997029537611	0.03157885824398747	0.03669552503046961	0.03328343013502907	0.0380451871474559	0.03833978457153452	0.001010536711122955	0.03119948836154353	0.01784295978416531	0.06409479136695888	0.001001226049028877	0.005834168596420618	0.00100393290061149	0.001830308381252349	0.1737804862272292	0.1611851778369101	0.00105759324309314	0.01655317742358227	0.001063815008397565	0.01777337327728091	0.02664623081632226	0.02990692789422015	0.00100342036902672	0.02250637095784219	0.2535767638129466	0.2352146391380356	0.004283621750069713	0.09199834684922617	0.09524702104975406	0.1072498749644495	0.3240437325541973	0.221588405271064	0.4119100977943211	0.2342924197454614	0.001000594643666997	0.003952044391299926	0.00100355276009774	0.007298463538176668	0.2346494610614225	0.1937820577923539	0.00101183066527986	0.0200301158161449	0.4136474645012569	0.4342576875954721	0.001003103592870379	0.01666318553199669	0.001015441583777294	0.008132930395994895	0.001020164459704589	0.01400016859259399	0.4625731144367528	0.3894939013060223	0.3750394129662314	0.2854730282988329	0.001057151916093194	0.012242802319476	0.001004060735714633	0.004789070639611601	0.2545710081374131	0.1938397386742594	0.02413978069108486	0.04651497634481149	0.001003579585612939	0.004180973320370688	0.001007413368437724	0.01878478772336569	0.05395471858014856	0.1134157236685239	0.1144528069320155	0.1379143474136253	0.001004810673034533	0.001526657590948403	0.001008009799666788	0.00513433480595008	0.3383782885486663	0.2188250991605243	0.4733371486232402	0.5241063474159293	0.00100359982119042	0.01049847447075042	0.005824961753429847	0.1017946893791493	0.001002880407733184	0.03808919914081216	0.001003111345232664	0.00644385400212369	0.001001013165813293	0.007093339634610012	0.001001972486831811	0.009800729654496179	-0.0189194750134843	0.02230836738645964	-0.009754951179654399	0.000336268734336916	-0.05432926616122991	-0.0147574296381285	0.0004631397383035979	-0.002483173416630939	0.07469616649026756	0.04717378011316713	0.1061826901430822	0.05278664737597229	0.001017167940894101	0.4282386780387877	0.3798050110337229	0.1203604289993613	0.001423368263091419	0.05093453771203308	0.001041464173187392	0.00101439971871983	0.00100617798428871	0.001002964587473041	0.04167612893124038	0.001002495465784858	0.001002271644590328	0.03625980932340107	0.001006150237623785	0.001008377082433357	0.09357772673620895	0.03031768912127437	0.1267980069555863	0.06605049545077346	0.4576602375187721	0.001058803731160623	0.00104411163475378	0.00100779181004034	0.1568300586232135	0.001017420124136985	0.00102417635737762	0.001011385804837015	0.03842774293796728	0.02679789707080525	0.001001552119295743	0.001004473506860885	0.3779509695850017	0.00100956194173217	0.03355323986330349	0.07882975757202446	0.08036003684048432	0.08446670453294379	0.001013496214597446	0.0390481840841639	0.001001115586077982	0.001003590658089902	0.205940494645494	0.001002528105632351	0.001003295643337077	0.03271170072304666	0.001002758726487481	0.3404121618507086	0.001063738417222404	0.1157741871182089	0.3239875299309238	0.349606065386904	0.00100038122640656	0.001000989452917611	0.001075728787284591	0.0010098102292781	0.4035281646685223	0.001002587732597444	0.001010077080896436	0.001013520628693525	0.5206950871687668	0.3974368772356933	0.001056834171177142	0.001002223864830828	0.265910233127111	0.04062276891598564	0.001002423987398881	0.00100915280084585	0.001012954611524064	0.1126905052748681	0.001004306265588909	0.001006948039689069	0.3194471559980777	0.3141252252940001	0.001000960963806196	0.001008378607062253	0.001001780663396246	0.001001673802225443	0.001000532297145067	0.001001066773038884	-0.01520894518393051	0.0233129121304395	-0.01019923473073405	-0.002183324972410181	-0.05997020762758257	-0.02020977963384707	-0.0006252635769494955	-0.00807801511917149	-3.151684616448327	-1.634509767462289	1.205495006338798	0.8299219674541048	1.650027054253867	-0.03160237253651134	-0.372700745264798	2.108568046851248	3.419032997276182	-1.247226202117605	-0.03474565387734532	-0.5171921629546676	0.1157713993129368	0.02467280207231979	-1.17950470090072	-0.237454746706186	0.8367245070627287	0.04704244233011406	0.1476583830459445	0.3150605624846798	-0.02730107108484731	-1.189555947522606	0.5158678923950546	0.1935430921303898	-0.5782126415803833	-0.385197479297148	0.7668015732077358	-0.3441128387944479	-0.9216977458079048	-0.0335868234727579	1.41111874083681	0.001474476047441879	0.1756791852388405	-0.09097550457133365	-0.6757096246087918	-0.2111699983125662	-0.2061061593285942	0.07845560324316721	4.157598521221931	0.2764971226381479	-0.3242052195231188	2.156608173175725	2.212242538285889	2.467142792732045	0.07510951465996785	1.398327624011106	-0.002897954268860605	-0.02427757975755394	0.5977007273621621	0.06866431261892099	0.08658737888137824	0.3732906512034118	0.06398166540431954	4.369183356453976	-0.03929711658026842	0.5768162392662218	-2.106415991599416	-3.853980783676805	-0.00923227504066801	-0.02132236313292668	-7.532934842788887	-0.01172866608838226	-0.4985772790296199	0.08641183610527364	0.01189128417481493	0.01429707260647456	0.241323132176716	0.1306580038092905	0.1108162906771709	-0.06717346738398745	-0.8168349804195383	1.068879671105294	0.04374613203172492	0.01174169007196685	-1.289006854039558	-0.1711868332458944	-0.02809383926111246	-0.02015198184434866	-1.471921585141881	-4.558976274301468	0.1377676345966844	-0.3839376607087234	-0.08273344096953529	0.04656516702685436	0.05075849659740361	0.06054833854490366	2.28128696599956e-14	-4.947312897132757e-15
0.03	-0.0560476365821837	0.007135896786888855	0.1104541210242216	0.2160375661934526	0.8981537808560459	-0.005580696560256423	-0.2556233995386928	-0.01475868928034629	-0.06194619768406942	0.5000738074337063	-0.01914524656920437	-0.0275565505865117	0.004150455623202636	-0.02784661262547754	-0.09323256898543876	0.2824441416568014	0.1345411527364768	-0.2824441416568022	-0.1345411527364824	-0.4039556144550552	-0.02283950503413502	0.02425462568738745	0.1223340246231996	-0.1646236835699433	-0.03015545823894528	0.1118640239895956	-0.006870950670813659	0.549802813084548	0.9375264467284912	0.1145349323884439	0.06582242149969818	0.7818731128807015	0.09417826898772355	0.6185257496335599	-0.6299755250454319	-0.1261423379834015	1.820978393841807	0.07664146345327988	0.05635772739769557	-0.5242745648828823	-1.133965963285976	-1.01185878779021	-1.024314417520602	0.6812114914312811	-2.83089165609739	0.1940032669864748	1.083881559079409	-0.1825144302994733	3.513619768736724	2.708341173670966	-3.513619768736726	-2.708341173670968	-0.3744699418443424	-0.3222391845260905	0.01329457838304848	-1.061082053959545	0.258874652645204	-0.3270976157722785	-3.968058708438976	-2.01177161374883	-0.04908580163228003	-0.1075277673706498	-0.85613114417864	-2.36436039531949	6.568524839990735	0.2585547889306072	0.05514696354369417	0.05916944063930638	0.0342174357076101	0.0411028580064168	0.07604263124537143	0.05751473006686659	0.04739442670693077	0.04228121646705093	0.003175716374825577	0.04770132307733951	0.4057355776516494	0.4196835351653431	0.3369071878637349	0.3849600627446021	0.1320108280020558	0.1162338483864757	0.001346643652419366	0.03185680643420728	0.0573168213148292	0.07471717878960872	0.001060430026072728	0.07549608938940378	0.001017107489204491	0.05008863742956397	0.001007167597062933	0.09326812073584848	0.001003120241519857	0.01252474267075287	0.03366985290535417	0.03833219189143378	0.00734198624052749	0.03314613612875909	0.005583021919601566	0.03208329979228244	0.02931579724525543	0.04443301953867779	0.001548858129215955	0.01129316655506994	0.01132691444633399	0.02247970403824546	0.06573095667510043	0.03315326787221413	0.02537345958830849	0.02933187593063131	0.1374957584444176	0.09030537690955256	0.06561644668266349	0.1041706296789599	0.4372689290843015	0.4263513299052148	0.002732351538071726	0.03716529171934779	0.0107004397833074	0.02667723641061095	0.001261615141557891	0.01685950057292715	0.1003869556992691	0.05473075119740471	0.001013527516792965	0.01921722975512123	0.001018018056127894	0.03055292798506065	0.001701519371343111	0.03045625913472474	0.04595618411819867	0.04312912211744087	0.02984905800206329	0.03494920682321772	0.00100151011401404	0.02884459445201757	0.001300509616289194	0.01022000356413641	0.3219238254601431	0.3417979246293651	0.001011627307055622	0.09500995994357116	0.02702732066259855	0.06274809426259886	0.05671915862135208	0.04877010345111586	0.05801291847972935	0.05112692745004523	0.06027630506762837	0.05776479477218521	0.01332176043097584	0.04535329712742657	0.05145225757463866	0.0936901124980547	0.001001419218461964	0.006001018903583732	0.001004708488507451	0.001581962751834158	0.1886977117898259	0.1658485956755251	0.001030615368869985	0.01716061127067474	0.001034177692494012	0.01853077559779972	0.03025216378586509	0.03363717778827833	0.001003640995790946	0.02321421254416513	0.2868417289960387	0.2771832679287584	0.003940872616898267	0.09224460926667795	0.1109663174673543	0.1140173446626785	0.3176022896358798	0.1987570602572918	0.3829645940309365	0.1940422477430627	0.001000501192988553	0.003926673131062408	0.001002294757655057	0.006868833908748933	0.1481974269392298	0.1248588918829942	0.002373282363952501	0.02121064214788715	0.406006481078142	0.4257954416234154	0.005440724176143412	0.02268157773890228	0.001013490432102423	0.008305336782366069	0.001021737316045039	0.01425935711566842	0.4622725369698257	0.3783190543600599	0.370413608480228	0.2811563504779058	0.001058259705925868	0.01320357030206161	0.001003206987739806	0.00414106960983602	0.2567410893241055	0.1829688438956583	0.03596584055545133	0.05856723283689846	0.001003132650178171	0.00427994291184629	0.001008254589436576	0.01886757939452706	0.02990484621909855	0.104373282564762	0.1138487029846244	0.1362692412953733	0.001566252279859825	0.001498358348200763	0.001015676656634029	0.00493537169740293	0.3231536486081512	0.2015432685248513	0.4180182916068454	0.4761012602548948	0.001002346975926939	0.01194812394057451	0.003482004544713917	0.09842243355625745	0.001002409243879887	0.03728170908917322	0.001002378800025677	0.006937452410818362	0.0010007679709305	0.007633217607380397	0.001001512391248397	0.01043569934592995	-0.01408466088266024	0.02291940419318128	-0.01024405363018924	-0.001591591782016052	-0.05780965429846897	-0.02015389830476823	-0.000748371121364273	-0.00685623787293282	0.04279990215202836	0.02410488023885125	0.08079387437246566	0.04735538228901055	0.001016891775776029	0.4443877993228272	0.3944404377613226	0.09066304992267009	0.001223455985661604	0.05152765645234459	0.001037679590766048	0.001011969744665818	0.001004506009673581	0.001002154584571365	0.04621484125622377	0.02471666022335801	0.01713595144209443	0.02360508532381045	0.001007278815504745	0.001006608027933656	0.04733357946022677	0.01751359141011989	0.167335594186333	0.09604949503048223	0.4617608630096953	0.0010362514479921	0.001044678917290507	0.001006274684565738	0.07892756668185172	0.001012702464186019	0.001015119017041229	0.001010255739612631	0.05304010181559372	0.03591220313445075	0.001001091588138491	0.001007948224214859	0.3974785453517636	0.001008568254396869	0.01728104412513018	0.08416132054230707	0.08655910618885189	0.08951822632171395	0.0480284485888131	0.135293395610107	0.001002047225742791	0.001007144310919545	0.2196368851152042	0.001002541934522541	0.001003357716093213	0.03579282617101456	0.001004811330757693	0.3568837409699586	0.005706079889216765	0.1480543436783287	0.2874404471220744	0.2943513224406709	0.001000423161193635	0.001000982311410116	0.001041282378845341	0.006150019064837408	0.3766875634095997	0.01780165047202371	0.001012629745184779	0.001031711247414288	0.4077788143908829	0.3274766269093303	0.001061594547832379	0.001002398588184621	0.2561530747384916	0.05719226502555172	0.001002873595197254	0.001009110801442031	0.00100868433057768	0.1132276615299658	0.003121600640338757	0.001037791663407174	0.2680202897455238	0.2755570810473058	0.001001112721869587	0.001009260401124409	0.001002035888043762	0.001001567940781896	0.001000496312053497	0.001001005501451079	-0.008350419310819252	0.02321563465007975	-0.01076901120027926	-0.003046065746068438	-0.0595615997724171	-0.0255056619081753	-0.002058368016560897	-0.01025188053224691	-4.450908042990833	-1.530443999194104	-0.4724958888125866	-0.2916559452519717	0.06962909488986101	-0.130293126638227	-0.240463248253246	1.489132395093369	2.259844116965837	-1.794665764714464	-0.1041231441170597	-0.4318946628907015	0.08571300598319277	0.01118465808457612	-0.8967162778570732	-0.1603200934548125	0.5261237550220063	1.127362158460685	1.064807859355482	-0.3141843751845991	0.005530280234826187	-0.7039593842307394	-0.5977910315475058	-0.3875775291549218	0.9016964978358361	0.2810986074021634	1.181451490249209	-0.2987188132376456	-0.5489925660354212	-0.01374660481385188	-1.107437457034347	-0.0062744560671124	0.1674960882981951	-0.02917954438780597	-0.1719760254021307	0.1799492924845157	-0.1814528141640544	0.0552993412191373	2.93687916658272	0.1958137338760574	-0.7207539304524343	1.334777747645344	1.403047297839795	1.481470769127577	2.489924869862264	4.232748110354652	0.02636408277161888	-0.0252112698333757	0.3250893831527382	0.05924151824619538	0.07519691686386067	0.3678153386202197	0.07719245453921329	3.982259982767067	0.08216061872955302	0.7839880812646182	-2.456166621726989	-4.16096245264386	0.002511301449034187	-0.05151082181185722	-6.047714090296624	0.2220537864264369	-1.237364175541213	1.043607950013024	0.01875622145901515	0.03149431236591443	-2.44703646318776	-0.9973210334627026	0.09025378151330422	-0.06069878091292246	-1.351425190202317	1.319056912022027	-0.00762012807226495	0.006660416263454531	-0.5360762787187512	-0.1634028780211722	0.01774351180723228	-0.02007024906150638	-1.984339192079323	-4.991324792099657	0.1573719240373607	-0.2869913618712335	-0.07844159132062037	0.05375981485414582	0.05907517701731566	0.06898799836001306	-2.709823622561561e-14	-4.134523964954651e-15
0.04	-0.0493399230628121	0.000254811939477501	0.1086207742937367	0.2343323168121943	0.8991405004318173	-0.004980402783708313	-0.2592043284638235	-0.02649656092165734	-0.07194336077261798	0.4875754807200811	-0.01170314425082155	-0.0550585211710346	0.005835890538183064	-0.01621959667776745	-0.09467948430578765	0.3210987038205881	0.1586382343552508	-0.3210987038205885	-0.158638234355252	-0.4069681535709033	-0.02627067394888231	0.02445988450253372	0.1108713783975583	-0.1616858626522399	-0.03338033405252459	0.06938265083996106	-0.02732155631577885	0.548285247058779	0.934962806157995	0.1021344507183163	0.04486177286437326	0.84602893527423	0.09803396602575033	0.7065003990082638	-0.7515450316693004	-0.2439474203805989	1.834556986577155	0.1202689492715001	0.06465853701823969	-0.1556472960942053	-1.217758486475096	-0.9909419072376101	-1.449984234383772	0.8220783113481704	-2.651593764715467	0.1551636690718868	1.243802244130357	-0.1040170319251086	4.240634809013461	2.095407471708831	-4.240634809013461	-2.095407471708831	-0.2134247879726287	-0.3618922254468695	0.02970960828296875	-1.223334584707716	0.328763752186843	-0.316100013267641	-4.524717403591561	-2.193880412143636	-0.2741808117003616	-0.4147648736465078	-1.627739189238795	-1.873923305231244	6.192971212487222	0.5387898865024295	0.04154845670934421	0.04741292644142987	0.02349191691312238	0.03243600304865373	0.07185779871000449	0.05301859753227683	0.04599155947710518	0.04026096237467811	0.002140871932842426	0.04570138750568791	0.4206029443363927	0.4368336900737478	0.358260140036662	0.4083257745620222	0.1087443440092217	0.09604910863582097	0.0012315450073371	0.03082075252328021	0.05491657232161767	0.07152639562287143	0.001048445641517833	0.07620828605072112	0.001013959549173505	0.05007477365214562	0.001005421047350261	0.08487578257340123	0.001002429584807458	0.01085119666020866	0.04051548534948562	0.04288827871389234	0.02196343779488134	0.04714547392903336	0.01547637989867166	0.04550073500210434	0.02333021137382608	0.03884080212634941	0.001289219713402566	0.01144769368791162	0.006417311912154726	0.01737485677083977	0.04604888900862135	0.02331598166788636	0.01830360399844992	0.02330751233799673	0.1579098595469303	0.1024972137605753	0.08589925530123635	0.1086197753479489	0.4455272166322177	0.4463545567015377	0.001912787670967478	0.03457344585165394	0.006104864417866994	0.02259921986070584	0.001138599169133112	0.01675770886253938	0.07276581680116838	0.03852390408377095	0.001011809629226424	0.01916534719245647	0.001014088449572322	0.03223048131371468	0.001369445390313789	0.03032020648742374	0.05280530174332879	0.04393196334130874	0.03500286922710625	0.03804344387928842	0.001001180106261433	0.02683665402690643	0.001161025798171481	0.01098712273141386	0.3502443219175157	0.3732320454386598	0.001009879934359469	0.09654079462364086	0.01816795191056796	0.05432575545796726	0.06991052660862139	0.05933715078480364	0.07186460438800739	0.06227618355427551	0.07409159393355155	0.06924143038867728	0.04180173928761938	0.07568343838571168	0.1105092044707473	0.1429899837369877	0.001001981810709419	0.006163371593249514	0.001006873802536445	0.001329688510430925	0.2029148449179743	0.1674890963558028	0.001017138297566859	0.0178663890174375	0.00101939529321245	0.0194833882473891	0.03358746026595583	0.03716435488682628	0.001004778072457211	0.02404233610218554	0.313472016120201	0.3140141904149066	0.006071456957452456	0.09351377959699674	0.1331390164763111	0.1230758442074427	0.300902631070176	0.1725388006250844	0.3448985243691862	0.151774993975765	0.001000475469616486	0.003969335989383331	0.00100166250060729	0.006530101920758982	0.08862072521044063	0.07690746096217886	0.005609012341280879	0.02395558862447481	0.3921897489242249	0.4086405588814567	0.01589679625840166	0.03606217142706727	0.001013792274795568	0.008431379392355639	0.001031622852091647	0.01450912844705932	0.4267728597810774	0.3411382932058969	0.34431538578682	0.2654600583202207	0.001061194474279621	0.01422620746319922	0.001002867734364677	0.003609654174516506	0.2546755891034607	0.1669296105721802	0.04974426256839828	0.0724458202794485	0.001003134212789673	0.004355212472229139	0.001008653988253813	0.01895487151139938	0.01643201385008349	0.1023622998540332	0.1137185510557728	0.1345349201008729	0.002903266722648034	0.001787718249012534	0.001034937085604704	0.004724337640791291	0.2954490967140732	0.1791404223172036	0.3664555539099484	0.4252941788900519	0.00100179678620544	0.01375010624488424	0.002297324611970485	0.09612530498169419	0.001002301458169346	0.03652682687515337	0.001001959754828917	0.007551156302047684	0.001000627434247496	0.008312004756169594	0.001001251808837493	0.01123133759406011	-0.007900705590311335	0.023058231475182	-0.01078693876006432	-0.002809372469912684	-0.05869737844077173	-0.02548330937653362	-0.002107611034327841	-0.0097631696337504	0.01090363781379012	0.001035980364536453	0.05540505860184919	0.04192411720204883	0.001016615610658062	0.4605369206068666	0.4090758644889221	0.06096567084597904	0.001023543708232379	0.05212077519265607	0.001033895008344583	0.001009539770611613	0.001002834035058336	0.001001344581669525	0.05075355358120688	0.04843082498093208	0.03326963123959992	0.01095036132422007	0.001008407393385864	0.001004838973434912	0.001089432184244416	0.004709493698965604	0.2078731814170801	0.1260484946101912	0.4658614885006185	0.001013699164823519	0.001045246199827051	0.001004757559090737	0.001025074740489495	0.001007984804249737	0.001006061676704757	0.001009125674388104	0.06765246069322038	0.04502650919809629	0.001000631056980355	0.001011422941568249	0.4170061211185249	0.001007574567061251	0.001008848386956464	0.0894928835125897	0.09275817553721952	0.09456974811048417	0.09504340096302927	0.2315386071360503	0.00100297886540783	0.001010697963749176	0.2333332755849144	0.001002555763412938	0.001003419788849547	0.03887395161898241	0.001006863935027963	0.3733553200892086	0.01034842136121115	0.1803345002384485	0.250893364313225	0.2390965794944379	0.001000465095980695	0.001000975169902579	0.001006835970405087	0.01129022790039718	0.349846962150677	0.03460071321145475	0.00101518240947305	0.001049901866135145	0.294862541612999	0.2575163765829674	0.001066354924487816	0.001002573311538377	0.2463959163498721	0.07376176113511741	0.00100332320299565	0.001009068802043142	0.001004414049631619	0.1137648177850635	0.005238895015089071	0.001068635287125728	0.2165934234929699	0.2369889368006113	0.001001264479933206	0.001010142195186547	0.001002291112691253	0.001001462079338393	0.001000460326961957	0.001000944229863304	-0.00149189343770801	0.02311835716972	-0.01133878766982446	-0.003908806519726696	-0.05915299191725165	-0.03080154418250354	-0.003491472456172301	-0.01242574594532231	-5.163844535082802	-1.513937788365354	-1.824470984123354	-1.447411283968643	-0.8604729492737018	-0.2827124540558056	-0.1697834890447106	2.155138955238061	2.675826848490637	-2.22231755703655	-0.08900503881050122	-0.1781949319827936	0.05694066900585965	-0.0162881991011916	-0.815316054595781	-0.1926298423440319	0.4190077307676769	1.565470106995291	1.546023551999012	-0.7764250661667196	0.02277784928788132	-0.3367395189135175	-1.301309460084479	-0.7870145971592247	1.367683919392394	0.5409976928547759	3.063812361360741	-0.2129154748247504	-0.2846754154809555	-0.009152807481949663	-1.835519627852112	-0.002117789066667935	0.1697548946479358	-0.004160465245869821	0.3327016094497889	0.4124640258190545	-0.2328024312297911	0.1113207748444296	3.676702031942365	0.1093977735427691	-0.9329960682915055	0.8317685984877455	0.8733942961288724	0.8774678759004789	3.310376013141618	5.339237645579274	-0.003797477768943247	-0.02506330215541383	-0.006882704305304486	0.08833309255287039	0.1256294446956702	0.3326760920972539	0.08803805974169457	3.34164209553909	0.1652844659933019	1.03502220857333	-2.783798915286512	-4.257397136656826	0.004374548669554492	-0.00314283484494021	-3.338587845075922	0.3011553628817319	-2.237104633010174	1.558852132364682	0.002618528897311016	0.01241363426950007	-4.959859709463485	-2.14526486354244	0.1231901263865904	-0.04385634849288612	-1.850502689394946	1.434145861197656	0.03900612581488227	0.01264178128456501	0.1172848245677429	-0.1890298484950938	0.03543798945162857	-0.02256617145717769	-2.49612469953708	-5.119375115063002	0.2082342014940318	-0.16891221104277	-0.07221187344561864	0.07058626353377243	0.07854033180121038	0.09268204988423044	-7.983500451534684e-14	-2.280539171097546e-15
0.05	-0.0423633695436206	-0.007516536046621048	0.1055944846870495	0.2526428423053872	0.9005214574362314	-0.004275708815229505	-0.2579532419263786	-0.03865920272605478	-0.08135251770467657	0.4722435322358481	-0.002976323994545576	-0.07991828198228353	0.00751423773306569	-0.003501115891229216	-0.09535116291422865	0.3676433562161898	0.1778897363402136	-0.3676433562161904	-0.1778897363402132	-0.4080639506095955	-0.02995684028969678	0.02483767176357449	0.09799201492672094	-0.1582031960774871	-0.03642053497363386	0.02155393543613895	-0.04880394226064064	0.5443474121795044	0.9293808973922898	0.08157072905977723	0.02818960346628813	0.9032713994549771	0.1026777415224232	0.6841881552934156	-0.7960392369987809	-0.3642255867489708	1.825093066273239	0.1547299835551747	0.07697221334942436	0.4131385572868039	-1.208463011295972	-0.8847880622664501	-1.594770729099487	0.9209967869934013	-2.29304832854225	0.1779826591266928	1.290079063083844	-0.02578478970584539	5.0680295791799	1.793870596623737	-5.0680295791799	-1.79387059662374	-0.008737150658984344	-0.373610422203866	0.04267744961252987	-1.347541406088012	0.3644822190758942	-0.2904193677846781	-5.015088165492465	-1.992446017371175	-0.49077250082142	-0.6896004366299197	-2.452797142163241	-1.429538679852109	5.067274663978452	0.4092355578314743	0.02718599203561027	0.0339133134749516	0.01284956263298124	0.02196833860589513	0.06669478471926181	0.04805995557448569	0.04302666198077637	0.03742612889280091	0.001590535150007664	0.04422488174185495	0.4226281610799154	0.4552543928186883	0.372333628835638	0.4309576498295647	0.08926798406239699	0.0789167431176365	0.001150184750789281	0.02980169747981597	0.0514472439545578	0.06898876800113202	0.001041838480063955	0.07664816595228005	0.001012058995937264	0.04992690398558185	0.001004151321402883	0.0775637990196784	0.001001884064133842	0.009484217443070346	0.04500913353851568	0.04595150699406537	0.0347164119914718	0.05941962994969283	0.02986286743678063	0.06341926100999891	0.0165035750058504	0.03222871313559222	0.001151833209039069	0.01166545251925819	0.003786456959491813	0.01455164755599417	0.02542643918735401	0.01381384010271446	0.01174582223875724	0.01750501858652211	0.1561578315646569	0.1132745029157355	0.0888758279505807	0.1125047209392823	0.4441226603556823	0.4609808018914038	0.001473113106941599	0.03262858790227078	0.003642778716921089	0.02000532711285276	0.00107318956844639	0.01671284889511811	0.04101703508280339	0.0235204356490223	0.001010929767652532	0.01912314808571454	0.001011505850668738	0.03394127772643077	0.001193166146515966	0.03037635520930461	0.05538240702435627	0.0455709872915139	0.03746567156566611	0.03978856766060625	0.001000920586338557	0.02498203316411438	0.001087279464620928	0.01183112018661507	0.3722818999182307	0.4042603322129515	0.001008915776215045	0.09734493929645614	0.009972084267527877	0.04658644267217249	0.08072093763977162	0.06775575537697219	0.08336340693191101	0.07113320404161912	0.08525458979181032	0.0781570166168169	0.07239892677257737	0.1059494486031051	0.159282090932448	0.1843183539998365	0.001002516829243361	0.006257480027577488	0.001012908324818216	0.00106303750157675	0.2119036873261486	0.1640155251162524	0.001010032923585817	0.01872102747247796	0.001011685260101734	0.02073125094728919	0.03583616042731034	0.03949216344966989	0.00100574580631865	0.02494770504222726	0.3295793641457522	0.3424122822270078	0.01050785931738265	0.09571181304450398	0.1446003793601252	0.1320175197175086	0.2779520133759448	0.1441920431376185	0.3023833189986205	0.1103002492880514	0.001000478143384835	0.004098020219211304	0.00100138003382959	0.006412632358147425	0.05058712084725896	0.04904056605085948	0.01890653874576294	0.03477401200095652	0.3727291019321086	0.3825016995788142	0.03636010515386976	0.06045669403726757	0.001015165812988592	0.008453051778863406	0.001041482464010817	0.01468406880413557	0.3869902305919628	0.2856779543273767	0.317956437443938	0.2404180715441668	0.01309054757961024	0.02856889853547002	0.001002870785618585	0.003378616124237255	0.2462672666176554	0.146370441645661	0.06002508338790882	0.08271337633347965	0.001003448381180846	0.004396172149899473	0.001008776374706292	0.01905184336809465	0.009043825998869931	0.1046732200865297	0.1140843671532529	0.1327916014079332	0.008340591801360028	0.003514838152210742	0.003394971725328462	0.006071259199459962	0.2624512989339566	0.1529989908672786	0.3226971810852843	0.3765568615849386	0.001001657937985184	0.01601085007602772	0.001667834752531084	0.09492472368491178	0.001002467045956562	0.03583777224112435	0.00100169656279661	0.008297396702160025	0.001000539573128593	0.009147739296534244	0.001001089988155053	0.0122164905318929	-0.003578422220525659	0.02254252277301314	-0.01146159881261139	-0.002668950990761484	-0.05908582163603823	-0.03046880561834016	-0.003527490501497587	-0.01123046950845113	0.009925045022211769	0.001043084379482552	0.06396564496716536	0.03735313921156623	0.001015243137130301	0.3967291532809711	0.3949834991520995	0.06292612071977396	0.001100908695409797	0.04291662571527474	0.001035863819460886	0.001010539038827758	0.00100282647323654	0.001001292473915321	0.0500466213327	0.04990987922477731	0.05688849219622821	0.007162356785457858	0.001009014342385662	0.001004436823851	0.001173753195000811	0.004427184682706134	0.1044626924339669	0.0635359949881894	0.4184996870510321	0.001014833952069109	0.001038713313076121	0.001005374642871107	0.001164620685569233	0.001011731037958706	0.001011150255773882	0.001009846137307647	0.05068597009369566	0.03632215892950699	0.001000666972694736	0.00100971363733163	0.4188702823224548	0.001008198190509631	0.00101174758820769	0.09952303110426895	0.103477065749366	0.1047618460458877	0.1236165578474028	0.2317518054026925	0.001003153768978987	0.001026372154149303	0.222008570059248	0.001002707989029848	0.001003865486503748	0.03809960868149148	0.001006658976325776	0.3511767437191958	0.01940849228292352	0.1455692564093156	0.2180455516775781	0.1964751218145975	0.001000494319266022	0.0010011799170796	0.001008189145191039	0.05209620672415377	0.3146767519057779	0.08103318695229261	0.001017790690312638	0.001053303267567143	0.3050802747431283	0.2704832160554157	0.04699027609477867	0.001003128334992798	0.2169722212931019	0.07180950789530628	0.001004157864763909	0.001008764099696717	0.001004656626919691	0.1153481382516693	0.0216112493449058	0.00992040595452837	0.1838785557432207	0.228248554159492	0.001001724085312101	0.001010281759609427	0.00100293402194997	0.001001389319709682	0.001000437826954495	0.001000902428147444	-0.0009253618769914223	0.02156614655345866	-0.01223450777943435	-0.001536645088436258	-0.05942052860633287	-0.03518811100890543	-0.004976184404888504	-0.01174154823365222	-5.695271161940874	-1.582921145495387	-0.9707471308010635	-0.7208093297781544	-0.2003969910429782	-0.292342196459919	-0.1303949063593146	1.229021320056105	1.622253917918867	-1.265360769158229	-0.1069643716730578	-0.343645044794131	0.03346690621242505	-0.01169037764812167	-0.6388386115598741	-0.087954691507412	0.2085264108071978	0.9241884915521872	1.995584833879215	-0.571125501819722	0.02185980578033267	-0.227053327245739	-0.6596253921251199	-0.4109314624262805	0.5478267405653392	0.1131871294075057	-0.1374043673330059	-0.1684803166519825	-0.2253917518050436	-0.001494555617183721	-1.163337020527867	-0.005291915620604706	0.1744262297559105	0.01299590983588842	-0.04152566000687042	-0.04965179282927236	-0.13775983908893	0.07067751194825767	2.310722763908569	0.05642802644506477	-0.6231692577564718	0.8547355929252064	0.899540469911307	0.9049007083244771	2.756753845906032	2.980363403529323	0.01510602227561082	-0.02777355198949462	-0.6657804670566367	0.08838373948214262	0.1317318868414974	0.1488027961881463	0.09261222862700756	2.258196883559873	0.264117257455364	0.6571021127049254	-2.836793823057663	-3.967519618785346	0.01842589551802097	-0.01241193348230365	-2.233235432332687	1.700081601572789	-2.943036911203873	3.188846258390392	0.000280055638141124	0.01838003529104559	-5.801280741057487	-2.711147024022879	2.528860678302771	-0.007537865730895468	-2.218801745846537	0.6711391584808722	-0.0138709844506399	0.008089299155098151	0.3535871256368066	-0.1627998153857515	0.279841171880207	0.263427986047047	-2.670455215062186	-4.572633634908104	0.2465981250077503	-0.07102893846834166	-0.06561779328341494	0.07983329097011754	0.08992303248445467	0.1063647478505833	-5.049524719060039e-14	-7.426239556671578e-15
0.06	-0.03574860294762384	-0.01553226622945076	0.1012779608429336	0.2707850772218955	0.9022112507420087	-0.003427119383315209	-0.2507960782440163	-0.05053968388541735	-0.08951709367980613	0.4561127608054276	0.006671012430786423	-0.1003732863620349	0.00934508150431507	0.009385687582067575	-0.09510450209874745	0.4224539735856462	0.1952951997145164	-0.4224539735856466	-0.1952951997145154	-0.4072029472019233	-0.03370826998271607	0.02525002560780907	0.0840204843430946	-0.1544619651444843	-0.03915830534480712	-0.03040036223628269	-0.06496746147405055	0.5389220703090197	0.9214111262826893	0.05372266788116851	0.01689043715800754	0.9436094893601236	0.1066040840823661	0.6341430143700565	-0.8004214710164055	-0.5019942678655315	1.800898871240256	0.1820362095515626	0.09343762970533724	1.025568132889304	-1.161326357468385	-0.7420257158520712	-1.609748823620328	1.006181545158545	-1.770642478415661	0.1856629842611442	1.277466781485045	0.07965085286083215	5.893827803784432	1.726199749576892	-5.893827803784432	-1.726199749576892	0.177935301302538	-0.374944895887863	0.03662292484948791	-1.44176800727962	0.380476623836522	-0.2556139032783625	-5.349833857311608	-1.13010706585356	-0.5716822099425524	-0.8923373424256956	-3.084607093252672	-0.7993226872703582	2.812096357367043	0.3953032991564403	0.018899348704129	0.02609207339279604	0.007244165794647602	0.01652606194915994	0.06760324814910108	0.04762782673625545	0.03929931230979375	0.03425235936267274	0.001314026842086817	0.04299594452574282	0.4037443097655529	0.4554145110009916	0.3771396231805889	0.4362049671784213	0.07856619077478108	0.06951778880149433	0.001148192709016377	0.02883829705400207	0.0453201957435142	0.06436720567842076	0.001039521083077915	0.07692625607310059	0.001011609056138117	0.04987287323044905	0.001003512993014494	0.07226385123398067	0.001001585374859378	0.008948329021582694	0.04707314501604448	0.04735657664085892	0.04193265600988884	0.06632579164838834	0.04818185665046375	0.08457049536567994	0.01107656182159656	0.02691563669324568	0.001083428463349881	0.011906607579472	0.002453568320403729	0.01285077016209132	0.01408549432223133	0.008913343041872298	0.008197778899142097	0.01433993690364148	0.1129944723707167	0.1086548051503903	0.06293552516381452	0.1084274320160038	0.4282994437222648	0.4436296484759688	0.00125344740383019	0.03135535548662143	0.002393314482536321	0.01826561247032144	0.001040798730330058	0.01669431035795706	0.02271528303314198	0.01529390444457502	0.001012364089895434	0.01908011123085278	0.001012760701790962	0.03575944274605094	0.001105349575074073	0.0305322386884201	0.04902326956935134	0.04236887332920669	0.03467969398885107	0.03732615755722429	0.001000808859497056	0.02408869528991981	0.001049555337851789	0.01266464888543328	0.3874876242816793	0.41508184953669	0.001008745900114547	0.09776929246104071	0.005704983667442078	0.04169631492506892	0.09101895320698397	0.07648752810289225	0.0943301316008455	0.0802976063239286	0.09581672308753901	0.08732447132710676	0.1007077794437904	0.1310970716152162	0.1865119117245116	0.2036757917383511	0.001002871698525171	0.006315229191578671	0.001023764893712874	0.0007840844231525064	0.2133027399718395	0.1546145085456329	0.001006558056396206	0.01974984662761717	0.001008054993293174	0.02227380181536327	0.03665940217043882	0.0404587543248895	0.001006126898734197	0.02588611068191304	0.3327090959799336	0.3575825404196771	0.01716057999560573	0.09859202542504764	0.1373482873614634	0.1342936708468422	0.2510596690893079	0.1167780993469109	0.2583938131960521	0.07382524524206967	0.001000494098691781	0.00427912586416938	0.001001341297965201	0.006440646135018306	0.02803349766444805	0.03227386641265236	0.04482703804494283	0.05470826643909731	0.3478823269587196	0.3507324269836691	0.06791846518828014	0.09721497396918791	0.001017157015310959	0.008408262649787012	0.001048111419702389	0.01479284111578152	0.3625219307679868	0.231731224888409	0.3044265785122385	0.2142768271926751	0.04093387842713384	0.0604736728339433	0.001003149962646373	0.003355164776539912	0.2302055458877344	0.1234041626564968	0.06465420461999843	0.08690407962651707	0.00100402292738964	0.004416656899835893	0.001008685118819747	0.01914339169720426	0.005211284472967787	0.109607800440874	0.1149555326680821	0.1312156052873038	0.01904858147543007	0.006781645300456947	0.008955120784290062	0.009422447418848453	0.2285779221695017	0.1269654455236743	0.2894887924732493	0.3349506004129212	0.001001818468711173	0.01873573995050347	0.001352285592714164	0.09470822840923661	0.001002871415356855	0.03521409621102182	0.001001528635289942	0.009171251611078015	0.001000484409250577	0.01013679453011369	0.001000988207510737	0.01339895675443725	-0.001759973390119344	0.02133581279478294	-0.01228363223655315	-0.001040702876850937	-0.05939366049384775	-0.03505501558321036	-0.004990591622966826	-0.01126343765890468	0.00894645223063399	0.001050188394429098	0.07252623133248158	0.03278216122108365	0.001013870663602665	0.3329213859550756	0.3808911338152768	0.06488657059356963	0.001178273682587544	0.03371247623789341	0.001037832630577241	0.00101153830704401	0.001002818911414912	0.001001240366161291	0.04933968908419289	0.05138893346862244	0.0805073531528567	0.003374352246695827	0.001009621291385541	0.001004034674266773	0.001258074205757259	0.004144875666446735	0.001052203450853793	0.001023495366187413	0.3711378856014461	0.001015968739314707	0.001032180426325025	0.001005991726651516	0.001304166630648965	0.001015477271667032	0.001016238834842686	0.001010566600227228	0.03371947949417081	0.02761780866091776	0.001000702888409761	0.001008004333095077	0.4207344435263847	0.001008821813958145	0.001014646789458693	0.1095531786959481	0.1141959559615124	0.1149539439812911	0.1521897147317764	0.2319650036693347	0.001003328672550111	0.001042046344549436	0.2106838645335815	0.001002860214646989	0.001004311184158097	0.03732526574400025	0.001006454017623562	0.328998167349183	0.02846856320463593	0.1108040125801825	0.1851977390419312	0.1538536641347571	0.001000523542551423	0.001001384664256538	0.001009542319976883	0.09290218554791049	0.2795065416608789	0.1274656606931321	0.001020398971152122	0.001056704668999118	0.3152980078732577	0.283450055527864	0.09291419726506867	0.001003683358447197	0.1875485262363317	0.06985725465549496	0.00100499252653221	0.001008459397347923	0.00100489920420767	0.1169314587182752	0.03798360367472265	0.01877217662193098	0.1511636879934715	0.2195081715183727	0.001002183690691067	0.0010104213240324	0.001003576931208664	0.001001316560080971	0.001000415326946985	0.001000860626431567	-0.0003588303162748151	0.0200139359371973	-0.01313022788904424	0.0008355163428541722	-0.05968806529541409	-0.03957467783530731	-0.006460896353604699	-0.01105735052198215	-6.245503533612753	-1.664204200533197	-0.6887964072622801	-0.4423337267664088	0.04482967463938196	-0.350499663706205	-0.1202697795015595	-1.49697795728931	-0.801084735246344	-0.6756353166281349	-0.07787411528059116	-0.5949818721767106	0.02458271285834894	0.002479583184693225	-0.4129089009907982	-0.02641168321405887	0.08737600409350814	0.4918712426025624	2.192565221557052	-0.5166225564854569	0.02745709505887563	-0.1122731547278953	-0.3809805592192765	-0.2595321834422149	-1.711713464709401	-1.05144921006845	-3.331667359699481	-0.07859036807697777	-0.1138397944142671	-0.003888521424039593	-0.4801321817951819	-0.002285336931815903	0.191228616029347	0.01578648620121078	-0.6355259730530174	-0.4290427511212311	-0.04054583351042931	0.1092270235683074	-0.3646518581672986	0.03343947189688276	-0.3631590605519833	0.8944022252380051	0.9348706551217593	0.9278415723304347	2.286698572085771	0.9450511407127048	-0.01106933183477858	-0.02752371607019341	-1.192371770519106	0.1231692325724428	0.1845670783305791	0.06043255456885654	0.09464539966849998	0.6960753716526918	0.3017202526005772	-0.2980826675730917	-2.59723617593496	-3.257449008310674	0.01485883169417806	0.02595383305194218	-1.118548790450602	2.124321575214009	-3.363187291510673	4.031603596710678	-0.01067377422055715	-0.0008199748169746022	-4.657137821553112	-2.365116378630104	3.63560677162563	-0.00233900797654734	-2.331924701923931	0.2187753089993483	0.03491114026970308	0.01155707783671467	0.6420168489373675	-0.1555653340325473	0.3433754384609367	0.3782871606861633	-2.474547478273199	-3.693163888443647	0.3010634101607	0.02790499317891065	-0.059136152660197	0.09610916529485854	0.1092044704441993	0.1321447068265781	-1.385979870012265e-14	-1.319413418041726e-14
0.07000000000000001	-0.02959004519530344	-0.0236105089323525	0.09532766558600057	0.2886320853162022	0.904155184230453	-0.002379335806618693	-0.2376840812869188	-0.06204037775151291	-0.0965579635842847	0.4400792302443424	0.01743560440129336	-0.114741001480091	0.01102297989124111	0.02213219128521282	-0.09345760534718241	0.4850882015231714	0.2125940089417943	-0.4850882015231713	-0.2125940089417908	-0.4046381865712224	-0.03747704390382167	0.02551207928751284	0.06927518866402192	-0.1505794812646522	-0.04151108250944648	-0.08566201007671331	-0.07085873948074566	0.5334585833175324	0.911717763982789	0.02098976817104007	0.01178583006895991	0.9575010791623327	0.1096872824153269	0.6034292465848253	-0.8069392800335704	-0.6787169075628244	1.767177720994914	0.2066537016981063	0.1153990910018062	1.578576413506342	-1.131141425039777	-0.652656611492946	-1.608318002033735	1.136493127623613	-1.109561494557252	0.13848634538533	1.2610853790479	0.2437454457766842	6.585145209406891	1.720395042671425	-6.585145209406891	-1.720395042671427	0.3360183161936606	-0.3760109645181141	0.01619507934872393	-1.497905610802241	0.394072115628332	-0.2133505172470995	-5.73970910888697	-0.07157232059159688	-0.5155151201858199	-1.049044786825626	-3.452230837822636	-0.2702101178018087	-0.03683989147703141	0.229043821709145	0.01313364494524481	0.02053170825094511	0.004231330288037443	0.01352304227195139	0.06142627055707753	0.04298206576276731	0.03274458710153587	0.02954577105555598	0.00116693832600235	0.0418587334884068	0.3751759023329079	0.4292029495357377	0.3737478965835866	0.4190966511741553	0.06979257679161205	0.06217477600599752	0.001140090660287204	0.02781447711387924	0.03860950321625144	0.05786250330522169	0.001106588767066799	0.07716296893330117	0.001013530523629834	0.04999019080458842	0.001003135376484872	0.06931939297331483	0.001001383925121909	0.009035874344145675	0.05014251422516681	0.04957891330825982	0.05786369552788626	0.0797852780438586	0.07702001127684777	0.1151947841424674	0.007053296635074471	0.02281645279518945	0.001047159770073156	0.0121490081755483	0.001744739076039317	0.01168925943760589	0.007903395277884487	0.006320218953868456	0.005828102476771984	0.01218155510536963	0.06583414344133924	0.08003557983423723	0.0351470254294106	0.09426945360349076	0.394661938213025	0.3984340198596856	0.003821562955298427	0.03288370831088554	0.001727390353451158	0.0170315528093112	0.001023673816204507	0.01667304045492174	0.01252252636425766	0.01080039676401386	0.001016356096552603	0.01901916957215774	0.004909775206712154	0.04121425568879324	0.001059354215590138	0.03074341368714034	0.0403684289124164	0.03558814234368374	0.02960957681986381	0.03274193570994057	0.001000755758967481	0.02422841801403803	0.001038030823798861	0.01360523890158644	0.3933973888873879	0.4006489494040989	0.001012717165317825	0.09813262968498254	0.003422393017961962	0.03885801124582158	0.1002908375087504	0.08506495639337205	0.1042321932258778	0.08927787976933498	0.1052822157069957	0.09616630530429884	0.1271088886436236	0.1526411509629446	0.2061469563848894	0.2118489782875514	0.001007015809478666	0.006372206319302092	0.001029460575402768	0.0005203469195106797	0.2067745838817586	0.1411206018565662	0.001005329384064511	0.02109267281623883	0.00100617688466402	0.02424255587841993	0.03756685139463743	0.04160442710001127	0.00100676142732595	0.02684628962972241	0.321940848554081	0.3561735551824999	0.01902351427720964	0.09996992437445086	0.1148514151135803	0.1257016593416832	0.2134051427063462	0.09105460458710647	0.2099484417146472	0.04482542188945919	0.001000523146635726	0.004480621106536995	0.001001383390672528	0.006532321975813935	0.01530670900749251	0.0224429265448467	0.06794143218073244	0.07124328473164389	0.3199919014961159	0.3171553177908403	0.1007744106540876	0.135570122576181	0.001023322107813532	0.008311097081440157	0.004631945366330602	0.01838043332573452	0.3254941587045581	0.1895267579011825	0.2720261241012558	0.191388890196951	0.07808573198396423	0.1030156579679387	0.001003585829780661	0.003329250347375471	0.2082695170607272	0.1011765755474707	0.06756554089888273	0.08908169724511	0.001005079655880044	0.004422301188937085	0.001015114567333477	0.01922292153512843	0.003164843022661812	0.1164028815569526	0.1131742504161728	0.1276367192022895	0.02332454675960426	0.0077176764590332	0.0114180824104699	0.0106864959888997	0.1856280717974328	0.101275480276917	0.2608878104049193	0.3006305850085236	0.001001865558500433	0.02212256042041425	0.001183820266341799	0.09512129588773756	0.001003609489802026	0.03457346540455204	0.001001540512631975	0.01016530170737617	0.001000490459734384	0.0112694842205835	0.00100100884282748	0.0147833525585466	-0.0002833553959335986	0.0195394009241778	-0.01286334977603916	1.122460866029431e-05	-0.05844422841002344	-0.03914794611976247	-0.006321736715121149	-0.01234870923304052	0.00497861449569066	0.001027454437477017	0.03715677100291361	0.01847723477212997	0.001013600366869574	0.2968900662506097	0.3537316207894482	0.05265307036463262	0.001092208654925197	0.02793242507758817	0.001293647207471969	0.001018907712047199	0.001002677664246859	0.001001118370111077	0.05777234867018145	0.09965146442773147	0.1421222391130561	0.002199398974432287	0.001009225005477413	0.001003783855533633	0.001187950739834097	0.002596901215268007	0.001031316876791138	0.001015450415010662	0.2762025933658636	0.01116035543044302	0.001030931358386295	0.001005730630270243	0.001176181353509007	0.001024769343509286	0.01575304345410123	0.001012240039443588	0.02671705554532291	0.02043395157741833	0.001000698477305179	0.00104129133632407	0.3927193777946899	0.001023642673404323	0.001013090226784089	0.1161189165538812	0.1212975176556773	0.1215436752875682	0.1761401479002002	0.2456506702539007	0.001018097049445951	0.001029755148757843	0.1820205779889973	0.001005057982297899	0.001004147191197255	0.03975238118214515	0.001008240576797723	0.2744158968759001	0.01474320316042502	0.05590950150436105	0.1107178365376262	0.09469686739857328	0.00100057861725473	0.001001463179992774	0.001007775636980048	0.09962950667536441	0.2486500142946494	0.159563515029333	0.001037640312870438	0.01459554800475847	0.189749777892804	0.1424799202833046	0.1520997988512897	0.001004340689923574	0.1538884759832774	0.07252053637409744	0.00100718354513914	0.001033097928072503	0.001011646346887037	0.1050945373439732	0.01954619777371897	0.01003717733794187	0.0760830158860336	0.1947783172935067	0.001001686859863946	0.001006542255034143	0.001005055007259814	0.001001752813031075	0.001000565652091919	0.001001173889668904	0.001253642534590386	0.01736336104330358	-0.01322956482522167	0.000403718706879235	-0.05649972681795437	-0.04289949128401845	-0.007541554096455481	-0.01446706777605769	-6.801455065934136	-1.748960988996502	-0.4632108116043659	-0.1909858699718849	-0.9269658545096155	-0.5937094845308003	-0.1076484544022089	-3.554439011209187	-2.481233952637459	-0.7832962154215244	-0.1162762682792056	-0.6832228031382079	0.02641668314914587	0.02185792306824932	-0.1846829234181837	0.03628444582310738	0.3337021556675183	2.079814255820569	3.778644504210294	-0.3235129751732944	0.0232549294596583	-0.1098633009353924	-0.166487772154649	-0.1835658227915693	-3.480276032925905	-1.523786923795736	-5.619605367602322	0.3647416000048015	-0.1197890646690609	-0.0008693845254305702	-0.3874129041157364	-0.008653298911981078	0.8468413772811644	0.02524467122780599	-0.6945760526793371	-0.4914091640684234	0.06040798965017555	0.0874991470371584	-2.369569922940789	0.0458838911360536	-0.2096467720286955	0.8108163726657983	0.8501975853157474	0.8304604188981612	2.005934484030176	0.6867513102184498	0.01368542589788034	-0.02438149220987635	-1.479176781760474	0.1491006600298017	0.2162269825339514	0.1588982149532342	0.09426346816836688	-0.9699961182884784	-0.0180526345003604	-1.421530825320285	-2.570750717359072	-2.55684773891056	0.02320098014166663	0.002998105652702489	-0.8046550774095762	1.228949780372929	-3.337387093847438	3.624508181624176	-0.008852232961158167	0.6543486086723215	-3.978623283337598	-2.38558111409677	4.829252682480274	0.001544825836415735	-2.089431328273643	0.2087397581554211	-0.01524046497803532	0.005382714052025445	0.7267559018582881	-0.53634282517063	-0.1258072477972375	-0.08965594952023023	-2.731988232149152	-3.212083222968135	0.3835752512029302	0.05314963941180253	-0.0642177764035908	0.1028557073135402	0.1175016203561724	0.145446167350553	-5.391134631152137e-16	-1.318346033303551e-14
0.08	-0.02356280380606292	-0.03150529603949087	0.08789058021085744	0.3061021311092715	0.9063423890472777	-0.001133537455957463	-0.2195896468743623	-0.07300909257200119	-0.1023003928386668	0.423719186496067	0.02919600055688654	-0.1226977352404131	0.01188620145640583	0.03439242356115237	-0.09034925421672108	0.5531994262875081	0.2294397595037898	-0.5531994262875083	-0.2294397595037885	-0.4004625510509421	-0.04117251079677629	0.02558207255941186	0.05425008248170959	-0.1466194835618957	-0.04339349544171921	-0.1459388123762726	-0.06686738358799711	0.5287217692686685	0.9003760371607958	-0.01512710865627661	0.01051400705672253	0.9428114616395479	0.111339109602025	0.6078797417553135	-0.7637303518643356	-0.7993522915067313	1.725506410992792	0.2306904752321672	0.1330405844982802	2.022055623981474	-1.054930548347101	-0.4823375858335536	-1.675051461057333	1.205342382174904	-0.4884462068686984	0.02272761982498752	1.180212496048975	0.3719417286403623	6.989227169146696	1.635588016520447	-6.989227169146696	-1.635588016520447	0.5001102792184432	-0.3602834902576585	-0.001789156711943185	-1.497730107927607	0.3959793884215048	-0.1615410568060761	-6.352864749137382	0.8464197140355181	-0.4263476214178274	-1.222010246844276	-3.761402516690282	-0.03276587190834291	-2.904145107631854	0.1090290699039139	0.008189787850340146	0.01602917335073153	0.002690774748961423	0.01205203132375212	0.04178598603856881	0.03002882994261386	0.02241172041721666	0.02232033993578135	0.001093238370407258	0.04083345490895465	0.343652362679044	0.3881436372678517	0.3626016561073942	0.3893671783850596	0.05934436289721944	0.05404528503403215	0.001092995399940201	0.02672504377770344	0.03225807841904331	0.0511574656021545	0.001268031028321332	0.07752772621543109	0.001018177262587351	0.05032751152031457	0.00100287600419544	0.06839618932009894	0.001001222222390942	0.009521291899972062	0.05563749955061523	0.05356283627984599	0.08760764548014965	0.105517841151384	0.1185194607463769	0.1570704248580866	0.00441252583835879	0.02003940214881736	0.001028832730238028	0.01241634427470702	0.001389073499008952	0.0108568179280298	0.004679517115638548	0.005006717323306165	0.00385595129094677	0.01044018751620247	0.0368939060328052	0.04968639580377492	0.01932893601438034	0.08307888451285685	0.3403147689550793	0.3329946010430173	0.01011799305228482	0.03825980082822387	0.001392803030946273	0.01613349263934258	0.001014984274000905	0.01666684416066258	0.007097598127880919	0.008168775366254282	0.00102299936076345	0.0189320391880997	0.01410124672725201	0.05163841838692329	0.001037199354527226	0.03101305526667773	0.03235997567620798	0.0289982357030623	0.02348322340923351	0.02742582336119272	0.001000727015572669	0.02513520730924397	0.001048921368977514	0.0145867951736801	0.3883794535507821	0.3707376159860736	0.001022115780733864	0.09882008864865779	0.002267378384330847	0.03740047754988415	0.1083025636196031	0.09249851435236672	0.112826026977233	0.09708182905737225	0.1134214963244081	0.1037323836208758	0.1516273836150795	0.1708921050272294	0.2231932586824571	0.2173541207645425	0.001016474604938702	0.006413351079901995	0.00102615863361156	0.0003133004279136755	0.1918902285418547	0.125575628621099	0.001005814787462123	0.02280595292576931	0.001005156256719461	0.02673920643110589	0.03918238121927396	0.04344064291388198	0.001007972256904914	0.02770884161075828	0.2961906364795547	0.3383401440699	0.01329592916587356	0.09839272929942887	0.07767008763150859	0.1058388305032028	0.1600724238024893	0.06489732617306612	0.1548034033284379	0.02240164892987636	0.001000565214602824	0.004698360734235883	0.001001443704165538	0.006712943658986861	0.008532065195999496	0.01704044697849889	0.08304262739432315	0.08021261598811032	0.290510930505926	0.2842816341708737	0.1318187845255205	0.1694067787403919	0.001035027784469841	0.008229360120311668	0.01308686141595058	0.02660001712651916	0.256723868104672	0.1482614050727502	0.1989930245112231	0.1631030030391016	0.1225231626018765	0.1561879750296827	0.001004132484564488	0.003473835367123819	0.1813878348127355	0.08209876392317671	0.0703534425413868	0.09091870565835958	0.001006703810893879	0.004482683949718717	0.00103065270162965	0.01927172248500808	0.002134638357521624	0.1243380490296399	0.107183047328096	0.1209661299398888	0.01659467729798144	0.004872739523476138	0.008360629169873205	0.008345758371552119	0.1276557099200157	0.0709548276592732	0.2329422533534182	0.2698840553429125	0.001001640549651269	0.02655273632219382	0.001097615749886095	0.09574004393528462	0.001004717750326191	0.03402518532754654	0.001001764685723669	0.01123146282432359	0.001000568684405947	0.0124901899913658	0.001001175866698206	0.01632211436855396	0.001283832502705131	0.01717354703804699	-0.01312281357998609	7.4002013180757e-05	-0.05600219206377556	-0.04272879859775379	-0.007485890241073234	-0.01498361126046938	0.001010776760747396	0.001004720480525294	0.001787310673345825	0.004172308323176334	0.001013330070136613	0.2608587465461437	0.3265721077636198	0.04041957013569632	0.00100614362726325	0.0221523739172829	0.00154946178436669	0.001026277117050119	0.001002536417078621	0.001000996374060524	0.06620500825617015	0.1479139953868406	0.2037371250732556	0.00102444570216878	0.001008828719569279	0.001003533036800256	0.00111782727391104	0.001048926764089255	0.001010430302728478	0.001007405463834203	0.1812673011302806	0.02130474212157128	0.001029682290447455	0.001005469533889096	0.001048196076369244	0.001034061415362423	0.03048984807336	0.001013913478659952	0.01971463159647524	0.01325009449391895	0.001000694066199451	0.001074578339553467	0.3647043120629952	0.001038463532850344	0.001011533664109407	0.1226846544118143	0.1283990793498422	0.1281334065938453	0.2000905810686237	0.2593363368384667	0.001032865426342445	0.001017463952966224	0.1533572914444131	0.001007255749948564	0.001003983198236452	0.04217949662028981	0.001010027135971803	0.2198336264026172	0.001017843116214129	0.001014990428539744	0.03623793403332108	0.03554007066238945	0.001000633691958194	0.001001541695729066	0.001006008953983379	0.1063568278028183	0.2177934869284198	0.1916613693655344	0.001054881654588332	0.02813439134051775	0.0642015479123503	0.001509785038745175	0.2112854004375103	0.001004998021399968	0.1202284257302231	0.07518381809269964	0.001009374563746143	0.001057736458811154	0.001018393489566298	0.09325761596967114	0.001108791872715261	0.001302178053952781	0.001002343778595712	0.1700484630686406	0.001001190029036866	0.001002663186035683	0.001006533083310952	0.001002189065981127	0.001000715977236731	0.001001487152906171	0.002866115385455529	0.01471278614940985	-0.0133289017613991	-2.807892909570365e-05	-0.05331138834049465	-0.04622430473272958	-0.00862221183930667	-0.01787678503013321	-7.308094407970312	-1.897759592252157	-0.4772303589392834	-0.1359319809681148	-1.616665294693215	-0.8542682262380994	-0.09788328792605279	-4.466528117815836	-3.325316092212236	-0.8329309519240954	-0.09099679449220001	-0.6350489381503333	0.0501915972442608	0.04648021150190929	-0.008657979500988388	0.0531627634384009	0.4396932649327209	2.946486585013942	4.442835609323986	-0.2521959061497879	0.03244419567294052	-0.04645931174898855	-0.125056067731974	-0.1761293416231826	-2.057705207571785	-0.4579673456931287	-7.38042539977657	0.6909575705386394	-0.04663989620321076	-0.0008737996625822537	-0.1077549252380412	-0.00752308024604588	1.185098567107956	0.02747980236482444	-0.5973611040732129	-0.5754208514145832	0.1128674807069228	0.1174202747572085	-3.46033851525402	0.09826381984405046	-0.08700506388860715	0.6656281589411436	0.6996058236483256	0.6726904402076348	1.628073515397662	0.4114423262711634	-0.01423580525966217	-0.0161855136620435	-1.602585079799182	0.1972600167539196	0.2901463762566035	0.1985411623157295	0.07512000631157453	-2.588809803431885	-0.2892985522846801	-2.552246134237633	-2.683992906782236	-1.94223892970527	0.0181077087591083	0.04374300152780918	-0.2328567301568049	0.6111841679983108	-3.222502176938164	3.127905108154227	-0.00758805277750814	0.9255783433490268	-4.469314989794305	-3.444706411055103	5.761673157175121	0.03176088180605035	-1.701969604977513	0.1506534679317232	0.04585883460726026	0.005411302296353692	0.8700341202592281	-0.7739059695093673	-0.4128181803662514	-0.3426700767941873	-3.400684952450631	-2.978466740686204	0.5097344965347016	0.06904110698838627	-0.04066600676720617	0.110531369424646	0.1268076865067425	0.1630179080062163	9.528348994338205e-15	-1.236647460596157e-14
0.09	-0.01734890179372681	-0.038649692195837	0.07993345354539574	0.3231217163589816	0.9087500855613794	0.0002303459791439842	-0.1976657308935297	-0.082965794376406	-0.105536402213644	0.4061872337990082	0.04101528059226649	-0.1255284691680176	0.01133405969872514	0.04541496632836577	-0.08654737205266871	0.6238163245889921	0.2446370911721069	-0.6238163245889898	-0.2446370911721058	-0.3946049206559773	-0.04459369336545712	0.02549911696990883	0.03949207161517133	-0.1427308163013687	-0.04473205749079472	-0.2126915174934199	-0.0557358859474754	0.524905503441131	0.8871947849063313	-0.05477397878918405	0.01035953663157096	0.8964336036561822	0.1118034828901118	0.6242643655602574	-0.6679463960107803	-0.7718446085104037	1.67786914879013	0.2481488127047218	0.1379696999648222	2.353238069495528	-0.9414017439165181	-0.1320702057646344	-1.823314380319305	1.150566979633878	-0.1145855890910835	-0.1200465634512902	1.025104274294906	0.3695469302280459	7.08538971127144	1.390169208777283	-7.085389711271441	-1.390169208777283	0.6676066700410059	-0.3234973021813012	-0.01474476032378461	-1.452910122898226	0.3814667686824577	-0.1079461946913893	-6.721260062928373	1.327762541479022	-0.3346123564191057	-1.40882237656963	-3.620596109815805	-0.007482908310403865	-6.278896447014058	-0.01173799886654914	0.004709136902426013	0.013018993880133	0.00186654284367218	0.01138612167976403	0.02321559117551927	0.01792913933242418	0.0133522249753893	0.01534883016872329	0.001054379720456791	0.03998248907479601	0.3123905874812087	0.344193117216448	0.3478088965884215	0.3571278140146502	0.05081344164389435	0.04771343986472284	0.001052479200892517	0.02572059342994749	0.0260598317345859	0.04481169363327289	0.004715755838246474	0.07915109336926147	0.001033428117038877	0.0508156852123652	0.001002722442872856	0.06891979160159074	0.001001109947956504	0.0100620771703243	0.05844886584032001	0.05520959896385256	0.1163771616221021	0.1308883359972326	0.1686918717114471	0.204534026841164	0.002759335027860722	0.01821572324392849	0.001019634787967992	0.01273767412152672	0.001200307431622198	0.01023940494601519	0.002933262636976285	0.004199384926372613	0.002484474301923203	0.009276551017443993	0.02020566533423133	0.03228741830917223	0.01059165407106867	0.07851960714025312	0.2860318655181246	0.2671945880141156	0.0128753375176335	0.04181186745173696	0.001215953416255446	0.01554627676250429	0.00101047639334981	0.01669859487833658	0.004155474858859223	0.006401697193978613	0.001024892895669735	0.01881751568595577	0.02745734182866582	0.06511800876718157	0.001026325269211813	0.03134401090135373	0.02415760582775937	0.02299303183803891	0.01711839895682197	0.02201322577908939	0.001000719953139877	0.02641087078517771	0.02101310400202025	0.03208380582625239	0.3773591256726821	0.3373750244061777	0.003311041088205085	0.1008639993452005	0.001652429953875429	0.03662784546601999	0.1138450373328456	0.09749556078514908	0.1188129982632518	0.1023673695137514	0.1190147603853137	0.1087021605652493	0.1674889181361382	0.1809110417437977	0.2312674740208906	0.2176791396426798	0.001403095448937978	0.006738618558496275	0.001028137962880922	0.0001950136331351736	0.1793223519502958	0.1128473758125831	0.03235934412387083	0.05281300433574279	0.0307099068142175	0.06139799827903156	0.03979782461831178	0.04429506855908839	0.001009241053661976	0.02834761440119504	0.2633358049450698	0.3052502358028719	0.008541989543214728	0.09609690815316176	0.0439610227386923	0.08110713355750239	0.107130463333521	0.04070374880405585	0.1034521097172804	0.007357305337635754	0.001000611267628242	0.00493430197852611	0.001001521133970686	0.007011906509624191	0.004885565974729411	0.01418868532442387	0.09479159305576589	0.08598163042022398	0.2615681700317691	0.2533316985174588	0.1519443649460752	0.1909985689771906	0.001044675926975547	0.008263261132403367	0.02247801563881773	0.03551326789692087	0.181255629200215	0.1048408425172863	0.123288739772427	0.1250961999711284	0.1708591234640026	0.2162092433930197	0.001004633697491119	0.003951884625651611	0.1578983844452974	0.06809890819506853	0.07137511392392698	0.09092284633927154	0.001008213005831885	0.004727496192902089	0.001036979733614321	0.01926436838555453	0.001589810036012542	0.1328952917858487	0.1022910479348959	0.1153350616430671	0.01105970588601235	0.002466534869479918	0.007577783418247507	0.007431613458795979	0.07522220783281383	0.03991807073278091	0.2110458758782129	0.2424832055822939	0.05934467609696236	0.091239048163218	0.001058827242446374	0.09641219809917763	0.001005891995401489	0.03380711986703915	0.001001967693013523	0.01233683351636879	0.001000642871087342	0.01376357238827657	0.001001335241157729	0.01796820672112025	0.003120423750176613	0.01464594796873948	-0.01350929049879548	-6.353210056926312e-05	-0.05216878106957674	-0.04577572386858606	-0.0090018516973917	-0.01650549041101751	0.001008852061768098	0.001004283962241658	0.001396842619490157	0.002595771217245827	0.001014436281937988	0.2385800682366062	0.3086389691143975	0.04002514190444215	0.001013822970227098	0.01622211515348109	0.01407400077111373	0.001068780629257163	0.001002584818252761	0.001000990343594447	0.05826917412553832	0.1638634175258965	0.2817828325703532	0.001018952105137663	0.001011105311354638	0.001003726166588036	0.001077638704833108	0.001041834248685937	0.001009083369185535	0.001006740375530952	0.1739397439654329	0.01117927902086359	0.00103339460809872	0.001006051860926993	0.001029911957779774	0.00102077357539546	0.05247842772689647	0.001015933350859965	0.01057233153947422	0.007287580515844817	0.001000728287559863	0.07796938534270212	0.3442460680054357	0.009652773231312277	0.001008816473340863	0.1209598759308218	0.1266361515025727	0.1261961694059537	0.1857118964654142	0.2332560674024969	0.002459746755974909	0.001040972053984552	0.1627679915705125	0.1234920430373013	0.1168217003918554	0.03910861708415125	0.001011013592169507	0.1830757639623267	0.00541238616183323	0.001161582168299958	0.01862207430342674	0.01827353853901833	0.001000680769841959	0.001001652492252897	0.001006102267625785	0.1144807364486801	0.1962286322143405	0.17436655149667	0.001054579172580787	0.03683805539500405	0.03260427557031077	0.001256402524406442	0.274692941986378	0.001005288371204663	0.1194004623980529	0.07054824491156986	0.001010129703740503	0.001031574122562083	0.001023032306407917	0.09721327727247715	0.008296409825071616	0.0113310060709326	0.001001407929294557	0.1742463311364522	0.2364654520222966	0.001031804575023387	0.001007605529482718	0.001002170403832641	0.001000723541500217	0.001001512895319861	0.005160461689456947	0.01206487835507461	-0.01404007840759629	-0.0002294287514634002	-0.0474212842586769	-0.0484637844481831	-0.01082152504025679	-0.01693033386630054	-7.676889978122987	-2.179867320224827	-0.1747772399579285	-0.020526308383563	-0.8694384652413841	-0.5499443073151408	-0.07338767155436421	-4.25001411857134	-3.063203704523703	-0.4646418996418827	-0.1009556755296572	-0.6326643807358614	0.2614831067234111	0.05112354786443292	0.1050782446805644	0.05426283363842609	-0.0709674668416824	2.169004201121225	5.042395761738447	-0.1275263029958901	0.03256894742082569	-0.06633579968447224	-0.05085974115635727	-0.07170097970035842	-1.392191576111699	-0.3967325885977867	-5.697177764089291	0.03069262429122638	-0.05939891118681581	0.006056095385173937	-0.1964745864562345	-0.01341460996975193	1.485550573821372	0.0369214242258677	-0.6027004877166683	-0.5172871892322322	0.1387919360172286	3.061998543508612	-3.146116403661881	0.29674733427734	-0.06484533875003534	0.3371325208570757	0.3599749248263215	0.3262486289667965	0.4233911457587913	-0.3528258096109518	0.06663673394229351	-0.00661035833904055	-0.9372447762785355	5.358087753036226	5.990782354019361	-0.01612003583818103	0.05409081894954433	-3.908868911851578	-0.2370763819758986	-2.269834469010719	-2.060968914766054	-1.059955275780163	0.02712295196122345	0.02515944559311168	-0.2768124563041245	0.5475599909191993	-2.968075183386466	1.266579186477526	0.0147331715423033	0.8587230512502358	-3.707209432926172	-3.697204547917174	6.540662927749182	0.06464470338501209	-1.098696254105578	-0.1336310627972357	0.02087782535258306	-0.004519436679130175	0.8456632528836405	-0.3707697500666776	-0.09831469996864919	0.1220021854212092	-2.606831332019087	-2.476595387620816	10.93517477517579	-0.02389838960836107	0.003255266903924984	0.1104110883306109	0.1276026280100729	0.166281142626041	2.458061704744597e-14	-4.542775542468574e-15
0.1	-0.01129024239785054	-0.04492017429179281	0.07285825670216289	0.3396486842818912	0.9112513650037419	0.001590528492159208	-0.1727146755382315	-0.09193696607799183	-0.1042859152860321	0.3874133928504218	0.05204840724423784	-0.1257271472310174	0.009747458344733801	0.05491067338514052	-0.08333607109101664	0.6939319649153628	0.2569689615120137	-0.6939319649153625	-0.2569689615120128	-0.3871866002447648	-0.04763334241444746	0.02528832137072133	0.02521111887338507	-0.1389958940883201	-0.04558791616925104	-0.2748356894075663	-0.04135447821021192	0.5220753858936981	0.8723079461789494	-0.07659152285108532	0.01017725498675282	0.8190841335398101	0.1111926778930866	0.576831218464411	-0.5889475397862862	-0.6229663270603445	1.626982945632686	0.2494070608868515	0.1323004000810355	2.627483498875584	-0.8578245277835489	0.4149616746830148	-1.923429111362486	1.048111705492773	0.0379649660520015	-0.1841642995212133	0.8748453539678726	0.2538254881595545	6.888975574124058	1.062495750838409	-6.888975574124058	-1.06249575083841	0.8122482824679839	-0.2839767863194713	-0.02735715865092522	-1.402318482976066	0.3652303789270138	-0.06500038268989751	-5.431158108537037	1.49640173338377	-0.2291179653969109	-1.563127541427408	-0.1955373024890871	-0.03832811584149302	-9.098467534233141	-0.1060065871184817	0.002937378500663818	0.01153419445596115	0.001452652809864703	0.01117597794495582	0.01286481512514585	0.01131674787985062	0.007822666509423376	0.01112324218664308	0.00103550922510182	0.03934414562487942	0.2834694944238202	0.304614590374297	0.3318253145616646	0.3292901658415062	0.04590433657807164	0.04412837068707096	0.001036068062092799	0.02488468225769009	0.01992075917646572	0.03853299948524011	0.01260667872299982	0.08249741381393089	0.001062310452162483	0.05134936289672885	0.001002669913929102	0.07033175039133441	0.001001050822569542	0.01059191943286696	0.05638524075341527	0.05293095216881787	0.1388217500433228	0.1497257615131177	0.2265188042399999	0.257768559581797	0.001923302655174392	0.01718914752552576	0.001016176696537745	0.0130826666976978	0.001105976057847784	0.009743851633702066	0.00203248044019021	0.003700535910136028	0.001790609709332383	0.008704107490738723	0.01115807336090501	0.02244053858628339	0.006028842285622261	0.07628734354549753	0.2459177671759722	0.2206990345995257	0.00929436915116264	0.03909839071660074	0.001129343539678748	0.01517360177518924	0.001008514835566253	0.01676460911218522	0.002653558384189039	0.005223006092311385	0.00101919217554571	0.0187030872105463	0.04453554907945327	0.08084405116090676	0.001021900945586448	0.03171568574430835	0.01537658152386482	0.01696380957301833	0.01087469807379319	0.0168763090920199	0.001000733543143828	0.02784158046033646	0.06649785198282296	0.06942709979888058	0.3631920535692135	0.3091365558540989	0.008719500456544099	0.1044796156304639	0.001342767575118653	0.03615709105757967	0.1163317542201023	0.09930819263434285	0.1215600624988494	0.1043307806978741	0.1214646869780045	0.1103570298062059	0.1713480936724444	0.1803134742992666	0.2268548870112102	0.2101698593929806	0.002308831242411325	0.007493034418015592	0.001040886426473576	0.0001983230002210051	0.1750254173240583	0.1069471472080377	0.1025379982889558	0.1210464577424037	0.09735803499711444	0.1335382607253101	0.03869317317466364	0.04334896214581992	0.001010368607456577	0.02881978333320241	0.2281090186370515	0.2625688245953111	0.008260109098171976	0.0923069875597585	0.02437399752594011	0.06292731684082457	0.0656115427661665	0.02555302092281915	0.06324384727131951	0.001336033673527101	0.00100065783333791	0.005201668010693422	0.001001615255615406	0.007398330110721977	0.003028890397861366	0.01271786073951152	0.1048079069703847	0.09126264125639209	0.2345212764696692	0.2249083259103127	0.1568278749392033	0.1962608874153758	0.001049346438922218	0.008531321878086914	0.03138381095161975	0.04380750296189969	0.1167861713733188	0.08426897818167363	0.07239940568407545	0.09834790517320741	0.2222514072240089	0.2929628818298022	0.001005029425393335	0.00478264410453466	0.1427562601902372	0.06011094457183586	0.06988915024159689	0.08856996978147204	0.001009344982565371	0.005255724683249605	0.001027054686068616	0.01922858748227676	0.001319071572981846	0.1413362905253405	0.1011078673717309	0.1131814937343244	0.01170994516063852	0.002308606533383546	0.01210687833120353	0.01002902390353675	0.04246099291899522	0.02281490303546436	0.1984023535327933	0.2208543040668292	0.1861257015491697	0.2154091698958238	0.001054014629022178	0.09347631383514196	0.001007015313055046	0.03421433771039206	0.001002059809196448	0.01343705097786003	0.00100068372953851	0.01503691925426118	0.001001427765518604	0.01964934882345554	0.00526218503533473	0.0120381430827468	-0.01411223390253028	-0.0002436100200644341	-0.0469642413502987	-0.04828435210249916	-0.01097338098346463	-0.01638181601864498	0.00100692736278932	0.0010038474439582	0.001006374565634493	0.001019234111315344	0.001015542493739479	0.2163013899270688	0.2907058304651752	0.03963071367318863	0.001021502313190975	0.01029185638967929	0.02659853975786075	0.001111284141464314	0.001002633219426894	0.001000984313128252	0.0503333399949067	0.1798128396649525	0.3598285400674512	0.001013458508106675	0.001013381903139892	0.001003919296375578	0.001037450135755192	0.001034741733282678	0.001007736435642525	0.001006075287227502	0.1666121868005853	0.001053815920155553	0.001037106925749902	0.001006634187964863	0.001011627839190386	0.001007485735435688	0.07446700738043312	0.001017953223059934	0.001430031482473181	0.001325066537770634	0.001000762508920142	0.154864192345851	0.3237878239478762	0.01826708292977438	0.001006099282572451	0.1192350974498292	0.1248732236553032	0.1242589322180621	0.1713332118622049	0.2071757979665272	0.003886628085607231	0.001064480155003	0.1721786916966119	0.2459768303246542	0.2326394175854744	0.03603773754801277	0.001012000048367077	0.1463179015220362	0.009806929207452332	0.00130817390806038	0.001006214573532449	0.001007006415647178	0.001000727847725876	0.001001763288776792	0.00100619558126819	0.122604645094542	0.1746637775002614	0.1570717336278055	0.001054276690573248	0.04554171944949033	0.00100700322827122	0.001003020010067706	0.3381004835352466	0.001005578721009377	0.1185724990658827	0.06591267173043988	0.001010884843734546	0.001005411786331161	0.001027671123249552	0.1011689385752832	0.01548402777742791	0.02135983408791235	0.001000472079993249	0.178444199204264	0.4719297140155566	0.001060945964011301	0.001008677975654324	0.00100215174168427	0.001000731105764061	0.001001538637733736	0.007454807993458372	0.009416970560739358	-0.01475125505379347	-0.0004307785738311003	-0.04153118017685913	-0.05070326416363662	-0.01302083824120691	-0.01598388270246786	-7.863596137816048	-2.665369076268461	-0.1721543496599253	-0.04477879913640226	-0.519205463170006	-0.3050838692429701	-0.05535881107907627	-3.592129475965241	-2.444972852759102	-0.2835757535965266	-0.05728895939320648	-0.6216333739805435	0.3947822554120725	0.05558100996465763	0.1690133221493492	0.05097416187635726	-0.3453886308741762	1.639872719021395	5.597021760835487	-0.0927752688541104	0.03717674154090201	-0.02208737781148706	-0.06335939159362292	-0.05789074721450312	-0.5472856532290364	0.007435409876318274	-3.51953347691382	-0.5621511011902647	-0.003731718295602655	0.005978903578684382	0.009922488880162495	-0.007504073140796891	1.634388969801936	0.03562364402084944	-0.6021647840735997	-0.5202846724083831	0.1438767205518961	4.086676938768679	-2.435513909690453	0.4126049375885179	-0.0266295288025099	0.02874524222342031	0.03517996919703288	0.009708899524229819	-0.4952273168215598	-1.155417499295742	0.07159387092459904	0.008133718710386522	-0.2369802390050632	7.842540416091381	7.786440495927205	-0.1615652493817477	0.04179923462346252	-4.507110391538466	-0.5881184417129206	-1.241870088432966	-0.8754230092277325	-0.1376245440789189	0.02439266633326346	0.06123515162027541	0.04333068367720583	0.5135834488095229	-2.717189567684247	-0.1379892515689919	0.03924389394090582	0.8017752022642181	0.1004246541759243	-1.193004757044647	9.108147171863779	0.1023029258771462	-0.4995911840024213	-0.3207499798089258	0.1025420840415962	-0.0002740563990016806	0.8467853169163154	-0.07840589189316859	0.03683708321289227	0.3596409947046844	-0.6139671066157305	-1.824077091655315	12.40649647485123	-0.6525665785976785	0.08439065400513945	0.1095007233138371	0.1268005803215813	0.1700278579600904	4.060553009482776e-14	4.648087098862297e-15
0.11	-0.006160862038207504	-0.05048711463425498	0.06767183272560354	0.3556578486542135	0.913683347366041	0.002849284439222177	-0.1450553784543257	-0.1000286179469684	-0.09674396393259127	0.3682310963058545	0.06190258116067576	-0.1252024020121436	0.008092546159399307	0.06296959577470607	-0.08167559436706501	0.7615670426115144	0.2661111055452884	-0.7615670426115135	-0.2661111055452883	-0.3784538121666712	-0.05030112980138005	0.02495263199784457	0.01139930166101601	-0.1353983974203916	-0.04608242275318635	-0.305395092340716	-0.02587078393468055	0.5203373317043312	0.8560651929358284	-0.04617699193155448	0.009574765309991387	0.7320174875824045	0.1096649666361005	0.448023373363244	-0.518419645953087	-0.4121929498112888	1.57537648300712	0.2373422836243656	0.118420537138194	2.902468289307145	-0.7427774364006036	1.066397701249491	-1.910670817287802	0.9141351246108417	0.05378111319228332	-0.1436483081794099	0.732196343078849	0.07603699234176903	6.623368930082632	0.7673624014198851	-6.623368930082632	-0.7673624014198809	0.9292920448836001	-0.2510323026234406	-0.04010287341404713	-1.361005239248965	0.3551107177249432	-0.03548272900902241	-0.8436937261292778	1.586794173459639	-0.1104884306435348	-1.682576010347045	5.715841419274574	-0.07729809876758284	-8.200836162771202	-0.1885954060147849	0.001994077579696298	0.01076396164719935	0.001232871977150551	0.01114973481707787	0.007155656986832284	0.007701711717911232	0.004521401717821547	0.008602718161681547	0.001025872960292043	0.03889273957244482	0.2580874374013266	0.2715199069732304	0.3152396530256236	0.306832954766563	0.04379065695910059	0.0425522541640781	0.001134056464008762	0.02437812230320525	0.01423267779252301	0.03261410053954409	0.0182539486596111	0.08545397332104465	0.001083761941069592	0.05190316818884616	0.001002684146666479	0.07235456749326619	0.001001026401711115	0.01115979781075476	0.05118918070439474	0.04845410514315612	0.1533320484536262	0.1623109160507667	0.2792876609874043	0.3070641749099026	0.001477849350768233	0.01656580118001996	0.001017966414208803	0.01342318504708292	0.00105622775359746	0.009381396717733151	0.001544671313626359	0.003364384091707929	0.001420514863060999	0.008407891472261869	0.006259413170891171	0.0176622866612434	0.003586235907824329	0.07573974862977646	0.2136689422425369	0.1888175798667408	0.005300416468064568	0.03482883317650223	0.001084616645843325	0.01495920268810219	0.001007975432698446	0.0168594942303513	0.001850536676027484	0.004458312200321571	0.001015568105436831	0.01862455548788488	0.06094694828983935	0.09581569804569723	0.001020099435748877	0.03209259741162955	0.008635062234463465	0.01208758172987228	0.006229681153537575	0.01297107753505031	0.001000766614350711	0.02939004955673516	0.112821018043366	0.1111823281645318	0.3465840973142636	0.2866383891662767	0.01326854355532864	0.1080776710988866	0.001177625535393793	0.03574635088020462	0.1175780508587673	0.09934021297926526	0.1229720917534656	0.1043902973702373	0.1226921685265261	0.1102920418157303	0.1653688060913179	0.1705551098687179	0.2141193083519568	0.1955534818907398	0.00269901393454708	0.0077989034495808	0.001394821108287079	0.0003828438269889512	0.1747728876651199	0.1048208628883558	0.1535423612683078	0.1869363221318073	0.1342176950725314	0.1741358055900177	0.03558170095763807	0.04033168548230297	0.001010863312870454	0.0291960263544964	0.19791760125881	0.2224846402839187	0.007869036855568088	0.08519844531074022	0.01341838214391003	0.05403854475141273	0.03830554486808159	0.02310571072805625	0.0359976191167971	0.002844798617227873	0.001000721470645425	0.005510777824346195	0.001001887767861846	0.007904500242036008	0.002043453516982743	0.0120886618986795	0.1114504118058713	0.09467199867233948	0.2087155062668747	0.1983451743530434	0.1517363988283092	0.1913308560299094	0.00169402476051883	0.009592516100065845	0.03689447696289237	0.04878674326161075	0.07473724656991834	0.09220827466324691	0.04546494741433529	0.09622082193899069	0.2420345640938701	0.340820947601123	0.001006011347370464	0.005937107228204082	0.131406195436539	0.05537580148367374	0.06614413245452827	0.08422574063412831	0.001011425959588045	0.00601402228511599	0.001019221126489665	0.01921073847651245	0.001178028872935172	0.1492346832513244	0.1016519220278735	0.112698605844034	0.01402935842036351	0.002671719906274267	0.01771828412073514	0.01348982786045697	0.02332851334042227	0.02299052300783705	0.1893777462839424	0.2048977904246486	0.2518080892809758	0.2661708167283456	0.001051144114915835	0.08363783503541282	0.001010173590747256	0.03543319853985268	0.001002110099740829	0.01456913290322701	0.00100071191650405	0.01633520643420628	0.001001494199947231	0.0213666852358228	0.006082469888241915	0.009270302068182633	-0.01445638566370071	0.0009700826029920171	-0.04270644736419053	-0.05035240492499282	-0.01240942549445674	-0.01566983801036639	0.001006627964711779	0.001003844062132722	0.001005191226418248	0.001013958649606218	0.001016098492945354	0.2044344989683753	0.2740178358357211	0.04262284124621796	0.001417601411343097	0.005984940508253785	0.02255412574527101	0.001101697750391858	0.001002754578799269	0.001001015095731337	0.03999300407814108	0.1718951787227064	0.3893387718172322	0.001012623632296458	0.00102528383723396	0.001004880510702963	0.001033770431761488	0.001034215159173394	0.00100858936200431	0.001006621837749365	0.1464202281755239	0.001031675201198731	0.001038851266392438	0.001008073929232707	0.001010008262284357	0.0010154435978121	0.08681439738515076	0.00101845406436877	0.001227180826316477	0.001193506750193267	0.001000833622850853	0.1930068725640599	0.3016759163740383	0.0180786540727413	0.001005163562308619	0.1195160884070961	0.1251924667475706	0.124696081218075	0.1420038478946284	0.1780122831789678	0.002446594578846866	0.002354893324758689	0.1762787170493135	0.2112196000716896	0.1442277053315273	0.02840831528978024	0.001010851980319523	0.1441082515730906	0.005452358379407635	0.001165093042659789	0.007351737203189632	0.003697290864031312	0.001000838332323408	0.001002516628077231	0.001016455627998893	0.1193580786724735	0.1528925798183763	0.1320512371164343	0.003475735940843062	0.04135978301860995	0.02846281985531423	0.02001875686166925	0.2213359190519024	0.001008263845347697	0.110350453295943	0.05737938031016503	0.001015881819081145	0.001015854126074616	0.001034016028280766	0.1034935531078536	0.01744927946251564	0.02596486844413374	0.001000540936387329	0.1703806790982807	0.2606554754097495	0.001037334946297174	0.001017506737104255	0.001002171483758831	0.001000749832396965	0.001001584233247606	0.005804884256976484	0.006385126259721132	-0.01456464191275666	0.003304464167511277	-0.03938886712794953	-0.0521397703564285	-0.01335633980799322	-0.01470662424840193	-7.944487614932714	-3.226079605224447	-0.01711681278093173	0.02331992002889033	-0.2381418372846634	-0.1978134240864569	-0.03575171823366053	-3.024761013899728	-2.061320476736143	-0.04432809263410183	-0.03806910280944741	-0.5595421504921653	0.1997556566461578	0.05497860527159669	0.2314845833464068	0.06093976408404596	-0.5447362823812495	0.8516333893348556	4.274832000030893	-0.04034385629985381	0.03272066787588902	-0.04035475106549984	-0.01536583974765505	-0.0106400843103598	-0.3860428007508718	-0.07287483926365133	-2.878344710696267	-0.3177819282096453	-0.02767357950184042	0.01215067432210427	-0.1145744354184308	-0.007135766999361614	1.357150956784508	0.03873856191331967	-0.3770897140683896	-0.2811874577733642	0.1624380781700771	4.191521850122746	-2.082299998046217	0.3096823189935263	-0.05045926197874074	-0.02293228165197745	-0.02285652790308831	-0.02493547603252928	-1.435156326079968	-1.751471573174357	-0.01012128960460461	0.02872789284627217	-0.1628078562184064	4.966964937512871	0.6110686903994591	-0.423378002298996	0.03237246923210393	-3.483009006758075	-0.7812603224282533	-0.6070784188017166	0.2402364121773561	0.3352141239800465	0.03483865521014413	0.04777037018603529	-0.1026461839702023	0.1748311717566793	-2.582610779633483	-0.8874875442498175	0.1616163043209074	0.2247187746348935	0.9800937299514462	0.4463658656776301	0.4295714784967421	0.124182998341488	-0.4491534957306672	-0.5426202404886453	0.06147301009677202	-0.002129885340233543	0.7437695624699638	-0.01142298630362471	0.03483291524339786	0.3348275197716822	0.3717882871627651	-1.394448152084235	-1.358110139346683	-1.192847998277082	0.1553064888770387	0.1161679835438274	0.1321931416746467	0.173563339287633	2.004143199351602e-14	3.937329059679366e-15
0.12	-0.002350204532586905	-0.05516814955576009	0.06465690807474461	0.3711667450255394	0.9160052681172369	0.00393833419102456	-0.1147034623240582	-0.1064379466137862	-0.08349857915615712	0.3492471641099499	0.07015935067279079	-0.1249155842577865	0.006937888767629061	0.06945974462946823	-0.08185998852998169	0.8261059228165412	0.2723447964524717	-0.8261059228165409	-0.2723447964524718	-0.3687011051124247	-0.05268302069802564	0.02447982075263298	-0.002028191506675533	-0.1318768444725156	-0.04632920664769168	-0.2949689888908806	-0.009889453706278592	0.5200257061175028	0.8387133679090426	0.02647326419199001	0.008728727426272067	0.6573479201739227	0.1076395749380688	0.3130866476598589	-0.4117664555948587	-0.1886664619202171	1.52692934543339	0.2273947386665643	0.0983591610289182	3.16600730814802	-0.5213598873519107	1.555648359281601	-1.883756241630205	0.7286308246277449	-0.009620526851650209	-0.08411334089232059	0.5610906470150264	-0.1151486892155012	6.269736075899085	0.4808051256201093	-6.269736075899086	-0.4808051256201093	1.016232077699018	-0.2267974882614602	-0.05478153311931207	-1.325453674046583	0.3500416349146112	-0.01545584480660445	2.765943168060077	1.595928923957813	0.05616775511273265	-1.784941898161181	8.251607738313519	-0.08703775723296768	-6.619051824448351	-0.2055426753276053	0.001520203508124684	0.01048736618650804	0.001122909822097696	0.01131817127485086	0.0042178744884195	0.005867109772809876	0.002840745030286136	0.007191123938173961	0.001021335032827051	0.03861252488367506	0.2369692223017309	0.24416029390327	0.2984130312499632	0.287766734016652	0.04403203123042185	0.04298819800169354	0.001381073294222428	0.02424237877538008	0.009161976137920573	0.02739424176872655	0.01915770211669879	0.0865570471595625	0.001089688318707954	0.05244490613841509	0.001002751969861037	0.07488013176045029	0.001001029596658667	0.0117774797222039	0.04357648112157255	0.04214111635873787	0.1587661067931325	0.1662479333163441	0.3218003152757279	0.3435198134873197	0.001254298475634973	0.01621327327845773	0.0010248146031918	0.01377295484599129	0.001031840493915783	0.009137733698703642	0.001298417932809327	0.00316332176205857	0.001234930809673788	0.008305553247921692	0.003749774186526252	0.01516612119182684	0.002350361611403148	0.07571143783536061	0.1848823720990691	0.162700395564538	0.003252082725528276	0.03222232172481333	0.001063130270382235	0.01484962057758243	0.001008426092212601	0.01699067368404402	0.001446740152791469	0.003897254021105159	0.00101773775943613	0.01858170197597914	0.07512860974573543	0.1079312812891626	0.001019449640598809	0.03247005443197806	0.005046866734684809	0.009341836701390901	0.003786324894289705	0.01084404356079231	0.001000818716626812	0.03102276161258316	0.1529729822282342	0.1518005991165569	0.3279570928701185	0.2671269444897295	0.01547081296832363	0.110726785268282	0.001094557089043101	0.03524909071188972	0.1184233411173783	0.09883772483304228	0.1239331911175259	0.1038820522762383	0.1235932970361246	0.1098137407172914	0.1501522209113536	0.1520361326418341	0.1950770744547527	0.1754681564890538	0.002175820883429004	0.007296584126056823	0.002216155233506416	0.000772029781200694	0.176194678540292	0.1042003654579285	0.1678069142605905	0.2130164060071303	0.1180111999493749	0.151319638801001	0.03031975363715295	0.03525164372026476	0.001010536227633655	0.02944569470975658	0.1774088468142304	0.1934429937397882	0.005515463655601665	0.07772837482443	0.007563803333549917	0.04936186667774006	0.02570302076533059	0.02744325800441309	0.02176667639999048	0.005957047976350349	0.001000808543543607	0.005846628291141431	0.001002400815545536	0.008509167425316736	0.00155357884845849	0.01199542241758945	0.1139177695167547	0.09489012743906106	0.1837317267293626	0.1735127096003646	0.1386451541832337	0.177721726155866	0.003223868821018124	0.01153607504181962	0.03782050559469237	0.04891479679373317	0.06112941573014293	0.09372403453695559	0.03873905762253319	0.1008507775962817	0.2115513258572616	0.3008764213216522	0.001007845292975204	0.007178170061061517	0.1211681688053746	0.0510935534152093	0.06022750156417393	0.07782707715513909	0.001014965634883106	0.006732296360507338	0.00102052973580584	0.01920930698442306	0.001110660698313924	0.1564292084585381	0.1029475466533186	0.1130880080054793	0.01616639366274204	0.002986211315810438	0.02278723956623131	0.01677172876081407	0.01284139140468579	0.02470461250017234	0.1806296958264665	0.1924208907190744	0.2124810364702259	0.2061681064888914	0.001037898869048084	0.07206497753101704	0.001016168464795373	0.03723896702773793	0.001002145108288245	0.0157454570844218	0.001000735370886871	0.01766750780789901	0.001001550209606545	0.0231230939046944	0.005255949014889623	0.006326458862649178	-0.01444669415673218	0.003864808638239085	-0.03985897400288138	-0.05199942666101856	-0.01311177470931252	-0.0145810063715629	0.001006328566634367	0.001003840680307305	0.001004007887202204	0.001008683187896932	0.001016654492151288	0.1925676080096818	0.2573298412062671	0.0456149688192479	0.001813700509495654	0.001678024626828303	0.01850971173268129	0.001092111359319455	0.001002875938171678	0.001001045878334529	0.02965266816137578	0.1639775177804604	0.4188490035670131	0.001011788756486267	0.001037185771327914	0.001005841725030196	0.001030090727767984	0.001033688585064099	0.001009442288366091	0.001007168388271181	0.1262282695504626	0.001009534482242278	0.001040595607034889	0.001009513670500401	0.001008388685378286	0.001023401460177621	0.09916178738986839	0.001018954905677518	0.001024330170159693	0.001061946962615788	0.001000904736781869	0.2311495527822687	0.2795640088002004	0.01789022521570826	0.001004227842045083	0.1197970793643629	0.1255117098398381	0.125133230218088	0.1126744839270519	0.1488487683914083	0.001006561072086428	0.003645306494514276	0.1803787424020151	0.1764623698187249	0.05581599307758012	0.02077889303154776	0.001009703912271939	0.1418986016241451	0.001097787551362872	0.001022012177259247	0.01369725983284697	0.006387575312415546	0.001000948816920814	0.001003269967377593	0.001026715674729449	0.116111512250405	0.1311213821364911	0.1070307406050632	0.005897195191112805	0.03717784658772957	0.05591863648235769	0.03903449371327077	0.1045713545685576	0.001010948969685712	0.1021284075260034	0.04884608888989021	0.001020878794427827	0.001026296465816013	0.001040360933312017	0.1058181676404241	0.01941453114760334	0.0305699028003551	0.001000609792781792	0.1623171589922974	0.04938123680394245	0.00101372392858287	0.001026335498554597	0.001002191225833396	0.0010007685590299	0.001001629828761492	0.004154960520494596	0.003353281958702903	-0.01437802877171984	0.00703970690885365	-0.03724655407903993	-0.05357627654922038	-0.01369184137477953	-0.01342936579433599	-7.985937771006702	-3.588941811888335	-0.07342688005220613	-0.005842882010614891	-0.1631186198034362	-0.08329790895204628	-0.02112053834762165	-2.445115409743997	-1.766774787752616	0.1188363185197052	0.01687432593804755	-0.4818253390048632	0.02408512169284704	0.05316754145485301	0.269562755199817	0.06093486858854371	-0.7126169826246193	-0.08975473539280139	3.029026410698023	-0.03861158006688178	0.03902703144349642	0.001671001573875657	-0.03634149383897548	-0.01911518838916881	-0.09086836210449856	0.1112922341371419	-2.366679390797434	-0.2295418835072948	0.01723167702087485	0.01323777069052415	0.05064963143174656	-0.0003684292316938204	1.063176241537152	0.03573271462673827	-0.1760682211413452	-0.1646451558664551	0.1607253124418188	3.859285456043477	-1.838169507435411	0.2228166777828603	-0.04393352698940712	-0.07815645600565299	-0.07837238407536659	-0.0729537220684142	-2.247349876088169	-2.249207079184626	-0.09004380009389366	0.0490667441983376	0.06417713884585592	-0.1194156867249386	-4.896301834817798	-0.5741182690888547	0.01648430141435945	-2.298602838086095	-0.660424089172708	-0.3994512852855994	0.4815484849964588	0.1830723390056792	0.02974079696056283	0.08093456201399209	0.1505225556269752	-0.1246622810354423	-2.371052206766157	-1.873808949284824	0.2157168378953106	-0.1684621512537266	-1.184282667397199	0.1584030212564184	-8.452371238295649	0.1196228677149189	-0.4090121800628804	-0.731636846136217	0.09453737874859916	0.003009448404095858	0.7060118131631155	0.09605211845421387	0.02711269054140724	0.32386038339172	-0.3062732026230311	-1.128154304333955	-9.746374939544165	-0.9994423195314793	0.2017721856905293	0.1183491744793784	0.1336034190711809	0.1778423092610358	-9.90446383822994e-15	6.876939229288055e-16
0.13	0.0002411695164821904	-0.05869183077754862	0.06383244313086489	0.38622096954122	0.9182660937277043	0.004807872692733873	-0.08188856901155955	-0.1102869684701719	-0.06681320701738341	0.3303511772797099	0.07647668764101685	-0.1254957810768675	0.006313841906550579	0.0742175125901515	-0.08391680361076262	0.8857249033384079	0.2756178687208101	-0.8857249033384069	-0.2756178687208096	-0.3582522346089946	-0.05489174582448821	0.02385016780289609	-0.01515544404632766	-0.1283653142824225	-0.04642021409148026	-0.2699413029397841	0.005690395790380328	0.5216846393719744	0.8204370650038393	0.09923379420514571	0.007836659567478381	0.5947487501158494	0.1054962017582831	0.2082198451582837	-0.297592950680219	0.01930782218047703	1.484976432204652	0.2249725631218661	0.07572995211112599	3.386982506135436	-0.254360256992246	1.749285171559483	-1.899969226151205	0.5418904070311028	-0.1093123652477396	-0.04163616150450078	0.3971588170067545	-0.2920650981380605	5.643081075118781	0.1710003014073236	-5.64308107511878	-0.1710003014073243	1.071479149723868	-0.2166534282819814	-0.07045841244650008	-1.30388164215858	0.3531567893068305	-0.004109911178358624	2.201893707759718	1.513934177312718	0.2736530334064071	-1.861341686890563	6.093464568251033	-0.08768921092839618	-5.922102582832053	-0.2209759392363106	0.001268482028302956	0.01046815281588105	0.001064556939545601	0.01160866712160091	0.002650422407615078	0.004882263850475303	0.001945153874507194	0.006370436688115684	0.001019023645824936	0.03850934719466065	0.2190179811877726	0.2224517943196575	0.2827744403728077	0.2718384398627563	0.0431469998260243	0.04263656351863375	0.002151793197177661	0.02480019413519007	0.005483558763406993	0.02348991077990586	0.0190346982084173	0.08689160819710545	0.001098364923881027	0.05295243783416478	0.001002864006762393	0.07776177216314367	0.001001050105686539	0.0124162153101704	0.03556125916159737	0.03543699888605106	0.1597196068716641	0.1640239750357206	0.357041743795019	0.3703032741681083	0.001135418185765074	0.01601641757970011	0.00105494312000412	0.01416848451225758	0.001019523095277686	0.008976783967352124	0.001167652160246266	0.003009491204333552	0.001136366296439126	0.008305781350318847	0.002412567114835156	0.01400004243290727	0.001693619865140613	0.07613180170263151	0.1605767191020571	0.1418531672836728	0.00215679066056287	0.0301172781301169	0.001051790876689695	0.01487678025442215	0.001009036083925076	0.01715704385637392	0.001231981433492027	0.003438042298232684	0.001021617196164725	0.0185613765211614	0.0870951357856453	0.1172971433072883	0.001019218498044826	0.03285876693357063	0.003086131373267436	0.007780700292802957	0.002452058793125891	0.009607972796250978	0.0010008916771286	0.03263665395243742	0.189143943239712	0.1888799720007277	0.3098704263105382	0.250418772378458	0.01733880311667362	0.113034548503416	0.001050257502334478	0.03458566151513599	0.1182862898842287	0.09739979554278154	0.1237937471745806	0.1024014059624526	0.1235663857125483	0.1084393862892412	0.1337548845549192	0.1324023578056185	0.1755510303726996	0.154160781132841	0.001604154192552579	0.006723191529488702	0.005491450887593758	0.002125834346690271	0.178937025317711	0.1068719537974755	0.1744905413969625	0.2120417334592144	0.0966037900821147	0.1174840653136125	0.02533473533367563	0.0304672844534193	0.001010578948426553	0.02955787730129771	0.1620570239312674	0.1735024568467148	0.003368058435725127	0.07226986507887311	0.004389342862324632	0.04623163252167314	0.01848544266809069	0.02498862181195853	0.01379596854996388	0.004587358311196409	0.001000916413758236	0.006190655200178708	0.00100300475111962	0.009176553482216973	0.001299665060451388	0.01223851238334766	0.1153166738756373	0.09464135875282156	0.1607069454445899	0.1514932971213	0.1254974537130226	0.1613911589607061	0.007823030099842039	0.01626490254511707	0.03841561665276128	0.04823628485033507	0.06282498046812973	0.09420611964162552	0.03636261003069869	0.1029613737472122	0.1945126065023812	0.2568904110834263	0.001013239441065046	0.008329775512169731	0.1120971340690213	0.04772148219129701	0.0544478141796573	0.07147815055135737	0.001021868415863677	0.007319395699405758	0.001022554425842285	0.01920957905575194	0.001076476924843472	0.1626286912529625	0.1038495503220891	0.1138807955363134	0.01886321767271518	0.003541348457597962	0.02853715668464513	0.02083505290018272	0.007140826642634129	0.01964357563346753	0.169941162338341	0.1813143332368659	0.1642672640271286	0.1406364123905678	0.001025566441778903	0.06394239288729861	0.003622610680875013	0.0420083706939668	0.001002191345364983	0.01688051754752084	0.00100076277200281	0.01894915904627223	0.001001614066859255	0.02483264395132055	0.005160392847370811	0.003638950190742504	-0.01453403599911934	0.006161703190586797	-0.03772002680250537	-0.05307564198439838	-0.01394188223018678	-0.01335168877113424	0.001005940622367559	0.001003781869030407	0.001003339816419379	0.001007503171236431	0.001016587285841308	0.18209807960144	0.2481493908205417	0.03905976099719411	0.003923158931826608	0.001463417039517558	0.01922876737489163	0.001120331154622054	0.00100306915393975	0.001001093083469898	0.02298833653274664	0.1588116459346644	0.4370611098947643	0.001011457306421582	0.001127858054054027	0.001007432697516312	0.001032591056278332	0.001033746025725861	0.001009757725929839	0.00100764572554539	0.1163226676990335	0.001009155711815083	0.001039473607120843	0.001009803930741842	0.001008025096661924	0.001027561106489877	0.106293888819377	0.001018997426882065	0.001018430451525511	0.001043599569160307	0.00100102079621267	0.2615213905645662	0.26840474103374	0.02066815055973882	0.001004071970330082	0.1165960132147122	0.1219098650455104	0.122124916805815	0.1050273149730782	0.1379224479231395	0.001007666313847888	0.01342009257660515	0.1861065574863766	0.1930710359197	0.0746923451900085	0.01866744409858641	0.001011401378248211	0.1330948745117852	0.001107824476491013	0.001020994579664989	0.007585402306476609	0.003781705673631675	0.001001096233715075	0.001003940619919605	0.001041978788680677	0.1184001409094913	0.1163073776670957	0.1045983089446176	0.01845167510761127	0.04077580591984179	0.07273767025240378	0.0288860403451713	0.2169772418897583	0.001025540772445022	0.09614543492293151	0.04583496180296436	0.001035967948565225	0.001023278391853253	0.00104133830641484	0.1045079688944597	0.02390000156603379	0.03887797938083199	0.00100056981893922	0.143855926613178	0.1111753920130604	0.001011890881026282	0.01085447300359329	0.001002280275647649	0.001000810517545239	0.001001723411181748	0.005869182541324274	0.001179976104571124	-0.01474618362345319	0.007756194768302872	-0.03595985778086942	-0.05375134965592403	-0.01497202243543984	-0.01206022955212674	-7.955967605247866	-3.690641634419395	0.0378849969769663	0.04903063261411834	-0.05417346139421556	-0.0736477105414744	-0.0002650091271741137	-1.916405365024095	-1.425605304137324	-0.1702209097779083	0.09538264299477291	-0.3004515980180513	0.04088610590099247	0.04839057304492172	0.3053450534377468	0.0666535893071009	-0.6370158464983552	-0.3413496798600649	2.357228783649811	-0.007493146535863682	0.04118506297430823	-0.02447041410761367	-0.004462059548944164	0.01101870992537584	-0.1156487070140455	0.00826193744838212	-1.819439536536035	-0.1972610660804222	-0.001877978848192717	0.01904033554931349	-0.09382428840933701	-0.002472949782624868	0.8121322709397524	0.04102000708562038	-0.1301335064471429	-0.08952902892132475	0.1603558635403418	3.561258475960911	-1.50895934364881	0.2354110233264091	-0.08213180140663272	-0.2090504169804064	-0.2176740133003522	-0.2014453043001774	-1.706489646737634	-1.976350934001105	-0.03495762701279588	0.2115947244003425	0.4307852907581646	-0.07082945133513226	-2.019049567826057	-0.3976177602601363	0.006151155515876698	-1.724267878728827	-0.4227809816811917	-0.2284447433400563	-0.726246892506213	-0.3277327830237486	0.03685087015275544	0.06028010412564107	-0.03542914647258445	0.05501836166474923	-2.036098748973645	-1.382556702358524	0.6901113435160023	0.01394431044215132	0.7558459352461652	0.1327643785667535	-1.28149304504026	0.1120365804757454	-0.2890400971423195	-0.5532307211718511	0.03949273313745533	-0.001450424407745997	0.5424829150355358	0.05811829937560754	0.07675260401292894	0.4770976400586041	-0.5621129679813976	-1.129765684258614	-3.651217964678403	-0.6071225060268322	0.7065392748825877	0.1094039333583597	0.123375322988855	0.1650845839350389	-7.758711582722214e-15	5.471657729606048e-16
0.14	0.001874826030687451	-0.06121247180768049	0.06495375149908117	0.4008874911596726	0.9205087629735649	0.005456561489169474	-0.04716358916567498	-0.1116434672149772	-0.04915569366324106	0.3111572175522829	0.08113823557369856	-0.1271597021284101	0.006086362933077879	0.07753683840739374	-0.08761830591671288	0.9387479652518068	0.2757086219478082	-0.9387479652518067	-0.2757086219478079	-0.347312779583221	-0.05705020708869914	0.02308446539134309	-0.02818352051536713	-0.1247958609623355	-0.0464386902158116	-0.2516851210236745	0.02026709387875228	0.5254594495381504	0.8016660740909582	0.1442018816356815	0.007048675279656953	0.5384794606039679	0.1032631765812065	0.1215431406874049	-0.211158417263687	0.2004882004989516	1.449388765987786	0.2237634657469386	0.05418921997417576	3.548024614825345	-0.02285526503593701	1.750076602355317	-1.943350821067415	0.3974730175182961	-0.2263653733443039	-0.004799763454823259	0.2734022183355326	-0.4440861342509771	4.950552354205565	-0.1556586826479511	-4.950552354205565	0.1556586826479511	1.114348982167729	-0.216744715811139	-0.08199142548269683	-1.305618459924083	0.3616262609133684	-0.0009495809156643681	1.411642361062817	1.395298642300596	0.4793431374536274	-1.883879499696652	2.693119221789505	-0.06622104303849465	-5.353075715209954	-0.2234730747857704	0.001142325647861697	0.0106110819469834	0.00103535695449747	0.01200055555216036	0.001860387657786492	0.004377182610296885	0.001494909448123605	0.005862006337711331	0.001017834873601736	0.03859222450767796	0.2035166344630691	0.2054357694418754	0.2691867632765663	0.2591202027116888	0.03962385058361859	0.03996262591314792	0.003588381546755664	0.0261639095746796	0.003501836141817696	0.02135699502318933	0.01931865385239069	0.08733594967928603	0.001116815896213623	0.05341375310630792	0.001003016653620634	0.08095862739118259	0.001001083969573072	0.01310737831439207	0.02807260502388463	0.02922461273705685	0.1582714085196106	0.1596946845365789	0.3859309130102496	0.3912556503241218	0.00107580464134245	0.01592873861070087	0.001115351722013876	0.01461877932875131	0.001014162938199144	0.008836136091262169	0.001103504738953564	0.00287333173421062	0.001087109521292403	0.008363085467545906	0.001739812485487155	0.01338712070485134	0.001364531032366288	0.07658630454695436	0.1412849465015731	0.1259781394106088	0.001606113104072174	0.02816121579025019	0.001045562074914864	0.01501049625674407	0.00100948613024612	0.01735156183057541	0.00112435371038101	0.002994122004823927	0.001025636779736936	0.01855671723688374	0.09678158157128601	0.1242166488849925	0.001019124252271299	0.03327065900157388	0.002093321278696164	0.006859677655029034	0.001771427956759295	0.008914262344773598	0.001000986198077553	0.03419593304361642	0.2217547560616296	0.2231191557391788	0.293901843113336	0.2368378690401531	0.01964043679745911	0.1153685068164571	0.001028035802506977	0.0337388649028572	0.116881819224737	0.09466429619475597	0.1222325109837551	0.09953022931785944	0.1223151645255626	0.1057942718161171	0.1205898602434625	0.1173646485954319	0.1589357413210959	0.1366594789701701	0.001318166921913474	0.006390973429939845	0.0119446414380497	0.004801935379220469	0.1828120316147845	0.1120289665069836	0.1849195132033903	0.2116936044108906	0.09180192660425883	0.107973913341156	0.02168463771625541	0.02700200499543398	0.001011449447559946	0.02957269659248826	0.1490082735636854	0.1582623694012038	0.002287743548352333	0.06944269275594783	0.002776278835551095	0.04475598786269294	0.01171079708841472	0.0178428967739102	0.008344384200900017	0.001987942096126261	0.001001044067321882	0.006539371400302581	0.00100364206132755	0.009869518603025882	0.001180228245261085	0.01261634780820742	0.1170814214611654	0.09559269102990148	0.1403070239750121	0.1327253654223524	0.1165402359329375	0.1502655478564637	0.016270767635343	0.02453955552717268	0.04040952974006888	0.04881737395993483	0.07124191347283647	0.09834387818017419	0.03030840572915359	0.1008870285603562	0.2250435492492635	0.2565133157070285	0.001023234538113394	0.009445668829962655	0.1042078815581457	0.04483999082390752	0.04987800438253532	0.0664608178006834	0.001032866157947723	0.007854355905400706	0.001022056553744747	0.01921039071155347	0.001059878253485753	0.1674508301455344	0.1038179794727836	0.1141626322262517	0.02240810070378502	0.004378020720002672	0.03543473062460921	0.02607954547351648	0.004208183763581461	0.01633877719527507	0.1560764137764495	0.1690934071908832	0.1566303253137816	0.1273186655041661	0.001018485894644377	0.06028156947418677	0.009783789144080303	0.05045836707193529	0.001002258999673204	0.01794835605594748	0.001000797455532615	0.02014798415538473	0.001001692794249536	0.02644512326081302	0.006271355472084337	0.001294243397352576	-0.01480858651440397	0.007404993281002174	-0.03614924687026635	-0.05355109582999368	-0.01507203877758492	-0.01202915874285182	0.00100555267810092	0.001003723057753647	0.001002671745636591	0.001006323154575916	0.001016520079531359	0.1716285511931983	0.2389689404348161	0.03250455317514057	0.006032617354157633	0.001248809452206801	0.01994782301710197	0.001148550949924671	0.001003262369707774	0.001001140288605117	0.01632400490411772	0.1536457740888683	0.4552732162225155	0.001011125856356972	0.001218530336779931	0.001009023670002345	0.001035091384788478	0.001033803466387628	0.001010073163493574	0.001008123062819565	0.1064170658476044	0.001008776941387685	0.001038351607206856	0.001010094190983098	0.001007661507945522	0.001031720752794606	0.1134259902488845	0.001019039948086512	0.001012530732891151	0.001025252175704733	0.001001136855643235	0.2918932283468638	0.2572454732672795	0.02344607590376941	0.00100391609861542	0.1133949470650615	0.1183080202511826	0.119116603393542	0.09738014601910455	0.1269961274548709	0.001008771555609011	0.02319487865869596	0.1918343725707381	0.2096797020206752	0.09356869730243671	0.01655599516562514	0.001013098844224389	0.1242911473994253	0.001117861401619252	0.001019976982070732	0.001473544780106214	0.00117583603484778	0.001001243650509105	0.001004611272461511	0.001057241902631785	0.1206887695685776	0.1014933731977005	0.1021658772841722	0.03100615502410961	0.04437376525195401	0.08955670402244968	0.01873758697707051	0.3293831292109588	0.001040132575204336	0.09016246231985962	0.04282383471603843	0.001051057102702438	0.001020260317889675	0.001042315679517693	0.1031977701484953	0.02838547198446422	0.04718605596130884	0.001000529845096186	0.1253946942340587	0.1729695472221783	0.001010057833469258	0.02068261050863188	0.0010023693254619	0.001000852476060579	0.00100181699360201	0.007583404562153951	-0.000993329749560656	-0.01511433847518655	0.008472682627752094	-0.03467316148269893	-0.05392642276262768	-0.01625220349609972	-0.01069109330991749	-7.828641174299203	-3.840157010052604	-0.04099837971274548	0.01443563474698286	-0.06716568337355332	-0.02084652902085423	0.01609046205714724	-1.506620468577955	-1.124763387187028	-0.3456243059718782	0.1780543418727325	-0.1275422925840971	0.04604121062023162	0.04392425673329223	0.3326057202688976	0.07142035183949745	-0.6142707178861175	-0.510821179096416	1.862809505743566	-0.01677623411671628	0.0499800614871589	0.005731372624057391	-0.03280727631958421	-0.007699985425085004	0.01976304406798764	0.1181200295474046	-1.372239309237192	-0.1997456325397953	0.03854294212035336	0.01886733107161976	0.05370791732128218	0.002764806633791841	0.5739049534530811	0.04036862790946498	-0.04804546697883984	-0.05617309325395383	0.1498026627068015	3.291247626899653	-1.212715752842151	0.2280556933639913	-0.08060701009373893	-0.3376704675586079	-0.356478450236885	-0.3271057310831875	-1.328136750881874	-1.487992440475951	-0.04180890069015377	0.3135260376061227	0.5612620128380107	0.005893013193467174	-0.03121753183146276	-0.3103023073198304	-0.002988358658420119	-1.358512948573607	-0.1341566046473513	-0.06853338586834196	-0.4566692841224572	-0.06287297097790943	0.03067865517675982	0.0860503747961604	0.1774716474487073	0.1153579116286462	-1.720756050742895	-0.8328177311020327	0.924881933646619	0.08345805934563748	-0.4531479806218945	-0.6785852463010971	0.269411734069626	0.1124804410524481	-0.3108962087583872	-0.4653180755128372	0.08410955216959251	0.003117367366248221	0.4305430327936712	-0.006138049724853598	0.08341971466441221	0.5600940701845275	0.04497448307942378	-1.351028017088712	0.696414502840191	-0.1070900734103252	0.9378907280383889	0.1049047835448855	0.1170381932191136	0.1584281618343923	4.795142755138073e-15	1.41499664573263e-15
0.15	0.002740687717977629	-0.06297250123831576	0.06765499685344847	0.4152274211877245	0.9227350021733703	0.005909366283139418	-0.01124625106167362	-0.1108946121871843	-0.03203646388246809	0.2914185899013486	0.08456767704780203	-0.1299510902815	0.006161555306736311	0.07976419526754268	-0.09261306761941314	0.9848652070511671	0.2725381788632142	-0.9848652070511662	-0.2725381788632142	-0.3359410973631121	-0.0592280157196707	0.0222302354563685	-0.04134093286498186	-0.1211445437658223	-0.04645180657791243	-0.234882905536961	0.03356468402976828	0.5310769662685567	0.7829759563526303	0.1584181511993529	0.006573487481489813	0.4863168676960846	0.1010160352118813	0.05283127278553241	-0.1413599919575364	0.3284401723318298	1.419258536801677	0.2211368149765817	0.03747765023309468	3.627047552085964	0.1656913247970714	1.660773002665308	-2.002916217918481	0.2930268634991293	-0.3234866416331315	0.01853731070183368	0.1731070805951316	-0.5436908692106424	4.269911435022403	-0.4726899198339329	-4.269911435022403	0.4726899198339325	1.160648293023212	-0.2185714330048757	-0.08827358168862302	-1.327287934344991	0.3678265805501142	-0.001614698000593342	1.992182341165341	1.263951060541063	0.6377933887979693	-1.84882242032187	0.3376936811122564	-0.02767829964897383	-5.045962537062052	-0.2243345265741713	0.00107532694571785	0.01083353975065687	0.001019916041540274	0.01244758355564658	0.001440547733518038	0.004095514605073425	0.001255517230281636	0.005544580577115939	0.001017340569087056	0.03885647321400462	0.1909904210943064	0.1921581622039906	0.2572578471875602	0.249060186380802	0.03473960355512571	0.03604698244625783	0.005547855180380329	0.02818012864596738	0.00240304765764603	0.02024578137210743	0.01910820684688883	0.08758574387866208	0.001138898059203707	0.05381678621942031	0.001003209851351306	0.08444288241168589	0.001001130198562489	0.01385206459512584	0.0206130741959675	0.02315670222266757	0.153674489194877	0.1532336083354879	0.4088431643060245	0.4072125778703322	0.001044242698602719	0.01590733964467922	0.003624791163653915	0.01755153238345	0.001012028517388243	0.008734930503949244	0.001070470158009303	0.002747347688045374	0.001060940269532819	0.008446289651845063	0.00138271881251064	0.01317403083209804	0.001190226454676776	0.07720149747412001	0.1263162863730025	0.1140174564317524	0.00131340071165382	0.0261601633220505	0.001042218561843097	0.01526559207488077	0.001009852609918235	0.01756914385927615	0.001067267497235624	0.002601419406413954	0.001028511867352552	0.01856123484511322	0.1042903231305431	0.1289500457286193	0.001019275668234512	0.03371175107552322	0.001564308739647451	0.006317957186400032	0.001405321226083343	0.00848933036644647	0.001001094912706656	0.03566174365950022	0.251394842538179	0.2548365605367841	0.2791916832642524	0.225742461511598	0.02154264277469152	0.11737991374608	0.001016218808215211	0.03275080459189327	0.1139360510237637	0.09065420238663732	0.119013267646143	0.09530844421288517	0.1194991807135714	0.1018548225044897	0.1103890267184474	0.106111705907127	0.1452648939855612	0.123454177066579	0.001169961565114664	0.00617848338996741	0.01935353785667744	0.008065820524851729	0.1865036810676374	0.1180776188738521	0.1947831493948154	0.2065766688502775	0.09736673335219199	0.1082570605945752	0.01821046947850369	0.0237873861878545	0.001012862513279521	0.02951120364229957	0.1377109798508697	0.1456932410892793	0.001710516149344804	0.06889648648686904	0.001917239187502279	0.04464910740107709	0.006713766180703898	0.01462709921891274	0.004848491578170047	0.001604436427808415	0.001001197600967385	0.006887273294005223	0.001004142954014286	0.01059467359855278	0.00111534857184532	0.01309116489929667	0.1186695269616008	0.09703437137426525	0.122501835688989	0.1169405404582815	0.1088724641764534	0.141605714324664	0.02474362033963652	0.0327563287507727	0.04255760786978167	0.0495855681518215	0.0755027903525905	0.09375153531396654	0.02467853801934534	0.09693234885528366	0.2560670411354728	0.2391170333142078	0.001046498505585412	0.01062958887751893	0.09705881794446798	0.04168645924475863	0.04603106511124816	0.06226043110083027	0.001049764518586179	0.008402666742245282	0.001021979371056906	0.01921232579485617	0.001051456438170707	0.170755562207836	0.102595784034348	0.1135936263862328	0.02636662423794815	0.005343494693111209	0.04249391682539821	0.03180613189538436	0.002643900831515461	0.01607872388443598	0.139663597413087	0.1544150110504659	0.1633436169553021	0.1344885637820427	0.001014407418913605	0.06072488351686942	0.01966386118043241	0.06223468523103286	0.001002371406783982	0.01892217389609353	0.001000848131373958	0.02123336046426258	0.001001804328950786	0.02791571296621219	0.008120805868260778	-0.0008815771824676429	-0.01509416095471676	0.008611138903872924	-0.03441240139656622	-0.05326681459649416	-0.01616486445241132	-0.01084234093565816	0.001005592060170303	0.001003949092660221	0.001002387272863235	0.001005768836018231	0.001017085075915043	0.1680424792938336	0.2313571188145958	0.02599843452950848	0.008953422114812823	0.001252639041004588	0.01796133605826853	0.001173174345103914	0.001003536582959691	0.001001210474817872	0.008672767495840013	0.1401222611817513	0.4602683399950146	0.001011612822799601	0.01050948620487394	0.001010470115517047	0.001036917922490338	0.001033610936064004	0.001010463407021918	0.001009070403758354	0.101385037502786	0.0010077766305089	0.001039065886565213	0.001010352300546784	0.001007986617039596	0.00103132091007774	0.115915717059951	0.001019766021041827	0.001011535621911016	0.00102192147266346	0.001001268283635843	0.3156380990304358	0.2451306598895743	0.02384460972703433	0.001003923712723294	0.1064407136448642	0.1108159582811453	0.1121195968142057	0.0940687783155545	0.1211278006825786	0.001021342935194982	0.03110645968030556	0.1933104412587419	0.2126287462668799	0.1149575043197671	0.01246668532976348	0.001015377395852786	0.1168955571946195	0.001098692252119515	0.001017324830507712	0.001241425934092415	0.001093107628902207	0.001001453601907159	0.00100470902276587	0.001039797591574051	0.1212281405088918	0.09078330602506265	0.09408922474357559	0.03686580115206768	0.04575070812790503	0.07363220914531758	0.0178330131395955	0.2957354187693588	0.001096584401536096	0.08437202814024271	0.04009753140412091	0.001081140357722396	0.001023285547696623	0.001043007329434121	0.09886276821606615	0.03291988591509019	0.05395408007786752	0.001000481939180513	0.1044161382327171	0.1748462946258446	0.001010251670919153	0.03878978623681854	0.001002589120711406	0.001000941811675526	0.001002007890074832	0.01040017730931542	-0.002967995708580791	-0.01536359337867225	0.009928049547637702	-0.03246694785395331	-0.05245484683007069	-0.0171878188923088	-0.009776521229052726	-7.608508808135472	-4.159403825855527	0.05550307852897606	0.06141885814211036	-0.005224988787429535	-0.03488333129038034	0.03561725588271522	-1.155056069451632	-0.8980160616386595	-0.4335768731161273	0.2276132041095548	-0.09032732709262128	0.004486492024495022	0.03697516286482304	0.362887713431797	0.07724905124718601	-0.6025900903669755	-0.7762773412764217	1.329913352235824	0.006532132255143593	0.5013819075761755	-0.0168148613446974	-0.001296100049960314	0.01682392771259386	-0.03902760276611115	0.03229906859115615	-1.02898927597553	-0.2002238449476994	0.020954477136942	0.02366236848916002	-0.08439876075964875	-0.0005084466091533706	0.3758982924528037	0.04664382492208226	-0.05261776389768515	-0.03153251412334428	0.1423487359196318	3.048753919893038	-1.020300082554655	0.1748634047880271	-0.1092081060053416	-0.4615855117689184	-0.4850037669075654	-0.4583269812176118	-0.9465906775707378	-1.160375961515909	-0.009008701942475746	0.3419518736132182	0.6467208678109189	-0.9653768321381709	0.07304649312321132	-0.3329332106977008	-0.009136567841060587	-1.151845592107857	0.01718154208030498	0.03811982302083835	-0.2044176161105483	-0.01055881858845837	0.03689844751459622	0.06637615034397319	-0.01715407189564417	0.1681204575352018	-1.456558333175744	-0.8978967114193018	0.7293648530222614	0.06670243026447836	-0.5485460187605903	-0.1999383668338287	-3.24611532377843	0.1237108260365939	-0.3215837449093266	-0.3833260972013058	0.04005748026503712	-0.001213664472978882	0.2394288252910556	-0.1076641449916447	0.1082704775174626	0.5851520123217847	-0.0352452707274911	-1.584499922687234	0.597616049143418	0.1830153700871709	1.372094035643159	0.09025156680387103	0.1004381233865154	0.1365409096964584	6.526699328547418e-15	1.554148770878982e-15
0.16	0.002955493006711416	-0.06404992210868046	0.07129614098486733	0.4292858878392871	0.924924548088297	0.006228232722063837	0.02520945279826497	-0.1084683396349912	-0.01620016063261692	0.2711280630179487	0.08709100456762917	-0.1334609226482637	0.006431090596584682	0.08101973855740954	-0.09826861655937595	1.024086502539372	0.266369623839863	-1.024086502539372	-0.2663696238398629	-0.3240865970993629	-0.06141672420122849	0.02133061335406124	-0.05475775768915667	-0.1174555413081083	-0.04646980430577501	-0.2109738421026607	0.0455407485423406	0.5380879809174959	0.7647960582374632	0.1547069350612719	0.006517873625600365	0.4382298164488208	0.09880889949982434	-0.008668139024006325	-0.07463670520960421	0.38846795590924	1.393096090689893	0.2164248087694889	0.02740154896507029	3.655697766012945	0.3126282398439973	1.493491296170901	-2.05373066756092	0.2162502266624583	-0.3700542160794045	0.03406881969969334	0.07903950428859188	-0.5762435817050201	3.571363091974594	-0.7552810703993995	-3.571363091974593	0.7552810703993995	1.210912590895859	-0.2189246859284362	-0.09106985894629463	-1.357500954836055	0.3691633131533433	-0.001925854071371759	2.833011950580197	1.130993514611836	0.7580427211604098	-1.781835575065239	-0.8923779185610426	0.01769374541707593	-4.537967383086052	-0.2154719433321195	0.001041852416567051	0.01112140627912936	0.001012311931505918	0.01295791055879854	0.001230134229215169	0.003951541412207565	0.001135454951917986	0.005319445548063108	0.001017376167910786	0.03928172915880731	0.1816958069477854	0.1822115462437899	0.2467395489327855	0.2409443578259495	0.02904567559870845	0.03136963873656181	0.007975234303441657	0.03076464829135352	0.001852446320013167	0.01963791069212935	0.01803807147884608	0.08743705677516549	0.001162250159096942	0.0541591123031147	0.001003443577245484	0.08818923025181895	0.001001188412264904	0.01464700227813381	0.01295719618712536	0.01710723682220782	0.145505082857668	0.1442714721079579	0.4257869490677256	0.4178806643435883	0.00102871045596201	0.01594009508263951	0.009473660934293155	0.02394264464273404	0.001011685396863513	0.008682991439190277	0.00105487094246801	0.002669278390468802	0.001047763400675989	0.008549226130333511	0.001204123694455703	0.01307363696657716	0.001103512135600933	0.07777989617288526	0.1151522193907338	0.1052165141022693	0.001166394411209585	0.02416155921435522	0.001040904799484353	0.01559915091211131	0.00101016487771087	0.01780507507684198	0.001038892718322914	0.002263140314472088	0.001029748739513087	0.01857360508984413	0.1096158904942636	0.1317970922776575	0.001019714548946281	0.03417941626085986	0.00129870770638499	0.005960939634066013	0.00122034012742431	0.008229227828070191	0.001001214989783457	0.03702269327100283	0.278174793972594	0.2840246458824702	0.2652086512470298	0.2161531807953425	0.02271570548509291	0.1188785291567641	0.001010316736996371	0.03171064170462844	0.1093054250579819	0.08548784160530166	0.114008559509029	0.08988765005671595	0.114940976354561	0.09667687519225836	0.1029411283352476	0.09795005722818603	0.1344996859889132	0.1133057993143774	0.001102124413267743	0.006044407498335758	0.02690337826396931	0.01169499049334702	0.1893399820865431	0.124928432008706	0.2019504079512174	0.1936641336316862	0.1095478462787768	0.1091388334157788	0.01441463303940627	0.02033710565141343	0.001014708527744219	0.02939343850640696	0.1278338385356819	0.1352947999931156	0.001411547782711493	0.06963164742252062	0.001484683831742855	0.04533763491262176	0.004035486462718941	0.01339599666702618	0.003028292352278391	0.001842152606299414	0.001001379357810096	0.007237274829600683	0.001004442173531589	0.01134495213060618	0.001074186554706488	0.0135803495170151	0.1198216040085625	0.09885794618642799	0.1072228918225656	0.1031872109367429	0.1009494840740557	0.1323326589048442	0.03184819885125792	0.03934469542659329	0.04434096579538984	0.05008185558987788	0.07082679155822214	0.08570844928214166	0.02126265283371382	0.09513650778127392	0.2633580519592699	0.2016420670085654	0.001086361514568133	0.01190803050225567	0.09041737588500445	0.03837284316896139	0.04267764766773969	0.05862295920180316	0.001073257303642341	0.008945602812032168	0.00102345413071344	0.0192164511674172	0.001047593119946979	0.172419915563852	0.1000540233257603	0.1120093287921634	0.03057053315100506	0.006515338221553878	0.04933469031422348	0.03778116168260639	0.001855789619294171	0.01686866927112059	0.1210365050405183	0.1374064345032876	0.1681231288896936	0.1364720044152008	0.001012466107755906	0.06368712663873841	0.03328020591932646	0.07699467042203872	0.001002537535171893	0.01976124303841547	0.001000918146960169	0.02216476771971693	0.001001955564683498	0.02919296406376332	0.01061513783176055	-0.002923294681754468	-0.01535552237047816	0.009983432058086899	-0.0323626438195025	-0.05219100356362359	-0.01715288327482552	-0.009837020279350446	0.001005631442239784	0.001004175127566937	0.001002102800089944	0.001005214517460587	0.001017650072298715	0.1644564073944689	0.2237452971943755	0.01949231588387637	0.01187422687546805	0.00125646862980241	0.01597484909943508	0.001197797740283143	0.001003810796211599	0.001001280661030598	0.001021530087562408	0.1265987482746343	0.4652634637675137	0.001012099789242295	0.01980044207296768	0.001011916561031548	0.001038744460192235	0.001033418405740362	0.001010853650550248	0.001010017744697173	0.0963530091579676	0.001006776319630339	0.001039780165923606	0.001010610410110252	0.00100831172613361	0.001030921067356642	0.1184054438710175	0.001020492093997028	0.001010540510930743	0.001018590769622081	0.001001399711628471	0.3393829697140078	0.233015846511869	0.02424314355029923	0.001003931326831472	0.09948648022466691	0.103323896311108	0.1051225902348694	0.09075741061200447	0.1152594739102863	0.001033914314781266	0.03901804070191513	0.1947865099467457	0.2155777905130845	0.1363463113370976	0.008377375493901959	0.00101765594748104	0.1094999669898137	0.001079523102619873	0.001014672678944762	0.001009307088078711	0.001010379222956658	0.001001663553305022	0.001004806773070099	0.001022353280516242	0.121767511449206	0.08007323885242494	0.086012572202979	0.04272544728002575	0.04712765100385606	0.0577077142681854	0.0169284393021205	0.2620877083277586	0.001153036227867728	0.07858159396062581	0.03737122809220342	0.001111223612742681	0.001026310777503366	0.001043698979350586	0.09452776628363704	0.03745429984571614	0.06072210419442615	0.001000434033264997	0.08343758223137558	0.176723042029511	0.001010445508369074	0.05689696196500517	0.001002808915960953	0.001001031147290604	0.001002198786547723	0.01321695005647691	-0.004942661667600924	-0.01561284828215796	0.01138341646752331	-0.03026073422520769	-0.05098327089751372	-0.01812343428851788	-0.008861949148187949	-7.30563232317728	-4.589678723975151	-0.02791663475927661	0.02709543467600683	-0.03962672090351152	-0.002388382712079943	0.04829190975073459	-0.8404222130411347	-0.7359258319801463	-0.4979643545397066	0.2917144566911759	-0.02687369836344057	-0.03365504995441364	0.03178285084940728	0.3850242841948293	0.08147063229427515	-0.6105816951005922	-1.011033184384167	0.8050412911533698	-0.005945353321857752	0.7416519024028239	0.01558467713307858	-0.02322432660303493	-0.003753526589018554	0.04230224551412685	0.1107611838672013	-0.7402911793625423	-0.1992559604376989	0.05423554594203595	0.02253716885165902	0.06459261861177308	0.004335335691202811	0.1966348945354231	0.04568325018773617	-0.01110488371940483	-0.02320720526374577	0.1288304618306093	2.785383736515878	-0.9114903903822279	0.125497389575901	-0.09102752535346402	-0.568923862202002	-0.596280260475904	-0.5748053312039738	-0.7098779490088567	-0.8766076101981081	-0.02612607102115339	0.3865830021789126	0.7216941664350247	-1.553226918402228	0.08850758172541894	-0.3574346530955225	-0.01424279580181547	-0.9243755054214348	0.1221168362978117	0.09054820876364149	-0.05973028350055742	0.06137139838367397	0.03109858355428208	0.09107508210200439	0.1803451527761296	0.1917368051885612	-1.314456962237022	-0.9554621087069038	0.5992006240905223	0.02907670857937578	-1.143296613745516	-0.2468175200883142	-3.74632504849484	0.1313847564891197	-0.342913108088157	-0.352735115345779	0.08303459875972073	0.003555427285079034	0.1024672915374797	-0.2091964005350218	0.1246936257310009	0.6097827432552663	0.2549742225841979	-1.817064098440819	-0.3408770261035336	0.3966957424271353	1.534624134420142	0.07795504398002655	0.08624438253448735	0.1197604402648667	3.929336796176446e-15	1.401829396975069e-15
0.17	0.002547044266503858	-0.06441837172435223	0.07517129182943465	0.4430977121907343	0.9270530725317631	0.006481103877564574	0.06182033519981845	-0.1047283474763982	-0.002426934099467731	0.250456626137204	0.08891217142821178	-0.1371206051442638	0.00684715078679748	0.08129891843272993	-0.1038903926872807	1.056177662677874	0.257628006434304	-1.056177662677873	-0.257628006434304	-0.3117104508848604	-0.06359516520875949	0.02041887364624609	-0.06849072454908323	-0.1137825403802062	-0.04648171140523331	-0.1804201942192561	0.0561976525156878	0.5461398950734939	0.7473759974784575	0.1432181673244828	0.00690515296245292	0.394596807687447	0.09672941887153536	-0.07145827754480705	0.003306019329660136	0.3759301264237976	1.369672566235032	0.208896721355772	0.02397697645730995	3.660784293177413	0.433247132788013	1.251169463825706	-2.078458942070895	0.1476705232987508	-0.351312941519129	0.04652030998135608	-0.0248014868838486	-0.5375759713084333	2.844540420633258	-0.9844806707664897	-2.844540420633258	0.9844806707664893	1.264691983887996	-0.2168870297857655	-0.09078236308979792	-1.388025521894981	0.364979077682564	0.0001574734901110946	3.213150968437781	1.002748452136082	0.8494736574954606	-1.70196227876154	-1.335773438593368	0.05775193370829953	-4.173820387064885	-0.1991728032913598	0.001024296873330781	0.01144085032507258	0.001008489921937059	0.01349960647217584	0.001118404057246067	0.003875857899601748	0.001071603218334299	0.00517493313307173	0.001017817437299407	0.03983964291721082	0.1752101466573891	0.1751818199408361	0.2377538759195827	0.2342661022376043	0.02339996242796756	0.02666460364142095	0.01140760774288324	0.0344205266968016	0.001540409125311793	0.01931683881148175	0.0159037162393509	0.08685245628294341	0.00116572058919085	0.05443578018815465	0.001003720435929289	0.0921457040583771	0.001001259147339933	0.01548049160051329	0.007209632598393491	0.01257133566665189	0.1337105695148311	0.1329118990962716	0.4369440088988144	0.4229792562335196	0.001020768971228388	0.01600858215724805	0.01850362395457599	0.03352396081117252	0.00101309511734078	0.008722492511748857	0.00104651744907743	0.002648975365607546	0.001040712303633477	0.008662743640281138	0.001110137461280012	0.01311568312635124	0.001058430234714774	0.07844426725939257	0.10712157419333	0.0989670912360366	0.001088014172728507	0.02223277545261285	0.001041769288770357	0.01601503250541443	0.001010939706222675	0.01805522584986309	0.001024065455220479	0.002041593813340214	0.001058025142797892	0.01862379768433345	0.1135288788626816	0.1331847285274729	0.001020663314701431	0.03466551141556853	0.001157401196396401	0.005740849502521813	0.00112182669962855	0.008055018800636093	0.001001338177813181	0.03826312955206374	0.3023763364537169	0.3103701654376977	0.2521821173453116	0.2074624484055036	0.02226367546635716	0.119614485154818	0.001007152941124994	0.03072824036038365	0.1033422306846796	0.07952090708525653	0.1076320791265692	0.08365021312312372	0.108986679913879	0.09061720798217125	0.09746543123142329	0.09174368263045483	0.1257193723175244	0.1052286846044272	0.002167494001956362	0.006765329508995821	0.03444036364744772	0.01578348292011578	0.1911123485136401	0.1325591994004406	0.2094818734528644	0.1799436781642191	0.1259904458006602	0.1120912102101271	0.01057290804108935	0.01687058390197358	0.001019272446577884	0.02923776577593442	0.1189041162708432	0.1266316023214719	0.0012481387613606	0.07090231350043032	0.001254280881934486	0.04630488554328821	0.002558563685040192	0.0129059583489039	0.002041628270922522	0.002146744232719457	0.001001588023451962	0.007590471856086399	0.001004600770073271	0.01213757257021835	0.001047624308056123	0.01413598033909442	0.1203495058534009	0.1008156678063422	0.09379547389624404	0.09101947733976501	0.09154202965070338	0.1213654685292068	0.03867002178789405	0.04509165119837225	0.04578959880247664	0.05029408271448609	0.06684235278215571	0.07712913754771103	0.01848397940842028	0.09352352445790392	0.2634126543661296	0.1773971589810986	0.001109365671025462	0.0132336081492278	0.08450465400066963	0.03543136077812103	0.03947958040726001	0.05518016161753705	0.003045236705024643	0.01152331108352491	0.001039943723004553	0.01923710945033604	0.001045819633716072	0.1724110539852871	0.09645189315123821	0.1095580430608682	0.03527129934168559	0.0080256034974366	0.05561483545440452	0.04381630431656993	0.001437166108398724	0.01841521605098244	0.1013970488805241	0.1184923178290509	0.1750133642374387	0.1332338786988175	0.001011522926212294	0.06796859329216673	0.04431647256274593	0.08862950323427542	0.001002747106461021	0.02043494894210548	0.001001003327670178	0.02291287748580558	0.00100213741930484	0.03023712426744928	0.01304830077826649	-0.004909508348819609	-0.01521923188690057	0.01130713412208884	-0.03031398078102682	-0.05040649641035194	-0.01761543773774756	-0.00910113991692086	0.001006358145376292	0.001004797636785496	0.001002006706892564	0.001005054802843293	0.001018806843992273	0.1646470157545567	0.219361733495354	0.01485014389373478	0.01782607049240369	0.001179581113500742	0.01149647868733441	0.001145249957616161	0.001004175878341061	0.001001376838412424	0.001012579068667565	0.1062363880139793	0.4581322622404437	0.001012845573286871	0.03562149292760132	0.001016800689247919	0.001037042676184024	0.001033335076861802	0.001013466627606758	0.001012754566358788	0.09495095686931547	0.001006092608170451	0.001045113343690757	0.001012706939649958	0.001008905505837399	0.001135290215047631	0.1197628577568399	0.001022631043222748	0.001009943251361866	0.001019786963142139	0.001001522779170705	0.3574614082809096	0.223454811897269	0.01963704089566295	0.001003800355619435	0.09090721662248319	0.09431528688604615	0.09637163159982336	0.08899733229809863	0.1102659204361526	0.005178671290050447	0.04661562996396515	0.193451592820673	0.2284342540122336	0.1616270009771753	0.004733734448392644	0.001029408698877753	0.1024806978103287	0.001076467451477613	0.00101372829450403	0.001006388426983125	0.001007191304483654	0.001001924999543324	0.001004731167692981	0.001017963680822126	0.1205560707496092	0.07061192609812195	0.0720435673444398	0.04998349335559429	0.047881350222891	0.06511786756200756	0.01408863696386173	0.2647827838759248	0.001116625104789905	0.07469727592272499	0.03422055790964695	0.008486859880035636	0.00108316132043783	0.001044206163835656	0.08877525999393471	0.04351724988596756	0.06558348752608781	0.001000392777412091	0.06432612875410765	0.1944683235484127	0.00101062243554254	0.05765288063774596	0.001003097432739613	0.001001143435629597	0.001002434870545177	0.01534654430219856	-0.00686919936084566	-0.01476804828713586	0.01256981030974907	-0.02830791498721405	-0.04816056966748079	-0.01767159496004655	-0.008556612169486121	-6.946386550134654	-5.049885604091631	0.06307629033569526	0.06919452708411208	0.009743263940658898	-0.01982108486571309	0.06217971656870068	-0.5730777334922689	-0.6036239357485486	-0.4482002368694455	0.4346037433465552	-0.03243359049955759	-0.08256154641993925	0.02408262975185094	0.4052537224734735	0.08523960601083969	-0.3222516733074513	-1.264496469126926	0.2136257444825483	0.01413615059903289	1.145394859319545	0.0001042301557077189	0.01050409655551782	0.01935399095810078	-0.01495872596716579	0.04279678852488531	-0.515308180653709	-0.1862651101954608	0.03647927746407425	0.02653897460349467	-0.06333324965528449	0.006472662203900513	0.08802554471554737	0.05039838242158634	-0.02627574606512729	-0.0132032467620156	0.1188683153458303	2.480510955133199	-0.83032634974335	0.0240043138125892	-0.09847555568851371	-0.6230152007105962	-0.6494495172112065	-0.6361916256572532	-0.5393760087371295	-0.7410679635396297	0.1499524696464843	0.4329916780225281	0.7964285145531665	-1.134718472681053	0.5073975240544798	-0.3387833011610583	-0.01720203878885547	-0.8088350027854725	0.1318538889455864	0.1013680904480084	-0.03011664983492996	0.01205924737232227	0.03741262482509778	0.07438746479748153	-0.005898308843619523	0.1954730769025412	-1.129080285648731	-1.232464577284053	0.5466643136824295	0.01102361430656537	-0.5656741895029089	-0.1106121188885565	-1.286116588205851	0.133503207797168	-0.2509156123422064	-0.3388305444885773	0.414201112187719	0.001741655844995209	-0.09402911542125103	-0.2825300247764737	0.176695680350915	0.5959613864443073	0.1079924403220034	-1.948558961502304	-0.2405888860182159	0.4541978318110511	0.8334553124729248	0.0574475966149665	0.06406626893398877	0.09023542213676372	2.316081697106572e-15	3.809836123728432e-16
0.18	0.001557594085285826	-0.06393661697696469	0.07860210178173879	0.4566874148966973	0.9290948153440254	0.006723858137620766	0.09831125023940583	-0.09984585816097008	0.008623537711230277	0.2296008395068915	0.09003816259051289	-0.140275794646618	0.007309038628147069	0.08049174966664621	-0.1088094225342124	1.080930740650188	0.2468512452234467	-1.080930740650188	-0.2468512452234467	-0.2987852507839139	-0.06575693508109069	0.01952488048282071	-0.08249693022189583	-0.1101651156493582	-0.04645439404978249	-0.1480021558871647	0.06564294102663039	0.5550201250165165	0.7307610986217201	0.129383510093471	0.007632708534867275	0.3550496883499992	0.09485047101468261	-0.1248684272261637	0.09540416740222742	0.29959977745657	1.348671761593042	0.1990684825265891	0.02537816987616138	3.631704293619836	0.5411276712109019	0.9489403516805789	-2.09060061747482	0.07721508700560187	-0.2691556173504775	0.04323434984369866	-0.1382302239823273	-0.4356943255117389	2.103746658736916	-1.162309831459079	-2.103746658736916	1.162309831459079	1.320723368184858	-0.2155904588884743	-0.08752055006816756	-1.412148717413422	0.3580480737425025	0.005919036907779116	3.205890040317587	0.8886704221309369	0.9237058785653061	-1.620803194611708	-1.361555817405676	0.08574899252942918	-3.720789498300903	-0.1753653890448714	0.001015886212901211	0.01180834901353757	0.001006891249624754	0.01410081668213497	0.001062486853472097	0.00385147160217159	0.001039602896527798	0.005056884159160525	0.00101861662796269	0.04050310098293976	0.1712535710715832	0.1705988978550913	0.2303583946985461	0.2287939061097847	0.01818053374441857	0.02230248255149448	0.0160464945662316	0.03935957353723506	0.001345725994683635	0.0190873806274671	0.01261639075711666	0.08579989588816681	0.001141175756351462	0.0546514029700151	0.001004041428435165	0.09627396960842158	0.001001342610038999	0.01635204187493465	0.004247624692576755	0.01014914061011149	0.1182170018390098	0.1189092417019416	0.4423102197041951	0.4221321523862364	0.001017173069247812	0.01611268574171443	0.03062701141689422	0.04626621238981016	0.001016242876298661	0.008840849897833727	0.001041491099584993	0.002706167820058719	0.001037146519274076	0.008794245197069721	0.001064451221026355	0.01315314819907558	0.001037264000472185	0.07904950704519438	0.1017958907576236	0.09479605475380884	0.001048485690461168	0.02044097064475963	0.001044869075140361	0.01647950655632952	0.001012375707923452	0.01831677434600684	0.001016951951710324	0.001907848704994364	0.001124358405398128	0.01871844793142888	0.1163608604384138	0.1337002669577252	0.00102220745021682	0.03516463594265661	0.001086432134096818	0.005568172643254357	0.001073166410827742	0.007933789962055272	0.001001461305539263	0.03939228999720495	0.324055417488698	0.3335706805972041	0.2402424944800405	0.1994732485573199	0.0198091179276759	0.1194048255085688	0.001005506296924188	0.02988067434700008	0.09621715954631924	0.07305649441301823	0.1000867249825705	0.07693381189311779	0.1018043184195682	0.08397177238223706	0.09353305706618843	0.08700295628945023	0.1183954521286037	0.09843938740863051	0.00476277485522577	0.008636296821136692	0.04190705992791916	0.02039234795075305	0.1917069195601497	0.1406963863525944	0.2189188404923093	0.1720926782262683	0.1456410210247074	0.1193953788350729	0.006800918692962574	0.01350316754078335	0.001027432408590181	0.02904319196068226	0.1106602094061094	0.1191066804598425	0.001164866434828429	0.07226547539465425	0.001138525092708281	0.04733432018314675	0.001813356167630604	0.01295687827610425	0.001544422365386594	0.002333583963185178	0.001001823092726693	0.007942963387737889	0.001004642206709899	0.0129714706061031	0.001032151903083727	0.01472879693049164	0.1201603264090411	0.1026807188866444	0.0818183105461015	0.08040579465395778	0.08002243253645407	0.1077935951418893	0.04561417057963687	0.05020745736858327	0.04691461390308751	0.05025542583529274	0.06790636131075241	0.07453279636483751	0.01566133284583694	0.09222760591744718	0.2643970457709448	0.172250534620302	0.00110265211928994	0.01457354335604259	0.07942322059542971	0.03324388607687048	0.03628596970741841	0.05178622545242362	0.007687090774631079	0.01686350618877775	0.001076621103739288	0.01927459283590291	0.001045186959926489	0.1707435430920175	0.09191080698511529	0.106329342715582	0.04056956501531916	0.01003597684667944	0.06119087981593035	0.04967470146962995	0.001227485579921908	0.02010166421623787	0.08142114518540698	0.09877926077132496	0.1859976502553731	0.1329834113179344	0.0010111400719799	0.07266308814600944	0.05042775333741535	0.09448603436041199	0.001002996170396571	0.02092342416785403	0.001001102069091879	0.02345986706341227	0.001002346402313228	0.03102094893978801	0.01527908459091631	-0.006855938033337811	-0.01461060172902661	0.01253929737157336	-0.02832921360953918	-0.04792985987257277	-0.01746839633974075	-0.00865228847697644	0.001007084848512887	0.001005420146004143	0.001001910613695313	0.001004895088226072	0.00101996361568575	0.1648376241146446	0.2149781697963324	0.01020797190359292	0.02377791410933938	0.001102693597199127	0.007018108275233742	0.001092702174949148	0.001004540960470519	0.001001473015794216	0.001003628049773101	0.08587402775332439	0.4510010607133737	0.00101359135733147	0.05144254378223475	0.001021684817464152	0.001035340892175862	0.001033251747983222	0.001016079604663316	0.001015491388020443	0.09354890458066337	0.001005408896710762	0.001050446521458023	0.001014803469189483	0.001009499285541151	0.001239659362734923	0.1211202716426622	0.001024769992448414	0.001009345991792967	0.001020983156662162	0.001001645846712903	0.3755398468478114	0.213893777282669	0.01503093824102666	0.001003669384407554	0.08232795302029944	0.08530667746098439	0.08762067296477737	0.08723725398419277	0.1052723669620189	0.009323428265319546	0.05421321922601515	0.1921166756946003	0.2412907175113826	0.1869076906172528	0.001090093402883401	0.001041161450274443	0.09546142863084366	0.001073411800335281	0.001012783910063295	0.001003469765887686	0.001004003386010738	0.001002186445781258	0.001004655562315764	0.001013574081128007	0.1193446300500124	0.06115061334381885	0.05807456248590045	0.0572415394311628	0.04863504944192596	0.07252802085582967	0.01124883462560299	0.2674778594240911	0.001080213981712039	0.0708129578848242	0.03106988772709057	0.01586249614732865	0.001140011863372895	0.001044713348320761	0.08302275370423245	0.04958019992621895	0.07044487085774943	0.001000351521559468	0.04521467527683966	0.2122136050673145	0.001010799362715993	0.05840879931048683	0.001003385949518295	0.001001255723968694	0.001002670954542677	0.01747613854792018	-0.008795737054090393	-0.01392324829211377	0.01375620415197482	-0.02635509574922043	-0.04533786843744787	-0.01721975563157523	-0.008251275190784314	-6.555572483020572	-5.410151168081243	-0.0183057062610623	0.03899829398845368	-0.02936727786991643	0.00290430550415457	0.06940077121426058	-0.351061369599364	-0.4947139398750753	-0.4293815535031072	0.5483481436869699	-0.008550959037053073	-0.1272470304654827	0.01957383021324937	0.4193826328920826	0.08908282270260702	-0.1878404752985107	-1.539650060913042	-0.3840978562888255	0.001177948648199762	1.373838984441699	0.03135593983709948	-0.00772523074197955	-0.0001567172225215605	0.04138602810399674	0.09893492372594771	-0.3246139025614156	-0.1718601696589722	0.06395403746713089	0.02481671348384347	0.08215289716604876	0.01322686796878887	0.02221533062287765	0.04828912466469461	-0.00162222926359333	-0.0126111674926739	0.1065752946467261	2.156382857371733	-0.771183882051179	-0.06362573928492	-0.0640604591809453	-0.6684194926406339	-0.6920731197587355	-0.6919590091734008	-0.4167482976633243	-0.6190441073674096	0.2038829892754399	0.4906575229527888	0.8229780785187855	-0.3793358124990154	0.9588659478448874	-0.337613575449264	-0.02202301276024024	-0.696720343418573	0.1406159995597934	0.1029850106018327	0.04846136556362794	0.03782101919275307	0.03095748458648178	0.09933060135713606	0.1877823066412589	0.1732026972662551	-1.003646780003604	-1.476398711043644	0.4729707037767584	-0.02110009218117202	0.05329749656590343	-0.1834045635054837	0.07333168483924356	0.1342562684583354	-0.1921115701703117	-0.3429628315135407	0.6355319655131231	0.006920449880940979	-0.2292625714027242	-0.3646793233334821	0.224715240402946	0.5744336470745491	0.2829544996629694	-1.976852175138585	0.2566546409964281	0.4793013825099922	0.3789637972001907	0.04090890839167244	0.0460203448381508	0.06769333399548701	1.179969596000861e-15	-1.060965886507354e-15
0.19	0.0001140816397372207	-0.0625132752968065	0.08099651340186846	0.470078810399904	0.931027516949035	0.006998796548620028	0.1343003744502882	-0.09399017681830121	0.01641036566325331	0.2086470351699527	0.09048334285691749	-0.142304778588429	0.007629502449397902	0.0785691850882974	-0.1124368715862112	1.098298304605644	0.2345426426372328	-1.098298304605643	-0.2345426426372332	-0.2852976542998676	-0.06792791102114004	0.01867290312275931	-0.09668895320077965	-0.1066122113154152	-0.04634768057400838	-0.1164010130092072	0.0740126157610454	0.5646035806791314	0.714922461081979	0.1167189735138232	0.00851838858574974	0.3194488547926897	0.09324473398119737	-0.1630474208453494	0.1880395612953613	0.1750543826488227	1.329903138790562	0.1869119138993173	0.02974479735469069	3.56262980965596	0.6267469427925018	0.6087370594694079	-2.097209051304401	0.01279967978669966	-0.1292132592054943	0.02026489623270573	-0.2436293221336204	-0.285885204396033	1.374122846453349	-1.291664503811997	-1.374122846453348	1.291664503811996	1.376508452377274	-0.2197772598171988	-0.08302554998712622	-1.423222369001065	0.3533229218457496	0.01628026222449406	3.111659027463868	0.7881527307726419	0.9932933242965334	-1.550663933961254	-1.150238801912704	0.08550115257902567	-3.388541516864976	-0.1451835846818426	0.001011764231430417	0.01220054461407029	0.00100626114197928	0.01473796573822169	0.00103280754537431	0.003848701066018762	0.001022634149268243	0.004970934514305878	0.001019550557981755	0.04124540305411786	0.1689710761202448	0.1679131960437925	0.2242959122635102	0.2243124194348402	0.01363459239118662	0.01848017469856193	0.01997839698191604	0.0437626754564715	0.001225687298167505	0.01895634932155583	0.009400622108263115	0.0846904226588223	0.00111452741204613	0.0548370180694786	0.001004396712436469	0.1005352284418875	0.001001434748033216	0.01725696160611863	0.002665512947761841	0.008760601606058308	0.0996711271517718	0.1026396349850885	0.4430275494918343	0.4167523269277227	0.001015433283106	0.01623936874096017	0.04417225604872509	0.06048389620230942	0.001028175639196845	0.009036471365930806	0.001037730047778094	0.002825903372170033	0.001035208221660746	0.008936008317588671	0.001042583541739138	0.01324142884887477	0.001027718853082306	0.07967173057393027	0.09839930102664847	0.09213271947312765	0.001027292630024361	0.01884665575156428	0.001048480311852071	0.01699871285542922	0.00101628544806063	0.01858523965574978	0.00101330957077963	0.001886184997570312	0.001563151869980339	0.01918633459637003	0.1191374932947693	0.1339655329795467	0.001024891023734883	0.03567295129463367	0.001048669442425089	0.005442227456264103	0.001047760411024893	0.007836988223738106	0.001001579303579244	0.04041645112209349	0.3434011414771226	0.3536305309245243	0.2294479162089796	0.1920812998845492	0.0167591788691526	0.1187832266955997	0.001004546678144941	0.02924580256706262	0.08854239991615494	0.06640877132627489	0.09199653233901098	0.07005464374859001	0.09400897115357623	0.07707004538261734	0.0908229743661383	0.0835330635366148	0.1123505625526323	0.09289888159638426	0.008953823502699935	0.01168862846102386	0.04877063423110354	0.02540024008714745	0.1906915946418143	0.1485318818091325	0.2287222906874557	0.1712591757312205	0.1646788440779634	0.1299301445916418	0.004017734041391963	0.01102403717354637	0.001046983498289319	0.02881921417182433	0.1030327077690696	0.1123753746972509	0.001121707495284295	0.07349458315218228	0.00107735232332891	0.04829470741070545	0.001416886096330531	0.0134887728402179	0.001279621101453845	0.00259624835496749	0.001002119457426794	0.008288539608230203	0.001004636374464016	0.01385024380066027	0.001022903993862624	0.01540250676401414	0.1190657280009949	0.1041799111084691	0.0713250143570575	0.07119375568916778	0.0662416481283533	0.09202800053183713	0.05099326132364221	0.05336354891453002	0.04799587839402691	0.05022807920277431	0.0681766535889896	0.07543097254844651	0.01332652289930101	0.0911794992198075	0.2656695505808522	0.1752040487912207	0.001085161824085093	0.01591131533022727	0.07509710781905006	0.03169298731212829	0.03320480705122451	0.04853453820882638	0.01168978566788315	0.02136057219191848	0.001309451451709564	0.01949989228218193	0.001044689198170422	0.1675971863814786	0.08661113656544035	0.1023800642288585	0.04621043447310252	0.01261523721239007	0.06557202798414818	0.05491571541063119	0.001116221542139048	0.02215601591193562	0.06232007761056967	0.07940884175300066	0.1968696492823822	0.1362095496763138	0.001011262563381639	0.07721825066719538	0.05120091036865849	0.09490295516676549	0.001003304823586923	0.0212209154838028	0.001001220665200604	0.02380247347461704	0.001002595988023768	0.03153690718051384	0.01807701829981843	-0.008461762672027726	-0.01432101510912564	0.01410725383306999	-0.02504100268524472	-0.044860315075902	-0.01724064352169313	-0.008190186241648936	0.001007804003040327	0.001005762131308986	0.001001919753225993	0.001005039354287336	0.001020995425021711	0.1656715094339623	0.2122262998011219	0.007315416737599161	0.02477646648367094	0.001098884780229052	0.005007283108998334	0.001081773425617154	0.001004957231943919	0.001001579382340814	0.001002820076271701	0.06220838998061314	0.438869246751282	0.001013649107637969	0.06750043202147732	0.001056594088110818	0.001032524856680762	0.001033139299379966	0.001022988185885523	0.001019724330497069	0.09374862877486356	0.001005086960791541	0.00105375567507116	0.001025050941850249	0.001009535418163579	0.002681043182265872	0.1249578639489869	0.00103014943906517	0.001009373326828607	0.001021596035923012	0.001001749696046538	0.3887217439308404	0.2066101807053196	0.01198646203572918	0.0010034453324497	0.07429758075477863	0.07691084550832175	0.07933147356088287	0.08700205776752515	0.1021512968134685	0.01687615196436149	0.05945274003012912	0.1862312575557522	0.2501936964390163	0.2011220707018034	0.001055656011085518	0.001089475545979917	0.08938340118259812	0.001079609590444701	0.001014410744195358	0.001003148640442379	0.001003268733769928	0.001002632145483814	0.001004608935134607	0.001013029371843365	0.1158336109033861	0.05434931808505893	0.03980462409142149	0.05776241496279152	0.04988351894066941	0.06506359253426468	0.01037464762765869	0.268560504732661	0.00105573476763243	0.06816544493628847	0.0283604873091973	0.01608041123670802	0.001900470332730068	0.001043712327138182	0.07627683589762252	0.05586796018404186	0.07171495259150562	0.001000357383247908	0.03075203682862695	0.217580694963127	0.001011889804550785	0.0467462493027426	0.001003829160943713	0.001001418844693041	0.001003012056606716	0.0213556558102225	-0.009800407805258714	-0.01434964194281926	0.01595605003940579	-0.02070151730973708	-0.04140872758999368	-0.01702960101602983	-0.007679212846998159	-6.156791165744081	-5.629392790908446	0.06875773396453468	0.07724253096740318	0.01478052417037234	-0.01421499888534955	0.07801221951044469	-0.1957118548825628	-0.4046936895468921	-0.3428419869385503	0.3477521224882814	-0.01424249406167271	-0.09633295662872153	0.01795496824911804	0.4321902393976061	0.09194492837172692	-0.09960309063464939	-1.715698228050998	-0.6831445823987542	0.01897422605220078	1.46530881744381	0.01509060452808606	0.02348937690364881	0.02162328658082896	-0.008829304329695786	0.04069155664692658	-0.2117448470178285	-0.1467980381204628	0.04649331846199648	0.02794058728548645	-0.04236872439209943	0.07609683651885339	0.03622479333566832	0.05218027900215586	-0.01792157199716158	-0.007778511326354655	0.09823180421203853	1.857233550673335	-0.7072717503238831	-0.06122452594799779	-0.05690367800158582	-0.6593796575053282	-0.6818322100691691	-0.6871224526886811	-0.2865936305699098	-0.4953995631564161	0.3861993305984958	0.5129594343533567	0.7319025256972982	0.1739192320381447	1.115484619228249	-0.1732291162952111	-0.02279568757233052	-0.6464899252465505	0.1084003310164607	0.09013551145364952	0.06379487107347474	0.02109092261273591	0.03627186628288794	0.08328493965456396	0.008318209788119863	0.1224361953994333	-0.8461414517155775	-1.668888337254201	0.1740660529389075	0.009938071620215996	0.08396603694184977	-0.04365780202849827	0.4766608880156704	0.1337735980888114	-0.1201372216760351	-0.3113619482657354	0.3010643274813575	0.0367365746153693	-0.3899263169026426	-0.4277391805902791	0.2929420397742235	0.4744600156000854	0.1689963405362012	-1.883732240704236	0.3558863145795854	0.4330918732800798	-0.2609077725214347	0.01934498030950201	0.02328029435666438	0.03683013897815355	2.453590137118432e-15	-2.733419297207232e-16
0.2	-0.001687621510840275	-0.06020031789770416	0.08201862615630916	0.4832913936673544	0.9328218551304994	0.007321459785304554	0.1694940316545096	-0.08737615239573528	0.02080451531552396	0.1877156824529954	0.09031373045649196	-0.1427115015946029	0.007702466188492412	0.07567223061514895	-0.1144489210123077	1.108500331861236	0.2211728787866363	-1.108500331861235	-0.2211728787866364	-0.2712608312613117	-0.07017593089132988	0.01786135692223631	-0.1109007074146721	-0.1030828546364846	-0.04611165672573289	-0.08582256549408851	0.08146375976249283	0.5748921529092899	0.6996730275300391	0.1068009879874395	0.009225014285090477	0.2874955719386216	0.09195876798045199	-0.1965065682319826	0.2733273111909121	0.02514000431874932	1.312909314441795	0.1713957978175208	0.03492313501321458	3.472610892287631	0.6927962871901936	0.2704046917300348	-2.086110293478573	-0.04574344636089644	0.05529656977683708	-0.006265666670912317	-0.3331082029325486	-0.1126144003322454	0.6706393187640559	-1.37454208433561	-0.6706393187640558	1.37454208433561	1.430568679086806	-0.2309992449166288	-0.07943431815960368	-1.416094964415111	0.3533385427399812	0.03178111140828301	3.001350967749827	0.7049642755374061	1.064729192074034	-1.502962397051525	-0.812245606752909	0.04993812222104273	-2.991279357652614	-0.1114111824968979	0.001010063974842059	0.01262376184470818	0.001006117323061777	0.01542188757621564	0.001017977716416053	0.003866429156183791	0.001014225455966213	0.004890168893250497	0.00102053344937858	0.04204239690291802	0.1678915967392679	0.1664920035129966	0.2194102286423621	0.2206378264301858	0.009861235458402003	0.01529040341557379	0.02247082890104678	0.04662421363354699	0.001163744900834929	0.01887078690790215	0.006760395783423902	0.0838395299310848	0.001095739955862125	0.05501861790639039	0.001004782505266592	0.1049041965083031	0.001001534003908567	0.01819181653911959	0.001867963393961115	0.007962363494960665	0.07839895509060901	0.08456673822904824	0.4397245464481017	0.4086437137985685	0.001014592693525441	0.01638848175976862	0.05855571987165582	0.07548460952639539	0.001051601295792995	0.009289107003297745	0.001034441686115992	0.003012296072902647	0.001034183247456152	0.009088989833760355	0.001035109403594086	0.01327457398876921	0.001025065758683845	0.080166973670647	0.09651673575359965	0.09048732394459026	0.001016539207554949	0.01750910529954841	0.001051940418411823	0.01754149484777958	0.001023365517648934	0.01885687086820757	0.001011507319540841	0.001942812502299909	0.002501989817592459	0.02015531210935329	0.1223403663381267	0.134532501216325	0.001028923137724422	0.03618436818814037	0.001029807386938248	0.005322645926062188	0.001035368278596545	0.007757633112420747	0.001001690223640273	0.04135642355906729	0.3604630622473139	0.3707482784622903	0.2198234333772187	0.185326495594424	0.01369459396839372	0.1181697249368275	0.001003955026330901	0.02886280516306843	0.08062487542259195	0.05990381060696513	0.08367709019401351	0.06333573367328496	0.0859112109759836	0.07025460208969965	0.08916687967261276	0.0810838161247311	0.1074784492548796	0.08840454598401136	0.01475633178874993	0.01595260327104191	0.05481556007460388	0.03069230723836673	0.1878293924931538	0.1550900671247092	0.2381070958587299	0.1747967412380063	0.1814371352713497	0.1410530195348256	0.002589475349244182	0.009738252848900624	0.001080920789978311	0.02858681535799019	0.09598031216912983	0.1062378996319754	0.001103230767425036	0.07449737759639159	0.001047584777536092	0.04915789194309263	0.001218182499524166	0.01435032217386226	0.001146737854983391	0.002882983684420235	0.001002490527342473	0.008630682848805384	0.00100461013449006	0.01477438744120603	0.001018009582876774	0.01612233212076881	0.1169704032046438	0.1050454517606488	0.06230747427289094	0.06333535684441841	0.05011334714959153	0.07457246587105708	0.05411133390834488	0.05400514737788589	0.0491519081806551	0.05034033338654907	0.06499733784301412	0.0753646830393937	0.01169672890060241	0.0910056293567561	0.2668739339950927	0.1809695471540397	0.001064175156370754	0.01725852475202999	0.07148310022694492	0.03079976086539048	0.03028271113359478	0.04547923986592487	0.01381272651741898	0.02362845458574353	0.001805803503961136	0.01998126705367608	0.00104393969927032	0.1631466658300166	0.08064037417288623	0.09772330297219094	0.05209416576864562	0.01593092178286492	0.0685382543502898	0.05917771927111946	0.001060588733337473	0.02430320104815451	0.0447438171653609	0.06137460371368095	0.2055586941505202	0.1394474032875301	0.00101186926684027	0.08135214064266799	0.04626131574562252	0.08996131617814238	0.001003680789692421	0.02132543628427187	0.001001361534931653	0.02394106008962328	0.001002891354970552	0.03178418821592125	0.02159600771098752	-0.009666818052369902	-0.01450874866962815	0.01609646991185622	-0.02017588008415749	-0.04121770624537563	-0.01703795617198102	-0.007654777267349029	0.001008523157567752	0.001006104116613824	0.00100192889275691	0.001005183620348664	0.00102202723435756	0.16650539475328	0.2094744298059114	0.004422861571607957	0.02577501885800244	0.001095075963258989	0.002996457942765117	0.001070844676285117	0.001005373503417329	0.001001685748887474	0.001002012102770041	0.03854275220790183	0.4267374327891892	0.001013706857944464	0.08355832026071981	0.001091503358757629	0.001029708821185732	0.001033026850776709	0.001029896767107838	0.001023957272973725	0.09394835296906374	0.001004765024873988	0.00105706482868449	0.001035298414511432	0.001009571550785955	0.004122427001796743	0.1287954562553117	0.001035528885681974	0.001009400661864155	0.001022208915183857	0.001001853545380142	0.401903641013878	0.1993265841279702	0.008941985830431659	0.001003221280491582	0.06626720848925781	0.06851501355565903	0.07104227415698831	0.08676686155085753	0.09903022666491809	0.02442887566340341	0.06469226083424301	0.1803458394169042	0.2590966753666501	0.2153364507863541	0.001021218619287683	0.001137789641685192	0.08330537373435257	0.001085807380554053	0.00101603757832743	0.001002827514996973	0.001002534081529133	0.001003077845186075	0.001004562307953338	0.001012484662558652	0.1123225917567597	0.04754802282629907	0.02153468569694199	0.05828329049442025	0.05113198843941287	0.0575991642126998	0.009500460629714456	0.269643150041231	0.001031255553552727	0.06551793198775276	0.02565108689130416	0.01629832632608751	0.002660928802090928	0.001042711305955638	0.06953091809101267	0.06215572044186469	0.07298503432526177	0.001000363244936543	0.01628939838041423	0.2229477848589395	0.001012980246385584	0.03508369929499849	0.001004272372369153	0.001001581965417499	0.001003353158670802	0.02523517307252478	-0.01080507855642703	-0.01477603559352552	0.01815589592683677	-0.01504793887025374	-0.0374795867425395	-0.01683944640048443	-0.00710715050321203	-5.773463276099582	-5.70346110176026	-0.01210138024591863	0.04835285036611077	-0.02526755260791768	0.003941110264233568	0.08033912673734532	-0.09815951349879516	-0.3333352058170513	-0.3028742395193229	0.2400353952533281	0.0005428194142020757	-0.07553093014427267	0.01877077770281654	0.4409244794819761	0.09506986306596332	-0.06978029670815954	-1.900308068751007	-0.9298553904162007	0.005663952559251226	1.530444886758491	0.04275877368974178	0.005606198980618265	0.002086961906406905	0.03035892612283141	0.07353883732209383	-0.121025952132692	-0.120507281422415	0.06866917611966804	0.02544989403461726	0.09781113959401888	0.1134450393334757	0.0825557736145396	0.04890943297181358	-0.0003494979053810782	-0.009121842092219376	0.08973755706384039	1.567962299461045	-0.6437550055220369	-0.06200632844555126	-0.0136855839921815	-0.63986701915398	-0.6600215059144642	-0.6747022678330868	-0.2126192294727353	-0.4098100673926653	0.4462116233021934	0.5474925259179269	0.5675160503263882	0.4948777878677431	1.076487785167878	-0.09894436693461306	-0.02370721775815213	-0.5779542039553439	0.09535333689543224	0.08354447156731895	0.1143923194698467	0.04263520672682677	0.03027088860220805	0.1084046905554906	0.1970054112893742	0.04647238333736186	-0.7329187559959629	-1.814386721189498	-0.02992791274160887	0.006820071077210984	-0.13959564196648	-0.00855719658788251	0.6357285232193637	0.1361437579827047	-0.06057710656957935	-0.3036850513729241	0.1896952436512212	0.05813551698991064	-0.490095339586897	-0.5061758773227264	0.3720000813557621	0.3786316309719548	0.3015211877672299	-1.709615979337495	0.2589976915638987	0.3950468733672619	-0.6927481617952957	0.002314805295665441	0.005216385598495825	0.01395789293186748	5.126410276946303e-15	1.808873065840202e-15
0.21	-0.003836929696417304	-0.05710174020526124	0.08149687353873335	0.4963414868861428	0.9344409937944713	0.007692796518074967	0.2037548353839107	-0.08019302501789949	0.02196038922847767	0.1670255109983359	0.08959388303286867	-0.1411125563562687	0.007548888866730473	0.07198909103699308	-0.1147011639830009	1.111838082932558	0.2072036809716154	-1.111838082932558	-0.2072036809716158	-0.2566962648161871	-0.07257604825143765	0.01707943982750304	-0.1249708677947787	-0.09952754160042321	-0.04570094249951685	-0.05644064910610533	0.08816033386984067	0.5859156833704371	0.6848438228614683	0.100555889150793	0.009366135934687056	0.2591305427958543	0.09104094989116102	-0.2346323718973261	0.3415598383748558	-0.1259298447103775	1.29734001178371	0.1516868945964108	0.038868312782058	3.38105753922793	0.7401118867361741	-0.02737965555435754	-2.047192215980771	-0.09522494631242959	0.2645019920812693	-0.02150297675445978	-0.3973008934872581	0.05756538757194109	0.003926344898620275	-1.413128276094977	-0.003926344898619134	1.413128276094976	1.48109666442171	-0.2504941845991965	-0.07723587033695474	-1.401935634175414	0.3577219981030459	0.05089618707269785	2.866739484906248	0.6376038847627499	1.14066021234865	-1.448756827862371	-0.4415799443304003	-0.02738940288937602	-2.677119789031628	-0.07156167493005759	0.001009521786739011	0.01305188545497136	0.001006318530100625	0.01612095223356636	0.00101014959728338	0.00389055388968305	0.001009764782158122	0.004834000794499876	0.001022359010160554	0.04286916321793402	0.1681889308872851	0.16591930461321	0.2154197954680892	0.217580070404353	0.007299125020560683	0.01311023472288874	0.02251035289626853	0.04712373598508817	0.001126698946962367	0.01883204098737893	0.004856114796572684	0.08329601236384131	0.001086627837380287	0.05521872730193776	0.001005226486653107	0.1093512863340515	0.001001646159437168	0.01915132648427987	0.001444069105005463	0.007454654040005574	0.05656003685755309	0.06597901491049447	0.4335753065351682	0.399323942756491	0.001014193875284978	0.01654935395633943	0.07348607126156459	0.0909106210357226	0.003719696963594228	0.01202750206703608	0.00103154321225212	0.003241575107019487	0.001033796191621997	0.009244046607023887	0.001032471777568235	0.01329817955718736	0.001024465729010231	0.08055797904607676	0.09546805617301178	0.0893845050544442	0.001010687014533076	0.01646182882770211	0.001060449680502607	0.01811709215906817	0.001159987120744411	0.01925491278433912	0.001010408526836109	0.002093586680129785	0.003115718282252024	0.02079914926976642	0.1261054325743551	0.135606797963599	0.001035185211789748	0.03669087538808347	0.001019536177995379	0.005231341947970968	0.001028224618027093	0.007688499509653008	0.001001797885174732	0.04223083796624263	0.3757050021798958	0.3851189027811522	0.2108888782379231	0.1791254978087806	0.01143432597720717	0.1178838530066543	0.001003553894822741	0.02876696335791605	0.07265136111750004	0.05364660366817326	0.07529083803041228	0.05686807302702666	0.07769368874606306	0.06362113446392352	0.0883188300154773	0.0793194906601723	0.1036780268877897	0.08467491988414165	0.02019415068853488	0.01997969691121026	0.0592893418410349	0.03596752244805244	0.1830956426706216	0.159708607830374	0.2471339613570504	0.1809232963845691	0.196342504362721	0.1517103385494125	0.001822369819352611	0.009029307044211487	0.00112125129720607	0.02836328251162156	0.08957596712483362	0.1006503402830332	0.001096720478660693	0.075244892561889	0.001032824670134503	0.04989049021333433	0.001112634195644301	0.01549314509704836	0.001075995199353387	0.003219402699835155	0.001002819332780983	0.008972888526576642	0.001004565715341213	0.01576010741022719	0.001015347652579796	0.01693549284304055	0.113773234247642	0.1050354156979259	0.05506994600316091	0.05685740339111548	0.03459084171501939	0.05816205080868326	0.05406891814008087	0.05212567384915585	0.05015149239511718	0.05037506085415443	0.06080149643653753	0.07370766331989376	0.009689491788790472	0.09110724288168562	0.2706260534200434	0.1888321009895059	0.001046282113186041	0.01864308463270255	0.06861272607025067	0.03054429686393519	0.02756694034134876	0.04264083168795195	0.01319386725995816	0.02303077450054809	0.002088755742810961	0.02024777292037888	0.001044091018020164	0.1576065313896476	0.07436226571488802	0.09258832957799464	0.0573936368573246	0.01996616917897567	0.06971542186748428	0.06212610883398036	0.001031084239222356	0.02669355720325821	0.02994191778619466	0.04576122305432512	0.2134123030438471	0.1418258599657634	0.001012755503376861	0.08490000385610974	0.03698152442956312	0.08152649469658185	0.001004122707016471	0.02124346452970884	0.001001522770359072	0.02388353442911227	0.001003228140037428	0.03177281951685748	0.02365492063123802	-0.01067333671102147	-0.01431385915994112	0.01769838099126176	-0.0158535127612997	-0.03716612047623764	-0.0154740484634954	-0.005425075409559408	0.001009325045613888	0.001006886499895085	0.001002065154630382	0.001005070795510141	0.001026147184093862	0.1705655542707355	0.2075149465859937	0.004668968448599999	0.01980576289457162	0.001082244880711875	0.002704280517210222	0.001082470099712966	0.001005955069927659	0.001001828132564321	0.00100161926465224	0.01977905953479507	0.413824571869449	0.00101383970110765	0.1003043288087349	0.01109909712181619	0.001027526168516343	0.0010337034351609	0.001029582531178447	0.001023743068726333	0.09408011593263035	0.001004453963413691	0.001079664694859733	0.001528054213000408	0.001009005643661634	0.003449882071884708	0.1341455084105259	0.00104692628906261	0.001008377239128256	0.001019588706656627	0.00100195762755499	0.4126610257742455	0.1917194106873619	0.009014041393253312	0.001003064668535716	0.05860039618487031	0.06040880159218123	0.06299791774236797	0.0875144660574176	0.09767035901038199	0.02767931037674437	0.06500489740742994	0.1707308676023233	0.2674075328913522	0.2263123604957607	0.001019505790932229	0.001184768901907151	0.07861018080647794	0.001093442012015258	0.001018667139370148	0.001002633463160185	0.001002182460234752	0.001003232301402515	0.001004483260894507	0.001012655687558226	0.106390357308507	0.04464809599148393	0.01128625355200127	0.05034187217269059	0.05157680129553701	0.05365607737559863	0.005852927340406108	0.2848258179350085	0.001024613440675653	0.06436684956672396	0.02343553818380073	0.009306744008653179	0.002149812785474238	0.001045549136552297	0.06309808220785743	0.06549719255622982	0.06971793568833791	0.001000383876469631	0.009234923132436646	0.230514079791888	0.001014268025782658	0.0180866853356083	0.001004845080400529	0.001001782445847857	0.00100376938657611	0.02444963159845149	-0.01157446189346584	-0.01374922850337491	0.01893428012218601	-0.01217560455126028	-0.03286376169403349	-0.01281782240556216	-0.001849713476833986	-5.410583000932665	-5.639707914607543	0.07036288911499697	0.08103779357534144	0.01637289623648091	-0.01032599347284235	0.08409057558581773	-0.01771245558380061	-0.2815459674305092	-0.1461858896875794	-0.1223681304735623	-0.005855253174178779	-0.03447528644698124	0.02157472587560816	0.4482205205129248	0.09698405909255822	-0.03688084847337042	-1.821241371369374	-0.9182649445683068	0.02153512475905344	1.554577955046624	0.4780609729131768	0.03227477531737315	0.02218639146341097	-0.01379881993532907	0.0161965317443805	-0.1011034595478008	-0.08928379539209044	0.0522261501145985	0.0512915680465398	-0.02541574441226382	0.02378133707567674	0.132874187915567	0.05122549788940915	-0.01347095953457167	-0.005589574176347983	0.08536556305425498	1.315577591929061	-0.6011377188661814	0.002856729370613801	-0.0007456932627487387	-0.6117447497733928	-0.6338336820219532	-0.6523655303039961	-0.1437933369865435	-0.3375096156232207	0.3614659455464137	0.5065508992476118	0.3499970006981324	0.7199672414730273	1.057802225086495	-0.04853087422584663	-0.02070653015501152	-0.5362002305926169	0.05785294832477003	0.06457479236322328	0.1188581050379022	0.02848829414309467	0.03633245752514993	0.09508591111782851	0.02451309296606407	-0.05051023493740153	-0.5676383801509485	-1.480301353837856	-0.3282891312770746	-0.001768859819978345	-0.1876260112222933	0.02028885057633774	0.9453422679183028	0.1416855364246069	0.008703800403462952	-0.2677460360942126	-0.2622011786752774	0.001118084190816775	-0.6095092429788062	-0.5245717384835666	0.4368311797829859	0.2115190472862795	0.2071741406044291	-1.401894772801826	0.2325860782197933	0.3178661191159796	-0.9857739016910061	-0.01791652611947595	-0.01593037479006665	-0.01486289589443383	1.310498013357159e-15	-3.310261663192754e-15
0.22	-0.006405815009048591	-0.0534656889086286	0.07957124292457701	0.509242807552385	0.935840692214852	0.008089308065729479	0.2371453361517721	-0.07264826069383609	0.02049392727613398	0.1468664737628528	0.08846925337128914	-0.1374212714691514	0.007331343071106168	0.06785058912972108	-0.1133896216333114	1.10871916774717	0.1930336973162043	-1.10871916774717	-0.1930336973162045	-0.2416638568832172	-0.07521521373323652	0.01631090412451833	-0.1390193905496111	-0.09592845600176163	-0.04508304391954049	-0.02865363229477486	0.09428090423435775	0.5977190234000743	0.6709803251487577	0.09787327342575032	0.008563714015554051	0.2340453097953743	0.09053934969047457	-0.2804219936429483	0.3808220320287123	-0.2556355949974065	1.283154803932554	0.1275077490997659	0.03995809799003475	3.29855029997963	0.7651236764355807	-0.2540624813294686	-1.979883449643454	-0.1266998939526515	0.4737644995333467	-0.0190593615271743	-0.4241806687469877	0.2001426637437053	-0.6206939325782083	-1.414699252413656	0.6206939325782083	1.414699252413656	1.524136976656749	-0.278808869255116	-0.07675803980534668	-1.411767439359029	0.3620930552599789	0.07321798216134895	2.682371052419322	0.5897635269712426	1.220691105772145	-1.309821005879961	-0.09974898443216834	-0.1387705915248858	-2.335320129195139	-0.02816760477600033	0.001009651967669013	0.01348375536328064	0.001006810470196892	0.01683419769711235	0.001006305531650807	0.00391949501947179	0.001007479072900304	0.004780623754626678	0.001025332292007741	0.04370573720102339	0.1699443446688403	0.1661111106188153	0.2121633266778855	0.2149403077199567	0.006114741266554826	0.0121061578083892	0.01965397499931014	0.04453210691349558	0.001101761381533657	0.01880241685130989	0.00374656938035762	0.08312397013929285	0.001087887896128706	0.05545658491328235	0.001005739294697865	0.1138631476154649	0.001001773436702629	0.02013453638350001	0.001231566694710145	0.007122361441674584	0.03534621409190811	0.0480618152734636	0.4252783709104811	0.3905950923758271	0.001014061016245812	0.01671967701501795	0.08886517858907488	0.1065725794261183	0.009998930827129552	0.0183131411386551	0.001029002795363901	0.003498294928724326	0.001033941192924436	0.00939795763735464	0.001030996355755434	0.01323537744013663	0.001024058700563722	0.08072159018514492	0.09492164450378682	0.0884339420806086	0.001007606693661765	0.01571671374280609	0.001076006747141679	0.0187015351296225	0.001474605536327824	0.01982536380630293	0.001009576305874387	0.00227930880634375	0.003087917608590385	0.02080011775496357	0.1304974623140475	0.1372013972161419	0.001044015990545964	0.03718554796339158	0.001013890885301693	0.005142033498941481	0.001023343633158549	0.007628147714596799	0.001001903756097485	0.04306813959381362	0.389355964934109	0.3972481308532244	0.2023661827553823	0.1732098778719104	0.01030992079542615	0.118187355263436	0.001003275084576365	0.02894263297332404	0.0647143800462797	0.04766550798811731	0.06691899515943357	0.05065259885915063	0.06944802892232553	0.05719980602398283	0.08815775800862942	0.07813699991405205	0.1008888398220331	0.08162646441070819	0.02452844526814991	0.02322709899827385	0.06185959978101661	0.04080333288788941	0.1764660337519945	0.1619661053365014	0.2558315660807556	0.1889867660680314	0.2095465945859663	0.162265588183295	0.001436615161233585	0.008653913759886851	0.001164903728042146	0.02817854118207768	0.08385031343880435	0.09558104372493248	0.001097284858811333	0.07572850240529923	0.001026762947786227	0.05048137998800029	0.001059760781660114	0.01682120107203184	0.001040452940013707	0.003529543523020613	0.001003060919271642	0.009320576210763244	0.00100450397352523	0.01680303782095039	0.001014102871883363	0.01779032117612825	0.1094204965478407	0.1039946342807918	0.0497279035490575	0.05188326033166861	0.02116125512871215	0.04471433754326085	0.05042027697406711	0.04779291798688789	0.05089564569785458	0.05026707054486974	0.05669129532337288	0.07169580862917149	0.006864716777987218	0.09123958534833207	0.2783534076774593	0.2000475929932939	0.001034016388619074	0.02011058184598515	0.06649500448988226	0.03095822675595718	0.02507678138368012	0.04004933010659916	0.009445899737355153	0.01932503265254867	0.001975115982575254	0.02012267731495143	0.001045586163010905	0.1511249270806034	0.06795398478200945	0.08715680946317281	0.06176596263039622	0.02470318101685975	0.06891791810573568	0.06341755553056694	0.001016347592630442	0.02905916580726191	0.01847318034964723	0.03356001585228281	0.2210978582224317	0.1444169735346659	0.001013842607377324	0.08777627002088459	0.02387809959527444	0.07041468280083342	0.001004630052233067	0.02098295836365775	0.001001703638221863	0.02363827545203524	0.001003604666373832	0.03151430503503717	0.02381753062193935	-0.01152176515526453	-0.01356435792994413	0.01875127414796317	-0.01249783410768482	-0.03273837518752098	-0.01227166323071822	-0.001176883439377463	0.001010126933659843	0.0010076688831761	0.001002201416504252	0.001004957970671846	0.001030267133830113	0.1746257137881911	0.205555463366076	0.004915075325591067	0.01383650693114083	0.001069413798164755	0.002412103091655314	0.001094095523140772	0.001006536636437997	0.001001970516241156	0.001001226426535251	0.001015366861688657	0.4009117109497091	0.001013972544270814	0.1170503373567499	0.0211066908848743	0.001025343515847044	0.001034380019545083	0.00102926829524913	0.00102352886447897	0.09421187889619698	0.001004142901953574	0.001102264561035193	0.002020810011489741	0.001008439736537325	0.002777337141970911	0.13949556056574	0.001058323692443211	0.001007353816392645	0.001016968498129547	0.001002061709729927	0.423418410534613	0.1841122372467535	0.009086096956074924	0.001002908056579926	0.05093358388048284	0.05230258962870349	0.05495356132774765	0.08826207056397761	0.09631049135584582	0.03092974509008536	0.06531753398061695	0.1611158957877424	0.2757183904160543	0.2372882702051673	0.001017792962576459	0.001231748162129299	0.0739149878786033	0.001101076643476404	0.001021296700412843	0.001002439411323277	0.001001830838940308	0.001003386757619597	0.001004404213835978	0.001012826712557853	0.1004581228602543	0.04174816915666869	0.001037821407060058	0.04240045385096102	0.05202161415166117	0.04971299053849743	0.002205394051097773	0.3000084858287861	0.001017971327798606	0.0632157671456952	0.02121998947629744	0.002315161691219017	0.001638696768857253	0.001048386967148949	0.05666524632470222	0.06883866467059499	0.06645083705141409	0.001000404508002318	0.002180447884458864	0.2380803747248363	0.001015555805179704	0.001089671376218209	0.001005417788431973	0.001001982926278478	0.001004185614481528	0.02366409012437827	-0.01234384523050464	-0.0127224214132243	0.01971266431753528	-0.009303270232266736	-0.02824793664552751	-0.008796198410639907	0.003407723549544022	-5.065974759005984	-5.451139935589173	-0.01135212064236112	0.05118901160149954	-0.02430427335161503	0.004499322039995708	0.08230066035093402	0.05474146757958155	-0.2497365375297415	-0.06765588388619843	-0.3781948893746817	0.002367176304770904	-0.001235861605423553	0.02632042086230073	0.4538787706148787	0.09980985387788247	-0.03469692538418394	-1.76620333244703	-0.8116712581326863	0.007554124979328344	1.57763426297177	0.7522075752646211	0.01109435649642241	0.00185781331825274	0.01307738902866258	0.02805999004974013	-0.09057476887061779	-0.06007500403185767	0.07043830797482897	0.05993171520805149	0.1048007292681968	-0.01512869395254	0.1866162746683633	0.04654250804593249	4.960790750654042e-05	-0.00736548054950097	0.08231500114305738	1.119683050103194	-0.5866794357673294	0.05586850894562586	0.04061670011987134	-0.5846447674067907	-0.6095842102380586	-0.6322744306659738	-0.0962522857847756	-0.2735759421054152	0.2902733126818283	0.4596115719484908	0.09530741041868812	0.8822606952475642	1.056073909026939	-0.03223386286613031	-0.01594891439564191	-0.4743016457870327	0.04257231247766747	0.05520277245207835	0.1514389298294207	0.03737956828090326	0.03136728988454578	0.1198467788965066	0.2053389334541721	-0.159676687544841	-0.432156677225256	-1.221846361798279	-0.5205843794495192	-0.02172348430109672	-0.2105626362110368	-0.002411408244728001	1.306316156883655	0.1527312245054589	0.07330167212570367	-0.2543037320477289	-0.4319171089085448	-0.02018477537000209	-0.6783893133217481	-0.5654852214484661	0.5123529697107407	0.04724305771717767	0.2965716775472682	-1.027181287874472	0.3015290696976692	0.2607274636337906	-1.228146244633348	-0.03339207700200734	-0.0323302777146409	-0.03547126361936193	-6.980402114657473e-15	-1.339584447815248e-14
0.23	-0.009467016040798108	-0.04960741528861706	0.07651432860549819	0.5220091553172934	0.9369767221628743	0.008477953711306831	0.2697613750614693	-0.06496056560027873	0.01719632204867456	0.1275075296321883	0.08714021324741135	-0.1317201716328643	0.007227903185547462	0.06365685444957299	-0.1108506949065604	1.099574124901377	0.179015520481462	-1.099574124901376	-0.179015520481462	-0.2262466323067741	-0.07818014782539552	0.01553384648171745	-0.1533451829909663	-0.09229424861265649	-0.04421858100125802	-0.002810218392900586	0.1000109381942855	0.610337027707978	0.6590772093323477	0.09832429605289085	0.006516003622117188	0.2120220497109686	0.09051640391964656	-0.3282066446759099	0.3873679870885477	-0.3512738815152436	1.270416644947173	0.09952869058880368	0.03722452384007496	3.218850753233703	0.7706711066661651	-0.394440890831575	-1.894315982179312	-0.1373619996540749	0.6597213888951979	-0.004554536982738182	-0.4096387211883596	0.3027462895021029	-1.204265982611589	-1.385214245938593	1.2042659826116	1.385214245938592	1.5586853807491	-0.3148086637929347	-0.07946242083710467	-1.457067016618875	0.3644291941570755	0.1005779679602447	2.484792850903015	0.5602128987773484	1.302233701055717	-1.056552972447785	0.1725524844751551	-0.2673912780674237	-2.069004308941613	0.02443849899811504	0.001010123634199361	0.01389365340468905	0.001007537663707199	0.01752922314378574	0.001004333498850053	0.003941169645678279	0.001006168900351235	0.004742143638788231	0.001030923407085353	0.04453349033250207	0.1739118937261821	0.1671749240313959	0.2093417682534494	0.212505006490693	0.005929248157244555	0.01194682048133668	0.01524583675049958	0.04020688073029337	0.001083353620564249	0.01879851108649991	0.002931064494710358	0.08316738187901802	0.00108369677807637	0.05573919681149563	0.001006288849536314	0.1184294195723331	0.001001910901559104	0.02114100441438184	0.001118682567624743	0.006882409131650676	0.01934419814747407	0.03401833634814478	0.415975608928917	0.383476152067884	0.001014017291063166	0.01688774008165695	0.1050746532037693	0.1227730542998711	0.01763955570847385	0.02602908540284402	0.00102659172019314	0.003751051307142983	0.001034306350325842	0.009541347345535205	0.001029153229211975	0.0131394913913879	0.001024201701155585	0.08068436316914387	0.09569986134466438	0.08814800567264196	0.001005790697140514	0.01525218950397599	0.0010839317265085	0.01928319380044582	0.003292991486358307	0.02189767810824163	0.001008790883020901	0.002496494520351877	0.002714041686923166	0.02045387697907724	0.1351764653925687	0.1392720010592919	0.001089542022063053	0.03769426485690586	0.001010524954620001	0.005070874382878836	0.001019852582606596	0.007572669070790259	0.001001995208526876	0.04389344578176297	0.4020119714163377	0.4078300167833461	0.1928052213253203	0.167006062201756	0.008679349774505402	0.118580241809427	0.001003047202308856	0.02937172542586283	0.05691708052399396	0.04197267010665649	0.05869993778827948	0.0447078610207438	0.0612817846230324	0.05100195813519379	0.08786004582075846	0.07699459233820774	0.09837647853315412	0.07892123095888692	0.02753500876414958	0.02554636367340718	0.06226029568759101	0.04481815901549175	0.1678252064393612	0.1615650548398916	0.2642687454521636	0.1983777276986156	0.2219651649630113	0.1729730995025323	0.001308305329403653	0.008506214418782923	0.001181161801466427	0.02803011389021979	0.07895690619148289	0.09109163036700844	0.00109967806181933	0.07599778200501681	0.001024428681979834	0.05094600222171516	0.00103165983721856	0.01836117773295805	0.001021484691692911	0.003857425251676845	0.00100326280833512	0.009674152446818468	0.001004520247924815	0.01790845819632069	0.001013654418450036	0.01871254526752546	0.1037639371786917	0.1017092215821618	0.04582694144176029	0.04806098556563868	0.01158655046578106	0.03520460743159226	0.04478819262099956	0.04251464075661372	0.05101555804206215	0.0497525314614456	0.05277252052195897	0.06943619062047837	0.004494067934600879	0.09186290128518602	0.2861903433585128	0.2127983598599112	0.001025677857218422	0.02170880536860531	0.06460352731974496	0.03187070868717842	0.02277940237744386	0.03766460548207606	0.005829408888571437	0.01588773589157322	0.001732680028952218	0.01987594890957487	0.001048012630926864	0.143884808999092	0.0615204056377182	0.08152349314471589	0.06475796308117157	0.03001556880214088	0.06626827535913131	0.06302452112984062	0.001008547705408372	0.03150853214766404	0.01061461860732231	0.02518363823991519	0.2294907060242135	0.1478990048807261	0.001014928793754945	0.0900166435443311	0.01307625375651062	0.06129901388724679	0.001005266765264951	0.02055691343722947	0.001001924681264203	0.0232178736648685	0.00100406381778176	0.03102671552523694	0.02323773868021048	-0.01201677480229324	-0.0128229874784428	0.01953672088146827	-0.009910653508825657	-0.02864858948563247	-0.00880716086263517	0.003664886011276828	0.00101102701926442	0.001008823727913524	0.001002348763142746	0.001004676341362825	0.001042221209751959	0.185362954560287	0.2034827747770179	0.006424874114786934	0.007451203243925263	0.00105977154575647	0.001789684568709254	0.001066843937295011	0.001007135003320043	0.001002124555293453	0.00100104312346702	0.001009700761605473	0.3907905777250126	0.001013971143483265	0.1365402686192926	0.03008440947402366	0.001023015283564682	0.001034945633792002	0.001025514541465567	0.001025045730759147	0.0989931652594318	0.001003695973784581	0.001083649715310651	0.007882903050282464	0.001007579013693716	0.001937035525135248	0.144557306033506	0.001203441187918496	0.001006741235950817	0.001015585377929969	0.001002114638320923	0.4342627801536085	0.169945947007648	0.005101621150110106	0.001002727129453897	0.04376854318825133	0.04480749820198502	0.04731626253764432	0.08675945564431774	0.09362801081211811	0.03095340058209205	0.0605670343593375	0.1473753706136544	0.2836879363835427	0.2491662041958772	0.00130721737128247	0.001169612225700184	0.07115276400796104	0.001103094105303434	0.001022593691088285	0.001002386847667077	0.001001668149791106	0.00100354580112833	0.001004649688440369	0.001013493135340379	0.09165412727213121	0.04052005630397788	0.001022803133919163	0.03414208920073063	0.05042449307204701	0.04637185890614257	0.00179437262217295	0.3021874155579505	0.001016176831380967	0.06130203109904159	0.01931236347297789	0.001677797590386314	0.001344951152968917	0.001052358347258059	0.05043545050955507	0.06830212566171903	0.05977608167159931	0.001000452015506918	0.001865149808091438	0.2498694859985022	0.001016485130638301	0.001065663166344351	0.001006362232225339	0.001002300061265318	0.001004842879894189	0.02231686558314159	-0.0122501281067487	-0.01216206987912417	0.02018141286610589	-0.0078093795311732	-0.02487932605583539	-0.005351428456166974	0.008712385431315008	-4.737596942400801	-5.157667294170786	0.06721965176652478	0.0789140698234899	0.01541266340903987	-0.00836920965936124	0.08248256271161011	0.1636607088410331	-0.2413163607672603	0.02802216346950355	-0.4866919465029001	-0.001555060957236999	0.01007988667023402	0.03020999479177878	0.4595506827213833	0.1017815571625266	-0.01734238380150475	-1.067629462899746	-0.6340632178255198	0.02144770542030527	1.66410567290699	0.7916273689885447	0.0322313869510796	0.02053852135696599	-0.02238721566718573	-0.02518022279462329	0.03411767360438164	-0.03468257053701735	0.05125124498577205	0.3309124481465601	-0.02046175101992346	-0.05047907176801231	0.2284043843997111	0.05372918815199317	-0.01104154290672119	-0.004651799361886188	0.08309929921538732	1.010305423566322	-0.6698589870244503	0.02502704586737396	0.04886748265578902	-0.5545873186326271	-0.5800587460922169	-0.6081035551908098	-0.1275789794327844	-0.26443167203849	0.1763727829164108	0.3357237853887839	-0.1756378939829099	0.985088745537075	1.087169904699816	-0.00111253972513449	-0.01405016446144559	-0.4199620726225105	0.01519804003079328	0.03971352787254352	0.1603107094335709	0.03051232721918237	0.03725156929982962	0.1069085319608716	0.03603647687500292	-0.2991485147442015	-0.3312652483768355	-0.7067407533452714	-0.5423915160728621	-0.07922928728083822	-0.2420495925702266	0.113747817684267	1.215656219973259	0.1670045343089107	0.1097004180163611	-0.2255789078971518	-0.2611751604824901	-0.0276136479690566	-0.7612301828234082	-0.5631394285673414	0.5462089438516872	-0.1281627561383421	0.2167507248986819	-0.6529931100247074	0.4019620362856115	0.1927090613755921	-0.6431724377967473	-0.05123303367925367	-0.05118090332921747	-0.06092926138665857	-6.950918024714916e-15	-2.013058211875507e-14
0.24	-0.01289771654192654	-0.0457876232645209	0.0726352330403395	0.5346571783692896	0.9378278750283114	0.008822868396783893	0.3014062166419213	-0.05726972327271677	0.01282546292611879	0.1089319420054901	0.08575693600160338	-0.1243615252678243	0.00718173390265051	0.05975636562790622	-0.1074326236853735	1.084714821174319	0.1654038497693521	-1.084714821174319	-0.1654038497693522	-0.2105026004258982	-0.08152400130140584	0.0147054770661245	-0.1682342502360943	-0.08864625668663544	-0.04305341723101101	0.02101184718223476	0.1055645548851643	0.6237501763261363	0.6501342493989016	0.1009763026075507	0.003283492636112444	0.1926717751914307	0.09104532063818996	-0.3543218875186354	0.3731257128455965	-0.4200718442134437	1.259489861350109	0.07053233258072032	0.03121190596997654	3.104310834130575	0.765753123236301	-0.4687132603486652	-1.823212148850369	-0.1375473183393474	0.8052738052837363	-0.007605241078779264	-0.3655314970430318	0.3759715626305488	-1.763546108831078	-1.333398027887186	1.763546108831078	1.333398027887185	1.58949843754336	-0.3545927460254534	-0.08702039436571735	-1.524422400113192	0.3648499626433663	0.1333581525542463	2.278101387071527	0.5544800731614418	1.379719967822815	-0.7177898292871459	0.3404478010717244	-0.3757307100384005	-1.800723016221556	0.08220489309826523	0.00101080961510326	0.0143059068554071	0.001008478787903223	0.01823443893535397	0.001003421683203993	0.003963217583959293	0.001005373253769775	0.004689762272408148	0.001039697343442762	0.04534004039058142	0.1804590591126027	0.1694971146737262	0.2067901829029754	0.2100341274557265	0.006583108335469215	0.012511275977636	0.009831956859218142	0.03480143599868776	0.001069329572971492	0.01880318099835413	0.002210594961094037	0.08332880141509183	0.001067971139973716	0.05606094552934836	0.001006862821991266	0.1230576625091433	0.001002056657687186	0.02217612362403062	0.001062144489690402	0.006694536822016801	0.01069369929412444	0.02620648580980896	0.4063664359777198	0.3774748997319281	0.001013994738330386	0.0170564154648466	0.122280360795259	0.1398875921068206	0.02581544224501269	0.03415861034673086	0.001024222074464873	0.003998412023002696	0.001034771780490818	0.009683095925265641	0.001026354345903622	0.01298498078901101	0.001025031953302204	0.08042448913835633	0.09818053791542496	0.0891308992792379	0.00100465957220763	0.01498600779601144	0.001078581970658529	0.01983371640527277	0.007109543104960521	0.02597123882863448	0.001007967790290467	0.002688110494851424	0.002107159097113033	0.01986334412632078	0.1399814340404049	0.1417874827128958	0.0011848706231917	0.03823069807634247	0.001008536357489869	0.004986000405077138	0.001017415976036226	0.007516680704359097	0.001002067389235526	0.04473718683349352	0.4140013422681608	0.4177264650774523	0.1813921938179093	0.1594971923561989	0.005879350241877178	0.1187342610930837	0.001002842809398626	0.02999329647179634	0.04930812146835234	0.03656047142051969	0.05069968022192254	0.03903751616432829	0.05324676997188727	0.04502156675818707	0.08704200625882423	0.07567842532442376	0.09578255037928354	0.07639861249434438	0.02910823092553597	0.02681041786803573	0.06034447454028591	0.04736521123200301	0.1571004355372822	0.1584509397719956	0.2724801975160946	0.2084716832721295	0.2340354055055714	0.1840438172748772	0.001388795684150185	0.008555532277934689	0.001158215125379009	0.02789126548311415	0.07496251938394582	0.08725418133598739	0.001101883323693235	0.07611075185721393	0.001023910878558213	0.05131548761708352	0.001017588146827994	0.02010250140225947	0.001011923073077333	0.004186101062781253	0.001003443263710043	0.01002367983622004	0.001004651180077388	0.01905463317583999	0.001013763673344187	0.01964966255463626	0.0967259565946568	0.09797681073464597	0.04313676445569791	0.04527861591620638	0.006558891298524366	0.03004670062018754	0.03787871752586188	0.03679867867607395	0.05034997106151234	0.04872158570130692	0.04909261038265161	0.06684104423691399	0.003088213833675904	0.09324800614338966	0.2920269514749783	0.2237970974634272	0.00102061274364626	0.02345249361797999	0.06269635141393462	0.03316234919423911	0.02066004890232575	0.0354789976478566	0.003668758976529554	0.01398887109898816	0.00146448934367865	0.01960134953095114	0.001051211864445334	0.136068405827277	0.05511178010057755	0.0758547931653296	0.06616089055084406	0.03554904702402101	0.06180400614126465	0.0608080440422827	0.001004673362660583	0.03386316299254717	0.006366166701866676	0.02040217614328214	0.2390437088792252	0.1525979109958034	0.001015936509594934	0.09173768765479734	0.007366852125997489	0.05658753605063502	0.001006057419944422	0.01996997518216037	0.001002193794587275	0.02262604091324149	0.001004622075649661	0.03031806734638564	0.02214632500545767	-0.01211929993546572	-0.01220229630523213	0.02011103549168367	-0.008052332841810353	-0.02503958719188937	-0.005355813437020615	0.008815250416013902	0.001011927104868774	0.001009978572650685	0.00100249610978137	0.001004394712053817	0.001054175285673782	0.1961001953324084	0.2014100861879608	0.007934672903982134	0.001065899556709394	0.001050129293348146	0.001167266045763207	0.00103959235144921	0.001007733370202088	0.001002278594345722	0.001000859820399162	0.001004034661522195	0.3806694445003161	0.001013969742695682	0.1560301998818353	0.03906212806317277	0.001020687051282377	0.00103551124803891	0.001021760787682054	0.001026562597039363	0.1037744516226617	0.001003249045615676	0.001065034869586352	0.01374499608907545	0.00100671829085011	0.001096733908299207	0.149619051501272	0.001348558683393935	0.001006128655509	0.001014202257730462	0.001002167566911918	0.445107149772604	0.1557796567685326	0.001117145344145252	0.001002546202327965	0.03660350249601995	0.03731240677526918	0.03967896374754153	0.085256840724658	0.09094553026838895	0.03097705607409888	0.05581653473805763	0.1336348454395667	0.291657482351041	0.2610441381865872	0.00159664177998837	0.001107476289271071	0.06839054013731662	0.001105111567130453	0.001023890681763733	0.001002334284011163	0.001001505460642409	0.001003704844636861	0.001004895163044542	0.00101415955812213	0.08285013168400822	0.03929194345128707	0.001007784860777657	0.02588372455050037	0.04882737199243292	0.04303072727378774	0.001383351193248157	0.3043663452871151	0.001014382334962475	0.05938829505238849	0.01740473746965848	0.001040433489553687	0.001051205537079584	0.001056329727368809	0.04420565469440801	0.06776558665284389	0.0531013262917845	0.001000499523012634	0.00154985173172198	0.2616585972721681	0.001017414456096895	0.001041654956470565	0.001007306676018702	0.001002617196252255	0.001005500145306881	0.02096964104184915	-0.01215641098299275	-0.01160171834509048	0.0206501614146765	-0.006315488830079693	-0.02151071546617632	-0.001906658501878906	0.01401704731311396	-4.422659785379771	-4.778767891704103	-0.0108810387858456	0.05322708057694828	-0.02422961093830247	0.001719071931898752	0.07806004566999646	0.3064169135295179	-0.2568520986702761	0.07710268078176341	-0.5942385990562606	0.004082311637382685	0.02236569766413038	0.03414778479036264	0.4662729666031231	0.1055400896311923	-0.02428092530711235	-0.5198776550505699	-0.588133663734604	0.007676588288035495	1.760446849610875	0.8349237112037798	0.01001522398278405	0.001529587626656476	0.001352478302406103	-0.01646941290766116	0.1631912340418531	-0.0204064978583947	0.06421109477718077	0.4601809989053929	0.09968678136395337	-0.06398710756792839	0.2755918367591135	0.05208577323149235	-0.002693364439893475	-0.00746742507417995	0.08600197389937773	0.9825955229001408	-0.8476902708478219	0.008095056479171815	0.07911241879873343	-0.5285169283419963	-0.5547056138398291	-0.5887831283095254	-0.1310041733725354	-0.2370529446497719	0.07923121658122623	0.1660567897305142	-0.4473055038388765	1.022859483833449	1.128715199648429	0.0071695771809533	-0.01403313744773398	-0.343908780406427	0.01131036297349391	0.03617540478272305	0.191708331504592	0.03753838477056265	0.03055752055317292	0.1279976997268854	0.2083175725983163	-0.4490763173220662	-0.2241756539061472	-0.3514817017430649	-0.6081213495032625	-0.1250048196444041	-0.2776683111853573	0.1499463760248619	0.9559103042632641	0.1818241698573717	0.1491333872933915	-0.2144803739862449	-0.1242307152296494	-0.02575896795353949	-0.7936463313825065	-0.5725619536351523	0.5565710570309126	-0.3174454796490666	0.2776245784435766	-0.3081981847266882	0.5449040235010273	0.1568615810376569	-0.3473080292392218	-0.06557074273021561	-0.06661647060661799	-0.07968299742947617	-1.418616090294274e-16	-2.413500146914074e-14
0.25	-0.01640799996417059	-0.04217844214985359	0.06817275196089702	0.5472062067832358	0.9383935701953375	0.009093716946364504	0.3316127252820722	-0.0496603197997373	0.007971689330024193	0.09089554299291402	0.08439627020677765	-0.1157808799006767	0.006926738548538775	0.05640794072057283	-0.1033867656394855	1.064329552210829	0.1523943537078252	-1.064329552210829	-0.1523943537078249	-0.1944538169223161	-0.08527241703049261	0.01377344771242274	-0.1838048657549401	-0.08499057115507566	-0.04153115470290435	0.04276267518556169	0.1111521970094845	0.6378956983825094	0.6447425918113504	0.1047832152654437	-0.0008736217666189014	0.1756443020046552	0.0921975230453677	-0.3430526241207311	0.3471324418935859	-0.4717485059056757	1.250729822219015	0.04288322758114221	0.02281031533756632	2.927815831695328	0.7541413149934812	-0.4970989330376269	-1.788724622906613	-0.1336338920217662	0.9069608573206034	-0.04763726793517729	-0.3017573823840966	0.4332058280236467	-2.310476802874362	-1.266578773698154	2.310476802874329	1.266578773698138	1.619985741491761	-0.3948984158935128	-0.1002068046255025	-1.577889535154144	0.3690138858589771	0.171221543389331	2.065531302137206	0.5650398876456464	1.446232632929027	-0.3925585384393177	0.4114969021251711	-0.4524386691891942	-1.610598817975175	0.1481432889849107	0.001011717037791651	0.01471937464496589	0.001009750576092394	0.01895252563037978	0.001002977102142163	0.003981032123827075	0.001004829910929401	0.004627948465889158	0.001048220491117177	0.04611120415149623	0.1873998301472116	0.1729488605892839	0.2044885865534637	0.2073844477905679	0.007058244741986611	0.01293388288964072	0.005587319705936423	0.03042092202471024	0.001058061940438573	0.01882923227586812	0.001688354775480393	0.08363233379095679	0.001051764806416931	0.05642307937506227	0.001007427688093483	0.1277559310260589	0.001002212131456171	0.0232437575492915	0.001032093518632328	0.0065262916993046	0.006013690177384594	0.02180271896008677	0.3963401831747381	0.3713434517696421	0.001013956459893943	0.01722107933163658	0.1394811925810305	0.1573136392345295	0.03156027453750839	0.0400133540932496	0.001022053029485119	0.00422934379191881	0.001035174950805073	0.009823860002163802	0.006067027897013656	0.01667699035115865	0.001289437999726189	0.08016354538766914	0.1017540413512123	0.0910957750353098	0.001003877696983192	0.01483545327186007	0.001182079993710388	0.02048752487025941	0.0111636243637082	0.03025449965620494	0.00100716964091453	0.002867041538978894	0.001607801800389609	0.0193610351990291	0.1448314043698952	0.1448202917266329	0.001937020442018507	0.03936397666396006	0.001007247959278847	0.004892504590256266	0.001015580713495781	0.007453096109343233	0.001002127716628532	0.04562135811891242	0.4254050891730274	0.4276762478323142	0.1690310433364005	0.1503254903018748	0.003550497623882354	0.1191948867669657	0.001002659406027601	0.03076111199824031	0.04218164277049566	0.03153577057643542	0.04321332603511167	0.03374686462122309	0.04565784680903889	0.03938869525161422	0.08515726945348759	0.07396899942700107	0.09247096869287726	0.07394657294685322	0.02946563225821369	0.02714344632879123	0.05668147310116982	0.04824598890408682	0.1447113155898122	0.1529084652278226	0.2797132797458018	0.2186609689063322	0.2446801471433461	0.195426856104687	0.002653496475389391	0.009649185280205964	0.001138061872383416	0.02777412755604962	0.07234836515785484	0.08427689362568083	0.001100991789022937	0.07614449121435517	0.001023460334980176	0.05162189737921453	0.001010065050770863	0.0220892991754563	0.001006770035750462	0.004541825683945709	0.001003670048614306	0.01035601205923632	0.001004958877917413	0.0202253045717153	0.00101501707114913	0.0206254967516486	0.08855708098817018	0.09287546338874436	0.04086308233218067	0.04307681491234586	0.003861518748245531	0.02707517590289455	0.03058782231690847	0.03095272316674103	0.04883203999633307	0.04717278795656794	0.04505622355446726	0.0635557061117773	0.002218613475969057	0.09496363811028441	0.2977287212086313	0.2328154805981688	0.00101784357869324	0.02533496250886551	0.05968868006659117	0.03439501022160677	0.01874738664420099	0.03351061917834375	0.002385218889492665	0.01298824709392809	0.001262835415314271	0.01938126605129725	0.001055064480755781	0.1279107013685488	0.04862971446899746	0.07009817175669962	0.06594116084280695	0.0408755253225964	0.05624832433849477	0.05721850447994464	0.001002637198946256	0.03620365192406368	0.004201709692043836	0.01783510904733381	0.2489240283635989	0.158648401601719	0.001016514134185714	0.09311020840215989	0.004294954061381387	0.05408043449712579	0.001007090646058078	0.01922930766129491	0.001002553837140907	0.0218681595874961	0.001005354831743547	0.02939867569429112	0.02103449220567312	-0.01176551163701763	-0.01166047442989742	0.02048693632290254	-0.006934800701534951	-0.0224399213640969	-0.003669190946219106	0.009599279556066091	0.001013282674073618	0.001012001054060135	0.001002529943086078	0.001004154260999657	0.001059559146306274	0.2013254030529875	0.1997625504121043	0.007247767871208787	0.001044630511062224	0.001043121648496085	0.001122244438973598	0.001030921920309384	0.001008254278193171	0.001002454589459444	0.001000776608568879	0.001003147059338585	0.3693137536622638	0.001013871678950316	0.1730941151677149	0.03730816601947932	0.001019041336723175	0.001035665067360497	0.02012473588240382	0.002020145812589344	0.1093087027321803	0.001002907462639096	0.001480048918285614	0.01699948049323772	0.001006018110920314	0.001077659840118262	0.1545586747386068	0.003883268204863833	0.00100571970065962	0.001013220966838814	0.001002209898999471	0.455000563419268	0.14274848123977	0.001070261660842183	0.001002402836339159	0.03098050422947237	0.03141946146622763	0.03357179529345798	0.08033148169833122	0.08529045796296014	0.0289339759023689	0.04889444953904078	0.1181654548596829	0.2950030827919838	0.2663945196848079	0.005987615139953065	0.001125201029566594	0.06940010484124651	0.001095792532605905	0.001022230583036346	0.001002152124615723	0.001001324169708489	0.001004076302294514	0.001005603930866425	0.001018150699296511	0.0725979730147092	0.03717181835483635	0.001008484319457584	0.01885022514938655	0.04539419881704646	0.03770979342334859	0.001244038209650973	0.3127451982441551	0.001015451708538272	0.05288747687236889	0.01595521201355113	0.001037539942383484	0.00105393497591354	0.001061396908882848	0.03761984917065312	0.06384456493206582	0.04599292487075159	0.001000534012037458	0.00221739086696287	0.2714957482134467	0.001016862156319701	0.00103438526225099	0.001008892899994766	0.001003191932589203	0.001006639646432229	0.01997454033694767	-0.01109900386178944	-0.01116565742238457	0.02073225708070212	-0.006312718058423768	-0.02058362025463963	-0.00339259441087937	0.006849094490480138	-4.128059320510271	-4.335936304694234	0.06786771530295595	0.08193815990127237	0.01482250725146053	-0.01067878315691979	0.07555809900451409	0.3714117652528948	-0.272092195130652	0.01246500254771952	-0.3078389627818814	0.002115196818687104	0.03809603609947626	0.03824310978119548	0.4733867456736267	0.1081701765376252	-0.01279815646384237	-0.3530557107535234	-0.6356077047238688	0.02085634463243594	1.726460476240653	0.3649073485562325	0.02965552067520705	0.02041446924127409	0.6816389524554469	-0.0293271871944469	0.2283730896424115	-0.009941341222910918	0.06946554505676816	0.400442882352053	-0.02363369934230054	-0.03791824832343898	0.3299254382189041	0.1642623253443727	-0.01325647185370139	-0.005991942518728807	0.09102595376976834	1.011150182160296	-0.9784955079178577	0.07955142076516492	0.07864944944824222	-0.476920845769663	-0.5037620252086185	-0.5385040995255514	-0.2063951008353808	-0.2543780278561188	-0.01166145024813012	0.003669676828721779	-0.664958942200188	1.016209557820775	1.148069356921834	0.19540980427811	-0.009803295415768819	-0.2467481645750584	-0.002454661984895929	0.02603814534974877	0.2076379873425184	0.03438181182599621	0.03395317089964716	0.1113227332780053	0.04166393357842228	-0.5737335900553759	-0.213014198767625	-0.2399721225138141	-0.5692237474584217	-0.1833849084554049	-0.3790367175538545	0.1855794026601945	0.8824305332599015	0.1939796117008775	0.09463279261752434	-0.1820274928031931	-0.07216180674319903	-0.01795983116513158	-0.8306691929075251	-0.5812685751281956	0.4996673577446214	-0.4048436995291503	0.2072482703413378	-0.2015617476633842	0.6702013258671249	0.1203950536158392	-0.1706492370847118	-0.08187854201799029	-0.08431600124561824	-0.1030397446233151	4.118694089465375e-15	-1.746941046749513e-14
0.26	-0.01966512556813125	-0.03887653579049487	0.0632137802376192	0.5596800548292674	0.9386910701150606	0.009276124931334954	0.3597790320317392	-0.04222662210018099	0.002982334782018135	0.07306431016254429	0.08310329713326893	-0.1063001963379143	0.006144119779271317	0.05376914002108317	-0.09876839149537237	1.038565902736685	0.1401107225097853	-1.038565902736684	-0.1401107225097858	-0.1781083360297268	-0.08941812994128311	0.01268491440860548	-0.1995558175692537	-0.08121144412568201	-0.03962644255672198	0.06219181499584531	0.1169051833569376	0.6526117927742227	0.6416427416257459	0.1090174840824201	-0.00570021072129178	0.1603432548950953	0.09400634043084073	-0.3036903238616871	0.3116707617839518	-0.5193699729805807	1.244453787767183	0.01689328311654901	0.01352379304794384	2.696270456033746	0.7306119685513156	-0.4958294507309383	-1.782178912409135	-0.1240087740766619	0.9852814444064889	-0.1131299241941433	-0.2236066554676113	0.490474782275391	-2.839222210962055	-1.188225055189787	2.839222210962054	1.188225055189758	1.648837915344795	-0.4340521823661954	-0.1183211843888138	-1.560489659206755	0.3895382622101673	0.2098480761693939	1.813763748462876	0.5875489177880654	1.493834434890857	-0.2594283488977682	0.4259190328884408	-0.509625620426634	-1.45543780077843	0.2135278887573021	0.001012848641418293	0.01514912353352363	0.001011397892033598	0.01970416016281063	0.00100277184902774	0.004000267495764553	0.001004438089606727	0.004544247610846896	0.001055173215435117	0.04683891022049318	0.1936392107439942	0.1766749398922011	0.2024255701423342	0.2046121163377294	0.006958350885178318	0.01286150204715566	0.003408763664360053	0.02812516140219665	0.001048924932300194	0.0188652299937929	0.001404093351619051	0.08408582730889368	0.00103932752932502	0.05682509023355172	0.001007970563599566	0.1325255176004864	0.00100237787105726	0.02434319677711508	0.001017031730566914	0.006369972548159482	0.003617869821935899	0.01930177167755243	0.3858290498942143	0.3648137101174287	0.001013888274293207	0.01738554554873124	0.1562571081906655	0.1744507596378281	0.03371259999026621	0.04203440352698228	0.001020145764046439	0.004461210253983575	0.001035453390049521	0.009967210139841315	0.01792971742416432	0.02550955020468427	0.0019179940136769	0.07996578839517107	0.1061350737058665	0.09367014452148346	0.001003316077917465	0.01478244228653421	0.001441289690699653	0.021281326243153	0.01479638760572358	0.03405953079060156	0.001006420499471096	0.00302077397190437	0.001348030197163923	0.01907610776879205	0.1496877185706292	0.1483651009218838	0.003576383573571458	0.04130979220428502	0.001006399498982809	0.004775857501417242	0.001014172636816467	0.007381992882188886	0.001002179041792772	0.04656157932059696	0.4362662913329193	0.4380252518024172	0.1562275698185246	0.1400903748398235	0.002349065991408038	0.1202357163577484	0.001002496031432386	0.03165026071992367	0.03567064870631061	0.02701210239922996	0.03637467537130551	0.02895552905160672	0.03865976349001538	0.0342372262372652	0.08194602839794321	0.07164024141324915	0.08813486192911422	0.07129059067706704	0.02868301248103911	0.02659647034671188	0.05151195038741884	0.04731002341142674	0.1308830356693623	0.1450763701838985	0.2855558818147697	0.22882011272482	0.2533320790388907	0.2070087402254802	0.005468653117484529	0.01214070398355598	0.001136851502826801	0.02768702262576313	0.07132614213007338	0.08241522998608257	0.001095885147311598	0.07610381520872461	0.001022404730579803	0.05185488247820299	0.001006214140474699	0.02429499643326672	0.00100410406939557	0.004889242746574992	0.001003969206288507	0.01066362819119863	0.001005467211178227	0.02138481091800254	0.00101763999417967	0.02157923456170733	0.07938180420112118	0.08645133016959379	0.03865209416608942	0.04108173890281805	0.00249501112236921	0.02530428055399817	0.02332462218305329	0.02525112382499433	0.04642914362689012	0.04508128394915327	0.04039568289935849	0.05926756181159879	0.001712272756899687	0.0968075819027119	0.3043191762505862	0.242138992340122	0.001016994586841342	0.02731828591963431	0.05508412523209993	0.03499968453533525	0.01705249051191789	0.03178180433405739	0.001738011500820756	0.0126202805449154	0.001163308913629677	0.01924811086455876	0.001059524593924917	0.1195995293182371	0.04202855754169919	0.06417929672200912	0.06406681969802044	0.045361249280125	0.04993291077313038	0.05262354471748763	0.001001636879777223	0.03834362964900796	0.003437855977622666	0.01644401092601726	0.2587003714603368	0.1661020820768463	0.0010165265249391	0.09420063843073338	0.0027316443939286	0.05284381219649372	0.001008400506364658	0.0183460887302988	0.00100302128070142	0.02095259675426694	0.00100629106109508	0.02828038422124323	0.02000048080247718	-0.01094264412339941	-0.01118915985623625	0.02066696704399262	-0.006560442807005824	-0.02095530261380411	-0.004097607388584303	0.005081987387660694	0.001014638243278252	0.001014023535469318	0.001002563776390744	0.001003913809945478	0.001064943006938719	0.2065506107735665	0.1981150146362479	0.006560862838434815	0.001023361465414675	0.001036114003643951	0.001077222832183959	0.001022251489169517	0.001008775186184248	0.001002630584573126	0.001000693396739072	0.001002259457154965	0.3579580628242113	0.00101377361520492	0.1901580304535945	0.03555420397578567	0.001017395622164052	0.001035818886682082	0.03922771097712557	0.003013729028139403	0.1148429538416989	0.001002565879662587	0.001895062966985137	0.02025396489740018	0.001005317930990565	0.00105858577194539	0.1594982979759415	0.006417977726333799	0.001005310745810218	0.001012239675947227	0.001002252231086939	0.4648939770659321	0.1297173057110073	0.001023377977539115	0.001002259470350387	0.02535750596292478	0.02552651615718602	0.02746462683937441	0.07540612267200444	0.07963538565753131	0.02689089573063902	0.04197236434002406	0.1026960642797992	0.2983486832329265	0.2717449011830285	0.01037858849991764	0.001142925769861992	0.07040966954517641	0.00108647349808135	0.001020570484309014	0.001001969965220865	0.001001142878775557	0.001004447759951974	0.001006312698688152	0.001022141840470626	0.06234581434541027	0.03505169325838557	0.001009183778136904	0.01181672574827284	0.04196102564166004	0.03238885957290946	0.001104725226053778	0.321124051201195	0.001016521082114079	0.04638665869234932	0.01450568655744391	0.001034646395213324	0.001056664414753372	0.001066464090396899	0.03103404364689831	0.05992354321128771	0.03888452344971872	0.001000568501064028	0.002884930002204104	0.2813328991547254	0.001016309856542533	0.001027115568031412	0.001010479123970778	0.001003766668926258	0.001007779147557592	0.01897943963204619	-0.01004159674058613	-0.01072959649944167	0.02081435274672773	-0.006309947286767837	-0.01965652504309062	-0.004878530319775998	-0.0003188583321542465	-3.86432027972097	-3.852820694890191	-0.007624818991073984	0.05993664805486757	-0.02394544452596812	-0.002658337772589721	0.06936850728542863	0.3612835910013297	-0.2813824562062681	-0.02189487011715303	-0.1772879287637084	0.006071599719432826	0.05235792607849518	0.04212318734584852	0.4805365781052958	0.1119011501436353	-0.02189573099471659	-0.1393137416123743	-0.6677924017193839	0.007637058347604763	1.702661504728682	0.06818484864657071	0.01020216261065554	0.002046799780973067	1.029462536577805	-0.003832061270147716	0.28508998006214	-0.0008977900930797418	0.09220967635979725	0.3645350602767882	0.09464705912113543	-0.0205108063966777	0.3779918730618205	0.2145931637738268	-0.007323619243251355	-0.008971151501894876	0.09721195715258474	1.062439765948384	-1.060372952393251	0.1241358398596334	0.1033790578464828	-0.4283103949662767	-0.4548424191422307	-0.4925026298648424	-0.25487059663829	-0.2778414891089624	-0.0967696719857755	-0.1972918432182226	-0.9052296037895742	1.01683112069042	1.16848425784508	0.2867427173928938	-0.008026538094631648	-0.120783966264766	-0.003572709580754491	0.02149047215413414	0.2354882284275115	0.03587687306357127	0.02561430234180842	0.1257646898098441	0.2038982952091839	-0.7136334919720722	-0.182830655039922	-0.1113558280588034	-0.579250115986978	-0.2335460721800779	-0.4782295461938575	0.1756087411309233	1.016936025705583	0.2019950738355098	0.023536044565301	-0.1665676489406074	0.002300775980662386	-0.008373307303506146	-0.8243398496993594	-0.6050126788482385	0.3884201888218576	-0.5185295196728313	0.2375223371292909	-0.07300438979922316	0.8255419973432842	0.1004434372797896	-0.09321217866434285	-0.09408102475634282	-0.09815277210328494	-0.119462961620017	5.932689099457122e-15	-5.606095278994988e-16
0.27	-0.02242974880196875	-0.03596858644249037	0.05776058161415751	0.5721047807468306	0.9387358231692535	0.009366505667117733	0.3853956376168929	-0.03510576436065935	-0.001891562248781111	0.05519758489690384	0.08193656995518221	-0.09608229768794475	0.004627384242611066	0.05196279808894843	-0.09353769974388165	1.007663319173524	0.128659466415276	-1.007663319173524	-0.1286594664152765	-0.1614938798749637	-0.09394711605917057	0.01140301133533219	-0.214742561249203	-0.07713415092125431	-0.03736714548441866	0.07883774551056837	0.1229314225809706	0.6677087963300308	0.6387481795034451	0.1132440169655885	-0.01105603647366755	0.146201995128389	0.09647536741122513	-0.2491963185334176	0.268823468253189	-0.5709719631244934	1.240891259068382	-0.00797385511343005	0.004683697215245185	2.424658808991879	0.6912442382413347	-0.4758802073258057	-1.791192382837536	-0.1083208569153261	1.058180457210699	-0.1895605374479669	-0.137089792913287	0.5552485522818952	-3.332665540382746	-1.100783413918198	3.332665540382727	1.100783413918242	1.672538680545585	-0.4713722023163541	-0.1373172942971495	-1.478185887551607	0.4257159631200069	0.2395826890275265	1.507750921432767	0.6195797383241236	1.525103807053578	-0.318031717678169	0.4077126290826216	-0.5629690464018767	-1.370910125711068	0.2792458821799367	0.001014138204550519	0.01558001271878993	0.001013659486956516	0.02047666410382347	0.001002667143506566	0.004014462080084549	0.001004147018778486	0.004454056815648785	0.00107482977132843	0.04752773803169267	0.1986482322494686	0.1799806655004371	0.2005295989138454	0.2017583888100756	0.006092802453061237	0.0121286901263432	0.002242392736745106	0.02675150493017972	0.001041637513351195	0.01891885726427542	0.001245599134619366	0.08464909534316381	0.001031569237593395	0.05726875237849626	0.001008561044653309	0.1373693948807552	0.001002550604630628	0.02547780764690006	0.001009021414402326	0.006219973544232677	0.00234111016993566	0.01780094693527837	0.3754440503329087	0.3583934338324735	0.001013843559055531	0.01754498722249831	0.1720669656641907	0.1908821141219199	0.03407488364062169	0.04202783754385891	0.001018632593487418	0.004694924469433054	0.001035795766841829	0.01010824694637812	0.03446475247384472	0.03730276960370581	0.006396922879536048	0.0813462146658709	0.1096056235985159	0.09583634087760332	0.001002904612206238	0.01483000866494563	0.001556459897851893	0.02190583200845883	0.01798369191255261	0.0373695638980145	0.001005773217639793	0.003190934952122399	0.001204782168992618	0.01888328390624541	0.1546811013943289	0.1523644959817822	0.006222202722379992	0.04416168455751811	0.001005789195757885	0.004651650949419552	0.001013024326259437	0.007302840974720306	0.00100223017525895	0.04757337668623254	0.4474690828620773	0.4490586498781641	0.1439503430643524	0.1294661449853489	0.001701196579927886	0.1216219000769648	0.001002373867923179	0.03266526465733923	0.02962425288865387	0.02288720457893588	0.03006772174282649	0.02458198781823853	0.03213731385476771	0.0294752747421073	0.07826650915123007	0.06924677192787135	0.08374738558291939	0.06882880897626398	0.0270462542448258	0.02538333487938407	0.04524023113713635	0.04454536237478511	0.1170861515155209	0.1360162611181482	0.2876930736259815	0.2389112888183969	0.256477037753508	0.2183808363511509	0.009084053055948173	0.01541182834267768	0.00194051629011801	0.02835344191490945	0.07204936909126072	0.08184912316269763	0.001091801047604677	0.07599655967689048	0.001021630940368569	0.05200333196588866	0.001004198913421327	0.02670695237700118	0.001002682913909355	0.005219717764294882	0.001004254748695759	0.0109395592207516	0.001006187580805163	0.02250798921336978	0.00102645998942502	0.02252844838392128	0.07009574971187439	0.07935271567132612	0.03700351719357257	0.03963736983163752	0.001768512624647249	0.02414671357017871	0.01652419283576094	0.01987208672010668	0.0435985273965188	0.04277131344149283	0.03880932486413031	0.05662701981998448	0.00143100872460334	0.09857549287172704	0.3076080008761127	0.2516390211019469	0.001016863803313424	0.0293468361335252	0.04964968182515783	0.03500299017052571	0.01585611714278184	0.03053372689044313	0.001391849533628696	0.01254328189735502	0.001111446967656574	0.01914702322473047	0.001064990607431082	0.1113338387007546	0.03583229280224118	0.05854456989488044	0.06080952867777042	0.04850584438388643	0.04348751840279988	0.0475221396800356	0.001001144927866559	0.04026639862048156	0.004466709154297744	0.01647346187156573	0.2631579577339464	0.1744633232733215	0.00101643647786297	0.09503892355009808	0.001897202122094411	0.0522440456115316	0.001009999890753965	0.01734600575419267	0.0010036029026678	0.01990230065931742	0.001007387339568333	0.02699171747718584	0.0192922532361957	-0.009897333470908896	-0.01049482493173126	0.02113584224075507	-0.006335128148533892	-0.01952967926757833	-0.004634206412377019	0.002559683631425371	0.001016192702016782	0.001017696544731521	0.001002553443320852	0.001003785132433606	0.001120967604434297	0.2075974438043451	0.1965714414299333	0.003998564627545546	0.001016964955263257	0.001032308266799645	0.001083185104299351	0.001024545986709117	0.001009514302034073	0.001002814785475448	0.001000677778201858	0.001001969990538298	0.3493117900597943	0.001013816828256045	0.2035010938159463	0.03359127493441474	0.001016771934094199	0.001036434052478032	0.06521101271418547	0.01797830572962115	0.1142599510108961	0.001002400710460253	0.001491525299582435	0.02253039285153748	0.001004914872716733	0.001052980492036999	0.1650802804147036	0.01121672828728619	0.001005021491999071	0.00101148201479639	0.001002309750169499	0.4790511277063686	0.1205378225503648	0.00102502169026676	0.001002235960878098	0.02026764304025249	0.02035950910540064	0.02197931663246098	0.07162909570079418	0.0762710617898841	0.02371738810299077	0.03387208605312141	0.09151484459407659	0.2859491659465871	0.2538307174927879	0.01509888554099337	0.004162730413998501	0.07521199821571503	0.001088459699656032	0.001021041484582497	0.001002213151156285	0.001001255618343589	0.001004640023933935	0.001007465690434032	0.001047059517831497	0.05411415726908461	0.03506796815552807	0.001009046464600417	0.006523167185921269	0.03867235970507894	0.04079421881786428	0.001165514189409187	0.3077569935379398	0.001016902504537236	0.04002062297045038	0.01457032779657159	0.001027572172893412	0.001058110546104043	0.001074247413335772	0.0263378432796315	0.05389855066027443	0.03293923760058046	0.001000687512663323	0.007804725088371954	0.2626091436110241	0.001016370604845917	0.001022007439275051	0.001012667185631282	0.001004581740767702	0.001009162008674472	0.01883427655327839	-0.008736612202519541	-0.009612672752782719	0.02186190903275877	-0.006129958179479427	-0.01800257930105038	-0.004975346310204154	0.00234021344603366	-3.625850613558223	-3.397836842761346	0.06863947062631397	0.08658780179777301	0.01411043980128068	-0.01249389075167986	0.06766076442732957	0.2920829126718886	-0.2897831707771573	-0.1174223740578141	-0.1058160290522438	0.005249633272764676	0.06072924967016236	0.04671272378947127	0.4886296800865381	0.1152656712994359	-0.01132145889707021	-0.1415308926670961	-0.609696798875567	0.02004935431984167	1.582824351575275	-0.06428184433403758	0.03023871886888308	0.02010131083616784	1.313937061677604	0.2651258130110726	0.1459588800625759	0.01051317261402879	0.03954614667498847	0.3014772600187234	-0.02184796961582431	-0.01749269205974437	0.4200510863799712	0.3439480964746692	-0.01528223977694896	-0.007499740066349131	0.1054987550238232	1.14835413979131	-1.054858402301808	0.1527787260183075	0.1038139097927032	-0.3967571617663102	-0.41997114299857	-0.46006538787562	-0.2278457080096931	-0.2171340048025017	-0.1477181694766763	-0.3583405581821907	-0.9095300581921566	0.9817507324209649	1.075027930371311	0.3609895564914275	0.1309427767488449	0.010751064433529	-0.01544174460093046	0.009627726858660151	0.247910918234119	0.03085960681258379	0.02780490469987703	0.1039198952894333	0.03885266343214715	-0.7104448571673623	-0.1075543473655759	-0.1092369225731144	-0.5043186840484495	-0.231762220833055	-0.05268339262777484	0.1713576037243186	0.8405238048474547	0.2031498325107774	-0.02816459023539565	-0.0889366371324144	-0.008857848116996157	-0.01061689504079916	-0.8230416228476587	-0.5289783674753001	0.2326682128317296	-0.5081307882625467	0.1596996252647525	0.07771458915283899	0.8196369067422477	0.07014318609568727	-0.03366407751087711	-0.1049935518235065	-0.1109688071509422	-0.1367828708577152	5.685943672990167e-15	4.614896917267528e-15
0.28	-0.02464829185133545	-0.03352197921666716	0.05180029674688125	0.5845058772770938	0.9385309693561371	0.009372425737737606	0.4082243711714718	-0.02844804415760008	-0.006473874402435911	0.03723993766344114	0.08095719608749266	-0.08513894376123168	0.002366041943264526	0.05103878292379857	-0.08767172076455458	0.9720851711547766	0.1181199092272939	-0.9720851711547767	-0.1181199092272941	-0.1446878551200197	-0.09883811720973477	0.00995341124203292	-0.2291460715355385	-0.0727012131743551	-0.03488336176150234	0.09219340476352232	0.1293343943495308	0.6831046195309903	0.6353111544299105	0.1169382383708204	-0.01698818197638979	0.1329631329179104	0.09957062557164703	-0.1944742869676819	0.2194023373477368	-0.6207872217435111	1.239727910307204	-0.03302809034295586	-0.003368339984637045	2.13869604991881	0.6379844612584842	-0.4375124753020159	-1.800363305973764	-0.08653811199783573	1.130372499755058	-0.2620512768159072	-0.04714130206471144	0.6175322278424497	-3.774335102079463	-1.005885273884392	3.774335102079463	1.005885273884392	1.687151635380973	-0.5064551889015375	-0.1518605883940086	-1.403842980483994	0.4606671707044789	0.2547454062919913	1.155709496109171	0.6628954266935392	1.553598363921141	-0.3679209391445242	0.3194567373012424	-0.624889570495882	-1.274958289532843	0.3387741247647559	0.00101556027615574	0.01601864923765834	0.001016627118931024	0.021276389431743	0.001002609648104311	0.004028997859998103	0.001003937185385452	0.004352088406126856	0.001112675419969697	0.04817739969846802	0.2021479639785662	0.1823610257861619	0.1987618761583834	0.1988080504931332	0.004383525462121033	0.01065795736573664	0.00165276098736426	0.02584138755289281	0.001036091595430056	0.01898213823715081	0.001169296302682849	0.08530908368018958	0.001028839511661986	0.05776141435227416	0.001009225879183767	0.1423059272449737	0.001002729074717571	0.02665340315281551	0.001005010321649518	0.006079195588078469	0.001698681271162054	0.01685756010772478	0.3655586917023996	0.3527510952678418	0.001013842829276164	0.01770249419341291	0.1866484280561891	0.2060915458590502	0.03334190928435334	0.04085309065906213	0.001017564372023993	0.004939945399136161	0.001036274598175368	0.01024805134275264	0.05488210535715216	0.05148340580725418	0.01597051930734502	0.08497247460739822	0.1113674622406728	0.09654551390075007	0.001002616356826013	0.01499474787559176	0.001412357795505234	0.02220934257611911	0.02071258762729195	0.04016918996729376	0.001005248108012372	0.003359152448799071	0.001130330770670406	0.01873747942629097	0.1598755114786248	0.1567294015987268	0.009916031215337346	0.04795200992583497	0.001005339497003281	0.004514921733449013	0.001012071433193097	0.007219187879378201	0.001002284503148999	0.04867857920206118	0.4595308733109488	0.4610746204100367	0.1327315114645716	0.1191854991177822	0.001377143902206131	0.1232848473187972	0.001002301056434946	0.03381038251890519	0.02396919101700544	0.01907519931042737	0.02423371757638342	0.02055399988229037	0.02603257408757631	0.02503236410557287	0.07452331998822055	0.06700287910161243	0.07977672480466169	0.06689552750600117	0.02467036023267756	0.02360489199723022	0.03804995910979325	0.04008920836633845	0.104122316253881	0.1268310120434006	0.28480193145561	0.2480620600611723	0.2521314224302756	0.2278911580945501	0.0132162232885617	0.0192306431545515	0.003846946585428333	0.03009852577718929	0.07456999594433718	0.08269402053167114	0.001090753081676117	0.07584371336041104	0.001021479836980083	0.05207600304488932	0.001003313455336322	0.02927337395624482	0.001002029091412596	0.00551926440946907	0.00100449362825659	0.01118438630781088	0.00100712436838947	0.02356418734431506	0.00104333220974993	0.02341445171434787	0.06114476763626329	0.07215532403652249	0.03613053989851216	0.03890042819212373	0.001404004108779771	0.02333795502524913	0.0103751097475111	0.01500952256284721	0.04054142228881324	0.04037975570286304	0.04186775367033982	0.05815780314908185	0.001320590164904976	0.1001024169982429	0.3052224359837985	0.2580985500008361	0.001016989245510121	0.03136997984122511	0.0437356927354784	0.03433059927645399	0.01527083961030274	0.02988529564441788	0.001214999152052786	0.01261997673010077	0.001086242682935246	0.01906031949683296	0.001071615655231543	0.103253829880272	0.03027708080345355	0.05345881575451502	0.05628379561892245	0.04985800115479109	0.03720400309770861	0.0423333429433265	0.001000958613051047	0.04179098551629076	0.007420082447142869	0.01797470291395497	0.259413734240673	0.1819534335075099	0.001016421864594629	0.09566209414270054	0.001475816300748837	0.05203207186261211	0.001011893753286278	0.01626505806667266	0.001004301307771202	0.01875197340596302	0.001008626978213092	0.02557447713075758	0.01895940199493589	-0.008678906894648959	-0.009518764125716561	0.02199050483037586	-0.006140030524188127	-0.017951840990846	-0.004877616747248311	0.003491630231466799	0.001017747160752079	0.00102136955399447	0.001002543110252559	0.001003656454920844	0.001176992201937205	0.2086442768351238	0.1950278682236188	0.001436266416664696	0.00101056844511571	0.001028502529959955	0.001089147376415759	0.001026840484249303	0.001010253417884954	0.001002998986379693	0.001000662159665599	0.00100168052392164	0.3406655172953771	0.001013860041303336	0.2168441571782969	0.0316283458930391	0.001016148246024408	0.001037049218268818	0.0911943144512463	0.0329428824311082	0.1136769481800933	0.001002235541257086	0.00108798763218571	0.02480682080567299	0.001004511814442959	0.00104737521213184	0.1706622628534625	0.01601547884823468	0.001004732238193626	0.00101072435363927	0.001002367269251785	0.4932082783467918	0.1113583393897222	0.001026665403008413	0.001002212451404527	0.01517778011758019	0.0151925020536152	0.01649400642554753	0.06785206872958389	0.07290673792223688	0.02054388047534603	0.02577180776621905	0.08033362490835401	0.2735496486602387	0.2359165338025502	0.01981918258206982	0.00718253505814483	0.08001432688625365	0.00109044590123071	0.001021512484854923	0.001002456337092233	0.00100136835791213	0.001004832287916654	0.001008618682179789	0.001071977195192345	0.04588250019275907	0.03508424305267045	0.001008909151060289	0.001229608623573456	0.03538369376849793	0.04919957806281382	0.001226303152761542	0.2943899358746849	0.00101728392696063	0.03365458724855146	0.01463496903569931	0.001020497950573028	0.001059556677462074	0.001082030736274641	0.0216416429123728	0.04787355810926119	0.02699395175144639	0.001000806524263827	0.01272452017453991	0.2438853880673115	0.001016431353145814	0.001016899310519196	0.001014855247289943	0.001005396812609377	0.001010544869794101	0.01868911347451059	-0.007431627664452953	-0.00849574900612377	0.02290946531880313	-0.005949969072195945	-0.01634863355901012	-0.005072162300632298	0.004999285224221631	-3.407695547802681	-3.017546873412563	-0.00607535227470455	0.06538092543363516	-0.0238772054089583	-0.005013860637018132	0.06153527839887761	0.1762105264991344	-0.3007046140639498	-0.1694790380763795	-0.08458010981799199	0.008002340197603881	0.07170198662965895	0.05192315311313344	0.4990675948948981	0.1200980773692073	-0.02005152144130487	-0.0278261586675626	-0.5122048576541074	0.007250117776856167	1.458276955336555	-0.1654513316871778	0.0124635054595503	0.001800317747182236	1.506945897482932	0.4453346728943881	-0.006314686532509768	0.02253677635411789	0.0280106368309252	0.2624536526560483	0.09425836241056451	-0.01110692811603429	0.4510939844711699	0.4022797667918285	-0.009828152038416931	-0.009871389076587214	0.1158929871913646	1.258954257172135	-0.9916561550116586	0.1794885443825451	0.1294018426767174	-0.3657318846092343	-0.3857317596583631	-0.4286944581402888	-0.2249552648141684	-0.1721414430008939	-0.2098311549514944	-0.5355904375795244	-0.9302576055903332	0.8287501505310599	0.7961293813908162	0.396280807939967	0.2077063765285515	0.161416872207041	-0.01269086650959064	0.006334790417035108	0.2663813555294888	0.02969119855436991	0.01939351384250035	0.1123686569261107	0.1912561968539209	-0.7333889192797532	-0.04134516870641192	-0.04159414027400615	-0.4759555264628947	-0.2498635183746811	0.3560355179490522	0.127411372630819	0.4088360531187002	0.2009137725987052	-0.1116032612877774	-0.04663840942217708	0.0330394720426189	-0.005496522850650685	-0.7872034902994948	-0.4952181414976053	0.02993252225089946	-0.5360078595248028	0.1578859219965706	0.2213536295693963	0.6513158048865946	0.05742053192735994	-0.01565361145659886	-0.110253967038177	-0.1181590037841165	-0.1451776820943116	3.10966557922207e-15	-3.473320848658668e-15
0.29	-0.02637361514955666	-0.03159998048472458	0.04537132952448344	0.5969055331904105	0.9380705288234993	0.009302033136427631	0.4282146958906659	-0.02238102251224591	-0.01058358897210542	0.01925182504145693	0.08022311424386015	-0.07347508813516435	-0.000543034597058145	0.05101767720411265	-0.08122291582799926	0.9323794931357127	0.108573881312462	-0.9323794931357122	-0.1085738813124623	-0.1277812708134946	-0.1040629662750105	0.008387910499791968	-0.2429635590266381	-0.0679610941888769	-0.03230048055298399	0.1019899055340644	0.1362360272163363	0.6987738624982229	0.6317479767894656	0.1193239273073232	-0.02358087358431728	0.1207193341845633	0.1032359860875553	-0.154053924730599	0.165598522997143	-0.664288123805862	1.240377118834854	-0.05924879568592846	-0.01051750289224884	1.862476601125084	0.5750981110760613	-0.3835786644319996	-1.791970917440237	-0.06144324195697953	1.200188737956016	-0.3155711073157265	0.04097330752815845	0.6714169302938932	-4.164631528205039	-0.8989650789033946	4.16463152820504	0.8989650789033938	1.69474987493531	-0.537122348506044	-0.1601373125623531	-1.358527941602182	0.4861332627565003	0.262464846202846	0.823736245647666	0.7215458352934538	1.575272709036194	-0.3470135163450175	0.153831961990069	-0.6892746734985897	-1.162598851363398	0.3925216923006379	0.001016773339455421	0.01644280131988874	0.001019613044337578	0.02207738730502269	0.001002556420388328	0.004037955376844381	0.001003764122801426	0.004254107756961293	0.001169648658141493	0.04878077712451438	0.2043615974312575	0.1834761882886878	0.1971635640473151	0.1957315106603843	0.002892204535940677	0.009362957582861486	0.001338224943152028	0.02509695044824542	0.001031923554974283	0.01905858912924098	0.001127721498610683	0.08605892641230725	0.001027357333254993	0.05830702056104225	0.001010075642157707	0.147361994723685	0.001002967691964414	0.02787898702488581	0.001002884232921128	0.005949709330447255	0.00135745533462384	0.01624082057934072	0.3576622041662523	0.3490575281025126	0.001013768953795417	0.01785197985971128	0.2013684381930511	0.2209556388416558	0.03017489823163449	0.03758945893111214	0.001016720703632444	0.005186949812542245	0.001036564659887365	0.01037941672335143	0.0741358636120482	0.06583793482516505	0.02718048135416994	0.08952521805068413	0.1115340047844785	0.09583745866610686	0.001002397247418042	0.01528965941883093	0.001793527695685669	0.02299923334674661	0.0230035684653953	0.04249379761853456	0.001004795513766521	0.003554261137880332	0.001087067961704306	0.01860701014543848	0.1652611659134944	0.1613332591173132	0.01400161110482803	0.05205737401951632	0.001004976691593309	0.004382255426581055	0.001011247910284539	0.007133076964661933	0.001002370699378043	0.04990371664012088	0.4727985285934671	0.4742605528031433	0.1221680784840931	0.1094713432833213	0.001205311461950998	0.1251919797132616	0.001002252605223475	0.0350990291493096	0.01832632171622111	0.01535763417113867	0.01846149259011581	0.01662792797967799	0.01990332274276815	0.02062460961416396	0.07095320002361218	0.06492076746146187	0.07627520628610587	0.06535082667521129	0.02185099763554183	0.0214781460180657	0.03111024486264089	0.03491271806615674	0.09312335833202787	0.1186997854754399	0.2806508386738479	0.2553899040063247	0.2459146859846353	0.2345384153483406	0.01784991981047965	0.02357107976732406	0.008508628484791014	0.03439467129045699	0.07716667896659385	0.08458207015312938	0.001098857242281271	0.07571471609737339	0.001023039090195258	0.05211529188767314	0.001003119373527141	0.03198819389432079	0.001001810960830778	0.005823581478806637	0.001004682691591128	0.01139945100099728	0.001008423304571009	0.02454074793099241	0.002743992177876161	0.02610496523463228	0.05317037854315154	0.06546031811291482	0.03608954754404048	0.03886385063424412	0.001210344044761397	0.02274669945338029	0.005960717573222034	0.01144263535659606	0.03740458342721278	0.03794892649066816	0.04624140701563551	0.06154079915794867	0.002719199217700267	0.1017025657629182	0.3024885379938878	0.2614219149745109	0.001017302048934491	0.03334385280389598	0.04028955217769259	0.03475985783454251	0.01543277614972275	0.02994958309714252	0.001119304129646108	0.01277472439730585	0.001072483410052238	0.01897871208656116	0.001076729116836942	0.09549236424453057	0.02582396380703969	0.04937118938090667	0.05180187677922158	0.04995383265307168	0.03175157037553379	0.03768753634348189	0.00100095653727075	0.04294323336338387	0.01212099193175602	0.02077297855676899	0.2532401721174872	0.1878260761163249	0.001017009885206799	0.09618691323269539	0.001250939625184551	0.052030219431071	0.001013922823772625	0.01514039288300432	0.001004967445144563	0.0175395251523982	0.001009836388846979	0.02407638808299062	0.01984812253503653	-0.007194618448398611	-0.008629791116260662	0.02273224399195675	-0.004008106801749947	-0.01622221992519407	-0.005251503861583169	0.004411386507650257	0.001018280023607839	0.001023863693672361	0.001002465422353598	0.001003522734428133	0.001272948851411376	0.2077048564364021	0.1939452362535971	0.001229771717020441	0.001010001491336743	0.001026809585846616	0.00108044220339305	0.001024946845730156	0.00101155781204234	0.001003399639106829	0.001000679686482595	0.00100156151285985	0.3416539438322275	0.001013549952639259	0.234292545558132	0.02214926327683236	0.001015584131909032	0.001036712009102544	0.104928510771813	0.04547105961513837	0.1101138564007164	0.001002113117743011	0.003124434682934552	0.02621361710060016	0.001004166028226645	0.001037502480631918	0.1766180742180611	0.02046598136181516	0.001004486501630802	0.001010108701245167	0.001002539199002325	0.5113214908684939	0.1022000642157267	0.001025968550652551	0.001002193495730875	0.009339773033400348	0.009301640952434981	0.01005473098074045	0.0649653810723187	0.07056322030862636	0.01709383081455396	0.0206519477790751	0.07560280037266671	0.2719411199908777	0.2332675842784985	0.02556791007438236	0.01877360407146454	0.08105732527415505	0.001121549067834126	0.001027326545876996	0.001003307491334948	0.001001766373998568	0.001004919346296557	0.00101075352566401	0.007438112675538864	0.04091413352314664	0.0368594646722308	0.001008275279820258	0.001245991777411379	0.0322513935175092	0.05345273078071433	0.006680447110041248	0.2995505874635357	0.001017918364087191	0.03831411060771221	0.01643853542472862	0.001018937708618507	0.001056979002945533	0.001082069872525664	0.01995766865112281	0.04486843134314017	0.02401853774971694	0.001001079472568395	0.02094596045901348	0.2399581382344948	0.001018629121165301	0.001016318953210917	0.001017032254626803	0.001005883937737827	0.001011560495546834	0.02166405032353504	-0.005520722629513679	-0.007848051795047297	0.02333220609204488	-0.0003226932629380588	-0.01439146795264059	-0.00576886422478555	0.004860823810584561	-3.18955164214294	-2.732820255854362	0.06649284402003264	0.08748595589443953	0.01337802679725945	-0.012233429761781	0.05818001152522846	0.04670888542515544	-0.3164484272289375	-0.09587922688648128	-0.06737555066559549	0.00763640963228428	0.07828176786372949	0.05707245041282313	0.5123103307924248	0.1251851315932151	-0.008979162906822897	-0.0739819724911429	-0.2300133781374166	0.01864947445530262	1.513001608843758	-0.4740841238673016	0.03099329132016768	0.01867583089208487	1.357218768833545	0.4683179617860095	-0.1347080742673177	0.03605219759927298	0.1241720066689928	0.2057363545815816	-0.01783948818673871	-0.01379829347361262	0.4689144805764273	0.4163561865624587	-0.01499895579411797	-0.007956515368207608	0.1298242628659342	1.37559009221413	-0.9558311054916574	0.2014411666286901	0.1319336333464729	-0.3764282075962908	-0.3981095990908716	-0.450999393773639	-0.1953160525364832	-0.1381501699539001	-0.220277869640717	-0.5023728601697871	-0.6971712678043788	0.6240853193750598	0.5299045368430655	0.4654635178223357	0.6222225474202482	0.2070346471314753	-0.01080610436647686	0.003369742753471659	0.2801453889539096	0.03292420744129766	0.02188518486496548	0.08795555721326861	0.3672148424173192	-0.6109072398037431	0.03319795311441404	-0.06466844427405574	-0.2538872298562789	-0.2399314870867257	0.3194670174555484	0.1832616463471779	0.2590050564698053	0.1934978406957951	0.1891957184106329	0.05254325576355049	0.007463130303407695	-0.009353209885808093	-0.7620460439948139	-0.3331104121759813	-0.009268026200949714	-0.4027439704447658	0.08648023490662665	0.3376517306566726	0.510309469413916	0.05119000822265429	0.01096878847610435	-0.1142192494577186	-0.1238384093099273	-0.1534476521524145	-1.362080335747678e-15	-6.012320978623428e-15
0.3	-0.02779864138701102	-0.03019798647755871	0.03852889624937512	0.6093168965833655	0.9373422178524167	0.00916592922756088	0.4455360573380703	-0.01695251707081851	-0.01412841220707705	0.001506285334312186	0.07970503154381162	-0.06117936675215491	-0.00386152172524068	0.0518193120624296	-0.07425961874217635	0.8888359200612438	0.1002277122527929	-0.8888359200612437	-0.1002277122527931	-0.110781164641027	-0.1095527186669061	0.006772709940623656	-0.2562940988449215	-0.06300301519190984	-0.02962138462162102	0.1090710414294425	0.1438476048279167	0.7145105233019302	0.6283249055550117	0.1199378958504359	-0.03068619389453316	0.1099352080061068	0.107385533695336	-0.1344148748145199	0.1154013923923463	-0.7034804322855965	1.242069406234906	-0.08660217803083146	-0.01651060149599179	1.604903395560847	0.5102812204726535	-0.3245342083624339	-1.751848723006093	-0.04333828328154438	1.256745651143387	-0.343933394472627	0.1174068135413187	0.7204306576954937	-4.541914113160391	-0.7659135028518589	4.541914113160391	0.7659135028518589	1.70585600857507	-0.5594358542255385	-0.1618005517797476	-1.306453445920713	0.5042591730030991	0.2739883508609038	0.6126365210763539	0.8048843756485354	1.567081931216041	-0.3398996579447764	-0.03488734137671453	-0.7274153109535306	-0.9830237785547535	0.4356115431392024	0.001017646137041702	0.01686024762400088	0.001022352944004296	0.02287945468305086	0.001002490956369191	0.004050744756307728	0.001003610741136717	0.00415439659957828	0.001246108892846831	0.04932179602326105	0.2053954576826937	0.1832929417230476	0.195756413115713	0.1924421804536923	0.002037736075428891	0.008613206660269749	0.001180493872290501	0.02443251174850976	0.001028993590792664	0.01914183785803787	0.00110258305660215	0.08687502319886214	0.001025669326251637	0.05890035059598071	0.001011152830953172	0.1525554224597202	0.001003287367820828	0.02916043447564523	0.001001830487520797	0.005836943673492593	0.001186567247702785	0.01580871614827076	0.3526448840723577	0.3480807316505807	0.001013576914372225	0.01799553286195343	0.2168732812039501	0.2363207773891085	0.02397723107881011	0.03163522598243437	0.001016016878173983	0.005440929507491465	0.001036540947675676	0.01050562941096886	0.09043098565386158	0.07849295843861089	0.03878845738297307	0.09440091276358124	0.1101434646355017	0.09386311813797973	0.001002226505401893	0.01570792513368919	0.002999982660809409	0.02457687249699114	0.02486163034500647	0.04434928659876587	0.001004396350009181	0.003750305413190315	0.001060502896603159	0.01848528626604089	0.1708339455401825	0.1660924304368609	0.0182333537064717	0.05623039634945049	0.001004672449778562	0.00424906568838936	0.001010528372364948	0.007047943141980035	0.001002499784096958	0.05128885970828831	0.487478923505727	0.4885335796696166	0.1120363648523649	0.09997575513572655	0.00111900965019892	0.1273037352937409	0.001002218909262949	0.03652117818467993	0.01252907436560298	0.01157369387154619	0.01256948039607854	0.01261926833593907	0.0135536371467593	0.01604951715745769	0.06766665048703928	0.06301957826447332	0.07326475694316976	0.064105495170988	0.01871254304726202	0.01910413802922646	0.02495207067369025	0.02998844640867483	0.08465268982682141	0.112863915491255	0.2773695596828935	0.2602891000661864	0.2409426414869367	0.2384208981809267	0.02298121215108195	0.02841305357512888	0.0165137026656772	0.04195697315148454	0.07907319565331572	0.08665154537523798	0.001118464174805578	0.07567364090771339	0.001026726726765486	0.05218033319223191	0.001003448173885323	0.03494753687268939	0.001001901060109432	0.006212788400858316	0.001004820726729275	0.01158740520650978	0.001010140397360474	0.02542354042466677	0.006753775932383417	0.03116611526700193	0.04647006714568205	0.05983127975320252	0.03689949742434587	0.03954775317409313	0.001113147564150268	0.02228435673635178	0.003711441283679522	0.009602471664330181	0.03425271545123397	0.03550854270067187	0.05052766256415189	0.06452521017081961	0.006127684388406858	0.1035805152460485	0.3024421329515148	0.2633420134273022	0.001017775745854695	0.0352326770703569	0.0405966600025706	0.03794932855476658	0.01639276337291792	0.03079710787561849	0.001070675140598756	0.01296030071427896	0.001064316721549563	0.01890269030613769	0.001079304455417337	0.08807378085745574	0.02266278177516472	0.04658054193194607	0.0479636850532484	0.04970260455864828	0.02742310661846591	0.03408665333441574	0.001001092043658973	0.04379892196411626	0.01849167991254881	0.02471474216035698	0.247833067099633	0.1919015579465349	0.001018403162865083	0.09675882875017172	0.001138133659598641	0.05216516089868529	0.001016025890476721	0.01398986948227853	0.001005544030668486	0.0162850499721457	0.001010948856677063	0.02252537359384784	0.022127653947753	-0.005425918943022307	-0.007901668639057726	0.02326131756131143	0.0004540516452346697	-0.01434090249906373	-0.005840600849130298	0.004625664323953341	0.001018812886463419	0.00102635783335009	0.001002387734454606	0.001003389013935425	0.001368905500885511	0.2067654360376804	0.1928626042835754	0.001023277017375729	0.001009434537557613	0.001025116641733187	0.001071737030370326	0.001023053207211067	0.001012862206199739	0.001003800291834003	0.001000697213300681	0.001001442501798247	0.342642370369078	0.001013239863975166	0.2517409339379673	0.01267018066062552	0.001015020017793701	0.001036374799936271	0.1186627070923798	0.05799923679916853	0.1065507646213395	0.001001990694228955	0.005160881733683681	0.02762041339552754	0.001003820242010398	0.001027629749138595	0.1825738855826597	0.02491648387539569	0.001004240765067974	0.001009493048851077	0.00100271112875286	0.5294347033901959	0.09304178904173124	0.001025271698296699	0.001002174540057218	0.003501765949220474	0.003410779851254706	0.003615455535933344	0.06207869341505352	0.06821970269501582	0.01364378115376193	0.01553208779193138	0.07087197583697953	0.2703325913215169	0.2306186347544468	0.03131663756669469	0.03036467308478382	0.08210032366205644	0.00115265223443754	0.001033140606899092	0.001004158645577725	0.001002164390085157	0.001005006404676582	0.001012888369148105	0.01380424815588535	0.03594576685353436	0.03863468629179106	0.001007641408580297	0.001262374931249294	0.02911909326652055	0.05770588349861487	0.01213459106732086	0.3047112390523866	0.001018552801214051	0.04297363396687294	0.0182421018137579	0.001017377466663395	0.001054401328431787	0.001082109008776687	0.01827369438987285	0.04186330457701914	0.02104312374798754	0.001001352420873227	0.02916740074348707	0.2360308884016781	0.00102082688918487	0.001015738595902728	0.001019209261963707	0.001006371062866374	0.001012576121299632	0.0246389871725595	-0.003609817594574405	-0.007200354583970825	0.02375494686528663	0.005304582546319836	-0.01243430234627105	-0.006465566148938806	0.004722362396947455	-2.954434111587203	-2.546997509153334	-0.007416507902680991	0.06559482638093279	-0.02311083288719736	-0.005359962280426274	0.04906357293806909	-0.08347128713407109	-0.3432626888525682	-0.06042926601805344	-0.06858042883461654	0.009361907539373245	0.08495279751717034	0.06146791834763694	0.5265396463593415	0.1312707931068396	-0.01670740130717014	0.009100860795940675	0.0311492850256953	0.006063584964321629	1.558486068305851	-0.7035715758319033	0.013858561766366	0.0007697791493736576	1.167044816589855	0.509924926816326	-0.2595717452293611	0.04720761067803647	0.185560312754714	0.1686299184596099	0.09444547965408409	-0.009357846064492404	0.4821567446634738	0.4158114140430426	-0.009932838302997073	-0.009675970670005916	0.1478941132130497	1.476373151845564	-0.9479426176382835	0.220413181585831	0.1561023236697895	-0.37900691666998	-0.4022493078835868	-0.4621620511997405	-0.1887707761816056	-0.1122675776874656	-0.2592835568867226	-0.4851467090404349	-0.4711862888359408	0.3430205734729865	0.2431744971499458	0.496588246943737	0.8609376460788116	0.197701992337105	0.004893548166198708	0.01148528277182493	0.3152859635882552	0.04666916909720734	0.0139714163073153	0.0936150383262693	0.6653834992729599	-0.5201954065012958	0.1027508508395507	-0.01581156929886892	-0.1306108236671542	-0.2517744339357907	0.2763185187500934	0.1829715163221126	0.1281827489419331	0.1839040333578583	0.4404391711389833	0.1100090557282169	0.03920520199709303	-0.004379394814428424	-0.7186270405661697	-0.2358223565692053	-0.03947939628986994	-0.3270231413693548	0.09857407272459839	0.4500512217246506	0.2918836491654584	0.06683981742337308	0.01170516837409778	-0.1154256104491812	-0.1265643891213697	-0.1557627703689496	-8.361116678986208e-15	-1.152364260639775e-15
0.31	-0.02914665709840783	-0.02920187450383085	0.03127884223915715	0.6217485930280783	0.9363362958693227	0.008978219379274186	0.4603667975995941	-0.01211557822300319	-0.017138948374537	-0.01563122409456763	0.07924080503195412	-0.04840209463199701	-0.007326780884624413	0.05323770771563366	-0.06679283700856531	0.8413365509137135	0.09340410242135995	-0.8413365509137128	-0.09340410242135991	-0.09363330498159669	-0.1152060631764857	0.005172900104233246	-0.2690093050543429	-0.05790512720357369	-0.02680241173873371	0.1147810582641822	0.1524423235289601	0.7299806714196899	0.6247714567034788	0.1186694555776292	-0.03793546019224862	0.1011599940615793	0.1119252076075299	-0.1375946914493583	0.08546422958585986	-0.7445970045065229	1.244506454872485	-0.1145260724431287	-0.02085897430300536	1.363189265102451	0.4576663570520153	-0.2758264833358402	-1.672991788370006	-0.05121360272864956	1.292537251146854	-0.3459017092841102	0.1630621210372503	0.7707217159680009	-4.965431869464651	-0.5979875753031545	4.965431869464652	0.5979875753031537	1.723506907969336	-0.5695691923893472	-0.1573554849004114	-1.235621500600516	0.5137216212008268	0.2895701037331401	0.5256326680255505	0.9149215577849339	1.525317048273269	-0.3714154590620495	-0.2007663344826178	-0.7166687493294533	-0.7782521122082523	0.4705828348322859	0.001017687116031172	0.01726255961508322	0.001023047572837475	0.02366573979389863	0.001002396996211117	0.004069656398306379	0.00100346496237515	0.00406476303130905	0.001989596876210403	0.05028622046046757	0.2052777169125364	0.1818380991528908	0.1938377316959528	0.1886667683829731	0.001539797463128198	0.008167899341114324	0.001096420671490924	0.02380718414829964	0.001026727369599145	0.01923304874312101	0.00108818960043711	0.08773145686689318	0.001024298236061631	0.05953145458193324	0.001012218102371085	0.1578841389097189	0.001003581399210988	0.03050035750150831	0.001001277578200632	0.005742303909650808	0.001095878022564417	0.01550590103645376	0.3522438358276223	0.3501238671005026	0.00101325649428391	0.01813035664406729	0.2320862678595475	0.2514790760110684	0.01714616189004455	0.02518264412411277	0.001015426870701176	0.005702235977995655	0.001035921562608372	0.01062785511494532	0.1048512944067451	0.08974633341293721	0.04965173782442971	0.09946993198389399	0.1070064374724411	0.0905953309231461	0.001002098709213581	0.01622384695307045	0.005866106220903892	0.02764869771657968	0.02610973019650528	0.04559385917224051	0.001004050488777365	0.003978441017835591	0.001043221418470601	0.01837397370426107	0.1766903823660681	0.1709941568534448	0.02269020969539284	0.06051586640133898	0.001004396769252676	0.004126654973130627	0.001009862370449349	0.006965576787046967	0.001002599004665729	0.05287895283305893	0.5036753630961287	0.5035332879439538	0.1019442648701255	0.09037655818117196	0.001074605535230799	0.1295530193471151	0.001002202813451339	0.03807428215679828	0.007862909046220922	0.008489165436160313	0.007847691700133439	0.009340504617083896	0.008439382704313627	0.01229112235619958	0.0642857480832206	0.06091245025755967	0.07040544232632821	0.06288328471621053	0.01534035185305463	0.01651790859014859	0.01955819589439165	0.0254701046692735	0.07756788956499754	0.1084683592426391	0.2760698580950099	0.262324867465195	0.2388970885264449	0.2397566366437561	0.02922486958411967	0.03424202594650678	0.02595415145709735	0.05108375735274794	0.08020129112684603	0.08846482464896306	0.001137325698502353	0.07577362474774324	0.001029853719872169	0.05232000877523658	0.001003754927147155	0.03830972468604197	0.001001979034971008	0.006840410060193311	0.001004914166483197	0.01174760984452712	0.00101214487145478	0.0262211833102864	0.01459688406138188	0.040114057449568	0.0405962090104483	0.05491720284170218	0.03794088203880826	0.04052559523876503	0.001063512196932485	0.02190196757099352	0.002487567248431604	0.008567443110015654	0.03102291562310183	0.03295856386289578	0.05252220280958989	0.06612069347149956	0.007772817351243305	0.1044125688576406	0.304194570479749	0.2637222144368883	0.001018219846937069	0.0370124782704036	0.04389996785918662	0.04390330788578715	0.01783829542637295	0.03213500611271464	0.001044703498764954	0.01313610611011538	0.001059192969409671	0.01883494904601342	0.001079381723868839	0.08098966630378703	0.02028883084317176	0.04461917395776846	0.04463054132511254	0.04929473802698224	0.02393457668514119	0.03129365784668024	0.001001209528293479	0.04458521995086021	0.02501619217800117	0.02910316030823276	0.2454388521231022	0.193865384887298	0.001019887457633205	0.09751748752728573	0.001078411050195367	0.05236123493279222	0.001017756457265348	0.01281113057395359	0.00100610652637264	0.01498873609451143	0.001011894219547684	0.02092873064394329	0.02465247793995068	-0.003505824501785578	-0.007061354913039174	0.02402293643047421	0.005178071597133649	-0.01242192107999856	-0.00636025412536763	0.005092726981922427	0.001016813348450923	0.001021581396956866	0.001002224319065201	0.001003249154192088	0.00394674304148727	0.2035825998747364	0.1886062414759214	0.001017240151971894	0.00100841310257367	0.001023735982605307	0.001074448007720211	0.001022717319142899	0.001013719774081505	0.001003961084169346	0.001000706385279667	0.001001453647437959	0.3592589020090933	0.001012654958177034	0.2652781717075801	0.006856282144731601	0.001014637541816622	0.001034347986827236	0.130138688703654	0.06669265904288015	0.09905528046380431	0.001001944580898036	0.0120449523158998	0.0274392004603728	0.001003580834092742	0.001023206394308153	0.189400724288821	0.02998523259002183	0.00100399912855996	0.001008895307630992	0.001002694758063885	0.551179810592621	0.0829047841989365	0.001031006942120428	0.001002195812307252	0.002274348461868459	0.002211974283580658	0.002321389626122857	0.05813895591279157	0.06537090072971519	0.009911604131645121	0.01178663628247032	0.06575752024311472	0.2765032462292636	0.2392425766988669	0.04057224217404464	0.04171696404616518	0.08134687307869444	0.001160610970787773	0.001033080785003447	0.001004002675515438	0.001001972011979508	0.001005015640588774	0.001015366871048551	0.03091250623899405	0.03149870310430435	0.0396202855666932	0.001015393252488526	0.00115376049544567	0.02570734897972861	0.05260712740409327	0.007293918355760437	0.3102369467029826	0.001018791383050498	0.05201764960785697	0.02044143952483423	0.00101791699377039	0.001053401323158233	0.001077222613672336	0.01708952059668451	0.03951739130709587	0.01907092853438198	0.001001314336249523	0.03498867438659783	0.2455179212159195	0.001021944379276069	0.001016652448018374	0.001019852149254883	0.001006963369558788	0.001013133535360162	0.02718809454608931	-0.001502535586413927	-0.006109841450300967	0.02499894695178074	0.009800882789638268	-0.01049303464785219	-0.006795657782744176	0.00585608130788004	-2.771947919371132	-2.410645409813689	0.06400587777612098	0.0849963306474327	0.01457847419300668	-0.01073571891309697	0.1353286764485855	-0.2035827004822123	-0.4131284706834368	-0.03139111205548091	-0.05849207785945014	0.009083331710368287	0.08620570231945401	0.06452960818330979	0.5389491687960776	0.1367720820506435	-0.005507161826664144	-0.04851130256730701	0.4007997617864401	0.01707007437303943	1.468947057221696	-0.6022372148888966	0.03217617459490251	0.01790758444406653	1.087007079647877	0.5033621203778836	-0.3924719803675097	0.05518653084385199	0.4124052534932018	0.08525828764202793	-0.01354504633645775	-0.01172215067401195	0.4973321543612694	0.438639431303488	-0.01329202041625799	-0.007425418287409891	0.1701211650416378	1.525564015539092	-0.9699651802725509	0.2285521014474235	0.1570067579764571	-0.2451131158564082	-0.2607485068417832	-0.2986214496345171	-0.2293552668087368	-0.1301395697501503	-0.2621656428125289	-0.4211880241327604	-0.4076281351650265	0.1143085664073097	0.07864750237428762	0.6564458477550921	0.9608504149411563	0.1599856561418779	0.01377173067830474	0.01528007607813874	0.3586231752399868	0.07487845088316329	0.01637549919377006	0.07034382964701935	1.114833488469399	-0.4642183299402395	0.09565026119390903	-0.0483537039333139	-0.07847212492197954	-0.2592167959370599	0.04059071709345201	-0.005930815519387646	0.03355789997269749	0.1718550958396466	0.7483009302045162	0.1552047687682059	0.006495055485312794	-0.007723025582266892	-0.6974019664463915	-0.160877234342875	-0.04064690669611363	-0.2375080326174031	0.06490525349983439	0.4266732709708713	0.1518046777633308	0.08191730528024058	0.02483887016306553	-0.1202532043672247	-0.1326907724532286	-0.1632112094116354	-1.069616969371805e-14	1.362084510010077e-15
0.32	-0.03059866369566819	-0.02845583734114938	0.02367562346428176	0.6342117571241125	0.9350528193264506	0.008752197618631651	0.4728387348072848	-0.007787993770559585	-0.01961001103791914	-0.03190032294507065	0.0786466278164895	-0.03545205216403987	-0.01071522134937222	0.05501635056198097	-0.05888926388399213	0.7893778396095733	0.08828437850935612	-0.7893778396095732	-0.08828437850935619	-0.07631520678844675	-0.1209108254086879	0.003641718854572684	-0.2809872029496788	-0.05276051883708912	-0.0238347049866262	0.119509011233033	0.1621632798481105	0.7449842513861468	0.6208840894397537	0.1162832567348206	-0.04490418489591165	0.09424550372478911	0.1167623823026353	-0.1552130519873021	0.06538643018310612	-0.7741133852170519	1.248362936499201	-0.1421130899866177	-0.02417298396715973	1.133142784794172	0.4084103413978746	-0.2166395075468484	-1.578166607330895	-0.06932842400347353	1.291299720703136	-0.3285696556302719	0.1894562521750258	0.8077889358870113	-5.433782544482277	-0.4251363189660317	5.433782544482276	0.4251363189660316	1.739903715318938	-0.5697193987499725	-0.1480748344335723	-1.158991783103965	0.5136032486328244	0.3037351247051675	0.4162237478985944	1.030131899269986	1.47376830095543	-0.4066833403831845	-0.2584390553771285	-0.6713069921429879	-0.6108790570072973	0.4951116997214435	0.00101670734798407	0.01766290461262202	0.001021005383754072	0.02444606399315349	0.001002268290791716	0.004096020498272726	0.001003322144577782	0.003976302870523351	0.003646021713155673	0.0518585167911323	0.2040175028492344	0.1792995782417052	0.191032135357539	0.1841534361321798	0.001287285076120749	0.007930206134339269	0.001053875611700406	0.02322253045829322	0.001024904125030498	0.01932756573691335	0.001082350946312019	0.08859657256986142	0.001023444984697134	0.06018647734645571	0.001013179469273468	0.1633293163387498	0.001003808777282754	0.03189704151635291	0.001001005852230434	0.00566106822963743	0.001050540702237793	0.01526154170877156	0.3574345230210634	0.3565631660228666	0.001012803766750445	0.01826031240769186	0.2464757188039646	0.2656151865562515	0.01072558098355395	0.01928463330353539	0.001014940678390539	0.00595992184458027	0.001034598150445172	0.01074842555579737	0.1177563527759667	0.1003006380590179	0.05933616401873664	0.1044578192337717	0.10201821290585	0.08604395287802616	0.00100201177517184	0.01679585130347995	0.01069607060120864	0.03249698801346089	0.02667335144339923	0.04615392617978815	0.001003757880820637	0.00418487073421126	0.001032371270982918	0.01827449358251121	0.1828792901735669	0.1760219458382447	0.02740341109519909	0.06495032167490185	0.001004138119165024	0.004008370966715462	0.001009230514871813	0.006886872416812431	0.001002640400291361	0.05469121607513394	0.5214532708056505	0.5190847702307411	0.09168609285722178	0.08061508339027705	0.001055277174852806	0.1318569467698609	0.001002205411156057	0.03971107908866009	0.004859878854619905	0.006527144645435193	0.004829893249711423	0.007259396780020783	0.005167697858232259	0.009894997353116606	0.06063549695356237	0.05849846409614617	0.06753793132561786	0.06154340264634348	0.01177085167862564	0.01377675893529752	0.01491156297832528	0.02151135822014974	0.07127463951402792	0.1047172893023907	0.2773705526512293	0.2635787845959037	0.2406873581441672	0.2410873343675795	0.03681708516309536	0.04128676293867552	0.03613865094828003	0.06110260586564654	0.08050665189242652	0.08975189437275466	0.001150733899692587	0.0759224457380533	0.001031386566635131	0.05246253955877483	0.001003830201825547	0.042149431900647	0.001001921764639455	0.007630823180789281	0.001004965483141718	0.01188103494833368	0.001014386466617886	0.02691902283460496	0.026780485519846	0.05327535606099341	0.03533070817709289	0.05051494607155869	0.03895434495916821	0.04151741237995651	0.001042577682522065	0.02156353385454591	0.00181762593792161	0.00799148441135414	0.0276881191100149	0.03030429753556814	0.05127203658500992	0.06529327602683933	0.00620507123431802	0.1036744985053488	0.3072285743868842	0.2657271803667042	0.001018561139113099	0.03866575677091848	0.04982400313409673	0.0528742318616422	0.01964442758985421	0.03385388679252808	0.001031992005410592	0.01330098539030172	0.001056131865314611	0.01877714644771498	0.001076976266411602	0.0741416196029524	0.01847977534415803	0.04327447732354628	0.04173621237454775	0.04891860649167037	0.02115308871461845	0.02921785115327114	0.001001249188634732	0.04522142161162647	0.03113063842832716	0.03322902484218378	0.2472891464539161	0.1959561102773242	0.001021188259321553	0.09833768220139021	0.00104901191541253	0.05260852293625923	0.001018942919752515	0.01158618473190968	0.001006683934361454	0.01363138680212873	0.001012645511545067	0.01926824160962593	0.02719349085303644	-0.001460938349266839	-0.006054241581918594	0.02510614277785788	0.009750278409978918	-0.01048808214136426	-0.006753532973316985	0.006004227141867186	0.001014813810438287	0.001016804960563527	0.00100206090367577	0.001003109294448754	0.006524580582088957	0.2003997637117923	0.1843498786682673	0.001011203286567865	0.001007391667589779	0.001022355323477192	0.001077158985070082	0.001022381431074785	0.001014577341963272	0.001004121876504683	0.001000715557259093	0.001001464793077938	0.3758754336491087	0.0010120700523789	0.2788154094771927	0.001042383628837641	0.00101425506583958	0.00103232117371821	0.1416146703149282	0.07538608128659177	0.09155979630626916	0.001001898467567225	0.01892902289811595	0.02725798752521824	0.001003341426175163	0.001018783039477711	0.1962275629949822	0.03505398130464802	0.001003757492051936	0.00100829756641091	0.001002678387374945	0.5729249177950607	0.07276777935614173	0.001036742185943766	0.001002217084557627	0.001046930974516371	0.001013168715906375	0.001027323716312256	0.05419921841052967	0.06252209876441456	0.006179427109528394	0.008041184773009469	0.06064306464925005	0.2826739011370102	0.2478665186432871	0.0498278467813943	0.0530692550075463	0.0805934224953325	0.001168569707138009	0.001033020963107747	0.001003846705452944	0.001001779633873601	0.001005024876501041	0.001017845372948853	0.04802076432210279	0.02705163935507449	0.04060588484159529	0.001023145096397868	0.00104514605964202	0.02229560469293675	0.04750837130957165	0.002453245644200093	0.3157626543535785	0.001019029964887218	0.061061665248841	0.02264077723591051	0.001018456520877412	0.001052401317882496	0.001072336218567983	0.01590534680349616	0.03717147803717265	0.01709873332077648	0.001001276251625384	0.04080994802970866	0.255004954030161	0.001023061869367211	0.001017566300134185	0.001020495036546119	0.001007555676251307	0.001013690949420767	0.02973720191961911	0.0006047464217465505	-0.005019328316631114	0.02624294703827486	0.0142971830329567	-0.008551766949433317	-0.007125749416549535	0.006989800218812675	-2.686014059723507	-2.175701697435855	-0.007809906615462397	0.06440264406010728	-0.0216203412953337	-0.005125280783662902	0.1706379516289136	-0.3002069553398578	-0.4908467248674053	-0.01890644353944675	-0.06044564679254789	0.01002312928186246	0.08668920450478493	0.06625167406177422	0.5498318421653242	0.1426229909028685	-0.01402658454272675	0.02079201762354123	0.9103819795144846	0.005089981265194166	1.354048452950285	-0.5926573682820251	0.0131344409806603	0.0004387265229461634	1.027230750940642	0.4936985327290646	-0.5162899112867095	0.05842411688379218	0.5408533282134214	0.03172880527931159	0.09010430199803257	-0.006991356298163521	0.507369258306683	0.4456084583784539	-0.009107496534134606	-0.008943573730619934	0.1923281366741013	1.586727954335673	-0.9803981849062003	0.2313418554604916	0.1728409156184056	-0.1545053877376905	-0.162718131524729	-0.189708091564512	-0.2501424070815347	-0.1358019007052329	-0.2902676000417961	-0.3732276509861243	-0.3422890271633418	0.1866505198130456	0.2421663493487557	0.739741171099734	1.039350508404892	0.09246008235039488	0.01466097822254465	0.01205632287845711	0.410789843839104	0.07922746134942447	0.008615509464781151	0.07365436606707727	1.508054785046918	-0.4178313782307946	0.1055458661438593	-0.007020479509179773	-0.03879685253781329	-0.2726319318471049	-0.2082616303178793	-0.1310532764544427	0.4531357329879484	0.1585994934521964	1.043828100105586	0.1862055442718882	0.03701997886838542	-0.002391660383081796	-0.6714134699992882	-0.1124880885792761	-0.03313239701902086	-0.1835853825044101	0.06855480752913602	0.3975404989400458	0.3172633390181197	0.0791469968211764	0.02194796224584027	-0.1246669971925431	-0.1387714720707911	-0.1685319872510567	-5.667038505544511e-15	1.730996796064977e-16
0.33	-0.03225513653329921	-0.02793812656560973	0.0159076287212826	0.646723494720144	0.9334982113970712	0.008494287513145423	0.4830580276190545	-0.003996705507091687	-0.02131127262405412	-0.04725161365439287	0.07791860430012201	-0.02275387385839156	-0.01387206956525218	0.05704923858065303	-0.05075452025622342	0.7326788661405346	0.08479291478407919	-0.732678866140534	-0.08479291478407922	-0.0588550946990125	-0.1265801309650263	0.002225235433071356	-0.2921895557593275	-0.04765978152292546	-0.02073662758221239	0.1226955484721497	0.172977401449956	0.7594799661620647	0.616681992939429	0.1142627708303866	-0.05129773273196978	0.08860575689419796	0.1218064056023927	-0.1761863626224902	0.03740961094179503	-0.775211007557886	1.254505907734158	-0.1686018235803153	-0.02742467676941717	0.9109863140329202	0.3489671458209438	-0.1175507898164133	-1.496328855147362	-0.07500037844179366	1.239920676430905	-0.3014061591309045	0.2169490048519331	0.8143632190323756	-5.902830729309239	-0.2804365663188406	5.90283072930924	0.2804365663188396	1.751483777138107	-0.5629129545332289	-0.1346947930164829	-1.080698958810311	0.5054657624742057	0.3159124542595627	0.215928890147015	1.129735498076816	1.424977872259179	-0.4351705394460928	-0.1258401749909934	-0.6004309243122903	-0.5192967969047539	0.5125888177907673	0.00101536607359043	0.01804689596882994	0.00101823009481578	0.02521015823951868	0.001002129752685552	0.004116122213115936	0.001003182310803945	0.003891473256701574	0.005808964617370109	0.0537137099630972	0.2011158236739995	0.1758631759397862	0.187172734553957	0.1789317098887708	0.00115182548785698	0.007787043928882765	0.001030959623656235	0.02266592500233168	0.001023279532249852	0.01942587354423033	0.001077963163076536	0.08944526193332267	0.001022591673503659	0.06085011048907329	0.001015065002648747	0.1688762392890226	0.001005154166403655	0.03335138854976939	0.001000859882910633	0.005582475975316405	0.001026528750475842	0.01507301868194329	0.3675812112550985	0.3680032590301131	0.001012274997315813	0.01838031827587695	0.2598128820677791	0.2787791907714887	0.006044772063216322	0.01488933628117661	0.001014544631027981	0.006181916266872661	0.001032962800034419	0.01085994150387128	0.1282309904463292	0.1099749440732696	0.06791559885601378	0.1093414043962604	0.09543462067218363	0.08045430430762125	0.001001957057990758	0.01737567826141996	0.01666077960832723	0.0382755119913854	0.02659767462026649	0.04609623093222935	0.001003522727134188	0.004355865203372581	0.001025819660971429	0.01818547972968688	0.1893779767221469	0.1811069000504729	0.03198409329364853	0.06921304820010239	0.001003893410223944	0.003897523633145658	0.001008639000342711	0.006809214389302091	0.001002830029888166	0.05671752407503643	0.5404528401846841	0.5355136985277064	0.08049760692279925	0.07062288923597632	0.00104587683622587	0.1341429338522324	0.001002220550231036	0.041365160366071	0.002998979155415645	0.005314639037280819	0.002969418283267681	0.005976579701465433	0.003149554031696637	0.008411096986757353	0.05580913141660056	0.05519307978892595	0.06327930174192302	0.05937678359680469	0.008411861077824687	0.01119939014334194	0.01071997999197299	0.01786143134494907	0.0646846866464599	0.100268040614606	0.2801021010215244	0.2670711983525674	0.2435675556649494	0.2449084645919185	0.04528021443328417	0.04912545414045575	0.04589515115293866	0.07106600443793866	0.08064391101034531	0.09043093746190933	0.001159202295727739	0.07596793471434547	0.001032196334195088	0.05249852941213131	0.001003850113563689	0.04664068165951122	0.001001836073844644	0.00849081600192522	0.001005147117218631	0.01198781527290301	0.001041601845820172	0.02752457373131409	0.04014365355097373	0.06717917379647131	0.03003181233938569	0.04595936741167578	0.03933252106664462	0.04209027535776103	0.001040299293096708	0.02130496933808272	0.001442594721556922	0.007709235559926911	0.02426843613575004	0.0275841522133847	0.04934530155221109	0.06361693375403406	0.004364999054408345	0.1027469537546609	0.3086845272847002	0.272456436495154	0.001019561142822406	0.04017733564409879	0.05501170446775513	0.06233818993430048	0.02124754590449671	0.03544510305987729	0.001025614754210794	0.01349411244524555	0.001055002755693564	0.01873035470110504	0.001076905438062045	0.06748618800197159	0.01673765860245672	0.04202613757576956	0.03793624553764392	0.04750492606112346	0.01828277687005244	0.02703051562063183	0.001001273684176882	0.04560572353287522	0.03663521916952922	0.03692589767256902	0.2502998295409856	0.2002045492062151	0.001022161511342792	0.09890815653345984	0.001034147598074697	0.05293511069556438	0.001021339157887865	0.01032304086978519	0.001007581772135728	0.01221754715153641	0.001013839499613529	0.01754753632225396	0.02983203614494402	0.0006787859560859882	-0.005169815381493511	0.02613517279836082	0.01414793095175956	-0.008617750727845666	-0.006882952192458343	0.00660053618684794	0.001013256387655085	0.00101410373355231	0.001001921849696949	0.001002975443494248	0.009417495989412928	0.1924108917431653	0.1775268629668757	0.00101034093345642	0.001006867692174808	0.001020940124556297	0.001070211427642352	0.001021130074506948	0.00101910019502674	0.001008612309256519	0.001000701564005977	0.001001597321495852	0.4002200402968233	0.001011432503737269	0.2892291380241491	0.00102551908259507	0.001014028718402986	0.00103036351570267	0.1453174406621087	0.08173928973011778	0.08169167089391592	0.001001901509505077	0.02674504934020466	0.0258749597964311	0.001003224350584566	0.001019185227789495	0.2036423879692567	0.03910785323067322	0.001003538278134807	0.001007791454596821	0.001003322642795344	0.595717696045642	0.05903138108138145	0.00103554260065981	0.001002252567172152	0.001034465501199147	0.001009662348135662	0.001019972880259514	0.04596248819187031	0.05381322755294255	0.003628048796460099	0.004578731215200597	0.05238955775272443	0.2876447118846416	0.2496104234468413	0.06006893584206056	0.0612695529310351	0.08102770050402451	0.001167554890883664	0.001033054496906716	0.001003891251126921	0.001001719200522147	0.001005599496232796	0.001113992558229496	0.06218290951059968	0.02118654435420652	0.03907196008277212	0.001050435290371199	0.001056598826689749	0.0187622478678816	0.04654146161227919	0.002389474077293785	0.3077901791303109	0.001021931863771869	0.06166284638028166	0.02336626497255176	0.001019418212814536	0.001055034219972977	0.001080635322939504	0.0138885412370638	0.03023386469940527	0.01338680301617826	0.001001318571775556	0.04493672261225189	0.2565255820176766	0.001023269647659216	0.001019615577720578	0.001026657245199889	0.00100932878050718	0.001016259131947744	0.0325464488171223	0.002877741888892593	-0.004405778832953009	0.0270779834269288	0.0184261818285639	-0.006800206337053727	-0.006818133632341399	0.006885434006263213	-2.663063695400985	-1.845003107547981	0.06164660553288438	0.08262121711999909	0.01386413896043522	-0.01021652938033735	0.1978694631784464	-0.386244116683444	-0.5525007832005246	-0.01071935137148385	-0.05236268022724946	0.009764581101039069	0.08259608131035182	0.06604752328806067	0.5598681598724101	0.1484544085463234	-0.004867541098902309	-0.03865169876224177	1.363940782103836	0.01537896927620908	1.277347356500058	-0.3097538473664773	0.0259039439255893	0.01644122712371651	0.9054932457528588	0.4838877521640594	-0.6019235697297697	0.05631157529797168	0.6132572573158485	-0.03940874225175807	-0.02113926135228762	-0.009574796463580759	0.5074788231015626	0.409299141721095	-0.0120036212220572	-0.007120431780067127	0.2124107778495701	1.701221084832217	-1.022895759291425	0.2242506089076678	0.1597997028800543	-0.08977879551599917	-0.09534188630199107	-0.1096180524744362	-0.405759294427864	-0.299984256811119	-0.2340363868635792	-0.3562226345834419	-0.5368217081222623	0.5125698697734455	0.5040013145504801	0.821465459854843	0.9570910624288725	0.04952689679893036	-0.005670821811949316	-0.004604573794099446	0.4863048422811222	0.09242264831823289	0.01104457400613766	0.05129109564971554	1.310914107319056	-0.488372730463931	0.01477642259018829	-0.03347288362209001	-0.01756684493609337	-0.2733818778260358	-0.1222517705867146	-0.05771991932413509	0.8265563385250103	0.143619580970309	0.855133793561624	0.1364419720098073	0.01127983188313816	-0.005525831751322336	-0.6579478446886753	-0.1343672995946518	-0.2468987126791238	-0.250115299921165	0.01418980800129777	0.3413422248262681	0.511880999880808	0.03247091247714588	0.04132836882237165	-0.1277082513690159	-0.1437260168490029	-0.1749744613775615	-3.019249593319506e-15	-1.039072940516917e-16
0.34	-0.03412448788977067	-0.02772256740193537	0.00825689442962931	0.659312301779337	0.931684916301031	0.008203391290421228	0.4910638718174005	-0.0008262541636488051	-0.02183978643697105	-0.06191164646027528	0.07717213826424349	-0.01082194391532841	-0.01671546796454125	0.05935188372491977	-0.04269793091605292	0.6713848534237147	0.08253004437838402	-0.6713848534237146	-0.08253004437838404	-0.04129822975430947	-0.1321445093400113	0.0009583641312429417	-0.3025855857255796	-0.04267277262217635	-0.01751581393983987	0.1237244928404156	0.1846988513492013	0.773475873191816	0.6121519870555548	0.1141628122453731	-0.05677337036702167	0.08381503803081719	0.1269920758096649	-0.1977887557556304	0.00495610781003711	-0.7506612949478234	1.263776829131504	-0.193850523317768	-0.03077020741475325	0.690453062109376	0.2842429573925295	0.0179100470968389	-1.439915026643199	-0.07301692790612098	1.138050048186007	-0.2658796923967026	0.2434076772988404	0.7921580783658975	-6.352790394038481	-0.1794176550497097	6.352790394038481	0.1794176550497096	1.759254286372391	-0.5487339625139812	-0.1181524104977525	-0.9977272144253742	0.4908575659503971	0.3282823722923039	-0.01529482627171677	1.211597558750093	1.373806751709274	-0.4722652170928842	0.1256664085069713	-0.4877249519416831	-0.4410734635652296	0.5234410812243412	0.001013916669097342	0.01843660527675776	0.00101549183935974	0.02598258857367411	0.001001990956470447	0.004137772371393504	0.001003045469915771	0.003804454534923952	0.008323618245856923	0.05576528166298287	0.196296266271926	0.1715912836752466	0.1821675410444733	0.1731233752804466	0.001083650006415857	0.007695952030557091	0.001019243865861933	0.02214553213721256	0.001021759680865775	0.01952538033732934	0.001072294985557411	0.09023944245852873	0.001021539244856203	0.06149887918874328	0.001018269820314276	0.1745329877758569	0.001008072857475835	0.03487028954259383	0.00100077993526105	0.005500203912097821	0.001014593682116112	0.01488540621807166	0.382270693851388	0.3835680648683257	0.001011691811130397	0.01849724733128957	0.2719666756260131	0.29113403301431	0.003640480492962678	0.01262252013267064	0.001014233474405711	0.006370790732030276	0.001031166218001797	0.01096878537889337	0.1358186746222598	0.118367758850938	0.07539708228717949	0.114152959324961	0.08737502113641482	0.07399980614472025	0.001001931235041413	0.01789748882131601	0.02345193117235274	0.04473024895866617	0.02589806298204067	0.04544293358558356	0.001003346642221459	0.004457408443413216	0.001022746493837117	0.01810773002690332	0.1961762121448239	0.186128667079527	0.03628036585719754	0.07318355041051662	0.001003661455113787	0.003789465521430957	0.001008090207671409	0.006733815781035173	0.001003247087343928	0.05892897792299066	0.5604654266899447	0.5531524595228802	0.06798928695370382	0.06006006593769907	0.001040578465487227	0.1363098599058957	0.00100224586623889	0.04294356040658468	0.002053743720489267	0.004695907502660637	0.002028916567984035	0.005322627011668834	0.002126734964846944	0.007651714888287476	0.04938639712877112	0.05048678140627925	0.0569837528643173	0.0554944705579499	0.005431189546198407	0.008919426627734359	0.006854882089382117	0.0143976073178795	0.0572749074285464	0.09419563518536288	0.2836039772350016	0.2738449347564478	0.2460330633169433	0.2508061930392178	0.05443603119772178	0.05758543994772908	0.05478183281032611	0.08031966424172873	0.0809106399272235	0.09086599953510113	0.001162928017186852	0.0758068765248603	0.001032617809384851	0.05237552365115426	0.00100388234848177	0.05185242343322047	0.001001763018179651	0.009472307055963858	0.001005525342604107	0.01206800679959426	0.001103293899703062	0.02802155039511149	0.05357136135931655	0.0802577451128014	0.02441240225736951	0.04084572392790671	0.03881839124506258	0.04192793469522673	0.001052811376096019	0.02111846698538249	0.001260515768841109	0.007641868968850814	0.02077281616838985	0.02479696507430684	0.04785312521820535	0.06294334168823427	0.003402449713492883	0.1024548152060444	0.306935038521421	0.2809351240536654	0.001021512540474184	0.04153621438605498	0.05807965746621674	0.07010031331558339	0.02242401646203252	0.03667081148896338	0.001022908605956893	0.01372007002323589	0.001055755412625596	0.01869544697709816	0.001081021065617936	0.06101716281934434	0.0148562199461006	0.04064338255927103	0.03263534131344446	0.04403473176631149	0.01498805439970983	0.02429087363688917	0.001001307096563296	0.04562290239726667	0.04144549761303173	0.04004603249249467	0.2527718427463576	0.205782861337356	0.001022751845552384	0.09893756130861914	0.001027743495905989	0.05339426589684585	0.001025619245878534	0.009037090181799656	0.001008917458455467	0.01076227528912422	0.001015720914002618	0.0157814445589944	0.03258438250724876	0.002907357702635691	-0.004465973658899551	0.02703487373096435	0.01836648099609125	-0.006826599848408893	-0.006721014742698257	0.006729728393475269	0.001011698964871802	0.001011402506541064	0.00100178279571812	0.001002841592539727	0.01231041139673684	0.1844220197745384	0.170703847265484	0.001009478580344892	0.001006343716759884	0.001019524925635462	0.001063263870214612	0.00101987871793915	0.001023623048090191	0.001013102742008296	0.001000687570752924	0.001001729849914123	0.4245646469445378	0.001010794955095654	0.2996428665711054	0.001008654536352768	0.001013802370966404	0.00102840585768714	0.1490202110092893	0.08809249817364376	0.07182354548156271	0.001001904551443088	0.03456107578229346	0.02449193206764412	0.001003107274994007	0.001019587416099532	0.2110572129435313	0.04316172515669846	0.001003319064217641	0.001007285342782724	0.001003966898215717	0.6185104742962233	0.04529498280662116	0.001034343015375846	0.001002288049786695	0.001022000027881896	0.00100615598036496	0.001012622044206756	0.03772575797321108	0.04510435634147057	0.001076670483391856	0.001116277657391815	0.04413605085619888	0.2926155226322731	0.2513543282503955	0.07031002490272666	0.0694698508545237	0.08146197851271657	0.001166540074629314	0.001033088030705683	0.001003935796801172	0.001001658767171165	0.001006174115964483	0.001210139743509999	0.07634505469909668	0.01532144935333868	0.03753803532394898	0.00107772548434544	0.001068051593737432	0.01522889104282654	0.04557455191498672	0.002325702510387515	0.2998177039070433	0.001024833762656685	0.06226402751172237	0.02409175270919302	0.001020379904751858	0.001057667122059597	0.001088934427311036	0.0118717356706314	0.02329625136163796	0.009674872711580098	0.001001360891926405	0.0490634971947951	0.2580462100051923	0.001023477425951232	0.001021664855307085	0.001032819453853728	0.001011101884763086	0.001018827314474771	0.0353556957146255	0.005150737356038634	-0.003792229349274905	0.02791301981558273	0.02255518062417112	-0.005048645724641572	-0.006510517848133263	0.006781067793713737	-2.689861945700646	-1.462053940199171	-0.006666316275327693	0.06606986161607836	-0.02131065261017533	-0.005563102374805592	0.2099136572124142	-0.4673049478639906	-0.6081683978504444	-0.008492382109393272	-0.05320312862263183	0.01026292643889198	0.07578743685400348	0.06327878547224203	0.5717969494771595	0.155533782784039	-0.01476254632355046	0.02097413021546379	1.735324545708045	0.004474618709424652	1.192216058466987	-0.1669611935112074	0.006510449551934774	-9.56880889786908e-05	0.7709325036238946	0.4792924859712529	-0.6892598297860234	0.04682083727514223	0.6760959260847824	-0.08739161453332361	0.07621405617184439	-0.004738524529662816	0.4947318216718463	0.3871635954216405	-0.008549652162982441	-0.008491689882275066	0.2293573062846482	1.828694493977398	-1.094524013701332	0.207529649719277	0.1577046682389146	-0.03575057303069849	-0.03694525377286997	-0.04480443798649469	-0.5303252221670119	-0.4789406985682894	-0.2307865447727963	-0.3360070813612905	-0.666920375456066	0.8429150492564509	0.657485993940834	0.8640000921967371	0.8974027547040395	0.04366387915781991	-0.02664845493262896	-0.01974279998824646	0.5548882468084793	0.10352710793004	0.003297749888837768	0.05193951948600144	1.343005501219384	-0.5294443430091089	-0.04149486192348967	0.007391953249143948	0.00417959953140626	-0.2860402952271609	-0.00771158891670216	-0.003972036040313395	0.8030220190003566	0.1280594672076308	0.7034611618302096	0.1131039766195211	0.04358608347926069	-1.485379647855195e-05	-0.6341321863284377	-0.1393711423247492	-0.4444351698721166	-0.2940466727255188	-0.004869803842242964	0.2821928968483364	0.5832379794682738	-0.02906691456111738	0.0484614506406985	-0.1292283623643505	-0.1470579144345441	-0.1776092824281281	-4.853987318174028e-15	1.335749933222588e-15
0.35	-0.03621769687161055	-0.0278567281105063	0.0009582637726741072	0.6720113230409597	0.929625669923138	0.007879380382241615	0.4968673505985561	0.001667981153761286	-0.0208673600773491	-0.07614841163304317	0.07648952277154301	-0.0001292952264252207	-0.01915291014143226	0.0619219335570437	-0.03498863109943545	0.6056965482438029	0.08098162336097675	-0.6056965482438026	-0.08098162336097658	-0.02368646852425627	-0.1375322646156495	-0.000132231361641918	-0.312129628359244	-0.03785515192292559	-0.014175247436645	0.1224881362350836	0.196702541645949	0.7869427503801446	0.6071813666568373	0.1166923909937744	-0.06104470159303731	0.07979003401355558	0.1326539943045133	-0.2240711575219992	-0.0299040349553328	-0.7100194990534756	1.276547108403578	-0.2177581087482666	-0.03370999942202113	0.4737052036421161	0.2151308442435289	0.1772153054128244	-1.404261329114628	-0.06509375110223534	0.9994827914444443	-0.2167007261221086	0.2676600173767113	0.7499568200110384	-6.780743896619783	-0.1309792817204469	6.780743896619784	0.1309792817204458	1.760734510859589	-0.5273132065435305	-0.1002563094553784	-0.9122292916356041	0.4719054959059973	0.3385118888643792	-0.2293070656438571	1.178867722040503	1.319340202110846	-0.5227613058874069	0.3460334032753906	-0.3635304685880126	-0.3632383454863331	0.6242152291218321	0.001012391476327338	0.01882483743943332	0.001013010949010563	0.02676311189598661	0.001001844997051449	0.004155955140907823	0.00100290446581582	0.003725946483243781	0.01087582330997333	0.05781827999638479	0.1891353577123425	0.1668106559599533	0.1755613050856671	0.1671630252331997	0.001047369457986383	0.007623988212425422	0.001012707351299374	0.02166677152029818	0.001020401179712966	0.01964960581174349	0.001068250577859157	0.0909616734723307	0.001020773485369856	0.06210680609977173	0.001020512406221308	0.1801365108565413	0.02632459561906372	0.05024920551797996	0.001000730367412449	0.005410828357387799	0.001008427957094296	0.01470738210604662	0.402530946052272	0.4037018014893015	0.001011061237296103	0.01861074564125694	0.2834014477412095	0.3029686404890261	0.002355360295201333	0.0113884342352493	0.001014003209835055	0.006520121730111133	0.001029172150280714	0.01107197769441726	0.1398109035791952	0.124876472832729	0.08013938958897579	0.1183312584499319	0.07834144804345336	0.06724555174962638	0.001001941976087829	0.01830982456243792	0.03126730170364921	0.05209113808636793	0.02383315703774355	0.04350618551394846	0.001003217797874109	0.004515566199906754	0.001019769648690091	0.01804144800303153	0.2026611874873652	0.1907818948048287	0.04065414012917774	0.0771970906556836	0.001003427077248439	0.003694038954886859	0.001007549898059099	0.006662429505069214	0.001003555960724382	0.0611764218355613	0.5811011988111756	0.5720008627321836	0.05616623791451347	0.04997660095542107	0.001037835262723922	0.1382345507203993	0.001002287604343772	0.0443669393147772	0.001548186066667242	0.004363904520455536	0.001528353894799806	0.004974414112499718	0.001581258856289974	0.007243546995667587	0.04352476717219035	0.04604834919963612	0.05137340239044197	0.0515376595276159	0.003311017802702652	0.007291731935551049	0.004054053691870824	0.01198066581459303	0.0489814011074458	0.08654465831980782	0.28863912109864	0.2834802878213	0.2492855019191474	0.2578731074940663	0.06558909810045296	0.06774314793465298	0.06256317971197096	0.08872917941228484	0.08110849759182058	0.09126927111264369	0.001159720211275853	0.07543691072174338	0.001032573871670693	0.05210882811009705	0.001003926299468273	0.05787374664311448	0.001001696794118735	0.01061705038084169	0.001005859552681399	0.01212088269981224	0.001749952003096471	0.02891230408721673	0.0643569099219946	0.09019830555327062	0.01907173750109433	0.03583988271015558	0.03802605696412672	0.04151171857614721	0.004140417812035659	0.02385965251569039	0.001172636249728388	0.007712692915902325	0.0175758372255678	0.02223020274436677	0.04910146662003063	0.06427974567987771	0.00429633204439209	0.1032096392484012	0.3083990797817819	0.2905118018290153	0.00102304679349963	0.04272893652114013	0.05843934298198892	0.07534877072146851	0.02363044766765504	0.03795707781323347	0.001021772265942597	0.01399188780548452	0.001050351592727346	0.01866752960349738	0.001115839831722412	0.05481414957429465	0.01281832436598481	0.0391119962286785	0.02549503721716481	0.03808761845904739	0.01134110292665263	0.02107263745810255	0.001001342372892075	0.04530802773650663	0.04473137010684267	0.04227322179910276	0.2558682763292543	0.2118855287602099	0.001022725141109927	0.09834187078428522	0.001024939626108596	0.05401961903747442	0.001032488331286435	0.00777300620737593	0.00101068162415064	0.009312661065285287	0.001019457936751293	0.01401998768635968	0.03416508343390074	0.00506548330961733	-0.003618893489730493	0.02771976322722036	0.0206530564686594	-0.0050665668976594	-0.006606529252424773	0.006335797852202473	0.001010047127803647	0.001009605404154588	0.00100161721229768	0.001002686768508071	0.01472111172995679	0.1706265496219913	0.1594420075611524	0.001009710004253286	0.001005533103563833	0.001018532473458376	0.001064697819758819	0.001020059277906801	0.001022189190439692	0.09919126496177336	0.001000671349254746	0.001002249276718795	0.4648704543682846	0.001010075054578211	0.3099876378013156	0.001006506283085788	0.001013730739840206	0.001025989158551341	0.1430819885348923	0.08490268613353696	0.06144046568567076	0.001001994275721664	0.04496105472017956	0.01894938216671074	0.001003063776727648	0.001014204421601268	0.2159798094882051	0.04808556627109938	0.001003068183770739	0.001006735686603224	0.001003801673867048	0.6408917630619114	0.03765105429703002	0.001035519116292827	0.001002367413364699	0.001019076324840554	0.001005575935363169	0.001010914169982874	0.03531608421678556	0.04384019013070474	0.001074525555798653	0.00106517818704728	0.03412679386081643	0.3033870776930005	0.2586706090123902	0.08761782455271215	0.07473275723053362	0.08129372544797067	0.001147783273609362	0.001032054424801729	0.001004002701675718	0.00100160174074568	0.001006235488076546	0.00345121627269992	0.07912597200027253	0.0111962968764676	0.03670850193962134	0.01270342060735359	0.00109215232459355	0.01300673473525838	0.05494288929364285	0.007699895371401538	0.3214998083885538	0.001024482642006864	0.05597992626192289	0.0257476610038109	0.001020767059112683	0.001033778335190964	0.001205522229902956	0.009517017194839189	0.01221260420347768	0.005427121224758392	0.001001394475777496	0.04831240177856082	0.2647187895867943	0.001022037333974916	0.001022323166420252	0.001045406192254103	0.001013715403810204	0.001027171366860278	0.03479329453595176	0.007155405679523929	-0.002633144632963775	0.02825004745277828	0.02141793261683739	-0.003320870885294074	-0.006568852885602644	0.005585651357737444	-2.737893577603336	-1.175936710778488	0.06171505360918625	0.08423438121576655	0.01354495488412786	-0.00879120051300809	0.2005841429961037	-0.4961151836217432	-0.5926239325606192	-0.006447047357096058	-0.04332362631948954	0.0146625074283455	0.06869377061731022	0.05831516050582926	0.5449347089177271	2.637656601051909	-0.005889657053889399	-0.03753883603588305	2.2813414478744	0.01475758519338926	1.16455837051021	-0.08598285053078597	0.01882437115843593	0.01548340916985898	0.523391841318103	0.3471267258527514	-0.6746830331998954	0.03583229886254953	0.7909201549863336	-0.2883277052301993	-0.0300770838120998	-0.007057164229154167	0.4335472661908394	0.412345178600186	-0.009749302343118918	-0.006282933725356677	0.2194568640603143	1.926929673069795	-0.9207857000082292	0.1761517161062703	0.13018401789154	-0.02782337495463424	-0.02947568063456859	-0.03381318886067592	-0.370222859028865	-0.3167312961786173	-0.1085905834945603	-0.1547101950037354	-0.850502953188715	1.0622831338888	0.7571034048439226	1.144109146666606	0.787853159877418	0.03653712819132272	-0.04395486388279041	-0.03144569477818925	0.6499162334991264	0.1251014930635505	0.005741786035367181	0.1218979966006999	0.7084049001283255	-0.4742296070394484	-0.04243901834174627	0.5104129164000613	0.01089434916055995	-0.2330362880968369	0.267041442187138	0.1384906474873158	1.114181839472073	0.1109283573846189	0.3505610960355418	0.1424577664369258	0.02000741147103293	-0.003880108326999969	-0.6049569973920002	-0.1641667025536688	-0.7444386134966735	-0.3469398299945609	-0.05241560681493834	0.1593224314093361	0.6522001041549452	-0.08320006951398615	0.07414442880613759	-0.1235687947559669	-0.1427389874763634	-0.1741294512343789	-5.34741736900822e-15	3.212939542400233e-15
0.36	-0.03867027337838244	-0.02828296380962517	-0.005962588803636712	0.6848536376516196	0.9273345669963093	0.007535630797927507	0.5006072260806441	0.003486897484290575	-0.0182826787170062	-0.08993333946663333	0.07583851163285765	0.009147773950562918	-0.02095132215064005	0.06464623863751778	-0.02769369581478236	0.535852510397803	0.07989620407819584	-0.5358525103978031	-0.07989620407819573	-0.006130808512638303	-0.1426606957494653	-0.001052554485428023	-0.3208531311448732	-0.03324988426393917	-0.01077195695230556	0.1191917401105544	0.2080707502188306	0.7998581075571239	0.6016787120731062	0.1203991615529206	-0.06398376324530378	0.076564051009106	0.1397818326196328	-0.2696622607420369	-0.05345889029943993	-0.675105678818878	1.292435498938969	-0.2402218331058391	-0.03471794264165241	0.2777324022958178	0.1491791600161045	0.3403610472411656	-1.349547558807814	-0.06669605710357426	0.8549341458029113	-0.1380736589444108	0.2742587269737072	0.709285171970981	-7.183936927256081	-0.08681730812446013	7.18393692725608	0.08681730812446009	1.748034042689329	-0.4968691341494699	-0.0840979366780978	-0.8336192448219399	0.448386957897514	0.3408271685031111	-0.4273027301110235	1.08450121397684	1.263502749439352	-0.5786720540954351	0.3611047706559807	-0.221271037191725	-0.2812692610028268	0.8166250452784958	0.001010802925842288	0.01921895244487862	0.001010872108053593	0.02755126776535645	0.001001689220595523	0.004180626436480346	0.001002756548211406	0.003655576673628194	0.01334653726408721	0.05977492719346278	0.1793866155179469	0.1615230882342703	0.1671026358468899	0.1610964502100004	0.001029350473215649	0.007556077766651938	0.001009035114092282	0.02126356697965345	0.001019225786392867	0.01982023726558706	0.001066946362362807	0.09161401796509641	0.001020481107897759	0.06266535367430591	0.001020915893742951	0.1853522227993677	0.08350486660042665	0.08197156533880452	0.001000697481244049	0.005326868922297533	0.001005606404315305	0.01451543182905144	0.4289210231122773	0.4289932672135597	0.001010385977392722	0.01872304987333079	0.294353611903873	0.314222259105193	0.001707763461988578	0.01078032583089107	0.001013852300348496	0.006656650577065373	0.001026966662257438	0.01117343872179642	0.1397950547252974	0.1286872266489761	0.08139083590714641	0.1209106815786131	0.06858460732421068	0.06024430580137882	0.001001992228818887	0.01861785455683515	0.04018595529872513	0.06044541716900829	0.02008635383754038	0.03990898537229128	0.001003131648116517	0.004545975188372154	0.00101558914324839	0.01799580108023018	0.2085207879877721	0.1947522832593896	0.04524982943253648	0.08136646848229233	0.001003184443814216	0.003610206650624179	0.001007004912269694	0.006598209738235585	0.001003627665357106	0.06330462296081606	0.602129645077474	0.5914099234880036	0.0460282713156103	0.04167201759245592	0.00103705255997469	0.1398077582865226	0.001002348164728645	0.04561149885425429	0.001293401759589085	0.004195972972685336	0.001277257277522689	0.004797546307507108	0.001307028125348411	0.007035770144613348	0.03921083564663306	0.04282509142835125	0.0477049805174701	0.04907364886077417	0.002238604339794335	0.00647085116122142	0.002608387057984423	0.01115682390363747	0.03977560369537732	0.07744101701090368	0.2956263018504922	0.2946531488377186	0.2539746464800254	0.265972391292397	0.07925853784317677	0.07999897571062277	0.06912600240646363	0.09614378504868311	0.0811467534013328	0.09158767593574026	0.00114873620442117	0.07499557608336717	0.001032034877470919	0.05178962202449123	0.001003981733194148	0.06486154486978242	0.001001635171205886	0.01196793563759599	0.001006057275302066	0.01215212963790997	0.003190834863433705	0.03037324588045243	0.07140405569791186	0.0956918093804609	0.01426954555966264	0.03131101765713923	0.037215231889538	0.04106534119940784	0.01141822927276595	0.03071808058516827	0.001140744481918813	0.007877939137687534	0.01483414688542894	0.0200217569656373	0.05405214347942677	0.06812515163081255	0.007407402075249004	0.1048957042153025	0.3167038677254018	0.3032561269111561	0.001023637915497517	0.04376364948525105	0.05579059957653555	0.07719815077006566	0.02504937289290119	0.03948613638175209	0.001021398028887275	0.01430481702268427	0.001035701254111768	0.01865161508314987	0.001191548640519972	0.04894829217729504	0.01061722514162356	0.03741483693299014	0.01635577470697046	0.02915693705805553	0.007372762367819857	0.01740529169773747	0.001001376802546769	0.04468838069086469	0.04613712929671988	0.04315403045940236	0.260221665133512	0.2191249554015013	0.001021991411653976	0.09741098233417099	0.001023867636483802	0.05482785949938503	0.001042217399400192	0.006566107041970808	0.001012870668113859	0.007910014396737396	0.001025499521591635	0.01230990835159899	0.03431704962366888	0.007121304060934656	-0.002563810289133302	0.02817274481743606	0.02065708295462628	-0.003328039354410922	-0.006607257447313735	0.005407543381127203	0.001008395290735451	0.001007808301768091	0.00100145162887725	0.001002531944476417	0.01713181206317671	0.1568310794694413	0.1481801678568208	0.00100994142816185	0.001004722490367818	0.001017540021281396	0.00106613176930302	0.001020239837874474	0.001020755332789196	0.1973694271815382	0.001000655127756643	0.001002768703523839	0.5051762617920316	0.0010093551540608	0.3203324090315258	0.001004358029819022	0.001013659108713999	0.001023572459415561	0.1371437660604952	0.0817128740934302	0.05105738588977883	0.001002084000000255	0.0553610336580657	0.01340683226577749	0.001003020278461289	0.001008821427097912	0.2209024060328789	0.05300940738550033	0.001002817303323816	0.001006186030423724	0.001003636449518414	0.6632730518275995	0.03000712578743884	0.001036695217209772	0.001002446776942739	0.00101615262179919	0.001004995890361359	0.001009206295758982	0.03290641046036021	0.0425760239199391	0.00107238062820548	0.001014078716702745	0.02411753686543395	0.3141586327537277	0.2659868897743848	0.1049256242026974	0.07999566360654338	0.0811254723832248	0.001129026472589389	0.001031020818897768	0.001004069606550119	0.001001544714320051	0.001006296860188494	0.00569229280188991	0.0819068893014486	0.007071144399596616	0.03587896855529371	0.02432911573036281	0.001116253055449606	0.01078457842769028	0.06431122667229898	0.01307408823241555	0.3431819128700642	0.001024131521357056	0.04969582501212346	0.02740356929842879	0.001021154213473476	0.001009889548315472	0.00132211003249487	0.007162298719046879	0.00112895704531762	0.001179369737936762	0.001001428059628071	0.04756130636232656	0.2713913691683962	0.001020597241998606	0.001022981477533451	0.00105799293065452	0.001016328922857293	0.001035515419245839	0.03423089335727801	0.009160074003009219	-0.001474059916652646	0.02858707508997385	0.02028068460950365	-0.001593096045645634	-0.006627187923072022	0.004390234921761162	-2.791430208754726	-0.9910305609264062	-0.005489747725092425	0.06759637102562793	-0.02001294740028492	-0.003935453961888873	0.1906434299470894	-0.5686929499419657	-0.6294133930409234	-0.007681707633777068	-0.03809191336711701	0.01954412232515448	0.0618101326470745	0.05340291817323563	0.4942347219051652	3.424222551871342	-0.01367932240098295	0.01818889722200227	2.766870366364699	0.004235803129404527	1.076018286757086	-0.04176569489930861	0.003950019324849574	-0.0004419457195033471	0.2313404705150532	0.1595172867131382	-0.7386581404168758	0.02595968793040687	0.8747739170725434	-0.4194820285332673	0.07066430256423918	-0.0006115025553432088	0.3581639675236372	0.41833111171037	-0.006230799706571597	-0.007058388056161964	0.2055087488217273	1.940826003280706	-0.7387476898385412	0.1372330000437132	0.1219407944957997	-0.002936286143375391	-0.002676234937383475	-0.004726229673059371	-0.2872903350958926	-0.1803806258699423	-0.0694237612028165	-0.01738716289649874	-0.9574532641269392	1.150416639569708	0.8639598626373004	1.283624050004811	0.6984208478724537	0.0266905282686227	-0.04092222198410866	-0.03024490889790102	0.7481832501636406	0.1447554943053896	-0.001028042535431964	0.1659771397135383	0.4535941785653694	-0.434049110063389	-0.04752711345512733	0.8308404610869672	0.02306405447726743	-0.2143769849863769	0.4940888029417028	0.1822761488684822	1.436551480358629	0.09645763301274929	0.02364569037224329	0.1616624254694594	0.05180837047109097	0.002385718920216149	-0.5667010167183701	-0.1725257353449171	-1.041148788617977	-0.3838685890417545	-0.06582428081861914	0.01291676758682129	0.810589823155716	-0.09610649971740624	0.08503891489652886	-0.1177914005603785	-0.1376644033760345	-0.1673337748529253	-2.800550025396334e-15	6.081869217225543e-15
0.37	-0.04169599476799917	-0.02882810662802764	-0.01264854816789481	0.6978711714161396	0.924826391532951	0.007197828011637204	0.5024805516094925	0.004684332239390241	-0.01408710819120165	-0.1029827134556804	0.07505137764905431	0.01700823707250581	-0.02179371367315798	0.06728025716337634	-0.02071279850398283	0.4619616257184895	0.07944354583366181	-0.4619616257184898	-0.07944354583366073	0.01119133182477826	-0.1474330882747573	-0.00183255244678557	-0.3288749504712201	-0.02891344301007702	-0.007396053156508211	0.1141132798374457	0.2188520233039521	0.8122429043647738	0.5956736981156023	0.12288779873559	-0.06524727487638281	0.07413498139678329	0.1489381919701812	-0.3338610831912009	-0.04995915593279295	-0.6676094466589892	1.311292793700171	-0.260717790463009	-0.03206376761507406	0.1053847963600524	0.08987092347268402	0.4872293697318831	-1.258307090890701	-0.09695975169525602	0.717601347859837	-0.03199062419477372	0.244984711660062	0.6923512515586383	-7.542852691548608	0.004387629288825259	7.542852691548608	-0.004387629288826242	1.712056762772698	-0.4556769794472578	-0.07360877708844679	-0.775854810230264	0.4162218258498082	0.3328150728910331	-0.6233071550327595	1.078544080813226	1.219102955015464	-0.6096828330468408	0.1224054279366927	-0.02324602399828202	-0.1935632726367542	1.014064456047053	0.001009350823851918	0.01961059798430731	0.001009085238449016	0.02833279650494248	0.00100154085390308	0.00421384023256885	0.001002624662132411	0.00359426859583111	0.0165594017787328	0.06219596652060912	0.1663626706929335	0.1545996911562517	0.1553048439693366	0.1533639260349877	0.001019925651207308	0.007486613262013941	0.001006805803037315	0.02096546210207689	0.001018124810839273	0.02003230885614516	0.001067778573853656	0.09218758407871028	0.001020868368780441	0.06318310559944246	0.003326177773044101	0.1911408563464049	0.1461863788282345	0.1185570230325056	0.001000675938991772	0.005254141182068332	0.001004641597528971	0.01432731398730664	0.4576269888153651	0.4557924372156678	0.001009748896141815	0.01882940159364928	0.3044677197728448	0.3242128720663024	0.001363242506581239	0.01053271275254466	0.001013748025568921	0.006794232401723798	0.00102488639673265	0.01127517865416797	0.1356290067739018	0.1297739924491403	0.07962140689959878	0.1218135840336617	0.05767100387042861	0.05201093281787868	0.001002088727752484	0.01881846768989258	0.05137430286718395	0.07033136620434789	0.01558433089630702	0.0355549569237326	0.001003075564047422	0.004600676609706197	0.001012074237585978	0.01798176624101679	0.2116886365116267	0.1976532059789632	0.05002575036553572	0.08560883325099575	0.001002970056033932	0.003535619588682025	0.001006519388086681	0.006538838422407911	0.001006371598144228	0.0653693012682474	0.6218516311075546	0.6101932086888827	0.03513948097055874	0.03347071028819365	0.001042215709742299	0.1409680634922263	0.001002427670842375	0.04668664732141757	0.001156941801513715	0.004134306893344434	0.001143704664950746	0.004728750011727045	0.001160799986725008	0.006947829099438933	0.03380175511521077	0.03861072110341515	0.04226827095385881	0.04550024185881836	0.001663717373018115	0.006029849699734633	0.00182874417890221	0.01120821758807624	0.03028085278634252	0.06803317750064183	0.3037216766821344	0.3058288054633267	0.2603265284860349	0.275152822257253	0.09331235101224625	0.09228752844905912	0.07389227271885114	0.102115463801653	0.08125340758679563	0.09186458538566315	0.00113652937934616	0.07466117800526899	0.001031113970220715	0.05152224230685751	0.001004040805318902	0.07299415327143426	0.001001576758812067	0.01355025233383987	0.001006529403468074	0.01216418841943129	0.007111508340992097	0.0338548598590764	0.07759102889801707	0.09997051326595553	0.01003949495976002	0.0273296743565014	0.03531677381623326	0.039765311733069	0.02296656034605882	0.04157695275994736	0.001122296709402963	0.008089578150166523	0.01205356399494997	0.01774864976621698	0.05592170694250699	0.07031800738849488	0.00872655072236956	0.1055307168386094	0.3252301305712694	0.3149350040633853	0.001025033787561965	0.04466034920636568	0.05203489915855724	0.07742978567031995	0.02580108992584602	0.04042749228520918	0.001021619942233057	0.01465739177598673	0.00102369887241646	0.01866512136073368	0.001333175835909837	0.04347240080285637	0.008290530575204675	0.03559620543021331	0.009050286839306769	0.02142288593014212	0.004355922713935164	0.01469686040419703	0.001001407760763948	0.04385324187692504	0.04668507670481051	0.04293390383991284	0.2678575477280467	0.2287150558590923	0.001021268058535158	0.09656895839816347	0.001023708096223762	0.0558189267129094	0.001111079164945054	0.005460104375191168	0.001034668820527969	0.006592353863143116	0.001062440176099262	0.01069544915185657	0.03270274291881738	0.009053485607033805	-0.001588867514813191	0.02881281463518338	0.01883466952506438	-0.00165251537494496	-0.006576519209021597	0.005288598682689357	0.001007369470596538	0.001006732656780877	0.001001331308945414	0.00100244973317076	0.02257332950359169	0.1349581616915371	0.1263271032306095	0.00101026489944454	0.00100428548337769	0.001016504303609297	0.001070771143410311	0.001022144205175065	0.009727352302387488	0.2694315453564799	0.001000652160951416	0.001004372641783433	0.5357756074772865	0.001008858058800884	0.3276222674459547	0.001003617561292816	0.001013622918684042	0.00102200120532931	0.1224560391191678	0.07342717055193418	0.03758890730138283	0.001002278118301533	0.07303782299932775	0.008236743235430777	0.001003014592931864	0.001008073375948528	0.2138450326995047	0.05822907253488063	0.001002687421186142	0.001005868646985276	0.001013957370145526	0.6753144078645555	0.01552278667968224	0.001056807230532121	0.00100256425017139	0.001013669634916033	0.001004276634980671	0.001007876361559071	0.02279976568094167	0.02985394978087177	0.001055486102819911	0.001013036736432669	0.01497226563412245	0.3242967244360691	0.2775002334442117	0.1185601971523113	0.08013165392405942	0.08162875675331703	0.001119413870531873	0.001029423371362605	0.001004129925330694	0.001001491651353366	0.001007633205741159	0.01597157339163682	0.08893875176487791	0.004085333431041225	0.03070842894232986	0.04538380065987854	0.001091951670608844	0.007537774787068697	0.05298511099792542	0.007629182444769112	0.3414232072995514	0.001028479116790126	0.04541362820014407	0.02601031554303619	0.001022440354890778	0.001012321666572675	0.001614905422076123	0.004634175542046483	0.001079765003014409	0.001137686496295272	0.001001450062011565	0.0471638573010008	0.2916567959643291	0.001020445842768593	0.001024016351728785	0.001288329537825565	0.001092067450991385	0.00115620193381266	0.02986591586319767	0.01090039643628455	-0.00070577081902655	0.02963347608908471	0.01585544402794354	-2.4526858684305e-05	-0.006505245999324324	0.005888344993010765	-2.837926426136092	-0.874597318214821	0.06229363204733811	0.08409271657919729	0.01552504320895515	-0.007312302108713483	0.2851600880608509	-0.8287895805358579	-0.9336849822498531	-0.006285730782488235	-0.02290964370668521	0.02297151977479993	0.05252828035817025	0.04983538099053334	0.6467247344228081	3.861069115915506	-0.003882251050912742	-0.03839522323097228	2.562283645837008	0.01386625560734648	0.9256386488085634	-0.00978141540529716	0.01917721605692467	0.01583944018299048	-0.02531105298197988	0.01812913954387501	-0.8996319042393	0.0134470534865951	1.095013469885041	-0.4523130426882969	-0.02693138162607976	-0.00110303926051665	0.2114381677090588	0.4286711778045429	-0.00816776579311944	-0.005336835531326315	0.2077992893192281	1.794086761786325	-0.9036615831203925	0.09377675287752017	0.09622467241566722	-0.006148645256387933	-0.007376334961602029	-0.008950210893625219	-0.543847090814687	-0.5307921460290272	-0.0258648027051769	0.02811549771353344	-0.9249201464464664	1.133282260487696	1.027351234406994	1.181809197530411	0.4900237715554948	0.03290146228051172	-0.0267525807780668	-0.02495269762928828	0.861235288787782	0.1637440897909432	0.002037528887558447	0.5033223986871923	0.4228093076466169	-0.3664912246556082	-0.2071307182679826	1.306256907237934	0.01993769916457548	-0.2401176703817314	-0.07442659239919336	-0.05083443111077467	1.007373322083742	0.08194728896761887	4.543580627948141e-05	0.0342713876637972	0.02685853665249183	0.001459087626625654	-0.523261646740011	-0.1903937850764718	-0.5344424264530099	-0.1744886727351574	-0.1047387077395066	-0.05001116379474152	1.187144272488405	-0.07419252707470517	0.1083323647392657	-0.1018866197313453	-0.1235785561734938	-0.1533748124248657	-4.933720951240921e-16	6.295200376395456e-15
0.38	-0.0453150763623781	-0.02916993657927584	-0.01942524278933249	0.7110839243203256	0.9221341205691022	0.006909932385617211	0.5028839638655652	0.00527557860310985	-0.008768565086121225	-0.1150590783222079	0.07377473635821236	0.02350865829324903	-0.02162285420808831	0.06939472754000885	-0.01373753155623811	0.3860232029079928	0.08014599606539108	-0.3860232029079929	-0.08014599606539094	0.02802358150235771	-0.1517355875091677	-0.002558872457091783	-0.336472431145114	-0.02497903708744206	-0.00414642584980562	0.1060272403994546	0.229777445390409	0.8243530935156907	0.5897380134993364	0.1225629253528289	-0.06428497842474085	0.07291241333287884	0.1600514743648947	-0.3883343016937381	-0.01279631686821717	-0.6932527302547297	1.331479326872147	-0.2770409332040587	-0.02473651058759018	-0.01625025225899985	0.02794148173992074	0.5649555630964764	-1.154945734303656	-0.1645975185117635	0.5829257655629048	0.06457653848910343	0.1703490971333504	0.7081590993574556	-7.593444553492685	0.1442043871281833	7.593444553492685	-0.144204387128184	1.650055910721902	-0.4028904759730248	-0.07336234646754	-0.7487515143313371	0.3679798916520698	0.3155718706838534	-1.02881856308801	1.113331014243976	1.20858121809279	-0.5648061858478791	-0.2015973424300815	0.223890579352754	-0.03996895131918445	1.208009654111519	0.00100811196432947	0.02003432061451678	0.00100765415152238	0.02914078889066895	0.001001406517683961	0.004268514032460916	0.001002517625999778	0.003529607821229846	0.02083014514073867	0.06531004200624932	0.14965009679997	0.1446912343260714	0.1393218980246307	0.1420908797592386	0.00101537714166675	0.007428872401268562	0.001005473082989593	0.02077776247436615	0.001017056477593891	0.02028169414085004	0.001070515084120389	0.09265708737791267	0.001022014539259826	0.06365581957684355	0.008788117946363415	0.1979513724262292	0.2077828247253499	0.15855695023805	0.001000663689201653	0.005188903393143637	0.00100496180711053	0.0140958722112376	0.4865348398687942	0.479625340365902	0.001009181841665204	0.01893700927892455	0.3135448674270246	0.33280571894824	0.001190390415622222	0.01054420763006309	0.001013677809668365	0.006952412307188094	0.001023060747157937	0.01139121768522314	0.1271619477381652	0.1279545307393417	0.07498804769479121	0.1212145830744371	0.04538808430628722	0.04241935875746915	0.001002234061135952	0.01887247792267977	0.06528056493012942	0.08219763816450222	0.01071725289137749	0.03084293688836838	0.001003044691989209	0.004663200289258429	0.001009943421809468	0.01799558883314694	0.2110618141347901	0.1987693984399295	0.0549659376039188	0.08991047875387075	0.001002797942385421	0.003457228272537709	0.001006117975844112	0.006481053819166059	0.00101290587386612	0.06746805628029691	0.6392277115405176	0.626856773221558	0.02232340989258687	0.02355582968791955	0.001054856338744366	0.1416622675796912	0.001002526170128589	0.04759870777213949	0.001087454632824947	0.004137965756930789	0.001076555888713113	0.004724153393418596	0.001087001474995407	0.006935001296109081	0.02610866090875793	0.03218288239358176	0.03336543054180593	0.03852797851003402	0.001367086194712006	0.005811789674896655	0.001437013720914055	0.01172812581648293	0.02079134787859878	0.05892650391154539	0.3124604740248285	0.3182901455461912	0.2684590398836587	0.2876239140620004	0.1069043217707345	0.1037896136581867	0.07658896807081546	0.1058264378564752	0.08153281127371645	0.09232990719264161	0.001125619720628978	0.07444462072495855	0.001029854637623596	0.05125613481189655	0.001004100501059296	0.08174418781796197	0.001001521022489891	0.01508354233036554	0.001007433855179578	0.01216483481661759	0.01412040061174992	0.0398992287077266	0.0840875578295997	0.1045612497156658	0.006390119454836354	0.02389575967218599	0.03186945911138851	0.03702968806494382	0.03876154036717944	0.05614967739732284	0.001100920591611756	0.008290172143893696	0.009029141206630465	0.01522193924830752	0.05177777582954737	0.06625844096294931	0.006701220897601912	0.10396779945501	0.3302605084012395	0.3255665807927627	0.001027906195520077	0.04538389481975225	0.04801428419829549	0.0767463424087413	0.02552722667459367	0.04032481678386497	0.001022374219154214	0.01500502688501239	0.001018916881182396	0.01870366787693924	0.001550316925630553	0.03858737147108361	0.005853821259910055	0.03362309683413308	0.005237139983236299	0.01789246873922364	0.00280354130803497	0.01358209818165151	0.001001434238785651	0.04252290202066986	0.04679725128029442	0.04229242573730681	0.2798506941268094	0.2444621209337923	0.001020830815941179	0.09588924700086239	0.001024146041063776	0.05689766353278249	0.001260677956646078	0.004558824908628026	0.001083446583641849	0.00548422621665649	0.001141263348077752	0.009286077156516631	0.02925465568781325	0.01085776107791806	-0.0007516938582890892	0.02972377190717308	0.01527703799417035	-4.829459048521396e-05	-0.006484978513761486	0.006247690497376504	0.001006343650457616	0.001005657011793764	0.001001210989013566	0.001002367521865102	0.02801484694400662	0.1130852439136328	0.1044740386043983	0.001010588370727292	0.001003848476387546	0.001015468585937283	0.001075410517517596	0.001024048572475656	0.01843394927198573	0.3414936635314215	0.001000649194146311	0.001005976580043238	0.5663749531625414	0.001008360963540994	0.3349121258603838	0.001002877092766766	0.001013586728654127	0.00102042995124309	0.1077683121778403	0.06514146701043813	0.02412042871298682	0.001002472236602846	0.09071461234058963	0.003066654205084237	0.001003008907402437	0.001007325324786868	0.2067876593661304	0.06344873768426097	0.001002557539048442	0.001005551263546825	0.001024278290772618	0.6873557639015347	0.001038447571925625	0.001076919243854543	0.001002681723400087	0.001011186648032936	0.001003557379600051	0.001006546427359243	0.01269312090152321	0.01713187564180433	0.001038591577434261	0.001011994756162535	0.005826994402810792	0.3344348161184104	0.2890135771140386	0.1321947701019251	0.08026764424157534	0.08213204112340929	0.001109801268474374	0.001027825923827438	0.001004190244111457	0.001001438588386558	0.00100896955129382	0.02625085398138387	0.09597061422830734	0.001099522462485807	0.02553788932936603	0.06643848558939493	0.001067650285768018	0.004290971146447167	0.04165899532355186	0.0021842766571227	0.3396645017290391	0.0010328267122231	0.0411314313881647	0.02461706178764373	0.001023726496308059	0.001014753784818356	0.001907700811657345	0.002106052365045957	0.001030572960711258	0.001096003254653827	0.001001472064395293	0.04676640823967505	0.3119222227602623	0.001020294443538583	0.001025051225924112	0.001518666144996641	0.001167805979125463	0.001276888448379485	0.02550093836911721	0.01264071886956247	6.251827859954258e-05	0.03067987708819557	0.01143020344638344	0.001544042328267235	-0.006383304075576622	0.007386455064260364	-2.861933732877553	-0.7797045793847613	0.0009256704272542623	0.07288910025141326	-0.01572094664136623	-0.004605993322760901	0.3292506616454124	-1.165704900374307	-1.337517813188186	-0.005336978851275052	-0.01601086339229148	0.02700686115460914	0.04099756976515219	0.04439532862589141	0.6986112284620201	4.107116454240033	-0.0121813321415396	0.009524110357717892	2.173616995990063	0.004486996119356456	0.7964650709227207	0.0100558962722125	0.008069635484262178	0.002417874015605367	-0.3499050314775382	-0.1408633961416206	-1.010298355798857	-0.003360892123388296	1.270838502035493	-0.4910803458901605	0.07222875420596434	0.004959985472784816	0.001217915802079585	0.4301872585450153	-0.006991650546887341	-0.006741045539379803	0.2123240897456729	1.516881869640014	-1.081462349040651	0.04401277639689427	0.08932319120746406	0.01012870244254722	0.01016370055724311	0.01029641869627556	-0.7299840120761809	-0.8601518952359647	-0.02483547387396915	0.07631574589587591	-0.8972200798947958	1.407553331021274	1.522092030615741	1.126330544142557	0.2462799082431381	0.06437299967973627	-0.01735406242619898	-0.02999046436335568	0.8716684791391685	0.1349501543617816	-0.003310519402568034	0.6785281137201264	0.5160006914099071	-0.3245633868001973	-0.3346459538121033	1.573610953608235	0.02085505072619311	-0.2650976486856539	-0.756395633703836	-0.2573098525131743	1.227091395788361	0.06182681146709993	-0.1593699419947344	-0.04714385549072168	0.0508204416173417	0.007393768710394879	-0.4485286081850179	-0.203421154006392	-0.2004220012195323	-0.06513477484341633	-0.1648644892817307	-0.07135352903631641	2.041982746578173	-0.06364399197637201	0.1025728361656403	-0.07684676051702262	-0.0957578259541926	-0.1263163339722649	1.150050536669126e-15	-8.454335847112155e-16
0.39	-0.04935124830301865	-0.0289973494931606	-0.02657737080286529	0.724495317501664	0.919309635678184	0.006716958767986798	0.50255627274513	0.005187452631628226	-0.003256734582995285	-0.1261113446386311	0.07166715786399358	0.02864834728469008	-0.02064156149976643	0.07055822386061819	-0.006472517501964289	0.3125031003858994	0.08241167820277069	-0.3125031003858993	-0.08241167820277041	0.04412941984065244	-0.1554541278931283	-0.003334010190411493	-0.3439178591631292	-0.02161577075445889	-0.001099982984011149	0.0931938345099176	0.2406614682199785	0.8365332893146128	0.5846496963478144	0.1201645835436865	-0.06077479311989523	0.07304622134809415	0.1735448573107667	-0.4104436304170472	0.04305329540909612	-0.7393174246128841	1.350788576430095	-0.2861786553448371	-0.01349988608963283	-0.04502944576871825	-0.05286432486876937	0.5321810780653706	-1.064515829982343	-0.2528916422424617	0.4464558187972165	0.121844603681487	0.06637933002724403	0.7481317768580954	-7.054043805769894	0.3060976669832387	7.054043805769894	-0.3060976669832391	1.569743385341955	-0.3417189540846099	-0.08195649620563986	-0.7384671823601787	0.3049058063428269	0.2941315565958017	-1.407459941603963	1.044220129320308	1.229017751115091	-0.4520663436563607	-0.1743349612817487	0.4760850446110436	0.04740975872791317	1.512059374941315	0.001007171002253479	0.02049500247645627	0.001006629228476499	0.02999200328570051	0.001001297034499706	0.004337358882409516	0.001002465963586407	0.003461118883238704	0.02883040447304415	0.07094861857078763	0.1271891671626904	0.1310775357797445	0.119273987625135	0.127146784871182	0.001013286458925159	0.007392151681425487	0.001004657558180161	0.02068005412024912	0.001016125108549267	0.02059618809242739	0.001074484819098694	0.0930178092574621	0.00102332580118688	0.06406894268727149	0.03027169708589835	0.2099977082612776	0.2648904261566861	0.1996376620673662	0.001000655176278886	0.005123780434606466	0.00100625810462942	0.01382967167655274	0.5121975694094002	0.4978779588736302	0.001008797714264501	0.0190457525806198	0.3223628594369137	0.3408217389129822	0.001098500758956838	0.01071942004955821	0.001013674018738727	0.007122040334386074	0.001021661780183372	0.01152217828522335	0.1174165816988659	0.1234357613434149	0.07025088251030165	0.119686459641867	0.03280685302425183	0.03258908409561875	0.001002410887633339	0.01874691544318184	0.08297282174446044	0.09644470322347679	0.007030688487289475	0.02726901238963028	0.001003038661902446	0.004743851143871714	0.001008843430997642	0.01802701874815208	0.2061222429215769	0.1974536061575294	0.06050467729923972	0.09464857131594788	0.001002712215560948	0.003373504385721702	0.001005870288268021	0.006421636506553767	0.01889486712302246	0.07852533254658138	0.6540188369447462	0.6404188485378391	0.01221323885782459	0.01501557975982585	0.001082014992188875	0.1418121748458356	0.001002636142972488	0.04835089945324968	0.001049380030522218	0.00418712033672395	0.001040538011685401	0.004765550053049024	0.001047137389975396	0.006974966611857726	0.01831178447730549	0.02542651870398725	0.02378292903582224	0.03024693680277531	0.001202435834029359	0.005716947189190786	0.001231329303979552	0.01240195883018776	0.0145392627075307	0.05399109510146842	0.3206043094030355	0.334544682043846	0.2763098631066217	0.30458836374242	0.1187799225233554	0.11369608748267	0.07694700182756484	0.1067862441107447	0.08185321117276605	0.09296808722042516	0.001125871904826626	0.07416179698700959	0.001029427399624584	0.05085060907628908	0.00100418304204686	0.08991967222816553	0.001001480749810713	0.01629653375681906	0.001008756957877505	0.01216673068165924	0.02278877645460513	0.04727192287862284	0.09133878037631327	0.1102021560487641	0.003852694497429351	0.02160071167311444	0.02864965381361256	0.03422571120906957	0.05131663008421559	0.06796664997193982	0.001104554338439226	0.008471718775820833	0.006424681803139337	0.01301174005151817	0.04425720359631698	0.05858274834582782	0.004365598797871537	0.1016061356923619	0.3348395274421163	0.3409466416985359	0.001034316007228539	0.04586300033284863	0.04625604996647819	0.07718241514243403	0.02460771974135506	0.03950198130840188	0.001022766452207264	0.0153212571645461	0.001017237833562364	0.01875094550317807	0.001608947693581229	0.03451159340389052	0.004153732948954993	0.03233394137575245	0.004009140093628467	0.017456865844019	0.002050507562397802	0.01327160756643731	0.001001409628056757	0.0405782419483114	0.04786724033872504	0.04198475169848785	0.2907158997343605	0.2663812921337446	0.001020929733775607	0.0950254218341865	0.001024830809493528	0.05788899472213551	0.001324775377102406	0.003917978154277335	0.001103381951820705	0.004706035372955951	0.001173837063796996	0.0081798631262307	0.02550966777083401	0.01226720003449254	3.462241607734949e-05	0.03029155065196752	0.01223919369392552	0.00166836743954584	-0.00650626805094408	0.007179167678548702	0.001006063227464293	0.001005482718481513	0.001001159501151154	0.001002450001085491	0.04629358799803149	0.07545643649217575	0.07614613687408199	0.001011552528502	0.001003775331082799	0.00101489116950986	0.001081330136381942	0.001025233620810787	0.08474588114677692	0.3888539029861812	0.001000643882990521	0.001008986734699679	0.5754593513575326	0.001008429249783158	0.3443973463148741	0.001002771994557039	0.001013740590210712	0.001020016159230641	0.09902166979083023	0.06316166218546186	0.01260472715366717	0.00100269869482602	0.1193597994678406	0.003088173307084365	0.001003052251799288	0.001008014561769868	0.1894711400793967	0.07084199626557262	0.001002678388628259	0.00100566435341486	0.06974631783222128	0.6928649390979882	0.00102317917281179	0.001138516220424558	0.001002808854732214	0.001008528229650242	0.001002614973294481	0.001004875647806962	0.006906324451232313	0.009124264364364738	0.001024392859111123	0.00102123418647688	0.009132334636735297	0.3389012962798606	0.2930023425576775	0.1389533976358492	0.07495180104927496	0.08240844879403438	0.001139954093563407	0.001029961508974667	0.001004335524761774	0.001001439051464684	0.001011119044980784	0.03759711900306612	0.1056320240541602	0.001228601174821753	0.02443565127428522	0.06629678385712577	0.001142762050366077	0.003099626381068875	0.02951590812738069	0.001646189457576368	0.3480789227125927	0.001047891778728539	0.04667919880727126	0.02267342709709602	0.001022707775482298	0.001016113639717616	0.001468957687085849	0.002569551293902129	0.004134166216450191	0.001403229117820346	0.001001309520632234	0.05122067563333301	0.3111791983503549	0.001021657295921364	0.001025959986161136	0.001283963571942421	0.001087181858030664	0.001149251713051913	0.02177166337523563	0.01337782392299435	0.0007986220004208605	0.03054866824777542	0.00984854159170733	0.003484489558580736	-0.006625928768387313	0.007944814951154552	-2.852632845791321	-0.6857509551021554	0.06982881853684099	0.09291442616321936	0.01828557930221386	-0.008412123183374318	0.7675037901778561	-1.602795029453189	-1.658362985413304	-0.002421986084694451	-0.006281889609054898	0.03609458647730134	0.03144790721537488	0.0381167886185907	1.607451518221269	4.065030911866901	-0.003926000838715244	-0.04587324752474302	1.521938384441216	0.01414027715346338	0.820603551181455	0.02275322210519773	0.0213203465037812	0.01870473019258611	-0.5322467934569779	-0.1495641089928447	-0.9632790761836211	-0.02122098428601505	1.579381732992572	-0.2453679056681023	-0.02484165534108937	0.002158854099436476	-0.2735349805696986	0.5129889387857152	-0.009490581399197803	-0.005731470369446246	1.821865908760405	1.215333759218536	-0.6353530208619144	-0.01488473974501005	0.06388129084628415	0.002652107434146566	0.001502588533760258	0.001430655353139249	-0.6297674490148403	-0.8007204047418393	0.0004642439853297765	0.06367403248582881	-0.15261756581602	1.681592231889266	1.642026263504177	0.8806238347488518	-0.05032279328417805	0.0590328095391169	-0.04068710394095867	-0.04835340423383056	0.7824124329843474	0.1201579050459845	0.001799562475854885	0.7846356873426089	0.5964418886122277	-0.1458914974144594	-0.2318927430147671	0.8275029957116734	0.01785036027242912	-0.1835028582646399	-0.7488504689862986	-0.1925336871400226	1.60757397654949	0.03136887455012379	0.2252360003636975	-0.1126369147253938	0.02164569354283787	0.003210276580798554	-0.3662667379103519	-0.06560497225320687	0.0989676435005563	-0.001328500654036448	-0.1988618549944909	0.01490026145340179	2.008287857156153	-0.1119786910449872	0.0926747539202033	-0.05242969530039582	-0.06128674273662427	-0.0954125359456577	2.809874032116315e-15	-6.220585139995993e-15
0.4	-0.05335481985036387	-0.02839407944470442	-0.03425448232480163	0.738099481189619	0.9164440952548488	0.00664710120076799	0.5020685454713588	0.004072339129070985	0.00177046728591881	-0.136529560941867	0.06879743427517498	0.03246665039063972	-0.01938271012517269	0.07080289740137305	0.001290865288110952	0.246072969695718	0.08621126193776148	-0.2460729696957179	-0.08621126193776141	0.05939108177731761	-0.1585879936561851	-0.0042038283013448	-0.3512044366541247	-0.01887627233261529	0.001744502364484802	0.08048609503168876	0.2502767795298202	0.8489646447266983	0.5807125046421809	0.1211509472895245	-0.05480450627261903	0.07347419259474169	0.1907205106612908	-0.3818142230354493	0.07334027559981858	-0.7982494319353548	1.370033428195455	-0.285252039693234	-0.0001133005052692422	-0.04825748292740947	-0.1774560244754819	0.4680298362541808	-1.028135731666333	-0.3170265374322639	0.3186485884645812	0.1200882716596737	-0.01341545883313209	0.8078328465147883	-6.17545018711029	0.4509847066503891	6.17545018711029	-0.4509847066503892	1.481220630395986	-0.2859555517920808	-0.09229842199092464	-0.7169814089273759	0.2432263094241817	0.2751803672242025	-1.003685280825851	0.8595887102984059	1.258813140725247	-0.3345810966701728	0.475343768566086	0.7159108878390453	0.0188636949672464	1.944463735041932	0.001006560472778053	0.0210032593167387	0.001006029830915352	0.03091029036207362	0.00100121656372494	0.004410138871909387	0.001002481406002221	0.003374958779403501	0.04153256979232015	0.0800409005881158	0.09766851054195144	0.1117201293257655	0.09516923604404366	0.1087823836311688	0.001012723932036121	0.007372136260267139	0.001004213408760609	0.02059710303864324	0.001015370799431969	0.0210076390167225	0.001079429819144656	0.09329206754363711	0.001024573924094062	0.06441590525239214	0.07137581457464255	0.2280363143841241	0.3158437499233036	0.2389776684802642	0.001000648265053027	0.005048728550897665	0.001008411753559021	0.01351622665614851	0.5325899402652262	0.5109647416324403	0.001008639905407967	0.01915738708065432	0.3313480245629636	0.3494950825549837	0.001052504695083459	0.01095460476171651	0.00101374909231046	0.007288106768215452	0.001020755628999605	0.01166392197320045	0.1079575055072125	0.1177416359552189	0.06670511369625458	0.1185272445221714	0.0204521517054778	0.0230033272415593	0.001002612542517332	0.01845867062676616	0.104871980429945	0.1138014172890171	0.005156611791302142	0.02550231173882907	0.001003057331545804	0.004791505741262663	0.001008638501388554	0.01805542306414379	0.1965228102809349	0.193115526662783	0.06682346960993382	0.1000814112278936	0.001002729829262314	0.003272667552897169	0.001005803079618281	0.006354643344045781	0.05980004910037851	0.1003600693604893	0.6660621414759089	0.6515594597179662	0.00689101539274237	0.01067346158500646	0.001126396473793513	0.1413475044532546	0.001002754699384216	0.04893165650569849	0.001029018577320908	0.00425000578398188	0.001022063405871203	0.00482194430739497	0.001026375457965457	0.007038294621170609	0.01138372718629669	0.01941795894983308	0.0147955195963656	0.02242029124467461	0.001112977010923356	0.005713019899648912	0.001133046538507717	0.01310606997900537	0.0128863445031572	0.05461903492131086	0.3274653687588499	0.3486867554515645	0.2827673842856946	0.3158890064928019	0.1283707160781486	0.12191528263306	0.07481146731966583	0.1048998992728971	0.08215431140080728	0.09342595945665656	0.001141078138129805	0.07360135027059582	0.001030282154763145	0.05034429229770705	0.001004296968673197	0.09777211707930648	0.001001460855375883	0.01773689591362843	0.001010493456291156	0.01216302346743702	0.0325938013420425	0.05536444179225469	0.09953995784206748	0.1161753137559661	0.002631780816822888	0.02074902403587811	0.02642027186723539	0.03227696669161071	0.05785268264078554	0.07345412599949167	0.001143936446124252	0.008695101041602355	0.004508586754136486	0.01142066873115152	0.03447709664830867	0.05187927999790802	0.002914649387897395	0.1005669099697354	0.3406789029704475	0.3528911241474134	0.001045055235707775	0.04595876397871586	0.04785441331935841	0.08082409264862089	0.0231957268287658	0.03816780498688496	0.001022452877827137	0.01562234234095447	0.001017078967735251	0.01879084383007165	0.001418997799164011	0.03126924205974346	0.003524864693290176	0.03208709669739478	0.004930544621947063	0.01958514603566458	0.001825885580322355	0.01346822511947254	0.001001316015678413	0.0390497783246909	0.05048630472062077	0.04269206176999196	0.297500632855793	0.2779566053517835	0.001021660916379049	0.09359252018623646	0.001025627624517218	0.05869078565548559	0.001239468782120915	0.003488088903673076	0.001073019494279557	0.004230363362908753	0.001126285359577413	0.007368105160388559	0.02177515513591988	0.01322841638892877	0.0007874636554137079	0.03039333767328558	0.01017213769072649	0.00353421960309845	-0.006675114358546082	0.007861899996868902	0.001005782804470907	0.001005308425169266	0.001001108013288738	0.001002532480305889	0.06457232905205623	0.03782762907071865	0.04781823514376569	0.001012516686276746	0.001003702185778057	0.001014313753082482	0.001087249755246296	0.001026418669145872	0.151057813021568	0.4362141424409408	0.001000638571834869	0.001011996889356082	0.5845437495525239	0.001008497536025321	0.3538825667693645	0.001002666896347467	0.001013894451767295	0.001019602367218233	0.09027502740382012	0.06118185736048555	0.001089025594347435	0.001002925153049261	0.1480049865950916	0.003109692409084793	0.001003095596196138	0.001008703798748724	0.1721546207926629	0.07823525484688426	0.001002799238208061	0.001005777443282887	0.1384683573736701	0.6983741142944415	0.001007910773697954	0.001200113196994638	0.001002935986064379	0.001005869811267519	0.0010016725669891	0.001003204868254775	0.001119528000941524	0.00111665308692527	0.001010194140788098	0.001030473616791098	0.01243767487065953	0.3433677764413107	0.2969911080013163	0.1457120251697732	0.06963595785697457	0.08268485646465946	0.001170106918652427	0.001032097094121839	0.001004480805411872	0.001001439514542256	0.001013268538667705	0.04894338402474864	0.1152934338800133	0.001357679887157656	0.02333341321920437	0.06615508212485678	0.001217873814963881	0.001908281615690595	0.01737282093120945	0.001108102258030032	0.3564933436961462	0.001062956845233825	0.05222696622637775	0.02072979240654843	0.001021689054656506	0.001017473494616377	0.001030214562514393	0.003033050222758111	0.00723775947218886	0.001710454980986903	0.001001146976868878	0.05567494302699095	0.3104361739404472	0.001023020148304117	0.001026868746398078	0.001049260998888248	0.001006557736936138	0.001021614977724444	0.01804238838135406	0.01411492897630919	0.001534725722242178	0.03041745940735528	0.008266879737031213	0.00542493678889424	-0.006868553461198003	0.008503174838048744	-2.799903046667829	-0.6434306318001315	0.01044066609199334	0.08630363651713434	-0.01493391873294965	-0.008140226491647331	1.01999175220308	-2.314446481904692	-2.021579083579501	-0.001995919110399033	-0.01305940888832238	0.046398255697941	0.02370485109072854	0.03116321956426416	1.897065286021339	3.758975370956387	-0.01416711717739575	7.521321450941742e-05	1.1404498462066	0.005065235785724645	0.9279298063745683	0.02205035480308481	0.007357316808808252	0.004574491609286618	-0.5849762299314062	-0.06708173356683836	-0.9613947942396318	-0.03589735950661564	1.89276830334871	-0.1296355762990432	0.06562950275966176	0.004354867428794907	-0.6032395266672465	0.5691367285190071	-0.01041423974848218	-0.008256215518916093	2.367816199270526	1.032589042409232	-0.2418359983855333	-0.07890275534771841	0.05503626547509587	0.01287487593625625	0.01316321950066102	0.01496895740967651	-0.5804232249890797	-0.7692726654045865	-0.006652434641922031	0.082371372917407	0.2154496460883918	0.9850607130337655	0.3893306446080588	0.7888748093239688	-0.3229503101798235	0.02831144136828069	-0.07287865811874607	-0.05014867295818208	0.8070605673268072	0.180424300433099	-0.00443113525504848	0.8224930622680853	0.5824509662315067	-0.03589131443439656	-0.1635994861287331	0.3077116441962427	0.02922217749662973	-0.1412720734026143	-0.5619507798632668	0.007177755490874323	0.5399757044089928	-0.01484156197858036	0.481751012503762	-0.1494120247016079	0.04779142099391528	0.005917910906467828	-0.2818432635756177	0.005041001997655963	0.312354616149483	0.03628685880585206	-0.08162519953406741	0.1316432930284634	-0.02678884980513708	-0.1774592882315157	0.06466478496444029	-0.0346552597678126	-0.03525405922358756	-0.0674251210834611	4.526355056549944e-15	-5.496797475168869e-15
0.41	-0.05679128293826619	-0.02766440259881787	-0.04258598285123306	0.7518991301407881	0.9136417454805161	0.006715558005000659	0.501372057616807	0.001537789135865696	0.006424521765963105	-0.1469355840178684	0.06543246137258055	0.03503152012933354	-0.01846162534397744	0.0704386752748664	0.009751607822719492	0.1887509783169947	0.09135078179558664	-0.1887509783169941	-0.09135078179558646	0.07375584957120128	-0.1612180184357539	-0.005171156718369221	-0.3581633510747727	-0.01670958709623663	0.004425784117126523	0.07488514849265707	0.2579140121511951	0.861659805255601	0.5778313658552243	0.1298380715943845	-0.0463587887480208	0.07392170856933297	0.2123493924178327	-0.3019506621527425	0.06975817040755092	-0.8645141943908841	1.389957246484774	-0.2740295254467022	0.01324452888604613	-0.09395833547342407	-0.326446265993487	0.4850793293196566	-1.058348004637681	-0.3543066917462526	0.1885818185246036	0.06081815040223073	-0.05604586304256032	0.8812353039102689	-5.30051124277707	0.5739854817831087	5.300511242777066	-0.5739854817831119	1.393227633359162	-0.2408272105895063	-0.1005166641083714	-0.66978741568522	0.1916839626518448	0.262497514242212	-0.2045363096383156	0.6634486110718945	1.271268287737194	-0.2507144117686712	1.150209890463681	0.9755773076435708	0.07363739273016853	2.381666231605559	0.001006188131712589	0.02155917612700068	0.00100573667823093	0.03191606611258813	0.001001157101153822	0.004480613357076751	0.001002530137419553	0.003268139635723442	0.05623271041333343	0.09063370296576076	0.06790420478081693	0.08616653056180136	0.06955921771648024	0.08689654340306598	0.001012806013985766	0.007367328051820379	0.001003949617374594	0.02046268961145319	0.001014791817450195	0.02151071642595885	0.001089834688150359	0.09347636285916011	0.001027789688876104	0.06468944127396888	0.115851786392844	0.2462699063522654	0.359573039794533	0.2745856045208801	0.001000640329470612	0.004954086227661913	0.001010496869071396	0.01317135298097717	0.5474051514900197	0.5197320778898012	0.001008646427739414	0.01927040381146761	0.340980473923207	0.3596475553996066	0.001028122883897663	0.01118723714999873	0.001013905386288095	0.007436599639218067	0.001020190548909817	0.0118135122819599	0.1015120042088425	0.1132770251198669	0.06646811165014453	0.1191175989409389	0.01122955594856052	0.01557236751177253	0.001002832767119417	0.01800027202115764	0.1277719735623185	0.1327382539249243	0.004752471622425517	0.0251824709067089	0.001003102639539713	0.004812348439270103	0.001008513006143441	0.01806425319080994	0.185184739760606	0.1861738707030978	0.07344969197567484	0.1058310541699576	0.001002798908512513	0.003150769116981501	0.001005823893321306	0.006275259300916458	0.10615364509935	0.1248177199154553	0.6760084772291707	0.6615420155454693	0.004033059334763787	0.008512220527806563	0.002858105162740651	0.1406498913200147	0.001002876694311423	0.04932577413385379	0.001017448055255305	0.004325796437237473	0.001012008492274981	0.004893524449214067	0.001014903252471018	0.007122120921351761	0.006426500667559055	0.01511765289540823	0.008254912124666494	0.01660916686408119	0.001062335758656549	0.005759469498312372	0.001571047155943069	0.01435353323164248	0.01649162368731674	0.06044895824902678	0.3330938755951152	0.3530312397206604	0.2870978491397417	0.3127710240603118	0.1366447182139202	0.1295974859104215	0.06972778041549241	0.09996929068898312	0.08234991498043798	0.09374717278951611	0.001154755124050169	0.07282088646134662	0.001030703912865069	0.04989343151174471	0.00100460202923933	0.1064226765527781	0.001001500415337064	0.01970153786695775	0.001011053378133862	0.01214148838331851	0.03914211809570835	0.06053438212476749	0.1045329827536451	0.118428388020505	0.001991606482546697	0.02051671693636616	0.02634813961223924	0.03214153619058349	0.05907148939776975	0.07379081157932159	0.001151265026899451	0.008976439686702992	0.003175296717635455	0.01036143031256235	0.02643128806870934	0.04658389852854909	0.00202783648671316	0.101735348151	0.3461158423003847	0.3537952110359393	0.001052571909534245	0.04559918671813836	0.05280654384121237	0.08776497705594044	0.02202421143534619	0.03706572755255177	0.001021967900587563	0.0159792214791639	0.001016858230012419	0.0188103207888678	0.001226165839778372	0.02877010734218758	0.005134505219143467	0.03402646187571801	0.008762851498302703	0.02480626401485696	0.002488678136035454	0.01454144573487806	0.001001223402141782	0.03868220836452655	0.05313613452943287	0.04406032376407767	0.3006555379407753	0.2689771464347241	0.001021892131449408	0.09165650923564005	0.001027057348352102	0.05934706583949786	0.001141053505818755	0.003198152261588501	0.001040081963222344	0.003938548300856881	0.001072935403659664	0.006778303429515893	0.01868174351296693	0.01375581043486866	0.001333067826966218	0.02944747704002598	0.009885870174531896	0.005429123000435399	-0.006805160112681572	0.008200389875183381	0.00100581573124045	0.001005535812420964	0.001001084396371891	0.001002621776459316	0.08231639847084288	0.01942448795579304	0.0244366857654494	0.001013208507529871	0.001003652173846019	0.001014083924795408	0.001112017593834628	0.001035128276478004	0.1987102906154816	0.4583420463198837	0.001000626571076238	0.001013233689855824	0.5801026871734607	0.001008784933343714	0.3664804203648874	0.001002812168131633	0.001014214917918036	0.001019602513265429	0.09423736634834858	0.07044469654626119	0.001073334458487884	0.001003177690190021	0.1720296637707801	0.005354254345768652	0.001003195643304402	0.001008110487890687	0.1608727697272719	0.08527041230898137	0.001002931342643858	0.001005903181048365	0.1932390015426264	0.7025194651121025	0.001006075586258014	0.00760157803310276	0.00100306090183628	0.001005013475252044	0.001001435228644888	0.001002759424263406	0.00109963069974011	0.001214515703963885	0.001009129022365091	0.002871063306962699	0.02722253089337638	0.3454227033772857	0.2939817046235289	0.151950278453015	0.0574923129618049	0.08254712010915846	0.00116805578865893	0.001030335509781746	0.001005290671965937	0.001001627943470657	0.001010254901147537	0.04492543123418593	0.1082168236038606	0.001291879246657394	0.02876193725361168	0.05579207951816114	0.00110899018352665	0.001657992068994994	0.01695307553394099	0.0010925094214594	0.3578997593144541	0.001058228513474298	0.06456372368603881	0.02069174339131588	0.001021272036470509	0.001015913580158054	0.001021030926463374	0.01004582357476939	0.01758779360123867	0.004426330273394897	0.00100111013868098	0.05700287429660652	0.3035651438715247	0.001021381965446518	0.001029963917083939	0.001029508540611564	0.001005154261316951	0.001013823976969857	0.01609981599530423	0.01399590964765587	0.001717345682297262	0.02772563051290302	0.01089479500833793	0.007327375366982982	-0.006884491188005288	0.008296651783205277	-2.708819129830369	-0.626911491527633	0.07989540575825788	0.1106318337147884	0.01824037064643809	-0.0122992580321855	1.09719954630458	-2.701640760164814	-2.333990852166575	0.0005771939981774301	-0.01484913685713284	0.05448512863405517	0.01300026143513954	0.02329118135748329	1.737169145039269	3.339858579685398	-0.007547050126784215	-0.05342796680947395	0.5930024789162287	0.01456147536704556	1.099305955536398	0.02364461291601802	0.01791545185736978	0.02045297476665552	-0.2837161062641704	0.1915907334043716	-0.5443077932326895	-0.05667062372657497	1.887729735593913	0.04950807920387042	-0.03129260668037165	-0.001329858502604196	-0.7645679747761843	0.5805776256766412	-0.01337785000185458	-0.007962091333204921	2.496197426874933	0.9633978620723943	-0.1781635709552431	-0.06688249264847468	0.02508624803583588	0.005009380708364604	0.004259221929386723	0.00533592499678933	-0.3007387220288973	-0.4136402483891796	0.01100108968978157	0.1636176154412203	0.8791420934653397	0.01708986883068826	-0.787657904038523	0.7463743410267453	-0.6607064185047028	0.0345177581046989	-0.07862635133530421	-0.03976989852030086	0.90121722998114	0.2028101690210908	-0.001218737131119213	0.2448487311499724	-0.09901476997680983	-0.01008949476643725	0.1190265824516582	-0.224772303288171	0.02980167469560414	-0.076231910343878	-0.4871325170372268	0.1963525612711293	-0.2059195016447685	-0.0529679585226436	0.883153267731585	-0.07703081447268076	0.03377238115132876	-0.0005428473077195308	-0.2188849182213661	0.3527010827812936	0.7043449040505237	0.1675522390742218	-0.003994813444229651	0.1346794648556005	-1.441780947648093	-0.199634807215594	0.06930653935828698	-0.02349203171512506	-0.02323750625067656	-0.05060622238729744	5.543485243024361e-15	-2.56261163651445e-15
0.42	-0.05932327844555138	-0.02705565449991617	-0.0514740366334086	0.7658998438082424	0.9109872725404845	0.006900789129135394	0.5001310138120811	-0.002396432027369084	0.0119180192636115	-0.1578021034566817	0.06174452746707743	0.03612341594614822	-0.01823255780150921	0.06974964220907187	0.01885396423635478	0.1398314817573243	0.09763229591078888	-0.1398314817573242	-0.09763229591078905	0.08728552854414801	-0.1634200939972937	-0.006201149637471442	-0.3644999037774878	-0.01501112858355506	0.007022883268293124	0.07463472318576367	0.2634575676931621	0.8742109969352798	0.5755168613858356	0.1419177210599512	-0.0352460663084805	0.07500689830492829	0.2383609076001904	-0.2009207069113767	0.04915452620314831	-0.9095600830840924	1.410246371452547	-0.2556766728320766	0.0232415634751444	-0.157168672961828	-0.4573902584815348	0.6359184397749744	-1.120235004228699	-0.3816187380144952	0.02405380408875102	-0.0183151761695522	-0.07837764668707131	0.9361556223168737	-4.494951223299714	0.6793835581257766	4.494951223299708	-0.6793835581257816	1.314202866208591	-0.2003657081862448	-0.1048313224064849	-0.5925090653407967	0.1495809646847871	0.2583438469291821	0.06641896560175602	0.4408532944168164	1.230019370880479	-0.2212542331566131	1.153848800707472	1.249311870827578	0.1463984471680375	2.820990420205089	0.001006018525647728	0.0221842216278238	0.001005703925719562	0.0330385334389238	0.001001115570534906	0.004559177382419739	0.001002599161482964	0.003147460503002371	0.07194362207159875	0.1019575079737799	0.04190625204420567	0.05957996433693674	0.04389888061001683	0.06253452878532786	0.001013193114631008	0.007374538471815809	0.001003792769518201	0.02027960309536971	0.001014387496208534	0.02210269963909688	0.001107423093733451	0.09354899376076861	0.001033753593430667	0.06487667281167128	0.159000829083199	0.2625300180335564	0.3950540895324585	0.305319774924346	0.0010006303602578	0.004842073495205369	0.001012157611123166	0.01276010694875273	0.5563816968479446	0.5224244926837764	0.001008793457083446	0.01938908388778287	0.3515297036296391	0.3714160255254401	0.001016009279138257	0.01141086682126937	0.001014143806084981	0.007557899694659071	0.001019908215014395	0.01197516956099663	0.09941912982459397	0.1125519104474324	0.07045007995833615	0.1224878215119398	0.006393973180930121	0.01172695854660675	0.001003069156076364	0.01730749291000874	0.1504463718819281	0.151418626236119	0.00566212075605175	0.02616928670951479	0.001003175330927788	0.00476902073719365	0.001008153493702547	0.01805400558353371	0.1737243071650186	0.1782346409771316	0.08018736362085099	0.1116886790570854	0.001002899516305421	0.00301686250151729	0.001005897195316408	0.00618857155285265	0.1530268207600293	0.1497336882010318	0.6842545506971345	0.6708169317390331	0.002582736805282355	0.007355163007889169	0.006900256662691562	0.1398846021733209	0.001003000150371083	0.04945936122401105	0.001011236974278645	0.004404715918021637	0.001006864604283835	0.004969257007307626	0.001008946881509038	0.007215805568512701	0.003875357751030363	0.01298116978658354	0.004923393660731131	0.01373372552338633	0.001036488187000376	0.005834216399758138	0.002708568283719272	0.01630834904444781	0.02544804103262443	0.07077401827082677	0.3375100916136005	0.3516936273890833	0.2888802510790234	0.3046412329533835	0.144015377405789	0.1368189393511675	0.06144441711584257	0.09173507066477228	0.08240047351862194	0.09408804527677195	0.001160566097782152	0.07212057829180998	0.001030033504749379	0.04955396604158246	0.001005159619410765	0.115359779731203	0.001001614447661404	0.02159922086981716	0.001009825640696225	0.01211179161356914	0.04069892602070092	0.06092849095356475	0.1044093348914693	0.1148514452233673	0.001637561433641938	0.02055684635456937	0.028893003882878	0.03430776227121484	0.05504238660592216	0.06927072443257297	0.001100471207209745	0.009346256998954892	0.002378665797604464	0.0097829045236861	0.02192858807990936	0.04233648959658993	0.001574744410304279	0.1038908148053338	0.3502023435601898	0.3518375106157001	0.001053963488888911	0.04498152344055594	0.06105570787925341	0.09802170597867997	0.02139566183350911	0.03650664165127218	0.001021516918458053	0.01650154945406494	0.001015967590195571	0.0188095803413489	0.001125105636192643	0.02687351892960042	0.009406849414516479	0.03853849933530516	0.01575301707319902	0.03312156260390153	0.004172607967797006	0.0166031693969304	0.001001158690477697	0.0387277616368977	0.05517357113058132	0.04523905824844218	0.3003768166907567	0.2556674261179977	0.0010211882078842	0.0898019859353672	0.001029320171755546	0.06013122219305129	0.001081963407461172	0.003015049008043607	0.001022916574801332	0.00376304217661442	0.001042368805096496	0.006354560766713328	0.01635555804794939	0.01385226223107887	0.00163668252418479	0.02733763756597123	0.01154239118333817	0.007329049851532561	-0.006859133848602809	0.008175537798059157	0.001005848658009871	0.001005763199672601	0.001001060779455001	0.001002711072612738	0.1000604678896295	0.001021346840869412	0.001055136387130795	0.001013900328782752	0.001003602161913971	0.001013854096508309	0.001136785432422985	0.001043837883810152	0.2463627682093952	0.4804699501988265	0.001000614570317737	0.001014470490355709	0.5756616247943975	0.001009072330662079	0.3790782739604102	0.001002957439915968	0.001014535384065686	0.001019602659312651	0.098199705292877	0.0797075357320368	0.001057643322628787	0.00100343022733084	0.1960543409464687	0.007598816282452787	0.001003295690414075	0.001007517177040402	0.149590918661881	0.0923055697710785	0.001003063447079622	0.001006028918813819	0.2480096457115827	0.7066648159297634	0.001004240398817756	0.01400304286921092	0.001003185817608236	0.001004157139237131	0.001001197890300842	0.001002313980272137	0.00107973339853874	0.001312378321002592	0.00100806390394189	0.004711652997133326	0.0420073869160936	0.3474776303132608	0.2909723012457416	0.1581885317362569	0.04534866806663515	0.08240938375365776	0.00116600465866419	0.001028573925441629	0.001006100538520092	0.00100181637239904	0.001007241263627243	0.04090747844362498	0.1011402133277081	0.001226078606156393	0.03419046128801892	0.04542907691146564	0.001000106552089412	0.00140770252229891	0.01653333013667261	0.001076916584888851	0.3593061749327627	0.001053500181716505	0.07690048114569972	0.02065369437608643	0.001020855018284404	0.001014353665708784	0.001011847290413053	0.0170585969267805	0.0279378277302884	0.00714220556580283	0.001001073300493077	0.05833080556621402	0.2966941138026024	0.001019743782588869	0.001033059087769661	0.001009756082334835	0.001003750785697914	0.001006032976214792	0.0141572436092544	0.01387689031899992	0.001899965642345386	0.02503380161845075	0.01352271027964465	0.009229813944848802	-0.006900428914826252	0.00809012872836181	-2.60211218075061	-0.6237253312438199	0.02426640420051678	0.1096419516787557	-0.01331601069970035	-0.0109122242999537	1.166192278277818	-2.521039974084712	-2.516813961506519	0.000407806582308362	-0.02279402666516794	0.06417941647812764	0.001371968308231938	0.01390232278954125	1.502369228651231	2.784222243526388	-0.01764119902315987	-0.01319925819536483	-0.07453444647068812	0.006197904884647071	1.251129262616768	0.02024981139874402	0.001918753694787025	0.006987885662981658	0.1629230026521787	0.4888918968798735	-0.2442846413154223	-0.08277346061428466	1.841475438406251	0.1316957506894113	0.05279542274112026	0.0005393223988385647	-0.8027542799235133	0.5907331175320274	-0.01281587565806347	-0.009716956506206065	2.45947974539256	0.8910611156214544	-0.04099929092858771	-0.09243795803842221	0.002930157875326671	0.01350064144228642	0.01399370275561507	0.01694062680584214	-0.1476586358702459	-0.1821360574253056	-0.0009929740846145547	0.2238418849502172	1.114476984904929	-0.1513586071008236	-0.6130310902794852	0.6967248420012868	-0.9836725982386979	0.0322432722475389	-0.05684753017572815	-0.02786960979798891	0.864369308317649	0.1670325103391812	-0.006063472380808631	-0.1326732384747723	-0.5835524461037047	0.01859598910745155	0.2967318302033556	-0.663642901118786	0.04691791092664618	-0.04512954746153379	-0.3523562723832027	0.2045834501041476	-0.0323817573438846	-0.06645876537884024	1.144919915587586	-0.04081371809135746	0.08088118833390623	0.001874431707914528	-0.1613340025818168	0.5195754582502276	0.9311907381192037	0.2339874681345837	0.0009994469730352353	0.09373779108440135	-0.8928411297382179	-0.1611617581669363	0.09024001887211187	-0.01328858206061012	-0.01199227166205412	-0.03421330746998927	3.452389483013443e-15	1.019556608581663e-14
0.43	-0.06083392161849243	-0.02677289629138761	-0.06062147276603509	0.7801074559063368	0.9085417194141368	0.007161946317510878	0.4982924364932703	-0.007558926144461167	0.01959675670655481	-0.1693393828457781	0.05789083607463558	0.03537131825564065	-0.01877485067219499	0.06898296949650866	0.02832127087793236	0.0986774252822518	0.1048919262881341	-0.09867742528225172	-0.1048919262881346	0.1000630323229297	-0.1652400360974842	-0.007256842761253789	-0.3699238617553585	-0.01367781820044572	0.009615457417692043	0.07441777516325213	0.2665650926066641	0.886036354399179	0.5732010582797094	0.1507471710270265	-0.0214293415274115	0.07648940003936623	0.2687972685992197	-0.1102910673276018	0.007346432055933638	-0.9120898149074806	1.431651059426248	-0.2336120551791543	0.02805758054336607	-0.1952091542770299	-0.56874130913209	0.8927641098278003	-1.176654873837107	-0.3881061389224446	-0.1801779469432493	-0.07759913260378222	-0.07365322157633736	0.9495387133847152	-3.728546084835526	0.7752188216666305	3.728546084835554	-0.7752188216666279	1.237869325938679	-0.1636520646835901	-0.1070826357118876	-0.4923658869193458	0.1179555409740715	0.2601049679147248	-0.09443527691645265	0.1805278112301605	1.128458671631425	-0.2470621171238257	0.6135168149270427	1.509999957419785	0.1465974187966578	3.262106733454019	0.001005929115980245	0.02285523963529114	0.001005780495239176	0.03426334107922623	0.001001080403875435	0.004633538284892946	0.001002642199330505	0.003022845712215151	0.08600289602016052	0.1123522832149864	0.02302330000076569	0.03814015528188101	0.02416334466452902	0.04067793114153121	0.001089467433961434	0.007444029184841704	0.001003644570860783	0.02005508542724045	0.001014580236070017	0.02278851288171748	0.00113074525700323	0.09349914735107524	0.001050967280832866	0.06497098451010512	0.1961728191205595	0.275542896251844	0.4225463349468099	0.3298420493711397	0.001000617607141006	0.004717896533480943	0.001012832885222516	0.01231199257860233	0.5610404565804341	0.5206932889191284	0.001008938319671008	0.0195040365920298	0.3625728481065583	0.3841709457790033	0.001009619310969303	0.01160349631575865	0.001014391002968552	0.007621263550804519	0.001019643143269559	0.01213614552123597	0.1021630282277916	0.116515755504793	0.07986962668272077	0.1290695282320004	0.003795846438115961	0.009761640162519309	0.001003312599358098	0.01636242813346971	0.1704342646974907	0.1685669770838283	0.006852094717096855	0.02743895635354543	0.001003262400920002	0.004664970528376331	0.001007551585357087	0.01803059590501897	0.1646801687206403	0.1708779004932851	0.08654554976044036	0.1172362174990599	0.001002962909437068	0.002881587095724103	0.001005921173438739	0.006097037679035242	0.194427318559044	0.1729633334890163	0.6905699243826021	0.679324307280065	0.001810902810683888	0.006828388868021307	0.01209194899108506	0.1387321064636388	0.001003108226640711	0.04925781890727478	0.001007737256300197	0.004493593590067477	0.001004087034727648	0.005056619480219537	0.001005694191055847	0.007324568099962668	0.002804613955684486	0.01221209508933461	0.005375518175877459	0.01433970335338658	0.00102266427337264	0.005928282359526697	0.005029731841391772	0.01939045120106307	0.0345661101356069	0.08027992376502263	0.3419889205098053	0.3514244958986609	0.2910426705313259	0.3023922399385172	0.1511999597612852	0.1439134581282057	0.04938218960836896	0.07995864957170777	0.08211801877765613	0.09421510485512449	0.001152275824521868	0.07171396899112534	0.001028222240583348	0.04935232800393135	0.001005703731953257	0.1232413692157897	0.001001727618610507	0.02307543959473608	0.001008438370470813	0.0120870785041448	0.03587874073696273	0.05602197826753044	0.09475099970618181	0.1031556834022487	0.001893937791948643	0.02120044598890907	0.0315491041323338	0.03663867535068477	0.05072479761077851	0.06416835764125968	0.003550044911095418	0.01237684932815579	0.002545373094908913	0.01007348434468048	0.02090538074234921	0.03996512022772247	0.001374846205006047	0.105366003422226	0.3576558768108328	0.3534012320032501	0.001094609781236953	0.04435993569518642	0.06978376780954072	0.1082381961704586	0.02061431165422331	0.03581941172015389	0.001020825918418696	0.01728721291292785	0.001014296897556254	0.01879668332838933	0.001069273561467845	0.02546445329503573	0.01426807636203422	0.04352194974760396	0.02097497502731709	0.03971466835386833	0.005495868607534615	0.01820411181230476	0.001001099945601131	0.038577689717241	0.05449885066479069	0.04525410190109816	0.3012569352545176	0.2529124761878684	0.001019855477902227	0.0885453664513806	0.001033096884343573	0.06131753566495408	0.00104644799477616	0.002920549836626063	0.001013412402987783	0.003674998324069022	0.00102440756418688	0.006064738001534158	0.01359487373705814	0.01342124589860253	0.00183963031837737	0.0247816336647122	0.01285512864255728	0.009192362566408046	-0.007011508570503226	0.007786504667762833	0.001005825416683202	0.001005942233545133	0.001001029446974492	0.001002666609928753	0.108453802235624	0.001014773499027146	0.00103791636525537	0.001299968739464073	0.001003395736292629	0.001015564913894574	0.001170460310426592	0.001090074953441588	0.2655330539331288	0.4831951599441946	0.001000595675808169	0.00101274469540491	0.5688649442983899	0.001009103247450944	0.3911525580612443	0.001002979089873426	0.001014743772546206	0.001019168115468664	0.1127596757850161	0.1030205545423446	0.001041200935034758	0.001003680773468004	0.2072588426922733	0.008550766864555085	0.00100340151193446	0.001006424317397313	0.1504742928832982	0.09742321507772583	0.001002999635504407	0.001005876078539548	0.272759530415311	0.7058139442713681	0.001003620463768084	0.02076792721874391	0.001003250211577	0.001004042595524008	0.001001195240943727	0.001002305037430511	0.002187504466116368	0.009691514682991139	0.001008456508475136	0.009809126612671618	0.04760729801576224	0.3543785626368911	0.2990005432784014	0.1659142835222448	0.02501331844813985	0.08116289647838623	0.001124723168557679	0.001024444588001268	0.001006413344712918	0.001001869945543509	0.001006785973730138	0.02101821185338964	0.0640195224548627	0.00295295306576286	0.0349527006750668	0.04536978720629732	0.01043950655621179	0.003829777118381695	0.0224991489050879	0.001242160610739463	0.385374533174375	0.001207502666861457	0.08437044022486764	0.01896657850577244	0.001019473675607745	0.001011039043194203	0.001010558388647112	0.02161850958668685	0.02570870483210406	0.006678447116338034	0.001001009631257648	0.04964453854568993	0.3085785139005244	0.001017389406939006	0.001040385367426739	0.001009244837635074	0.001003326692416074	0.001005443253878668	0.01038429352841585	0.01262571402980879	0.001994309853396767	0.02202389540049014	0.01363380079211921	0.01102571417853384	-0.007252747016943787	0.0071545722889931	-2.500317673460844	-0.6325526597617182	0.089227893337208	0.1303965900586239	0.01782051481927891	-0.01306412127451788	0.9217340271616362	-1.726768612441982	-1.791975661049594	0.01196082249452911	-0.02142972982543408	0.07297950223811403	-0.01126701388520573	0.004967467427533993	1.090647947871926	2.111060806933163	-0.009661224642626802	-0.0616076526953341	-0.2899949369025572	0.01383733563187047	1.281926865089234	0.01901468132633893	0.006982025993182643	0.02050348736608417	0.634800671055146	0.8277659986898503	-0.1461378989150621	-0.1061699571320207	1.568333098131709	0.1218215925852727	-0.04379451998399283	-0.003468429132505744	-0.6509695315216738	0.5215120210270906	-0.01362090563214716	-0.008804685486575764	2.167653008168555	0.7925267957082073	-0.05159456943813701	-0.1374237283608774	-0.04149074203801275	0.006876340785952312	0.006399991630656114	0.008233600064999371	-0.01632004889875943	0.2741092184800041	0.01499690727876402	0.3820433093709226	0.8014789070143757	0.0625290844596878	0.0929250006817003	0.705526549910563	-1.373085801396218	-0.007621668885950889	-0.02511828480839721	-0.01238804046792737	0.7122836954812826	0.1301200615942409	-3.13111708565228e-05	-0.8186306214223249	-1.68982766511298	0.1050395286951255	0.1765430863609564	-0.3686235745521711	0.5283145403170378	0.09165449190267068	-0.110757459629488	0.0928290988198804	0.3095124790270078	-0.05590506732998606	0.8986468811673609	-0.0939390324676304	0.08282653587824081	-0.002564372157270605	-0.1206160854155407	0.4784445508404351	0.4138253145816658	0.09807378739759678	-0.02485481081854207	-0.1028450259990952	0.2253541555279033	-0.08982982489900906	0.1435770163286255	-0.004954210935854416	-0.004973814670550063	-0.02303137367553813	1.39317623029323e-15	1.998648603737248e-14
0.44	-0.0617107625851069	-0.02690973952769825	-0.06955908636087411	0.7945403652219664	0.9063114693820913	0.007443294866839666	0.4965335834570002	-0.01364391309392952	0.02963200268044805	-0.1811238809383458	0.05400267271967483	0.0324057649122317	-0.0195336551471469	0.06830265126255856	0.03768939865173607	0.06540683979819963	0.1131901984305854	-0.06540683979819964	-0.1131901984305856	0.1119743437906599	-0.1666937223476326	-0.008358309018845126	-0.3743488886495794	-0.01263452918335158	0.01222366232566064	0.07305348351118554	0.2670656463766944	0.8966483013623858	0.5704725044622766	0.1542175698028804	-0.005126729719408491	0.07786875706240361	0.3035195413463342	-0.07416026564618079	-0.03476576276460094	-0.8675955755265455	1.455305814959603	-0.2126160539725816	0.02727983566580528	-0.1412238164540112	-0.6418888249570955	1.107220145964794	-1.169678744923211	-0.3885131305188017	-0.4186373264915006	-0.06161749710671623	-0.06110675096164964	0.9163198487584988	-2.918257025095639	0.887111911146975	2.918257025095639	-0.887111911146975	1.140964403998294	-0.1271145381778178	-0.1139859491682802	-0.3927228486108429	0.09157669148178182	0.2614699986431229	-0.1630497603091965	-0.08054093427757859	0.9873372707419639	-0.3038043754179193	0.0820385624633904	1.746489276214401	0.1257695048879048	3.678172769822073	0.001005872807014537	0.02355459341541234	0.001005908322560423	0.03554800551360947	0.001001047155276111	0.004708234151282578	0.001002641464733349	0.002905110329169487	0.09734510445553438	0.1205716136609749	0.01268104815963841	0.02584765657779125	0.01330738713598566	0.02794561368839769	0.001270639294381048	0.007583164651191356	0.001003467243980611	0.01986460404157735	0.001015532381036448	0.02356221508770702	0.001159243882981729	0.09332513821028256	0.001082697491861779	0.0649761711708567	0.2252253630110783	0.2841518076483013	0.4418470681508774	0.3473575542850298	0.001000601781753949	0.004599508375921625	0.001012307038293927	0.01182427315763353	0.5622750138854632	0.5162588213368491	0.001009026181136656	0.01960672459372851	0.373874304276225	0.396696004367088	0.001006436668375137	0.01180593232431093	0.001014618786140927	0.007622100383681414	0.001019293295183626	0.01229116292789077	0.1098554034655686	0.1253470171132395	0.09513751449769671	0.1390494725168896	0.002471662325575691	0.008857023300052315	0.001003559595751961	0.01518548451859328	0.1866021291622164	0.1823880555386756	0.007921794326839286	0.02859738685061571	0.001003358851396587	0.004489349227909418	0.001006704084891697	0.01801969359782637	0.1594234887516308	0.1655677360531808	0.09231054171660978	0.1221736684809156	0.001002962668014894	0.002756810386231842	0.001005856698095525	0.006008180498558412	0.2278543092020626	0.1927108222836887	0.6948056785722649	0.6863097237156619	0.001423324316061531	0.00657849097126362	0.01799835977883417	0.1371488767168452	0.001003194450687586	0.04866450396694507	0.001005930947151712	0.00459427169012303	0.001002697612351232	0.005155680836000108	0.001004064170032553	0.007448911981430281	0.002817788871718154	0.01245149390221138	0.009739282787110625	0.01863146179407576	0.001015951642136143	0.006037969370135814	0.008712422634179933	0.02373851049182328	0.04189965815729577	0.08709909227271979	0.3472554910004497	0.3522441445871515	0.2952168736621761	0.3050935832345221	0.1585347038155942	0.1505964230794604	0.03320502826412343	0.06424387101640656	0.08141567853770078	0.09391980565287479	0.001127485727712312	0.07160533349870235	0.001025251398874476	0.04930760437751539	0.001006132132884453	0.1296121557784579	0.001001810975479575	0.02423979864069555	0.001007517318264091	0.01208812215681597	0.0238492601271147	0.04515585207131062	0.07297014976902236	0.08237033698124324	0.002883651367616152	0.02255594874715439	0.03329949670430172	0.0379804700118458	0.04832945432493026	0.06166239059336242	0.009442903482437178	0.01929482751336491	0.003835171299551212	0.01138417396657016	0.02323933700177064	0.04034454323921181	0.001357410278520034	0.105794893292654	0.3711529345450115	0.3573154890797043	0.001191942681427732	0.0439024964212729	0.07783984694844193	0.1160000187700122	0.01939455718998472	0.03468172571520307	0.001019789583074385	0.01828958082043525	0.001011803841852378	0.01879608216168947	0.001040718423200102	0.0244584579996018	0.01893935888458734	0.04813398888473137	0.0225659146382249	0.04192596694967965	0.005930134695675233	0.01880210059402391	0.00100103873728233	0.03835384582224393	0.05016555838479363	0.04293983841953584	0.3058866618630083	0.25784456946485	0.001018011678409855	0.08801203571201069	0.001038649135202353	0.0629338493360533	0.001028440050792661	0.002929105615069802	0.001008450335703217	0.003676419566737664	0.001015135610987373	0.005908330731012207	0.01015934557953804	0.01244345626164977	0.001970175723809263	0.0219230282190024	0.01336676813728836	0.01101073362715741	-0.007297178879214984	0.007033122664751737	0.001005802175357612	0.001006121267417586	0.001000998114494733	0.001002622147244827	0.1168471365816188	0.001008200157184703	0.001020696343379696	0.001586037150143015	0.001003189310673033	0.001017275731279873	0.001204135188443006	0.001136312023063476	0.2847033396568794	0.4859203696895467	0.001000576781297678	0.001011018900455685	0.5620682638023824	0.001009134164240778	0.4032268421620784	0.001003000739832858	0.001014952161026703	0.001018733571635704	0.1273196462771552	0.1263335733526524	0.001024758547440592	0.001003931319609943	0.2184633444380776	0.009502717446658336	0.001003507333454789	0.001005331457762653	0.1513576671047155	0.1025408603843728	0.001002935823935492	0.001005723238253947	0.297509415119037	0.704963072612973	0.001003000528718513	0.02753281156827692	0.00100331460554454	0.001003928051810948	0.001001192591586968	0.001002296094589039	0.003295275533693885	0.01807065104497971	0.00100884911301259	0.01490660022820962	0.05320720911543074	0.3612794949605094	0.3070287853110673	0.1736400353082353	0.004677968829644972	0.0799164092031147	0.001083441678451186	0.0010203152505595	0.001006726150906136	0.001001923518687985	0.001006330683833827	0.001128945263154492	0.02689883158201738	0.004679827525369208	0.03571494006211458	0.04531049750112998	0.01987890656033495	0.006251851714464469	0.02846496767350556	0.001407404636581715	0.4114428914159873	0.001361505152006354	0.09184039930403552	0.01727946263545888	0.001018092332931215	0.001007724420682567	0.00100926948688132	0.02617842224659347	0.02347958193391967	0.006214688666873172	0.00100094596202253	0.04095827152516581	0.3204629139984677	0.001015035031292478	0.001047711647076944	0.001008733592935332	0.001002902599134575	0.001004853531542645	0.006611343447577397	0.01137453774061765	0.002088654064448146	0.01901398918254828	0.01374489130460491	0.01282161441221888	-0.00760506511906132	0.006219015849624534	-2.418974403578867	-0.6590016912419162	0.02993355872754801	0.1216133104923913	-0.01324901791843255	-0.009536342751799223	0.7311033192341864	-0.6915779038911183	-0.6919579233737605	0.01433675725192043	-0.01598677017030365	0.08175720915216009	-0.02346057791235074	-0.0039226847453504	0.6215758642844655	1.382868336945745	-0.01648343819166057	-0.02112026835859309	-0.6151872099973638	0.003744964372595252	1.205156929520917	0.02221111420875495	-0.01058665096068087	0.00579617494294976	1.136406312869431	1.168539409845486	-0.03214433699070089	-0.1291492282817363	1.176020959833895	0.1094479212999492	0.03848120440953702	0.003040798420558884	-0.3934390711751608	0.4687156255085823	-0.01071613639827083	-0.009181617837273089	1.763048446730109	0.5866692945344955	0.01437595769357275	-0.1785847654607861	-0.07542436684332515	0.01586072704434196	0.01633347932947928	0.02005689680945917	0.05403606615371206	0.5550200647119272	0.002131236083762129	0.4770333117787776	0.5771295876053393	0.06639742868212761	0.3770361718945543	0.6144140768447299	-1.771344090685872	-0.05222848387290759	0.00274723147709051	0.003513272449415565	0.5622087239338331	0.1046605745473977	-0.0009121199615143475	-1.324595940512168	-2.401469366081529	0.1609766138875207	0.09890814654210596	-0.1443629524355154	0.8243950821279215	0.1588924127160483	0.1978022036880938	-0.004676299188564791	0.4377253804370635	-0.03362907108613942	0.6539863971425794	-0.1309049328588241	0.1242220780642798	0.004333603023755294	-0.08071993475560689	0.4452932032159382	0.05482930728749875	0.03339674140302228	-0.01375494809498562	-0.372123635759353	0.6445675116832988	-0.01650400924377081	0.176240058712157	0.007322407911824568	0.005900747381117105	-0.007530208538240257	-4.747419786826847e-16	1.197385936427672e-14
[truncated: 472,929 more chars]
