# Supplementary material for: Transtibial limb loss does not increase metabolic cost in three-dimensional computer simulations of human walking
Source: PeerJ. 2021 Aug 4;9:e11960. doi: 10.7717/peerj.11960 (PMC8349165; doi:10.7717/peerj.11960)
Supplement: Supplemental Information 1 — Each subject’s simulation output and Matlab code for generating plots presenting the data. [file peerj-09-11960-s001.zip › TTA3D_solns_rev/Pre/soln_walk_N50_wm100_S28.sto]

num_controls=92
num_derivatives=84
num_iterations=539
num_multipliers=2
num_parameters=0
num_slacks=2
num_states=242
objective=0.849054
objective_auxiliary_derivatives=0.000973
objective_contactAP=0.015154
objective_contactML=0.009249
objective_contactVE=0.006810
objective_control_effort=0.582362
objective_state_tracking=0.189206
objective_torsoGoal=0.045299
solver_duration=21055.109139
status=Solve_Succeeded
success=true
DataType=double
version=3
OpenSimVersion=4.2
endheader
time	/jointset/groundPelvis/pelvis_tilt/value	/jointset/groundPelvis/pelvis_list/value	/jointset/groundPelvis/pelvis_rotation/value	/jointset/groundPelvis/pelvis_tx/value	/jointset/groundPelvis/pelvis_ty/value	/jointset/groundPelvis/pelvis_tz/value	/jointset/hip_l/hip_flexion_l/value	/jointset/hip_l/hip_adduction_l/value	/jointset/hip_l/hip_rotation_l/value	/jointset/hip_r/hip_flexion_r/value	/jointset/hip_r/hip_adduction_r/value	/jointset/hip_r/hip_rotation_r/value	/jointset/lumbar/lumbar_ext/value	/jointset/lumbar/lumbar_bend/value	/jointset/lumbar/lumbar_rota/value	/jointset/patellofemoral_l/knee_angle_l_beta/value	/jointset/patellofemoral_r/knee_angle_r_beta/value	/jointset/knee_l/knee_angle_l/value	/jointset/knee_r/knee_angle_r/value	/jointset/shoulder_r/shoulder_flexion_r/value	/jointset/shoulder_r/shoulder_adduction_r/value	/jointset/shoulder_r/shoulder_rotation_r/value	/jointset/shoulder_l/shoulder_flexion_l/value	/jointset/shoulder_l/shoulder_adduction_l/value	/jointset/shoulder_l/shoulder_rotation_l/value	/jointset/ankle_l/ankle_angle_l/value	/jointset/ankle_r/ankle_angle_r/value	/jointset/elbow_r/elbow_flexion_r/value	/jointset/elbow_l/elbow_flexion_l/value	/jointset/subtalar_l/subtalar_angle_l/value	/jointset/subtalar_r/subtalar_angle_r/value	/jointset/mtp_l/mtp_angle_l/value	/jointset/mtp_r/mtp_angle_r/value	/jointset/groundPelvis/pelvis_tilt/speed	/jointset/groundPelvis/pelvis_list/speed	/jointset/groundPelvis/pelvis_rotation/speed	/jointset/groundPelvis/pelvis_tx/speed	/jointset/groundPelvis/pelvis_ty/speed	/jointset/groundPelvis/pelvis_tz/speed	/jointset/hip_l/hip_flexion_l/speed	/jointset/hip_l/hip_adduction_l/speed	/jointset/hip_l/hip_rotation_l/speed	/jointset/hip_r/hip_flexion_r/speed	/jointset/hip_r/hip_adduction_r/speed	/jointset/hip_r/hip_rotation_r/speed	/jointset/lumbar/lumbar_ext/speed	/jointset/lumbar/lumbar_bend/speed	/jointset/lumbar/lumbar_rota/speed	/jointset/patellofemoral_l/knee_angle_l_beta/speed	/jointset/patellofemoral_r/knee_angle_r_beta/speed	/jointset/knee_l/knee_angle_l/speed	/jointset/knee_r/knee_angle_r/speed	/jointset/shoulder_r/shoulder_flexion_r/speed	/jointset/shoulder_r/shoulder_adduction_r/speed	/jointset/shoulder_r/shoulder_rotation_r/speed	/jointset/shoulder_l/shoulder_flexion_l/speed	/jointset/shoulder_l/shoulder_adduction_l/speed	/jointset/shoulder_l/shoulder_rotation_l/speed	/jointset/ankle_l/ankle_angle_l/speed	/jointset/ankle_r/ankle_angle_r/speed	/jointset/elbow_r/elbow_flexion_r/speed	/jointset/elbow_l/elbow_flexion_l/speed	/jointset/subtalar_l/subtalar_angle_l/speed	/jointset/subtalar_r/subtalar_angle_r/speed	/jointset/mtp_l/mtp_angle_l/speed	/jointset/mtp_r/mtp_angle_r/speed	/forceset/addbrev_r/activation	/forceset/addbrev_r/normalized_tendon_force	/forceset/addlong_r/activation	/forceset/addlong_r/normalized_tendon_force	/forceset/addmagMid_r/activation	/forceset/addmagMid_r/normalized_tendon_force	/forceset/bflh_r/activation	/forceset/bflh_r/normalized_tendon_force	/forceset/bfsh_r/activation	/forceset/bfsh_r/normalized_tendon_force	/forceset/edl_r/activation	/forceset/edl_r/normalized_tendon_force	/forceset/ehl_r/activation	/forceset/ehl_r/normalized_tendon_force	/forceset/ercspn_r/activation	/forceset/ercspn_r/normalized_tendon_force	/forceset/extobl_r/activation	/forceset/extobl_r/normalized_tendon_force	/forceset/fdb_r/activation	/forceset/fdb_r/normalized_tendon_force	/forceset/fdl_r/activation	/forceset/fdl_r/normalized_tendon_force	/forceset/fhl_r/activation	/forceset/fhl_r/normalized_tendon_force	/forceset/gaslat_r/activation	/forceset/gaslat_r/normalized_tendon_force	/forceset/gasmed_r/activation	/forceset/gasmed_r/normalized_tendon_force	/forceset/glmax2_r/activation	/forceset/glmax2_r/normalized_tendon_force	/forceset/glmed2_r/activation	/forceset/glmed2_r/normalized_tendon_force	/forceset/glmin2_r/activation	/forceset/glmin2_r/normalized_tendon_force	/forceset/grac_r/activation	/forceset/grac_r/normalized_tendon_force	/forceset/iliacus_r/activation	/forceset/iliacus_r/normalized_tendon_force	/forceset/intobl_r/activation	/forceset/intobl_r/normalized_tendon_force	/forceset/obtext_r/activation	/forceset/obtext_r/normalized_tendon_force	/forceset/pect_r/activation	/forceset/pect_r/normalized_tendon_force	/forceset/perbrev_r/activation	/forceset/perbrev_r/normalized_tendon_force	/forceset/perlong_r/activation	/forceset/perlong_r/normalized_tendon_force	/forceset/pertert_r/activation	/forceset/pertert_r/normalized_tendon_force	/forceset/piri_r/activation	/forceset/piri_r/normalized_tendon_force	/forceset/popli_r/activation	/forceset/popli_r/normalized_tendon_force	/forceset/psoas_r/activation	/forceset/psoas_r/normalized_tendon_force	/forceset/quadfem_r/activation	/forceset/quadfem_r/normalized_tendon_force	/forceset/recabd_r/activation	/forceset/recabd_r/normalized_tendon_force	/forceset/recfem_r/activation	/forceset/recfem_r/normalized_tendon_force	/forceset/sart_r/activation	/forceset/sart_r/normalized_tendon_force	/forceset/semimem_r/activation	/forceset/semimem_r/normalized_tendon_force	/forceset/semiten_r/activation	/forceset/semiten_r/normalized_tendon_force	/forceset/soleus_r/activation	/forceset/soleus_r/normalized_tendon_force	/forceset/tfl_r/activation	/forceset/tfl_r/normalized_tendon_force	/forceset/tibant_r/activation	/forceset/tibant_r/normalized_tendon_force	/forceset/tibpost_r/activation	/forceset/tibpost_r/normalized_tendon_force	/forceset/tricox_r/activation	/forceset/tricox_r/normalized_tendon_force	/forceset/vasint_r/activation	/forceset/vasint_r/normalized_tendon_force	/forceset/vaslat_r/activation	/forceset/vaslat_r/normalized_tendon_force	/forceset/vasmed_r/activation	/forceset/vasmed_r/normalized_tendon_force	/forceset/addbrev_l/activation	/forceset/addbrev_l/normalized_tendon_force	/forceset/addlong_l/activation	/forceset/addlong_l/normalized_tendon_force	/forceset/addmagMid_l/activation	/forceset/addmagMid_l/normalized_tendon_force	/forceset/bflh_l/activation	/forceset/bflh_l/normalized_tendon_force	/forceset/bfsh_l/activation	/forceset/bfsh_l/normalized_tendon_force	/forceset/edl_l/activation	/forceset/edl_l/normalized_tendon_force	/forceset/ehl_l/activation	/forceset/ehl_l/normalized_tendon_force	/forceset/ercspn_l/activation	/forceset/ercspn_l/normalized_tendon_force	/forceset/extobl_l/activation	/forceset/extobl_l/normalized_tendon_force	/forceset/fdb_l/activation	/forceset/fdb_l/normalized_tendon_force	/forceset/fdl_l/activation	/forceset/fdl_l/normalized_tendon_force	/forceset/fhl_l/activation	/forceset/fhl_l/normalized_tendon_force	/forceset/gaslat_l/activation	/forceset/gaslat_l/normalized_tendon_force	/forceset/gasmed_l/activation	/forceset/gasmed_l/normalized_tendon_force	/forceset/glmax2_l/activation	/forceset/glmax2_l/normalized_tendon_force	/forceset/glmed2_l/activation	/forceset/glmed2_l/normalized_tendon_force	/forceset/glmin2_l/activation	/forceset/glmin2_l/normalized_tendon_force	/forceset/grac_l/activation	/forceset/grac_l/normalized_tendon_force	/forceset/iliacus_l/activation	/forceset/iliacus_l/normalized_tendon_force	/forceset/intobl_l/activation	/forceset/intobl_l/normalized_tendon_force	/forceset/obtext_l/activation	/forceset/obtext_l/normalized_tendon_force	/forceset/pect_l/activation	/forceset/pect_l/normalized_tendon_force	/forceset/perbrev_l/activation	/forceset/perbrev_l/normalized_tendon_force	/forceset/perlong_l/activation	/forceset/perlong_l/normalized_tendon_force	/forceset/pertert_l/activation	/forceset/pertert_l/normalized_tendon_force	/forceset/piri_l/activation	/forceset/piri_l/normalized_tendon_force	/forceset/popli_l/activation	/forceset/popli_l/normalized_tendon_force	/forceset/psoas_l/activation	/forceset/psoas_l/normalized_tendon_force	/forceset/quadfem_l/activation	/forceset/quadfem_l/normalized_tendon_force	/forceset/recabd_l/activation	/forceset/recabd_l/normalized_tendon_force	/forceset/recfem_l/activation	/forceset/recfem_l/normalized_tendon_force	/forceset/sart_l/activation	/forceset/sart_l/normalized_tendon_force	/forceset/semimem_l/activation	/forceset/semimem_l/normalized_tendon_force	/forceset/semiten_l/activation	/forceset/semiten_l/normalized_tendon_force	/forceset/soleus_l/activation	/forceset/soleus_l/normalized_tendon_force	/forceset/tfl_l/activation	/forceset/tfl_l/normalized_tendon_force	/forceset/tibant_l/activation	/forceset/tibant_l/normalized_tendon_force	/forceset/tibpost_l/activation	/forceset/tibpost_l/normalized_tendon_force	/forceset/tricox_l/activation	/forceset/tricox_l/normalized_tendon_force	/forceset/vasint_l/activation	/forceset/vasint_l/normalized_tendon_force	/forceset/vaslat_l/activation	/forceset/vaslat_l/normalized_tendon_force	/forceset/vasmed_l/activation	/forceset/vasmed_l/normalized_tendon_force	/forceset/shoulder_flexionAct_r/activation	/forceset/shoulder_adductionAct_r/activation	/forceset/shoulder_rotationAct_r/activation	/forceset/elbow_flexionAct_r/activation	/forceset/shoulder_flexionAct_l/activation	/forceset/shoulder_adductionAct_l/activation	/forceset/shoulder_rotationAct_l/activation	/forceset/elbow_flexionAct_l/activation	/forceset/addbrev_r	/forceset/addlong_r	/forceset/addmagMid_r	/forceset/bflh_r	/forceset/bfsh_r	/forceset/edl_r	/forceset/ehl_r	/forceset/ercspn_r	/forceset/extobl_r	/forceset/fdb_r	/forceset/fdl_r	/forceset/fhl_r	/forceset/gaslat_r	/forceset/gasmed_r	/forceset/glmax2_r	/forceset/glmed2_r	/forceset/glmin2_r	/forceset/grac_r	/forceset/iliacus_r	/forceset/intobl_r	/forceset/obtext_r	/forceset/pect_r	/forceset/perbrev_r	/forceset/perlong_r	/forceset/pertert_r	/forceset/piri_r	/forceset/popli_r	/forceset/psoas_r	/forceset/quadfem_r	/forceset/recabd_r	/forceset/recfem_r	/forceset/sart_r	/forceset/semimem_r	/forceset/semiten_r	/forceset/soleus_r	/forceset/tfl_r	/forceset/tibant_r	/forceset/tibpost_r	/forceset/tricox_r	/forceset/vasint_r	/forceset/vaslat_r	/forceset/vasmed_r	/forceset/addbrev_l	/forceset/addlong_l	/forceset/addmagMid_l	/forceset/bflh_l	/forceset/bfsh_l	/forceset/edl_l	/forceset/ehl_l	/forceset/ercspn_l	/forceset/extobl_l	/forceset/fdb_l	/forceset/fdl_l	/forceset/fhl_l	/forceset/gaslat_l	/forceset/gasmed_l	/forceset/glmax2_l	/forceset/glmed2_l	/forceset/glmin2_l	/forceset/grac_l	/forceset/iliacus_l	/forceset/intobl_l	/forceset/obtext_l	/forceset/pect_l	/forceset/perbrev_l	/forceset/perlong_l	/forceset/pertert_l	/forceset/piri_l	/forceset/popli_l	/forceset/psoas_l	/forceset/quadfem_l	/forceset/recabd_l	/forceset/recfem_l	/forceset/sart_l	/forceset/semimem_l	/forceset/semiten_l	/forceset/soleus_l	/forceset/tfl_l	/forceset/tibant_l	/forceset/tibpost_l	/forceset/tricox_l	/forceset/vasint_l	/forceset/vaslat_l	/forceset/vasmed_l	/forceset/shoulder_flexionAct_r	/forceset/shoulder_adductionAct_r	/forceset/shoulder_rotationAct_r	/forceset/elbow_flexionAct_r	/forceset/shoulder_flexionAct_l	/forceset/shoulder_adductionAct_l	/forceset/shoulder_rotationAct_l	/forceset/elbow_flexionAct_l	lambda_cid33_p0	lambda_cid34_p0	/forceset/addbrev_r/implicitderiv_normalized_tendon_force	/forceset/addlong_r/implicitderiv_normalized_tendon_force	/forceset/addmagMid_r/implicitderiv_normalized_tendon_force	/forceset/bflh_r/implicitderiv_normalized_tendon_force	/forceset/bfsh_r/implicitderiv_normalized_tendon_force	/forceset/edl_r/implicitderiv_normalized_tendon_force	/forceset/ehl_r/implicitderiv_normalized_tendon_force	/forceset/ercspn_r/implicitderiv_normalized_tendon_force	/forceset/extobl_r/implicitderiv_normalized_tendon_force	/forceset/fdb_r/implicitderiv_normalized_tendon_force	/forceset/fdl_r/implicitderiv_normalized_tendon_force	/forceset/fhl_r/implicitderiv_normalized_tendon_force	/forceset/gaslat_r/implicitderiv_normalized_tendon_force	/forceset/gasmed_r/implicitderiv_normalized_tendon_force	/forceset/glmax2_r/implicitderiv_normalized_tendon_force	/forceset/glmed2_r/implicitderiv_normalized_tendon_force	/forceset/glmin2_r/implicitderiv_normalized_tendon_force	/forceset/grac_r/implicitderiv_normalized_tendon_force	/forceset/iliacus_r/implicitderiv_normalized_tendon_force	/forceset/intobl_r/implicitderiv_normalized_tendon_force	/forceset/obtext_r/implicitderiv_normalized_tendon_force	/forceset/pect_r/implicitderiv_normalized_tendon_force	/forceset/perbrev_r/implicitderiv_normalized_tendon_force	/forceset/perlong_r/implicitderiv_normalized_tendon_force	/forceset/pertert_r/implicitderiv_normalized_tendon_force	/forceset/piri_r/implicitderiv_normalized_tendon_force	/forceset/popli_r/implicitderiv_normalized_tendon_force	/forceset/psoas_r/implicitderiv_normalized_tendon_force	/forceset/quadfem_r/implicitderiv_normalized_tendon_force	/forceset/recabd_r/implicitderiv_normalized_tendon_force	/forceset/recfem_r/implicitderiv_normalized_tendon_force	/forceset/sart_r/implicitderiv_normalized_tendon_force	/forceset/semimem_r/implicitderiv_normalized_tendon_force	/forceset/semiten_r/implicitderiv_normalized_tendon_force	/forceset/soleus_r/implicitderiv_normalized_tendon_force	/forceset/tfl_r/implicitderiv_normalized_tendon_force	/forceset/tibant_r/implicitderiv_normalized_tendon_force	/forceset/tibpost_r/implicitderiv_normalized_tendon_force	/forceset/tricox_r/implicitderiv_normalized_tendon_force	/forceset/vasint_r/implicitderiv_normalized_tendon_force	/forceset/vaslat_r/implicitderiv_normalized_tendon_force	/forceset/vasmed_r/implicitderiv_normalized_tendon_force	/forceset/addbrev_l/implicitderiv_normalized_tendon_force	/forceset/addlong_l/implicitderiv_normalized_tendon_force	/forceset/addmagMid_l/implicitderiv_normalized_tendon_force	/forceset/bflh_l/implicitderiv_normalized_tendon_force	/forceset/bfsh_l/implicitderiv_normalized_tendon_force	/forceset/edl_l/implicitderiv_normalized_tendon_force	/forceset/ehl_l/implicitderiv_normalized_tendon_force	/forceset/ercspn_l/implicitderiv_normalized_tendon_force	/forceset/extobl_l/implicitderiv_normalized_tendon_force	/forceset/fdb_l/implicitderiv_normalized_tendon_force	/forceset/fdl_l/implicitderiv_normalized_tendon_force	/forceset/fhl_l/implicitderiv_normalized_tendon_force	/forceset/gaslat_l/implicitderiv_normalized_tendon_force	/forceset/gasmed_l/implicitderiv_normalized_tendon_force	/forceset/glmax2_l/implicitderiv_normalized_tendon_force	/forceset/glmed2_l/implicitderiv_normalized_tendon_force	/forceset/glmin2_l/implicitderiv_normalized_tendon_force	/forceset/grac_l/implicitderiv_normalized_tendon_force	/forceset/iliacus_l/implicitderiv_normalized_tendon_force	/forceset/intobl_l/implicitderiv_normalized_tendon_force	/forceset/obtext_l/implicitderiv_normalized_tendon_force	/forceset/pect_l/implicitderiv_normalized_tendon_force	/forceset/perbrev_l/implicitderiv_normalized_tendon_force	/forceset/perlong_l/implicitderiv_normalized_tendon_force	/forceset/pertert_l/implicitderiv_normalized_tendon_force	/forceset/piri_l/implicitderiv_normalized_tendon_force	/forceset/popli_l/implicitderiv_normalized_tendon_force	/forceset/psoas_l/implicitderiv_normalized_tendon_force	/forceset/quadfem_l/implicitderiv_normalized_tendon_force	/forceset/recabd_l/implicitderiv_normalized_tendon_force	/forceset/recfem_l/implicitderiv_normalized_tendon_force	/forceset/sart_l/implicitderiv_normalized_tendon_force	/forceset/semimem_l/implicitderiv_normalized_tendon_force	/forceset/semiten_l/implicitderiv_normalized_tendon_force	/forceset/soleus_l/implicitderiv_normalized_tendon_force	/forceset/tfl_l/implicitderiv_normalized_tendon_force	/forceset/tibant_l/implicitderiv_normalized_tendon_force	/forceset/tibpost_l/implicitderiv_normalized_tendon_force	/forceset/tricox_l/implicitderiv_normalized_tendon_force	/forceset/vasint_l/implicitderiv_normalized_tendon_force	/forceset/vaslat_l/implicitderiv_normalized_tendon_force	/forceset/vasmed_l/implicitderiv_normalized_tendon_force	gamma_cid33_p0	gamma_cid34_p0
0	-0.07051537383945367	0.02239175628641833	0.1197421007157377	0.166058914338693	0.8974864855716693	-0.008145842253117846	-0.2402835595347262	0.01194408688723048	-0.03150454083035274	0.5095820797475613	-0.04163079861028701	0.08516730867778757	0.008808957773166806	-0.05486826073364077	-0.0910519077216408	0.1650511954356871	0.03389736798110951	-0.1650511954357446	-0.03389736798109762	-0.3940363914779018	-0.01283156906839172	0.02154641128160753	0.1441540853315764	-0.1804022130839828	-0.02231828603360033	0.2191750955605785	0.09525983043049478	0.5515790635561227	0.9350665160791257	0.1162821771498325	0.1273005084417116	0.5375912305704382	0.02515775033265705	0.06190627569594417	-0.4425799640572051	0.3434609279046231	1.728715711106764	-0.06617456283672424	0.02495541032614724	-0.9964788497495104	-1.088315664704869	-1.022441761113889	-0.1805691744189768	0.3516398849988759	-1.925016810701986	0.5297951891858561	0.7802932662859275	-0.6065635047937012	1.701528848720629	1.200269209968508	-1.701528848720626	-1.200269209968508	-0.5208968276476394	-0.2111233134459175	0.07282781642143256	-0.3076715257083665	0.1295181432655338	-0.3980382146957211	-2.010679814492657	0.2565119534893718	-0.1283720485797044	0.444069186620704	1.510133443874042	-0.706736827340668	5.577465884437515	0.1978406118940184	0.06081626050339933	0.06571918780933755	0.05711338333324982	0.06116904945081798	0.04350166621107339	0.03647363143478781	0.06695779206018772	0.06755602095515206	0.03186446478398515	0.07585216792892834	0.1943290892810576	0.1866137516632272	0.1396655487516376	0.1420900591160955	0.1923222956520761	0.1657745525294323	0.001452000572179997	0.04975602995346751	0.001165559242757761	0.01674689980197054	0.001131616031907831	0.05719702421065097	0.001053880516779714	0.05644330273853142	0.005217539330494438	0.04417135751699638	0.005379580385488411	0.02157700133048421	0.005294237092844749	0.01530289070488047	0.001416117876620477	0.02549580985342877	0.003599225023809651	0.02464134884558019	0.03903361751625416	0.05964456196416549	0.006715424987908909	0.01334033669389572	0.03720307548490881	0.05204926163773125	0.08116389739670486	0.06921509459534665	0.03424165958191054	0.03672186676648409	0.05239198334718832	0.08307490049197827	0.05059225070138482	0.03741884530749758	0.1658042637497679	0.1466790845896841	0.006049997444321165	0.04435917799726258	0.09198377103663666	0.1049974973940718	0.005853074091086846	0.01890199109401055	0.09766732025049994	0.08807037248749061	0.001004081419720656	0.01967402057632737	0.001003483775551017	0.01993556125598454	0.01048781337897974	0.04219615809366834	0.06906006704177946	0.06526052460643918	0.03553270038427974	0.04269575465333481	0.00100343081435418	0.00553304175645469	0.004103944325579351	0.01153762568485898	0.09349232708631836	0.1113628735822351	0.001026413006205378	0.008476948841412726	0.05212729583216625	0.09434151403537931	0.001020754587867893	0.005645224597258763	0.001005728674131335	0.006585536329468042	0.001013175297323267	0.00451697527747951	0.00100355702137965	0.03059815575641413	0.001004118032329718	0.04466910186957203	0.001000617617875947	0.005090442899999687	0.001001996991385741	0.001688988802405421	0.1293078848736905	0.1394248154345445	0.001166996482466243	0.01885594220231339	0.001202525604447313	0.01434968444434428	0.02768590126136433	0.02941745720811773	0.001001493269729201	0.03104830429352577	0.06005351884503846	0.06800509842972291	0.03002210521932844	0.08266236939767034	0.1178318283109749	0.1163225330859197	0.5937586666097978	0.4256252892276782	0.5841645652439027	0.3790321568331926	0.001000372702480507	0.003781419078535218	0.001665955899107445	0.008848719775032451	0.400293716705907	0.3176968626317184	0.001006923577561223	0.0234529426118299	0.3730957869976348	0.3940995627059082	0.00100151816214882	0.01761963229158221	0.001010062561686843	0.009708066665098375	0.001015029023545361	0.01287050132237109	0.402662286046714	0.3810098880537639	0.2985698362347385	0.2080896801529965	0.00101985726625617	0.0102941154972729	0.001003078307908044	0.005660585291391735	0.2123228642371348	0.1763538405298853	0.001039726140963055	0.01948397231854152	0.001002028695238736	0.004907833128646768	0.001002559804492001	0.01900754455673004	0.1363718306992085	0.168329518275472	0.1007503298226384	0.1291340075036495	0.001002469894109933	0.001126818184016356	0.001003807789908529	0.005071245652295423	0.4039909188775053	0.2230525736662046	0.5588624936823625	0.6027559344380837	0.001001141114847198	0.01553053409780773	0.08132264810473273	0.07171138452437414	0.001001908639749225	0.0371995986725478	0.001002039131311508	0.007164568280333453	0.001000672052768953	0.008279626454444668	0.001001505057571641	0.005658507874769904	-0.0233738735733954	0.01635027010274537	-0.008371392332859698	0.00192365444138985	-0.05620535885925183	-0.003855678071983452	0.001806970841451498	0.002359181109934977	0.05991258621488667	0.04137350093891265	0.0519763090483036	0.06572382353427936	0.009225718883037146	0.2357407077577063	0.1557005338060374	0.1684285730618546	0.00132985901044542	0.001163390211913237	0.001074329719626473	0.001026848699065573	0.001007821836469253	0.001003840648772538	0.01054037450932774	0.001005168132176108	0.001011452820346628	0.04070780955358858	0.00101736501360995	0.001024905909486489	0.02767600314781903	0.0327228179145518	0.0983604066506862	0.1042999091400883	0.2186392840897902	0.001012575529840549	0.05099908856486381	0.00102404012389773	0.02466194628687436	0.001006139761703821	0.001003683985073885	0.001050165453766625	0.08111305467413008	0.04954472120753624	0.001004045806391747	0.001013690742533734	0.06709929031131594	0.001005095241375868	0.001059380441766588	0.001042927799567973	0.001011366809506126	0.001026619689885912	0.001005431108907359	0.00100671216399474	0.001000859713720467	0.001002878637060874	0.1553530686880012	0.001001631420599866	0.001002875772033529	0.02896666258034816	0.001002066451804525	0.1390551640172635	0.02395368705001577	0.1533469577834797	0.5874509565461452	0.560544247331289	0.001000459628143973	0.001001155470015345	0.1952676728003557	0.001011689041083931	0.3810811820323911	0.001002265575982371	0.001015931117093966	0.00102760448515131	0.6157397813529835	0.3909208375094789	0.001024718097680987	0.001003232812385529	0.2351122742375598	0.001083112053053859	0.001002486310667854	0.001003674089135163	0.05096179507419756	0.103574993741144	0.001003753943204052	0.001005641871303266	0.420539408311398	0.4104880010008332	0.00100090195903915	0.03444931722401012	0.001002198725958311	0.001002114119392862	0.001000677574060688	0.001001553346334791	-0.02615941958782762	0.01676012666188844	-0.008843692516272423	0.005843935086429484	-0.06499850992259724	-0.008604621167720103	0.0008144608287792506	0.0001825187948573258	-0.7368291917071563	-2.084885849105639	-0.2414619926998958	-0.9476850240593596	0.2005876264548584	-0.5382550249484441	-1.179058316210503	0.6771852636705998	0.5896327331663112	-1.078100229333072	-0.01801793441972629	0.009987876722768848	0.07809778393885952	0.05691716656365625	-0.3659094991771863	-0.3943644413199615	0.2726391455833196	0.03676342151105467	-0.02033984952090618	-0.05232866043902175	-0.293796999045313	-2.145703704133237	-3.137454100879063	-0.1551824381380368	1.210002377053091	1.417037544952424	1.546230647091172	-0.3555485242442997	-2.718635691330246	-0.3093398307098206	-3.528107547788778	0.01043547342448049	0.09655206080991915	-0.5818400670367396	0.05477593678339943	0.6043517235359378	-0.03439229045493707	-0.04794207738378761	-0.7203257497846594	0.05244233645935034	-2.139358671803793	0.03588265390988456	0.03182397427331008	0.02501638350548738	0.09561602183142286	0.2298209499121943	-0.001914941860190917	-0.01429269521632982	0.7665986108046068	0.0560910610036432	0.04751142888252199	0.1047746041646187	0.09420251286879662	3.255500598646071	-0.1315661756687922	0.8671124476936383	-2.089430156809609	-2.593609781598444	-0.01686913978249727	-0.07474519842358217	-6.411244661842075	0.01117169106589638	0.4387365510072236	0.09949763630021688	0.01993515702121752	0.01375128933757811	5.777701397237095	2.007453158380881	0.07226577794097999	-0.09438644247789842	0.1179710439406905	0.0258088189807424	0.02875785508202412	0.00730314171319711	-3.184805673897157	0.07780859139727488	-0.01535724095175547	-0.01048961676872785	-0.8454545209249003	-4.022095122241961	0.1120040401648752	-1.165676960409887	-0.07793080419319315	0.03657094478852857	0.03928475164906906	0.02747601010364408	2.071173516141418e-13	-2.770608578085086e-12
0.01	-0.06916458976192527	0.01765058572486485	0.1216055764086147	0.1835604822169815	0.897007457246638	-0.007743708495212919	-0.2499930584999568	0.001001413017463238	-0.04205167132160715	0.5071228283877216	-0.03622123060741791	0.06406280900032277	0.01391352207276009	-0.04651132664620888	-0.09573062574184941	0.184193839043805	0.05103282025986128	-0.1841938390437922	-0.05103282025981876	-0.399629435933364	-0.01523578158612631	0.02210304232285815	0.139458107264973	-0.1789296852183872	-0.02643746630041656	0.1967351506477762	0.08615866500065483	0.5513544977999609	0.9392281411840893	0.1284418782898204	0.1073695858384998	0.595097517988276	0.02977980354357354	0.2085475122710366	-0.5052762377356751	0.03723949971139731	1.769695038530746	-0.02904632492031579	0.05391879927320019	-0.9265095040960578	-1.096609915340901	-1.077066571607754	-0.3238161460047401	0.7065085637231951	-2.259921356222316	0.486245246770334	0.8921625071393982	-0.337539577074999	2.158935647845501	2.167050500580309	-2.158935647845498	-2.167050500580279	-0.5818349401329931	-0.2696483898933472	0.04250587827072183	-0.6213747519252857	0.1685712765425829	-0.4231979966066058	-2.475248973543061	-1.935559976795008	0.05538034743626479	0.366548931324716	0.899683479548203	-3.051490555078062	5.905294135086489	0.5896427050653759	0.06170251034559598	0.06398660640284359	0.04871994712703931	0.05199066657872475	0.05355220018195347	0.0416204232898711	0.0675887548145276	0.06176328189485594	0.02023691944202069	0.06544278537590642	0.2165730285297244	0.2038898515572958	0.1563574145441109	0.1632621219603531	0.1793494336952352	0.1534113662083071	0.00158600878872211	0.04951440666767663	0.001151463072321798	0.01689456543081373	0.00109904691093914	0.05841708595553436	0.001038462661995058	0.05702259768729953	0.003166914147396964	0.03858895284861653	0.003249070549117199	0.01598796593285407	0.01265364368508761	0.02135835803667221	0.001214349174790776	0.02617016902117439	0.002334739295808038	0.02484281365142293	0.04014914147155403	0.05892692637769879	0.003945128793567258	0.01111046619635657	0.02038247193596775	0.03550484313632908	0.06682027530601023	0.04979696406687978	0.03391413511881262	0.03553601039339986	0.06891297288968107	0.08137924419702713	0.06403538805243375	0.04250838336751323	0.1872190133513618	0.1716164414057595	0.003601180423287179	0.04168714338477965	0.06864950629241738	0.07645433328430196	0.003501192996788464	0.01660269735847679	0.08148172179400835	0.06775586660339858	0.0010046852176864	0.01973071391211952	0.001003488401761655	0.02119575481555839	0.005922433578945013	0.03783342497392043	0.0731653720265336	0.06350994331499137	0.04155734972159419	0.04628205227781057	0.001003460073105953	0.004352845822297292	0.00259513196493939	0.01098349018856476	0.1059874820342485	0.1299512051584807	0.001015877105689047	0.009111833217430124	0.02930457847456479	0.07719890027133672	0.009794759995217301	0.01324880662876526	0.009613110868617308	0.01400108747878114	0.007740934368636269	0.009419303515611458	0.001006097547752373	0.03196723087990645	0.008899602759658174	0.05421907157742906	0.001000709598914813	0.00523718753939728	0.001002351392523589	0.001519638631363955	0.1441208594649354	0.1470029221672548	0.001085863008609294	0.01927614111982501	0.001104494468851927	0.01462970145328645	0.02943430068626685	0.03125301785829628	0.001001670526520662	0.03212608901886799	0.1063035694622043	0.1030343293374806	0.02969341202329095	0.08224532809235491	0.1391269871339178	0.1255848906574326	0.5860353963575254	0.4000188254708332	0.5703499454108206	0.3488157185656905	0.001000380233335251	0.003707004694635321	0.001340396746639557	0.008053103270944011	0.3176913324697938	0.2535038588039375	0.001008674235692211	0.02358248707175699	0.375132069900575	0.3965900859613047	0.001001970650091653	0.0186529582216063	0.00101131582878047	0.009887884411370508	0.001017919382710629	0.0131281694124565	0.4632903815629638	0.4288107396458357	0.3261713299111286	0.2246190302555599	0.001019481315457895	0.0110202041165726	0.001002877456959984	0.004744118841986909	0.2228850351829776	0.1755825975856203	0.00439970804313868	0.0231441838873644	0.001002079929573444	0.004917822095539768	0.001002912964290958	0.019159462762218	0.09616167066402727	0.1362286788817871	0.1016655065822406	0.129324856511867	0.001003052102500962	0.0009573743221520277	0.001004393033760739	0.004940295902325813	0.4050886515469823	0.2122980389994748	0.5056859850099734	0.5600249781502177	0.001000951517389681	0.01678139576095448	0.05810660569133919	0.05776857486549322	0.001001881888905256	0.03630880970777722	0.001001891332906318	0.007538801250325218	0.001000614344310842	0.008684193737223712	0.001001392558020369	0.005936958611706842	-0.02244759721198834	0.01718496897460929	-0.008894091814285352	0.002842906268882934	-0.06347671658993707	-0.009325795796257183	0.0004510576553312448	-0.00193693575763445	0.0653224179876726	0.0357799003158158	0.07764441632468076	0.07070170074576333	0.005118962357415365	0.2713711046617568	0.2053820164670327	0.1483800008906565	0.002060710903200503	0.001114274498128021	0.001057363111003723	0.001018663915868142	0.001004805963065461	0.001002491641414573	0.02903555725489917	0.001003224989558737	0.001006321392051026	0.04212282958622223	0.001009852776876689	0.001013118557191101	0.06500409620210579	0.0342241707384674	0.08182950769415065	0.05974205051944851	0.2250409183856869	0.001016274762691158	0.02601920148352975	0.001013655252593342	0.0882813217769431	0.00100461457491687	0.001003331810071238	0.001027379282321911	0.0761926146192507	0.04788337584395897	0.001003020708166498	0.001007779644641253	0.1717722888765248	0.00100475675554007	0.002763868652474899	0.03437786630058692	0.03373580341981171	0.02653445431930371	0.001011542217630046	0.03100505945980914	0.00100075929907506	0.001002586163731924	0.1762631323967699	0.001001182615549143	0.001002025892038597	0.03354083852665419	0.00100167608023205	0.1927960533785833	0.03387441642562701	0.1859441115424574	0.5493031364180518	0.5161278256838677	0.001000327526802754	0.001000736162663484	0.09814526990173644	0.001009486807395213	0.3779301175842969	0.001002590421762807	0.001009818701857666	0.001015278029706077	0.5772626356802966	0.3710937851859513	0.001014328210103518	0.001002190928369995	0.2468463079959905	0.01370780653299779	0.001001834527191445	0.00100294745375572	0.02598197763408474	0.1023977861769605	0.001003576808166963	0.001004460769309858	0.3956688803666829	0.3529347966950406	0.001000629201168896	0.02246151654801726	0.001001562426147325	0.001001418892484064	0.001000449979955906	0.001001040388377766	-0.01855186294990932	0.01835954169664965	-0.009457110734121284	0.001361335042339215	-0.0695306396544933	-0.01537285322336072	-0.001195578069547685	-0.00792861626719767	-1.274100596775549	-1.76266194186256	-0.07310014284023357	-0.853231717339726	0.7813386662509009	-0.5688126473114673	-0.9025028995904224	2.653877310253919	3.426897709555795	-1.364833441694387	-0.03126741531587812	0.01299534302636681	0.1478229672745523	0.05409495101502938	-0.6639491199026051	-0.6164567927675846	0.8774427221064752	0.08665785054248501	0.06159963476043866	-0.07485432286092535	-0.1577341812282491	-1.223652384311917	-0.9000987536558683	-0.07418522485582502	-1.09297011144035	-0.2765228817421662	3.06340489332684	-0.1968270490763215	-2.868766579418051	-0.1621912124380051	-0.7149304538806369	0.002440902350348683	0.1462569197596117	-0.3104159000465584	-0.370051231338564	0.1513748128436719	-0.1588052482070193	-0.04410349976223876	4.218397578118935	0.06645130574055701	-1.337398658761839	1.385460413475636	1.3526498457265	0.8926109261897595	0.1562579435905589	1.544239124229117	0.02248480554844967	-0.01935699627862355	0.7371937069366327	0.03585764067547984	0.02054654775315233	0.254590135348182	0.1176021830906988	3.714601038089106	0.05871420682452304	1.000178756407931	-3.026896969183912	-3.43859561790057	-0.001677158727114023	-0.07656112105197128	-6.515839968345063	0.01103546004871431	0.06191618564108408	0.1066203735223182	0.01615936646810377	0.03099213065831256	3.603449393660258	1.246136199631033	0.07313312552244135	-0.08499536400781627	-0.2809727617627424	0.6511846076427558	-0.0127665300023264	0.01874418718679235	-3.101423715930355	-0.0364359559297425	-0.01882071174945642	-0.01533861734866551	-1.300662125836991	-4.501778686639512	0.1404147639832033	-1.541987207041094	-0.09383389299068011	0.04113032499620664	0.04473874092575598	0.03052394914098285	4.209492086621845e-13	-1.252123958279631e-12
0.02	-0.06633848414455826	0.01229378974144036	0.120646996490538	0.2014147585887278	0.8969172546184691	-0.007098517106733013	-0.2584355208325553	-0.009915927541471302	-0.05284751695191438	0.5028550558582496	-0.02797593037337361	0.04068811692462231	0.01843641422931688	-0.03700363147189503	-0.09796988881961359	0.2088686238915565	0.0760429630887911	-0.20886862389154	-0.07604296308878435	-0.4053555478143346	-0.01822312086212562	0.02247667857585742	0.1319295770068145	-0.1769591106192893	-0.03073024912449365	0.169711319980109	0.05937233214786792	0.5521250995066186	0.9419633566446876	0.1338333806492831	0.07082984010455873	0.6553271639912965	0.03421205792948779	0.3569705837306416	-0.5657050484478698	-0.2209501942882733	1.799257409798323	0.01159057658464398	0.07356693644114411	-0.7430715232069884	-1.08324900254588	-1.072184788922128	-0.5422734083120322	0.9187863312190504	-2.379055290357665	0.4134607605775206	1.010445483677811	-0.1186725163015571	2.80795709664764	2.775207320004064	-2.807957096647639	-2.775207320004063	-0.5475103127492248	-0.3277486650990854	0.03622885877117896	-0.874181964019356	0.2291274899664238	-0.4327587261478686	-2.927456965473322	-3.280521531100145	0.07066144398418336	0.1587872577477793	0.1564936877698377	-4.028501453485138	6.122137601474041	0.1598808468937631	0.06461366983690575	0.06489626786669726	0.04150326330281764	0.0447996117642532	0.07043004460258941	0.05115176319322928	0.07014871435129146	0.05720937080489844	0.01202783817500535	0.05780841583384655	0.2431853883330818	0.237208149770524	0.1854488377419505	0.2062703707846195	0.1634408418275666	0.1390719555593608	0.00201805867793405	0.04911146779515219	0.001119852320598601	0.0168758085419808	0.001074279800247391	0.059791651600953	0.001026662503349571	0.05742826431539501	0.002129714004038011	0.03262482141071085	0.002171920749490536	0.01138758238383069	0.02528222740338194	0.03163151317332838	0.001112438209570022	0.02699995563427303	0.001696100680361569	0.02589267802219159	0.04140178579906435	0.05847435818639087	0.002537047098734132	0.01007451145433925	0.01125242982173776	0.02636676618728825	0.0750284245526614	0.0481345845449459	0.0344468454871881	0.03539423450011122	0.07036150988752704	0.07033876875517256	0.050919573110724	0.03434052869685385	0.2024866449852157	0.200390466000322	0.002363674316817569	0.04006326399919596	0.04367220285534908	0.05004677682992329	0.002306312504980494	0.01542472092445968	0.09915944377886028	0.07016902691392435	0.001004223995720051	0.01975359282568006	0.00100331453674972	0.02267610502409458	0.003575619928114421	0.03559365322969309	0.0732644770552093	0.05855631925435632	0.04396056847846482	0.04649259113986273	0.001002961886206243	0.003213769755667144	0.001832244292406832	0.01103118613244163	0.1555592395987299	0.1913389354062943	0.001010442194380945	0.009644310296321833	0.01738406798501191	0.06662884930510576	0.03023314999279313	0.03136696608839619	0.02968499507300571	0.03166580504680698	0.02349117561725913	0.02111242704263993	0.001010424239666473	0.03328449344195847	0.02734405405275382	0.07283520700520081	0.001000705332733855	0.0053645577264112	0.00100238219186416	0.001306255731215943	0.16106827097986	0.1539321089973155	0.001045075344908308	0.01973127337952695	0.001055053718751455	0.01500170689679592	0.0325133004478279	0.03435431210468486	0.001001563824459647	0.03332530297308468	0.1527100369522233	0.1415822282951992	0.03420180318135514	0.0840477793783674	0.1643194029710976	0.1366225020100472	0.5692670122039755	0.3651866623514928	0.5473460483078039	0.3104818895551902	0.001000317912383173	0.003674607469379544	0.001177215280033111	0.007473836980986776	0.2245161897208577	0.1856103859720812	0.001008447458582535	0.02359961699519459	0.3754828505475746	0.3953888481300911	0.001002359283773705	0.01974109623792756	0.00100888442885156	0.0100338734786367	0.001013197639392172	0.01335453997381653	0.4915631684490081	0.4494984853766151	0.3373769664129805	0.2319667908955905	0.001014095981400031	0.01176040159957554	0.001002255875875072	0.004038907679108476	0.2337638105732765	0.1705593227152597	0.01229917264938827	0.03140668672896749	0.001001779475960698	0.004932373162125708	0.001002725942866597	0.01929570203252118	0.06025958709411694	0.1089798137347281	0.101694876080965	0.1284693450615659	0.001003254446188221	0.0007446203424950285	0.001004094657372521	0.0047717076228327	0.3978878719163084	0.1971351368811578	0.4500681317047048	0.5131667096791277	0.001000720318467941	0.01838375880794864	0.03918431117450834	0.04248959567003716	0.001001550208396277	0.03545078272822048	0.001001469680830942	0.0080442682960948	0.001000471649638924	0.009236601993399127	0.00100107972715287	0.006315183094800392	-0.01706713399957335	0.0185294786217379	-0.009477270453326411	0.0001609235153207957	-0.06892192232142882	-0.01566132307477562	-0.001340939338926977	-0.008776398088194576	0.07073224976046497	0.0301862996927183	0.1033125236010638	0.07567957795724561	0.001012205831786457	0.3070015015658083	0.2550634991280267	0.1283314287194579	0.002791562795946045	0.001065158784351433	0.001040396502395036	0.001010479132678998	0.001001790089633813	0.00100114263402204	0.04753074000046605	0.001001281846922076	0.00100118996375204	0.04353784961885686	0.001002340540141026	0.00100133120490866	0.1023321892563868	0.03572552356238244	0.06529860873760476	0.01518419189881232	0.2314425526815846	0.001019973995557759	0.001039314402176385	0.001003270381312179	0.1519006972670103	0.001003089388136728	0.001002979635074625	0.001004593110881874	0.07127217456437193	0.04622203048038176	0.001001995609913804	0.00100186854675223	0.2764452874417318	0.001004418269722753	0.004468356863183294	0.06771280480160374	0.06646024003012302	0.05204228894872203	0.001017653326338511	0.06100340675560911	0.001000658884423278	0.001002293690401592	0.1971731961055398	0.001000733810505602	0.001001176012052768	0.0381150144729633	0.001001285708655502	0.246536942739905	0.04379514580123556	0.2185412653014348	0.5111553162899587	0.4717114040364467	0.001000195425460946	0.001000316855330518	0.00102286700311953	0.001007284573702576	0.3747790531362036	0.001002915267547596	0.001003706286613643	0.001002951574254021	0.538785490007609	0.3512667328624237	0.001003938322539086	0.001001149044357038	0.2585803417544222	0.02633250101294952	0.00100118274371184	0.001002220818360414	0.001002160193988155	0.1012205786127793	0.001003399673128595	0.001003279667311711	0.3707983524219674	0.2953815923892495	0.001000356443301764	0.01047371587202767	0.001000926126336649	0.00100072366557472	0.001000222385848323	0.001000527430419635	-0.01094430631199099	0.01995895673141083	-0.0100705289519701	-0.003121265001750971	-0.0740627693863893	-0.02214108527900156	-0.00320561696787482	-0.01603975132925232	-2.463401284178901	-1.495740277395083	0.2869865812630175	-0.5502194125541179	1.077497236075767	-0.2904894308812591	-0.6240557139462487	3.885624927505096	4.956869929169495	-1.473345094913207	-0.05028105181247827	-0.02329662682994222	0.1089985640513333	0.02219150243698332	-0.4422548530947512	-0.1966340716032189	1.116176706522405	0.0678489105719207	0.1493400634650948	0.0006848185473311503	-0.05501384790007665	-0.6644353937744465	0.4136961003830363	0.05363365764541764	-0.6589614523295525	-1.23444100117969	2.313564202792891	-0.1459174788712196	-2.291514160239867	-0.08507637038988074	1.017425691246266	0.003672591978134449	0.140583390582104	-0.1572477919673326	-0.5858326170528082	-0.07080002895341649	-0.02616831695096829	0.07242421071185595	7.839553984536511	0.03196087705220192	-0.8248461122274338	2.138798139530604	2.081657258027046	1.383175441286098	0.08525350946742409	2.043054093855801	-0.005789832410614348	-0.02309924102651431	0.6368146302827573	0.06307772945980215	0.0659091158434266	0.3579213234136692	0.1184883586362764	3.959234208640184	0.3123323425811125	1.222163203912231	-3.934570029306719	-4.217087930194534	-0.008465708055624844	-0.03147515557995668	-7.151338462675669	-0.01131121625092875	-0.2996156663189691	0.1104600535139501	0.01316942116856241	0.007491783460344803	0.3550802249806728	0.1711352658777668	0.07508755066172071	-0.05213538517309208	-0.7324353412745777	0.946267073581916	0.02967027497189288	0.004167352274608959	-2.214410824621845	-0.1314635003022054	-0.02401926450748868	-0.01801732267719647	-1.727128011239447	-4.847557558887681	0.1823043169458256	-1.432910867726273	-0.07137840714048893	0.06281775995697225	0.06885294633504822	0.04743075934278234	6.347810657102271e-13	2.663606615258249e-13
0.03	-0.06184681332218621	0.006151457733295017	0.1177391719457343	0.21950540359715	0.8972681590900131	-0.006341772975770437	-0.2646028670477122	-0.02091773495373681	-0.06303927610955896	0.4953355769418534	-0.0184958813193584	0.01679477708267083	0.02190006248278936	-0.02605375992947263	-0.09867415856776746	0.2409796926043751	0.1026448227194344	-0.240979692604338	-0.1026448227194101	-0.4101276806367046	-0.0217995667161533	0.02288253488339213	0.1222462889209175	-0.1742280467756512	-0.03504850123523534	0.1383018768196329	0.03040375690812833	0.5519482776701332	0.9418726454729132	0.1311884696794684	0.03891943415163771	0.7166879861302389	0.03547034030287446	0.5320448434307262	-0.6655072333232316	-0.3616996371491029	1.815143843862447	0.05897395464308183	0.07836645418718123	-0.4619569719118148	-1.119776896909737	-0.9724524884336537	-0.9445200492648065	0.9842709406651844	-2.378170713996799	0.2814890893181601	1.179592288827847	-0.02072711000711865	3.637363077564699	2.528019054028278	-3.637363077564686	-2.528019054028253	-0.3926099287970541	-0.3851001106380478	0.04518327111360146	-1.052329858054568	0.3166879387716512	-0.428060766884603	-3.356391780779851	-2.611497613235871	-0.1204899819134861	-0.1829240184208398	-0.6824822752771981	-2.40200207840411	6.086204976285697	0.159466399874925	0.05906895616160136	0.06104296402347599	0.03268352744504532	0.03807402743107756	0.0793110387807807	0.05582448388532225	0.07049188964152478	0.05450335090784235	0.006717591345029732	0.05270044258976601	0.2716032599343446	0.2733981960791271	0.2188838222360042	0.2474178378706199	0.1441623073377182	0.1227377239243	0.002162348272702436	0.04805908332697623	0.001101634280638907	0.01685385308042483	0.001052998877821762	0.06044366878770096	0.001018080507615586	0.05742448925441202	0.001577822872981035	0.02859288101794055	0.001599139015306932	0.009546776971235526	0.03733786748759064	0.04089014216679233	0.0111895989972177	0.03758591978544608	0.01051121177325543	0.03831135271345366	0.03852168121673624	0.05553731238951166	0.001786829172165965	0.009697790100245888	0.00630561178053224	0.02090667693767641	0.07517320475431322	0.04573988901954879	0.03073235832412945	0.03254790286416387	0.07826345017464474	0.07475150013587216	0.04334818422700758	0.02843010763403496	0.2213739745558631	0.2239808331817638	0.0017045342160544	0.03859868415466255	0.02403114746199313	0.03271118142733623	0.001668840444258033	0.01479946682805817	0.1045353547258059	0.06789238264592372	0.00100417230236713	0.01972500941137282	0.001003057504884918	0.02402125629299327	0.002320503356620158	0.03450416636227853	0.07343775511697813	0.05408072445544523	0.04615459250981003	0.04677908300916952	0.001002326867631281	0.003091073025255002	0.001426178144223924	0.01155534684584799	0.2099919108297421	0.2563629323146196	0.001007185412148844	0.009553348052979445	0.01076277444622724	0.05904301994756802	0.05234484380308797	0.05108109988870776	0.05152872580965165	0.05108029070262885	0.04111756753799679	0.03413986444920949	0.01599676063525125	0.04993469559693373	0.06474652040578699	0.1051464904794241	0.001000839996626686	0.005494796547814981	0.001002981779015653	0.001054333207331097	0.1774932048184652	0.1582131530994526	0.001023348294691751	0.02026091202786037	0.001028653860718179	0.0155374928650773	0.03697329409586371	0.03893950615219306	0.001001659153307038	0.03459670817161505	0.1918797143316099	0.1807492469596436	0.04918437047645315	0.08970841355398776	0.1887788110423868	0.1494012877569884	0.5425153198039524	0.3219650341470883	0.5149662359193563	0.2652182296769223	0.001000262955834184	0.003688214707960804	0.001090547650167549	0.007052870622743807	0.1410065285236417	0.1210289670913025	0.005880675276246677	0.02802808473968313	0.3717193434186915	0.3890058462960411	0.01389219277704758	0.03551617503005244	0.001006617393939064	0.01023050967016665	0.001016161052677524	0.01358014996475485	0.4889099238176072	0.4368706442110769	0.3323542477727997	0.2278042695705322	0.001009623131054506	0.01249620022895098	0.001001737677540485	0.003594612326525491	0.2395602488167596	0.1596275250829571	0.02422706258305452	0.04358699683730841	0.00100155034864144	0.005051006639593283	0.00100292367694572	0.01940238561145643	0.03356913471829299	0.09192471048787901	0.1020845500721041	0.1274578502929767	0.002986595914805673	0.001210252040509083	0.001044244213755483	0.0045927390308655	0.3809658885327086	0.1779086342449372	0.3966562921860653	0.4636058363367734	0.001000555009107252	0.02041566114140035	0.03338071272920214	0.03334309866381165	0.001001283008224032	0.03476595360581046	0.001001088805085373	0.008713229940935945	0.001000344124953701	0.009981149336924842	0.001000797571740347	0.006817859873377803	-0.01186457231114413	0.01948356030210391	-0.0100481008223992	-0.002360290269578682	-0.07172226263026016	-0.02234983842975269	-0.003141774115625629	-0.0136323044350552	0.03591478978752145	0.01559539862175133	0.07998174781319704	0.06683148095150246	0.001009960670395187	0.3391815250729799	0.2939220502572183	0.1012633280748536	0.001907874860490916	0.001097481691534135	0.00102276881220663	0.001008023326233292	0.001001367771433215	0.001000860622349533	0.0543665876617425	0.0396029363589439	0.0358602142756656	0.02787981071318878	0.001002705480582961	0.001001395760721463	0.05170058727603303	0.01847765285194492	0.1086532766356842	0.05003999198933556	0.274077238323364	0.001012280140863102	0.00103629513383908	0.001002532162508144	0.07645653398834411	0.001004989244589678	0.001002629587957675	0.001004155132432506	0.0757255978810111	0.05100382907573571	0.001001387162530169	0.001003133376318338	0.318884957690446	0.001003269674649477	0.002736198650434677	0.0879221857868222	0.08679415582398231	0.06956567227392715	0.05842001174650305	0.1523120716796371	0.001001251942266319	0.001004715864388765	0.209834667001053	0.001000735421528007	0.001001175892552256	0.04565054495860032	0.001002158259976957	0.2621334422335062	0.08702175536659808	0.2374209956971266	0.4496950943114679	0.409036081365166	0.001000214512064609	0.001000300880846444	0.00101261290280108	0.01946174880233239	0.3539168823222452	0.05026437503236732	0.001004724994952248	0.001033030778519495	0.4319046068103126	0.2959725176536654	0.001005839539302328	0.001001240165085412	0.2423031573530953	0.04687423832343708	0.001001421181470688	0.001003898218324532	0.001001708425065765	0.1038545028671435	0.00849076019306416	0.001156044575992678	0.3213335351497829	0.2635929227774083	0.0010004054269751	0.04005218380167219	0.001001071624994143	0.001000666019813319	0.001000202131596964	0.001000484068340837	-0.00739822342203758	0.02005732483902427	-0.01060098868781533	-0.004272724268739712	-0.072650197534188	-0.02920535630533072	-0.004891534610525128	-0.01656225326655864	-3.639754369554232	-1.329146946653534	-1.035038217274419	-0.8151217313290363	-0.0782263727616464	-0.2829385885606109	-0.4067539947959436	3.49061361696774	3.528480532416406	-1.786078629109205	-0.1521713754539072	0.01266137851353568	0.02764398571013961	-0.0225917849208544	-0.3683587946596394	-0.172376882755608	0.7703721698695071	1.868482712495013	2.153130122106342	-0.5741274429640599	-0.02093446935305625	-0.4326189055110459	-0.8289307577874562	-0.5949499638129556	1.352052503160161	-0.002801253005932359	2.694733582872978	-0.139572244006737	-1.251355903049523	-0.04404546226153135	-1.254420007640256	-0.007128565795104421	0.1312854990256516	-0.06813009544802352	-0.3147461714326757	0.1113908572722365	-0.01056797634061235	0.048077316147202	5.501123451460671	-0.03846792386565456	-0.6860717346839614	1.835205630033227	1.825417791392948	1.243706883586422	2.921598254395429	4.202006748093178	0.02215509543645484	-0.02686250234888536	0.2211759577939391	0.05003336025721487	0.05122425104572893	0.5446513502714461	0.1340585983184404	3.808207923623087	0.8147734212310156	1.308682197841041	-4.673771976509945	-4.793225939411621	0.007800587287301892	-0.04413555307691454	-5.625149639129631	0.8084969166462684	-0.9964324290877217	2.801013413938175	0.02134103396862257	0.02977682361456142	-2.773605389251772	-0.990178585264594	0.07352364736722941	-0.03800683432597979	-1.442693452148059	1.444555481024595	0.001951610531706501	0.01343383580971357	-1.192395896726671	-0.07795107100799838	0.1009037136098908	-0.01777904909310897	-2.120128608286669	-5.014586978080574	0.2272401328518944	-0.3843885550490172	-0.06543872942402978	0.0733857823508359	0.08274505179585705	0.0550927853159701	-3.238129229830151e-14	4.601017503714292e-13
0.04	-0.05588396202223467	-0.001071272528436343	0.1133913052978266	0.2376430805053266	0.8981044064508914	-0.005519496733719604	-0.267105845312622	-0.03236475381977065	-0.07242227563709071	0.4843067013868514	-0.008149562338876527	-0.006446458074682465	0.02411059999966329	-0.01341051641460807	-0.09835534455325588	0.2820780140758518	0.1262604331275368	-0.2820780140758439	-0.1262604331275469	-0.4129216199317318	-0.02587631517353639	0.02338516136568072	0.1110858957478343	-0.1706332986435893	-0.03923484587984814	0.1025442820812714	0.005176297955363689	0.5494260164556964	0.9381849857499194	0.1202436072728333	0.0218213517102806	0.7757748265164073	0.03875520136882304	0.6512066793043209	-0.7817846991807013	-0.5089586149079519	1.80866378974919	0.1086591546093573	0.08667335865879687	-0.0101979331485595	-1.172291293304361	-0.9104328628951941	-1.244152735993715	1.09204031650455	-2.248634353447555	0.1628386132523416	1.349119878196661	0.08594423623250269	4.60540764837937	2.177957475495232	-4.605407648379369	-2.17795747549523	-0.1518716072806712	-0.4278091857703804	0.05558289372192244	-1.169602981456565	0.4018643476516778	-0.4063772329220802	-3.79708728105427	-2.532298273710325	-0.3984264316061057	-0.5606024524959071	-1.503496599594701	-1.066036751172314	5.667341250918573	0.5651965854067007	0.03999218731706761	0.04464768617262959	0.02096236283557559	0.02809269159247739	0.07393360179920441	0.05088177023535777	0.06674859039176763	0.05090611823309272	0.00398990698722449	0.04948903474019584	0.3006426241661189	0.3097850077649067	0.2531808014542014	0.2819571223206774	0.1212303879867476	0.1034988350368875	0.00179329083536505	0.04622852961314787	0.001108693752675716	0.0170041529918532	0.001033544408096164	0.06046931356327397	0.00101256295237363	0.05698352321130808	0.0013010157844703	0.02517313413361998	0.001311901391537046	0.007923047292011608	0.04672735427270908	0.04773541812449328	0.03471457933906959	0.06075238574048908	0.03167696688203194	0.06532998541048383	0.02960019346740458	0.04727114002577067	0.001410631611394835	0.00964374113855658	0.003770327172640623	0.01761365908979008	0.05248142885342107	0.03283005834214528	0.02051011153554063	0.02405423564240093	0.1012713092913475	0.09359071431232872	0.05510730071064134	0.03318134280426915	0.248489210306662	0.2600896246453465	0.00137015077493221	0.03742034403940957	0.01323864185429367	0.02350463911398461	0.001348841862722121	0.01446239141123281	0.07492859358648725	0.04944731750661096	0.001005096888360693	0.01965623572068101	0.001002753941594683	0.02535858772094571	0.001688955689188537	0.03408144104169044	0.07549467814899041	0.05215219925163717	0.04952885552525103	0.04838625737441932	0.00100170514111908	0.002758471284845253	0.001223452006001251	0.0123061201389956	0.2571007992666214	0.3080789655221744	0.001004983230007672	0.009108659856272341	0.006473086419645668	0.05303237510352705	0.07281490721042916	0.06869461887907274	0.07192248312684099	0.06865771923977011	0.05817488136913877	0.04641446158552572	0.05047225511200243	0.08525268518668878	0.1230325134037828	0.1525314249090244	0.001001203974127885	0.00561400960927375	0.001004493122034538	0.0007774609123253943	0.1921847570701365	0.1583912635062037	0.001012489895165427	0.02087560778567755	0.00101545878901039	0.0162257153825163	0.04282959007008866	0.0449580163938306	0.001002143291049303	0.03597179328423394	0.2206440813632491	0.2164271547551388	0.07641597022738156	0.1002428263767126	0.2105045578252245	0.1622979110141703	0.5050407374107522	0.2724308955225516	0.4729352564249497	0.2154657328878664	0.001000245039789258	0.003762887845376512	0.00104720848861466	0.006762777179310449	0.08387037379777747	0.07590330667634963	0.01734875675040112	0.0379993983579618	0.3623699316710318	0.3750712449763761	0.04367652386697316	0.07089051869669498	0.00100599404699644	0.01036435849423934	0.001032688605419198	0.0137930086230479	0.4540888869754051	0.396167238968299	0.3103852692557769	0.2124324381027706	0.001008338858528499	0.01325990398975563	0.00100152429343173	0.003253108012746488	0.2373689996155574	0.1419300683330455	0.03995697603457645	0.05939300700850188	0.001001555122702107	0.005129309172340235	0.00100386160930008	0.01948966817066316	0.01844986703140423	0.08521617436072104	0.1034212257782631	0.1267680112895419	0.00768956277147043	0.002437856804660977	0.001140715533983415	0.004416073573406133	0.353247328704863	0.1546934428697964	0.3486482512451675	0.4138755727475544	0.001000496900995905	0.0229918411271375	0.04401243089028201	0.03504182413841538	0.001001222262560467	0.03414498189801213	0.001000869626577037	0.009560208209827854	0.001000270262901566	0.01094527361782456	0.001000634873847449	0.007456802579932835	-0.007766329821698932	0.01986716626730145	-0.01059201743598698	-0.003968334375870504	-0.07171399483173628	-0.02928885756563119	-0.004865997469625506	-0.01559927450888003	0.001097329814590111	0.001004497550795366	0.05665097202533446	0.05798338394576006	0.001007715509004963	0.3713615485801517	0.3327806013864114	0.07419522743024574	0.001024186925029775	0.001129804598727296	0.001005141122009048	0.001005567519781759	0.001000945453237684	0.001000578610682489	0.06120243532301831	0.07820459087094399	0.07071923858756227	0.01222177180753021	0.001003070421027718	0.00100146031651749	0.001068985295693339	0.001229782141529024	0.15200794453377	0.08489579207985201	0.3167119239651437	0.001004586286155652	0.001033275865494529	0.001001793943720964	0.001012370709672311	0.001006889101065389	0.001002279540840321	0.00100371715398583	0.08017902119764866	0.05578562767108921	0.001000778715151557	0.001004398205880233	0.3613246279391659	0.001002121079560388	0.00100404043768007	0.1081315667720413	0.1071280716178441	0.08708905559913377	0.1158223701666489	0.2436207366036569	0.00100184500010181	0.001007138038363341	0.2224961378965669	0.001000737032560419	0.001001175773062334	0.05318607544423606	0.001003030811287885	0.2777299417271067	0.1302483649319571	0.2563007260928183	0.388234872332977	0.3463607586938853	0.001000233598669709	0.001000284906371771	0.001002358802485238	0.03791621303095968	0.3330547115082866	0.09952583479712827	0.001005743703285857	0.001063109982792853	0.3250237236130165	0.2406783024449072	0.001007740756072076	0.001001331285817227	0.2260259729517685	0.06741597563392969	0.001001659619231425	0.001005575618267655	0.001001256656127094	0.1064884271215088	0.0159781207129984	0.001308809484675994	0.2718687178775984	0.2318042531655663	0.001000454410652199	0.06963065173131357	0.001001217123654263	0.001000608374056389	0.001000181877344093	0.001000440706263546	-0.003852140532083834	0.02015569294663755	-0.01113144842366058	-0.005424183535728579	-0.0712376256819863	-0.03626962733165998	-0.006577452253175506	-0.0170847552038654	-4.623205004694791	-1.263539036120172	-2.221408220391397	-1.201369713668199	-0.8455896323903127	-0.4687319864175878	-0.2447426349625126	3.924978002941087	3.635233401982762	-2.054276545395534	-0.2059149009726723	0.0111544477324221	-0.01627591819225444	-0.06524669397343102	-0.3198161513944463	-0.1532189249202525	0.6335060993454205	2.583949271309799	3.069331664597986	-1.065140494881565	0.009520630582890549	-0.2310211134436875	-1.689330930079637	-1.075833459714215	2.226335106833638	0.8978902454335612	4.81724905922293	-0.08866953303264577	-0.6657035423448119	-0.02744063451911072	-2.216258482874221	-0.004365460299916669	0.1390194223694828	-0.02389548263875201	-0.07641869802919192	0.193336470230693	-0.06814931893174575	0.1177467266649763	5.177961244388395	-0.03878431359556652	-0.5098092095054209	1.718675177539505	1.714245834292666	1.23260738723445	3.818810996369599	5.057784284915249	-0.007994984478583047	-0.02808919524796389	-0.1837721087894234	0.08008915135726859	0.09639642569159602	0.6445845622442851	0.1392243414327676	3.26141203484997	1.287088071999292	1.245730705958896	-5.197072113331558	-5.114855312348728	0.003747471705601142	-0.005300572613995799	-3.260186769535585	1.097257958498529	-1.809935563447226	4.030313028359573	0.000611947635456772	0.004941516851583142	-5.26003259046388	-2.070726762658019	0.08066857692532477	-0.03157717743028504	-2.085567164794452	1.671407086186277	0.02160408596561341	0.0002871459255623315	-0.1450974006825286	-0.06713234727197344	0.1283753487183584	-0.0175566957783723	-2.524865759017741	-4.881435608263687	0.2911598474039997	0.7361336284353494	-0.05860692422502069	0.09842108476143679	0.1127683338099234	0.07468394493425051	-7.370327658411523e-13	5.974707740698062e-13
0.05	-0.04902112974365338	-0.009045028782296337	0.1076780221373269	0.255606912136259	0.8994233221685947	-0.004597626500292686	-0.2643979076278807	-0.04393781993984847	-0.08091802438552491	0.4709394413992639	0.003071851567656967	-0.02745327531929774	0.02513528828907667	0.000319176635308251	-0.09704142292211289	0.3332698949675701	0.1468398835263757	-0.3332698949675503	-0.1468398835263764	-0.4131018646112563	-0.03020014833926046	0.02394535509894196	0.09895438939915165	-0.1664055258331547	-0.04309037679460378	0.06235323634184909	-0.01969168361117499	0.5442232694698553	0.9310425974025283	0.1009879937137205	0.01278998032545745	0.8276071347291849	0.04351233358746432	0.7182104586461604	-0.7996947731423549	-0.6241636202737436	1.782323593610225	0.153673458863599	0.097366239647277	0.5538607867175497	-1.13219475116455	-0.7740175281136427	-1.42226449487878	1.137440591830253	-1.94350786324952	0.03895356249649959	1.378124234016004	0.1698712085311744	5.624467439499205	1.960997739143886	-5.624467439499189	-1.960997739143875	0.1075192191081607	-0.433708412046392	0.05337297436469102	-1.2556840803234	0.4370721494542695	-0.3631905450501693	-4.213586047110057	-2.316959759813956	-0.6122018248212968	-0.8449355459661902	-2.310935918032293	-0.7420926534754957	4.491441520007326	0.4179464077524386	0.02197472860306872	0.02851233292475696	0.01146745942631142	0.01931236354918316	0.06618147228729539	0.04463822164552224	0.06037977841250468	0.04583146988114766	0.002534820005586512	0.04726359117526888	0.3186909412872777	0.3454402662918593	0.2816820824798569	0.3167480159839052	0.1018333382414255	0.08759907533799929	0.001414728390211468	0.0441912943050134	0.001115504770948852	0.01706683979290732	0.001020972308728156	0.06032449968859636	0.001009240910533485	0.05643538806013376	0.001153999303431266	0.02232399138745707	0.001159386993965397	0.006664265247572305	0.05301614218984543	0.0522226131525513	0.05789454448783003	0.08342157423208706	0.0599803291443506	0.09925197541149583	0.02004974783369141	0.03815620472037626	0.001211052633694108	0.009729154985204621	0.002419129483468767	0.01550795475742211	0.02909025427695112	0.02019515820176049	0.01134365178412195	0.01626269759126331	0.1057873187951816	0.1090374525277985	0.05841767446194052	0.03985559342916678	0.2676954978404014	0.2908757829048509	0.001191966041908314	0.0365557190726795	0.007363093446469949	0.01826307226393063	0.001178853413802928	0.01427066694087492	0.04227960122266348	0.0314346603983696	0.001005722778088238	0.01955629816142142	0.001002981669348105	0.02675471588685953	0.00135353579636696	0.03398950651967984	0.07318618019055861	0.05033118456801534	0.04968594245810112	0.04819175064128305	0.001001231198261759	0.00249570471509451	0.001116083794080984	0.01323135365816793	0.2979836108292866	0.3569216564364823	0.001003644818747431	0.008906773962979266	0.003815278594348531	0.04846404367304513	0.09088166201176376	0.08469730765725185	0.09026105048079917	0.08485048452187489	0.07339549986442802	0.05774561338767824	0.08542650368527563	0.1185251516088556	0.1717274490591829	0.1922513677592458	0.001001538416360652	0.00566959209795657	0.001077408480183174	0.0004987801405082106	0.2005000187677067	0.1530682448549527	0.001006739632646368	0.02165891488270634	0.001008481301958843	0.01717280056025193	0.04863064972617887	0.05086938385205942	0.001002610444583829	0.03732137030952751	0.2370586568138286	0.2443197697722917	0.09637360387449724	0.1122959219961684	0.2220541015034578	0.1730554098966857	0.4612177577521354	0.2199149113759819	0.4254305439948365	0.1646021365344174	0.001000241974044421	0.003901888632037524	0.001024224749105622	0.00668664745468319	0.04767915006655658	0.04901074748318586	0.03551364559525459	0.05227467316301695	0.3478609475829783	0.3540086311021023	0.0762257874243286	0.109616147270091	0.001007342886645761	0.01039546720392263	0.001056708337036433	0.01394080956113121	0.4131330073629547	0.3383345391474173	0.2865288049494165	0.1883053592328128	0.001008005955779207	0.01402676371700574	0.001001493053902597	0.003157983271601734	0.2275307001288968	0.1197673850559204	0.05302665940423482	0.0723367753209431	0.001001720707814457	0.005170099550496277	0.001004615267472278	0.01954320107069251	0.01011836974558423	0.08505144560256388	0.1050659434436427	0.1260124680228272	0.01318629416322458	0.003468834930459535	0.003180686730397181	0.005473599748029822	0.3214340466881716	0.1284474676071024	0.3105004997773357	0.3687787943557702	0.001000496825275976	0.02625728306062877	0.05094445472611751	0.04242628506153615	0.00100131462175492	0.03359103602722192	0.001000733505105972	0.01059904847369528	0.001000224522443012	0.01215442364468851	0.001000533694531068	0.008239576196615788	-0.005674837496304431	0.01951949086610402	-0.0112115288172744	-0.003892152905137777	-0.07036461289220373	-0.03582922199781276	-0.006590332727963905	-0.01532657051065671	0.001066957219873109	0.001004433365607246	0.05569693490496233	0.047389567458613	0.001006607552618872	0.3386654309228588	0.3367163544780187	0.07365103129254795	0.001016160437926594	0.001116496767427722	0.001010211776909509	0.001005966541968181	0.001000801589246537	0.001000476885859952	0.06022772825408808	0.0922729708179309	0.1142325981178169	0.006698507160719883	0.00100313239299889	0.001001384904493078	0.001105362518905057	0.001273494674179119	0.07653519946062129	0.04295223360347413	0.290899438389992	0.001007806295196348	0.001021932420472298	0.001001747654290762	0.001038073697343956	0.00100593843901785	0.00100401323105245	0.001003797649242846	0.06150024811039792	0.04478854324798479	0.001000703515273671	0.001004170728254187	0.3874873598510606	0.001002362701686863	0.001004862214752604	0.1207504983143804	0.1210532065632172	0.09771189400105988	0.1423632281263756	0.2479803093569417	0.001001921538229357	0.001276968163001724	0.2074357317823952	0.001000770779537154	0.001001256936987134	0.05771505571246135	0.00100315225945581	0.2557335066815311	0.1167428424691033	0.2294821845726865	0.3357281666248861	0.2936899339093653	0.001000243170507267	0.001000318354604543	0.001002960993785316	0.07177255335828973	0.3040556972841731	0.1320169166505114	0.001011287297174125	0.001097445335620151	0.3194143194188953	0.2389944762687756	0.001007590757023792	0.001001569906661896	0.1956145646401624	0.06992746271668437	0.001002090509322454	0.001005250626862257	0.001001319067866115	0.1081596886004932	0.02175304336082037	0.008702664837291228	0.2425770255950749	0.2340066149394674	0.001000532566047295	0.05034107424611173	0.00100157454982753	0.001000577865446174	0.00100017272922885	0.001000417988977808	-0.005041502742287196	0.01866285380047956	-0.01189510451345291	-0.002590346929931806	-0.06831682072084554	-0.04201726216291669	-0.00832497236613319	-0.01364731875786598	-5.465585714997054	-1.28071590880485	-1.120607475383639	-0.6074073675324823	-0.4488117585599265	-0.5538590858468555	-0.1978089393751398	2.912274138304691	3.057977078486446	-1.186105471769819	-0.200019404306175	0.004076711066329375	-0.01119464586491353	-0.04293724106041898	-0.2398247892537755	-0.09102409243202181	0.2873779944907551	1.961412476146529	3.640394240299265	-0.7911951211164295	0.01029984131296065	-0.1840385525310842	-0.9060274868619929	-0.5358104963712658	0.6686548239271008	0.3323434268051115	1.412524869846527	-0.08328300416039983	-0.3978771464345709	-0.01262363230815443	-1.409124758814165	-0.01352742289474903	0.1425753429775388	0.002911477798677878	-0.323414388112378	-0.2270359602361445	0.007267170300038623	0.08085405877917465	4.278428627755235	-0.006066506008356225	-0.3991142450132251	1.49394095348628	1.533906899997976	1.048544875786702	2.868860712794058	2.922218175720506	0.01116763869274083	-0.02736595326039219	-0.8551670125396399	0.08227406047783055	0.09997453217695031	0.5471284991174303	0.1283785272673394	2.225771463559158	1.051050832122244	0.8372384476463129	-5.204041061035094	-4.965519115960437	0.02016519805080277	-0.004284556566822921	-2.132198857923041	1.679195965276701	-2.377789097672397	3.696250099590451	0.003149022673656378	0.018117144951406	-5.984153216028559	-2.636832254090554	0.07406485026933529	0.008455418545641399	-2.29687599676639	0.9641653182393995	-0.004259447647915108	0.006782541561044549	0.1368817956835958	-0.08509157159327745	0.0774970731646478	0.2060222279031584	-2.662977460087911	-4.078464953179489	0.3614991911735186	0.6345393549552073	-0.05027364766852371	0.1112425621963025	0.1310058149737079	0.08340059889339127	-2.87479281786909e-13	2.94171361643483e-13
0.06	-0.04158273920480264	-0.01679973242289513	0.1010987208304713	0.2732539735208134	0.9011488650277452	-0.003578860907806697	-0.2559871232459593	-0.05480610525221753	-0.0876086390257355	0.4560021068218472	0.01430321203778266	-0.04513219069520705	0.02482676160685178	0.01377807831054364	-0.09509729801183449	0.3943973410565718	0.1659416906079831	-0.3943973410565799	-0.1659416906079718	-0.4109373045949315	-0.03448550270791927	0.02439096328165684	0.08599249830049638	-0.1620242169540712	-0.04646788868125364	0.01882327753335733	-0.03867613164524387	0.5377804027740789	0.9217450682509286	0.07475869279610672	0.006942396086976379	0.8614500794839147	0.04774846051250382	0.7663183313913462	-0.7379741765389597	-0.6821622441849292	1.745309740473594	0.1899845829864705	0.106052430470612	1.130371406294043	-1.031335131770109	-0.5494060412463531	-1.558167653947073	1.094029629211211	-1.583053979714552	-0.1038043810846016	1.294961603286459	0.2119848920630704	6.592520687835985	1.882428812048334	-6.592520687835985	-1.882428812048333	0.3170893318891206	-0.4201134263575672	0.03266578361263158	-1.335679931451209	0.4325715613818923	-0.3107734273009241	-4.464869894871205	-1.355591567217621	-0.6464503735931779	-0.9916306133374976	-2.898234071294481	-0.4292793219069	2.069468559308511	0.4609955266874313	0.01213227165638874	0.01993663573949181	0.006491122491808212	0.01489031479087139	0.06138239945788352	0.04099170160379909	0.05202497079956658	0.03967570847866822	0.001801594942850155	0.04558359872636338	0.3193922756061851	0.3621544992480809	0.3010593852977766	0.3378172988468682	0.08996538686811431	0.0785681240537984	0.001221152268029374	0.04225839665374098	0.001112253379865072	0.01713956318455313	0.001017225650549554	0.0602752648634803	0.001007780315703301	0.05615364029382609	0.001080400469412672	0.02058039052022131	0.001083057452110023	0.006252833274108177	0.05594163078921777	0.05395187977869601	0.07617160740400364	0.1002111162461154	0.09368092715506073	0.1366444283103291	0.01229380035690127	0.03078026650437812	0.001111241142470653	0.009904492016091197	0.001739101185714862	0.01405451204911551	0.01604155209267451	0.0133419408265699	0.00656649640509978	0.01227129879556786	0.07573916282778546	0.1030766565442415	0.04090910555889081	0.03773588228556885	0.2707990901539858	0.2897909675856375	0.001104445980647188	0.03577413307917146	0.004332064228572899	0.01524174981055587	0.001093804189343058	0.01417553130894717	0.02333655194414804	0.02080778593134423	0.001005560004826696	0.01942757986608298	0.001003962759519876	0.02825747722346275	0.001185658497763555	0.03408772858833398	0.06357832699630127	0.0449713085010685	0.04470619488114184	0.04394957530207944	0.001000956728223921	0.002737237997234105	0.001062283000324202	0.01419428294685751	0.3325866924012329	0.3874045718628826	0.001003096822386438	0.008897856917105717	0.002469161399485807	0.04514494683483108	0.1061673912262351	0.09881500545659365	0.1062413059739153	0.09952785079713651	0.08625886798926466	0.06768379715306835	0.1150483021716961	0.1432934679368847	0.2008753063950526	0.2116960662352489	0.001001743840512853	0.005678485512041759	0.001248785474782445	0.0002357619645001464	0.1999904257919077	0.1418012154338369	0.001003882765134175	0.0226351248437887	0.001005034811981237	0.01836428447258083	0.05379511781743849	0.05608937777056583	0.001002904657276142	0.03849311310241122	0.2393723553038704	0.2591157939258903	0.1015747490439403	0.1198142386238054	0.2194018201447346	0.1776720675091502	0.4137880827629593	0.1703917474007623	0.3750890343452992	0.1180022474162108	0.001000245230308424	0.004088442054807459	0.001012754115415622	0.00678990236284715	0.02637087383698776	0.03298185374169493	0.06030100346818724	0.07001129691871436	0.3283892320412199	0.3280114252976025	0.1071692989976187	0.144444268954007	0.001010790145273319	0.01037812351489073	0.001085886622209941	0.01402532100494865	0.3825997456470558	0.2829312578013785	0.2699328744596436	0.1620529281657613	0.001007764549718738	0.01476843062970255	0.001001596813232812	0.003340280170267203	0.210023449134983	0.09699441827499203	0.06104773992514258	0.07961268821221761	0.001002019012642926	0.005227851472497043	0.001004829319096457	0.0195525811276923	0.005776434364517826	0.08844841320704012	0.106718002939295	0.1250438745471877	0.01876192163049524	0.003981334202394074	0.007864516221745188	0.008075724075421384	0.2897320832652149	0.1026609303366799	0.2851009542266376	0.3334953760222513	0.001000535885111899	0.03021323798820243	0.04575151827604203	0.04560822721286542	0.001001539581905475	0.0331776809898308	0.001000650216962799	0.01182297133731259	0.001000197087507397	0.01360427278549166	0.001000471766241285	0.009155410967540951	-0.005770581527975821	0.01840837296826614	-0.01192713667089843	-0.001977534677695211	-0.06796761560493275	-0.04184110002937784	-0.008330124556048583	-0.01294404488058228	0.00103658462515813	0.001004369180418441	0.0547428977845951	0.03679575097146465	0.001005499596233485	0.3059693132655659	0.3406521075696267	0.07310683515484324	0.001008133950824388	0.001103188936119817	0.001015282431807198	0.001006365564159792	0.001000657725256284	0.00100037516103658	0.05925302118515249	0.1063413507649157	0.1577459576480695	0.001175242513912322	0.001003194364967643	0.001001309492473453	0.001141739742122365	0.001317207206830019	0.001062454387462837	0.001008675127103421	0.2650869528148422	0.001011026304225844	0.001010588975444171	0.001001701364869211	0.001063776685011071	0.00100498777698806	0.001005746921260366	0.001003878144499972	0.04282147502314884	0.03379145882488339	0.001000628315396781	0.001003943250640002	0.4136500917629566	0.00100260432381995	0.001005683991819206	0.1333694298567193	0.13497834150859	0.1083347324029858	0.168904086086096	0.2523398821102258	0.001001998076347246	0.001546798287647613	0.1923753256682241	0.00100080452652943	0.001001338100924015	0.06224403598068479	0.001003273707618488	0.233737071635956	0.1032373200062528	0.202663643052555	0.2832214609167954	0.2410191091248455	0.001000252742345538	0.001000351802849875	0.001003563185074882	0.1056288936856157	0.2750566830600599	0.1645079985038881	0.001016830891059914	0.001131780688437184	0.3138049152247736	0.2373106500926436	0.00100744075797883	0.001001808527510632	0.1652031563285563	0.07243894979944396	0.001002521399412625	0.001004925635428756	0.001001381479608605	0.1098309500794786	0.02752796600864285	0.01609652018990431	0.2132853333125515	0.2362089767133689	0.00100061072144063	0.03105149676091467	0.001001931976003349	0.001000547356838113	0.001000163581111824	0.001000395271692312	-0.006230864952490736	0.0171700146543215	-0.01265876060324525	0.0002434896758652246	-0.06539601575970484	-0.04776489699417352	-0.01007249247909101	-0.01020988231186639	-6.177852439659337	-1.372065805704368	-0.7094770080198797	-0.3297138566862238	-0.3261839228395449	-0.6849545965211331	-0.1356524116837481	0.1367728887945178	0.8909112419286721	-0.6805148624554216	-0.1850473696239916	0.01316176581014756	0.002839891711398422	-0.01196921702974844	-0.09870777561023047	0.01625108927726137	0.08192041894893123	1.408019975787092	3.7634242441582	-0.7173410770737271	0.0275052674264852	-0.1005687886366163	-0.5329943771472343	-0.3158056088544799	-2.055171732963024	-0.8609021082602654	-1.556945656521639	-0.07206173839685628	-0.2216546629477124	-0.008122866928070037	-0.7391019544455519	-0.01012160450231563	0.1603460564714657	0.01413583543783092	-0.7841909746894816	-0.6161972509895783	0.03271065144902258	0.1252858805743504	1.506006146803285	-0.0001905441194206644	-0.2599622910500774	1.341676981771081	1.411166032926786	0.954013779881267	2.117980977512	1.002735410066736	-0.01733279946539246	-0.02495667605509467	-1.372574262759957	0.1186697241640661	0.1452761726193022	0.5063098543057428	0.1036574949487991	0.6420938621394273	0.3801322736368092	0.0175624519475023	-4.598508079061304	-4.262113865299574	0.0132579989203637	0.03057635394242324	-1.087453679177159	1.789527748623577	-2.796853949498441	3.25081165046783	-0.009078532134643047	-0.007716382084511039	-4.774148895492223	-2.495797202073141	0.07563001398347541	0.02390715050309557	-2.207623865553207	0.5378360019764565	0.02499639467103703	-0.008543425065049187	0.5672418718428234	-0.1097423890606876	0.02467957794451416	0.2913629347707802	-2.432978160559153	-2.918763596612601	0.429262446221117	-0.1043701259255407	-0.03048875755654089	0.1354376046992851	0.1609081565956343	0.1012961757749483	2.646701984981862e-13	-4.829857843836866e-14
0.07000000000000001	-0.03375193733108021	-0.02383323512096686	0.09407617253080036	0.2904947987906064	0.9031960029217414	-0.00247814273605493	-0.2419250732134758	-0.06466003021745517	-0.09205686678830136	0.4398642489756193	0.0249532228637631	-0.05912852871639317	0.02308216920117669	0.02620591762380945	-0.09277776434151536	0.4644722552664172	0.1845730364115256	-0.4644722552664297	-0.1845730364115168	-0.4069841679296748	-0.03862812131254747	0.02456519834436705	0.0722700349412916	-0.1577552301614153	-0.0493131554816235	-0.02737126565046172	-0.04674200701595278	0.531889244175881	0.9114991044828765	0.04396788684692459	0.005295424826388053	0.8675354981080206	0.05200404898107794	0.7941524490088213	-0.6709620467006646	-0.7144332102359812	1.702336996987892	0.2181265921063494	0.1134154588471025	1.671739748309228	-0.9419527383667483	-0.3358765077796015	-1.666765577003456	1.036201311421144	-1.226352624852365	-0.2389007159204056	1.190887349639669	0.2465423383059626	7.363066748385046	1.827439828869966	-7.363066748385039	-1.827439828869948	0.4716837938192715	-0.407708283350963	0.002917056407016829	-1.40080244424946	0.4226051404827653	-0.2572224920289792	-4.822166369182842	-0.306187052191532	-0.532003002989185	-1.068005770800195	-3.247780555620326	0.05630984438096096	-0.8056435906012839	0.3937908535882037	0.006780477152057698	0.01524077194584167	0.003824265728155785	0.01257025219164355	0.0521663791753177	0.03508124792335526	0.04090758750738528	0.03200933664470498	0.001411860241591951	0.04418120967640431	0.3090489583691947	0.3533615826588535	0.3104015412530243	0.3379513281739541	0.08111450408744063	0.07211042045057312	0.001116514466280149	0.04042273753498686	0.001103942639511511	0.01719965407955927	0.001062998910495123	0.06026162263459775	0.001008893117532326	0.0560925956049551	0.001041319757584748	0.01982453151320795	0.001042536479469157	0.006437252753462577	0.05762789212679487	0.05464393819433726	0.09466015670066591	0.1155249205430513	0.1306273401717994	0.1747440640531965	0.006915790258222137	0.02547343895704725	0.001058334036896911	0.01012849131071665	0.001377954789093166	0.01295156871610794	0.008890423191713034	0.009430531851635945	0.00397981787489919	0.01010260058444274	0.04277603335747382	0.0770281278699468	0.02245607364073623	0.02619804959831142	0.2597615808012321	0.2689558823615665	0.001085936436180231	0.03507227216734711	0.002712332939558571	0.01341070117880143	0.001048671730853908	0.01412768260052197	0.01276992202560319	0.01451961089979413	0.001005262955257301	0.01927512277737425	0.005866173422560819	0.034703598764334	0.001096727501429924	0.03428291231023004	0.05156418223919946	0.03664960211659045	0.03729678680644263	0.03756198132903309	0.001000795725166846	0.003157941176033922	0.001739495964537844	0.01601421748755051	0.354113410966738	0.3898591724956236	0.001012369223072418	0.0088817180194594	0.001753465077904932	0.04272013179695105	0.1187473182745968	0.1110734103596254	0.11970201623316	0.1125752235649846	0.09705007020881905	0.07643090933234627	0.140091065605336	0.1616381150821763	0.2206552668670107	0.2187950366550572	0.001006025499971749	0.005674860183174967	0.001614337074125253	5.912064891352998e-05	0.187952562596386	0.1256846682516084	0.001002376654117335	0.02395191753087539	0.001003198683308627	0.01992047291172709	0.05820229893823392	0.06063511837307879	0.001003153357397009	0.03944287040280126	0.2284693507106647	0.2573723228338853	0.09312207854951932	0.1194330458284442	0.2029238070010529	0.172823245920756	0.3569959051041742	0.1271415289218386	0.3181580092422952	0.07898733516509392	0.001000254688073609	0.004303030895526139	0.001006692701893873	0.006996103751901193	0.01439613501715002	0.02357149180998246	0.07759306726154407	0.08097765012222199	0.3054011652624356	0.2992873741044238	0.1328099618760463	0.1721781855019681	0.00101447268648445	0.01032731866190132	0.005516797678941932	0.01829807813257761	0.3385536328987795	0.2390998167327677	0.2388130660982003	0.1371626401158128	0.001007588624644163	0.01561900859104794	0.001001814013498956	0.003615161978718355	0.183880541468707	0.07589577138156547	0.06615765733116699	0.08366991561255557	0.001002516144977888	0.005313377159372914	0.001004887119767593	0.01952369365446285	0.00348146899149471	0.09433259128173761	0.1045447899040844	0.1212707700904944	0.01953558692891795	0.003200112131565925	0.009875561871717939	0.008897777142091366	0.2530733435856303	0.07821948293743561	0.2658704947909403	0.3079173799343667	0.001000535910387419	0.0350884052240282	0.0353319332405965	0.04098491887085283	0.00100192160253568	0.0328897567179181	0.001000681469392391	0.01324217000406212	0.001000207968686445	0.01530137195851124	0.001000494230035211	0.01020375141810983	-0.00526796257369433	0.016645535980255	-0.01269318866345162	-0.001262891998695796	-0.06407303288628233	-0.04704608165994683	-0.010191335030287	-0.01284036276630246	0.00101977012959148	0.001003240963365735	0.02859635054977194	0.01946716501512198	0.001005149195589813	0.2728511111331425	0.318016031895318	0.06579577789826568	0.001007055087409894	0.001088608320125964	0.001191322373454585	0.001013169542835412	0.001000625207129124	0.001000342225897496	0.06013717205177214	0.1309050626105765	0.2058173868131535	0.001094788695870086	0.001003310287999314	0.001001286219238326	0.00109637995943563	0.001180559009882881	0.001034365883727469	0.001005618110342256	0.2158640978574812	0.001113741966705566	0.001009600917840077	0.001001681921189465	0.001036981921497494	0.001004925113403644	0.01941647108662157	0.00100434091940672	0.03114956636987838	0.02393829835495841	0.001000628055254149	0.003664995641021804	0.3837570876854873	0.001038445355474282	0.001005182657365741	0.1397197612617021	0.1425047204253814	0.1147475607239806	0.1842339888145177	0.25687325347046	0.001017658861227568	0.002374975147126725	0.1457939263361056	0.001000813299609358	0.001001245350434534	0.06490966138325396	0.001003529327041286	0.1868182878939267	0.06238969109144751	0.1492306056487043	0.1920772203338572	0.1638785806522786	0.001000274504096457	0.001000412280230387	0.001003244898307753	0.09452143797324444	0.2455601142442629	0.1748451202057237	0.001019552417104626	0.01782249854804084	0.1854914951407771	0.1309380281666692	0.001007375742002611	0.001002235931960758	0.1168127431149526	0.07280898528462768	0.001003466772413035	0.001004965563427789	0.00110802685900542	0.09419500938469878	0.01428455634335927	0.008551172163628855	0.1570927611105726	0.2231117105163744	0.00100047266276539	0.01602722068503733	0.001002646748956507	0.001000854980156942	0.001000266428517908	0.001000621113171702	-0.003995021716375854	0.01446311605299048	-0.01348678310416996	-0.001753354659344925	-0.05912006386889369	-0.05167601102313465	-0.01214761954548239	-0.01484106501557149	-6.806191401102652	-1.462142560004252	-0.2924757435108917	-0.1527207586414554	-0.843436130728518	-0.8511978820371486	-0.1367046248607554	-1.741770755393472	-0.7389984697653083	-0.6218882215714518	-0.1799379647304675	0.001902047729675588	-0.00130265805337379	0.001391729267781272	-0.05060906883656934	0.02316486598126744	0.05511007379644756	1.630805872267559	3.847851733492055	-0.3779761243540902	0.02063480896843307	-0.1099676390614086	-0.277669985194325	-0.1420422262648603	-2.751950142373258	-1.251264431706676	-2.616476956763572	-0.06801245317853956	-0.1452192074947468	-0.002256028488400281	-0.5106261716831512	-0.01808195126357312	1.055422674045859	0.02399883102032901	-0.8548432413256296	-0.6678289866093606	0.04625334560549179	0.2398653522530891	-0.8335159902392631	-0.0005941606568317318	-0.2184583065457224	1.098064321777224	1.185337156844626	0.791428677265458	1.560479785565928	0.4386288960959284	0.008214507660028597	-0.01035334623552539	-1.829769978075372	0.1484539916239644	0.1716545160116962	0.4081095066771817	0.08582984400775967	-0.9651884688810098	-0.4723500775915839	-0.9874994642415381	-4.076119108417635	-3.557223236100792	0.02616636089411905	0.01753104317271273	-0.7644057171888479	0.4815501046637898	-2.935006679045504	2.321369825877313	-0.002398728458031245	0.7835823061944681	-4.21721206032595	-2.581983274177758	0.09563416659297537	0.03203359468058731	-2.012333570766935	0.2844730857326219	0.002330491675557475	-0.0006513775588656277	0.6331727635240066	-0.6165188201283651	-0.1566105551669338	-0.09431807615326157	-2.480298814672293	-2.268905378701422	0.5537348550692077	-0.7787532471199842	-0.02365429433184904	0.1488779843466815	0.1787810342469707	0.1088210433030235	3.023177197477999e-13	2.366509019338571e-13
0.08	-0.02581348211199797	-0.03026368702988456	0.0869683407357555	0.3072903471304528	0.9054850687947503	-0.001324066630963872	-0.2227583053177648	-0.07369521756140987	-0.09423890911143505	0.4227195620469543	0.03503181377437674	-0.06986202319892316	0.02017301497099102	0.03760144710902907	-0.09027404131950721	0.5404707679093513	0.2021624767897179	-0.540470767909357	-0.2021624767897152	-0.4015407128654149	-0.04262562815060929	0.02446402095934461	0.05813665533831151	-0.1535445272776992	-0.0515911897069314	-0.07858260239624157	-0.04577194359436959	0.5271359095754313	0.9001760802243887	0.01004601294215639	0.007197088466278694	0.8462720325495451	0.05569765131549465	0.7878490004720263	-0.6173640187103545	-0.6992189432697024	1.656254354484294	0.238370178783152	0.116724017138471	2.151314978935187	-0.8675876075200877	-0.09616895334894647	-1.759533470441649	0.9797456461199994	-0.930485271993447	-0.3367167459954232	1.088499637703131	0.2488227624048132	7.77724037445354	1.67404772697802	-7.77724037445354	-1.674047726978019	0.6151530116897572	-0.391091073044519	-0.0224167059339011	-1.417863180206466	0.4209147795942866	-0.1973269122885348	-5.468228607264836	0.4515961912452961	-0.4188855740435729	-1.207042711424597	-3.524447662410368	0.2804476581821382	-3.400308277207376	0.3485982998564784	0.004023593625543095	0.01283152101176071	0.002472533092059515	0.0114674577083278	0.03492761994981824	0.02437239263883754	0.02663450433394466	0.02259418860268323	0.001216520980471057	0.04301192169872319	0.2908292673100391	0.3303907931651166	0.3088242877288216	0.3255394675864722	0.07282046860668091	0.06591311235501256	0.001063653544121963	0.03870256714682094	0.001092495812274554	0.01723851682967642	0.00117391783409887	0.06033452529110609	0.001012852927838509	0.05621410387918122	0.001021769146703599	0.01960530828259436	0.001022265610637956	0.006766771781513385	0.05894733928342497	0.05502645744693301	0.1152108974682475	0.1323485334647922	0.1702504070506102	0.2134284395616957	0.004113053157513927	0.02254171017734537	0.001031944571808502	0.01038399254489899	0.001197123181667281	0.01205620404586585	0.005161929133856501	0.007220889774421839	0.002601214952691193	0.008948290410155985	0.02360066095100248	0.05608933088772555	0.01237059515093374	0.01661859360121048	0.2349323217512896	0.2373333170809107	0.001128056823222124	0.03441984383148156	0.001895570639256689	0.01232408277969482	0.001026101961455195	0.01411422766347266	0.007189746069038732	0.0107534001031689	0.001005083168996458	0.0191116981104937	0.01730830396841937	0.0478968191510533	0.001052495327085013	0.0345496636497867	0.03946461274033574	0.02838058489216367	0.02863524086418787	0.03046284670998082	0.001000715134545233	0.003558772135247035	0.003404790356110904	0.01901487648558577	0.3584377134049695	0.3743656526583699	0.001034931887595621	0.008934835198925021	0.00139421611101891	0.04090662890372288	0.128564026872148	0.1205374983509807	0.1304954759883774	0.1229751666580942	0.1058258621188397	0.08343277112420777	0.1605087569144108	0.1746936903283906	0.2345004843762497	0.2209000486011684	0.00101599947555982	0.005674911144114164	0.002210609802762212	2.905985638742768e-05	0.1624008464953302	0.1056251197845256	0.001001628365820741	0.02567950824363197	0.001002234679191737	0.02191123480892496	0.06179427147005962	0.06435699271384528	0.001003405518854431	0.04020042756020265	0.2041455456637232	0.2403240167814476	0.07038032310311945	0.1100476521743118	0.1720525746180818	0.157918624332035	0.2863775850013057	0.08837769539851471	0.2516721797546808	0.04653068967062206	0.001000270300955799	0.004541901106024566	0.00100369370281936	0.007277865612341501	0.008045125223335217	0.01829799919805194	0.08204731143713985	0.08119844326369664	0.2797592453926017	0.2695702839184925	0.151494808628745	0.1913796288067242	0.001017674462811663	0.01030382314558996	0.01591601024926489	0.02812325709985652	0.2640807352394829	0.194085561752905	0.1784978257887496	0.1084188053569083	0.001007468181191943	0.01670408572728329	0.00100213636914504	0.004000239733425763	0.1482275070212749	0.05674318570696664	0.06911895038538506	0.08551942207978652	0.001003237511021096	0.005478896284904178	0.001004935970374584	0.01947120739327053	0.002373907147378581	0.101583448885946	0.09665551204771859	0.1132806917875462	0.01349151046107607	0.001335391837801263	0.007165424231619934	0.006842047457989873	0.2080100392501569	0.05255520413558822	0.2484929194321385	0.2866758732934976	0.001000466858422261	0.04144721217212487	0.02252237021779525	0.03086392817762453	0.001002470083968429	0.03277343115302674	0.00100085097773818	0.01481004813798897	0.001000264856467457	0.01718528059516148	0.001000618434585032	0.01134081441277532	-0.003609860764857355	0.01425332458336387	-0.01350055432825251	-0.002355907329169211	-0.05859087071952462	-0.05138848488944402	-0.01219515656596081	-0.01589325719734592	0.0010029556340328	0.001002112746311747	0.002449803314949736	0.002138579058775948	0.001004798794946217	0.2397329090007188	0.2953799562210079	0.05848472064168003	0.001005976223993491	0.001074027704126591	0.001367362315103164	0.001019973521504431	0.001000592689006226	0.001000309290762458	0.06102132291839001	0.1554687744562352	0.2538888159782362	0.001014334877826068	0.001003426211025817	0.001001262946006344	0.00105102017675432	0.001043910812933863	0.001006277379938749	0.001002561093557052	0.1666412429001189	0.001216457629188029	0.001008612860227757	0.001001662477512753	0.001010187157981943	0.001004862449832786	0.03782719525197006	0.00100480369430678	0.01947765771660497	0.01408513788503423	0.001000627795107888	0.006326048031419739	0.3538640836080154	0.00107428638713371	0.001004681322910625	0.1460700926666855	0.1500310993421736	0.1211603890449758	0.1995638915429377	0.2614066248306946	0.001033319646114707	0.00320315200660791	0.09921252700398721	0.001000822072707554	0.001001152599958848	0.06757528678582018	0.001003784946460403	0.1398995041518968	0.02154206217663931	0.09579756824485226	0.1009329797509184	0.08673805217971127	0.001000296265845387	0.001000472757626274	0.001002926611527633	0.08341398226087482	0.216063545428466	0.1851822419075574	0.001022273943146932	0.03451321640762932	0.057178075056782	0.0245654062406958	0.001007310726040881	0.001002663336414459	0.06842232990134829	0.07317902076981593	0.001004412145404788	0.00100500549140252	0.00121467223839848	0.07855906868991958	0.00104114667807682	0.001005824137355636	0.1009001889085934	0.2100144443193797	0.001000334604091001	0.001002944609151743	0.001003361521897404	0.001001162603469471	0.001000369275909487	0.001000846954644585	-0.00175917848026098	0.01175621745165939	-0.0143148056050947	-0.003750198994555169	-0.05284411197808254	-0.05558712505209593	-0.01422274661187384	-0.01947224771927657	-7.326891954749316	-1.59563623559132	-0.2521544362627987	-0.08626023350933019	-1.285864243737962	-1.034709838123639	-0.08903219716367095	-2.698801692108549	-1.618266740986264	-0.6284357608984801	-0.1619496235273199	0.008916136805309968	0.02014886879157599	0.02454137556146114	0.008619379667371269	0.04527099901835436	0.02001258633500001	1.709981700743067	3.880372197283666	-0.242321323622485	0.03380565533965605	-0.05905305609265402	-0.1926409977217134	-0.1129280017132694	-1.033225394486488	-0.4692267702083172	-3.71444166784151	-0.06217522319508165	-0.07276861633377152	-0.001244112759758518	-0.2347091072729257	-0.01231511712120495	1.50976582561921	0.02844935891381063	-0.7736531426752078	-0.7585053802035495	0.02873620753226511	0.3614307720295842	-2.083617947201609	0.01366067129185007	-0.1376998621012776	0.782813599435546	0.881680097983895	0.6049637023985831	1.060166597674701	0.003943715322034413	-0.0165975415529491	0.004359428566444202	-2.161174519730404	0.2008293292927246	0.2321908642373739	0.3415366019676007	0.06521746635605023	-2.418873129946904	-1.42070789811872	-1.993597548116877	-3.701231087940224	-2.950460513970129	0.01811427286808177	0.04568844821444316	-0.2600798151647531	-0.359584263782373	-2.99546174805607	1.544317001838535	-0.003616664822036222	1.102767985781428	-5.010711677741468	-3.266506543863477	0.1225298489193769	0.04594633971940131	-1.818411621783738	0.09629181536842353	0.04099508234421152	-0.01326318502887422	0.8405777777300895	-0.9531371583183315	-0.1920200666538981	-0.2841936153877842	-2.677544441074031	-2.051465707211855	0.7259903886796677	-1.203906596168099	0.003830983839195968	0.1651734981151868	0.1982700493169295	0.1190406845822295	2.68174269969207e-13	6.091472781833954e-13
0.09	-0.01818001375659272	-0.03627691773656652	0.08033185245603801	0.3236188774718273	0.9079275336877444	-0.0001633516469917048	-0.1991584417230519	-0.08212685532932427	-0.09384953931063955	0.4047863593017491	0.04460585491042547	-0.07798439912438716	0.01659340359124994	0.04803819459300213	-0.08800737734478922	0.6186524053610543	0.2177951526996334	-0.6186524053609941	-0.2177951526996574	-0.3946814530843904	-0.04642748601686819	0.02414134045541574	0.04408610768165294	-0.1492982007976421	-0.05324949869301512	-0.1368202459740265	-0.03857557166010646	0.5232991934065954	0.8869950780116045	-0.0264670255261702	0.00965840046615	0.7989998100250436	0.05841930353731498	0.7313011380032226	-0.5877908995841095	-0.6197063809702315	1.609780013967866	0.2483256903525507	0.1147114859840644	2.551645190914233	-0.8230362369967226	0.1873132453481508	-1.821633847536011	0.9349345031341008	-0.7058181066682099	-0.3688857410917228	1.000379028773369	0.1968356400475756	7.799684428931684	1.443327344676729	-7.799684428931666	-1.443327344676709	0.750982472535586	-0.369532770091121	-0.04168188865363751	-1.392999741571538	0.4281223982502161	-0.1360112267155471	-6.080336446778705	0.9593171080365098	-0.3429530720046663	-1.421647504436576	-3.471156420916041	0.2162065641633274	-5.99019237955437	0.2047397189363076	0.002550108740861934	0.0115269042747648	0.001753511981749329	0.01094110274129109	0.01960275335366923	0.01475517643691221	0.01493385217417599	0.01419776040202821	0.001112810207331543	0.04206052102259716	0.2700131444628047	0.3015196466408498	0.3009527928581306	0.307703683662674	0.06508004235210264	0.05984220937845657	0.001035353923804963	0.0371461500439338	0.001078470689626516	0.0172514423931395	0.001979026475657767	0.06087889860131899	0.001021481573066867	0.05653880900586773	0.001011395263343938	0.01978302994529852	0.001011505274322752	0.007188841769073868	0.05834745055078575	0.05402862804097503	0.1357524669184302	0.1492640463328556	0.2171169054858457	0.2572949759681386	0.002600408855145431	0.02079928372018164	0.001018046527154947	0.01065806362304037	0.001101192961067818	0.01130937760504746	0.003154426411687456	0.005880724842527687	0.001834834709774228	0.00829632837746758	0.01289210058498879	0.04594949354395847	0.006893772423116942	0.01210217792093619	0.2056686445356868	0.2002663074165075	0.001147203312755586	0.03376232486577126	0.001461860181265108	0.01165941797061883	0.001014164173921117	0.01412633545434301	0.004188854222648823	0.008413156613253368	0.001005029851009324	0.018954496923564	0.03296796497746741	0.06457278623491376	0.001029382605700443	0.03486512171061713	0.02871770268442644	0.02128976979409694	0.02042197974563293	0.02370574701204141	0.001000666444031534	0.003909709391100877	0.02514673919109089	0.03808496128189097	0.3525922745530385	0.3516637590959938	0.006207743090936611	0.01239613167350064	0.001203162487632933	0.03950303863572109	0.1354685429693527	0.1268094520398883	0.1383425587697331	0.1302106416297495	0.112197719744461	0.08835720623040368	0.1734529788858793	0.1815479565018478	0.2403477151819156	0.2186100244026702	0.001938794164675853	0.006396351297405386	0.002497825284677185	2.251117923166444e-05	0.1366418776999828	0.08734101507753808	0.001444870269763232	0.0283612654075832	0.01612494974224399	0.04191768091997113	0.0633285538438315	0.06606171788546027	0.001003748971664446	0.0408151199540216	0.1747559463646664	0.2108876419975303	0.05336938029065408	0.09771833617881862	0.1340038723338888	0.1346002141061681	0.2120693154890951	0.05502264497980594	0.1838446712333162	0.02126512479846042	0.00100029035713538	0.004798948906947339	0.00100215007459239	0.00762095322467361	0.004630558225722852	0.01541417137657066	0.08252470906360757	0.07832201259849095	0.2536206460509725	0.240469254488976	0.1628719675317445	0.2034311785815447	0.00361431729933068	0.01267520422189749	0.0277414768900409	0.03909897553434715	0.1845522863654789	0.1437681026982412	0.1159843471505849	0.07408647041315236	0.01967421058417543	0.03864356718591996	0.001002436336303969	0.004504741947620528	0.1138543752970398	0.04102511055812851	0.07017975096450259	0.08561786560976098	0.001003951612732235	0.005784629717124397	0.001005100135169929	0.01941337965740643	0.009113817420973792	0.1119952346894064	0.08849566073123777	0.1052287407693629	0.008471390820206769	0.0001836702543885872	0.004174680492871268	0.004758055484620885	0.1578183262174828	0.02768844438472974	0.2337486063271698	0.2667379445454773	0.0306149225054559	0.07892104720185684	0.01987530709808609	0.02480060879974754	0.001003545115642216	0.03291255171821371	0.001001158332422191	0.01647228519592988	0.001000371970420075	0.01919219570847068	0.001000838278658408	0.01251896069531232	-0.001905353948032209	0.01158615534523934	-0.01410541711976262	-0.002609116842862716	-0.05280272154769274	-0.05515464706575907	-0.01400031136795461	-0.01706504996698464	0.001002924425494774	0.001001864819448405	0.001726308736717257	0.001575260224062767	0.001004823683808053	0.2216308576443678	0.2766232112981656	0.05217116077348857	0.001005831497374759	0.001055277485518354	0.004046996515839259	0.001039335294414457	0.00100060402132437	0.001000304379288754	0.054646540086438	0.1752353281329178	0.3324521956925147	0.001009464652285041	0.001003713645422689	0.001001337270227435	0.001029657322433125	0.001024662097556705	0.001005110022618231	0.001002324644167754	0.1428784099949699	0.00112540507886438	0.001009898130800543	0.001001805519769771	0.001007260218021668	0.001005069071575214	0.06166701103219851	0.001005768215130507	0.0133693530887997	0.00862702586659002	0.001000605602109592	0.08527571820269354	0.3284640111767784	0.02059997650228859	0.001003619897795895	0.1455559854412824	0.1502302893452299	0.1213435781831554	0.1893605994401474	0.2414576834873455	0.004481263730712487	0.002455066538213281	0.09397568036823621	0.002672897010567807	0.05894964465473645	0.06327959865357689	0.001004378366756499	0.1126901445643915	0.04028026655126167	0.05533791343478763	0.05096954992814724	0.04387182580580515	0.001000323888837897	0.001000603643779828	0.001002926700409829	0.08294378957645859	0.1940279836698691	0.1768179416417906	0.01082358629701723	0.04645832248377001	0.02909074295335522	0.01278378195973276	0.07283329507172266	0.001002820561973637	0.05663580535705857	0.07014018128096983	0.001004933869449479	0.001005495589261039	0.0289993545687281	0.07620336970268812	0.004730421682847031	0.001005061368930474	0.05095097995833232	0.2042597493593161	0.1164505126089379	0.03026340552546138	0.001005765764013842	0.001001745195435982	0.001000580032519349	0.001001253292763944	-0.0003177875054243211	0.008782936421978532	-0.01454276912300715	-0.001949460635201956	-0.04698146003154906	-0.05857482685300483	-0.01562751797481322	-0.01631108453478991	-7.708410182961553	-1.873018217277977	-0.05282671052832113	-0.02713235068861647	-0.6926184150316086	-0.6488154110528388	-0.09294679147882473	-2.994769432820931	-1.90814106305665	-0.590734228552799	-0.1471923395425204	-0.003145519559331305	0.08571564245881019	0.03950027080505895	0.02909549951863625	0.04154071430885743	-0.2090477883707631	1.666234546107531	4.845633595801484	-0.1220296819871157	0.02437192500436407	-0.07984726236708434	-0.09097890273119945	-0.03333403822633331	-0.8886505138438137	-0.3946006174617017	-3.601622949844745	-0.06912855110648665	-0.0565846161979441	0.003043007695776644	-0.2124541267995192	-0.01693157064987791	1.803955012881305	0.03399991135915435	-0.640125231318815	-0.6070448099272338	0.03781629166308244	3.170960711636531	-2.40844148892326	0.6322012456951651	-0.1354881847259441	0.4688639745260738	0.5619092208864728	0.3786106216725862	0.327688058449584	-0.4576022495501774	0.1417418017631387	-0.003554926640092781	-1.503124703420002	0.3348673988016562	3.494255567556527	0.01828324843671898	0.05746498212465335	-3.356956414997054	-1.047741990279418	-2.638680865601907	-2.9252127218595	-2.072671116442594	0.02984548850661859	0.02961386088948532	-0.2678002426109964	-0.2244873294858606	-2.811143797476749	0.857615735444749	0.448555606090137	1.087401543755739	-4.659184109932719	-3.351652659339935	4.02353154765784	0.05657455395729215	-1.331650338772016	-0.07241348913864808	0.03023734149992536	-0.001815548453237742	1.201824165815348	-0.6716392614749316	-0.05253860788615775	-0.1443858374329648	-2.203648331923664	-1.934063548236906	6.116901840140274	-0.1100279651730483	0.02885311532441269	0.1671762604142695	0.2026240613098738	0.1166996976275653	2.374225620133951e-13	-3.161044570639085e-14
0.1	-0.01133833000421269	-0.04206968056124438	0.07474165975010959	0.3394925134131787	0.9104156404108147	0.0009560132158329968	-0.1720656524810919	-0.09024186812005247	-0.09022723756744123	0.3863963497167152	0.05372794227748608	-0.08421494920374241	0.01300169592634206	0.05763961107834006	-0.08649081636827803	0.6952764027488706	0.2308458214768385	-0.6952764027488939	-0.2308458214768426	-0.3866353928543038	-0.05002132895011917	0.02363913331023186	0.03026159269795435	-0.1449866416759904	-0.05434494107696854	-0.1982100581016745	-0.02715282318509673	0.5203869398897087	0.8718933346695793	-0.05323704326936318	0.01160905619674274	0.7277470619211452	0.0599725971828047	0.629492079905276	-0.5732704423162561	-0.4899598285293172	1.565275474479665	0.2474985447126728	0.1084539929089785	2.84990010841309	-0.8042626120858291	0.550417435148001	-1.850894838420233	0.8893548923113451	-0.5521201027821628	-0.3391360030357142	0.9214334379997178	0.09880216276707063	7.465712361676071	1.15764630043552	-7.465712361676071	-1.157646300435519	0.8525131015021711	-0.3494880864431233	-0.05832203418491442	-1.372656645614683	0.4339613079134528	-0.08475359186248449	-6.09866231723443	1.296871499393184	-0.2339930436537422	-1.591190937272782	-1.575843517383497	0.1783164043116729	-8.196413393086742	0.114926584590435	0.001808092822665039	0.01089383081218486	0.001392718066398216	0.01076237887853227	0.01098191003342349	0.009419235969665948	0.008452522272618768	0.009533088200907633	0.00106096538586368	0.04131900880141987	0.2497827146311634	0.2721085681071796	0.2892950147128697	0.288191625939689	0.05788588296435254	0.05399863990166374	0.00102113672189086	0.0358015495057805	0.001062081738760718	0.01723931652943077	0.003716828889838411	0.06198863512443562	0.001035479090853569	0.05698612171575921	0.001006216360477571	0.02023062920583014	0.001006125099635473	0.007645540383989526	0.05513002327840358	0.05105611526257284	0.15545256147608	0.1655354978516859	0.2732068495793133	0.309395081713667	0.00183609362187486	0.01978380225342723	0.001011244301613437	0.01093869833957055	0.001053265549230814	0.0106685581924479	0.002130022756212448	0.005089573437074297	0.001440676402930642	0.007964216975409855	0.007246300475111328	0.04043815182085844	0.004079261613145164	0.009515696219912426	0.177581116833665	0.167247604387904	0.001111234931616494	0.03304127318620336	0.001245265953166252	0.01126398504245667	0.001008269501059265	0.01416263455155273	0.002664388495740093	0.006922026847379041	0.001005106579537363	0.0188169377199835	0.05198627438970956	0.08354646784321915	0.001018313134965333	0.03521681503874742	0.01999100279384008	0.01566577317825092	0.01342487088971925	0.01803934550044841	0.00100063100903553	0.004242398928970341	0.07220609206646332	0.0768015812061965	0.3402585328543574	0.3271632084069607	0.01833806232383833	0.02065091255415041	0.00110705820169557	0.03834746534493025	0.1393253636817092	0.1298605145650872	0.1430457729260009	0.1341432375665838	0.1159443005030475	0.09097872961427532	0.1773036251376451	0.1815874799258586	0.2368653409572857	0.211834929719565	0.004117481290919961	0.008126871769804183	0.002268348715368073	2.460707835603399e-07	0.1184376201661933	0.07541306008107569	0.002501127737549728	0.03236376212558902	0.05091169887975526	0.0862994903516678	0.06224451399473487	0.06510015400444483	0.001004217471346955	0.04134460659717765	0.1452087154447354	0.1754137967182914	0.0522138741078356	0.08904107858276103	0.0929678270115117	0.1057730796490957	0.1412620806636143	0.03076476644008413	0.1206196277392287	0.005676894222046273	0.001000314198625444	0.005069814899872722	0.001001444124931788	0.008003838562835312	0.00289397997435609	0.01391970447697715	0.0825897290870463	0.07653298746941008	0.228336409253974	0.2136194147763406	0.166409398316773	0.2083643991620817	0.009757514684280695	0.01868818978733968	0.03937676457157063	0.04977180482731255	0.1183758078789766	0.1087738000193555	0.07003184280860462	0.04635190788100568	0.06232239476895983	0.09233801877706119	0.00100266489629964	0.005164139829022735	0.08746543386724817	0.02998124031581962	0.06942062336517535	0.08415494470172462	0.001004569479932967	0.00628535786262643	0.00100542733969064	0.01936463267440309	0.02593715890364078	0.1248208278592726	0.08275317720015428	0.09956018223484386	0.007704841719546557	3.325227279202855e-07	0.002656528912797696	0.003718709546377171	0.1044924362065714	0.01032542104039461	0.2220724484730544	0.2480357322118943	0.09706823848570172	0.1507477534323311	0.03241196373167705	0.02663795515882278	0.001005285088238912	0.03344769318220125	0.001001603375730386	0.01815162028501426	0.001000530932164315	0.0212279835806416	0.001001151417239723	0.01367703087932317	-0.0003762576925329379	0.008714911579410454	-0.01445901372887434	-0.001493027774524846	-0.0469649038593932	-0.05840183565847011	-0.01553854387724557	-0.01534820543387318	0.001002893216951592	0.001001616892590214	0.001002814158488021	0.001011941389343549	0.001004848572667134	0.203528806288017	0.257866466375324	0.04585760090528718	0.001005686770754705	0.001036527266903132	0.006726630716573524	0.001058697067326235	0.001000615353655043	0.001000299467831143	0.04827175725448697	0.1950018818095997	0.4110155754067924	0.001004594426742226	0.001004001079811659	0.001001411594451633	0.001008294468116731	0.001005413382180899	0.0010039426652689	0.00100208819478384	0.1191155770898202	0.001034352528540379	0.00101118340136796	0.001001948562030003	0.001004333278058739	0.001005275693308677	0.08550682681242265	0.001006732735950505	0.007261048460993483	0.003168913848145551	0.001000583409115217	0.1642253883739475	0.303063938745543	0.04012566661743439	0.001002558472679688	0.1450418782158793	0.1504294793482866	0.1215267673213352	0.1791573073373559	0.2215087421439959	0.007929207815309177	0.00170698106981713	0.0887388337324852	0.00434497194842137	0.116898136709496	0.05898391052132669	0.001004971787048501	0.08548078497688656	0.05901847092588751	0.0148782586247266	0.001006120105378756	0.001005599431900745	0.001000351511834158	0.001000734529957131	0.001002926789284571	0.0824735968920417	0.1719924219112719	0.1684536413760246	0.02062489865088192	0.05840342855990415	0.001003410849926895	0.001002157678765625	0.1446592794173606	0.001002977787533013	0.04484928081276864	0.06710134179212689	0.001005455593488076	0.001005985687114499	0.0567840368990568	0.07384767071545674	0.008419696687617089	0.001004298600504614	0.001001771008073348	0.1985050543992525	0.2319006906137565	0.05952386644176163	0.001008170006133819	0.001002327787395123	0.001000790789134559	0.001001659630880567	0.001123603469412362	0.005809655392297592	-0.01477073264091962	-0.0001487222758485517	-0.0411188080850154	-0.06156252865391387	-0.01703228933775271	-0.01314992135030325	-7.946853139729474	-2.369870652107082	-0.1178457814992064	-0.01673401267175912	-0.4296090968924721	-0.288358638194306	-0.04705450611274303	-2.806788093988174	-1.953521500823001	-0.5829690608975298	-0.1195863106141426	0.003905851355470314	0.1332215113738206	0.04906289218856073	0.06259489922791722	0.05219672448891546	-0.374924088160315	1.581169430892916	5.527086065101792	-0.09693232560780868	0.03511838304209261	-0.03785165046460239	-0.08283829256027407	-0.04895787581033058	-0.1075262701919794	-0.0832399743287212	-2.90478034068131	-0.07488176596100864	-0.01892224004731514	0.003594148399528809	-0.06488636226357072	-0.008386717434441146	1.969308730500994	0.0356964123343968	-0.4802894462194413	-0.5403657429479308	0.02508666393237518	4.290737797609053	-2.443349372532378	0.9723575524961506	-0.08809646663223372	0.1386353666915387	0.2211042910187682	0.1443813579310835	-0.3027819522342818	-0.8930703816061673	0.1852185222076731	0.001216142315199264	-0.8899445776238175	0.4649772400853116	5.107263528359746	-0.1917212085373763	0.04817631623593658	-3.626367229010716	-0.6902962182309118	-3.095342394359512	-1.881796712153682	-1.014993654835156	0.02087791125962025	0.05364799337476656	0.01779236928314966	-0.1421031565584878	-2.545223804686475	0.1206511629929995	0.7247042329889432	1.0421901574335	-1.946080402587557	-1.946952061538978	6.473523875391102	0.07692547312592794	-0.8835706404700185	-0.2159810722291657	0.07999402496970252	-0.01144703682123193	1.323339251002719	-0.4764586615929312	0.001656703677380525	-0.07526440836441195	-1.176797159787197	-1.804322424325839	7.596564628819781	0.3762265512173915	0.08303516361535859	0.1685931043319025	0.204044601086305	0.1150254648694685	2.073326573400771e-13	-8.700762866965333e-13
0.11	-0.005696708495759792	-0.0476674862239386	0.07064312478060508	0.3549342718138058	0.9128513825373284	0.001991062473439902	-0.1424582167075201	-0.09805602089170291	-0.08229399000928814	0.3678737179137356	0.06225326843473173	-0.08938274101603785	0.009960483630891723	0.06638313505303622	-0.08614297277965097	0.7675560220464079	0.240883769328301	-0.7675560220464174	-0.2408837693283221	-0.3777558190537176	-0.05342386107218348	0.02298539828663452	0.01654725865416969	-0.1406504245432687	-0.05498880338077676	-0.2467643912180637	-0.01342326594020325	0.5188038085325399	0.8555087820359373	-0.04480767756468722	0.01331301060632373	0.6470795076548342	0.06064041358376669	0.4990673138165951	-0.5391344062970301	-0.3275994508323319	1.523573566440011	0.2398070185160363	0.09773906062035585	3.064808846011405	-0.7405483403848215	1.028483531386986	-1.853654625467564	0.8066455784797364	-0.4938784069812691	-0.2681345035701155	0.8207655292163408	-0.03140467117688431	6.982157460433275	0.8490391295321422	-6.982157460433315	-0.8490391295321191	0.9207121162518254	-0.3313324711850468	-0.07201081525346925	-1.369366309452943	0.4332280364157048	-0.04532299704411021	-3.481373548137037	1.431518505928308	-0.07863292220702181	-1.683669818094433	3.062376702286301	0.1639493865451954	-7.788637589101739	0.02129199265039344	0.001413988658674482	0.01060090598333106	0.001201175381641856	0.0107756292546539	0.006164307185765884	0.00647026815788732	0.004845971954284655	0.00701277844246192	0.001033579858677208	0.04079018643819274	0.2299039828025477	0.2459655097519534	0.2749599402141125	0.2695429377434178	0.05218986510218396	0.04929525894368275	0.00101702746038865	0.03472664237970149	0.001047437029245311	0.01722403538438896	0.004515257831899142	0.06277316822956641	0.001041671975085373	0.05746324825947236	0.001003501572733306	0.02084923278045809	0.001003281669525283	0.008094645646196681	0.04957235396629418	0.04634175027463835	0.1686418133602756	0.177138431375869	0.324405053424331	0.3571194713248204	0.001429153014173197	0.01914742637007524	0.001011901338077836	0.01123159033997247	0.001027929731681954	0.01015980771913089	0.001581292303893114	0.004556682271105564	0.001228553746713789	0.007797680509798116	0.00421614859854237	0.03820819022011433	0.002578403443775139	0.008426377518480247	0.1531452573178138	0.1418074966280026	0.001069514959295081	0.03217795007035958	0.001131404340488167	0.01105436739635918	0.001005322505990465	0.01422581221197743	0.001852789779035325	0.005873732891463109	0.001005430538652133	0.01870962259327461	0.06959212190768478	0.101758293709909	0.001012755250246813	0.03559064932918626	0.01314142985897118	0.01138517446997329	0.008226979892205699	0.01375621861186647	0.001000623110312193	0.004501897155300109	0.1192708617212516	0.1206674856101212	0.3229043307940582	0.3039695705022127	0.027951290095622	0.02916793938675194	0.001055768777774195	0.03727982971909139	0.1412767008110399	0.1303567780901731	0.1456701487454236	0.135348100013055	0.118090320573898	0.09185926461546307	0.1738283907202186	0.1754039488611022	0.2274548424165198	0.2011429412958192	0.005062104824578533	0.008889644542259245	0.001900733341602212	1.393756727985153e-05	0.1099110958734824	0.06939563961498592	0.01503898735113181	0.04733697326301229	0.07203115386662479	0.1158004021702462	0.05854012862820096	0.06150572882821156	0.001004574178637121	0.04180689834789918	0.1206674057272049	0.1431334549263749	0.04826761797559247	0.07961172863544598	0.05771504781297574	0.07897657816602469	0.08609320119075935	0.02039347894536478	0.07096226693213532	0.001249584245513968	0.001000343665753231	0.005358803325234684	0.001001184571498078	0.00847060774479225	0.001970452527145323	0.01324308181751332	0.0841559915963951	0.07639027464522509	0.2044722418696982	0.1893234931989294	0.1630237316809418	0.2059743701972078	0.01830313653789043	0.02778853094573825	0.04733749931614838	0.05703778774492918	0.07546018402031271	0.1070910936628325	0.04593564439493656	0.03823203712269477	0.08582713816592795	0.1333180571506716	0.001003521119947275	0.006088226501391668	0.06882642711392825	0.02225864884316243	0.06722656120510312	0.08142219153396792	0.00101028960709276	0.007008837050887747	0.001005697531300897	0.0193313478904702	0.03561166604498823	0.1341775614861048	0.08046561815921736	0.0967958634076902	0.007645612827040291	1.28574144359235e-05	0.001850649752249406	0.003166312561103967	0.06044467206287971	0.004527706658747525	0.2111649243601368	0.2307677177714395	0.1326235600834867	0.1851431265998416	0.0377114865873974	0.02443231348536651	0.001031062481364939	0.0345887081263414	0.001001867262665715	0.01984140567967099	0.001000631324042547	0.02326236743733697	0.001001334559027827	0.01481732932938402	0.001162479734271553	0.005733776782849771	-0.0148277720994499	0.0004635007325057247	-0.04155161516635175	-0.06083873538040559	-0.01695103211111092	-0.01378744769145372	0.001002855799904168	0.001001605761573668	0.001002437882248848	0.001008070866776914	0.001005267392289815	0.1852681093889275	0.2382428953103264	0.04448122323954148	0.001018727462521938	0.001028527762954488	0.004190972959253812	0.001039165827333482	0.001000727931438711	0.001000342094157899	0.03798228764477635	0.1846993299669484	0.4342886622779539	0.001004625110016441	0.001019847858391019	0.001001684528156822	0.001008356165557791	0.00100929272652238	0.0010047217059183	0.001002357334114034	0.109221785686412	0.001019087309900473	0.001014213987539639	0.001002515363008358	0.001003737292208688	0.001006183952988243	0.09704764388795775	0.001007172609396127	0.004188171960361374	0.002145463645658196	0.001000641526056362	0.2005270443656433	0.2739953769844661	0.0374891913912034	0.001002222778499174	0.1435565729041505	0.1490632149621832	0.1209177892042838	0.1584648585684096	0.2009453312513571	0.004467244632311732	0.001355546725814627	0.1051868476456941	0.04898143981565289	0.08194332513124669	0.04948369571957625	0.001004923067902441	0.08199084068229931	0.03001419449778473	0.007944727923064204	0.009610065716864022	0.002160621913581458	0.001000393638160798	0.001001066699160655	0.001004836117606388	0.0895204697186064	0.1543750881192595	0.1480660774308992	0.03356802401546171	0.0554936574061266	0.02726433327777738	0.02760300504155865	0.09052055466359103	0.00100562576879483	0.04343211908997376	0.06207797627109753	0.00102536909327953	0.001005972800792818	0.03791493000904517	0.08048371495358798	0.006872263215763352	0.001010886371915085	0.001002793885229023	0.1863993445683258	0.1380811213772421	0.03026372079313328	0.001099957352967335	0.001001984590511485	0.001000689271954962	0.001001411366200688	0.002732318172963165	0.002691939098730674	-0.0152421620368497	0.002909807646219722	-0.03648457213837959	-0.06269660048353468	-0.01829851456366299	-0.01273671102195471	-8.063272432798415	-2.906172432387731	0.02150210612947244	0.01454556377491116	-0.190876832124163	-0.2058450735968282	-0.05094196682860787	-2.430654583075849	-1.780404543374758	-0.3711620971642466	-0.09397799209748792	-0.004703321125754226	0.02882069326007156	0.04670475677229321	0.06439462069330487	0.04101194469211324	-0.5623448693917731	0.7223372367548736	4.039796882151727	-0.04047134587856527	0.02676425717293854	-0.05421352061023507	-0.03400979237701692	0.002694507660372186	-0.2524050573641144	-0.1101955537137379	-2.198916077606285	-0.09972355814680708	-0.01882207308773915	0.008481610394028732	-0.1186228165997061	-0.01114644004895728	1.658782022544036	0.03863466138116346	-0.3755312189154939	-0.3318733543827611	0.0255731210624112	4.40376494415345	-2.209507433806898	0.70684090442678	-0.1175263305157652	-0.03453909663667498	0.02484711578584793	0.03277958090790638	-0.9425761501806502	-1.253334906834819	-0.02291745453321818	0.002098017913700366	-0.3132076944155763	2.271293981241354	0.8883057614468636	-0.5082206107561067	0.04250187704644008	-2.797457815613243	-1.103152189020143	-2.178456860565468	-0.3474347192354066	-0.03179169945641189	0.03340131207589121	0.04564173983941345	-0.09728836891573461	0.0970961232090793	-2.310127432992418	-0.6173888670755693	1.066721760883399	0.4372430660214464	0.8775895371137061	0.1386429497193311	1.647227243992592	0.1045523028810922	-0.6571131990948973	-0.3324223703606317	0.07004557010624959	0.0009975226331439967	0.6151391166212434	-0.09302800261015738	0.0004218151742451978	-0.03841622141287365	-0.144737389386506	-1.645109256026952	-0.3240977140823397	-0.6863442611993711	0.1436085974216108	0.1701824527138057	0.2036423669846829	0.1138394350014961	9.135034866862601e-14	-6.217580477793891e-13
0.12	-0.001352281887720274	-0.05270924300910131	0.06823262502411001	0.3699739319576874	0.9152149235392183	0.002894458468952708	-0.1109050395666503	-0.1046924428906476	-0.06981253784162471	0.3493227951408384	0.06967955863347464	-0.09434132028949847	0.007658444904582	0.07392480510840881	-0.08716233431441729	0.8347584712095645	0.2478085212611351	-0.8347584712095605	-0.2478085212611441	-0.368274941376541	-0.05665426103813408	0.02220720011077968	0.002891143582681954	-0.1363231625919405	-0.05527748358072898	-0.2652209139062976	0.001127118060269534	0.5188942875570199	0.8382609337349233	0.004023691655734433	0.01491754210616346	0.574943507560531	0.06045154297679171	0.3700530998277889	-0.4620606668098978	-0.152352785930878	1.48485582313056	0.2330583198065981	0.08212334049015911	3.239048381872383	-0.5687164575518677	1.460058357050511	-1.856553032408679	0.669547700599789	-0.5102775950214721	-0.1913012892146482	0.6810626541585785	-0.1746388619073989	6.450278334799768	0.5350071167096878	-6.450278334799768	-0.5350071167096867	0.9727738768202779	-0.3150616552205088	-0.08321466463642226	-1.361012851155556	0.4321702716348806	-0.0137171710913158	-0.07910023160393591	1.461036850507802	0.100729032675973	-1.76385007074723	6.504557185767485	0.1584318223419087	-6.490102558685984	-0.05641081699706798	0.001216614258522484	0.0105686987414982	0.001105351889517244	0.01095651967128768	0.00369661935191941	0.004987851993349651	0.003008025953611167	0.005613351527306077	0.001020101525922986	0.04045552945963238	0.2102323023177129	0.2233188563252822	0.2585892712958146	0.2524997669733227	0.04841962700872159	0.04630629862979762	0.001021497218615464	0.03395033211369163	0.001036115958717985	0.01719042529169644	0.003654362819597716	0.06266776066178778	0.001034997074164882	0.05792706365542189	0.001002201170199937	0.02158389771955648	0.001001881984359171	0.008533531612607429	0.04177482530538781	0.03992129867535741	0.1725453959388939	0.1796406418429962	0.3644505422046734	0.3906311198571631	0.001225370300448897	0.01877180543905634	0.001020156897552922	0.01154006828613732	0.001015403131808487	0.009777986251822616	0.001306312099493974	0.004203980553562832	0.001124368148878078	0.007758985626154914	0.002678459910271233	0.03711127052756514	0.001822647688780494	0.00780034939062723	0.1338104856315603	0.1229557855096414	0.001041024449080559	0.03100798800451177	0.001075983281966094	0.01097112790350327	0.001004133276237249	0.01432107129257537	0.001445187504301915	0.005072562763626308	0.001006046806112371	0.01863260630646495	0.08406554673063278	0.1164366198882702	0.001010197655306187	0.03598079257866962	0.008062115677732561	0.008161130330457962	0.005046126650023785	0.01108960402040248	0.00100064823626106	0.004729064144737669	0.1591143561833068	0.1633033173088664	0.3013564072701003	0.282690475223035	0.03160054142928977	0.03430359245075721	0.001029962325912044	0.03615502529521045	0.1418462021468429	0.1292666039331002	0.1466963064048044	0.1347397582325026	0.119092632118096	0.09165540000444733	0.1636536857485379	0.1625629191328165	0.2138611917949049	0.186608079509016	0.003814895940442205	0.007863452942212773	0.001540939781639073	5.372364759039105e-05	0.1117123217361206	0.06915554261632152	0.04247157053057422	0.07262222162719278	0.06759850788540044	0.1059733441024692	0.05217823708480018	0.05531460610880751	0.001004728070111425	0.04215904100112414	0.1041178941837632	0.1201095066812079	0.03258615969383618	0.0688264664465808	0.03359305558357593	0.06391396327164937	0.05495501852424649	0.02071659340660558	0.0407338156812704	0.001814593053348455	0.001000379465681332	0.005667471906558935	0.0010012210300652	0.009035391296032227	0.001507661491456295	0.01309050774470404	0.08808729951559448	0.07814562056332018	0.1823672851376995	0.1674935276725411	0.1529373942787353	0.1956419835984254	0.02881921769729113	0.03944978024876025	0.05020966910344366	0.05904139894602611	0.06073198237865376	0.111686598878441	0.04435184538232962	0.04543806767219423	0.07459927566501305	0.1237774325501755	0.001005273678309384	0.007188394717125027	0.05738859090009416	0.01691566543331647	0.06376045744027461	0.07746944111370589	0.001023109738502784	0.007793144412975041	0.001005826104956902	0.01930873195551476	0.03168251392024454	0.1384662430368852	0.08205782754247787	0.09736716420711293	0.006850677172348223	2.396361417961645e-07	0.001449514957274439	0.002886360463699938	0.03372732627204429	0.004190839795611771	0.1996874532378924	0.2152169712461464	0.1133057185823324	0.1521336447754801	0.02661652861082625	0.01553128242910656	0.001089856032999797	0.03628868057481718	0.001001827452989415	0.02157163890163344	0.001000630709790182	0.0253170348550277	0.001001301887547034	0.01596992377659462	0.002747868678906729	0.002661587654951515	-0.0152649778202618	0.003154696849561416	-0.03665769497091428	-0.06240708317413137	-0.01826601167300629	-0.01299172155841495	0.001002818382861638	0.00100159463055921	0.001002061606005891	0.001004200344208421	0.001005686211910732	0.167007412489838	0.2186193242453285	0.04310484557378574	0.001031768154291185	0.001020528258999664	0.001655315201938816	0.00101963458733996	0.001000840509241331	0.001000384720512807	0.02769281803506594	0.1743967781242986	0.4575617491491178	0.00100465579328843	0.001035694636984299	0.001001957461862157	0.001008417862997332	0.001013172070863746	0.00100550074655562	0.00100262647344675	0.09932799428300414	0.001003822091264097	0.001017244573708708	0.001003082163988837	0.001003141306363851	0.001007092212643062	0.1085884609634934	0.001007612482836737	0.001115295459727947	0.0011220134431679	0.001000699643000585	0.2368287003573425	0.2449268152233886	0.03485271616497593	0.001001887084321512	0.1420712675924217	0.1476969505760802	0.1203088110872325	0.1377724097994633	0.1803819203587189	0.001005281449318922	0.001004112381818041	0.1216348615589035	0.09361790768287692	0.04698851355300621	0.03998348091781754	0.001004874348752411	0.07850089638771188	0.00100991806967505	0.00101119722138795	0.01821401132835031	0.003315644395262354	0.001000435764489416	0.001001398868369329	0.001006745445913297	0.09656734254517198	0.1367577543272466	0.1276785134857782	0.04651114938004212	0.05258388625234899	0.05352525570566378	0.05420385240435335	0.03638182990984722	0.001008273750060905	0.04201495736717915	0.05705461075007086	0.001045282593090517	0.001005959914470337	0.01904582311903251	0.08711975919171971	0.005324829743908343	0.001017474143331362	0.001003816762383	0.1742936347373989	0.04426155214073989	0.001003575144498515	0.001191744699813429	0.00100164139362501	0.001000587754774251	0.001001163101519738	0.004341032876513944	-0.0004257771948363372	-0.01571359143277978	0.005968337568287975	-0.03185033619174379	-0.06383067231315563	-0.01956473978957333	-0.01232350069360615	-8.08862847085501	-3.203987424840284	-0.06570226422437218	0.01679399539998731	-0.1362987675085618	-0.06418206949734304	-0.008221429110694718	-2.107507108276738	-1.632418015588337	-0.2400849320049894	-0.05986693862280287	0.0002400618243474422	-0.04476662320927262	0.04640066261836518	0.08580717211568548	0.05015286532752355	-0.7161414104375687	-0.2389751805220501	2.684537849338838	-0.04478133519082474	0.03823557223945867	-0.01246584928429913	-0.04680040298511864	-0.02338955960974709	0.1190821116621523	0.009418140398561186	-1.587101012372403	-0.1362095559585838	0.006353390712030997	0.01001043232899413	-0.01546159645944105	-0.002326946428353891	1.26260879283372	0.03895820411467924	-0.2689785324535033	-0.2170632835352837	0.01862041654784309	4.044723256575304	-2.060440847420762	0.2960827987768044	-0.09953022621905834	-0.1786521697419514	-0.1415365543863153	-0.07249856451205454	-1.634281684957987	-1.661645054223932	-0.1725743523548045	0.006435059070354884	0.2655201158602158	2.527384685427238	-2.758330448908954	-0.7110607171326354	0.02614649676006393	-1.775088519660869	-0.9614786665373802	-0.7485650766034917	0.257083679051438	-0.01652989794828976	0.02481394244234184	0.07325086722512057	0.1226020866936722	0.2375085918959995	-2.052032594487282	-1.467820363784531	1.236885861904697	-0.01028418590548608	-0.6904380881487352	1.118228200015013	-3.630608719431064	0.1121417817769715	-0.4076490278995091	-0.4599805227320729	0.09215965971082712	-0.009313269382103412	0.3097288357923784	0.190665263713808	-0.003371830350306465	-0.02077543078551916	-0.0846276561034638	-1.460868841294834	-5.884406369547111	-0.962851325326935	0.194826664484865	0.1766826697979654	0.2081013132907542	0.1174846643056358	-4.665565333567972e-14	-9.477722427063343e-14
0.13	0.001791694279387848	-0.05682435743616913	0.06755151825830656	0.384644928355668	0.9175339926391068	0.003624435836547318	-0.07776571273527538	-0.1091517144265496	-0.053973475247783	0.3306700384878815	0.07558105701888501	-0.09965875930472651	0.006067127489914626	0.07995780730460871	-0.08959564600667448	0.8959780418194875	0.2516509711220827	-0.8959780418194765	-0.2516509711221196	-0.3583206522038402	-0.05974611852520365	0.02132872125005163	-0.01063070523078608	-0.1319812437327581	-0.05529308677275298	-0.2602188089208053	0.0157019168726004	0.5208472676559726	0.8201707258461647	0.06792087319692539	0.01644026928787759	0.5143216684412052	0.05951934373292946	0.2622252423984116	-0.3619431421206002	0.0121321248062662	1.450124336225389	0.2310491830530952	0.0640075672028235	3.381339064852648	-0.3238217316900644	1.676190654972879	-1.878023164812413	0.5139951034832781	-0.5542650254130584	-0.1294812230128608	0.5280585642942154	-0.3084823729799036	5.784690225351611	0.2324263741794991	-5.784690225351625	-0.2324263741794829	1.017859364836467	-0.3041347500114404	-0.0917972267912285	-1.345258837552567	0.4366638575854017	0.008483244425819833	0.9592647706064017	1.447916856275293	0.2872685690873316	-1.847757045481226	5.981902449246005	0.1487030604510339	-5.653418089302413	-0.1267263264754544	0.001111852833840652	0.01067994499659902	0.001054505181598348	0.01125230763387956	0.002381476839785293	0.00420315488766629	0.002028933691087084	0.004843500083728537	0.001013148355342466	0.04030862313079991	0.1916312113184238	0.2035245077729254	0.242146464259547	0.2367989045680312	0.04437325553775352	0.04321560052461579	0.001033822981034163	0.03345939040624755	0.001027742502090552	0.01715590271072022	0.002940990563931102	0.06250968990696251	0.001034388310250681	0.05837847323358437	0.001001579872641392	0.02245102091787183	0.001001170851659278	0.009015575478282889	0.03400205032581772	0.03348962294861284	0.1716172460688803	0.1757536718449444	0.396621189451478	0.413426360046925	0.001117211887422522	0.01854777132941226	0.001035845698377082	0.0118725267196173	0.001008970458530754	0.009510591756337356	0.001160601184455407	0.003945552874663734	0.001070273431213151	0.007787333494295875	0.001860665129039679	0.03693071577802802	0.001421335995821885	0.007605416900086745	0.1167701228931224	0.1078893956424956	0.00102297761372298	0.02946892769774921	0.001047058425309684	0.01099032065376286	0.001003693088782662	0.01444610472632324	0.0012286635062444	0.004426160530176281	0.001006430742516827	0.01858053251871327	0.09632495845645631	0.1276910199335017	0.001008968019079237	0.03638734428375753	0.004680711891340439	0.005939623882985511	0.003123786980381991	0.009413592906242661	0.001000697708816355	0.0049371245458033	0.1954854483686727	0.2021726263270129	0.278957481280037	0.2626584731406567	0.03568073590730894	0.03744300544542697	0.001016195935641069	0.03493576612378853	0.1411594729134542	0.1268896547215949	0.1462618370987499	0.1326328567760219	0.1190523104653957	0.09051800060266073	0.1525681021719523	0.1479052248632773	0.1996047381602382	0.1701016262489132	0.002446698670588394	0.006697772345271349	0.001279972242168115	0.0001575514419781205	0.1185123313816876	0.07317793671388953	0.06952734558965133	0.09527917902279386	0.06107857999826228	0.08681512149963401	0.04521665784658961	0.0485741415467539	0.00100496664684767	0.04236836299141811	0.091866184733851	0.1051953166133315	0.01781699898623307	0.06118543796788736	0.01837026607056133	0.05716389750768356	0.03911461471848385	0.02014677071837283	0.0238726601053434	0.001394967615449995	0.001000420056949145	0.005984276835949812	0.001001348930273943	0.009679499371198295	0.001262790476438023	0.01327962104199461	0.09320858774547425	0.08113723593560841	0.1623597949618628	0.1484091630370446	0.1413596442454584	0.1815089262618622	0.04177576477378728	0.05321172433278055	0.05261846699743206	0.05988644354579363	0.06035165325106294	0.1118046524706619	0.04860979781404472	0.05389001799616585	0.07426428575053484	0.1163622798661395	0.001018942527528062	0.008301417560443898	0.04952649940625297	0.01325598339239406	0.06024980614343861	0.07335532698580154	0.001043337593067773	0.008512220160711679	0.001006173671718177	0.01929216397172226	0.02385127219955295	0.1411220624559958	0.08468407836382598	0.09931494810089125	0.005545919763548251	6.650529581024105e-06	0.001321001694379067	0.002821823712628458	0.01844075798356645	0.003479820495885279	0.1864566502146335	0.2010128894125312	0.08749908682197537	0.110799763280888	0.01453014686927117	0.009313499063937839	0.009354395501079211	0.04667364477603026	0.001001729217690623	0.02328668750695386	0.001000608658978364	0.02733468688300938	0.001001225428538472	0.01709591149048142	0.004630330847604899	-0.0002353461261986655	-0.01565576860671788	0.005488345200271309	-0.03313866568930286	-0.06318736754403777	-0.01953247079448872	-0.01215040415664884	0.001002712356930041	0.001001556896949703	0.00100175524800541	0.001003735382691101	0.001006102985258745	0.1535245089251812	0.2059199131750626	0.03637565401812154	0.001059243691228931	0.001017758302134673	0.002645874745576794	0.001045701151147774	0.001001011818799467	0.001000469780929899	0.0223903932388145	0.1663427548432482	0.4705907409222651	0.001004515006691974	0.001066117251444545	0.001002545296434121	0.001009171403278937	0.001014622245630837	0.001005258244112963	0.001002731954839539	0.08474840550062766	0.001004509789949772	0.00101670108442869	0.001003364300346461	0.001002947133503216	0.001006608709271255	0.1167952628331665	0.001007752512232313	0.001064888805822765	0.001079804308142036	0.001000791116797078	0.2703405062158306	0.227188020055718	0.04518975473188858	0.001001852679483843	0.1383933981610952	0.1437463401811624	0.1178469158452491	0.1326128458032551	0.1702991348844152	0.00101574480373702	0.001011204022516637	0.1341632362974731	0.1110390770382638	0.0576723452322204	0.03395200688567439	0.001005503087485838	0.07163602553821288	0.001029330771339255	0.001012015827352484	0.02118580614859625	0.005014917468204323	0.001000484749131352	0.001001552395152425	0.001008278726164539	0.1033260937638815	0.1236962693054563	0.1197073848339579	0.06582250018883092	0.05814182635913256	0.06531129405285742	0.05335990801881058	0.1055250549325082	0.001054230358896732	0.03791474672149275	0.05473507307631587	0.001080557714078619	0.001007022242042611	0.01138470178752499	0.08913164224591527	0.003177484793471546	0.00133051921009382	0.001002864038917669	0.1552462026606194	0.05707461642679929	0.001003473419651591	0.03242788265373629	0.001001614798367681	0.001000583982643892	0.001001131272453568	0.006744231393175724	-0.002979935052438844	-0.01600030113232447	0.007437999656567905	-0.03065030000573864	-0.06345300809865016	-0.02077311471990359	-0.01117060952531685	-8.036555313649236	-3.283714784273622	0.05225891987350974	0.03824527205394587	-0.03977985471023724	-0.07591870667391892	-0.01345856208389046	-1.854364858191209	-1.503690419666996	-0.3711498996342376	-0.03804854032092285	-0.005565467895655776	0.009145764550571681	0.0439044160982489	0.08997662306452787	0.04804343977426996	-0.584188905192383	-0.5272207026792425	1.89980281151197	-0.008377580820830115	0.03135912511472757	-0.03237018862988379	-0.01382912178219018	0.01706064254437516	-0.08169079931149313	-0.03189003996838224	-1.436282786964265	-0.1702497099978832	0.001831880266551579	0.01438448074247699	-0.08724886344944495	-0.006192033501182363	0.9939091410941945	0.04214224079159105	-0.1738552335275171	-0.1241279584735056	0.02157567039180227	3.738888754864234	-1.937871219066993	0.3536530074467839	-0.1353929507705177	-0.2977782658954304	-0.2806502503707377	-0.1564676166901358	-1.30985044339376	-1.601691627524772	-0.07499873682077708	0.0136294862732613	0.533344113207354	1.961927504134054	-1.167313549034696	-0.6439499265367827	0.01501110284716785	-1.245441342952302	-0.5767401131954762	-0.5686556460479939	-0.2505191327253647	-0.05631980373712194	0.03518629841993964	0.06101228056568433	-0.0289308642949561	0.3553245049438261	-1.767538814346849	-1.34809741208122	1.496008196246278	0.1601450708884724	0.427149206191603	0.5547773633024471	1.412447530503214	0.1108567412706212	-0.3231864992852823	-0.3724148921839871	0.0606033596567553	0.002282624027101222	0.2263790260521585	0.1991242093787855	0.002684697215033434	0.005291966128532362	-0.05884577079626077	-1.406742159001941	-2.579399834985394	-0.3365394137845892	1.737234519336051	0.1666735740675254	0.1956229635594893	0.1082169139282923	-1.491869555094568e-13	3.949814746890311e-14
0.14	0.003961885135812472	-0.05996772432226526	0.06839528136085365	0.3989920362772153	0.9198417808571573	0.004177318497043916	-0.04342781666059501	-0.1111825551657822	-0.03691999487703878	0.3116818345112584	0.08002432324272109	-0.105447717145565	0.005018439858384285	0.08453639197874932	-0.0932611597026432	0.9502733644798954	0.2524359191188551	-0.9502733644798925	-0.2524359191188618	-0.3479222459374894	-0.06275345419472969	0.02038493318930997	-0.02405207168865784	-0.1275808782925183	-0.05515008445740516	-0.2484407476561369	0.02996533407202505	0.5245876905782138	0.8014344820557737	0.1178022071762251	0.01794339224385428	0.4614920892919598	0.05798307055329401	0.1752960376841513	-0.2677111586108989	0.1526211877392322	1.4200781278439	0.2308021433917158	0.04670439907055701	3.47876223053359	-0.08303029822793895	1.702941912434628	-1.923642497161566	0.3779012682735643	-0.6045813601470733	-0.08277533259488605	0.390179149769683	-0.4210792626458754	5.065428744897668	-0.07649325612529408	-5.065428744897668	0.07649325612529492	1.061597295550297	-0.2981572917118792	-0.09627650463914796	-1.340916380036549	0.4438595878463658	0.0180039303830049	1.276091024227953	1.398760527919716	0.4582175973336414	-1.893057251073714	3.701387673394042	0.1545109771708733	-4.931650564671298	-0.1772256041521655	0.001059417112392916	0.01090002523023738	0.001029069173187323	0.01163905861077663	0.001719600250420178	0.00380947087688512	0.001536914434726658	0.004372367645187721	0.001009881872085466	0.04034038371015702	0.1746070625800313	0.1861715140415221	0.226805676687212	0.2225072394960456	0.03905101111587209	0.03902139642594483	0.001053726512033675	0.03319481855794103	0.001022171984865304	0.0171106981364296	0.003075773352559773	0.06277054179881514	0.001047122963112637	0.05880561523900883	0.001001355079699917	0.02343061329113305	0.001000858017644321	0.009530151047405623	0.02729471937127489	0.02795761716580215	0.1679270409041875	0.1693201901175572	0.4221014792688008	0.4291330285453248	0.001063059078117566	0.01843721194052379	0.001058903955214603	0.01222931100179261	0.001006049709669186	0.009303439702783058	0.00108810348107106	0.003748518337035131	0.001043956946192706	0.007860228661258718	0.00145011566274759	0.03694749978891789	0.00122041627152143	0.00749284056208904	0.1003617327314649	0.09402801325221102	0.001014301924912064	0.0276300497125423	0.001032328888773838	0.01109469992848175	0.001003614244706735	0.01459652543290482	0.001120237405773042	0.003858985231929239	0.001006380754543584	0.01854668121926846	0.1066584139698104	0.1364275612078073	0.001008423551619798	0.03681943947212286	0.002935963693627569	0.004713376130291927	0.00213231286678249	0.008487264467360174	0.001000768192688912	0.005132257687017494	0.2294096359321507	0.2382760965623564	0.2577740499584631	0.2440948178414735	0.04264580941239159	0.0418137167454608	0.001009298536543431	0.03362573942585625	0.1392710403781371	0.123290226748462	0.1444243372204568	0.1291106229558701	0.118011678959586	0.08849632165373537	0.1436910521163317	0.1361140447759098	0.1867083233908261	0.1553333263639328	0.001763300779402486	0.006074738809608599	0.001152922221387315	0.0003122931025199939	0.127598379619635	0.07971013307152978	0.09126874693857295	0.1110191859187247	0.06222277050711134	0.08074708357420879	0.03860494719233439	0.04229725295352926	0.001005400403704302	0.04244512708940244	0.08172621880591539	0.09444684284140351	0.009890096632425896	0.05709140250310715	0.01017349271575495	0.05319669895414339	0.03170353322710292	0.0181167924315411	0.01549512632449945	0.0009097046964719264	0.001000464847016146	0.006303982974542926	0.001001489650248966	0.01036446756249326	0.001141026746101562	0.01362886171864755	0.09898884954100635	0.08514231110980743	0.1446228489671442	0.132088781750915	0.1310692930145427	0.1688939091856798	0.05735336161700438	0.06898004900054128	0.05644770986196444	0.06186133966405497	0.06542151587630494	0.1144915909940769	0.05050108831365892	0.05618592490864426	0.1037320610282516	0.1373237701176247	0.001048761961464874	0.009413408629910218	0.04329716006418318	0.0104739530676592	0.05725727804270945	0.06982969148324646	0.001071091221269455	0.009184169002031325	0.001006878793480467	0.01928004344079306	0.01598997458376289	0.1430927031184457	0.087034324197355	0.1013543022813404	0.003819140742942735	1.454734368370629e-05	0.001413190022404308	0.002940677497319947	0.01020646761602371	0.002988533040465497	0.1707937285808325	0.1865462353946622	0.07757230699979817	0.09660504996344761	0.008116642253142686	0.007683812831666354	0.02855816946575063	0.06813473783298331	0.001001666820674542	0.02491204083899706	0.001000595752183807	0.02923337155130526	0.001001171295883857	0.01814434276429385	0.006859950581612049	-0.002903762624983769	-0.01597717200189969	0.007246002709361233	-0.03116563180476228	-0.06319568619100302	-0.02076020712186973	-0.01110137091053392	0.001002606331002289	0.001001519163342502	0.001001448890006738	0.001003270421173584	0.001006519758604384	0.1400416053605242	0.1932205021047967	0.02964646246245424	0.001086719228167042	0.001014988345263469	0.003636434289213431	0.001071767714956439	0.001001183128367594	0.001000554841378841	0.01708796844256302	0.1582887315621966	0.4836197326954128	0.001004374220095671	0.001096539865909588	0.001003133131007212	0.001009924943562689	0.001016072420400582	0.001005015741666651	0.001002837436234594	0.070168816718251	0.001005197488636536	0.001016157595144849	0.001003646436701215	0.001002752960648342	0.001006125205878018	0.1250020647028384	0.001007892541621942	0.001014482151918019	0.001037595173112453	0.001000882590596764	0.3038523120743175	0.2094492248880475	0.05552679329879909	0.001001818274650181	0.1347155287297687	0.1397957297862445	0.1153850206032658	0.1274532818070456	0.1602163494101108	0.001026208158157954	0.001018295663214524	0.1466916110360429	0.1284602463936516	0.0683561769114306	0.02792053285352148	0.00100613182621325	0.06477115468871406	0.001048743473007346	0.001012834433314377	0.02415760096884258	0.006714190541146653	0.001000533733778065	0.001001705921935694	0.00100981200641079	0.1100848449825913	0.1106347842836642	0.111736256182138	0.08513385099761644	0.06369976646591217	0.07709733240003999	0.05251596363326681	0.1746682799551567	0.001100186967748551	0.03381453607580694	0.05241553540256252	0.001115832835071211	0.001008084569610095	0.003723580456016709	0.09114352530011145	0.00103013984303675	0.001643564276859754	0.001001911315453665	0.1361987705838399	0.06988768071285496	0.001003371694804695	0.06366402060765974	0.001001588203114003	0.001000580210518092	0.001001099443390815	0.009147429909837449	-0.005534092910041364	-0.01628701083186915	0.008907661744847929	-0.02945026381973342	-0.06307534388414478	-0.02198148965023391	-0.01001771835702762	-7.914508845712636	-3.46625549655559	-0.04393546864832289	0.03498659823048551	-0.05809614858966231	-0.004438268440247799	0.0275119526021323	-1.619236144084928	-1.350578548927068	-0.4607861306117739	-0.0145929668185194	-0.00189633682355757	0.03901790611578467	0.0415471480630061	0.1083010070981932	0.05665920601430358	-0.5362074216592191	-0.7482775263948435	1.266823511060179	-0.02208639108612734	0.04310074200272827	-0.0004173609120943479	-0.03452177484236208	-0.01448010003624313	0.1585498639879561	0.02588937091116231	-1.346099516999534	-0.1961730916388491	0.02339069571559204	0.01508788679760366	0.0003837907505486464	0.00131755427145234	0.7590370386477195	0.04406690075206239	-0.06992679348554504	-0.06712674848443585	0.01603496456825346	3.491555500012918	-1.766771490782131	0.5423424598458774	-0.1176837315049414	-0.4231479220690076	-0.4246030271207157	-0.2493544739422223	-1.060978848541033	-1.314014379206261	-0.06404494014408327	0.01661783231476665	0.7674805678723591	1.143994585491026	-0.1402935134308713	-0.6183455233070405	-0.0003650816678558997	-0.941945260471058	-0.252080063727251	-0.1919916344590634	-0.03494744066704548	-0.02965739416432608	0.02539418427270705	0.08142289044889862	0.1546275626655614	0.4402005522750136	-1.499235924615714	-1.164212311711807	1.638161978645829	0.2156861177605009	-0.1766611019271881	-0.1129804822936399	2.044719867653933	0.1119354269749748	-0.2321186846553964	-0.3422847976689886	0.08273427838016348	-0.008423781146409903	0.1726930844655485	0.2089793210385704	-0.003074646249990544	0.01590267635913217	-0.04068128725594064	-1.513383278146319	-0.4565727341202587	-0.04523189876578268	2.410052435621616	0.1587436151419312	0.1843078413551609	0.1019733762916716	-2.402129496300893e-13	4.640958890490881e-14
0.15	0.005359919319212283	-0.06221389469848222	0.07046298398843341	0.413062143478476	0.9221472242537703	0.004571103590255774	-0.008380931160581959	-0.1109350882938218	-0.02033263017595148	0.2921249017701741	0.08323967842252611	-0.1117222548524072	0.00435610570271835	0.08781815591950361	-0.09788639600159563	0.9973475752504879	0.2501147923897901	-0.9973475752504811	-0.2501147923898117	-0.3370764746166757	-0.06571485918427765	0.01941716897443704	-0.0375237785744462	-0.1231141254927072	-0.0549677469656541	-0.2325245708310039	0.04347182147355633	0.529905634984279	0.7825274196737847	0.1426676989800496	0.01958278642866919	0.414260672035363	0.05604289980037575	0.1043627959314927	-0.1824925999782925	0.2525287258206408	1.394526256833278	0.2298295052749517	0.03288660978652849	3.526584876691106	0.1259096126727711	1.600529853210316	-1.985630292616275	0.2694533180091044	-0.6444490757951002	-0.04970318172043061	0.2676846715041263	-0.4961604527410131	4.349476238555745	-0.3837125823547377	-4.349476238555763	0.3837125823547469	1.107701418545625	-0.2941621848110047	-0.09670085271711742	-1.356180745753541	0.4486096865507146	0.01801253621740833	1.910813830696083	1.300860575947061	0.601526603366019	-1.880236168026314	1.369635679890185	0.1724629585795136	-4.505846834905749	-0.2102978800570426	0.001031598586736629	0.0111771651869379	0.001015590739582487	0.01209275968104665	0.001368024208678396	0.003594271714714129	0.001275545493270407	0.004105304877332505	0.001008326021985981	0.0405570793754375	0.1599140936590219	0.1713432329153155	0.2127885766921573	0.2099483408105106	0.03308635965453503	0.03421773641070755	0.00108175905501536	0.03311176035645134	0.001018631569643707	0.01706918952157038	0.003100506891874448	0.0629817427071948	0.001059766141666236	0.05918268192631482	0.001001309792132438	0.02451582398167226	0.001000733248282003	0.01007903000750199	0.020454710477431	0.02244648370579719	0.1609259865672651	0.1604734048178959	0.4419658304957081	0.4395388124131368	0.001034378905170368	0.01839972162938315	0.003163506652169082	0.01463920796876441	0.001004817714568795	0.009161982534548441	0.001049906987702048	0.003582902722997789	0.001030098139200176	0.007951846767672271	0.001232174097094227	0.03729644307375721	0.001113910930132256	0.007530204586506693	0.08592139314366842	0.08191216642414456	0.001009721804399034	0.02557589280717492	0.001024152359131793	0.01128745467731746	0.001003708030590575	0.01476877849029798	0.001062653015690447	0.003364184765721836	0.001012346132624708	0.01853329057961674	0.1148557041785379	0.1428503238399468	0.001008200718433761	0.03728357132224645	0.001996179866226367	0.004042638217193755	0.001593731908560102	0.007937699278045432	0.001000859933618044	0.005293562453631892	0.2608360703158715	0.2720588258582941	0.23771080611487	0.2274620187166982	0.04800389566728697	0.04672137221213847	0.001005628900805345	0.03226484856426402	0.1358524146824285	0.1183557565103178	0.1408362625790793	0.1240670620692487	0.1155645807782652	0.08542487686410515	0.1363529180182855	0.1267128392976355	0.1753901738891081	0.1433737800894939	0.001997635487968194	0.006144745477952024	0.001258387356598868	0.0005224844988805198	0.1371724439618648	0.08785002333256312	0.1040554868733967	0.116681426735726	0.06442451672225298	0.07940973602396151	0.03195430328161256	0.03611828295755069	0.001006071734581014	0.04240291915997006	0.07286165688654565	0.08571968231689375	0.005612744817682397	0.05540599816121209	0.005745321962065132	0.05160713665435503	0.02879380777464649	0.01893814193303125	0.01141062273782839	0.001010088045828286	0.001000517057231486	0.006622422115720045	0.001001596031500484	0.01108891993916541	0.001076067260946411	0.01409918446764277	0.1045830222583302	0.08960108499931244	0.129011379367816	0.1182404120836237	0.121321125319618	0.1572752007119237	0.07117255605468324	0.08268962695061773	0.05974668766346111	0.06339193539914595	0.06571556915397044	0.1092467196602408	0.04800353598304815	0.05258543807907349	0.1308162613067667	0.1424149897871551	0.00108397131155863	0.01055177800149487	0.03791334255573491	0.008304700870516187	0.05449577455794814	0.06661241948574056	0.004175385229578762	0.0131691379107684	0.001010111519695354	0.01927246532092123	0.0097645518808195	0.1444846293538503	0.08855297160693928	0.1029672159780222	0.003040979296970797	8.345863911323399e-05	0.004987533119931984	0.005384573049193349	0.005757659637037134	0.002925420483959153	0.1533245815288279	0.1706857154577541	0.07575766786741728	0.09322442128646133	0.004667941848320331	0.007571392059442991	0.04839347041081871	0.08980764828766789	0.001001647196650573	0.02639547016258333	0.001000596939867143	0.03095250966406285	0.001001147032925134	0.01908528154231633	0.009431695470887732	-0.005461948341867511	-0.0161139053678828	0.008932472525318039	-0.02954194822243309	-0.06230872502180088	-0.02154713452829011	-0.00992445610047844	0.001002675256304861	0.001001600059670924	0.001001301230255153	0.001002980936356893	0.001006865142784988	0.1329066027779083	0.1836161577256464	0.02306211384590802	0.001131431103621704	0.001014912236435217	0.002694478456061738	0.001073905600290364	0.001001329955146511	0.00100064449347158	0.009049595617728459	0.1422124589820811	0.4875435111961937	0.001004655850400426	0.008974449485163894	0.001003876109931665	0.001010334065629778	0.001015336433476488	0.001005108300807204	0.001003140780752068	0.06250569813815747	0.001004750244510132	0.001015206492193709	0.001003940322562405	0.001002665269477689	0.00102907034816209	0.1279133370766461	0.001008033352037477	0.001010915280240774	0.001026074655495492	0.001001017012623317	0.3301691929222997	0.1933319087070148	0.05351544613878447	0.001001802871151188	0.1271297377551183	0.1314377357485191	0.1090818462789809	0.1231479333395297	0.1536227261131932	0.003271044693340288	0.001664292178625956	0.1557260099002283	0.1157503663979572	0.06623209294120118	0.02098151563897279	0.001007310624706921	0.0580519798407008	0.001040197790556088	0.00101099664421001	0.02653476095046368	0.00716823969160619	0.001000603251376648	0.001001707430753434	0.00100727465969339	0.1144337362437769	0.1006749627143011	0.1026322811082588	0.09178014705056324	0.06401392795589347	0.05654409910233518	0.03846495314370572	0.1653906712189803	0.001137910784579266	0.0295434772732533	0.04989993926711684	0.01276867757423869	0.001018037174905189	0.00237413173652229	0.09014303348613223	0.003231957991712713	0.01474711404754213	0.001001513675991362	0.1160512911583728	0.07636211970160757	0.001003216219042363	0.07863541343503803	0.001001659409143811	0.001000613376005698	0.001001140684603893	0.01223085280900379	-0.007962418404212385	-0.01611215436267692	0.01063879096565089	-0.02799161216226355	-0.06080846876272394	-0.02198657783715571	-0.008672931485183534	-7.716473317747862	-3.803810749902376	0.06482954222019682	0.05188619718938485	-0.0005013670951509032	-0.03581562877907526	0.02279286932525059	-1.348128594970566	-1.16603510002144	-0.4998070133048089	-0.001320518630598836	-0.005461303121700273	0.004989517159107072	0.03440960080228445	0.1108441503444021	0.05472592363102408	-0.5670169712859794	-1.013755925012388	0.82175021599219	0.006974457865794963	0.4119214064678293	-0.01939160849294305	-0.006232166838602221	0.02136254630448732	-0.02791119361194414	-0.007683761427270761	-1.08682382657049	-0.2117607024432146	0.01876540274576767	0.01873472362582107	-0.07241779568008277	-0.002059955364375121	0.5260267802116525	0.04831190397148726	-0.05845276495610051	-0.04321113557878391	0.01581649134121304	3.25988214439013	-1.571278804135293	0.4198667563661164	-0.14491372018035	-0.5609408489536934	-0.5812325457142365	-0.3630944084392484	-0.8347046360810287	-1.082604496922717	0.06118718985404713	0.02519211661039045	0.8638489956199475	0.02418863992578602	-0.1624647459465793	-0.6203364729901522	-0.008215999540434053	-0.8080416849466859	-0.09286248237689064	-0.1130162767298668	0.183707204859568	0.03797345607759079	0.03517841032711358	0.06888487225109048	-0.005521013084345276	0.4521522501757645	-1.293066387228332	-1.15592168477114	1.12782557897423	0.09251759320762565	-0.8982139634505535	-0.5958074305125349	-0.7833547234139678	0.1161769848128906	-0.1974544609969435	-0.3067525228337055	0.6725384102696005	0.003295355832346398	0.1047924637002738	0.1177363265584546	0.01426195506756004	0.4436546889730101	0.01802322802842166	-1.661540427228709	-0.2456042814042041	0.01083144084307377	1.942501093570474	0.1383716513602862	0.1599393688621511	0.08677182428333502	-1.67225887669613e-13	4.843014434262486e-14
0.16	0.00605018099274587	-0.06363696998921202	0.0732780436380339	0.426894220302205	0.9244292303493209	0.00485173049762228	0.02702328101766675	-0.1087966441113591	-0.005189421304239635	0.2720115038271519	0.08549906060889756	-0.1182191565529703	0.004024142560231779	0.08992030607147788	-0.1030282178693247	1.037264145837665	0.2448420576185426	-1.037264145837664	-0.2448420576185421	-0.3257653285679221	-0.06863746746322048	0.01846242584732985	-0.05123080157637364	-0.118626310272769	-0.05479885436803104	-0.2101510812442894	0.05594901806213991	0.536541329035258	0.7639921398412137	0.1471534206244514	0.02137455339081766	0.3715508736286435	0.05378732627965947	0.03374153571051667	-0.1030921415103441	0.3020925921432937	1.372472052337543	0.226114683162225	0.02407276190148672	3.550227566181626	0.2951651638626076	1.414110746564638	-2.034935537559019	0.1867066695760008	-0.649054158893498	-0.01670112996994024	0.1542563920350192	-0.5243963763986612	3.633900708214585	-0.6668148645615766	-3.633900708214585	0.6668148645615772	1.154672241138348	-0.2903979495908771	-0.09367228708600335	-1.387979603264619	0.4480720718717078	0.01531495155735001	2.567553576543291	1.192902365326008	0.7217675263163242	-1.818700741190147	-0.3745663584884794	0.1849855326112196	-4.027326794696587	-0.240306157712364	0.001017728840583637	0.01150593771799319	0.001008894948152201	0.01259943418162125	0.001191930845015987	0.003488289869311181	0.001144604934997096	0.003919228197058933	0.001007721256766329	0.04093555487490242	0.1479507405181162	0.1591747718658184	0.2002137486130852	0.1990898592587871	0.02676412487411104	0.02902803334334523	0.001118132276837678	0.03318237128207734	0.00101682413732834	0.01702035373483369	0.002643355264741297	0.06290567697388036	0.001067154312867723	0.05950467548304793	0.001001360610631881	0.02568955668464226	0.001000715744357866	0.01065685627252177	0.0129446176313144	0.01659732372107441	0.1502850268038118	0.1491915437878082	0.456664185154232	0.4457163719349297	0.001020184775405724	0.01842442367758496	0.008118385567882642	0.01992859423279696	0.001004573700391262	0.009085256817784066	0.001031018997680813	0.003471258621605557	0.001022803409660373	0.008058656085145638	0.001123180923152167	0.03760627618742376	0.001060807457642596	0.007553821425544443	0.07413457415778686	0.07209645716167645	0.001007209108600877	0.02345278740354208	0.001019590117104071	0.01154211095842595	0.001003901916659676	0.01495865988341181	0.001033822931115149	0.002949151086161136	0.001026805335504654	0.01854419667923262	0.1207787298363238	0.1469583226606965	0.001008159797749765	0.03777672624548745	0.001522443742166297	0.003659681314956071	0.001318052642022478	0.007614544831852758	0.001000973025941148	0.005440397565473249	0.2896220242418913	0.3033715751544881	0.218701759865872	0.2124394323595271	0.0499361777288562	0.04982461433032172	0.001003787275313358	0.03091907943512142	0.1307293075982	0.1121275153015066	0.1353098295639632	0.1175435041313737	0.1115044490121612	0.08127123499582734	0.1301753043417697	0.1191111042748181	0.1657559378903984	0.1335870440006484	0.003234184472303689	0.00696130092702393	0.001633974685983857	0.0008115688279112869	0.1464142374459625	0.09705414320962293	0.1058909216421933	0.1122176599575898	0.06468458468285535	0.07679201366872893	0.0250873849380895	0.02983276355255324	0.00100699693544158	0.04227801719271316	0.06482878856019665	0.07819491233215271	0.003423474715078022	0.05507691930106787	0.003480756615509607	0.05119446439541524	0.02838225955501682	0.02148073380662131	0.009526332247267977	0.0014339616588481	0.001000577925528229	0.006945246508274825	0.001001649949798614	0.01185051075483786	0.001042323496033975	0.01461928145364802	0.1096112543724005	0.09419731660428976	0.1154063301755894	0.1057748864386737	0.1117113293384013	0.145847629455565	0.08155497905762013	0.09201799993209177	0.06168592727230892	0.06375338280693073	0.05662039623802324	0.09600929575279719	0.040141457526258	0.04449596536053615	0.1423078607304976	0.1265190998559667	0.001120435853710382	0.01174571907513761	0.03300219767122053	0.006610409723255163	0.05183377640421439	0.06358298260643987	0.0114744588026842	0.0218005153449734	0.001016705790916285	0.01927369450740877	0.005876987031527637	0.1451705584142388	0.08898310477601212	0.1037916869776219	0.003745419832552102	0.0002478874395100289	0.01322172369938368	0.01122933637579417	0.003483065997649119	0.003148286642370189	0.134400710418418	0.1532590324902424	0.07757438597670342	0.09117193873283477	0.002913622483338193	0.00766211557888547	0.06538701442974459	0.1073441884693749	0.001001673010762983	0.027688061901843	0.00100061412462449	0.03244055068186259	0.001001155538752765	0.01989092814935041	0.01234455903342399	-0.007933560576942949	-0.01604291217708241	0.01064871527783889	-0.0280282859233434	-0.06050182121778643	-0.02181283578837828	-0.008635626582563815	0.001002744181610434	0.001001680956002769	0.001001153570505407	0.001002691451542381	0.001007210526961541	0.1257716001952922	0.174011813346496	0.0164777652293634	0.001176142979075736	0.001014836127602166	0.001752522622912046	0.001076043485623707	0.001001476781925947	0.001000734145567105	0.001011222792897121	0.1261361864019642	0.4914672896969737	0.001004937480706306	0.01685235910442092	0.001004619088851281	0.00101074318769806	0.00101460044655379	0.001005200859948338	0.001003444125268955	0.05484257955806354	0.001004303000384942	0.001014255389240268	0.001004234208419861	0.001002577578313477	0.001052015490442909	0.1308246094504537	0.001008174162447098	0.001007348408561604	0.001014554137873926	0.001001151434649843	0.3564860737702823	0.177214592525982	0.05150409897877124	0.001001787467657049	0.1195439467804682	0.1230797417107942	0.1027786719546962	0.118842584872013	0.1470291028162753	0.005515881228520837	0.002310288694041218	0.1647604087644137	0.1030404864022623	0.06410800897097287	0.01404249842441504	0.001008489423194675	0.05133280499268749	0.001031652108111138	0.001009158855104554	0.02891192093208459	0.007622288842065541	0.001000672768979209	0.001001708939572698	0.001004737312976035	0.1187826275049625	0.09071514114493721	0.09352830603438136	0.0984264431035092	0.06432808944587413	0.03599086580463131	0.02441394265414419	0.1561130624828021	0.001175634601415352	0.02527241847070036	0.04738434313167261	0.02442152231340647	0.001027989780204856	0.001024683017028373	0.08914254167215394	0.005433776140389696	0.02785066381822418	0.001001116036528845	0.09590381173290587	0.08283655869036133	0.00100306074329132	0.09360680626241838	0.001001730615174392	0.00100064654149246	0.001001181925816843	0.01531427570817013	-0.01039074389838346	-0.0159372978934847	0.01236992018645386	-0.02653296050479366	-0.05854159364130317	-0.02199166602407759	-0.007328144613339391	-7.441808499433135	-4.240769535302418	-0.03360895390697731	0.0455812842640477	-0.03625268530116382	0.01175894912002706	0.05986791951852059	-1.087272128741773	-1.01049512216476	-0.5379947409442435	0.0161408585814944	-0.003361771167882518	-0.01843542223381917	0.03053252193822974	0.1260054095758106	0.06244866699579488	-0.6038127266153356	-1.235292672482328	0.4211786418506127	-0.009647919258791049	0.6189986014312122	0.01252892937932567	-0.02372747242901768	-0.01144185801483481	0.1507278300080593	0.02313993382956279	-0.8860720038786384	-0.2099627912862842	0.03577100228498604	0.01861355384814209	0.0163371482401764	0.006176905175421081	0.2960842763711046	0.04987151536834673	-0.01237059129268847	-0.02184459985481612	0.0131410336025763	2.997559500063894	-1.444728937262547	0.1814597901449	-0.1146593849944319	-0.6819021162042018	-0.7206024373717518	-0.4657938896746846	-0.7010847574642862	-0.8794523420921332	0.0852648159521278	0.03239641886365543	0.9803264910749263	-0.8812069335392427	-0.3963684744279849	-0.6396554050283288	-0.01690388917802263	-0.7014671525174122	0.01918503262042405	0.04338637375533361	0.309301033753923	0.03504065856730858	0.02627123453791223	0.08885057824917533	0.1645824101687379	0.4676920953662985	-1.222667120145145	-1.125984868237939	0.7619209849229659	-0.01814354772877294	-1.775171616656794	-1.010777660093456	-2.152702052495901	0.1230497673387571	-0.137126474677627	-0.3047177740379644	1.012015983423005	-0.006662322199242325	0.03149364947031272	0.05129078161124762	0.01602885472789067	0.696076231291896	0.01651445571332947	-1.82661588426793	-0.19094350944681	-0.004603040444913741	1.582778381012676	0.1205760982711676	0.1380884223636987	0.07491494209224096	-2.86336032766942e-14	4.849434538102507e-14
0.17	0.005994388504546282	-0.06426504191101819	0.07630520428404014	0.4405198156891387	0.9266547554851348	0.005072639619314483	0.0626098042861198	-0.1051443401121932	0.007795940921150525	0.2515534852408267	0.08702748304566826	-0.1245043364887659	0.004053071475500786	0.0908940829324872	-0.1081870492471868	1.070012117707824	0.2369546303352208	-1.070012117707815	-0.236954630335243	-0.3139798352750539	-0.07151664652743571	0.01755193845214459	-0.06531996183431917	-0.1141765659868329	-0.05465353175842546	-0.1818877975931089	0.06731444413977508	0.5442716525767811	0.7462698612665546	0.1386370723800182	0.02317642790855799	0.332842098182784	0.05133428730080818	-0.04311423268681988	-0.02100001792445841	0.2943437296680327	1.35299979855753	0.2185602818526969	0.02082013592931636	3.561712403039353	0.432576434327006	1.17652426680513	-2.05520922206545	0.1196002692194986	-0.5982543042023888	0.01953539003837494	0.03975195695699479	-0.4984203668274683	2.914549345659305	-0.9036647198639359	-2.914549345659315	0.9036647198639459	1.203480640145216	-0.285342022577802	-0.08838869279687685	-1.42867176206268	0.4414250199682902	0.01432034466282056	3.044800239507713	1.080791266398308	0.8209309240079695	-1.724813313145614	-1.22601707258361	0.1717541753440494	-3.703545637131529	-0.2500292030428586	0.00101048730385368	0.01185310435949621	0.001005431656989544	0.01313846976048078	0.001098451910921266	0.003433012581175682	0.00107504537703432	0.00382131831265343	0.00100760462842162	0.04145882283643519	0.1385225784359042	0.1494736204708323	0.189236678133557	0.1896965556128961	0.02087946885615439	0.0241258189734456	0.003532627490542777	0.03554383358826339	0.001015895129877547	0.01697589524015461	0.00219412367670116	0.06278574394376903	0.001068377705693121	0.05978554792329031	0.001001460050131081	0.02695255083664668	0.001000744995227272	0.01127107846346749	0.00719912480807852	0.01213153932108852	0.1362679123549572	0.1358756628267236	0.4665128824039133	0.4479321361743319	0.001012851125623558	0.01848968493992243	0.01659880913595589	0.02865055913094824	0.001005017807560247	0.009103730234887055	0.001021055607945388	0.003420900475950195	0.00101882801262362	0.008168581410608635	0.001066374119060206	0.03804541873896745	0.001032902821133384	0.007626015233247011	0.0643990701887745	0.06396428015560646	0.001005650851630492	0.02140788596049836	0.001017640953701124	0.01185252394817771	0.001004209877972672	0.01516184477949327	0.001018524073200352	0.002656703664551389	0.001050416887062989	0.01858197396652951	0.1253283511077388	0.1491513310538973	0.001008250975675521	0.03829072629885663	0.001270225216415202	0.003456569171087464	0.00116954633137635	0.00741118899217526	0.001001098142294503	0.005572076690603524	0.3161499988371816	0.3319031186928325	0.2010134774228605	0.1985717582248145	0.04984043482535676	0.05081568500645094	0.001002782743375163	0.02968827287457459	0.1241957075035729	0.1049765847036041	0.1282079380089057	0.1099481527251495	0.1060858518966726	0.07631335999628847	0.125152203183141	0.1128691363054276	0.1573572614583184	0.1253714507816739	0.006113660759387767	0.008956847044066686	0.004143805141442141	0.001664144287661563	0.1547321394163301	0.1071781746733948	0.1041763441109916	0.1027423118438367	0.06661510431720505	0.07356524402547492	0.01822976878996199	0.02361522202762208	0.001012072818311143	0.04210737580413412	0.05701281164248589	0.07124150203089499	0.002257641174545871	0.05551249746139709	0.002274065792785809	0.05165302308744249	0.02912912909082059	0.02467644551526224	0.009213667760832841	0.001997317498338013	0.00100065053021335	0.00727352657434082	0.001001676346318412	0.0126628712919652	0.001023874215118736	0.01521634943822508	0.1138371122955349	0.09879119430802437	0.1032467946527653	0.09457584964754255	0.1014180574693904	0.1339034854227022	0.09009526004788306	0.09854234241603688	0.06309449846631683	0.06362957621694869	0.0473736924324354	0.08237974845564522	0.03090590902245116	0.03487730663589323	0.1458152325619815	0.1107979604131071	0.001141019570318373	0.01299272318660201	0.02933212295154031	0.005530004019157427	0.04904860610602897	0.06050571774303328	0.02053816414624323	0.03236546832884174	0.001041779360914535	0.01930099341926324	0.003515491856873686	0.1448446318114721	0.08839566580418105	0.1038501193246381	0.005254317057430888	0.0004703395168761505	0.02227291874382725	0.0181348107788524	0.002271328992183056	0.003460472444289198	0.1147383050225686	0.1343892720881318	0.0806165011352425	0.08911389697663358	0.001980116048283868	0.007718326260462707	0.07771155010642607	0.1194344836246689	0.00100173142629765	0.02875506293548226	0.00100064224456112	0.03366347814563906	0.001001186927472249	0.02054368372896964	0.01554965618421476	-0.0102212220615436	-0.01599920235463847	0.01227219057219181	-0.02597466826964986	-0.05767722587479499	-0.02207721644384074	-0.007543797904203798	0.001003125761606616	0.001001951362989018	0.001001084468046208	0.001002570576420918	0.001007714001909845	0.1225127148707328	0.1677590223044924	0.01234382098546068	0.01019081644478169	0.001015006484115392	0.001700078584713294	0.001064242458053844	0.001001636932845352	0.001000810370383528	0.001006474965822267	0.1047661077318497	0.4861353091230671	0.001005456760326194	0.03339828375585639	0.001006208361144681	0.001010637671113511	0.001014766967308114	0.001008956507196145	0.00100420839406907	0.04921466305852807	0.001003797526872427	0.001016760435695457	0.001004780937869179	0.001002621675100976	0.00109443248182727	0.1330459010905472	0.00100849113054643	0.001007335818073305	0.001015106719897815	0.001001293420865196	0.3781545820261334	0.1642907012196684	0.04819403320610287	0.001001694945919814	0.1100851681282704	0.1127462740031997	0.09453230966817204	0.1166767406859931	0.1413170271000971	0.01223253718793306	0.01055487926887762	0.1702011722901751	0.100639788325043	0.0733631437799247	0.00758864682252245	0.001024856448980998	0.04355565675005994	0.001039006511735997	0.001008954154217931	0.03089905513893636	0.009942315944507127	0.001000771199251392	0.00100169948185317	0.001004617175642617	0.1208531703419814	0.08167964567702181	0.08099773512563688	0.1043159354395518	0.06535001307910852	0.03596248470684599	0.01640479560578978	0.1468728866997805	0.001151294404027812	0.02494050604943759	0.04414391825176458	0.03563834710543243	0.001101622211065725	0.001020428819504918	0.08626132274977995	0.008040306661116289	0.03600296472665623	0.001000937640010283	0.07674544073473739	0.08620476774118051	0.00100318102498839	0.09367210580375898	0.001001844338306732	0.001000692631789191	0.001001251462021817	0.01894305771584122	-0.01237326607667241	-0.01600501610111753	0.01381748217513523	-0.02347441682784122	-0.05416113631859727	-0.02241003743511375	-0.006624491858535416	-7.111497557231224	-4.686696188439885	0.06991089100605247	0.05921798184413971	0.01082686990854326	-0.02022532315732276	0.05139649846057712	-0.8564617169921048	-0.8693176360937186	-0.4500406439630317	0.4261929257687566	-0.005055378807005672	-0.006431064278850266	0.02606953012096944	0.1281742259629228	0.0615217514904144	-0.3158388640711145	-1.433820273066897	0.01329143924109349	0.01564564613633682	1.091890629638011	-0.00150129310853058	0.006351935446031705	0.02258933118170616	-0.01284725153174747	-0.001737713334458213	-0.7434794798852495	-0.1977519816234325	0.02965834514187321	0.02144091143187354	-0.04937484970884171	0.003097166920854787	0.1524669642466016	0.05257762659266459	-0.0225253544186222	-0.01783583989439938	0.01293391714258094	2.707741810740632	-1.331056246707683	0.02274717302799972	-0.1228445797150509	-0.7470755392655111	-0.7966842764257498	-0.525556098393246	-0.5545189249817785	-0.7653306093432864	0.2901926805479169	0.1344653376059682	1.044027540706285	-0.952107388975836	-0.227894378015689	-0.6081114221105124	-0.01821569882111035	-0.6906052306996414	0.06683481445365774	0.05843279266347031	0.3260561668219676	0.07273334563044009	0.03613326217648813	0.07868836458351199	0.008503010913876919	0.4504740716592043	-1.034253188719331	-1.262646534263896	0.5431726251079432	-0.01174344673392242	-0.9893439062401432	-0.9046799585654938	-1.091085533587104	0.1264654507607887	-0.08037068179269813	-0.3128664709002542	1.096855919825468	0.008073415641780218	-0.09251593123156698	-0.03593678409645716	0.02696385730155796	0.6883987123982426	0.03965688200537536	-1.934562345141449	-0.2123474314287264	0.01349652496177053	0.8614016728152701	0.09341806233264476	0.1071519271020178	0.05628115412617477	1.228139156588807e-14	4.042852548796701e-14
0.18	0.005223612351874751	-0.06402652584967732	0.07898500208347735	0.4539612717433453	0.9287918347434738	0.005282354686609377	0.0981502353890729	-0.1001994994577684	0.01821231539776406	0.2309364985381291	0.08790351502168318	-0.1299896921557944	0.004355819901164083	0.0907004047466158	-0.1128176345588988	1.09553224634766	0.2269088806661499	-1.09553224634766	-0.2269088806661497	-0.3016746313108283	-0.07434239110129358	0.0166953819744716	-0.07978062309238608	-0.1098068451803094	-0.0545010319887709	-0.15006113473786	0.07757701171401128	0.5528926223558025	0.7295147067902343	0.1246868035290997	0.0247369329854406	0.297697614032846	0.04879219091912502	-0.1092551971832751	0.07022545512022699	0.2326200228292572	1.335644185792096	0.2084255076836558	0.02183395102202494	3.541009133085118	0.5536724949035007	0.9003131968166613	-2.06672916083984	0.05622857741517307	-0.489089305141511	0.03806277209574259	-0.07923461731918363	-0.4187471631669306	2.188332062150137	-1.098479341711079	-2.188332062150137	1.09847934171108	1.258614375409867	-0.2797110515194022	-0.08288610358355789	-1.462279803289152	0.4320673759891008	0.01675038356706395	3.280229417356021	0.9723306646420032	0.899896773815936	-1.625275921522449	-1.461350479784065	0.1367116444111061	-3.314468535512925	-0.2581176382794136	0.001007059115732741	0.01224152771287557	0.00100383613193411	0.01372363682504502	0.001051679004158852	0.003417420111493827	0.001040210194384047	0.00373703379117706	0.001007798206918741	0.04209570135845986	0.1314776110422771	0.1419754661912332	0.1799286876629107	0.1816804659553085	0.01578018059179431	0.01987537024630873	0.009199107351574618	0.04110705625954516	0.001015516085394856	0.01692873713829884	0.001942606434610558	0.06275945807834513	0.001063086338012905	0.06003461736562055	0.001001589860746344	0.02828465730657728	0.00100079774504556	0.01190981090823885	0.004240335745798997	0.009750652225791049	0.1189811762935673	0.1203964032598822	0.4716279355559654	0.4458085453839619	0.001009445767165074	0.01859624608813757	0.02881056068527317	0.041096331854417	0.001006034787795974	0.009201890012805546	0.001016023317257361	0.003452219172267847	0.001016924534532766	0.008293690868377158	0.001039855041251699	0.03835037252277088	0.00101933782580409	0.007658336338008082	0.05636483733330773	0.05716454591298972	0.001004619246428817	0.01952305808505761	0.001017919960425585	0.01220221285193407	0.001004637284451969	0.01537582783253565	0.001010899972877121	0.002470689750604682	0.001083433561383653	0.01864051234079285	0.1289005953624478	0.1502066531851887	0.001008455106905587	0.03882126140316502	0.001144007176359684	0.003323703888245294	0.001095548090994057	0.007277642597939315	0.001001231697820913	0.005693858422597863	0.3405329867429054	0.357506263432029	0.1847931929271014	0.1857733002848307	0.04826995895031435	0.05039941434981923	0.00100223444596554	0.0286353347890442	0.1163974273168157	0.09721017379839976	0.1197116209084029	0.1016454899517921	0.09943000388039376	0.07076461326473202	0.1212692366319435	0.1078765240037049	0.1499351843505088	0.1182471456609659	0.01086705974748592	0.01229211999936975	0.009474626872735847	0.003427808870374219	0.1618381774619072	0.1179256488042634	0.102167987093498	0.09441061818280717	0.07178776949091555	0.07265594763255427	0.01148178001500108	0.01758536466836614	0.001022796926422206	0.04189387701125166	0.04911366326895855	0.06435500125884984	0.001675126985865004	0.05639169989024051	0.001667138775721086	0.05256526880938617	0.03046288064532935	0.02792615432001707	0.01019578784618188	0.002790685297456078	0.001000736054249545	0.007602881421735029	0.001001684806584248	0.01352561475465201	0.001014593233010162	0.01586277815637619	0.1171452645925391	0.1031946105630159	0.09220726974977807	0.08474756365155582	0.09001448163272895	0.1205986468516046	0.0973967902717154	0.1028859546990732	0.0643268192506174	0.06341600034265017	0.04224991709619964	0.0754502963586041	0.02210412084262161	0.02656784871459436	0.1442205216629091	0.102706195233973	0.001139135183743207	0.01427731600601893	0.02722649705049092	0.004974675774326319	0.04604086877159236	0.05728302774316511	0.0304797491677668	0.04365525987049386	0.001091140072714127	0.01935418901840275	0.002318733641467167	0.1434035005655871	0.08681749468611982	0.1031463018577997	0.007302054216015826	0.0007572105163573645	0.03074897329979763	0.02506491188521461	0.001661871020842368	0.003816107829050686	0.09474652869354018	0.1148232626076826	0.08378637418227466	0.08709133831154615	0.001511397314004152	0.007885073041891375	0.08447141705730443	0.1250946423809097	0.001001817509671351	0.02956830222594128	0.001000679354265817	0.034596686358111	0.001001237399650713	0.02102945083774172	0.01903720990625908	-0.01230545734193656	-0.01602977788557906	0.01377839032943048	-0.0232510999337837	-0.0538153892119941	-0.02244425760301903	-0.006710753174881236	0.001003507341605945	0.001002221769979531	0.001001015365589889	0.001002449701301957	0.001008217476853553	0.1192538295461732	0.1615062312624889	0.008209876741562771	0.01920548991048016	0.001015176840626243	0.001647634546514746	0.00105244143048301	0.001001797083765391	0.001000886595201273	0.00100172713874139	0.083396029061732	0.4808033285491611	0.001005976039947081	0.04994420840729354	0.001007797633428587	0.001010532154531073	0.00101493348806229	0.001012712154459109	0.001004972662866619	0.04358674655899255	0.00100329205336079	0.001019265482151652	0.001005327667309501	0.00100266577189539	0.001136849473199249	0.1352671927306403	0.001008808098640259	0.00100732322758351	0.001015659301916549	0.001001435407081516	0.3998230902819843	0.151366809913355	0.0448839674334344	0.001001602424182714	0.1006263894760726	0.1024128062956053	0.08628594738164799	0.1145108964999734	0.1356049513839187	0.01894919314734381	0.0187994698437146	0.1756419358159369	0.09823909024782353	0.08261827858887587	0.001134795220618615	0.001041223474774181	0.03577850850743252	0.001046360915357039	0.001008749453331191	0.0328861893457883	0.0122623430469488	0.00100086962952599	0.001001690024134924	0.001004497038311903	0.1229237131790009	0.07264415020910767	0.06846716421689734	0.1102054277755944	0.06637193671234319	0.03593410360905558	0.008395648557435518	0.137632710916758	0.001126954206642445	0.02460859362817513	0.04090349337185816	0.04685517189745942	0.001175254641929529	0.001016174621981325	0.08338010382740718	0.01064683718184291	0.04415526563508909	0.001000759243493247	0.05758706973656897	0.08957297679199971	0.001003301306686835	0.09373740534510203	0.001001958061439011	0.001000738722085223	0.001001320998226381	0.02257183972351234	-0.01435578825496151	-0.0160727343087504	0.01526504416381656	-0.02041587315088872	-0.04978067899589152	-0.02282840884614997	-0.005920839103731429	-6.746106782977416	-5.034062984823039	-0.02535761165364288	0.05480758138533929	-0.02831572167778882	0.01448402174550057	0.08259003170394673	-0.6466727056628372	-0.7350523245039214	-0.4076416123077921	0.6564929315840222	-0.003901692561327464	0.0002940106873653831	0.02417192234766517	0.1398278731516119	0.06735071775695896	-0.1868332656820533	-1.66796839362877	-0.4466923641084083	-0.001387942120284899	1.363760166506748	0.02846620155679259	-0.00739210415336363	-0.008405031741334237	0.1238900767215669	0.01516539324135711	-0.6195834511861925	-0.177948077764472	0.04362618520204138	0.02077318515811356	0.03762384992842716	0.0103291256090685	0.06854702399052458	0.05317852556164267	0.001678780952714274	-0.007882710743650059	0.01116155496332696	2.411879740233755	-1.230885698317908	-0.100008476411311	-0.07908568996876397	-0.8049981776672553	-0.8620647108004171	-0.5839682360826434	-0.451213623944421	-0.6611947224426482	0.3532101835590085	0.2146142434530629	1.105015024490817	-0.6524760429966342	0.06712617563747025	-0.6021185717880846	-0.02547536997302659	-0.6880852466750913	0.1079098863172735	0.1341237797772797	0.3201004529777584	0.08104305049357638	0.02648619079349903	0.09892716336050288	0.1744545569924281	0.4295998056138948	-0.9485169611143657	-1.398123775896566	0.3257749447398034	-0.03609740462047227	-0.4351525766410989	-0.7489374994309203	-0.6268271997539522	0.130567508877302	-0.03211098283024954	-0.3338028013435684	1.156983694928718	-0.00148298707025277	-0.1915472791374613	-0.1011591811729349	0.0289126391200703	0.701001571940665	0.0252043722689088	-1.965865699936936	-0.1838468912253823	0.01750417949632308	0.2967511011837421	0.06982374962766627	0.08014457210279803	0.04151724792039687	5.837700565883081e-15	2.842087726450491e-14
0.19	0.003889126306369741	-0.06285618650371416	0.080805708736797	0.4672384350671377	0.9308177320051134	0.005518827719794259	0.1332776797973389	-0.09414269297472184	0.02569472755067489	0.210200419305523	0.0881744555180993	-0.1341016011718307	0.004707410209069735	0.08933531287277865	-0.1164021940263758	1.113782550117491	0.2151298601965361	-1.11378255011749	-0.2151298601965606	-0.2887854015960401	-0.07712078493931944	0.01588816526833024	-0.09448887734949366	-0.1055247165117908	-0.05430252592883138	-0.1169699763172564	0.08674133320201736	0.5622313849075209	0.7136837858578385	0.1104672687362741	0.02579887708583726	0.2660373020322451	0.04624774331788375	-0.1564413731658192	0.1631015874813005	0.1262049465543672	1.32003276630725	0.1962420591208748	0.02573649689917926	3.480804956662327	0.6540246170716492	0.5943911279757789	-2.077919116386369	-0.001137799747954811	-0.3244925314089226	0.03074254865429472	-0.1917387951999374	-0.2925712672143136	1.464084736388568	-1.249759976030939	-1.464084736388577	1.24975997603095	1.318672465253213	-0.2768468125895441	-0.07900669022278431	-1.473955781528815	0.4254313786352304	0.02389647484073236	3.313643506148818	0.8631619178449507	0.9687225785085113	-1.550487711042363	-1.352771725135762	0.06999051077574717	-3.011490170345407	-0.2510800655469484	0.001005388860510194	0.01265184588741161	0.001003101902685202	0.01435045269016853	0.001026846027251354	0.003418004486370775	0.00102170041650711	0.00368848650813364	0.001008091127996058	0.04282991846292367	0.1263731265339925	0.1364173446824922	0.1722263649905029	0.1750053174039398	0.01134683091935334	0.01616985318732497	0.01544339681024108	0.04740044624494413	0.00101527983302308	0.01688611642688263	0.001765168509484388	0.0627826449534243	0.001055393873797056	0.06026936185669949	0.001001747863764572	0.02968126563312028	0.001000867061265943	0.01257504694676182	0.002660940101187367	0.008387334932529421	0.09868978853261964	0.1027705626465655	0.4732543665259102	0.4403642423057178	0.001007758038864638	0.01873019855659388	0.0427693810186821	0.05533810789359694	0.001010547892507518	0.009376761816869526	0.001013148746682672	0.003555564612521859	0.001015795035674432	0.008426182609370282	0.001028188110225484	0.0386689066896829	0.001012835775921072	0.007696268762355748	0.04974190404767371	0.05148890771063363	0.001003852658547507	0.01786264326807272	0.001021060244990683	0.01259307361983485	0.001007011326398534	0.01559747414253537	0.001006874262171434	0.002401535635198577	0.00158492784114607	0.01917217468556035	0.1322137750366399	0.1508130785344764	0.001008997662495154	0.03936565273028931	0.0010768419271389	0.003242635739335259	0.001055917817859023	0.007178533633335777	0.001001375634500991	0.005801898185772199	0.3628157886305222	0.3802388887616743	0.1701585413260945	0.1740643212243299	0.04587094116886876	0.04901757109618174	0.001001889179379482	0.02782821760409653	0.1078682179039507	0.08913020130521983	0.1104677309141525	0.09299878088236019	0.09210880280960203	0.06491364727864153	0.1182197416664381	0.1039316210085856	0.1433985912603202	0.1121974380309177	0.01615422300231671	0.01599132938761348	0.01567646058828344	0.005766740937741152	0.1674195937536563	0.1289315130636023	0.1011215710949485	0.08966452069099526	0.07696857653524593	0.07392888002785457	0.006473390797448138	0.01313371499441154	0.001056475899864429	0.0416453898749662	0.04128113195041045	0.05737010850573307	0.001371218784694547	0.05739125109014162	0.001344965564348666	0.05368848099825504	0.0312453027012328	0.03063113440717863	0.01160720511800456	0.003773511951115893	0.00100083570539748	0.00792658857487954	0.001001679400614549	0.01444156330459979	0.001009618618711089	0.01659572390911114	0.1194597951639781	0.1073015417572831	0.08223593002159353	0.07598961525585164	0.07801572741527384	0.1065580470667959	0.1021823315021317	0.1041968232657057	0.06525462052516889	0.06303964576669184	0.037950042933334	0.07165909306053532	0.01579305903089513	0.02056021249501702	0.1377778169032028	0.09747391311496317	0.001122285143433829	0.01557951032072113	0.0260150732215018	0.004749703841582425	0.04299905091408608	0.05407104565730999	0.03877364254790115	0.05278819453209001	0.001465043702769563	0.01972629463237217	0.001681320102611584	0.1408476607389683	0.08435041866349749	0.1017346408806837	0.009767638672856616	0.00112888919190592	0.03844389970079618	0.03184642480185793	0.001338210281214828	0.004142174417917849	0.07524148855248362	0.09538464687766772	0.08644770613403038	0.08548325598563511	0.001262645859877136	0.008076601574237783	0.0856630932689465	0.1249807660129697	0.001001927482771768	0.0301117537729089	0.001000723819643672	0.03522845376934389	0.00100130411501907	0.02134138545083819	0.0222240701016868	-0.01410856003228083	-0.01602972491244588	0.01543236492741359	-0.01974668559673257	-0.04917714357859507	-0.02269150913620285	-0.006735332882667554	0.001003771888006551	0.00100243598205436	0.001000985599104465	0.001002423692631165	0.001008546978346846	0.1183359997832279	0.1579825534308949	0.00508424615519393	0.02475313356665103	0.001014913185039306	0.001522637142362246	0.001043110375427651	0.001002009768994587	0.001000983701269612	0.001001323566676774	0.0578783461495531	0.4734567061978497	0.001006023268022866	0.06692889734188211	0.00102154544110559	0.001009839817736787	0.001014353920746791	0.001018864990833832	0.001006996395377841	0.03983431539166799	0.001002854223068078	0.001028612035574727	0.001012996816019944	0.001002700722789222	0.002928821446507595	0.1388166746841797	0.00101020038117395	0.001006570021642826	0.001013821842350836	0.001001601587332204	0.4165452733871369	0.1415542508372197	0.0413191515703728	0.001001468483513715	0.09126362017632129	0.09247928658477136	0.07827163140221402	0.1131174522929594	0.1312673216729781	0.02441634390330915	0.02545915946129816	0.1769403637340444	0.1008835826659374	0.08470116848192979	0.001069384726117857	0.001134093284108521	0.02846393234875935	0.001061024014854523	0.001009257368104362	0.03151421533975811	0.01386448636510729	0.001000998448238823	0.001001660026625499	0.001004394474775264	0.122738668905584	0.06535671023314202	0.05623569651367035	0.1076545119604142	0.06649238608663795	0.03020908159209679	0.009106592829951295	0.1194519947481494	0.00108594706088175	0.02466168414900921	0.03800256418294425	0.04976806254597588	0.002429383839289352	0.001014710184502721	0.07899426804883018	0.01389471427403862	0.0501886962131816	0.001000696907015068	0.04150317465151726	0.09041438809550151	0.001003455911636359	0.08163495284002609	0.001002112887012065	0.001000796635897905	0.00100141800132899	0.02513271459965398	-0.01571388014448058	-0.0159952644222691	0.01722019613627464	-0.01570692121635628	-0.04405606961135904	-0.0228292409014291	-0.007411507613602806	-6.366293480363237	-5.261369271422342	0.07499887843654363	0.06756190719206259	0.01468303151079356	-0.01466194106322268	0.07047034527435772	-0.4714554686072382	-0.6027250586969953	-0.3397525340984577	0.6066266933956418	-0.004443317209118023	0.004463367726142654	0.023257864956571	0.1408420815190098	0.06662740617340149	-0.09652436805125296	-1.858620296862501	-0.6340036517208139	0.02148749886626818	1.479682394137836	0.01355119869320584	0.0212569860794732	0.02436392192832732	-0.01929522898062869	-0.003155075016664653	-0.5182811664511167	-0.1529682059813521	0.03740597076039923	0.02296461214082876	-0.02651456185920855	0.09081126098457186	0.05841179946204839	0.05525503917063967	-0.01277637226576026	-0.0104361482150572	0.01053983985699439	2.134214264525032	-1.11311061554174	-0.1712639034022143	-0.07437026113672884	-0.8085572447801951	-0.8641330770285693	-0.5852800643672172	-0.3453984829451798	-0.5538890939133205	0.3788385774701154	0.2560475024811551	1.087653316379163	-0.3044654239132912	0.1711617988871494	-0.3132779292658781	-0.02483002358896776	-0.7050734074732108	0.09393852229703958	0.100315633370733	0.2173454918533564	0.1134754498630259	0.03522759103596439	0.08922870011639464	0.02415740240992126	0.3892145340208348	-0.8126754846323367	-1.40557881583453	-0.05363548924977046	-0.04289310243421605	-0.3443742439833869	-0.4491621371994869	-0.4635670556436056	0.1301756922747978	-0.01213622696498566	-0.3120843445580007	0.7059418120789723	0.06740665343115552	-0.3137652540747289	-0.1804435305991032	0.04465396523683805	0.6586396376901448	0.03594223957354008	-1.913601986248942	-0.1369605877462322	0.02002959514321633	-0.3029061354007688	0.03964640453538817	0.04703990065044508	0.02159896720406098	-3.236712916442211e-14	3.907533418622745e-15
0.2	0.002118797663181739	-0.06077931063241079	0.08140277378883665	0.4803668128161309	0.932706438215638	0.005802601450831034	0.1676928386842043	-0.08719229080906839	0.0300645758415816	0.1894294675957849	0.08789881259396337	-0.1363035434508883	0.004940416057492411	0.08690652808781842	-0.1185571906408589	1.124861061966844	0.2020649766692508	-1.124861061966844	-0.2020649766692505	-0.2753123640516644	-0.07989690928316419	0.01510625911845046	-0.1091514333908849	-0.1012767571891526	-0.05400418956353455	-0.08427543982722847	0.09489281576858873	0.57228441076558	0.698313363647687	0.09822706409932089	0.02602300990271653	0.2375898845111324	0.04376442593665	-0.1964237167196647	0.2515327601867797	-0.01210829742625954	1.305887070832255	0.1809872975162124	0.03129409059240282	3.398552028807902	0.7323916314150848	0.277800424426171	-2.073703656271434	-0.05308810670497798	-0.1070959577463459	0.01434588018578958	-0.2919731995174876	-0.1328345925661489	0.7539736780540156	-1.355651953244875	-0.7539736780540156	1.355651953244876	1.375375941327394	-0.2792571526831483	-0.07782399233124924	-1.453140160146114	0.4252335068129582	0.03671644463845452	3.200905031239446	0.7697628803513601	1.042749435084039	-1.533176177073631	-1.065484448607897	-0.03085061231925448	-2.671889639616149	-0.245891594278691	0.00100468648616274	0.01309305791796628	0.001002842133056487	0.01501500127980586	0.001014419378861111	0.003436089438185619	0.001012436321363798	0.003634425716134434	0.001008402350789898	0.04362944738665302	0.1229505030766613	0.1324162793686379	0.166076648742608	0.1695710113228246	0.007520861371754183	0.01295450487274535	0.02127912332610933	0.05332842268540956	0.001015029881856485	0.01684345344478225	0.001613869389744877	0.06285112550066362	0.001046881624473047	0.06050939244651672	0.001001933221719183	0.03112846472411852	0.001000950279476502	0.0132609773561864	0.001864974409343185	0.007606281362856699	0.07551409930820525	0.08319558596625502	0.4721127725657679	0.4332917643458921	0.001006938214733774	0.01889217732620195	0.0577824281063162	0.0705917267933926	0.001019680528833561	0.009613774775723213	0.001011365810024953	0.003741274770122673	0.001014940633007373	0.008570180144851548	0.00102543492131624	0.03878222823269675	0.001010598627946403	0.007683711504953644	0.04436862657023244	0.04674418304066019	0.001003250531477204	0.01648702755844184	0.001027305090677831	0.01300753231583543	0.001012034218868081	0.01582329078067214	0.001004879869103414	0.002439200737947142	0.002729855304146564	0.02035289594374124	0.1356083056146804	0.151488364246331	0.001009965298544132	0.03991746817291675	0.001042887580419591	0.003170497212796715	0.001035189070664818	0.007098978313251761	0.001001530698560852	0.005906524063329739	0.3829747810829015	0.4001819274991402	0.1571584928415917	0.1634670779388151	0.04292277481435815	0.04707606170005637	0.001001649629342903	0.0273072792842251	0.09888374528267641	0.08108781042655834	0.1008132037239155	0.08442570893236498	0.08440872770263413	0.05907790991272931	0.1158433661927301	0.1008159241873437	0.1376914308396271	0.1070665179757524	0.02147682365704402	0.01971302921596989	0.0220284897646345	0.008606265569161681	0.1713061331917494	0.1395086249118585	0.1016348008864752	0.08816687033361188	0.08075495186188399	0.07575321351959492	0.003872859376559717	0.01081847475896509	0.001119757610539846	0.0413851172138732	0.03358516168465819	0.05032993103888515	0.001226416839804248	0.05830923370888715	0.001183942925705675	0.05476752098475911	0.03100757452633357	0.03220206270505976	0.01310819799510402	0.005019257687206922	0.00100094994772634	0.00824688026638558	0.001001661692608113	0.01540951182671004	0.001007081193544202	0.01738638238270884	0.1207372339375587	0.110927463259011	0.07329136955229271	0.06830199862678389	0.06568952024768442	0.09257541783932038	0.1038409895608002	0.1020125597573231	0.06582065457033966	0.06248374645639925	0.03294779759503576	0.06813708825871713	0.01283766088352493	0.01765315811629246	0.1265099750890069	0.0925560974891762	0.00109335224774987	0.01688691661530227	0.02540514336676114	0.004746894769990554	0.04000689269840881	0.05097152627722761	0.04445440837315798	0.05850086760534465	0.002278171104462821	0.02053237293511158	0.001360980414288397	0.1372453041263109	0.08103931070097291	0.09955202091868949	0.01260521460463097	0.001634907205761523	0.0452672911666532	0.03830447716494632	0.001176159265147017	0.004453618501780081	0.05667030155368512	0.07671633207905369	0.08831319738035834	0.08436830628083061	0.001138249553050121	0.008270226307888415	0.08107494204070818	0.1193689244601029	0.001002059893461397	0.03037682721196221	0.00100077501266841	0.0355541041812567	0.001001385981956481	0.02147601603190582	0.02499360675092372	-0.0156149888554083	-0.01597806066374727	0.01728712444171361	-0.01543924619469375	-0.04381465544444053	-0.02277448101745026	-0.007737305125177282	0.001004036434406627	0.001002650194127859	0.001000955832624803	0.001002397683964765	0.001008876479836849	0.1174181700202825	0.1544588755993009	0.001958615568834793	0.0303007772228185	0.001014649529451997	0.001397639738210098	0.001033779320370441	0.001002222454223779	0.001001080807339431	0.001000919994614016	0.03236066323736717	0.4661100838465398	0.001006070496097621	0.08391358627647266	0.001035293248785112	0.001009147480945908	0.00101377435343124	0.001025017827227125	0.001009020127889785	0.03608188422434359	0.001002416392774994	0.001037958589004374	0.001020665964735885	0.001002735673687945	0.004720793419810297	0.1423661566377191	0.001011592663705687	0.001005816815702943	0.001011984382780877	0.001001767767584169	0.4332674564922895	0.1317416917610845	0.03775433570731197	0.001001334542842992	0.08190085087656987	0.08254576687393722	0.07025731542277987	0.1117240080859468	0.126929691962038	0.02988349465927366	0.03211884907888218	0.1782387916521525	0.1035280750840512	0.08678405837498399	0.001003974231626952	0.001226963093446112	0.02114935619008632	0.001075687114351503	0.001009765282878377	0.03014224133372774	0.0154666296832656	0.001001127266951502	0.001001630029116902	0.001004291911245698	0.1225536246321681	0.05806927025717702	0.04400422881044896	0.1051035961452354	0.06661283546093469	0.02448405957514121	0.009817537102464118	0.1012712785795415	0.001044939915116869	0.02471477466984349	0.03510163499403203	0.0526809531944935	0.003683513036643867	0.00101324574702506	0.07460843227025467	0.01714259136623455	0.05622212679127456	0.001000634570537865	0.02541927956646573	0.09125579939900323	0.001003610516585358	0.0695325003349531	0.001002267712584238	0.001000854549709136	0.001001515004430527	0.02769358947579559	-0.01707197203399964	-0.0159177945357878	0.01917534810873277	-0.0109979692818238	-0.0383314602268266	-0.02283007295670827	-0.008902176123474203	-5.993921664998312	-5.360346802272627	-0.0191788405660697	0.06235412627381624	-0.02481560635782157	0.01338131999491085	0.09565239565433867	-0.3352614666837997	-0.4868838304530924	-0.309607863359736	0.5834102225925794	-0.003910146651873518	0.009352745101519327	0.02522914209261641	0.1499460260330682	0.07148959193287159	-0.0703805209889935	-2.057795607007922	-0.7723273404330335	0.004217318075240135	1.56612873863813	0.04089443254382109	0.009080839194555473	-0.006103873028218457	0.08284755217800294	0.005067456905338664	-0.4334007447080281	-0.1209882562948071	0.04834577093049601	0.02160725071909078	0.05898769371164227	0.1401409113363832	0.08231909650524841	0.05466334868077963	0.003464705476348212	-0.003971981803686492	0.01047877782700467	1.853962421797202	-1.008538543322223	-0.2119417049134631	-0.02184991693018058	-0.7974818547660093	-0.8473372869146003	-0.5809225120513188	-0.2853723891851525	-0.4774372074710891	0.3577082715392023	0.3147327562585056	1.019264542269443	-0.002786616113052115	0.1774063949250148	-0.1748366839754741	-0.02783247488070864	-0.6991421894218461	0.09159617008875448	0.1252893393466243	0.09329009512219094	0.1336268669797265	0.02580309845687136	0.109327157791073	0.1859971012678926	0.3333978671000916	-0.734450607788546	-1.386529664453504	-0.3732514702661781	-0.07200635151918013	-0.3813128773935782	-0.1288211312644953	-0.5639339011115159	0.131609904802102	0.01232158938875413	-0.3113102602061066	0.4729313772069834	0.08531154835690923	-0.4008506363445177	-0.2553509781646972	0.05578050675235245	0.6363094612169075	0.02227987125545746	-1.811805513658444	-0.0852203670051886	0.01792341972429147	-0.8028419358270079	0.01414812803663384	0.01892117223905939	0.006056441512331884	-8.901391041554686e-14	-2.786718207898725e-14
0.21	-5.67254159864889e-05	-0.05786325780694252	0.080502884757418	0.4933602095605286	0.9344236047563401	0.006146386679140099	0.201236246620031	-0.07957540335193734	0.03128462349938158	0.1688309314005979	0.08713198092440949	-0.1360922967711134	0.0050228980683054	0.08355661671773716	-0.1189973681122041	1.128947789463252	0.1881847979955723	-1.128947789463256	-0.1881847979955911	-0.2613056187320433	-0.08272999830280423	0.01432599511694112	-0.1234627259176541	-0.0969977093863415	-0.05355342646853638	-0.05320257607714502	0.1021562868013977	0.583124966280633	0.6828709577313293	0.0893143570272371	0.02502725020735646	0.2122128306510373	0.0414092717219167	-0.240189555380443	0.3276508453434263	-0.1658163608765203	1.292971607829883	0.1616827126817533	0.03713384670675815	3.311667146858491	0.786643111580474	-0.02567004267409679	-2.040636429095313	-0.09834764923989342	0.1500903103890497	0.00497287774602106	-0.3727262327448137	0.04221818117728905	0.06902203013728887	-1.413420330626119	-0.06902203013730612	1.413420330626129	1.424949826342305	-0.2886676588409433	-0.07830475414602445	-1.41235420871644	0.4302336543020784	0.05471594500394548	3.005505555529852	0.686998269041787	1.12544369321661	-1.540745756607654	-0.723536902529327	-0.1713563646345853	-2.401312503735642	-0.2257875510028342	0.00100441634733773	0.01353755919226086	0.001002800768987013	0.01569900559607001	0.001007829513785325	0.0034596136838644	0.001007521108007591	0.003608743336528769	0.001008916564321997	0.04447401620317629	0.1208957671141768	0.129609109235535	0.1613053824578597	0.1652402699587568	0.00475879427130985	0.01061781611060198	0.02524938300104574	0.05763032721495845	0.001014668753734606	0.0168062303302513	0.001490073875171152	0.06299018578220253	0.001040175845736588	0.06077895623210899	0.001002153055572462	0.0326214546768506	0.001001048538744351	0.01396709953184478	0.001442062062166749	0.007112467574975915	0.05285059054076639	0.06379348082479157	0.4686370380772238	0.4255986650172689	0.001006508645147936	0.01906978462217949	0.07342496536280828	0.08637993363303746	0.002225426594519917	0.01103322290910859	0.001010118875376011	0.00399340645110542	0.001014377547024113	0.008715075865464564	0.001025027860819174	0.03880015771439832	0.001009835110215858	0.007647684214441604	0.03980038429408749	0.04262458456393028	0.001002755835385599	0.01544468839525135	0.001037816124239544	0.01344341089532017	0.001038176868368518	0.01606697865132445	0.001003790573315459	0.002594831884800881	0.003980705052231024	0.02164484027753188	0.1393335379651647	0.1525105680274461	0.001015980053138749	0.04047154410532138	0.001024546784768891	0.003123787231360411	0.001023272291004615	0.007033649740271985	0.001001682405114393	0.006007995860587268	0.4011771485975463	0.4173395005565797	0.1457965140860621	0.153984913788744	0.04028693355447353	0.04508958603298335	0.001001470480525478	0.02712091694982164	0.08952997646869629	0.07317845332482113	0.09085623146526069	0.07604484870492387	0.07638135283486562	0.05329925104567797	0.1139027159538897	0.09822947010255413	0.1326212157072591	0.1025625123431838	0.02613134573773252	0.02297861977200306	0.02810613542571872	0.01195695670857553	0.1735099249051986	0.14912526886088	0.1028694463404751	0.08917219582400894	0.08406483884403029	0.07779700170202759	0.002473105450550365	0.009554763086013624	0.001200371924816759	0.04113154054176904	0.0262537574010698	0.04339079719079131	0.001154329250961625	0.05905472541157877	0.001099398394452304	0.05575245181938682	0.02985277360131435	0.03263703319241347	0.01441665625438347	0.006505441338625507	0.001001060543664535	0.008564817362875831	0.001001643084776145	0.01643967499065485	0.001005733194381153	0.01827475272679051	0.1207863892958105	0.1138027229857581	0.06576176212046182	0.06171609177403196	0.05170037745584129	0.07794943533859318	0.1018960973505727	0.09667177923039826	0.06598052587253142	0.06169383239998597	0.03000021057599135	0.06586988164914538	0.01154191383786725	0.01676660463296582	0.1169213432890143	0.08854649473614566	0.001064421791758044	0.01820967761073944	0.02529702843841425	0.004937101516767505	0.03709387864869878	0.04799103209874475	0.0458698755456294	0.05949234767630068	0.003119054817956486	0.02136464256550092	0.001190755258984597	0.1327182299396014	0.07723133214484119	0.09681435309473564	0.01585572232128429	0.002347539801219094	0.0506053080373839	0.04398222063588877	0.001090169313837861	0.004726652875333944	0.04053840372233102	0.05978661277523827	0.08941971732274928	0.08372694624700507	0.001072393382558292	0.008435340800804339	0.07136301705667009	0.1094435540831471	0.001002213565371872	0.03036650993201999	0.001000832110781325	0.03557934010143161	0.001001482158496114	0.02143694637878499	0.02689988902947472	-0.01678961109795751	-0.01573085595409315	0.01884709060578519	-0.01039533276772243	-0.03813627739617555	-0.02107278151139932	-0.006235496293402708	0.001004218797457548	0.001002848699872664	0.001000984527041938	0.001002412707823884	0.00100993835342439	0.1182828167424923	0.1529996492437762	0.001716422189870467	0.0291965926458256	0.001013991257463693	0.001329958881947223	0.001032703260149263	0.001002516675627357	0.001001210008423991	0.001000737138777583	0.01668415948655276	0.4559307868723575	0.001006054067083571	0.1015325423722074	0.005554827530732454	0.001008545114343541	0.001013806073970479	0.001024254061517999	0.001009057739949108	0.03285821135724988	0.001002092635661827	0.001057891228388637	0.001103221647638684	0.001002590368662128	0.005778417004165208	0.1472623617970243	0.00103124789868943	0.001005153830199969	0.001009926442181389	0.001001901634274378	0.4461001884548689	0.1248097174795969	0.036621731183685	0.00100124132121687	0.0721035887825849	0.07236455181926142	0.06177842102569077	0.1105566974701853	0.1232503365106035	0.03263634228803761	0.03741195171097435	0.176063862124848	0.1055321456952158	0.089952816082658	0.001004028198138188	0.00133283978516828	0.01498649947976323	0.001082273021728699	0.001012722173923888	0.02714240926291273	0.01615926519183895	0.001001216562584227	0.001001618382353731	0.001004362870302831	0.1193794414366334	0.05426878964469255	0.02570497895224645	0.09400094599880758	0.06581597486033228	0.02838229289327374	0.01040911468310537	0.1041722884872041	0.001025308769208705	0.02556642333315214	0.03241550710188963	0.04317280358946825	0.004266945750864156	0.001013560608481065	0.07009544322465946	0.0213203072028147	0.05781454114403424	0.001000636715913681	0.01694201097993137	0.09063092720222918	0.001004017269926271	0.04915816577621161	0.001002462981511782	0.00100092282004753	0.001001639138744677	0.02817121095096919	-0.01773834459167319	-0.01533410037908338	0.02014445076749891	-0.00486931012946969	-0.03230175308338989	-0.01796524884910141	-0.002600343597570866	-5.632472711556543	-5.332595007098452	0.07642754815647577	0.07161394060756113	0.01610139414892998	-0.01065222943295091	0.07921577138215921	-0.2302584304930857	-0.38262982243131	-0.1694522023758839	0.2928201963553998	-0.003568266595407004	0.01835428143633116	0.0289377225286252	0.1498924487351466	0.07061356976346018	-0.03451785346072784	-1.827375916960252	-0.7515893194443322	0.02489793528062755	1.591864801874671	0.2348083999752505	0.03438382115087072	0.02483121316498696	-0.04519419575218935	-0.00918946402771246	-0.3907757357322978	-0.08757219200251383	0.04136694768991148	0.0262900716085566	-0.004512474112688887	0.1214030808957637	0.1235160390782539	0.05562153221202405	-0.008700222842201809	-0.007575284812301006	0.01012027301856973	1.58286735134171	-0.8908974027327244	-0.1795803398550765	-0.009211139802562331	-0.7851260050080122	-0.8295358976873518	-0.5753921170169846	-0.2359856126104104	-0.4262183164737273	0.2952802113709007	0.3587065266638257	0.8970925949853678	0.1891217900538519	0.2313430416122116	-0.08702756381545775	-0.02292601964804241	-0.6841174582330165	0.06116420637850536	0.08079835084177156	-0.007530687028768804	0.1612349811598273	0.03488675984083171	0.1013937621823643	0.04172156140434725	0.2396108591043587	-0.588824201394345	-1.532806815307513	-0.6784478785945108	-0.08825146269519703	-0.07808892962800389	-0.04962734380791127	-0.2393473874067095	0.1338664112840947	0.02694171902917332	-0.2878925336968308	-0.2184002761841222	0.07910435867902123	-0.4993333298190877	-0.2938472952114502	0.08714001064536561	0.5036019004206559	0.02939101882045508	-1.558926764796685	-0.04361739924962503	0.01530760229687574	-1.174901217537509	-0.01529645501896026	-0.01294107029064394	-0.01309433458467995	-1.054815976178863e-13	-4.290742374039623e-14
0.22	-0.002715166570165909	-0.05430683291732553	0.07812750953079504	0.5062298315682039	0.9359248265099432	0.006538696218266681	0.2339569333913881	-0.07154628354609471	0.02971359199206769	0.1487240820867452	0.08597047116801594	-0.1332868369094195	0.005096320727666185	0.07955766026825591	-0.1177644453596827	1.126354506747743	0.1739358390741256	-1.126354506747743	-0.1739358390741222	-0.2468338334499179	-0.08569640261190907	0.01353864511201797	-0.1374632348353794	-0.09267893209201403	-0.05288427525057552	-0.02432857198161019	0.108714120006025	0.5947949251357056	0.667789633507353	0.08362672731436066	0.02253478185203298	0.1896078070097236	0.03923570886992649	-0.2930073317220254	0.3796071730172457	-0.3072055364662004	1.281132123487763	0.1377983401113973	0.040998952755906	3.234007795916454	0.8148381011491131	-0.2804154085832379	-1.97536628001443	-0.1320237240834835	0.4117466786371687	0.01253400988314438	-0.4217822153687628	0.2017854522086094	-0.5820283643304527	-1.429408002797709	0.5820283643304527	1.429408002797709	1.468383933828289	-0.305920210576019	-0.07924119301401092	-1.390983438337522	0.4331794051161539	0.08039406923092104	2.761133100327779	0.6286353147115835	1.208630103087954	-1.460959838597421	-0.4204689767642626	-0.3301923443348122	-2.117483595860882	-0.2095733217309519	0.001004372572820724	0.01398857793462265	0.001002879400549287	0.01639062416443611	0.001004550503299682	0.003489736093612114	0.001005072201022931	0.003578692457549164	0.001009704752190867	0.04533285089001002	0.1200382681361089	0.1277293933476338	0.1578060495725951	0.1618511072727807	0.003236187810638788	0.009331014559446361	0.02677059646690126	0.05950181687327927	0.001014158986134973	0.01677141230645005	0.001394297099730619	0.06321611053382774	0.00103628607010181	0.06109322904723601	0.001002410101977191	0.03415112338319313	0.001001162276777628	0.01469082328271257	0.001230157893764217	0.006793211955745134	0.03257853159595913	0.04655305771389699	0.4630828478205959	0.4185540420738799	0.001006285748636681	0.01926201191469487	0.08955263518502007	0.1024360662825726	0.005076389485213663	0.01414620689234094	0.001009194380990638	0.004289717674870388	0.001014112008455626	0.008861768326605665	0.001024442365328342	0.03855969352139461	0.0010094723533128	0.007561591244193698	0.03582546016536535	0.03892353262413326	0.001002346651713386	0.01473373140519881	0.001053039717070526	0.013885611324989	0.001092535117693863	0.01633228717602982	0.001003173509373504	0.002815931061706438	0.005132581232984885	0.02284406010166118	0.1435102202946023	0.1539865726150995	0.001028818155989262	0.04101929270557175	0.001015048464221861	0.003078622334913083	0.001016287006144352	0.006977841577097518	0.001001825187113523	0.006115023351458576	0.4174841893834333	0.4319455777590077	0.1360525741535794	0.1455890675633525	0.03834056961230067	0.0435999166758764	0.001001334317217475	0.02724728469137117	0.07985244156609519	0.06537056153786686	0.0806539900412608	0.06782096819635806	0.06805370697245111	0.04755841045922315	0.1122787905667853	0.09601486823819599	0.1280835065314526	0.09848506369760811	0.02984356772637395	0.02561604087706562	0.03374761942934374	0.01584641720318733	0.1740203311176015	0.1573110437605297	0.1044262362140022	0.09165470765193816	0.08729727502223611	0.08037991035285517	0.001768526319531046	0.008895485220326729	0.001293604780254796	0.04092573361920016	0.01938723233459268	0.03673892431349692	0.001121578543911832	0.05960575855508275	0.001058607203366054	0.05656551846737835	0.02781878446187291	0.03202675517694877	0.01542202367381883	0.008196459667544632	0.001001160483975946	0.008886664243140859	0.00100162795923832	0.01753115281400377	0.001005095027913783	0.0192217054887678	0.1195069048437646	0.1156788160581288	0.05981690155816801	0.05640364582621387	0.03537145138390411	0.06203648194048695	0.09605446981258629	0.08877273731586512	0.06571339534174243	0.06067321714348661	0.03028211938995015	0.06645609996398021	0.01116883270547338	0.01663785567201759	0.1124004162214068	0.08774193498278193	0.001040141298649399	0.01958272718056978	0.02564747718592421	0.005310168331690509	0.0342726252297418	0.04515159643896249	0.04222646245812111	0.05525756381777406	0.003830430619113484	0.02207369970464297	0.001105766215493868	0.1273632549533834	0.07309056699442071	0.09364178084257162	0.01953561106801638	0.003385587384553245	0.05418952305813774	0.04846376852223083	0.001047178157628504	0.00498271918536617	0.0275726117512935	0.04584202842927568	0.08977953235628915	0.08348464310604285	0.001039674095327102	0.00858054082237013	0.0567086408977183	0.09601751854958805	0.001002388046289744	0.03008920069163354	0.001000894797854473	0.03531394113372321	0.001001592321022935	0.02122965009123706	0.02785373077244093	-0.01762540021725645	-0.01525932494640554	0.02001314776631996	-0.004628255523829012	-0.03222367995112971	-0.01726233227097794	-0.001533671665542233	0.001004401160505799	0.001003047205614762	0.001001013221470008	0.001002427731688523	0.001011000227012455	0.1191474634647021	0.1515404228882515	0.001474228810917721	0.02809240806883274	0.001013332985476414	0.001262278025684336	0.001031627199925768	0.001002810897029611	0.001001339209509615	0.001000554282937639	0.001007655735730464	0.4457514898981743	0.001006037638068262	0.119151498467944	0.01007436181267721	0.001007942747746903	0.001013837794509382	0.001023490295830415	0.00100909535200715	0.02963453849015684	0.001001768878547837	0.001077823867781731	0.001185777330542873	0.001002445063634954	0.006836040588511735	0.1521585669563296	0.001050903133679727	0.001004490844699241	0.001007868501579145	0.001002035500965582	0.4589329204174483	0.1178777431981094	0.03548912666005776	0.001001148099588742	0.06230632668859974	0.06218333676458549	0.05329952662860118	0.1093893868544249	0.1195709810591696	0.03538918991680044	0.04270505434306625	0.1738889325975445	0.1075362163063804	0.09312157379033183	0.001004082164646756	0.00143871647689228	0.008823642769440762	0.001088858929105319	0.001015679064971973	0.02414257719209725	0.01685190070041176	0.001001305858214082	0.001001606735590408	0.001004433829369274	0.1162052582410998	0.05046830903220896	0.007405729094052383	0.08289829585238008	0.06501911425973289	0.0322805262114027	0.01100069226374713	0.1070732983948656	0.001005677623298442	0.02641807199646093	0.02972937920974851	0.03366465398444246	0.004850378465083915	0.001013875469937723	0.06558245417906591	0.02549802303939506	0.05940695549679421	0.00100063886129	0.008464742393398051	0.09000605500545532	0.001004424023263552	0.02878383121747362	0.001002658250438196	0.001000991090384912	0.001001763273057838	0.02864883242614272	-0.01840471714934677	-0.01475040622237896	0.02111355342626513	0.001259349022884402	-0.02627204593995333	-0.01310042474149462	0.003701488928332432	-5.276592114977966	-5.186622979187965	-0.01787534706375751	0.06387697668392518	-0.02349597361015266	0.01250762016229276	0.09850556982399743	-0.1497706176417147	-0.2985680948345906	-0.09963042111818241	0.09732724834698586	-0.00342912845967301	0.02672563909964007	0.03417094800693515	0.1572817767466763	0.07500990697013547	-0.03546888729905113	-1.62545920085461	-0.6426320633965551	0.007141317350932208	1.619713900619941	0.3796016025401087	0.01791674762817496	-0.005744525103815414	0.0311688174389029	-0.004945679023585383	-0.3496914373207856	-0.05471182166837353	0.04961014106020979	0.02593138145434128	0.0720812998673397	0.1215960124566264	0.1730792578137116	0.05339788226969464	0.003773722530325553	-0.002067899793595599	0.01158991653605601	1.343663250793673	-0.7912749583881167	-0.1125804429255061	0.04069609828426916	-0.7771887918108901	-0.8159413431389912	-0.5733588559344432	-0.2110019451195581	-0.3921258100805485	0.2320743813038094	0.4224866272930879	0.7330907323884035	0.292650651391163	0.2852304886032108	-0.05394992235683647	-0.01827852492571045	-0.6416899952631945	0.05270445825633233	0.09091650206906587	-0.1157596054399283	0.1745938024822663	0.02658505520540045	0.1215900896673277	0.1977135849328427	0.1335645362162815	-0.4797584268056275	-1.643923843970354	-0.8849037477935817	-0.1181465915754549	0.1893721074837607	0.02273977321009325	0.07707469881973213	0.1416676196334724	0.04889360300311867	-0.2830985564869176	-0.5723214087457426	0.06066904778461067	-0.5664307962582386	-0.3423318638260264	0.1208635043013245	0.3970703442839548	0.01888625853814672	-1.214778522090668	-0.005408988433795247	0.01394052542594959	-1.502974967182721	-0.03925026406007405	-0.03920580533665659	-0.02758888537461663	-9.423956478658082e-14	-4.640664896304592e-14
0.23	-0.005954954634953124	-0.05038830311866153	0.07448895040147507	0.5189859903046572	0.9371636954007816	0.006952248976355077	0.2659766658794043	-0.06336410534414359	0.0259544065541669	0.1294325179939791	0.08454855657136469	-0.1279851224183155	0.005350405284883458	0.07526673609275694	-0.1151099219386934	1.117442449969287	0.1597289936945473	-1.117442449969286	-0.1597289936945563	-0.2319586704954294	-0.08887722167200461	0.0127384674531567	-0.1514517463838023	-0.08835710136804618	-0.05191371255227172	0.002045023192455681	0.1147946048218116	0.6072857787207568	0.6542349938027847	0.08054791786958959	0.01843318256821744	0.1695483284584853	0.03729072949017229	-0.352827135315003	0.3996056179552873	-0.4136152628122531	1.270341941022022	0.1096309673397128	0.04099854105690546	3.166755509150739	0.8192644095208047	-0.457028995260199	-1.883282166639893	-0.1502304887965497	0.6385308796139755	0.03719887631572699	-0.4304802387334871	0.3215165235457151	-1.196298267095495	-1.407721581359955	1.19629826709548	1.407721581359964	1.505833258846329	-0.3311623954848758	-0.08116148701942046	-1.416785816549819	0.4295393319439796	0.1147068246892705	2.521485496885725	0.5910860351647677	1.289553032004268	-1.217064059753484	-0.2024890766835953	-0.486154903783762	-1.896200534104149	-0.1800273378774289	0.001004471801830404	0.01441797550974538	0.001003057305349237	0.01706989436541586	0.001002836651450477	0.003514669266630987	0.001003753316648699	0.003568884628053361	0.001013181926363863	0.04619087914896455	0.1202089665168422	0.1265818632332701	0.1548933254946515	0.1590815771755296	0.002639081596947744	0.008823238086860967	0.02564406520667726	0.05886198771618373	0.001013551874971122	0.01674270569999245	0.001313741467711575	0.06352938746125514	0.001032750784983936	0.06146138646009472	0.001002709660911631	0.03571984021381947	0.001001300650922673	0.01543720356032257	0.001117660026632863	0.006566745140971836	0.01780594667878716	0.03359973314960029	0.4563767171702121	0.4132698908487503	0.001006165288727211	0.01945511647849818	0.106044101471418	0.1186471402174572	0.01017338085456778	0.01950284560757135	0.00100845692671943	0.004588088680461212	0.001014098133454812	0.008998225376183245	0.001027807739839619	0.03819999869220145	0.001010355193442195	0.007459200527485215	0.0326647241866199	0.03584745542370209	0.00100200939751138	0.01431814985572724	0.001075887935711974	0.01433460490790034	0.002468722852009845	0.01790772659457764	0.001002766043662441	0.003071220822299594	0.005453847678272895	0.02321617202466291	0.1481726395492511	0.1559930518713431	0.001049624972118201	0.0415520328320183	0.001009761943938938	0.003050424597778945	0.001012032968710617	0.006931009462554201	0.001001961108883515	0.006230654947112226	0.4323503342370733	0.44448606526577	0.1264867637135187	0.1376857939487252	0.0356358374533764	0.0421830434756363	0.001001228116508836	0.02765583606020126	0.07007820339223056	0.05771596187155111	0.07041623216846733	0.05979056798395414	0.05962875813564571	0.04191361549305124	0.1103191995927903	0.09369563454316385	0.1235896475381501	0.09454007609345397	0.03213981130106503	0.02731805635436471	0.0383197944900373	0.02010586715106858	0.1727187083466076	0.1636850989534944	0.1053386643782921	0.09465380028564831	0.08958069764725657	0.08317533140624402	0.001395274718245529	0.00852432858088481	0.001350383090244635	0.04076776625244996	0.01339501087818525	0.03072796504754598	0.001106398438859472	0.06001506832528997	0.00103810724656704	0.05727005441051913	0.0248625075892478	0.03034843305279554	0.01549223475380669	0.009790421708885756	0.00100124814729425	0.009214555334451563	0.00100163736897543	0.01868986956191285	0.001004803771929559	0.02024768596182797	0.1166877349361096	0.116278582744163	0.05526088515974838	0.05214011005699912	0.02155225920009301	0.04859144263341512	0.08658225402326919	0.07925052607819953	0.06485261519886727	0.05929539058883408	0.03078636667004123	0.06783638309605267	0.01087209699027616	0.01671848324051196	0.1081371139120495	0.08755743979322993	0.001023244334937252	0.02105529564953552	0.02605181953322321	0.005837856557490772	0.0315933697889351	0.04247843501237107	0.03493800956921785	0.04779914116365682	0.003890179466832908	0.02214410690809698	0.001061306797300083	0.121304973217314	0.06878849890670993	0.09016776390306695	0.02364416682641161	0.004907576582808404	0.05591138336918779	0.05159331262154317	0.001024387239767904	0.005221462995548294	0.01818008395713226	0.03556882770916462	0.0893846963239863	0.08343597984263795	0.001022850466470321	0.008719794908359635	0.04078012494788247	0.08196491763908942	0.001002593378312745	0.02956091594453578	0.001000966700422068	0.03477399010719164	0.00100172350505433	0.02086416048828572	0.02787155613502389	-0.01804659320387175	-0.01461624576729994	0.0209666645449943	-0.0004884022166167084	-0.02730092686572593	-0.01233321037820687	0.00547147114007468	0.001004722205753837	0.001003407635723396	0.001001086805349153	0.001002341050976339	0.001021708173378566	0.1216001640380398	0.1492241896599654	0.002468662118193415	0.02118465548732335	0.001012570692567244	0.001202319086307073	0.001026909093132429	0.001003199509843553	0.001001533865972064	0.001000467682431808	0.001004750015765502	0.4372359115244192	0.00100604186490547	0.1373312252620545	0.02030433556493312	0.001007475159479068	0.001014291743521293	0.001037926532595891	0.001013117226126878	0.02842120871655042	0.001001564975019044	0.001118155606979661	0.006206707445326901	0.00100225480790018	0.00490876654617202	0.158159568357484	0.001088522573771787	0.001004065050085277	0.001007383460767957	0.001002159295041808	0.4703345364586083	0.1071633798053756	0.02986718584160116	0.001001091789000594	0.05291067947292853	0.05247460210834464	0.04513498890320692	0.1058798613234484	0.1146439454959404	0.03426675624750878	0.04449466978102561	0.1677136633466599	0.1058333731942058	0.09228648423276362	0.001007541407039833	0.001384845583515707	0.005088793798807747	0.001092060913072899	0.001017692346576232	0.01925677845060679	0.01447776538516265	0.00100136773436999	0.001001681364967489	0.001004557217775133	0.1094361092192315	0.04878983579654231	0.004230571059425368	0.06562276546988816	0.06266460513141693	0.03058554940681552	0.01017124012815589	0.09767148982640242	0.001005641640198699	0.02658891690945393	0.02742106045436278	0.02006596091574609	0.003192482863741713	0.001015996467981041	0.06116667380433829	0.03057151112255599	0.05687081659557671	0.001000689335066454	0.006870291879025041	0.08784435241798629	0.001006116035816686	0.01499391211639783	0.001002932968351889	0.001001084200686094	0.001001941883851361	0.02726756046471195	-0.01818128703410694	-0.01386583822413112	0.02180267021865192	0.002253250098994993	-0.02320127852094	-0.006790316994805551	0.01389259971508531	-4.923846930753565	-4.937283176357201	0.07328452211172157	0.06984536359979616	0.0154790265063899	-0.008130507122202417	0.07890425199192161	-0.08031663145932492	-0.2610634599312525	-0.009487813722662379	-0.214477364999802	-0.002473820275845737	0.0355316366409198	0.03937808385705378	0.1574828681799048	0.07494751477337711	-0.0148622164996036	-0.986470026291645	-0.4301653207680604	0.02544569755099639	1.62653291730786	0.6741769451591333	0.03543854455508536	0.02327267154087426	-0.07455216493513626	-0.01344845717844162	-0.2672441510296013	-0.02993573554571468	0.0424770813792372	0.2684414857010282	0.001624568146353125	-0.03324481980657393	0.2308872960172637	0.05279396511086069	-0.006359503618885254	-0.005956961433256634	0.01180766491259368	1.178639887806378	-0.803271039201581	-0.182571076190953	0.04588650796487498	-0.7549080684597798	-0.7913386370586872	-0.5567338405817319	-0.2503302336603545	-0.395122128450543	0.1110083142221986	0.4297284739395136	0.5408888842380325	0.2934128519831801	0.2611878452989609	-0.02437960799216428	-0.01379715437823324	-0.5563012971870188	0.03191537984462776	0.05708210630896686	-0.2204702949511151	0.1397410836684597	0.03593802706989627	0.1143326711854905	0.05577760312063215	-0.01564495875803349	-0.3737179679315336	-1.075335222454329	-1.023174381349334	-0.1574473055095355	0.08958796654621545	-0.005400169469304358	-0.1225152190717634	0.1537301415985169	0.05865473110546428	-0.2545993371684474	-0.9032777058346512	-0.04110416959498853	-0.6397485719716074	-0.3531017135794673	0.1856097834801796	0.229904965527657	0.02684571943586594	-0.8410305595419734	-0.01374994965697719	0.01369281036009566	-1.326756383175759	-0.06564965548168007	-0.06803908189215217	-0.04488072913321677	-3.717509530444636e-14	-4.693530727617473e-14
0.24	-0.009729246358442989	-0.04640458393393918	0.06999302480611438	0.53164151673285	0.9381105564415652	0.007344405883860963	0.2972283797236647	-0.05520765795010338	0.02086086576173268	0.1110517261914014	0.08300843552060129	-0.1207175261166191	0.005818617748963519	0.07106650311381914	-0.111486169057636	1.102510235891105	0.1458661972821872	-1.102510235891104	-0.1458661972821813	-0.2167334762374625	-0.09233802640244766	0.01190807240640216	-0.1660002900704221	-0.08412109360776165	-0.0505703716715758	0.02625912920407813	0.12060832844369	0.6205862341374223	0.6441064331635533	0.07943302249084852	0.01289113594893579	0.1516480279332548	0.03562306643926207	-0.3999080634603867	0.3926450502311032	-0.4786788296738845	1.261005661835644	0.07939677007317471	0.03671978263940324	3.080404067167414	0.8096919395577388	-0.5472864794759421	-1.793211821988466	-0.1556650149178373	0.8049230407554677	0.05535959124398014	-0.4036439760252141	0.3956313442224502	-1.786059824276284	-1.360598209353158	1.786059824276284	1.360598209353159	1.538390194523977	-0.3619173446454497	-0.08528467059267154	-1.502989865977102	0.4160148123794344	0.1549497057092465	2.329235267836761	0.5752830759274414	1.370550469410751	-0.7757440255300793	-0.02768616355615029	-0.6182818114460994	-1.685647990660346	-0.1541100559630633	0.001004681994536716	0.01484486157629692	0.001003326519038364	0.01774489743816633	0.00100201696530801	0.003539244988952109	0.001003050842331435	0.003542855894254805	0.001020276208271265	0.04702701933138857	0.1213191398232508	0.1261114361938607	0.1522059042775174	0.1565153273678415	0.002834809203915573	0.008989999478631985	0.0217411870693516	0.05542858386855821	0.001012867136882452	0.01671870335241776	0.001243471468514606	0.06391878107159456	0.001028623798188714	0.06187914171039823	0.001003053769219623	0.03732120632279993	0.001001467180522455	0.01620340090258507	0.001061363639657605	0.006395212808398463	0.009866412795493846	0.02639837090284818	0.4490867319146938	0.4096313928757045	0.001006107203329761	0.01965024790824048	0.122858917111018	0.1350473652477297	0.01772205534768858	0.02727876188889363	0.001007854471209099	0.004872110386021985	0.001014318284240841	0.009131956486053647	0.001036710994425411	0.03763976259115972	0.001012808321871353	0.007334302243635656	0.03040763336472202	0.03354424663825066	0.001001738852360678	0.01410439174788104	0.001107479719409277	0.01478092307043989	0.00565228715800529	0.02128681655820373	0.001002467237958284	0.003301380743915863	0.004658717565858686	0.02245773989713015	0.1533381718271297	0.1586577325870826	0.001078840417760308	0.04206804844967595	0.001006906942326225	0.003012507589757867	0.001009664332376369	0.006885533582638352	0.001002090963639655	0.006356601895931051	0.4460189647543228	0.4558024882601041	0.1163248809608832	0.1292458212860426	0.03154268432663204	0.03971295757069383	0.001001146873647714	0.02826246150056186	0.06032168541806329	0.05024886162853016	0.06024891777050127	0.05197019670085917	0.05120593739064509	0.03640105958196777	0.1077053227878123	0.09105855476930449	0.1188902640950546	0.09061761277453206	0.03281406011275886	0.0278897991624914	0.04156112551097788	0.02444748891509671	0.1695297864459092	0.1681121930058938	0.1051497759511771	0.09724786422427406	0.09051586903763059	0.08535034972332715	0.001210109724275604	0.008325929012941871	0.001351840433561338	0.04064014641295902	0.008445252572216174	0.02569690958453948	0.001100411779255973	0.06029922383322808	0.001028868174037102	0.05784898898905818	0.02096295956213835	0.02760603976673962	0.0143713877676948	0.01090213089861234	0.001001322910433693	0.009544322064770188	0.001001679405108096	0.0199013944630673	0.001004719942893538	0.02130315942069088	0.1122157129963053	0.1153252416879057	0.05198192634717119	0.04891390164964694	0.01256713037409946	0.03992475339067194	0.07355576727159344	0.06823653205660825	0.06332195176707978	0.05752369930973504	0.03024867481307379	0.06830592824723745	0.0103135172360888	0.01655413408349547	0.1016825311719762	0.08512080095451134	0.001014781345814809	0.0226750113611584	0.02634445121954152	0.006523476732632301	0.02907723825009784	0.03999829752863435	0.02455288920935901	0.03751371802541649	0.003094662660419106	0.02136128503951719	0.001040143609056804	0.1146778230935338	0.06440634823642831	0.08656714278068142	0.02818244812613077	0.007139292016599181	0.05569739682888669	0.05308319763166148	0.0010130214991611	0.005479297892707903	0.01242998469976605	0.02899803848620102	0.08822830248839277	0.08302111840469752	0.001015288541723644	0.008850047401234488	0.02541992026246884	0.06909816752052694	0.001002833420793014	0.02879134817949665	0.001001049212262868	0.03396806585744997	0.001001878414507461	0.02034460163022224	0.02695664994826452	-0.01803803745591697	-0.01381217404209953	0.02174391466614356	0.001554149603194663	-0.0236128308912491	-0.006483431249490487	0.01460059259978216	0.001005043250996881	0.001003768065827065	0.001001160389239264	0.001002254370267076	0.001032416119753502	0.1240528646113775	0.1469079564316794	0.00346309542547951	0.01427690290581965	0.001011808399659973	0.001142360146929214	0.001022190986336964	0.001003588122653695	0.001001728522434131	0.00100038108192268	0.001001844295789784	0.4287203331506635	0.001006046091741139	0.1555109520561664	0.03053430931718616	0.001007007571215957	0.001014745692531808	0.001052362769385646	0.001017139100249782	0.0272078789429442	0.001001361071489137	0.001158487346186725	0.01122763756010988	0.001002064552162585	0.002981492503824458	0.1641605697586384	0.00112614201386662	0.001003639255476172	0.001006898419957246	0.001002283089119094	0.4817361524997681	0.09644901641264181	0.02424524502314583	0.001001035478410729	0.04351503225725664	0.04276586745210419	0.03697045117781166	0.1023703357924726	0.1097169099327116	0.0331443225782152	0.04628428521898431	0.1615383940957765	0.1041305300820313	0.09145139467519567	0.001011000649451867	0.001330974690141349	0.001353944828175201	0.001095262897040932	0.001019705628182612	0.01437097970911509	0.01210363006991207	0.001001429610523701	0.001001755994343786	0.001004680606189076	0.1026669601973647	0.04711136256087586	0.001055413024798661	0.04834723508739778	0.0603100960031053	0.0288905726022289	0.009341787992564073	0.08826968125794049	0.001005605657088865	0.0267597618224471	0.0251127416989775	0.006467267847050344	0.001534587262404957	0.001018117466025085	0.05675089342961198	0.03564499920571711	0.05433467769435956	0.001000739808845387	0.005275841364652504	0.08568264983051795	0.001007808048371284	0.001203993015322221	0.001003207686264557	0.001001177310987735	0.001002120494644572	0.02588628850328121	-0.01795785691886725	-0.01298127022588332	0.02249178701103876	0.003247151175105743	-0.02013051110192688	-0.0004802092481164941	0.02408371050183831	-4.573230495516859	-4.601139238543425	-0.01837764888189234	0.06302355103434541	-0.02356746381338895	0.00926343933971065	0.09412795462497929	-0.01435000264930408	-0.2579120369218074	0.03527715177272654	-0.4613876897632078	-0.002488276639662446	0.04194897566339676	0.04409051551276558	0.163811632413049	0.07897331989676767	-0.02448199090539734	-0.4750667372850488	-0.3135014129875477	0.007546690509684483	1.657544119697309	0.8634571157902194	0.01504688749851157	-0.006289713223262937	-0.00893943676999894	-0.009447192428040468	-0.1951177543254497	-0.01434713334428073	0.04907505706209016	0.3866614903936644	0.06705533221036837	-0.1045127945889411	0.304719549713186	0.05005298052026827	0.001829868403222813	-0.001796652808617836	0.01365298715385218	1.098850348306712	-0.8986147680009292	-0.3232229838714116	0.08031091261375208	-0.7396889071519801	-0.7739355572763318	-0.5469110449164664	-0.2745711609089664	-0.3876209530443631	0.006019847432180453	0.438920990520735	0.3436985042662546	0.2116449123724745	0.1611499413412779	-0.0193985078834198	-0.0122090194306583	-0.4457092346767114	0.02767360580889248	0.06579622919712821	-0.328573837817643	0.07814323216480949	0.02696018300294525	0.132151720309042	0.2036121821605321	-0.1770570122531096	-0.2722929544389999	-0.6882538311589074	-1.183260304587023	-0.1969195365140196	0.007224511307266295	-0.02625557189206178	-0.373354031015024	0.1710970681419596	0.08047999285545576	-0.2444937679390551	-1.137721505627347	-0.1099767689437354	-0.6802044738127374	-0.3676527004245121	0.262808751388595	0.06913852643254233	0.02270447592005676	-0.47429622266615	-0.07864862334413071	0.01214020678791549	-1.265804808837504	-0.08750686765526314	-0.09240044997689748	-0.05840273639748979	5.722617441169726e-14	-4.504350366302726e-14
0.25	-0.01384383382779743	-0.04260451195629665	0.06505497459237879	0.5442121529463468	0.9387534315147221	0.007672320728276583	0.327415401346885	-0.04718402415382263	0.01530033943149241	0.09346918096171028	0.08146974540034337	-0.1121361655936028	0.006356396555681313	0.06729158166201081	-0.1073410953319133	1.081752636957211	0.1325754372317879	-1.081752636957205	-0.1325754372317934	-0.2011996505768133	-0.09612318075340677	0.01101645136586312	-0.1816078289189961	-0.08005381278968866	-0.04878636218994113	0.048904824669001	0.1263233078864493	0.6346866424949692	0.6390753523389012	0.08001105420126874	0.006168687485233995	0.1355754543119279	0.03426329703798522	-0.4185011870411944	0.3656197319111499	-0.5069562618146592	1.253492622074211	0.04942704733130925	0.02857033611940564	2.947766798538262	0.7940585176150522	-0.5576494513457295	-1.726924877078393	-0.1510489746426568	0.9055505405771698	0.04832766764660452	-0.3485724314020184	0.4322241294789793	-2.365338887258034	-1.293989048121124	2.365338887258029	1.293989048121135	1.567834049360566	-0.3950616784971935	-0.09413988668576534	-1.602141043090982	0.4010653333309693	0.2022779883651757	2.204473330206595	0.5704320718043416	1.446779964063222	-0.2764746766372936	0.1361752409789081	-0.7231083368964085	-1.533128726580315	-0.1188324634718577	0.001004969919298811	0.01525972962530631	0.001003690588519518	0.01842082528185277	0.001001603727916623	0.003556707465486084	0.001002629149465631	0.003515065918254545	0.001036918381797216	0.04783901544607929	0.1231902221576507	0.1262850005755713	0.1496920407733739	0.1539382981960693	0.003119186879706716	0.009232017606734543	0.01651269015164241	0.05054283425031611	0.001012156966785878	0.016701082134771	0.001181815954457047	0.06437225634515407	0.001024753755328799	0.06234178378978267	0.00100349119311269	0.03895529731767989	0.001001684928938969	0.01699097912196177	0.001031471692111601	0.006246919585366674	0.00557977122350957	0.02232716578391332	0.4416368836021318	0.4068760945613716	0.001006067025197048	0.01983850615078498	0.1394977303902592	0.1514494563498121	0.02337607993769703	0.03333407630638838	0.001007354211784277	0.005124606892355331	0.001014556432355825	0.009258357577483103	0.001047578319674982	0.03702252363863489	0.00101639791150785	0.007209783784972323	0.02906795211993257	0.03202284226131497	0.001001522045491539	0.01400641766629163	0.001146973441434987	0.01522438139430375	0.009397442458214521	0.0252065804899666	0.00100222952623843	0.003497965269483545	0.003598132940618242	0.02141632121472706	0.1589547614669909	0.162147880326669	0.001196810170277359	0.04264107207123004	0.001005226789343992	0.002970538978555195	0.001008207407582794	0.006837476040233283	0.001002257234642845	0.006491621093560709	0.4589336836642151	0.4667798427678038	0.1052209199845341	0.1196878257195947	0.02534386450601763	0.03534863067621551	0.001001082852241812	0.02900419249718139	0.05086715155097074	0.04305589724753652	0.05047244113159888	0.04446375959033198	0.0430478687585024	0.03110796503471137	0.1040937938023616	0.08797275448969322	0.1137112572068094	0.08673819050926582	0.03194278347479029	0.02734689685548528	0.04323807544663047	0.02853499356350624	0.1646470274885208	0.1707178942393619	0.1038147179273515	0.09878950926232469	0.08981753423797965	0.08623420729364173	0.001150593866147113	0.008253268985400722	0.001324699752567608	0.04054402788057834	0.005004059863656212	0.02205845640168852	0.001102683346342201	0.06049223852255761	0.001025424033176923	0.05836036006267908	0.01674243238125747	0.02427285266832157	0.01230209191240602	0.01131783029861716	0.001001403310892901	0.009866369255190181	0.001001779666084064	0.02115241163790663	0.001005171495303744	0.02239729555699009	0.1062397908096716	0.1127898948379308	0.04953723270249807	0.04649201019708413	0.00701890899782873	0.03443184625428094	0.05967959738110441	0.05704504752866088	0.06092947910827121	0.05524814487201393	0.02944365790522235	0.06848929448654932	0.00973457319463234	0.01634602312600341	0.09531669076297496	0.08136425711097622	0.00101067834941132	0.02447353237596801	0.02787262331592421	0.007663103587924919	0.02681170095569704	0.03777312021691371	0.01530795505058791	0.02835103584991024	0.002285555412599836	0.02055769561200481	0.001030099215427604	0.1076585864149947	0.0599028430474395	0.08286227710171092	0.03258240757393645	0.01020343423166108	0.05397058430899936	0.05313201422408246	0.001007044341274723	0.005759637680957815	0.01009764638712879	0.02571682498061312	0.08621759904621713	0.08168537100512299	0.001012489798375746	0.0089640019973194	0.0139566153850167	0.05950547131283482	0.00100313214194141	0.02779146739136576	0.001001150740048343	0.03290480318724895	0.001002073342509795	0.01967602463765597	0.02572000497370792	-0.01748631216317593	-0.01299826667400898	0.02225350748318989	0.002122988977154177	-0.02122292403702253	-0.003282177362052527	0.01659289480498218	0.001005461028636395	0.001004324476049453	0.001001184931250273	0.001002136099354529	0.001072703202465148	0.1275777162414264	0.1447821309931484	0.003378381799714282	0.007683531939011626	0.001011087493211477	0.001096655140705542	0.001019486704135058	0.001004249548356862	0.001002066375071227	0.001000339433045978	0.001001483290247734	0.4216808771504967	0.001006007546512504	0.1720416362235034	0.02891158926630343	0.001006686398723393	0.001014853838812339	0.001064411229598363	0.001022667286805805	0.0278020429682148	0.001001241721515895	0.001213141671289729	0.01521835771880838	0.001001912424438944	0.002058428306216613	0.1709665320896639	0.001483366056000839	0.001003342074914499	0.001006515886536263	0.001002554793682482	0.4932806382150709	0.08312325352211258	0.01315038228155171	0.001000999939257348	0.03533339997823133	0.03451303141268604	0.02988499009444629	0.0960429169940038	0.1031498204690902	0.02904534757979108	0.04434260636369219	0.1526380944667544	0.100022976690465	0.08662604856452706	0.001154275984057017	0.001267181743031399	0.001333905524466456	0.001113326084775934	0.001023644750878057	0.01010357270079025	0.008310485214170871	0.00100153552146241	0.001001992311925017	0.001006454341228358	0.09341647086617913	0.04605310742947044	0.001040386598965623	0.03631211275907503	0.05583138766524532	0.02820157258161888	0.008917459009028125	0.08488882835875411	0.001007087431865732	0.03204617122346368	0.02346652256211416	0.003758198750284707	0.001356461154772825	0.001020937315591282	0.05201097206690226	0.03934864054562145	0.04967970212889605	0.001000895011386817	0.009519414847313954	0.08160939560522959	0.001011073810008797	0.001137344636879185	0.001003642119329001	0.001001323309822813	0.001002407936529653	0.02435033317549269	-0.01655735106588176	-0.01219795646441893	0.02257247667795702	0.00179249859275253	-0.01970694753087227	-0.002322497965763389	0.01259254445269714	-4.232650606724982	-4.197000998738002	0.07157628786761823	0.07011593293491181	0.01441640501458593	-0.009418918662248732	0.07369052360442063	0.04695652872908206	-0.2586880963866806	0.01467447318357279	-0.5196897518535011	-0.001265538805049108	0.04850030339052946	0.04842074321624272	0.1638108372348285	0.07907185735236896	-0.009618130131610369	-0.3294513934345435	-0.2461951805185271	0.02438102850971182	1.624313876246656	0.3817509010220866	0.03016358605091259	0.02211269094729704	-0.09136098432118313	-0.01421933104171495	-0.1117488461269267	-0.005280554298691803	0.04152374824595979	0.3960322759480696	-0.004728703264678902	-0.1026709076302944	0.3946054144303242	0.06308486674190991	-0.00770704952272848	-0.006489834561171698	0.01374552671870849	1.103415928315323	-1.017431961180361	-0.5616734134595928	0.07362837247353743	-0.6989164279295618	-0.7272486336827435	-0.5124915381510176	-0.3390418845368481	-0.3873794376759286	-0.112860133316396	0.3745617893556816	0.1756642083585621	0.09493593781331718	0.0144358702402637	0.001523340866966837	-0.00768366297685245	-0.2820951073249492	0.01314540082916234	0.04176948851343405	-0.3404535723799674	-0.001482089001905264	0.0344041998139186	0.1217680749426953	0.06197098952041061	-0.3326864142813447	-0.2109106387774693	-0.4198686873970096	-1.069733692822358	-0.2571987744625231	0.02594717498975183	-0.01653289587437556	-0.3707768491220705	0.1881708701626651	0.1501653534387195	-0.2038174930941603	-0.7275565855547812	-0.05789534922623506	-0.718726739063153	-0.3745301784694129	0.3513915129785021	-0.06122029668239717	0.03124333313627987	-0.1876734080181444	-0.1842007047601499	0.01081685566833132	-0.6909213272912553	-0.1118200857399099	-0.119651971916865	-0.0747723036699387	1.41272829404026e-13	-4.964747675854417e-14
0.26	-0.01800910523227288	-0.03912718156398615	0.05989339859483588	0.5567187899983677	0.9391040734431372	0.007909955604316316	0.355999046515627	-0.03934601363949389	0.009851263439473054	0.0764406755868	0.0800079367171054	-0.1027224857705909	0.006707801052709008	0.06415041214480029	-0.1028648718968902	1.055205879650808	0.1200577113719743	-1.055205879650806	-0.120057711371971	-0.1853876130151669	-0.1002382230314142	0.01000326768927048	-0.1977155737193437	-0.0760273072994064	-0.0465162959493646	0.07043998590935138	0.1320713550633713	0.6494668086579705	0.637656888886031	0.08201418201723258	-0.00150903990128528	0.1209002135421061	0.03322664438627245	-0.410044850481158	0.3280967331652005	-0.5233839864350025	1.24820582954046	0.0209501410975402	0.01866378896422497	2.759728776272835	0.7725672831561478	-0.5249964118190851	-1.682403851041553	-0.1402887275242261	0.9713869007553272	0.01808472929459692	-0.2768935890734877	0.4618612860818436	-2.943891498778429	-1.205991371235141	2.943891498778429	1.205991371235142	1.594032574723418	-0.4278949300550927	-0.1095971978034121	-1.603031056332065	0.4078597468211529	0.2521610574975026	2.107128422919599	0.5818966227580308	1.506502030501527	-0.05322055117376853	0.2573330575548166	-0.8093375960210623	-1.406181420360426	-0.08948670605116676	0.001005322802791186	0.01568088791639761	0.00100415087699505	0.01910629440159015	0.001001409491188881	0.003574702006496458	0.001002359244293195	0.003462527838863594	0.001065387245429694	0.04860921491015523	0.125733952883237	0.1270084397631726	0.147324595369915	0.151317679461025	0.003219554247567706	0.009314448928911079	0.01056503365840218	0.04495623847193373	0.001011441426298036	0.01668880113832733	0.001128130079764893	0.06488387162613017	0.001021466849648491	0.06284721343203097	0.001004040674773767	0.04061350848102439	0.001001962759975792	0.017795428717123	0.001016510204007167	0.006114020676656425	0.003389886497301582	0.02000380089573832	0.434288442696819	0.4045347506525132	0.001006027663812312	0.02002338988837482	0.1557467243353076	0.1675624382831775	0.02549209974994352	0.03559668257593147	0.001006943539697887	0.005369605551455194	0.001014729547586357	0.009385065491996128	0.001059036206210638	0.03627549029407676	0.001020957228397356	0.007074658988165329	0.02864377045246535	0.03125755521439556	0.001001353991809894	0.01399812323538312	0.001194045667665751	0.01564954084663393	0.01323645645213004	0.0291822816761795	0.001002034628445992	0.003667001156576913	0.002603912857865857	0.02042632246042647	0.1649981974607916	0.1665757492002112	0.001434359815021049	0.04330040824356361	0.001004238465764813	0.002908697422046008	0.001007287946870647	0.006782237314126406	0.001002476249123961	0.006639405917084752	0.4713472847644254	0.4780067143280758	0.09299452302640294	0.1088082297446088	0.01670972524707507	0.02823886893275144	0.001001033079305828	0.02984689066551614	0.0418501829839329	0.03627028389231628	0.04123940042855574	0.03742728865011894	0.03527666016534214	0.02613555534667294	0.09931421667066259	0.08434865728786042	0.1079149636995415	0.08288770526761099	0.02954140094551455	0.02566740000624201	0.0432344172859273	0.03185836170612859	0.1581629827581614	0.1715899264916017	0.1013057849398128	0.0991116198320766	0.08733914362039906	0.0856153530785069	0.001192484617918565	0.008289532601423044	0.00127923264163864	0.04047309363514128	0.0032426383113928	0.02005273332939797	0.001112853034015629	0.06060645322530919	0.001025673218042163	0.05879020881954652	0.01246581082942751	0.02074916850889463	0.00937769292431004	0.01074291438187431	0.001001496473068973	0.01017150495568806	0.001001947989924201	0.02241108316753172	0.001006284471458723	0.02347769810010009	0.09882797208262301	0.1086180322713711	0.04771926485427231	0.04471918281996468	0.004159140675665815	0.03133655781660301	0.04632839519691321	0.04654791636363408	0.05758599760280918	0.05239957535123105	0.02869258102418868	0.06875484051573569	0.009231104562932071	0.01620015064066434	0.09017192642269771	0.07784882174344246	0.001009369088276114	0.02642970347125032	0.03117805215691033	0.009581183305999006	0.02483287712598935	0.03585643169275913	0.009111767486788403	0.02230775319220297	0.001790261019866822	0.02006029337840271	0.001026489700680285	0.1004016107688472	0.05525922181239157	0.07905234434906809	0.03662144585236921	0.01419455870316822	0.05090233200245276	0.05182188992323056	0.001004134834738263	0.006061761583456556	0.01098536940330244	0.02513003173446717	0.08330631867646715	0.07942310734569138	0.001012724773551878	0.009069707379315005	0.007857438316289067	0.05451600308255998	0.00100349875329932	0.02656793054928472	0.001001274514690362	0.03158702866207337	0.001002314550928154	0.01885996272575988	0.02428381976366338	-0.01636873316360514	-0.01220475504366918	0.02247716486681742	0.001342833713571967	-0.02014391270491029	-0.003443285211337779	0.009596218173954644	0.001005878806270897	0.001004880886266784	0.00100120947326336	0.001002017828444257	0.001112990285185705	0.1311025678714755	0.1426563055546173	0.003293668173959974	0.001090160972209876	0.001010366586765439	0.001050950134480043	0.001016782421931443	0.00100491097405404	0.001002404227706661	0.001000297784169442	0.001001122284710167	0.4146414211503301	0.001005969001282354	0.1885723203908417	0.02728886921542018	0.001006365226232848	0.001014961985091263	0.001076459689838892	0.001028195473367715	0.02839620699348549	0.001001122371540734	0.001267795996401979	0.01920907787750904	0.001001760296712828	0.001135364108615018	0.1777724944206896	0.001840590098136426	0.001003044894357559	0.001006133353120134	0.001002826498245788	0.5048251239303737	0.06979749063158321	0.002055519539963478	0.001000964400102414	0.02715176769920426	0.02626019537326925	0.02279952901107919	0.08971549819553612	0.09658273100546914	0.02494637258136383	0.04240092750839877	0.1437377948377334	0.09591542329889871	0.08180070245385833	0.001297551318679291	0.00120338879592405	0.001313866220755635	0.001131389272511365	0.001027583873575224	0.005836165692465913	0.004517340358429968	0.001001641432399465	0.001002228629504044	0.001008228076275669	0.08416598153499537	0.0449948522980651	0.001025360173132034	0.02427699043075547	0.05135267932739165	0.02751257256100846	0.008493130025492667	0.08150797545956724	0.001008569206640606	0.03733258062448037	0.02182030342525016	0.001049129653515015	0.001178335047138879	0.001023757165157648	0.04727105070419352	0.04305228188552589	0.04502472656343251	0.001001050213935571	0.0137629883299748	0.0775361413799414	0.001014339571645535	0.001070696258428803	0.001004076552392175	0.001001469308659104	0.001002695378414646	0.0228143778477042	-0.01515684521289621	-0.01141464270295453	0.02265316634487528	0.0003378460103993691	-0.01928338395981756	-0.004164786683410322	0.001101378403555827	-3.912596999497027	-3.742489824439319	-0.01711960055935042	0.0649318062514586	-0.02346105098140367	0.004313818693360343	0.08576862459130224	0.09562495853016942	-0.2666299495759891	0.003359790584078475	-0.6015569218076916	-0.0014202323603334	0.05357697713156672	0.05264802811310321	0.1686356661121451	0.0823475950533419	-0.02140312809030325	-0.125498691102464	-0.230710531899747	0.006871789492802351	1.599722285950535	0.1049154862346656	0.01354731792921217	-0.006228348780981465	-0.03489831507272823	-0.01156846004292194	-0.0438942883233167	0.003588796789678418	0.04541528281566774	0.3978489412062979	0.06154560464693159	-0.09422880589977156	0.4922637765046185	0.06731549067962489	-0.00214472062169305	-0.003232889495498575	0.01620611231552791	1.148753758819876	-1.162934849709852	-0.8723099536793952	0.1005043469788154	-0.6582187019942015	-0.6799423232150872	-0.4827740730684121	-0.3822305453799382	-0.3818335483335522	-0.2212990610445645	0.2860936893655424	-0.003035291990787426	-0.03226198128929583	-0.1393924157498085	0.002386220969078711	-0.007172162004076644	-0.1191632125663863	0.01191360849898372	0.0494917658947716	-0.3666732500149666	-0.1199798311769577	0.02357788501580227	0.1336825912578422	0.2008654635787004	-0.50436015558425	-0.1424801393569464	-0.208730091475156	-1.044389632017125	-0.311522553189868	0.02366046928294142	-0.01380787746071934	-0.3251323358179612	0.2026270842313029	0.2361705653971278	-0.182796010448551	-0.5138416021212524	-0.04873933248604782	-0.7277522673436189	-0.3886661151833865	0.4482052026647927	-0.2026496522341803	0.02706129875790262	0.06458782921639165	-0.2639518753209643	0.0104903639596237	-0.3451592133910457	-0.1322380784500481	-0.1433028209689226	-0.08789972026220441	2.153790542614925e-13	-6.04873954943789e-14
0.27	-0.02196691375862234	-0.03603910362789688	0.05454820949644009	0.5691853610641894	0.9391792520041921	0.008047538370554014	0.3824095846329723	-0.0317516703349494	0.004821589697353014	0.0597613075244702	0.07866103887761627	-0.09270724684206093	0.006651501007297706	0.06175905038695413	-0.09804436424383178	1.022864307131536	0.1085328228611219	-1.022864307131523	-0.10853282286114	-0.1693313122199601	-0.1046729317029414	0.008814504911325783	-0.2132240192695053	-0.07179630075400403	-0.04378830755024971	0.09094427234804218	0.137977366989449	0.6647422214323674	0.6366901016553226	0.08487530634017808	-0.01002813705260421	0.1072688401255799	0.03252830656276467	-0.3791867517277621	0.2896490987358254	-0.5462655257766454	1.245512680635831	-0.005760214097488711	0.008989707646087053	2.51661740126523	0.7452442475052736	-0.4794482484401201	-1.65514499569579	-0.1293820798136633	1.030402879418408	-0.03136983932906207	-0.2017482717688929	0.5027789396170526	-3.520938746143273	-1.096192758794542	3.52093874614328	1.096192758794553	1.616690457428074	-0.4584719776788362	-0.1276319830774819	-1.497732001177539	0.4387171513082093	0.2898738452696599	1.966564019512217	0.6004120712403677	1.546167546442713	-0.1451204398774231	0.2944958913980976	-0.8911299547763724	-1.316132156648647	-0.05017050938508314	0.001005660354511795	0.01609644564472701	0.001004632764818351	0.0198029313175694	0.001001304747955	0.003589273250177401	0.001002169232390649	0.003405819610271895	0.001110028699850893	0.04933199596411196	0.1286573836453775	0.1281154076022901	0.1449152902123278	0.1485822689289869	0.003005122315013323	0.009130479488316422	0.005977933701263727	0.0405224185122644	0.001010755003408591	0.01668327416073783	0.001085016947677559	0.06545501420356817	0.001018496431337693	0.06339809575105258	0.001004504442137814	0.04229117842734161	0.0010023011900678	0.01861463619301115	0.001008561403241413	0.005989038698150199	0.002223487216783862	0.01860073405994608	0.4274235283092405	0.4022902042404655	0.001005964552746518	0.02019910102014038	0.1713047984041292	0.1831780582511889	0.02576770031341829	0.03583533851021629	0.00100659718448626	0.005620240584681713	0.00101479608896946	0.009508074662120107	0.003237635130231276	0.03703496219199186	0.001473822666551944	0.007218963775341529	0.02828782509711766	0.0306343001093239	0.001001219921953839	0.0140781468183536	0.001231924316934018	0.01603496843787384	0.01664679767348395	0.03270242402464255	0.001001869475100489	0.003847061460508244	0.001874135042315359	0.0196856111101077	0.1715491690323866	0.1720152719414296	0.003038684596499894	0.04515510502901891	0.001003601633219927	0.002838596427425138	0.001006621396735936	0.006720494413144143	0.001002728270612965	0.006800972094917765	0.4836855031491693	0.4897944799090698	0.0793711167815252	0.09639819066191914	0.00955971959779448	0.0208660072476628	0.001000993705030714	0.03079702358046471	0.03336099037817326	0.02992156152029459	0.03264784594397066	0.03089898057689211	0.02799095574449089	0.02151062048717649	0.09394890901953563	0.08058545433509812	0.1020538614477793	0.07934146011346269	0.02616986497853902	0.02323122658297026	0.04175899349897962	0.03410700860057121	0.1509425777946735	0.171313808646075	0.0979937491102178	0.09836355376463761	0.08346732120514201	0.08375745186081708	0.002891004470135271	0.009772334486276388	0.001821465739027049	0.04092676580103712	0.002363787707931301	0.01901046418381027	0.00112788544611915	0.06068237779387143	0.001028539604586057	0.05918206798779085	0.009386187748161634	0.01814447222041396	0.007323618711369201	0.01002732459271643	0.001001581406532822	0.01044891800136726	0.001002178855756225	0.02365176257837648	0.001007505894479329	0.02455511440299762	0.09062295001270736	0.1032018853172355	0.04674610795298272	0.04376562498073549	0.002628544550932171	0.02945451486972548	0.0342377230362169	0.0367968846747996	0.05358309950978486	0.04917650772802661	0.02822087982392811	0.06905469004702208	0.009755077958278673	0.01666929865526192	0.08559186076367849	0.07467305238107635	0.001008813534000261	0.02849872643944959	0.03509110715969774	0.01232274019885697	0.02329934467051856	0.03437109890240626	0.005203482578007396	0.01855082137117653	0.001480363145829264	0.01973733902475069	0.001025402664690967	0.0930655234021755	0.05078171408813942	0.07540094182129115	0.04010339800082897	0.01907298792630722	0.04711317863135184	0.04959244398895041	0.00100273110189295	0.006343672791005145	0.01481543998333545	0.02684499204272062	0.07950557291490176	0.07669642540509564	0.00101373041114571	0.009175595683789641	0.004557687806913524	0.05192748113132834	0.001003932419417018	0.025137047718014	0.001001417614405488	0.03002667175288591	0.001002600505057508	0.01790526459682815	0.02312006832508653	-0.01486608210070035	-0.01144997975304565	0.02272396149534401	0.0006576836702458981	-0.01909006002839453	-0.004259027036763942	0.004882322382191065	0.001006124023281924	0.001005348623934674	0.001001184129289909	0.001001932288178031	0.001193314958471172	0.1346422414631376	0.1399197268734098	0.002345544015970741	0.001050948603911756	0.001009764868999343	0.001030980818450201	0.001014239781099533	0.001005051451015482	0.00100286418994844	0.001000281494639148	0.001000974747579506	0.4101264353507754	0.001005839540454066	0.2026590205844897	0.02504804655210614	0.001006128023716254	0.001014783562641361	0.00927174582196956	0.002721776795235775	0.02744100105965528	0.001001044887935233	0.001274400580754436	0.0213629830871438	0.00100164456278516	0.001090416750184821	0.1858782392834282	0.007150369445441685	0.001002849211522861	0.001005753753396944	0.00100312933739823	0.5179459906912803	0.05335865210654231	0.001530006563219122	0.001000942855340409	0.02011649911800386	0.01937019477308281	0.01680833283025995	0.08375211276929366	0.09133719524823086	0.02008334442122753	0.03793653704750891	0.1359843687733441	0.09117385799527959	0.07518995583390303	0.007516490626465782	0.003388425944927624	0.001551803841435046	0.001153812561030937	0.001034855358407816	0.006251578319649595	0.005641597675735147	0.001001693790691955	0.001002580274314452	0.001009241456071821	0.07510893995325926	0.04605537908936391	0.001016853604402756	0.0160891334685819	0.04625573660040027	0.02782521177332262	0.01186420624928043	0.077550166975225	0.001007952926476769	0.04159732596465004	0.0213563245139113	0.001029382566534523	0.00113908747492589	0.001024706263293104	0.04353209111374012	0.04519913057275304	0.04032669400186734	0.001001456450265643	0.02340462181215768	0.07176749073948283	0.001015147042377208	0.001039613406763083	0.001004643618530964	0.001001648794193892	0.001003069599564814	0.0222008692684155	-0.01313082054803905	-0.01072347410249502	0.02302739424424551	0.0002284037547968696	-0.01788154820674072	-0.005150161144873005	0.003193181773335781	-3.616799131495642	-3.275303334646709	0.07117477302788286	0.07246870778239374	0.01401031761695869	-0.01113782357635099	0.06395031721881966	0.1243605365360546	-0.2813664747412473	-0.03701556621158358	-0.3129290782805529	7.749632025606287e-05	0.06021540342586793	0.05731741516942889	0.1673915805111957	0.08183465563351015	-0.007850540460102572	-0.1350783697858363	-0.2143618086771838	0.0228267658617686	1.523629635869773	-0.04909692938565769	0.03116235721208391	0.0216345226011664	0.1841542064108665	0.03847831697193206	-0.07686971419551121	0.01222753148504603	0.03361601661274809	0.3123420370828889	-0.003786302028342602	-0.05587932045147466	0.5948992893286503	0.2845651581156706	-0.009823098476145558	-0.007832013397976572	0.01642919158668595	1.210004600330903	-1.322913349586787	-0.5893432894384646	0.09473767511790562	-0.6122472151652703	-0.6263180239473971	-0.4433114375948806	-0.3735918403752644	-0.3295088423753356	-0.2687923707423525	0.1583271818435893	-0.05729845254250261	-0.1025167230800794	-0.2169706338088088	0.2710650737626972	0.08995593164393396	-0.08430602202109846	0.004973479344352143	0.03220070775134577	-0.161316325360722	-0.02443144460740599	0.02907653341266386	0.1180353225827939	0.05987331151620073	-0.583052516384457	-0.04987155823360679	-0.1610158679487752	-0.9112559909335542	-0.3352028488563544	0.03014633645392956	0.1025408616772088	-0.2960218765977964	0.2106583838741462	0.3166393847004105	-0.1189757383910287	-0.2572561359220047	-0.02100150120716867	-0.7351881849757066	-0.3463715281059224	0.5244681017699583	-0.2482376372841234	0.02642885746274591	0.2758100912845718	-0.2620453590794802	0.01054837481150089	-0.1807262830924289	-0.1527336577644461	-0.1675809972069241	-0.1021051233490019	1.927700743261083e-13	-6.639294964714422e-14
0.28	-0.0255462382060337	-0.03333159469615048	0.04895585422848982	0.5816371295511464	0.9389919534566389	0.008092488625047051	0.4062161656222587	-0.0244622712943573	0.0002921002340678407	0.04330427098703196	0.07741447033159703	-0.08213958829299678	0.006039902246981373	0.0601080565242804	-0.09279851920280059	0.9848567899065875	0.0981897276389887	-0.9848567899065834	-0.09818972763899203	-0.1530645464044122	-0.1093961660535675	0.007461095521878207	-0.2276516926924662	-0.06724545249241236	-0.04079007458511837	0.1092279693934397	0.1441017226637988	0.6803419000281142	0.6346548091902646	0.08749618153249715	-0.01926460140765851	0.09465679253502188	0.03222344118391653	-0.3343480346929062	0.2519829322958253	-0.5728172203452615	1.245245313767527	-0.03154528064553587	0.0001372866152916891	2.238937350661282	0.7115784303537839	-0.4249595560420507	-1.637937546073057	-0.120222868838599	1.081870824862999	-0.09297501369638551	-0.1288200100076461	0.5469287636750551	-4.077080439913759	-0.9696327134905494	4.077080439913759	0.9696327134905498	1.636125578791638	-0.4856000658748962	-0.142526520104014	-1.386876630892144	0.4718280900587579	0.3062099707007544	1.663010544258195	0.6255653724064495	1.571355194771447	-0.2669215980437209	0.2092832314314213	-0.9528110367724499	-1.202316255168112	-0.01079221712023827	0.001005951715247859	0.01652325591217776	0.001005107573890458	0.0205171311741898	0.001001239724412029	0.003607608716187277	0.001002031482861627	0.0033301241842964	0.001172511747485283	0.04999147587560214	0.1318200620995554	0.1294674890387268	0.1423678289686837	0.1456720636080066	0.002424731476102087	0.008636899854179852	0.003611474458150276	0.03814321674288493	0.001010110953856131	0.0166856042545509	0.001053476574016237	0.06607945699599883	0.00101574000321079	0.06398934132529324	0.001004806486904069	0.04397120523869707	0.001002700418027706	0.01943893694010135	0.001004580722261466	0.005871864409966681	0.001636981431742373	0.01770295962549063	0.4212758253755337	0.4003242533155845	0.001005868250031535	0.02037105178539845	0.1860232338546755	0.198039589564889	0.02484016828990164	0.0347764913883928	0.00100630543236672	0.005884506064403874	0.001014740088445091	0.009633842738199071	0.008385316779703424	0.03990580465790968	0.002545571649503914	0.007805203317445287	0.02764653458747203	0.02979790130037464	0.001001114159608513	0.01423890609866863	0.001254162681744713	0.01636077680291618	0.01942767003108369	0.0355523725889474	0.001001729044283705	0.004026219953900688	0.001485522027215082	0.01926941895631539	0.1786488205916957	0.1784589053385758	0.006476645209647819	0.04861053723997238	0.001003185486476986	0.002753283049278633	0.00100609839404772	0.006651270592569089	0.001003005713687723	0.006974431115383065	0.4961990748296599	0.50223091119376	0.06420812416312993	0.08227315509770909	0.0055908627594523	0.01671038502192394	0.001000963250139274	0.03184595295021996	0.02543550342100392	0.02401091073399097	0.02473547513497417	0.02488895352076304	0.02123047081160595	0.01724735581959355	0.08828415029444169	0.07681318457603704	0.09640506949831584	0.07625566122246041	0.02206238975646626	0.02023441764856746	0.03888742501905756	0.03491873518947563	0.1434452102834249	0.1703417539320918	0.09405590943350159	0.09735797555286878	0.07837729757604819	0.08158028428192567	0.006826257751246607	0.01324865243291728	0.003182265316250858	0.04211319899752029	0.002040918328104858	0.01846630477958985	0.001146613672987717	0.0607399662948548	0.001033609529720713	0.05950063577496512	0.008012482367021756	0.01738183564809193	0.006833527173774691	0.01022841913066125	0.001001650044104675	0.010696471809803	0.001002470141664987	0.02484343025259808	0.001008623241286187	0.02558027462119027	0.08194828662667906	0.09687331632069911	0.04670787178828248	0.04368894906034967	0.001853289279735398	0.02824949305607341	0.02374769375170063	0.02821401084109185	0.04905300971526566	0.04565328082521017	0.02812178554676461	0.06923450523440317	0.01167588418008683	0.01814903550014431	0.08125077379092399	0.0722083774126223	0.001008227601355398	0.03063248863803456	0.03914197040057817	0.01600394243043565	0.02227530638184433	0.03338281310937226	0.003200908417633126	0.01676840299656221	0.001305580019963863	0.01953726407174178	0.001025334166722929	0.08578338748961438	0.04661001784210164	0.07202977103203496	0.04294487525467227	0.02462366993465842	0.0428794314599882	0.0467571751242075	0.001002232809075795	0.00653249702686482	0.02142821209868519	0.03059435073714044	0.07481883176759674	0.07456898323848764	0.001014636914519015	0.009277896433030909	0.002864867621215288	0.05073785529577667	0.001004432819190431	0.02353735399480101	0.001001578916302784	0.02825915999121936	0.00100293061509654	0.01683655590233428	0.02232314545936842	-0.01301451530316078	-0.01073760892253148	0.02305571230443296	0.0003563388187353912	-0.01780421863417153	-0.005187857286214428	0.004705559364789938	0.001006369240288265	0.001005816361598182	0.001001158785317449	0.001001846747913732	0.001273639631763774	0.1381819150547998	0.1371831481922023	0.001397419857991718	0.001011736235618154	0.001009163151235997	0.001011011502420052	0.001011697140267541	0.00100519192797035	0.001003324152181391	0.001000265205120875	0.001000827210447499	0.4056114495512205	0.001005710079624379	0.2167457207781381	0.02280722388879068	0.001005890821201064	0.001014605140189912	0.01746703195411707	0.004415358117108567	0.02648579512582619	0.00100096740432828	0.001281005165116293	0.02351688829678228	0.00100152882885504	0.001045469391770165	0.1939839841461667	0.01246014879274669	0.001002653528691506	0.001005374153679468	0.001003432176551694	0.5310668574521868	0.03691981358150116	0.001004493586463092	0.001000921310577391	0.01308123053680074	0.01248019417289924	0.01081713664943883	0.07778872734305242	0.08609165949099241	0.01522031626108803	0.03347214658661713	0.1282309427089557	0.08643229269166036	0.06857920921394778	0.01373542993426151	0.005573463093934641	0.001789741462115065	0.001176235849551083	0.001042126843243004	0.006666990946835512	0.006765854993043304	0.001001746148982877	0.001002931919121787	0.001010254835878794	0.0660518983715251	0.04711590588066219	0.00100834703567213	0.007901276506410366	0.04115879387341692	0.02813785098563781	0.01523528247306618	0.07359235849088241	0.001007336646310063	0.04586207130481995	0.02089234560257121	0.00100963547954934	0.001099839902707338	0.001025655361428295	0.03979313152328712	0.04734597925997994	0.03562866144030186	0.001001862686606175	0.03304625529433993	0.0659988400990239	0.001015954513106931	0.001008530555091988	0.00100521068466875	0.001001828279731422	0.001003443820715767	0.02158736068912678	-0.0111047958831819	-0.01003230550203552	0.02340162214361578	0.0001189614991944193	-0.01647971245366384	-0.006135535606335632	0.005284985143115785	-3.347602861165206	-2.869357879945155	-0.01486909281867392	0.06844439439772189	-0.02270820657891405	0.0005163792429945416	0.0731083961707175	0.1446476779953517	-0.301588907364039	-0.05856224815058497	-0.1906332837809284	0.0001511819528975031	0.06423702012091199	0.06072067919122512	0.1691070391446327	0.08336624930573709	-0.01984159007610135	-0.02444021082504645	-0.1749914344736915	0.006119716168386765	1.448904555082648	-0.1545851249507131	0.01627340710814171	-0.005676567760433363	0.3873757985782008	0.07681849094153918	-0.08652302910124765	0.01973593625563997	0.03349143762081899	0.2638101842914992	0.06136524266373241	-0.02932496352613773	0.6930859076906262	0.3874625757813568	-0.005187197301095605	-0.004729073374848465	0.01858468082482609	1.278486899557838	-1.505934146014139	-0.2288620618177038	0.1202636379610482	-0.5706043848418447	-0.5762861198026573	-0.4104400346757703	-0.3840439066692251	-0.2897442957158475	-0.3334261632907473	-0.001290371735740987	-0.1422226656949719	-0.08376441015675075	-0.2032456879908139	0.4010894334363249	0.1393800441456307	-0.01954126429292359	0.00824639498733004	0.03483348972542832	0.001738693217686756	0.06335703424405083	0.01760603756721023	0.1238802439281779	0.1904142466817359	-0.6868445640819506	0.03289624440543537	-0.07332586489098407	-0.8107580610123993	-0.371554409194198	-0.0003463994983798151	0.1883098885966516	-0.1829134570374945	0.2155749303055159	0.4240996331292196	-0.08338661100517598	-0.1189389128867187	-0.02416345468348606	-0.7169619765264659	-0.3326197675045693	0.5826557596996307	-0.3238142383379246	0.008443904412128106	0.4714675064448818	-0.1441039205268193	0.009772852906578434	-0.06537999027867183	-0.1660002568385727	-0.1847337914598909	-0.1107018333701307	6.083086288576227e-14	-6.672052644513538e-14
0.29	-0.02863639275984905	-0.0310098698797764	0.04309330278486971	0.5940972698055415	0.9385492873121931	0.008054141060496263	0.4271472213377133	-0.01756072140325597	-0.003648546566130355	0.02699747777302406	0.07626549994706457	-0.0711099486731553	0.00478060657823226	0.05917946161602104	-0.0871169030527955	0.9414647246927766	0.08918983397498804	-0.941464724692756	-0.08918983397501247	-0.1366167911779463	-0.114370392017123	0.005980622262310504	-0.2411245685014247	-0.0623986636344268	-0.03771715940348899	0.1235165198130075	0.1505160614772265	0.6961250954911068	0.6317815925207068	0.08870762393430595	-0.02902293433709485	0.08318346523049712	0.03234582540501946	-0.2844847006192094	0.2111064339566	-0.6002510865048483	1.247105428384787	-0.05703457813373774	-0.00749819432531438	1.947691633141919	0.6649925560618436	-0.3626524485113994	-1.621679077961755	-0.1081011217754673	1.123480638346712	-0.1574008730550526	-0.05648431018782398	0.5898134935050318	-4.594202304527332	-0.8270659226128757	4.594202304527335	0.8270659226128827	1.653470153627247	-0.5084235332790944	-0.1527438666117388	-1.309510043118991	0.4963842370695534	0.3080468744168888	1.194795060767925	0.6642350760965902	1.581486039303099	-0.303466763564793	0.04083186612327257	-0.9965039131393806	-1.089505822386855	0.03359652826827874	0.001006289292517107	0.01694270941798528	0.001005664394340247	0.02124254698029454	0.001001195045562238	0.003621715375012402	0.001001928324947805	0.003253762851345882	0.001256990983213504	0.05058524200614832	0.134509330325337	0.1308222538016222	0.1404594969493316	0.1427389743122533	0.00187765644599144	0.008170947183987519	0.002341569241434962	0.0366665920827406	0.001009513675857044	0.01669542046980954	0.001034825438847915	0.06674912089853366	0.001014161955766403	0.06461795782342404	0.001009217988644334	0.04565247103263372	0.001004160283579542	0.02027168295615299	0.001002467657984518	0.005760411068596682	0.001325530648329003	0.01709602409932259	0.4164195987414163	0.3994238285580682	0.001005800816875127	0.02053260497395786	0.2003530292929057	0.2124327080133622	0.02172408464200188	0.03165700335146367	0.001006114434726715	0.006150924394499845	0.001014937843000774	0.009754211883602296	0.01606189043527129	0.0445808700146909	0.006567420696352354	0.01006128670252851	0.02684592257743981	0.02885580403637582	0.001001034850690088	0.01447738607760959	0.001696556765992953	0.01705723719884314	0.02148912985009831	0.03766299810540719	0.001001618027108391	0.004214310010209752	0.001266809030852832	0.01900482817084257	0.1864663249968873	0.1858849041672523	0.01054566269473996	0.05257556239597486	0.00100288400050859	0.002664749694369379	0.00100565877996241	0.006576997814926999	0.001003524723662834	0.007166526888357133	0.5093917553331048	0.5154667073660609	0.04989922851185814	0.06762550909375904	0.003360555054819449	0.01477432515372679	0.001000946739711229	0.03299402083415486	0.01811756904300119	0.01853910539120569	0.01750527429548368	0.01937840152158772	0.01506509896282227	0.01336242625103502	0.08202699674817353	0.07276087875115955	0.09051909737800502	0.07330910264409461	0.01702895146755342	0.01656056611112978	0.03522220894120802	0.03440743555714415	0.1363813621007051	0.1691471988874367	0.09079925203197421	0.09716519661723134	0.07426423796286269	0.08038990006362011	0.01201010986251248	0.01789467300553302	0.00630243854932055	0.04479299934845912	0.001888693774402873	0.01816585366617352	0.001170967225475693	0.06080032149623665	0.001041863621854494	0.0597430490322912	0.007190641723583519	0.01730520878628929	0.007310729607856125	0.01109532158169954	0.001001702859041894	0.01091124500212397	0.001002927641826329	0.02596164223836005	0.003264571270963892	0.02904718033062536	0.07318231401811286	0.08991254186001342	0.04721981477355967	0.04419414408835332	0.001439460371196476	0.02740428537549582	0.01537033882671135	0.02122327622939076	0.0441153901806413	0.04187438295893532	0.02827042661186404	0.06904825057548658	0.01330200382021301	0.01948379689572615	0.07900778624224708	0.07191369048267778	0.001007867287992471	0.03277545775581025	0.04284719121855812	0.02079629072565645	0.02175189377818689	0.03287090244571107	0.002129992457691633	0.01595046535893075	0.001196700404802465	0.01939069491034814	0.00102593480261119	0.0786963678521902	0.04295671478775253	0.0690978532836513	0.04503032551542999	0.03046782798263308	0.03867025298978698	0.04369998304233874	0.001002148141863998	0.006572615388091953	0.02976050937625596	0.03581597534220108	0.07111114243048058	0.07436703876280423	0.001016565465672228	0.00936601802659286	0.001957371327996887	0.05027462490108632	0.00100497084128072	0.02182374357589869	0.001001743444755982	0.02633975847522403	0.001003282997706357	0.01568988875938307	0.02243605300011855	-0.01085711462233426	-0.0100323794901986	0.02335103018619717	0.001077145588603972	-0.01640554111334419	-0.00616371861356959	0.005104973983764151	0.001006870197346162	0.00100660556933259	0.001001139889282364	0.001001799162614719	0.001405335570286671	0.1388661536855236	0.1378545777028256	0.001228343200788676	0.001008106398777816	0.001008662750603136	0.001019136807129339	0.001013215629526019	0.001021099698554922	0.001007672362897361	0.001000271539547745	0.001000779287559776	0.4059574942200691	0.001005748036107688	0.2311643754951074	0.01431472833910266	0.001005936686308923	0.001015599269337656	0.03025592056172517	0.0162284265932618	0.02546322013591972	0.001000939550798252	0.002899694254306277	0.02401162922809693	0.001001480214640078	0.001033283871745578	0.2041058286428684	0.01696157645702863	0.001002499792406601	0.001005055015778707	0.001004600132199716	0.5477172254933023	0.02780661578085632	0.001010822799337468	0.001000936535837833	0.007235375280960022	0.006828218059567176	0.006058584642852333	0.06999211844528781	0.0792637932279308	0.008222953968705619	0.02872805285910809	0.1233130326617831	0.08625150796884473	0.06908413747780383	0.02082606184093591	0.01300353987459545	0.00167891466147604	0.001213323898018408	0.001057500274568748	0.006016022997360614	0.008710578868712581	0.001001767698324456	0.001003802955835221	0.009526636505390292	0.05777618662488555	0.04846054722545123	0.00100716993097227	0.00447411754115115	0.0355540557466383	0.02869827464220283	0.01491773362317644	0.07812388660529304	0.001007624023877691	0.04844183812465772	0.02139819625735982	0.001007057829095935	0.001069277782417809	0.001027325148745769	0.0375009206956771	0.04769115973104216	0.03198394603150503	0.001002226999777373	0.04445084133322479	0.06651194289576287	0.001020787598933128	0.001007065752223802	0.001005801548399713	0.001001987752879417	0.001003823913766815	0.02322791438966208	-0.008501568932829521	-0.009327209248396182	0.02360587450202637	0.002564499630000243	-0.0149475265202613	-0.007162126346711971	0.005360379675257114	-3.106475348618917	-2.553997145507044	0.07022647885869852	0.07456105534899014	0.0134325171266235	-0.01204646389450416	0.05043582881273267	0.1167015939639369	-0.2838180484969268	-0.03672364256758704	-0.1149077445440963	0.001543858892593115	0.06948672409352781	0.06508422206238632	0.1682881073425042	0.08400279496256975	-0.006530707579223125	-0.07461724037699669	0.005341456337002962	0.02092714606506442	1.428145423565746	-0.4545758325760199	0.03197320382073728	0.02078488632794823	0.5495805938557642	0.3576647405198999	-0.1013967294462537	0.0283576035143199	0.1011015994196358	0.1647514896510646	-0.002519115855959427	-0.0228498740219659	0.7924915186326843	0.4034513941293456	-0.01090973890286207	-0.008926061981432901	0.02049436937239646	1.373482997566865	-1.404929800447481	-0.149716369555371	0.1144592248059632	-0.5243980175125558	-0.5262347107754376	-0.3676744411243295	-0.4265092267041812	-0.3010697165970628	-0.4023106947154921	-0.1041516213780028	-0.1002809488692351	0.04428998947081799	-0.03578687891754265	0.5180989227617802	0.3791024516167479	-0.03490678469537758	0.004260682725845287	0.01623840184656261	-0.01098855537655157	0.1130816317446568	0.02261244117674948	0.1030315056122241	0.5038878971911831	-0.7084091060232838	0.06884967172589915	-0.08476902653780623	-0.5960436163762337	-0.3864744559106969	-0.0291225205072985	0.0834241755663761	0.1160442178219653	0.211743714645855	0.535713090972404	-0.02280297486469665	-0.04962664028492193	-0.00912584486791557	-0.6973904921667521	-0.2594795025103492	0.5799560616385754	-0.2942360784545454	-0.0003677777076552981	0.5705753190385481	0.08984045752305544	0.007495191808416658	-0.02635165178836705	-0.1754258944331985	-0.197770916977742	-0.1176526996370461	-4.742020081609975e-14	-3.952803586221005e-14
0.3	-0.03125196870979337	-0.02913457795797983	0.03693967213569582	0.6065856919441321	0.9378503292957828	0.007948696843097021	0.4451783550992653	-0.01123720000923395	-0.006950601626395887	0.01090552980279132	0.07528184962152919	-0.05968150474138901	0.00292154972576491	0.0589866635499589	-0.08099386878912485	0.8931153497824709	0.08171401112074438	-0.8931153497824651	-0.08171401112074722	-0.1199942495893633	-0.1195482048480137	0.004422703493595985	-0.253878123799259	-0.05734067664054302	-0.03463566092097564	0.1331257810310304	0.1575250779020406	0.7118956636436889	0.6286705733650036	0.08846935119884383	-0.03914764695104365	0.07292354375425884	0.03286192108786951	-0.2394323139183092	0.162696353381142	-0.6310330614553294	1.250901690606713	-0.08280365507378973	-0.01328204395440002	1.658952959878956	0.5959727309245587	-0.297241208051517	-1.59496849732622	-0.08715885704541158	1.161631687248401	-0.2129272504486667	0.01833935846145527	0.6352123864068545	-5.068542379212073	-0.6648185515385324	5.068542379212073	0.6648185515385328	1.671082851214979	-0.5263174393419661	-0.158015621933407	-1.243012528667506	0.5140677172380229	0.30792663087745	0.7271527039465234	0.7445008946730625	1.568829732689272	-0.3144820952728103	-0.08065979602129596	-1.026086973672534	-0.9596350895119798	0.06795007522786306	0.001006708600064342	0.01735711918618293	0.001006337466329405	0.0219667980519647	0.001001163264543567	0.003634318633739695	0.001001852967516983	0.00316403854539025	0.001365061660108175	0.05109601242990804	0.1363797637318027	0.1316094473055892	0.1395826430127636	0.140019920703859	0.001518867511923842	0.007860519868715424	0.00170093467023885	0.03564073992562142	0.001008964860269701	0.01671111738847952	0.001029568001370783	0.06746501075218854	0.001014132938278664	0.06529265779934958	0.001019380370047167	0.04735980713985855	0.001007065044288077	0.02113538966072408	0.001001414823255353	0.005659617670251611	0.001169608814762951	0.01665720789858523	0.4132005159491593	0.400639781909626	0.001005786104963654	0.02068431919691696	0.2145006560093103	0.2265710238152488	0.01598559622460631	0.02597970773441506	0.001006041927469039	0.006423229037830813	0.001015533976205876	0.009870230252805376	0.02608692263389695	0.05093628295677573	0.01437873675764137	0.0146238292166738	0.02593824232958296	0.02777996059644143	0.001000981282566062	0.01481400904855519	0.002725475157091676	0.01828882794868837	0.02279004709801286	0.03897613379408359	0.001001538227584912	0.004400399948877598	0.001151283054863895	0.01882728789743005	0.1950876308255464	0.1943162889229918	0.01479487293225162	0.05663774389677865	0.001002656426723273	0.002567282966951989	0.001005279434158061	0.006496737756604875	0.001004368370527446	0.007397516414762571	0.5235655305605231	0.5297967843984179	0.03765817973631051	0.05454786417533801	0.002236220200720451	0.01388872847645071	0.001000946105300753	0.03423732316613487	0.01141907188120841	0.01351012370793763	0.01094932443857814	0.01435605069025816	0.009518554041748246	0.009871295755484037	0.07503524097821312	0.06828116067370098	0.0841743060267142	0.07020422095767893	0.01098782357175213	0.01216887274376935	0.03102414139007756	0.03277206142906196	0.1301234353983268	0.168264282841943	0.08885080295293468	0.09822540267113801	0.07216353678601953	0.08084543223863609	0.0180710183256853	0.02341031572249269	0.01152467452008113	0.04934569654155888	0.00175710158692294	0.01788101255957954	0.0012016877342493	0.06083390069812512	0.001053678735340806	0.05987718861440281	0.006452058082907883	0.01728357474458651	0.00851170332376568	0.01255121528113589	0.00100174003323067	0.01109399743895685	0.001003592015919649	0.02696944741267214	0.008608716973479747	0.03567645260503351	0.06451382062655014	0.08264315864069048	0.04811404489959555	0.04508008070545233	0.001231615586540865	0.02677304541852791	0.009290900517137754	0.01612004341237181	0.03882554760736493	0.03787880586900193	0.02861473128859976	0.06880769505979409	0.01397433082936924	0.01991315471240993	0.07971752364166895	0.07437062470452273	0.001007830981944177	0.03484185935891221	0.0460093174672817	0.02674506555094388	0.02172317757289779	0.03285060454917006	0.001590537219403857	0.01567630967765784	0.001126965294262702	0.01927523780564284	0.001027070272382836	0.07189660682216507	0.03991357881299853	0.06672586657483452	0.04630602308049972	0.03609839540228278	0.03469503316042872	0.04074021554665764	0.001002288078756703	0.006526190561853202	0.03941202626531483	0.04196021520733011	0.06925389214502189	0.07608830103162711	0.001019946968546667	0.009420674789252943	0.001500979670009059	0.05022911099749085	0.001005535297461403	0.02005475475637144	0.00100190544429091	0.02433125354696935	0.001003649242606819	0.01450307982133738	0.02356739131405877	-0.008402496428490457	-0.009327238843661396	0.02358563771905885	0.002947773265764049	-0.01491785798413352	-0.007173399549605559	0.005288375211516489	0.001007371154400423	0.001007394777064415	0.001001120993247652	0.001001751577317368	0.001537031508815713	0.1395503923162475	0.138526007213449	0.001059266543592875	0.001004476561943162	0.001008162349973262	0.00102726211183784	0.00101473411878676	0.001037007469153393	0.001012020573630347	0.00100027787400707	0.001000731364670454	0.406303538888917	0.001005785992589911	0.2455830302120758	0.005822232789413341	0.001005982551416788	0.001016593398484191	0.04304480916933962	0.02804149506941046	0.02444064514601512	0.001000911697267126	0.004518383343503301	0.02450637015941617	0.001001431600423027	0.001021098351737468	0.2142276731395701	0.02146300412131076	0.001002346056124097	0.001004735877882696	0.001005768087847108	0.5643675935344178	0.0186934179802099	0.001017152012214948	0.001000951761097656	0.001389520025116664	0.001176241946237895	0.001300032636264281	0.06219550954752497	0.07243592696486888	0.00122559167632111	0.02398395913159656	0.11839512261461	0.08607072324602924	0.06958906574165996	0.02791669374761787	0.02043361665525932	0.001568087860838563	0.001250411946486626	0.001072873705896694	0.005365055047884106	0.01065530274438171	0.001001789247666141	0.001004673992542086	0.01804301817491256	0.04950047487824761	0.04980518857023949	0.001005992826268646	0.001046958575892334	0.02994931761986909	0.02925869829876668	0.01460018477328883	0.0826554147197036	0.001007911401443419	0.05102160494449734	0.02190404691214695	0.001004480178637252	0.001038715662123107	0.001028994936063014	0.03520870986806662	0.04803634020210332	0.0283392306227074	0.001002591312947024	0.05585542737210934	0.0670250456925023	0.001025620684759034	0.001005600949347122	0.001006392412131246	0.001002147226032596	0.001004204006820563	0.0248684680901974	-0.005898341982477246	-0.008622112994756886	0.02381012686043696	0.005010037760806122	-0.01341534058685894	-0.008188717087088362	0.005435774207398436	-2.894878418712282	-2.341419377757917	-0.0158778404142733	0.06821144753866434	-0.0230088866616488	-0.002156215336024974	0.05650925487251382	0.03113342621105536	-0.2587817698918379	-0.02745717721228052	-0.1004787832185005	0.001327322661077635	0.07348221036111521	0.06993737478122221	0.1743211018390849	0.08955838703581383	-0.01770960152158292	0.009183654262509142	0.2482841873353258	0.004151923028289995	1.39794402576021	-0.6661466409355792	0.01745066963780921	-0.006546723166760179	0.7234453156590718	0.5381103167505265	-0.1132722642943109	0.03936453465280957	0.1405175084349644	0.1043122186434599	0.0609652192532214	-0.01191485805008217	0.8941630931041576	0.4068938447438974	-0.006973871783604559	-0.005926529484707622	0.02636343149668433	1.497343071567937	-1.191933928907019	-0.01876942360432501	0.1393105275898064	-0.4820396529229938	-0.4786458862476816	-0.3316802200591861	-0.4695263572180204	-0.3214089173358074	-0.4769945292876389	-0.2261052708756036	-0.07989486587540398	0.1668325877506332	0.1259375906728542	0.5750138623961421	0.5139594126030409	-0.01641926293055238	0.002891195090145026	0.01317875472028501	0.01273725723686331	0.1811552839193254	0.01120188647148382	0.1017988816426868	0.822887559705034	-0.7485663158297677	0.1090445622200193	-0.03053232022510217	-0.4332577020994299	-0.4148902540289267	-0.01120657085479992	0.007229172817158343	0.3674107733190913	0.2002614273730629	0.6553849391297557	0.01493594240161633	-0.01018252164925802	-0.01794104567448048	-0.6595102550440389	-0.220633559615964	0.5399376340314083	-0.3043293211101699	-0.008864733086360987	0.6559905584549834	0.2405374283725153	0.003079886724939713	0.01816330794189916	-0.1770759369582039	-0.2025544739043113	-0.118730192380984	-1.240870675333166e-13	2.435787789526951e-14
0.31	-0.0334679682575411	-0.02775083899581044	0.03043870536131689	0.6191216077192598	0.9368913137611321	0.007797060626224738	0.4603647386897211	-0.005701481072523878	-0.009624221943740584	-0.004837913195198458	0.07451537579189665	-0.04787374588403689	0.0005815969833372486	0.05951644790276313	-0.07437950125391896	0.8401973529509901	0.07595318374362756	-0.8401973529509689	-0.0759531837436357	-0.103188346167066	-0.124872503550212	0.002839231023639982	-0.2659717683377149	-0.05214203384762883	-0.03154272759425042	0.1385660451021362	0.1654219839382127	0.7274076312772451	0.6254465433002794	0.08758208223712959	-0.04945256644391058	0.0639821137198523	0.03380898626210072	-0.2040859082419515	0.1133683970909131	-0.66766938978792	1.256667258919008	-0.1088937496447372	-0.01688985639999748	1.378825091181606	0.509354818869532	-0.2342021455331138	-1.555334615142271	-0.06548740476132639	1.194680716518443	-0.2538745977395021	0.08723995223194655	0.6860110151560569	-5.510135548691408	-0.4908376953331938	5.510135548691401	0.4908376953331967	1.690643909470547	-0.5375800337095726	-0.1574340882668236	-1.173816831439085	0.5246675510017061	0.3115317462270755	0.3824447272400833	0.8288261762593502	1.53008098208804	-0.334610624849748	-0.08024041228317086	-1.027533746651334	-0.8309454336841401	0.1247881182114786	0.001006767263401242	0.01774784561745707	0.001006468735082473	0.02267809423920182	0.001001125500899722	0.003641737837041276	0.001001789652996357	0.003078333302006992	0.00186960113775453	0.0518052421779454	0.1385500467570434	0.1317717404341915	0.1395041499680011	0.1376272884609042	0.001286542723261115	0.007651542803189686	0.001359826099425224	0.03476551433875379	0.001008455892309238	0.01673712193614546	0.001028271080625069	0.06821463644092186	0.001014207183144784	0.06601015798723908	0.00103289237212348	0.04909505256923458	0.005110022481869794	0.02537092128082231	0.001000863322427209	0.005568630698000445	0.001086878072454781	0.0163486230015404	0.4136560881592049	0.4051340565153398	0.00100570078991124	0.02082018854485852	0.2276639091335081	0.2399159679097983	0.01049581704121012	0.02048771860445499	0.001005994590275982	0.006698148310221115	0.001015727536429736	0.009975746273643811	0.03646693878115392	0.05809808399969379	0.02234349046394732	0.01974880779681498	0.02482691324654821	0.02659154635233646	0.001000943695809494	0.01525264849890745	0.004459068423086878	0.02011781784325578	0.02313830839652766	0.03933894297608197	0.001001475094027753	0.004600685248420843	0.001085600553168842	0.01868786304907842	0.2046068346203026	0.203743815419502	0.01897871397455141	0.06057824626887756	0.001002474228305015	0.002472151545676125	0.001004938997085547	0.006414282212285485	0.001004987767103365	0.007658475681182561	0.5392080395202787	0.5454234972239205	0.02813559245825464	0.04412303431205877	0.001638732885843103	0.01366090182708136	0.001000953150483442	0.03558553825444337	0.006539498952912546	0.009754632251148622	0.006211911684148404	0.0106352596271433	0.005509036045565909	0.007311388078596131	0.06730370473214331	0.06324038717484461	0.07739533389381097	0.0668185780690643	0.006247393250783275	0.008700264281185317	0.02675994526005945	0.0303847257374047	0.1243820815342112	0.1673722760216323	0.08863263643231685	0.1003481441615006	0.07227928531851571	0.08265943859236284	0.02523019667656966	0.02997502468541494	0.01835274663979985	0.0553523394341101	0.001666871549237128	0.01767613975759322	0.001226230227344351	0.06081102554759776	0.001062481004741434	0.05991337676666737	0.00590162623601633	0.01744688214082597	0.009237389672744485	0.01399132659448774	0.001001783175224722	0.01124283581721454	0.001004963867239929	0.02784544554772112	0.01966714413645536	0.04790457363197069	0.05608583861567402	0.0752189209367331	0.04898705222665955	0.04607956066247256	0.001121745164492847	0.02627764728957783	0.005300515740668939	0.0127240560657969	0.03335535226698895	0.03373354147995706	0.02884278051762423	0.06876039154599302	0.01430223343680792	0.02001802755302891	0.08174864375426438	0.07815829075676901	0.00100785886514987	0.03674234535539146	0.05333246649980367	0.03610810989678136	0.02218694856683386	0.03331245470207626	0.001303565183764001	0.0156407864425833	0.001084618695177412	0.0191826814341223	0.001027495532410063	0.06545893971268052	0.03736989605024318	0.06481386489545324	0.04687115156798703	0.04112788928546124	0.03100471253165561	0.03791886127133057	0.001002446971113479	0.006452228454493907	0.04875752392415984	0.048371850900139	0.06887185188773945	0.0785508913904321	0.00102265618033552	0.009426348100409376	0.001258309904299944	0.05037790244476492	0.00100610248665238	0.01827724582397075	0.00100206387659838	0.02228700525183385	0.001004019552371044	0.0133055009724064	0.02561148043999849	-0.005823663439180533	-0.008449512495522889	0.02393707632096695	0.006023216458717162	-0.01334770436504924	-0.007936425166472548	0.005265208546321026	0.001006369024489626	0.001005937419089406	0.001001056764582938	0.001001700230723941	0.003122710726736362	0.1438406370515108	0.1401351626520304	0.001031808083222369	0.001003793042719971	0.001007726420218565	0.001026633126462319	0.001013904002298654	0.001055371725086834	0.01652856282427095	0.001000299138016085	0.00100074671715812	0.4221435986827471	0.001005464795098199	0.2553570196040236	0.003416967508858201	0.001005913831365515	0.001015366822769928	0.05303704390873359	0.03378273544573929	0.02282534678410969	0.001000898559080933	0.007773110036313661	0.02269620571888062	0.00100139060398044	0.001013930765998308	0.2265606465622263	0.02538427775010994	0.001002232638774008	0.001004456809991477	0.001005517520439436	0.5861755107145686	0.01567490812477759	0.001012552233778097	0.001000967861060328	0.001231771662971992	0.001102459353212968	0.001172016917910105	0.05302856826572068	0.06486536433326674	0.001119105722984783	0.02007540913535824	0.1136429101174837	0.09029591209955981	0.07487743660220654	0.03777017172341193	0.03039932619416414	0.001576646419199863	0.001252956376560302	0.00107060163810263	0.00527789136434748	0.009469086931920218	0.001001860920214453	0.001007844682102162	0.04339490673883953	0.04200235133378796	0.05025827600487574	0.001008456798630608	0.001044688834269612	0.0243752357972996	0.02897153433187118	0.01471032191059715	0.08599999346389836	0.001007867983002919	0.07193722486368437	0.02338928333698225	0.001004329690837643	0.001042069148616779	0.001027043853065548	0.03364285597640908	0.04714108774009716	0.02534274520327498	0.001002630104767921	0.06348571794080889	0.06954526056848015	0.001025353129449469	0.001005221211498227	0.001006946857138548	0.001002297730086335	0.001004574915968372	0.02824997944577906	-0.003185087615233212	-0.007433705747997244	0.02439007449129901	0.009909202609999038	-0.01172344176851742	-0.008497617246846955	0.005105589352263696	-2.771756693091507	-2.190236275807718	0.06644891408777977	0.07250918029567452	0.01261927349163563	-0.01197893814779168	0.08597713522439532	0.0161440591367768	-0.2132471279639953	-0.015542431036368	-0.07974967726540381	0.00365315964580954	0.07580339309591673	0.07299639216768539	0.1725995476679572	0.7092341404586742	-0.004717122874705417	-0.04942392152261538	0.6610246960422903	0.01808360268744341	1.273242172472002	-0.4525205697311516	0.03223516472651679	0.01900060447431656	0.7144415916404725	0.4854264881370713	-0.1232005958160807	0.04742589275602652	0.2203836378324169	-0.0237143832921799	-0.0012430274790358	-0.0145044797010294	0.9884686635718203	0.3828436340618886	-0.01084440993214015	-0.009482839499579187	0.02591860825307743	1.634704063178376	-0.8890442584724002	-0.01920238602822916	0.1339397589573877	-0.2780725856718924	-0.2742298789598349	-0.1877944141615314	-0.539204866561357	-0.3574589665636499	-0.2402376948348216	-0.2540712343501209	-0.1014790852796776	0.2581283111913402	0.2380175537950812	0.7263338727861833	0.6777765827449377	-0.02133970019353372	-0.007057057653718045	-0.003789677662178445	0.03464560830865461	0.1072623308904884	0.01588475353392241	0.07646500928310469	1.573420149709595	-0.7394160711163956	0.09320056402543964	-0.05684913945958829	-0.250985192079197	-0.4170337875642309	0.002981826807781628	0.0144979060694439	0.3892235767260512	0.1792666364419489	1.226063725786051	0.07418969964139775	0.003192540330159907	-0.004437190930323466	-0.6273093447055264	-0.1653168735727811	0.4606364725765982	-0.2657793409354124	-0.006450841672705598	0.6213659560659405	0.2491660578546519	-0.001907341228638351	0.01614496986904133	-0.1782672339471013	-0.2061323176418497	-0.1206649862993324	-1.297809480476603e-13	6.388763349854638e-14
0.32	-0.0353400531271997	-0.02688087085591087	0.02361610241239528	0.6317267530123397	0.9356745683470963	0.007614006576051828	0.4727648835821906	-0.001086428382816057	-0.01156903033939071	-0.02023345275771443	0.07398507160830932	-0.03589267776526561	-0.002132168223145242	0.06072391139753768	-0.06730665059558073	0.7830110675765088	0.07182744178518057	-0.7830110675765048	-0.07182744178517882	-0.08617044987544011	-0.1302805601744493	0.00129891740407612	-0.2773164694763727	-0.04686719142751303	-0.02838759176127353	0.1412055679151372	0.1739805187012606	0.7424276270467645	0.6218926267244286	0.08719561463396713	-0.05955105831919316	0.05625874475426513	0.03542418662400573	-0.1706493782985274	0.05994218892948899	-0.695360296363693	1.264747594197182	-0.1343496309814493	-0.01956561061452625	1.101705220277238	0.4118394815097151	-0.1514788237149735	-1.525387810236013	-0.03992492784066376	1.196293539532506	-0.2876897432673524	0.1538751868830329	0.7269090110326279	-5.922200087811021	-0.3378014678041033	5.922200087811021	0.3378014678041034	1.71348142508063	-0.5430690237497789	-0.149383851854997	-1.093223848708153	0.5293076426778573	0.3203671321276889	0.167004452323086	0.8768266400438381	1.470435359881838	-0.3804593974982062	0.01950047569012214	-0.9848014501527738	-0.7160228757487569	0.2015771127619151	0.001006295263393466	0.01813461321563104	0.001005805290801247	0.02338620946593932	0.00100107449784874	0.003649235026338554	0.001001732325525871	0.002984577686472378	0.002912879849138207	0.05282836394464244	0.1415651312804642	0.1322287056808487	0.1401034397501699	0.135884929159276	0.001156560292831319	0.007525587344392284	0.001188713836245755	0.03394207951757628	0.001007983461320591	0.01677977203701003	0.001027308293598029	0.06896828792845398	0.001013829028128949	0.06674126023027455	0.001048831166620774	0.05080922936594401	0.01478093166841982	0.03435379653937898	0.001000598349558481	0.005480688613336492	0.001045523714725206	0.01609826371108512	0.4189862127613388	0.4140693550751489	0.001005497474189195	0.02094722437301938	0.239433317620863	0.25207981485112	0.006472307999699882	0.01652390864666825	0.001005936555839693	0.006961971928947197	0.001015210683673995	0.01007725588342038	0.04648207688125466	0.06533564876397199	0.02913398748646822	0.02430318075663084	0.0234718579837243	0.02534014845423408	0.00100091833955579	0.01574377765040392	0.006940428401738547	0.02259856405259972	0.02244985706997562	0.03866256610628174	0.001001423034969779	0.004768842037724684	0.001049178728065446	0.01856651097236666	0.2150741420414112	0.2140281913419057	0.02300420862549591	0.06432735666575111	0.001002326437859748	0.002374554819230804	0.001004629259894736	0.006328715764340762	0.00100517196142642	0.007917692309087874	0.5566150647134022	0.562624957054933	0.02156953458259322	0.03684673471145705	0.001336908322105178	0.01365655116092396	0.001000964725438751	0.03698826372318177	0.003959951530963335	0.007768393049948304	0.003749289355859723	0.008697102059158277	0.003399345960409974	0.005965545495554222	0.05883140408277021	0.05748553286197435	0.07019557896828897	0.06302025550285563	0.003766840673829859	0.006893908214862386	0.02263333783725324	0.02763644940430225	0.1190038888501757	0.1661752493944136	0.09032618072428193	0.1033962209123701	0.07467485758143604	0.08562886078899216	0.03357368377473499	0.0377051120308609	0.0266001014950259	0.06270937653335674	0.001625984184271338	0.01751853050114427	0.001239771941168892	0.06070094289587351	0.001065743803659372	0.05984442399356856	0.005580284531708536	0.0182709146367326	0.009020505916145264	0.01470436894173393	0.001001840589770263	0.01135807179673624	0.001007235588110016	0.028560032876796	0.03727527229360893	0.06615852567993886	0.04796567851681011	0.06779214029506343	0.04966631450166657	0.046991074682791	0.001068038272962423	0.02587002595101226	0.003263888407025186	0.01099943107331462	0.02778283294493089	0.02948070684082301	0.02882603339807292	0.06889205077021947	0.01452375598164429	0.02021816304903588	0.08434393318544983	0.08213711903095632	0.001007851080991102	0.03841580937821003	0.06667537353469268	0.05144313598153667	0.0231407904973688	0.03426951077110921	0.001159862238907478	0.0157424537980585	0.001065127218369365	0.01910915471773159	0.001026732054415328	0.05936469637109772	0.0352736218468111	0.0633485271569198	0.04676343281415605	0.04520463145329284	0.02761980562012998	0.03530787258827818	0.001002545782648814	0.006386710662683258	0.05717823637484924	0.05428812184783512	0.06977746622338922	0.08101533047804602	0.001023876297820752	0.009383285629972215	0.001136693013843781	0.05064301016226629	0.001006663299996518	0.0164925823890054	0.001002218342705562	0.02021186454384437	0.001004390161697792	0.01209219191756027	0.02854718438569948	-0.003155216197914414	-0.007364665548303628	0.02444085427551099	0.01031447408916339	-0.0116963872797936	-0.008396700478600631	0.005037363087832764	0.001005366894576166	0.001004480061113761	0.001000992535918334	0.001001648884131979	0.00470838994466154	0.1481308817867741	0.1417443180906119	0.001004349622865587	0.001003109523501683	0.001007290490466751	0.001026004141086986	0.001013073885813274	0.001073735981026381	0.03204510507491404	0.001000320402063507	0.001000762069645036	0.4379836584765774	0.001005143597605881	0.2651310089959728	0.001011702228305931	0.001005845111313813	0.001014140247054134	0.06302927864813006	0.0395239758220692	0.02121004842220571	0.001000885420894222	0.01102783672912711	0.02088604127835035	0.001001349607536768	0.001006763180274128	0.2388936199848824	0.02930555137890901	0.001002119221425792	0.001004177742103944	0.001005266953031071	0.6079834278947194	0.01265639826934217	0.001007952455346649	0.001000983961022919	0.001074023300825346	0.001028676760190614	0.001044001199555415	0.04386162698391893	0.0572948017016629	0.001012619769647253	0.01616685913911759	0.1088906976203558	0.09452110095309028	0.08016580746275291	0.04762364969921201	0.04036503573307163	0.001585204977562454	0.001255500806634705	0.001068329570310195	0.00519072768081235	0.008282871119458723	0.001001932592764253	0.001011015371670052	0.06874679530277106	0.03450422778932995	0.05071136343951053	0.001010920770990287	0.001042419092644729	0.01880115397473988	0.02868437036497604	0.01482045904790563	0.08934457220809315	0.001007824564560432	0.09285284478287138	0.02487451976181622	0.001004179203034379	0.001045422635108319	0.001025092770068034	0.03207700208475024	0.04624583527808859	0.0223462597838417	0.001002668896588145	0.07111600850950829	0.07206547544445761	0.001025085574139353	0.001004841473644351	0.001007501302147691	0.001002448234145693	0.001004945825119514	0.03163149080136074	-0.0004718332479890825	-0.006245298501237568	0.02497002212216103	0.01480836745919201	-0.01003154295017598	-0.008806517406605555	0.004775404497128944	-2.774896943801215	-1.945133911892653	-0.01666960710124932	0.06757525547170518	-0.02299328952496931	-0.003766289747560392	0.1192876586521763	0.09006784982342683	-0.128727181626334	-0.01085285593522934	-0.09012063012942378	0.00465643331963094	0.07428737013662717	0.07265778583024469	0.1701073753198236	1.039027114733033	-0.0171006240541566	0.02082877557780077	1.13648897814968	0.002385219054389221	1.161724595109626	-0.3605108064620755	0.015231538791581	-0.007348005543138472	0.7385980599391256	0.4239891926897392	-0.1258689951041112	0.04986247487742768	0.2708687714118008	-0.1035249918174444	0.05453951731699758	-0.008300300664312433	1.065532978284081	0.3686154497009417	-0.007466932802933837	-0.006548710193220612	0.02601490378614759	1.812292472668849	-0.5622278763663233	0.02592577305749505	0.150212603694939	-0.1281892017849159	-0.1221191872436769	-0.08886720127274982	-0.6123425200572929	-0.403944852860996	-0.1445440500440117	-0.298293399150515	-0.1408988272672194	0.3518996398502566	0.3570207592526172	0.8080895389763477	0.7840382539608849	-0.00696655382808207	-0.01455030515121648	-0.007849430321423642	0.1448822771712188	0.03574149069640873	0.004481406726391569	0.06951672046329546	2.028053763926751	-0.7490749033947667	0.09145137487813053	-0.01297696219484044	-0.09898523130118307	-0.43640430417113	0.02458597675101954	0.0262817038923333	0.4056432177060322	0.1548570326476564	1.84978128690066	0.1139771256131099	0.01725559644644845	-0.01413511697747125	-0.5908255014564668	-0.131300771469119	0.3493872909642283	-0.2622562026630095	-0.007175869974457546	0.5569176094295071	0.2409071741315159	-0.00666726959536276	0.04142656201160293	-0.1785068374636326	-0.2087329564658816	-0.1218762335549377	-2.341221876799281e-14	6.496029727939718e-14
0.33	-0.03686706229506682	-0.02659686431708187	0.01662423905031305	0.6444254653203864	0.9342085545802112	0.007403779536099933	0.4824058441334997	0.00250974045444357	-0.0124899824155496	-0.03544527910117312	0.07376275631054702	-0.02413864732428669	-0.005165754373154409	0.06262103750725652	-0.05994010285785598	0.7218837609490274	0.06905000451778981	-0.7218837609490112	-0.06905000451778939	-0.0689099772546965	-0.1357210960362561	-0.0001225119377880469	-0.2877902186994412	-0.04156976432852635	-0.02512351285791477	0.1422130536299736	0.1828434512117916	0.7567791377852232	0.6177438031705026	0.08813628688520632	-0.0689528654390983	0.04953740773135085	0.0379937619869848	-0.1365323424566946	-0.003092769641814449	-0.6996273171462826	1.275441114317256	-0.1587497964349672	-0.02251382960534717	0.8295889558021456	0.3083712656936345	-0.0262058340282403	-1.51807470600776	-0.004730832033601335	1.147013310402947	-0.3159103664916936	0.2244242660765363	0.7422783856744248	-6.296592684670446	-0.2222036824128749	6.296592684670445	0.22220368241288	1.737911390977543	-0.5440334081817887	-0.1340513155440149	-1.002049633329786	0.5290444345951189	0.3321877290565445	0.03651616723461025	0.893946880724273	1.400190877000522	-0.4488869256673555	0.1579256671178491	-0.8855828577918212	-0.62929296941783	0.3224624014745543	0.001005672979963848	0.01850796608934424	0.001004993913471653	0.02409702898523155	0.001001016274519517	0.003649163557510327	0.001001675180476775	0.002892535570602895	0.003820164009406615	0.05367232834275234	0.1438633099262336	0.1333279045964293	0.1402758838245745	0.1347621741321182	0.001082015301825139	0.007442022318780583	0.001097669132263523	0.03309668488925878	0.00100755615251783	0.01684598437941034	0.001026427816145433	0.06969744741036923	0.001013316715136278	0.06745948956472554	0.003005293674214189	0.0539592927967056	0.03763052119173931	0.04951949460158848	0.001000465351397488	0.005386429632286862	0.001023614053749901	0.01590001189910536	0.4293117386696925	0.4278323289447873	0.001005243541033429	0.02106225155645131	0.2499516443561322	0.2633155167787039	0.003817246232199165	0.01385107521180858	0.001005892025501772	0.007186517754908184	0.001014376415250467	0.01016877058680583	0.05609778651822381	0.07287935565574262	0.03529827857840084	0.02845935490439996	0.02204749481252435	0.02413048207507396	0.001000906583533075	0.01622859436085351	0.009403967885184028	0.02503868721094224	0.02045671157818748	0.03673012985523671	0.001001384753268263	0.004886167656754281	0.001028248149898179	0.01845019858128326	0.226228377620786	0.2249425438455319	0.02673911106823346	0.06779534407684655	0.00100219158396747	0.002279999874968781	0.001004334934231929	0.006241447047927493	0.00100492111256556	0.008168879284730358	0.5756128614069286	0.581828059469824	0.01621328582710648	0.03146257354623684	0.001175720895015878	0.01380883295389207	0.001000981698406788	0.03837851471948507	0.00255428279436404	0.006699291635896055	0.002421824197255642	0.007666210553540621	0.002250369218762202	0.005237800395992519	0.04982406529737383	0.05104675122205554	0.06249712499245226	0.05862605819717223	0.002421713974810569	0.005917649674139538	0.01851906080177547	0.02449349695222543	0.1137865535713812	0.1642936242580083	0.09309297184783492	0.1072157702128564	0.07745591482916883	0.08921011630352155	0.04344587670581278	0.04690365242443205	0.03511975638910639	0.07049144192441653	0.001618966794264923	0.01741797072416862	0.001239106710924161	0.06049776765687576	0.001063286345782344	0.05969171684682772	0.005444562896747734	0.01965248157041585	0.008415576941524087	0.01502922095828666	0.001001912246592077	0.01143980650053672	0.00120875092399715	0.02928238955777634	0.05482272956441597	0.08350330851211787	0.04019348977766077	0.06041873947701309	0.05004887816824584	0.04773830014991141	0.001067062717714607	0.02558783227452544	0.002179908697786614	0.01015614694911674	0.02240278142492334	0.02530990771806044	0.02926499690330844	0.06956625101264369	0.01564480492868886	0.02102325318921385	0.08659185667548194	0.08574151706166211	0.001008136205322458	0.03983037897223009	0.08251961219729809	0.07180810506336148	0.02443027396349928	0.03558226685480096	0.001083650207555645	0.01593541360931706	0.001051491881388834	0.01903828322411046	0.001025835335455656	0.05359366237681143	0.03367314363655142	0.06237979658475981	0.04552783911265741	0.04772863136282689	0.02425948930853075	0.03261133249158846	0.001002611174232746	0.006328112696304239	0.06442928881763511	0.0594355575001179	0.07092986853764957	0.08315430593078257	0.001022901906212205	0.009298989877157805	0.001072208065978019	0.05102147243816883	0.001007166491969126	0.01470791247775032	0.001002356897675807	0.01811378313423738	0.001004728807167205	0.01086627129228866	0.03179201549877018	-0.0003756521917072892	-0.006228862609711378	0.02533680711206803	0.01413594146003655	-0.01004888085498787	-0.008645884565731734	0.004913252889762677	0.001004736432668209	0.001003869874395365	0.001000924502884553	0.001001587644526965	0.00482623521279254	0.1467259913830871	0.1394836212533017	0.001004447548677398	0.001002665183234489	0.001006959977777848	0.001025094703566546	0.001012537895600268	0.008414398692507031	0.0906704661003052	0.001000332480057072	0.001000851194803539	0.4645178166501998	0.001004840249235906	0.2725669035917964	0.001007377186816608	0.001005846166944307	0.001012973401297555	0.07204413721823254	0.04490922160743736	0.01979978341452524	0.001000901903658483	0.01288720880001557	0.01596776586945115	0.001001340944685031	0.001006209424802029	0.2519243121720704	0.03236857457327065	0.001001993731991455	0.00100390247891259	0.001004146577548467	0.6323749574384614	0.008248801919771396	0.001007689531795116	0.001001012391928339	0.001082316543960854	0.00102941076630668	0.001047897124384473	0.03421446155185988	0.04862859871474942	0.00100848796853173	0.01203177731793457	0.1039008042870009	0.09891436513312855	0.08192060224224564	0.06149575514058167	0.04883113906234787	0.001634023267604618	0.001223955210813616	0.001054296852665278	0.005394377950988061	0.007331984760878226	0.00100203269640167	0.001763366366965175	0.0821410165661467	0.02772897884399135	0.05034836706219156	0.001112687816896789	0.001045762781137335	0.01419434479983134	0.03069253810494462	0.01861417791834231	0.08984995813545826	0.001008947644151861	0.1121863665820435	0.0267417798365574	0.001004404284912222	0.001030425802924041	0.001024740666137804	0.03157575351251113	0.04214000473092951	0.01882827438107726	0.001002687964708489	0.07565652903468392	0.07272677005454004	0.001019182203155021	0.001005269551209371	0.001007849939666613	0.001002545806434578	0.001005195789015243	0.03516526636976836	0.002480856659525133	-0.005079910957898211	0.02652618794055059	0.01741946803158538	-0.00841524475403199	-0.008766562380163882	0.004899421405799624	-2.843891773517611	-1.61489629321418	0.06447654050308997	0.07310772119187824	0.01154520187460062	-0.01201003401031035	0.0577116689142197	0.1192214381284241	-0.1069779733219397	-0.006479312764994476	-0.08193506850360353	0.008573754364573966	0.07113683918207626	0.07070213895601854	0.4395208275746555	1.953282808703017	-0.005681202164637991	-0.04003979555947482	1.606160579550377	0.01593031914541154	1.081862245532514	-0.1894335650923796	0.02520568642244839	0.01733396451768207	0.7739681859723034	0.4096273657943789	-0.1172474137342855	0.04644445822426908	0.2216071627841628	-0.2729810110330931	-0.01114636383787481	-0.01312792069726622	1.112638952652141	0.3276145763073305	-0.01038523876282076	-0.009823911433271933	0.02451496222931449	2.023622299435262	-0.5155519769316488	0.00983207082655648	0.1311692530589803	-0.08305432857991964	-0.08094281338965841	-0.05567329460176408	-0.6782586938032424	-0.4785469395120163	-0.06193768761261044	-0.3309050310284334	-0.2354809208694466	0.4096683730611128	0.3533396806301424	1.01535123732307	0.7750037278334546	-0.01089895896290501	-0.02467048404803746	-0.02058855897295716	0.1438990313677882	0.02746827590271321	0.009345894509471845	0.0751433520753997	1.496421770102998	-0.7279731143229753	0.05914369916591819	-0.03275443644026923	-0.0638667722002523	-0.4029566732947932	0.102897648317883	0.1321895715527085	0.3158479551115519	0.1288649202110285	2.222164564877517	0.1472608437503055	0.02255141555151167	-0.00351745701195181	-0.5626688916727196	-0.06648109906876173	0.1543237034681841	-0.2785888105186026	-0.005574021857433597	0.4699078609671848	0.1931367458935537	-0.009580272645064615	0.03992093021344426	-0.1779310959546979	-0.2103331470764443	-0.1228981403198763	9.866709453594067e-14	4.901745691898024e-14
0.34	-0.03810629772032208	-0.02694176401885114	0.009691257247392367	0.6572445002366107	0.9325016389380645	0.007163049339908585	0.4894187040144973	0.005100536526081444	-0.01196303187025019	-0.0506168918291271	0.07388660096081935	-0.0131023963226025	-0.008388033148166746	0.06518988133965965	-0.05254352589887543	0.6572125849434067	0.06729301420220335	-0.6572125849434044	-0.06729301420220277	-0.05142625621770824	-0.1411411335294952	-0.00136509488733029	-0.2973679348914756	-0.03630896958623502	-0.02174905556992087	0.1419763607916506	0.1918231966891239	0.7704379263705805	0.61292325596345	0.09013996182754502	-0.07706317315442959	0.0436519165542251	0.04207592348635888	-0.113094629774786	-0.06583905918867443	-0.6835839845318291	1.288812115832745	-0.1825300060279267	-0.02566624186241772	0.5760850862107272	0.2107649283703358	0.1381017005686231	-1.517345087138409	0.02930706176417671	1.05273765167405	-0.325428268273798	0.2882187314459573	0.7329148552828156	-6.630973963438623	-0.1337120774428681	6.630973963438623	0.1337120774428683	1.758131108329505	-0.5389693500362313	-0.1136145733906281	-0.9140172425015519	0.5219811713381356	0.3424428090546043	-0.08183125831019425	0.9001892334048144	1.331890929261445	-0.5148041281235938	0.2321010139109629	-0.7265015692355672	-0.5488537065912321	0.5040943400413007	0.001005046604162615	0.01888687119825012	0.001004283181279919	0.02481874534625227	0.001000953143685598	0.003651463185508171	0.001001615987141606	0.002797018994739954	0.004333374020851794	0.05414672628218258	0.1446762002070839	0.1344021245401092	0.1394710143734471	0.133522286702498	0.001044796121630349	0.007383617816774023	0.001051926050761421	0.0322438426874125	0.001007177265682224	0.01695100150846813	0.001025532859386062	0.07038287097093072	0.001012792557484759	0.06814958416737289	0.007622391253169166	0.05919195625228621	0.07574271454212281	0.07260285893329659	0.001000404928249104	0.005288463969364282	0.001012708150663107	0.01570625464814859	0.4446660359814692	0.4459936623415778	0.001004964887624993	0.02117203278600879	0.2592758513898911	0.2736459888642419	0.002469964971004833	0.01242768365362094	0.001005870299145866	0.007376646856730905	0.001013375774198553	0.01025759553808854	0.06529393382338428	0.08089150983457875	0.04103324843032179	0.03254336265112839	0.02062621880012737	0.02297153751927988	0.001000908954087374	0.01665953863507295	0.01155946241843466	0.02711973335895597	0.01703989949808046	0.03340257083169354	0.001001361288842253	0.004944475355482791	0.00101750996064506	0.01834063772612165	0.2379415996030114	0.2361869989991627	0.0301300737227839	0.07093229906769849	0.001002061414675836	0.002188026389810316	0.001004050144459008	0.006153859968868682	0.001004235280548549	0.008413840971402312	0.596102223547944	0.6030032888261893	0.01126743855633259	0.02651674276784173	0.001094968232228365	0.01395922228345662	0.001001004403332464	0.03967828193440371	0.001850713771036209	0.006158841527482537	0.001754189306577988	0.007140571800905266	0.001674642959817835	0.004872250084444529	0.04038300448962746	0.0438634612679746	0.05426418562105179	0.0533762700879141	0.001742726388194632	0.005430553872229864	0.01436328818545834	0.02100618998860885	0.1086265880515096	0.1614645365598674	0.09654262265954267	0.1115427514298945	0.07977645839705989	0.09257784114114026	0.05498382868273904	0.05768679072958242	0.04348897739101227	0.07826202916175647	0.001639847159690076	0.01734548017391785	0.001223000200566503	0.06023581838688395	0.001055038905164638	0.05947472161545129	0.005477122602547057	0.02139825370014707	0.007639168350776988	0.01521852172557847	0.001001998134073819	0.01149459689646246	0.001685471239959475	0.03006667464513443	0.07001482139254599	0.09719734043398429	0.03278460729240842	0.05318532092621894	0.0500898381340843	0.04819694827855012	0.001117474976457194	0.02542908395505206	0.001636770045147568	0.00983819205591621	0.01734361776020501	0.0213175503152559	0.03044737315507434	0.07080287526826086	0.01806009826163045	0.02281101942827345	0.08808023842874613	0.0884663094667035	0.001008840521102651	0.04100926846367622	0.09948564946584369	0.09586546798728218	0.02599284599880669	0.03718846269851534	0.00104566087312727	0.0162177831039486	0.001037175121695352	0.01896924004887355	0.001025211053321899	0.04812556665235737	0.0325865082999461	0.06193819005324699	0.0429616303229094	0.04826932577324623	0.02080281090969584	0.02970535650097679	0.001002653392357549	0.006254624254468317	0.0703921934844834	0.06363304586599171	0.07186300005432539	0.08500304198548256	0.001019461852412311	0.009203912343528464	0.001040185099885494	0.05155452950786157	0.001007592367506963	0.01294388144665112	0.001002474950840369	0.01601620517000425	0.001005023089159585	0.00964242413485283	0.03522947624873212	0.002519329082037846	-0.00507333660128775	0.02667290193651335	0.01715049763192316	-0.008422179915956984	-0.00870230924381441	0.004954560762853135	0.001004105970759548	0.001003259687678273	0.001000856469850963	0.001001526404923272	0.004944080480927702	0.1453211009794	0.1372229244159911	0.001004545474497053	0.001002220842974813	0.001006629465091476	0.00102418526604651	0.001012001905389498	0.01575506140399041	0.1492958271256984	0.001000344558056089	0.001000940319961949	0.4910519748238219	0.00100453690086612	0.2800027981876206	0.001003052145328113	0.001005847222572464	0.001011806555539291	0.08105899578833554	0.05029446739280533	0.01838951840684713	0.001000918386422247	0.0147465808709092	0.01104949046055764	0.001001332281834846	0.00100565566934234	0.2649550043592585	0.03543159776763231	0.001001868242558692	0.001003627215724198	0.001003026202065664	0.6567664869822034	0.003841205570198722	0.001007426608249908	0.00100104082283412	0.001090609787095803	0.001030144772423654	0.001051793049213567	0.02456729611980482	0.03996239572783389	0.001004356167417987	0.007896695496750449	0.09891091095364418	0.1033076293131665	0.08367539702173811	0.07536786058195662	0.05729724239162672	0.001682841557647829	0.001192409614992495	0.001040264135021018	0.005598028221162603	0.00638109840229503	0.001002132800041831	0.002515717362270335	0.09553523782952582	0.02095372989865454	0.04998537068487088	0.001214454862802504	0.00104910646963008	0.009587535624931753	0.032700705844913	0.02240789678877706	0.09035534406282431	0.001010070723742349	0.1315198883812167	0.02860903991129775	0.001004629366790822	0.001015428970739602	0.001024388562207207	0.03107450494027043	0.03803417418376759	0.01531028897831245	0.001002707032826776	0.08019704955985955	0.07338806466462189	0.001013278832169312	0.001005697628772632	0.001008198577186618	0.001002643378726918	0.001005445752913	0.03869904193817594	0.00543354656703941	-0.003914523414558834	0.02808235375894023	0.02003056860397879	-0.006798946557888218	-0.008726607353722247	0.005023438314470344	-2.949933857419439	-1.26518432670033	-0.01555916012265804	0.0697546238575522	-0.02251907022218594	-0.004461181730394213	0.04537436695450479	0.08507205544501602	-0.1521536621184344	-0.005820751285057852	-0.09161014490127599	0.01241739066331139	0.06554018588047236	0.06703083947873956	0.5866273802876196	2.622560368634923	-0.01784196047893128	0.02172768777798559	2.016160883575211	0.001336028262978734	0.9806786266929487	-0.11062243108055	0.008348193854273834	-0.007885956124110206	0.8322875173557294	0.4095559124845472	-0.1157246304457659	0.03908798762592982	0.1990533693608021	-0.3825495464289744	0.04273593336194825	-0.006949990418481384	1.131553508286452	0.3024089656544694	-0.006950640970960389	-0.006612382712963041	0.02476984599000525	2.206717860962659	-0.4745617989906752	0.02554728039418824	0.1321158474360073	-0.02245894063384415	-0.02106863667460461	-0.01642824365213113	-0.7612441829317627	-0.5750630135763785	-0.04671150229274793	-0.367164301441928	-0.3303913396209824	0.4533860231594006	0.3143146238702728	1.125009121354495	0.7817426232294057	-0.001352708490538657	-0.02630511135405098	-0.02070704722177391	0.2177233163812978	0.008631240844965533	-0.0009074548465661824	0.08190240173915452	1.297903581872649	-0.721078449968279	0.0337359071846265	0.01171210916345624	0.006080614882414139	-0.4007159603226874	0.1370707793896553	0.2228169236679163	0.2297220925709295	0.1077210121490077	2.588260055309309	0.1726650776065161	0.03513753311400428	-0.01376945563233942	-0.5302378474759514	-0.02587596335937403	-0.04727380885058604	-0.3041433814535757	-0.01015396506008229	0.3669281521451935	0.1828592945225486	-0.008823625758251526	0.07234552081224301	-0.1743790614240569	-0.2086322673803802	-0.1214615399778653	2.503192718855508e-13	1.045432292648168e-15
0.35	-0.03919864492837018	-0.02788801389122501	0.002994690001478241	0.6702104128762716	0.9305591878899175	0.006891685194165375	0.4940308451954857	0.006758771441439699	-0.009626578123364784	-0.06575532355036631	0.07432352844391869	-0.003189661384053714	-0.01157320810775345	0.06833730286760349	-0.04534453696412079	0.5893929040178216	0.06634306071194017	-0.5893929040178073	-0.06634306071194968	-0.03377309060025854	-0.1464751051909799	-0.002383284180734164	-0.3061114976697557	-0.03115660030133846	-0.01828795229217399	0.14044135890088	0.2009488415066988	0.7834444436796812	0.6075037415030576	0.09229647268687453	-0.08330233999207963	0.03854600102109951	0.04828056798046231	-0.1081482166106955	-0.1194775854133125	-0.6598502862652097	1.304703259466259	-0.2057516819106403	-0.02797532694247468	0.3502659061782381	0.1207314133110798	0.3268724979727806	-1.506420148118559	0.05378999630942442	0.9302844342455819	-0.3079491509959183	0.3356946455064156	0.7102921511986383	-6.926507057373281	-0.05286088493045939	6.926507057373285	0.05286088493046937	1.771473292014239	-0.5259465593267499	-0.08988045310406406	-0.8364906470845304	0.5068330320800296	0.3489524127350493	-0.238618257867784	0.9309105576575233	1.269629383686548	-0.5670762672753182	0.1876590449725163	-0.5144298560710646	-0.4716243166057024	0.7406206725128259	0.001004459295604371	0.01925969415922315	0.001003668583641487	0.02554939745071577	0.001000887128225905	0.003653643757839371	0.001001552395348401	0.002710454223257898	0.004420104994664723	0.05425116039926031	0.1436616857682723	0.1347440884021242	0.1372182730714313	0.131401970398344	0.001025094653281783	0.00733162776947287	0.001027506677548978	0.03140428587242595	0.0010068250976678	0.01710300698425174	0.001024847943673152	0.07101110333675789	0.001012395073604369	0.06880646863082683	0.02757580886731371	0.07286925354392824	0.1188539371797104	0.1006261569372533	0.001000374636869211	0.005188642373934093	0.001007025270831759	0.01552972374908526	0.4641389182058583	0.4674799219971904	0.001004671268452087	0.02127319351499816	0.2679539922473321	0.2832229342838404	0.001752546553004122	0.01160166067935119	0.001005840933458193	0.007532557914322383	0.001012319916413814	0.01033958535261	0.0736617453433361	0.08940051747318738	0.04702535824709054	0.03686961904911529	0.01890406925989539	0.02157721331621035	0.001000921888717216	0.01700462573378467	0.01408315026302641	0.02944316232150007	0.01289166121308982	0.02936147682955929	0.001001343409296441	0.004971139623839981	0.001011508808767501	0.01824092300768394	0.2490164376165397	0.2472960244228074	0.03336299340541839	0.07389298104038253	0.001001932745963922	0.002105331127737183	0.001003772244171358	0.006069331437362852	0.001025554855509938	0.008687727809663854	0.6172465986356735	0.6256259601822237	0.007320639006835539	0.02237955188015616	0.001054369966127593	0.01411701526716723	0.001001028958726575	0.04083570651271818	0.001500923659440189	0.005909086508639135	0.001408868042423219	0.006886306946175385	0.001392312733881139	0.004703964838378189	0.03073505938536244	0.03609479741180084	0.04561508823811558	0.04725635828474155	0.001381132180008252	0.00517584434960691	0.01039874164466178	0.01747168071590351	0.1033069996056222	0.1574440519083573	0.1003807727758356	0.1162659934978532	0.08182825383263659	0.09574936614725624	0.06805039265756016	0.06981564725176564	0.05055615120939919	0.08520926283217992	0.001653146627772932	0.01729224250898868	0.001204260172275677	0.05997821787130368	0.001047959344751619	0.05924023748130629	0.006076168341261924	0.02404881656123272	0.007370876146336057	0.01585325815598046	0.001002104532630631	0.01152646967733208	0.004633143818313572	0.03287554463571107	0.0819097723097441	0.1069650327979912	0.02580375015239138	0.04621740651178565	0.04978299366667358	0.04834203992867384	0.006711139780842047	0.03040807657569046	0.001353803396977344	0.009829676453987815	0.01278783330570736	0.01764285281109183	0.03138605435195681	0.07166115551318801	0.02013074905718428	0.02461258769551181	0.08919795005846561	0.09063045526355047	0.001011568919889524	0.0419966497365872	0.113687425741121	0.1201205902625996	0.0275826467480979	0.03886155766085973	0.001026032823493643	0.0165939150013493	0.001025318588990727	0.01891114292423779	0.001026270538131638	0.04301345288685635	0.03193133086236016	0.06192619062174287	0.0390878130180133	0.04680450080745466	0.01717071808629118	0.02651210538572199	0.001002760544603386	0.006137978966916353	0.07505497481960841	0.06674882425960868	0.07300083163880933	0.08723934985292786	0.001016328029522875	0.009128542430981374	0.001024097984223764	0.05229714860501983	0.001008017749640573	0.01125791792241137	0.001002588052489297	0.0139845599720893	0.001005304771195404	0.008465056389773004	0.03839833820291194	0.005404564406890489	-0.003944532543118018	0.02798966660380911	0.01876905346937873	-0.006827000724372515	-0.008698665453203745	0.004713689851217667	0.001003629913907146	0.001002833796041697	0.001000786241414258	0.001001452215367312	0.004144878029873089	0.139284153483425	0.1308009136839215	0.001004626271275238	0.001001979933822671	0.001006314034529034	0.001024092737438624	0.001011964068470466	0.07857548995512482	0.2035401510582463	0.001000341891384705	0.00100125553942017	0.5227165233738345	0.001004220859227743	0.2878291899349735	0.001002390293344183	0.001005779195073085	0.00101072572104896	0.0873724923211843	0.05757770833159604	0.01579945322905381	0.001000949701376717	0.01858618523967922	0.006066785756608712	0.001001318475094901	0.001004931343189478	0.2727983195962896	0.03852172430886813	0.001001740127495811	0.001003361054699824	0.001085576534660243	0.6788069834554455	0.002443615654574796	0.001016069527261082	0.001001066095639995	0.00117430153989389	0.001064367282990543	0.001136880410414238	0.01506355478568705	0.03082149129526023	0.00100370339153621	0.004575704336216299	0.09305551527745742	0.1077997237609224	0.08531764720709514	0.09243741116902375	0.06065171918902804	0.001653629281477608	0.001178255907727514	0.001040866682772424	0.007653202063980132	0.007681232415103064	0.001002285024961744	0.01213875380156702	0.09916659335151379	0.01509712376951868	0.04891276344263022	0.02224176169416681	0.001066926118718955	0.006284411757600858	0.03226831465720675	0.02243963502456171	0.09102453413197732	0.001018078310584259	0.135662319954136	0.03005732037816624	0.001006428134361782	0.001010905293781913	0.001029898388286118	0.0312565251765384	0.03143786287645348	0.01130131135174998	0.001003011677296496	0.0819157568338551	0.0754243985811353	0.001012886975932415	0.001008756475145514	0.00100868199474263	0.001002758529275236	0.001005726651000125	0.04132663716888036	0.008266614003624016	-0.002839735787795596	0.02923228154699996	0.01937839719915423	-0.005254264865975584	-0.008672668142178283	0.004225020168980025	-3.071887010042738	-1.021231979992576	0.06406798211360219	0.07508101836318927	0.01189768863431149	-0.0107171261856283	-0.01713705008206774	-0.02590700441213267	-0.2799742889663191	-0.004804091929587181	-0.0787483448672282	0.01780690452504411	0.05981306187128013	0.06424289353475444	2.03736226427442	2.966796135172398	-0.005898265174626929	-0.03775465697046052	2.259048705995761	0.01445448683807862	0.9313928211270111	-0.05908654031784897	0.01920391642630651	0.01634816026927058	0.8677948642442648	0.4593671663760389	-0.1610962635383161	0.03013344267515244	0.2614452617253334	-0.4255331500094796	-0.01745579736788827	-0.01111106163696104	1.082757738994531	0.2896639206605532	-0.008831756848894303	-0.00931642337131142	0.03002956864615606	2.297630392722458	-0.3554351596470985	0.00942517167979532	0.1039631128447685	-0.02185112722596599	-0.02372722916765993	-0.01387704866388028	-0.7945542447945174	-0.6479182318540958	-0.01137352547486216	-0.3424715635288614	-0.469417845939625	0.4972389579975751	0.3267983079166761	1.287926766045487	0.6136682292397615	-0.007622734604870303	-0.02499346458330769	-0.02551491109747137	0.3152038874379018	0.1145052924426644	0.004696327715614077	0.4462385794370446	0.7057159657643917	-0.6748989120453469	-0.002908518592812562	0.9161623073065718	0.0002956026469867899	-0.3401594236447771	0.03628339705319918	0.1346992039778055	0.2129734710334988	0.08916212662661309	2.249161786741053	0.1635167313563899	0.04051431928582074	-0.001430958706531297	-0.4918447404605583	0.02088426288544533	-0.2455806661727857	-0.334928130543882	-0.01433579780015035	0.2561195806727761	0.2732254240942333	-0.006716396320133259	0.07990133359749506	-0.162866510348363	-0.1976151327847155	-0.1140673487195638	2.354752040688934e-13	-2.780394378783891e-14
0.36	-0.04032473014841884	-0.0292526491302222	-0.003588164910414404	0.6833452223730956	0.9283907757340335	0.00661616800848769	0.4965024772618044	0.007512151964515739	-0.005471912927588415	-0.08066687261190869	0.0748766321156682	0.005512794326298614	-0.01447386471515964	0.07179235567731343	-0.03826949848432607	0.5188115470820662	0.06630415121722044	-0.518811547082063	-0.0663041512172292	-0.01601736484035495	-0.1516224962573565	-0.003159847305692211	-0.3141336545117886	-0.02620550201598791	-0.01478651599044075	0.1369350128738247	0.2105608243933599	0.7958348510668621	0.6016221805515117	0.09366230046736389	-0.08721373143152936	0.03423353189066538	0.05696405921132337	-0.1198422321828677	-0.1495161325152894	-0.6608415177288207	1.322591487265345	-0.2277222275139281	-0.02649684984931348	0.1479832632730143	0.02979404989943574	0.5017439903359223	-1.471968555208844	0.05254229949219709	0.8106818060352402	-0.2685245978423244	0.349744987822575	0.7081247642900741	-7.183309165472339	0.04849672166612561	7.183309165472339	-0.04849672166612551	1.778643136820196	-0.5016532310145916	-0.0652893397014768	-0.7697360552523217	0.4817269714281529	0.3505094138517558	-0.4761000855693044	0.9974568472262944	1.208668944877358	-0.6072134263543998	0.0739643981437962	-0.2609464895947199	-0.3901644260531446	0.9998636873941318	0.001003927640558356	0.01964711543579958	0.00100314838682491	0.02629447014035643	0.00100081900505087	0.003668267036481676	0.001001483502000739	0.002625369398763445	0.004066374975970684	0.05395099514995411	0.1406336800219601	0.1336994300244411	0.1332734829653152	0.1277615071180909	0.001015288283877546	0.007282999302086098	0.001015181132485687	0.0306199332538081	0.001006491307348951	0.01730360359962902	0.001024459364747185	0.07157326770018191	0.001012177501415642	0.06943237884449695	0.06648056823410123	0.09770980526242322	0.1640001166925076	0.1316327196970184	0.001000358164779802	0.005094980534017505	0.001004342883963447	0.01533674572113768	0.4871977366480869	0.4907337896304467	0.001004366432203537	0.02137228990863374	0.2762698150411826	0.2922074925647407	0.001392352271330695	0.01115586531682628	0.001005792226759931	0.007688123159445099	0.001011251561538918	0.01042584356668808	0.08102287111688172	0.09821302419703021	0.05354748180780342	0.04180414196390929	0.01675561814994376	0.01979049118090245	0.00100094401817236	0.01726628769968708	0.01723460361542974	0.03226489536504187	0.008300439158720066	0.02489462991008416	0.001001327567480877	0.004994305055564557	0.001008147319052578	0.01815605435653587	0.258832386088335	0.2576922770300816	0.03651058274900541	0.07672430731649124	0.001001804354207012	0.002026524344803362	0.001003500216338249	0.005987069505794139	0.001077501102591949	0.009014873283973775	0.6385422953824414	0.6485521763302351	0.00460853239001368	0.01935686395304665	0.00103839968428086	0.01421600282379558	0.001001053873067821	0.04184942508382181	0.001367580498004843	0.005834637701359121	0.001253076562863345	0.006787169319358709	0.001293518364609218	0.004661744249270917	0.02098879367290312	0.02793106324177168	0.03660840900856376	0.04043792775498975	0.001199760296986968	0.005060220897648339	0.006722053610806785	0.01410207850957304	0.09771976753407295	0.1521619345358883	0.1044738990495735	0.1216070619411704	0.08369573737349989	0.09924996591074921	0.08260703827790646	0.08318861771019538	0.05585201142536458	0.0906546761142616	0.001645205828937248	0.01722646727955563	0.001187812831168937	0.05974037963875024	0.001044722354695656	0.05897792076395922	0.007394695778538391	0.02775862408095511	0.007877054329353286	0.01743241251860471	0.001002233856014267	0.01153680978469515	0.01085539956258637	0.03831878589495648	0.09002400774373519	0.1123132812460501	0.01927568469925969	0.03963945310251044	0.04912495078071179	0.04817495907812201	0.01976676415996509	0.04239384794772148	0.001221076825976493	0.01000569086699877	0.008808810810146579	0.01439564417812073	0.03167517813171952	0.0715625057584935	0.02121119654173623	0.02544905299182795	0.09012088157787264	0.09292310697203958	0.001016938187515427	0.04278064868022817	0.1234673384568912	0.1405766514617783	0.02910068751225314	0.04049005365542735	0.001017122517617908	0.01703657894800891	0.001017129940232744	0.0188690010632086	0.001029556221288367	0.0382954751465984	0.03167099755830301	0.06230403902734462	0.03391016266081601	0.04335992281259043	0.01333034482744189	0.02299836811111033	0.001002966493135792	0.005944694191537762	0.07839378410065934	0.0687532785613521	0.07453251579643763	0.09064401336990867	0.001014565833853818	0.009060263625832333	0.001017587900685441	0.05322701687987423	0.00100847216372197	0.009685493901293673	0.001002702179090257	0.01206553530279474	0.001005586060905735	0.007359970366947115	0.04120635567477467	0.008255021139564415	-0.00285173943921927	0.02919520668494751	0.01887379114531417	-0.005265486532569481	-0.008661491381970907	0.004101120783678949	0.001003153857056306	0.001002407904410838	0.001000716012977536	0.001001378025812544	0.003345675578822674	0.1332472059874505	0.1243789029518527	0.001004707068062691	0.001001739024680177	0.001005998603969622	0.001024000208831242	0.001011926231553057	0.1413959185062595	0.257784474990794	0.001000339224712642	0.001001570758882703	0.5543810719238464	0.00100390481758998	0.295655581682327	0.001001728441362187	0.001005711167569927	0.001009644886557044	0.09368598885403256	0.06486094927038664	0.01320938805126418	0.001000981016330203	0.02242578960845375	0.001084081052662479	0.00100130466835732	0.001004207017041264	0.2806416348333202	0.04161185085010394	0.001001612012434393	0.001003094893678043	0.001168126867272699	0.7008474799286876	0.001046025738946552	0.001024712446284084	0.001001091368445805	0.001257993292691997	0.001098589793555253	0.001221967771614637	0.005559813451573283	0.02168058686268221	0.00100305061565676	0.001254713175683437	0.08720011960126826	0.1122918182086795	0.08695989739245395	0.1095069617560958	0.06400619598643258	0.001624417005308648	0.001164102200463318	0.001041469230524672	0.009708375906798211	0.008981366427910208	0.001002437249885641	0.02176179024086565	0.1027979488735024	0.009240517640384541	0.04784015620038673	0.04326906852551895	0.001084745767809881	0.002981287890275787	0.03183592346949848	0.02247137326034453	0.09169372420113135	0.001026085897432912	0.1398047515270548	0.03150560084503501	0.001008226901942167	0.001006381616831862	0.001035408214365835	0.03143854541280442	0.0248415515691379	0.007292333725188112	0.001003316321767552	0.08363446410785058	0.07746073249765396	0.001012495119694294	0.001011815321524615	0.001009165412300542	0.001002873679827737	0.001006007549089835	0.04395423239958485	0.01109968144020862	-0.001764948161032372	0.03038220933505957	0.01872622579432976	-0.0037095831740633	-0.008618728930634388	0.003426602023489672	-3.193604659182022	-0.8631043586549577	-0.01263949706261348	0.07263874092573482	-0.02003052902261672	-0.004165192319561414	-0.03554550629362756	-0.192252392493109	-0.4561830573379788	-0.00514843539732191	-0.08056930570853915	0.02213561858756717	0.05232658541204693	0.06083598952149991	2.819278265658661	3.219213319795484	-0.01661000942659721	0.01843826199787708	2.369682479100551	0.0009231611747221641	0.8622011989443223	-0.03457690868258822	0.008279031255314305	-0.007032276369730394	0.8929873344053082	0.5312092158488725	-0.1942042169153033	0.02240296105727931	0.2987141855659379	-0.4677001300177101	0.04203616613417272	-0.00398077390505221	0.9889989450141992	0.2765378263415919	-0.006172945134738573	-0.006159062722208465	0.03542157319828327	2.267426819357027	-0.2516612068581422	0.0137861949883633	0.1033746460106369	0.01260230170204704	0.009956808880575712	0.008784687756905102	-0.8402582457517525	-0.7147667588848585	-0.01889428817864212	-0.3341828881510862	-0.5827178838156858	0.5769512982297691	0.3801295753442944	1.373831908654183	0.4813785455668074	-0.003860221401121426	-0.02235265475411505	-0.02627356383598832	0.4295722481093523	0.1975148272924834	-0.005213989546327012	0.6087766554597579	0.4140147986871257	-0.6430862489638985	-0.02869859294201227	1.413067859408102	0.04298661785409101	-0.315218186240789	-0.05431522053210008	0.02979632948775869	0.2554232748949587	0.06704454631287067	1.828447840072114	0.1637452840411151	0.04844394296193939	-0.01057840524158009	-0.4514106424090999	0.0520936040453939	-0.4432244146530764	-0.3682406133309292	-0.02548186261796591	0.1446633337681833	0.4165304244242095	-0.007405404270328407	0.1097953564033884	-0.1516711607898466	-0.1861081616436741	-0.1070051955157351	-1.567603527913047e-13	-1.330864983107776e-14
0.37	-0.04162791267666078	-0.03076869327570398	-0.01041676023550457	0.6966688635111091	0.9260120659895231	0.006384707169955141	0.4970084617372881	0.007298488831619925	0.0002623752964366932	-0.09511480707422867	0.07525114670185248	0.01314838538171317	-0.01690480803531028	0.07518206097712112	-0.03099495836318505	0.4457507515689693	0.06737227509232932	-0.4457507515689541	-0.06737227509234474	0.001763863668057806	-0.1564670612369654	-0.003699074380740959	-0.3215474395659792	-0.02155932008295636	-0.01129690301555266	0.1307841730764378	0.2206049538589953	0.8076472770961539	0.5954059734524684	0.09382999224290937	-0.08852657255271426	0.03067322223346159	0.06853384502622119	-0.1423735761584231	-0.1490648858558546	-0.7105746807833179	1.342273434966602	-0.2473870484866967	-0.01897693370223799	-0.0362452950146268	-0.07443158476328066	0.6328321999296885	-1.415089389033118	0.01702781942057981	0.7198888064536201	-0.2157909748626632	0.321593868470072	0.7526605001419503	-7.381648401904778	0.1650960568968138	7.381648401904787	-0.1650960568968177	1.773622570522315	-0.465562245849343	-0.04407600325934061	-0.7149193447028603	0.4455610557849249	0.3465711282120317	-0.7620166167071233	1.002722372741652	1.159567336329552	-0.6333954004853001	-0.02310415528613659	-0.001092170092821856	-0.3158481507240397	1.324215154346271	0.001003465500407043	0.02004597637859187	0.001002719812390818	0.02706010900699232	0.001000752624494107	0.003694713686133834	0.001001419118910761	0.00255284113698981	0.00481110831366059	0.054391080267412	0.1356549285313397	0.1311784291624623	0.1276104296419788	0.1226925015203799	0.001010165324785043	0.00723725025956787	0.001008563708958056	0.02991267519976494	0.001006197549936633	0.01756562755871853	0.001023612183818046	0.07206658777212084	0.001011900255003759	0.0700181609051761	0.1161726712926696	0.1285849483164145	0.2117826337442256	0.164685981977951	0.001000346896491128	0.00500971190600804	0.00100311288332467	0.0151448203444375	0.5117509621676501	0.5134300811641589	0.00100408429176226	0.02147013099277812	0.2844040875880184	0.3005656902165931	0.001200954233152451	0.01095335887804655	0.001005717078905479	0.007867766524068707	0.001010280498009968	0.01051765434997456	0.08521338731707143	0.1060365559937455	0.05797104308409848	0.04669130989741951	0.01435473567526203	0.01784306325836463	0.001000973901950255	0.01746408088529972	0.02271211796920551	0.03683599084312358	0.004792363473529173	0.02147132439056574	0.001001308622682044	0.005062178137728974	0.00100609089197999	0.01808990772278583	0.2659898875823477	0.2666799648712502	0.04008847221592334	0.07984702077203684	0.001001692456659075	0.001956635013388666	0.001003258968299948	0.005910269344620234	0.0101252786808237	0.01565705627726087	0.6585962941022541	0.6703937350593666	0.002868133246416949	0.0172840490797085	0.001029392981529955	0.01426451386148466	0.00100107745576336	0.042766169513571	0.001282264030771079	0.005825913906707487	0.001164666331482259	0.00676835786428187	0.001229974144092693	0.004659805599168143	0.0130852023665762	0.02113007513327821	0.02777791794357351	0.03339763630402261	0.001103319316553904	0.005016115086590165	0.004049072495709802	0.01170539069066938	0.09238328725926082	0.1464024502969262	0.1101624021421508	0.12826160361892	0.08731555486605916	0.1040323506966908	0.09805545081570174	0.09717052322726981	0.05908707835793104	0.09439013063157213	0.00159855842471776	0.01714526920863265	0.00118364859247595	0.05951203084231037	0.001046380329672491	0.05867208082174971	0.007384435933432254	0.03038727568231054	0.007369124776947068	0.018231533495885	0.00100240923685181	0.01152253488708618	0.01730510048436392	0.04361587809450458	0.09554303570625926	0.1148768018707099	0.01353628029418651	0.03387987438383808	0.04824014434835901	0.04782432311772443	0.03862982186996999	0.05936459633698075	0.001156556096749176	0.01029017124549168	0.005804624339340715	0.01193026500150483	0.02963415839458619	0.06976203614893457	0.01911267845078274	0.02429919268934007	0.09250846330793071	0.09677086788798149	0.001034274718533662	0.04330811197495168	0.1309731569929632	0.1580251716674338	0.0303057598663996	0.04185726001327993	0.001013516724044746	0.01751239899520741	0.001011722922230077	0.01884338131243879	0.0010313101144499	0.0339847669100025	0.03169271767409446	0.06293669080738856	0.02836442455928932	0.03881581111381836	0.00972027186667708	0.01963124025869208	0.001003058385533441	0.005669671897763932	0.08094103336006825	0.06980406922811565	0.08002035293252498	0.09709009445406094	0.001017091586554636	0.008975805744117679	0.001017025001942572	0.05429147039384018	0.001008732579011122	0.008241711038104921	0.00100276481049568	0.01029151260658107	0.001005748891606164	0.006338974514552798	0.04262411609167319	0.01091737353642732	-0.001705925219504215	0.0307902507628864	0.01735957561575572	-0.003778347602602354	-0.008558090764075408	0.003316922327122126	0.001002841324609469	0.00100216034833688	0.001000656073166284	0.001001330196855189	0.007501246754739513	0.1235897520811443	0.1145808667521798	0.001004940993232282	0.00100162428637401	0.001005801509837444	0.001021656196354093	0.001011345623357244	0.2206947243335273	0.3201579910605944	0.001000331739111306	0.001002054594345453	0.5806590709155882	0.001003694099907972	0.3036990971850346	0.001001381803549922	0.001005577707153634	0.001008952657715076	0.08830812541504186	0.06224426424413361	0.01046169494898356	0.001001025294021449	0.03424145901402667	0.001044301669260711	0.001001275572876514	0.001003734025440672	0.2781387940989631	0.04661687392447317	0.001001545545741785	0.001002934309743833	0.03543284015871796	0.7139564807705465	0.001030336761354526	0.0010160476592897	0.00100111099070911	0.00113869348324772	0.001050588792331343	0.001114549973101829	0.003346827771659332	0.01402291406123154	0.001002766728987722	0.001190319904166311	0.08313484096240852	0.1233980988961272	0.09671226775654289	0.1273573607202634	0.0623569905742244	0.001486847055361964	0.001192182073530291	0.001053721469814973	0.005390778752536451	0.005000635342924657	0.00100272247083842	0.02651201980230955	0.1033538920824901	0.005510528803489246	0.04658240086285154	0.07479617904563025	0.001093270166588048	0.002283125122463743	0.02339613095719835	0.01192731714773651	0.09930000002628524	0.001074512488183779	0.1440893550187534	0.03184546206687978	0.001011064637893575	0.001005853946405615	0.001031212594373537	0.03195627019126511	0.01950941416960342	0.004566309954141249	0.001003016690575899	0.08490698645587642	0.09571037665829392	0.001025833231551578	0.001020351232763506	0.001008866675420692	0.001002793023961669	0.00100584287458142	0.04297778346224204	0.01343387961026524	-0.0005128926465666186	0.03271172798308707	0.01475203994333797	-0.002346220215466596	-0.008406179612932772	0.002444980113471113	-3.298987097556414	-0.7586389599181287	0.06706620625574149	0.07943051629089097	0.01445932799808904	-0.008601003817948245	0.1137516887207881	-0.3115738049054649	-0.5562040913691446	-0.00418028638600888	-0.06308714682096482	0.03013267592142193	0.04627220261595763	0.05628430851849765	3.339705659459	3.38165907884284	-0.004246892716979677	-0.03881184638206664	2.158985911600594	0.01443085884591738	0.8112256692013696	-0.008033658613890224	0.02372867919469909	0.01767283133103338	0.6478159849380387	0.4306969780177455	-0.1975999266703642	0.01686987730129911	0.5997680205223673	-0.2372726762055904	-0.009961237685861163	-0.007362546021454109	0.7906858435078497	0.3424525172795831	-0.007200051286046599	-0.008293806609309388	1.182038883142885	2.079834915727184	-0.1652792197667944	-0.001883391190538978	0.08432402333422716	-0.007908929173485282	-0.007321268947960028	-0.004948006114419663	-0.5428877057162277	-0.6979078601198074	0.004208686514595454	-0.1568590734603091	-0.581528703282946	0.7711778808175788	0.5924280894310394	1.417812737407092	0.2686317998504774	-0.01087831162036475	-0.02443131605672818	-0.0353517815360035	0.1092717379597656	-0.03710011585072647	0.0001688226829533154	0.4626928975051227	0.1275880146083917	-0.5173766127739463	-0.04397674308420699	1.942251411275294	0.02224047744276757	-0.1884557508938626	-0.3000619838148623	-0.2715808436822578	0.5265451366829553	0.03775555181145566	1.638751571264183	0.1126586603138866	0.04745311682110025	0.001897047399225219	-0.4079840568256778	0.07041862986576854	-0.472227579361158	-0.3120793915549608	-0.03064338008000513	0.06958847479797059	0.8964389584610295	-0.01055745496797671	0.1051805115512971	-0.1354104204516092	-0.1665622367678588	-0.09586577765046714	-4.352056114268944e-13	2.191012673711508e-14
0.38	-0.0432037877257648	-0.03214139063341471	-0.0179136011961892	0.7101934249648357	0.9234556882223023	0.006252997018095717	0.4959883928246636	0.005985422103619093	0.006939101980183068	-0.1089180814283237	0.07511053253713335	0.0199796184832615	-0.01875222238593033	0.07809218897355785	-0.02309874367744256	0.3721226097488433	0.06960543242602137	-0.3721226097488399	-0.06960543242601831	0.01937548668328433	-0.1608997907931918	-0.004071765929902458	-0.3284700091882077	-0.01733324808827663	-0.007871934484501636	0.1215357056837182	0.2304423383851757	0.8191412193004189	0.5890069244011641	0.09354665511662921	-0.0872249835425655	0.02803755596944806	0.08365079587349078	-0.1743807363703707	-0.1208467749664943	-0.794490644849463	1.362775550407954	-0.2632558320064807	-0.006546712514689175	-0.1572274143533681	-0.1900866691331436	0.6902316822727415	-1.343036533580294	-0.05048345069498789	0.6498102152621926	-0.1518188039399387	0.2538295271682854	0.8324596772106928	-7.296778426877726	0.2815034133830107	7.296778426877726	-0.2815034133830108	1.744722038182832	-0.4192861463380523	-0.03198223452403391	-0.6714929688601797	0.3977049837568072	0.3375805250842144	-1.095625604636315	0.9561078593395991	1.144972179871881	-0.6437818168066507	-0.01624138221986316	0.261939536670773	-0.2052357474151566	1.709296693869568	0.001003078201549219	0.02048152997289005	0.001002381792976221	0.02786191014409374	0.001000689465802943	0.00374024297671134	0.001001363017125473	0.002488138446850467	0.007243572429741906	0.05602981210326795	0.1287438637516533	0.127475433426247	0.1202066288407435	0.1166657047074018	0.001007722084262019	0.007195815307591658	0.001005199168693853	0.0293140934820502	0.001005952148228474	0.0179035271718429	0.001022016237735417	0.0724974072253818	0.001011471252665096	0.0705573427328713	0.1744602284959378	0.164183024737975	0.2625667345445157	0.1990703001228891	0.001000337520381953	0.004933979148340977	0.001002740231940016	0.0149207386126995	0.5365951938415692	0.5337017095416118	0.001003837880584578	0.0215766231491628	0.2924530974893362	0.3084677527042238	0.001105035407600091	0.01095300655407805	0.001005612759769894	0.008084277492842936	0.001009448919281334	0.01062486815780927	0.08523481318099829	0.1106912830957962	0.05918599824093699	0.05010753366754304	0.01177336366529684	0.01579212146563425	0.001001010986324511	0.01759796927036516	0.03115022683195071	0.04394551798490179	0.002987419704254629	0.01974294233832265	0.001001284600227867	0.005165086543084713	0.001004826585535938	0.01804652360287791	0.2697132921645534	0.2731489383059907	0.04430591580524011	0.08346231071234429	0.00100160328609753	0.001894620716370344	0.001003058072646373	0.005839336631631476	0.03112960808727234	0.03043612810032493	0.6765482590429009	0.6897278744299715	0.001982641284518151	0.01600373051879658	0.001020557145128141	0.01422234692502881	0.001001099057285389	0.04362290121856533	0.001179940125505733	0.005805221747271363	0.001096451241320116	0.006768700559025401	0.001144481459244858	0.004647272360351768	0.007865724750581098	0.01661434253149797	0.01937027983928304	0.02638744397647372	0.001054957086837552	0.005027105838537269	0.00266216664655198	0.01073080908383566	0.08755220434219989	0.140284365684103	0.1180544404951168	0.1373750364274757	0.09354838801359974	0.1114201418511006	0.1141723609712192	0.1114501433115847	0.06010458592462868	0.09608570095031718	0.001506469907344049	0.01703892267031456	0.001195608673868183	0.0592294690870958	0.001053337622302811	0.05826173799487028	0.005240399752523136	0.03020633215611534	0.005140000780344928	0.01670222052129804	0.001002639565631975	0.01149638249154333	0.02285980112021383	0.04781366610603688	0.09890789952626913	0.1154430153055655	0.00872256375799808	0.02912097848666441	0.04718253010276917	0.04724446133762877	0.06266530217147698	0.08046226802975399	0.001128558915321741	0.01061712080763125	0.003929028535692209	0.01041456712238972	0.02453287779149834	0.06567560043349313	0.01289310582215609	0.01978118704419465	0.09711424749469103	0.1037023342734675	0.001067161973042598	0.04352190850007974	0.1371039019320328	0.1729015902911041	0.03109879126361617	0.04280248031727487	0.00101313423731632	0.01800030229113609	0.001008756730429685	0.01883579383415966	0.001030087854969677	0.03019073297190584	0.03194876474783805	0.06363204918258426	0.02286555261898835	0.03378277814024737	0.006522152429011475	0.0166188915918836	0.001002954416883128	0.005309410911179048	0.08292391005908901	0.07022692156159591	0.09097691218969728	0.10904785586019	0.001025026049512917	0.008827688868682765	0.001021013671433562	0.05537233041452409	0.001008713278109259	0.007010785320296284	0.001002755761901178	0.008776973384212228	0.00100574788701634	0.005469218760323368	0.0424457369390772	0.01336095644875273	-0.0004892834699553469	0.03287494455421795	0.01420537987190829	-0.00237372598688226	-0.008381924346309197	0.002401108234924021	0.001002528792164333	0.001001912792268447	0.001000596133355148	0.001001282367898814	0.01165681793065957	0.1139322981748376	0.1047828305525061	0.001005174918406465	0.001001509548079583	0.001005604415708476	0.001019312183877247	0.001010765015162166	0.2999935301607954	0.382531507130395	0.001000324253508892	0.001002538429800064	0.6069370699073318	0.001003483382226165	0.3117426126877417	0.001001035165741364	0.001005444246734992	0.001008260428872211	0.08293026197605162	0.05962757921788078	0.007714001846706919	0.001001069571712428	0.04605712841959956	0.001004522285860918	0.001001246477397103	0.001003261033838776	0.2756359533646061	0.05162189699884202	0.001001479079050382	0.001002773725811697	0.06969755345015329	0.7270654816124054	0.001014647783761028	0.001007382872312916	0.001001130612972562	0.001019393673804446	0.001002587791122723	0.00100713217459513	0.001133842091749552	0.006365241259782356	0.001002482842323307	0.001125926632653029	0.07906956232354995	0.1345043795835728	0.1064646381206288	0.1452077596844362	0.06070778516202114	0.001349277105416291	0.001220261946597848	0.001065973709106949	0.00107318159827795	0.001019904257954614	0.001003007691793264	0.03126224936375208	0.103909835291476	0.001780539966596318	0.04532464552531581	0.1063232895657352	0.001101794565368247	0.001584962354655544	0.01495633844490489	0.001383261035143996	0.1069062758514348	0.001122939078939383	0.1483739585104547	0.03218532328872654	0.001013902373851286	0.001005326275990283	0.001027016974380705	0.03247399496972491	0.01417727677007128	0.001840286183096327	0.001002717059393989	0.08617950880390211	0.1139600208189232	0.001039171343411441	0.001028887144008589	0.001008567938541147	0.001002712368097381	0.001005678200074054	0.04200133452489918	0.01576807778032192	0.0007391628678991492	0.0350412466311146	0.01077785409234618	-0.0009828572568701085	-0.00819363029523121	0.001463358203452643	-3.369403047604889	-0.6684746445821761	-0.00530096682890175	0.07987119503618888	-0.01621400090050146	-0.00260007798214787	0.2041838374056994	-0.4286513673391861	-0.6477413003913589	-0.004285617403442639	-0.05883403853342729	0.03731074939259015	0.03982646168563955	0.05151594291733613	3.763864939172405	3.485424492595428	-0.01470283540847019	0.01200699099379608	1.884749847844309	0.002653375602631865	0.7709741660906737	0.005853914316931517	0.01565255198545362	-0.003951671614485733	0.2592263954747012	0.2370203831733532	-0.2149069909848869	0.009622000940244338	0.8064005183055147	-0.128715436689872	0.04904323086520969	0.0005717318994205801	0.4852560637312169	0.3750531232964605	-0.004597938250385789	-0.004985573087882599	1.662799339137704	1.765942947650864	-0.09316194434866441	-0.004349399858324191	0.09137210107564714	0.01020862876682913	0.01378763880681674	0.006665770024879198	-0.3832071444645809	-0.7087469341897105	-0.007874975610204952	-0.04976164572662117	-0.6544379585895529	1.068729524389189	0.9012108490364673	1.43337482214071	0.07340170585049598	-0.008889914892316686	-0.03319524651698905	-0.04717414074653201	-0.132346777399816	-0.2681719630813024	-0.007589489131383228	0.388915817842064	0.01455336073192518	-0.4429496846947195	-0.07454375686866788	2.238452520097044	0.05148045456399761	-0.1252819269045087	-0.5115084417093957	-0.6438327390505924	0.8721643688019182	0.004311192399847349	1.314027523665081	0.07934807325752817	0.05086059269400787	-0.006971953067973986	-0.3480757826944771	0.06463492306191004	-0.5410086696024505	-0.2972847762170471	-0.04252960116787562	0.01907566710952917	1.518866488814357	-0.02013720300126836	0.1130766577899038	-0.1090997317023224	-0.1342114668594409	-0.0767571758692913	-3.985392749789489e-13	1.145170089985041e-13
0.39	-0.04517242277132247	-0.03307705147999526	-0.02632513977439273	0.7239201328731893	0.9207632716929979	0.006262039805421085	0.494332237691241	0.003529490905503049	0.01365876115496258	-0.1218887880160377	0.07411895683979654	0.02610336695003102	-0.01987780697550348	0.08010848399913756	-0.01431716339807033	0.3017724043363352	0.07304942762138066	-0.3017724043363174	-0.07304942762136186	0.03655639720788721	-0.1648148007695932	-0.004381834868695419	-0.3350307348907874	-0.01365622192628122	-0.00456650317468335	0.1090983722670923	0.2399145756601772	0.8306961273725366	0.5826507236573953	0.09454939074362761	-0.08320160354526793	0.02639997297386449	0.1026755406889749	-0.2193022597384578	-0.06319965288769488	-0.8861487788339509	1.382603237446368	-0.2742859998098419	0.008329926903360742	-0.1633148616991555	-0.2969588272033305	0.6491502501879858	-1.252019689899246	-0.151614482337733	0.5690647664809045	-0.0726343470886303	0.1452673901052322	0.92265611535696	-6.731398401995174	0.4038721999013404	6.731398401995173	-0.4038721999013443	1.685658570939711	-0.3631571670908688	-0.03185737509953603	-0.6475995806780235	0.3353053158771743	0.3219644341619868	-1.293210154454424	0.9317911295513287	1.174313009030916	-0.6092290437585777	0.2639051259930656	0.5455667501393473	-0.1352534844217728	2.095078288026609	0.001002771044694293	0.02095408370964731	0.00100213075296372	0.02871153565923357	0.001000633860466743	0.003802746371292999	0.001001320716282161	0.002437331370734949	0.01272910990774997	0.05980416786729464	0.1135353050057319	0.1207688305255683	0.1074703824033677	0.1083896897993897	0.001006588533350625	0.007161154828950615	0.001003375693952809	0.0288604115609179	0.001005762067456379	0.01831215832235575	0.00102117922487345	0.07286167290939516	0.001011255901508359	0.07105208338876902	0.2362521688592701	0.203427838569929	0.3146513984236337	0.234419105421679	0.001000330231767614	0.004865704102087942	0.001005227094367258	0.01467285911274608	0.5587596617276215	0.5487589151667472	0.001003651762418749	0.02169150013960621	0.3002171448562979	0.3158087784499751	0.001054047027201218	0.01113184574319514	0.001005541199126559	0.008327298158440428	0.001008789616057139	0.01074678423370604	0.08170035923314262	0.1115688006905182	0.05875833175653369	0.05192463567457382	0.00895762371166586	0.01352773251229464	0.001001074925735181	0.01762758639180922	0.04368005140056466	0.05398832802111506	0.002018511656661968	0.01884954732678265	0.001001269901856767	0.005300263537967771	0.001003972113257489	0.01803260556053318	0.2695508923165534	0.2761477349808859	0.04932571491832844	0.08767201094737759	0.001001537055305634	0.001843434975308536	0.001002899299332046	0.005776553316339604	0.0655924979363864	0.05106477737665132	0.6910624946152781	0.7051818756463825	0.001507440603230266	0.01508979255156614	0.003681567008371921	0.01598166580326134	0.001001132694854511	0.04443218163925358	0.001099037779493157	0.005821308030725753	0.00105025224871678	0.006809039512731915	0.001076530998916513	0.004659162250535685	0.004599338820991773	0.01376537345544697	0.01340320543527935	0.02107728845994925	0.001029225421283532	0.005073160075421756	0.002250307185802308	0.01079036646070978	0.08519730104511673	0.1357014824608719	0.1276354455396633	0.1493671022566928	0.1012348222871587	0.1210999022987519	0.1296986277287084	0.1247732202422804	0.05924365966593122	0.09596186287922291	0.001430136545772487	0.01695499073816097	0.001196193373838018	0.05876075693753215	0.001055195106407055	0.05766818519466506	0.004472390280216812	0.03099279121667432	0.003297795915210326	0.01495669863096902	0.001002739330069599	0.01147687478788872	0.0264590042685495	0.05042247075573306	0.1008222222679401	0.1154545691575839	0.005346789555023141	0.02592376516617612	0.04715657443295709	0.04717443040142838	0.08384378078492662	0.09937129659939598	0.001121256976780896	0.01094359748808381	0.002785101653458897	0.009503265496669012	0.02094300919584878	0.06265632010162293	0.008011361823842995	0.01507109349052725	0.1029179618341019	0.1130409645379103	0.001101710277292492	0.04340735904056442	0.1445403583999964	0.1864046672719108	0.03186547024345567	0.04362441680253586	0.001013030512889031	0.01847982515618696	0.001006977312368868	0.01884762614239221	0.001026014229006122	0.02706379827412438	0.0330951261144641	0.06489512262983413	0.01987068487147558	0.03063000672624945	0.00444249252178744	0.01471049352657574	0.001002715115941085	0.004940697040287682	0.08473082849573957	0.07035044398372634	0.1021567498665354	0.1239609293291226	0.001028730459095759	0.008546088403678098	0.001025158332167322	0.05633398915347239	0.001008125078318673	0.006097574603587439	0.001002580858650176	0.007648957361112237	0.001005393519656697	0.004832697148410509	0.04033485381784686	0.01551074154419197	0.0005746921164699325	0.03498715886899803	0.01017241138549532	-0.001016367739547195	-0.008389074473544502	0.003243342611679286	0.001002385909188065	0.001001832876092175	0.001000558953935534	0.001001271895529574	0.0245483571320425	0.07145566823554697	0.07547244786739594	0.001005606785099774	0.001001451376095358	0.00100553027253597	0.001021150710272028	0.001011257490969313	0.377904205120562	0.4425745563138307	0.001000321287107079	0.001012279628929861	0.6146569351872393	0.001003436660307374	0.3184834929020395	0.001000912336937026	0.001005485747217312	0.001007970694551796	0.07180865587650263	0.05701290141023936	0.004411410666894886	0.001001202293358705	0.06902001281484091	0.001004018665891685	0.001001261483420987	0.00100293216948741	0.2635493024521376	0.05864291832589304	0.001001458867964731	0.001002700514244374	0.140161440757816	0.7268883643228483	0.001008780602878597	0.01108541540357978	0.001001199079513458	0.001010913374646926	0.001001799451721367	0.001004648559613604	0.001127940313195496	0.007224381927001333	0.001002409236113689	0.002405534577711054	0.08455874441158094	0.1479810495905368	0.1165838140667302	0.1587028046433421	0.05597112856664444	0.001351645961802339	0.001176952379365918	0.00104964474821077	0.005847138999360004	0.001640763611530676	0.001002703938125334	0.02988092248873379	0.1031244669844382	0.001727090199239584	0.04866739419089891	0.1156334702305472	0.001123689477413476	0.001582867745953771	0.01855787484768493	0.003891033962559087	0.114571871347792	0.001150142010586512	0.1624564435627416	0.0332336471472217	0.00101209354661256	0.001004955618546016	0.001017339249196282	0.03608849548562177	0.01850184566595031	0.002578986768502371	0.00100225373453332	0.08799349777209087	0.1207400263568522	0.001027013923245031	0.001029966510243421	0.001006620339611703	0.001002133573090448	0.001004471855027735	0.03689078613097461	0.01745465765072735	0.001507091101751864	0.03705610297408495	0.005655088733601832	0.0003141821216458273	-0.008552579943430493	0.005509564515015747	-3.396239559313452	-0.5935440064914511	0.07528081032911406	0.0894431188331884	0.01804179518243458	-0.006170936086453571	0.527847575377	-1.007220607709885	-1.043870402876877	-0.00281788987385249	-0.03444888093586959	0.04440111378618362	0.03262937779565502	0.04689806636027706	4.066285025125875	3.570404350098025	-0.002884720135664839	-0.0449316101679031	1.118821666097916	0.01635669633762033	0.7043602238737596	0.02780757195106677	0.02903028928235617	0.02085390614260412	-0.0924614422616537	0.1314495696491779	-0.2368391746880918	-0.004974635955505969	1.191075523221448	-0.0573610959341822	-0.004486197423639916	-0.001641718609368056	0.1034876759796401	0.4611567042807583	-0.005195983564973375	-0.006758034221959998	2.427860195413097	1.311368891891952	-0.08507998513485655	0.3295867093237139	0.07309789398172964	-0.002046309124513549	-0.0004030569902716248	-0.001007904644080295	-0.1996231206767554	-0.3685550827594512	0.01134167722957935	0.05686083663585249	-0.2772547111001961	1.25869614424362	0.9595416818116477	1.243698959981302	-0.09842382640006778	-0.007580981057953705	-0.05906977849600772	-0.06756420103809817	0.2698170138802508	-0.08209843416522142	0.001172662045197843	0.1471317505461824	-0.01594106762029026	-0.2122857624298533	0.05560803254506518	1.562214925426528	0.02326406012702686	-0.06202455610094778	-0.09400752305533554	-0.292956107493157	0.9299829463899728	-0.02532766333591114	1.388368847641084	0.0849850673722905	0.04678527568966533	0.005698224900691677	-0.2782673909185412	0.1807948857895813	-0.1077178125082587	-0.1002484889610393	-0.02603911983471953	0.01006593232169318	1.334476904618624	-0.03381882835495137	0.08387991363980124	-0.07505846695242874	-0.09293894172698583	-0.05174416479791108	-3.220617177982286e-13	1.66084057855664e-13
0.4	-0.0475889526605246	-0.03334366886243329	-0.03560321093395038	0.7378462338372591	0.917988797706431	0.006419088695188521	0.4929358706033441	0.0001290604253863333	0.01983110893404991	-0.1339767733450789	0.07200258701857491	0.03124341958041755	-0.02019163398999309	0.08091429501902898	-0.004669626636474053	0.238331926781541	0.07761440790834312	-0.2383319267815426	-0.07761440790833024	0.05297262818611306	-0.168151760497988	-0.004745429869194752	-0.3415609489822323	-0.01067504042614791	-0.001463471855634616	0.09764412107934765	0.2489471916541652	0.8427935509706177	0.5771869292897426	0.09976709000398007	-0.07625704279292608	0.02507303362660182	0.1255408820100254	-0.2639597050837579	0.01296191786388602	-0.9677971611223192	1.402654161551219	-0.2796673234000929	0.0230545079737233	-0.1052698052343045	-0.3789865255413529	0.5807694031309498	-1.166492281848587	-0.2754422754834646	0.4530710479853435	0.01053271107468289	0.01173272605020279	1.005650973656128	-5.914832855334637	0.5057004317045768	5.914832855334637	-0.5057004317045767	1.591786128907279	-0.3036760967366728	-0.04268744686532532	-0.6653906466335088	0.2585360513830628	0.2971005269301077	-0.8990091588611991	0.8681836031428353	1.253475285064441	-0.4653005415836037	0.8267513444517146	0.8461756876783182	-0.1431070177508587	2.477415994984096	0.00100254606604894	0.02149652810170154	0.001001965318312051	0.02963855673762734	0.001000587472640906	0.003887621187039839	0.001001294337806693	0.002392527748292276	0.02174348652958181	0.06612996881048307	0.08635855131365168	0.1054399933737641	0.0874145029717036	0.09506012221654825	0.001006238079564046	0.007136029277875553	0.001002435311083146	0.0285741851574786	0.001005629984473591	0.01879126210899645	0.001021680630983815	0.0731420488349635	0.001011394640212324	0.07148462162193676	0.3001984312380593	0.2451324691986316	0.367391022830737	0.2701997427835552	0.001000325105237652	0.004797633819252943	0.001011342914172648	0.0143551320259851	0.5764613866356249	0.5559207506418118	0.001003535377526096	0.02182445055271561	0.3075857433470551	0.3226975419979494	0.001028497646344847	0.0114670309623011	0.001005526197178375	0.00858645744051088	0.00100831518848501	0.01089232666607466	0.0748207033395597	0.108667282935926	0.05734177659494259	0.05283751608883727	0.005885950854752633	0.01107797047139519	0.001001173273761865	0.01747295536508961	0.06069279670086161	0.06754530913500548	0.0015316138004645	0.01844776981210192	0.001001270063516597	0.005425795284778283	0.001003380588062774	0.01804796169593078	0.2652006667765666	0.2749983799201857	0.05521532075920971	0.09257084040940225	0.001001493846088023	0.001799565573033961	0.001002783328525797	0.005720437062081319	0.113696783430613	0.07829192559429622	0.7012918751869679	0.7156854841930558	0.001266437764932423	0.01439304409564728	0.009992211075568171	0.0202815517876162	0.00100118375583746	0.04513713731674226	0.001054347547541453	0.005863196823966626	0.001026764594339742	0.006866975240661034	0.001041318497862196	0.004692712014529381	0.002936037988788937	0.01236115111869218	0.01071733000560781	0.01871092404849184	0.001016327573783691	0.005139056467575118	0.002681845598131717	0.01177178012725712	0.08622898420656468	0.1344369509612248	0.1386722656805974	0.1611292093681687	0.1098590383477417	0.1291069843137193	0.1440961433169835	0.1365732904310661	0.05662878811904463	0.09411213429553315	0.001393132294445605	0.01689361285865314	0.001174827556606917	0.0580776216151134	0.001047955578657022	0.05698989833946027	0.006450951471136666	0.03520624092101154	0.002676911478381757	0.01503693145423968	0.001002637232907636	0.0114695300053817	0.02766334170495955	0.05104203388586916	0.1015893746621497	0.1150502244074565	0.003601346103174365	0.02455940757719337	0.04867820585279412	0.04825803124700579	0.09927950107855402	0.1120838011701652	0.001128557277077653	0.01127138558197896	0.002208346711545352	0.009073152841486482	0.02079640014109565	0.06376225200449281	0.006739134483215484	0.01402666217793053	0.1094554104594544	0.1209904184473545	0.001132582555273475	0.04305322365265803	0.1545416108978811	0.2007045867467513	0.03276402641080742	0.0445010985361084	0.00101207381788246	0.01897083371215279	0.001005902618708802	0.01887695451247645	0.001019137174474591	0.02460626047254785	0.03539964386791532	0.06710424928630521	0.02039192076857911	0.03126497790388351	0.003756552331858831	0.01429684877021913	0.001002363745786734	0.004892109577960404	0.08653591556779147	0.07051698250815173	0.1113165654845415	0.1331519679456001	0.001024500263152475	0.008198593534561496	0.001027769605388232	0.05714242516040853	0.001006856836957877	0.005479294875123279	0.001002203906856228	0.006887250470533027	0.001004612948194207	0.004410395098838566	0.03622419384815365	0.01735172315627539	0.0014413028011802	0.03703446786923836	0.005412911650861521	0.0003007779285748749	-0.008630757614755798	0.006221558278306356	0.001002243026211009	0.001001752959918234	0.001000521774516503	0.001001261423161029	0.03743989633342675	0.02897903829625644	0.04616206518228649	0.001006038651791181	0.00100139320412162	0.00100545612936618	0.001022989236666675	0.001011749966775863	0.4558148800803285	0.5026176054972664	0.001000318320704642	0.001022020828061018	0.6223768004671465	0.001003389938387106	0.3252243731163375	0.001000789508135046	0.001005527247697007	0.00100768096023028	0.06068704977695393	0.0543982236025981	0.001108819487084847	0.001001335015004139	0.09198289721008023	0.001003515045919034	0.001001276489445749	0.001002603305124767	0.251462651539669	0.0656639396529434	0.001001438656880013	0.00100262730267844	0.2106253280654782	0.7267112470332914	0.001002913421998019	0.02116344793484098	0.001001267546054127	0.001002433075499035	0.001001011112319116	0.001002164944634635	0.001122038534644702	0.008083522594213428	0.001002335629910148	0.003685142522772124	0.0900479264996086	0.1614577195975026	0.1267029900128334	0.1721978496022523	0.05123447197127346	0.001354014818188874	0.001133642812132096	0.001033315787310993	0.01062109640044091	0.002261622965105175	0.00100240018446081	0.0284995956137145	0.1023390986773974	0.001673640431881736	0.05201014285647846	0.1249436508953602	0.001145584389458205	0.001580773137253114	0.02215941125045885	0.006398806889956378	0.1222374668441528	0.001177344942236653	0.1765389286150252	0.03428197100571832	0.001010284719378356	0.001004584961121484	0.001007661524013094	0.03970299600151616	0.02282641456183084	0.003317687353908388	0.001001790409664171	0.08980748674027947	0.1275200318947882	0.001014856503076818	0.001031045876482736	0.001004672740683999	0.001001554778086271	0.001003265509982929	0.03178023773704999	0.01914123752113286	0.002275019335604601	0.03907095931705539	0.0005323233748576028	0.00161122150016154	-0.008911529591629828	0.009555770826578717	-3.372630121924745	-0.5677508631449947	0.008677164158914985	0.09535030769367479	-0.01173971673046978	-0.001399387239291017	0.7144728732521474	-2.153098217562516	-1.658451835356858	-0.002378632015614988	-0.02534293509385448	0.05140527660917726	0.02304851000784303	0.03907545835981067	4.255828298522455	3.571790905212788	-0.01466188277528373	-0.001962526340322907	0.3056758178224644	0.006268060114152458	0.6805217265271144	0.0371231203470311	0.01888027518527003	0.0007735995268981835	-0.4965806743871086	0.05617606462060803	-0.2519816085353256	-0.02722762870172341	1.509234733843051	-0.03039193743914011	0.04711418133718719	0.006426570458862987	-0.3443742833869978	0.5128789686984057	-0.003134670490329838	-0.003652160888456281	2.982499127401807	0.7758644137022619	-0.04972404205616163	0.5037640213427315	0.07050715245060224	0.01536913073818016	0.01730699364008935	0.01099774480377365	-0.09425779666844972	-0.1199887131629861	-0.003906544595299151	0.1346096122112305	0.009232386126457492	1.02273778084181	0.5666751625016722	1.128773473784076	-0.2717763966847349	-0.004379104376898523	-0.07607988109454067	-0.06412095172203447	0.5530513513452846	0.09697897962194205	-0.005156904897571637	-0.008932486079629211	-0.06862635968453502	-0.07637853842723689	0.1561825995037082	0.999147720315988	0.05174273723154892	-0.02904413296384476	0.3135340052315801	0.08929970914597914	0.5943290978029411	-0.04360599328075818	1.473396022462029	0.0902971229030383	0.05315773085420882	-0.003472743035119134	-0.2141964034385406	0.2538455648948704	0.216539848729414	0.001665885562311467	0.02149568054235191	0.02767888756726989	0.3744595183327629	-0.03331608381234901	0.08243211141997239	-0.05011353403887692	-0.06094964033589639	-0.03391326338369298	-1.080544889951975e-13	7.587713677094354e-14
0.41	-0.05038043476790732	-0.03280857994880727	-0.04560137910620506	0.7519783330867464	0.915193397058458	0.006714168787835506	0.4921836010768281	-0.003931405825612817	0.0255553247237092	-0.1453555352652812	0.06858262184959424	0.03498047300552025	-0.01971783699697553	0.08033247138434478	0.005728835255220337	0.1832911226201843	0.08301410053054165	-0.1832911226201872	-0.08301410053050189	0.06830034558291308	-0.1709004210672999	-0.005253632012742896	-0.3484598995689222	-0.008513586444261192	0.001366533171079557	0.09286051392316617	0.2571386480000427	0.8558553483113335	0.5736850620775997	0.1106946869109425	-0.0661780302546206	0.02390086452384006	0.1520812779451819	-0.2896369413224822	0.09066611339693549	-1.024896527385965	1.423796241477775	-0.2781887084633175	0.03515062730356536	-0.04723225944388446	-0.4296438580158437	0.5849237709316335	-1.116572885131467	-0.4055423298780609	0.283230481610516	0.08021785928150586	-0.1238518514292626	1.067793052814311	-5.09990566665789	0.568764580736172	5.099905666657889	-0.5687645807361652	1.476212522377095	-0.2465301778954951	-0.05809014473002251	-0.7084867212443937	0.1751645277127847	0.2711149033005378	-0.1313167647550554	0.76318148212619	1.346116316703356	-0.245869962057591	1.270311025171051	1.173233430889438	-0.08189167945321311	2.825869463066019	0.001002413388833735	0.02211996271163781	0.001001889090224509	0.03067927354589186	0.001000554034843284	0.003987874918478567	0.001001291199698335	0.002352647769229759	0.03320408081871411	0.07423490627816318	0.05822236248673555	0.08055695109734738	0.06437211796789193	0.07635966649517682	0.001006507167657676	0.007122701926256893	0.001001931528466086	0.02844313320457497	0.001005534329978162	0.01933467114846481	0.001026662964723541	0.07331090424890081	0.001013060486004103	0.07182619089413955	0.3611645377853158	0.2877964587889026	0.4173143612127506	0.3054070435214415	0.001000322647440007	0.004716635298153748	0.002333103419854985	0.0150299108970569	0.5873899376378199	0.5538777409560404	0.001003514775596625	0.02197810304609004	0.3144444488833559	0.3295459657083115	0.00101492801414861	0.0119180959707114	0.001005630393613716	0.008838743408589193	0.001008115424667402	0.01105953250623221	0.06849930165700796	0.1042007892972165	0.05921243529122692	0.05456072183770042	0.003551991107028386	0.00920019429923143	0.001001321944132759	0.01704661841782618	0.08015401949180442	0.08335541048209372	0.001273090135317501	0.0182900647105967	0.001001297219912284	0.005519610835035119	0.0010029889009717	0.01808706373132309	0.2576171627432701	0.2694993414803589	0.06133311380092433	0.09765740538707544	0.001001481856484635	0.001760110539891139	0.001002723121891642	0.005669548441056122	0.1640906753218408	0.1087289995898145	0.7072347792653297	0.7208176918322361	0.001137162936717817	0.01385585903012777	0.02557504991635667	0.02840693575465695	0.001001258691029145	0.04566325235933966	0.001028847455578827	0.005922269981523808	0.00101409512401413	0.006939065795837691	0.001022040552484157	0.004737346938039693	0.002044413293574293	0.01166218381759277	0.009141411828659263	0.01741285244664929	0.001009473333472839	0.005206135214844722	0.005851489486983819	0.01562599455392398	0.0893322029394317	0.1353113513810916	0.1484535751868311	0.1683175657368814	0.1166267662087078	0.1315496145244291	0.155668964439116	0.1457490005150988	0.05140868607135176	0.08987281663206897	0.001371537566670435	0.01686485128601171	0.001142246721712812	0.05735077615332642	0.001038084992459629	0.05644427471155911	0.01097833484081631	0.04260752409570241	0.005796204221501187	0.01941997024861214	0.001002472049131099	0.01147162781467877	0.02891091931699127	0.05157006884701689	0.1019448779867856	0.1141785159481858	0.002708360495661814	0.02411336845202977	0.05062270909053368	0.04971351227898745	0.1052279302371812	0.1167695072680058	0.001118509861158032	0.01164064134433236	0.001889035794655152	0.008862446454662077	0.02210969539590307	0.06722461407104226	0.007749822404233985	0.01555069558121509	0.115584183590616	0.1246204756872522	0.00118526813228568	0.04262448863598693	0.1657862042973959	0.2150990077948893	0.03287565838810274	0.04463542018329794	0.001011255416824304	0.01954223931972087	0.001005200291270365	0.01891767667328259	0.001013044690908619	0.02269072291526123	0.03834580273279794	0.06985548989383662	0.02400127669276542	0.03506184673701399	0.004376388457567245	0.01522792602698314	0.001002018613036123	0.005193984139306888	0.08722741080502905	0.07061814806014849	0.1181900576864181	0.1325929986538981	0.001018663723572101	0.007941240881433486	0.001031377830557507	0.05790511618601227	0.001005557705586351	0.005051871484044203	0.001001811174189916	0.006371219687356177	0.001003797134424828	0.004121817546260788	0.03178208427434397	0.01849726939940204	0.002148414005265297	0.03661146325229667	0.0034703680489958	0.001751324218159875	-0.008725115854944898	0.008233192833651093	0.001002302633873205	0.001001857820936639	0.001000517090258644	0.001001310364329766	0.05380631231724468	0.01499279961406107	0.02360657243634668	0.001007420541406008	0.001001419143532561	0.001005416723800376	0.001039343716106177	0.001017369726926386	0.5075565273920591	0.542005816706437	0.001000321586207871	0.005988832339633311	0.6055528545507733	0.001003580818062582	0.330479468928301	0.00100081879966385	0.001005917843647974	0.001008099229577661	0.05992471184319931	0.06769679113464283	0.001070021160035461	0.00100159650457094	0.116799771172014	0.001003723663476259	0.001001366931798425	0.001002562667231299	0.2363785284249517	0.07184027822812721	0.001001495372957158	0.001002688525634795	0.2659767814405654	0.717752642968557	0.001002195504572996	0.06126737159629302	0.001001395161500034	0.001002198770356718	0.001000823357104394	0.001001816567091095	0.001101903077911741	0.006908306767971338	0.001002343717078949	0.01385533318079046	0.09655055862826188	0.1651666272116635	0.1260260955622558	0.1748444042518779	0.03956392332770661	0.001344817604038736	0.001086897567595455	0.001023154556354635	0.02024096901351215	0.01485781914587629	0.001002215507327372	0.03190477177482572	0.10253282820879	0.001853999569113583	0.05384165756343629	0.1035298763452166	0.001076289953017051	0.001533975581830162	0.0247854368466242	0.01088279560418077	0.1262378379924201	0.001293251425314671	0.1897804544870818	0.03191324745304869	0.001010504367581233	0.001004371598148827	0.001005894243963858	0.04360424442004523	0.03249427863504418	0.006477484476170608	0.001001548635619607	0.08673345195762749	0.1285924741372419	0.001010671233995153	0.001038591344422545	0.001003810591097871	0.001001273603058766	0.00100267961306932	0.02734145193036962	0.0191276411451442	0.002754240945078961	0.03422086178354792	0.003878260186440806	0.00331395268214314	-0.00867034310578624	0.009186764994653897	-3.299344675519884	-0.562852811536602	0.09174894471355662	0.1119814800027626	0.02122892180270058	-0.005478213226061346	0.8982872164701527	-2.663917997266854	-2.048550839659943	-0.0005624339243719229	-0.004026576292572847	0.05732351190807902	0.01029659977271819	0.02871036795247115	4.245226540828803	3.447556081931407	-0.005299438135144194	0.1339403145711678	-0.6870103799335801	0.02050216989709104	0.6922063165372906	0.0506277222281127	0.02744792225219453	0.02522714525621368	-0.3689171633020333	0.3121692369111533	-0.1320623604771836	-0.05909254083806329	1.652206042820234	-0.004781785843951531	-0.01162482547031446	0.002977617123304359	-0.7420250505540164	0.5059141419985582	-0.004446551298622662	-0.005810413820348481	3.072311134080842	0.2648293531810537	-0.05305913110678356	1.084077301246862	0.0359510977914024	0.001121068612336855	0.002031556569407187	0.00117586943942672	-0.04775249923458073	-0.1316449390607253	0.0120825734658734	0.6003135742230112	0.1587038688057116	0.4744400548100098	0.00960369738258548	0.731850798405657	-0.5714281929268463	-0.001291607697442298	-0.06696729863375621	-0.0453084829488434	0.8930290134123301	0.7318612397444746	0.003216981181295501	0.1046249694579489	-0.1143102048613905	-0.01547846975005423	0.1366660704103214	-0.05041310380579161	0.03197701062312496	-0.01414262625575671	0.3553731810725828	0.2104649349786588	0.2056708310350843	-0.03926655135682332	1.39918805711168	-0.05378680068348286	0.06415724356321754	0.007949518217030946	-0.1694447069372421	0.2948447362528648	0.5294289098281482	0.1702095166308528	0.03191822064874841	-0.0159126291131853	-0.3241193773333802	-0.01834340649307506	0.07828884033693388	-0.03561333636276405	-0.04267206661515949	-0.02397500612997118	7.192945483843176e-14	-1.87405235057433e-15
0.42	-0.0532876959857372	-0.03159814162430338	-0.0559623425630392	0.7663227697292679	0.9124495054900729	0.007105883576771299	0.4919502622267928	-0.00839455940196928	0.03194658467533961	-0.1564544867065017	0.06395190898925478	0.03668584610387335	-0.01866745336931027	0.07852217002182066	0.01656126738240568	0.1362022596539875	0.08888022928314004	-0.1362022596539892	-0.08888022928312886	0.08254598207213901	-0.1730918472713002	-0.005889976021511411	-0.3556124284179351	-0.007143554217620948	0.004003114708110874	0.09354569593667837	0.2640722976186811	0.8694605199771738	0.5720535888243203	0.1234041702720314	-0.05272024195714024	0.02362390250449342	0.1819623966917291	-0.2871155271625664	0.1480318000377401	-1.040356218039505	1.445121640158027	-0.2693655075814081	0.04238144723148388	-0.001483669947906093	-0.4595239906209957	0.7141782355247828	-1.110530186042583	-0.5175918137666967	0.04673498263488948	0.1258500380042186	-0.2339628194971461	1.092445020755059	-4.324444616302291	0.5989876577859035	4.324444616302291	-0.5989876577859031	1.375369947392284	-0.1922292236743089	-0.06831581990943672	-0.7161062990984006	0.1002517003322292	0.2584158289932581	0.1947486750773564	0.6166222577012134	1.362150150089234	-0.09122174981102639	1.183128635278281	1.521930839513368	0.03593439893207078	3.145560557263203	0.001002376902587877	0.02284629073297016	0.001001903452757476	0.03186195485857123	0.001000534981002818	0.004100968798155944	0.001001314114519647	0.00230493139078109	0.04671598558416191	0.0839311650637112	0.03533712435737315	0.05535347823751246	0.04067605487964196	0.05475087480851431	0.001007332933341909	0.007119268685858554	0.001001692740712395	0.02843047121444448	0.001005466814028396	0.01993867195949441	0.001037333923109943	0.0733394613703704	0.001016704265331827	0.07204826841838585	0.4167690812692307	0.3294021384411414	0.4625935807409637	0.3387086012135256	0.001000323052636185	0.004616412722232768	0.005463272211474251	0.01697437859808499	0.590069052245335	0.5427258905439722	0.001003599967940036	0.02215528857719129	0.3207273616404555	0.3366025343485017	0.001008160835622007	0.01243034222507814	0.001005877861481757	0.009052835961118909	0.001008224830941113	0.01124806110471304	0.06459603260720051	0.1018449574709289	0.06619604724121417	0.0595549838622304	0.00235198041445021	0.008266948569847134	0.001001527052767278	0.01627004894649492	0.1013452969113597	0.1005778401363424	0.001143824261654479	0.01827948003421937	0.001001356035661418	0.005527823692493517	0.001002772838471456	0.01813918967838251	0.2473113109989055	0.2604260459895638	0.06741716440344327	0.1027187255526646	0.001001504237224453	0.001716830243860805	0.001002723660832074	0.005618531775494957	0.2134647311469224	0.1390860575235026	0.7088728298003246	0.7212671160376539	0.001072155840699034	0.01342493827277711	0.05212819638118161	0.04121838839603921	0.001001359979810173	0.04588086410716381	0.00101598500827513	0.005979129553354496	0.001007669283525689	0.007006015155618656	0.001012231256775431	0.00478116199438765	0.001586616027878972	0.01136176441963244	0.007758472302453916	0.01623763863033502	0.001006051875638597	0.005275913524821055	0.01244405332438137	0.02305965763371095	0.09387832496462796	0.137472151756571	0.1557179681286085	0.171808141702558	0.1202597496330112	0.1310541146162084	0.1635859192853547	0.1517199515069621	0.04316854192668149	0.08277674929834355	0.001356139481522824	0.0168694127536582	0.00110257931108473	0.05678471389501012	0.001028068821628944	0.05607763449897098	0.01794598733207143	0.05238329578564201	0.01355102410513926	0.02871880545898745	0.001002297113690042	0.01148667991748806	0.0311777250294908	0.0529362430979556	0.1022318467761407	0.1125921228566023	0.00234928917694435	0.02419685451896718	0.05250934779738189	0.0510264019257795	0.09956360832664148	0.1113074070328454	0.001078828931980038	0.01210829770191602	0.001705653122686855	0.008769390677616371	0.0240495158099076	0.07039841108585744	0.01046807559054212	0.01813512014696195	0.1207832967606306	0.1265836046852104	0.00126956015212098	0.04232538179934486	0.1776543401225654	0.2285623452878877	0.03181626402622426	0.04361828237789148	0.00101095629225656	0.02031465564120659	0.001004742560677711	0.01896259171358062	0.001009115843760915	0.02120669435559567	0.04172141700812344	0.07296998760413155	0.03046856217483488	0.04158545593908523	0.006254964841430703	0.01741423811953201	0.001001725185961611	0.005391253769484189	0.08629091344505252	0.07002939288700444	0.1226120873240379	0.1299122603856785	0.001013653144220448	0.007827946211245622	0.00103695551168929	0.05887185690008037	0.001004477173992062	0.004762184304215705	0.001001474248590994	0.006025498132083302	0.001003096336757747	0.003927439796386591	0.02734219054528729	0.01887005389645193	0.002703598812943259	0.03323706335764439	0.005053478056096124	0.003369993769342301	-0.008595777611112321	0.008657733797482931	0.001002362241531524	0.001001962681954229	0.001000512406001342	0.001001359305498837	0.07017272830106341	0.001006560931861947	0.001051079690403222	0.00100880243101508	0.001001445082948807	0.00100537731823611	0.001055698195547869	0.001022989487076541	0.5592981747037898	0.5813940279156076	0.001000324851710082	0.01095564385119902	0.5887289086343982	0.001003771697734291	0.3357345647402645	0.001000848091195049	0.001006308439595321	0.001008517498922877	0.05916237390944522	0.08099535866668812	0.001031222832984712	0.00100185799413633	0.1416166451339483	0.001003932281028249	0.001001457374153388	0.001002522029328925	0.2212944053102346	0.07801661680331066	0.001001552089034894	0.001002749748591665	0.3213282348156527	0.7087940389038226	0.001001477587145025	0.1013712952577353	0.001001522776945456	0.001001964465215865	0.001000635601904814	0.001001468189554604	0.001081767621181725	0.005733090941732385	0.001002351804255991	0.0240255238388115	0.1030531907569132	0.168875534825823	0.1253492011116775	0.1774909589015057	0.02789337468414509	0.00133562038988972	0.001040152323058968	0.001012993325401029	0.02986084162658369	0.02745401532664726	0.001002030830198916	0.03530994793593554	0.1027265577401795	0.002034358706344685	0.05567317227039253	0.08211610179507196	0.001006995516578469	0.001487178026407355	0.02741146244279215	0.01536678431840836	0.1302382091406847	0.001409157908396116	0.2030219803591377	0.0295445239003795	0.001010724015788539	0.001004158235189979	0.001004126963914473	0.04750549283857255	0.04216214270825752	0.009637281598431906	0.001001306861582223	0.08365941717497535	0.1296649163796919	0.001006485964914918	0.001046136812366753	0.001002948441514598	0.001000992428036792	0.001002093716158776	0.0229026661236892	0.01911404476915565	0.003233462554553354	0.0293707642500404	0.007224196998023993	0.00501668386412444	-0.008429156619942733	0.008817759162729108	-3.187703813132261	-0.5686584910828741	0.02925584636883676	0.1237432085791836	-0.009171687145428375	-0.002966667109866752	1.032737136837142	-2.21718433424166	-2.240119028412312	-0.0003998098949713147	-0.001664942646363884	0.0635236309069651	-0.005011148473402088	0.01517710876477993	4.044166310917221	3.190642296053904	-0.01850669379019237	0.2519752396826127	-1.516092327440998	0.010974667640438	0.7221507124846595	0.0493593695728481	0.01124159198765429	0.005038151042094034	-0.07444831190254639	0.7103873197537495	-0.06307552002069371	-0.09727413352559808	1.791700395279781	-0.0009678525517196239	0.02999364285819838	0.009031355786504023	-1.059225693580743	0.5078300062865799	-0.003899723067144985	-0.003677769805862234	2.966495915038108	-0.1606922730513166	-0.02847118037296374	1.440977756201876	0.008806493510136962	0.01492641362979075	0.01627875456836902	0.01083377139728019	-0.01454821610932942	-0.09541715603799583	-0.003366632092883486	0.850499342833111	0.2665123772541886	0.2831817002332167	-0.02095086128558383	0.4878216553666305	-0.8431263307664967	0.002285503665338183	-0.04392324040320324	-0.02832426863017502	1.027949054391966	1.080138262821315	-0.00256604619522449	0.1586953718719255	-0.2115632861256281	0.02952649995934108	0.1276643224901464	-1.030413546291886	0.07142285625534327	-0.00551401117544213	0.2558209948862792	0.301377941646147	0.2609434494134996	-0.01768035728536528	1.287179311429042	-0.1399947676351509	0.09335987361098219	-0.002634169497608783	-0.1278946038954953	0.3264969854404667	0.7618879225208186	0.2527128527082963	0.0005746943198282926	-0.1103052574611382	-0.04989427697451523	-0.004504487208351874	0.1232420491370794	-0.02256629178008455	-0.02688779473731502	-0.01507330283034183	1.006987988080544e-13	-2.426643274674782e-14
0.43	-0.05603584833729427	-0.03001780154788953	-0.06623854366863968	0.7808795198818351	0.9098271933628251	0.007541846007350504	0.4921350576495587	-0.01315880547183106	0.04030262221927471	-0.167692264121471	0.05841468740059998	0.03574883444126763	-0.017279647347947	0.0758605459409771	0.02742134812390647	0.09670553371748357	0.09491273911754682	-0.09670553371747932	-0.09491273911752912	0.09591167923662892	-0.174767309600822	-0.006597103158118891	-0.3625457321258476	-0.00643361924377946	0.00658680525266046	0.09431749639506989	0.2692009790179878	0.8826967303123823	0.5713665353056459	0.1325771574833421	-0.03582063993332921	0.02428047022139285	0.2150233264328105	-0.2649351284914013	0.1612859618277303	-1.009837834499418	1.466513629979551	-0.254686849154234	0.04408593169640367	0.04388207223273455	-0.4954743258798137	0.9514821548027687	-1.133388843084803	-0.5815575162380379	-0.2323156624324525	0.1557876912467568	-0.2893070718439267	1.075107412480323	-3.571778372966663	0.6105951991773629	3.571778372966664	-0.6105951991773528	1.296601953623661	-0.1442350485691845	-0.07395789911015432	-0.6633977314462141	0.04531504107775997	0.2591387259380618	-0.007423792926152733	0.4008934212968587	1.273540309567562	-0.06584826605870545	0.6681771799752831	1.846328224622299	0.08097054193598147	3.467535594080732	0.001002396777928576	0.02364974599649942	0.001001978525032387	0.03318335418889963	0.001000522971023949	0.004207479569234686	0.001001340068486909	0.002249757104135776	0.05990112279603721	0.09366492991701746	0.01933591564485596	0.03690963054019653	0.02233976328137029	0.03530459462111916	0.001909957939608585	0.007863555415730677	0.001001563018730275	0.0284824650805764	0.001005442966635467	0.02060805725891136	0.001069387447671041	0.07322247541745144	0.001076646795208103	0.07215168657618809	0.4647567474200223	0.367795110381591	0.5012690240643819	0.3685189802509699	0.001000323118453231	0.004497392009776895	0.008056528939788346	0.01832276669408147	0.5872434279887973	0.5274284973763188	0.001003734661016241	0.02234381398846516	0.327237735808945	0.3443802900113802	0.001004598970795451	0.01294344638708899	0.00100619422695078	0.009192501265981154	0.00100844982177757	0.01143959950255108	0.06596881445782639	0.1041712031783148	0.07812028926298376	0.06846508925649288	0.001702835123304087	0.007836090864931358	0.001001758975707778	0.01514761772256623	0.1214369910366083	0.1179061321436975	0.00107627608546276	0.01834274651283336	0.001001433811379738	0.005441326319182236	0.001002611730917566	0.01819635080123858	0.237187145460958	0.2493530306093102	0.07323185196842279	0.1075879381822904	0.001001529617680033	0.00166848634624986	0.001002733872577881	0.005565302582312825	0.2572263069532767	0.1670413763102715	0.7074839054888906	0.718340730223844	0.001037461017157275	0.01313759406802609	0.07626432798690237	0.05483645518509177	0.001001467665513665	0.04568837537053062	0.001009091165161661	0.006042332566725868	0.001004213352902538	0.007078576238504839	0.001006938253224272	0.004828138547304481	0.001344234138024526	0.01126759704891535	0.007938670611134777	0.0164501354361748	0.001004287894947268	0.005355355546574367	0.01937579654751997	0.03079788976209204	0.0968132231502417	0.1382437960793711	0.161161890645258	0.175540389452335	0.1237019364754307	0.1331872453980223	0.1699456546132886	0.1565453074919982	0.03283805463267253	0.07377865212208475	0.001341803869872697	0.01687921165896827	0.001070880363358333	0.05646402837929076	0.001020548256605459	0.05584255718518372	0.02278265803742637	0.05967036622696664	0.01862812912857351	0.03599820758602761	0.001002190070590611	0.0115171583388474	0.02882660502138455	0.05068649399901176	0.09509307204537398	0.1045680206077082	0.002685799721339	0.02495653709562818	0.0531646957605515	0.0513620244097798	0.08857216352541934	0.1005646664699068	0.004364782249200098	0.01629610252857542	0.002264736108247289	0.00933814215373603	0.02577851948146214	0.07181792050186125	0.01280411435422051	0.02011219424403954	0.127586159901696	0.1313685808769422	0.003376925264375286	0.04366919272785909	0.1871722102226312	0.2384384934182119	0.0296999862879895	0.04161357004503488	0.001010525650803028	0.02139886108275905	0.001004348176887573	0.01900899713062397	0.001006559583003256	0.02009070893582293	0.04432845190615669	0.07532384047492706	0.03588230862624698	0.04754388877536196	0.008117574019505464	0.01951597453475334	0.0010015017212806	0.005310085923334004	0.08237692409796252	0.06795489720532341	0.1268002513671909	0.1335026930385398	0.001010068064269154	0.007828363618489795	0.001050280058392724	0.06029926579106789	0.001003667364369434	0.0045894655523837	0.001001221764569847	0.005812592764507479	0.001002570270826675	0.003811447856868164	0.02174402669958588	0.01838335424179633	0.003205343940249568	0.02879095229343715	0.007042360497542471	0.005125721082113685	-0.008516688390483201	0.00771362356353007	0.001002464181867108	0.001002136155697982	0.0010005088366046	0.001001373654184738	0.08126581812316656	0.001004489735449538	0.001028684829200683	0.004409806531835021	0.001001413584328554	0.001005452694151397	0.001142561944946234	0.00123722581199675	0.5807412494512714	0.5959338960985325	0.001000321778227941	0.01068402640014847	0.5729430946157454	0.001003962093500126	0.3443636650254951	0.001000929468255841	0.0010067053906164	0.00100882481295171	0.07507182714950632	0.1045256600993645	0.001018943378944607	0.001002120759560796	0.1575251490551552	0.001007658372387837	0.001001563295384242	0.001002378130043925	0.2165542786329223	0.08310558433883262	0.001001559365062241	0.001002740058590141	0.3474806469835561	0.6996911753103878	0.001001237578228449	0.1114515768053605	0.001001627918365918	0.001001876186001316	0.001000600903227283	0.001001397340850974	0.001099805975084216	0.01016143054722676	0.001002537044094322	0.02947954366272304	0.09894391231504131	0.1705275569129041	0.1317143694593641	0.1824769353944349	0.01447575381671541	0.001319458697906548	0.001035962369460197	0.001012491142695486	0.02669484759712569	0.02138158940028662	0.001002119153764902	0.01826419985002684	0.06988541757852924	0.003887354628877038	0.05250790849776297	0.06593812304335729	0.0135642618112558	0.004000885992269483	0.02800580659959871	0.01529279026342082	0.1440377967934281	0.009112744667641313	0.2026995431646197	0.02531393496982297	0.001009530467521074	0.001003751185440514	0.001003706710364028	0.04739414308221197	0.04214799566817926	0.01049016938305858	0.001001237276834813	0.07146897411232987	0.1358673585937347	0.001006211087905113	0.001079388453991504	0.001002719846777091	0.001000930740096524	0.001001962814390085	0.01521895131460216	0.01731210216525342	0.003684594176112849	0.02388099166394724	0.008885773738603988	0.00696867816927607	-0.008507624586286542	0.005886204850218171	-3.056774373036747	-0.5831513792283872	0.1069994640145634	0.1384258791897544	0.02027621918478555	-0.006958971115451493	0.9212393270400063	-1.450879165698461	-1.591099148377542	0.1371289216200677	0.01006951254666094	0.07037952483618981	-0.01795920041900612	0.005501783268372354	3.596555698459718	2.741823157885557	-0.008584645639244208	0.04586632928863774	-1.511088851142445	0.02271300105927874	0.8223772612677283	0.05218186267148728	0.01352320017583659	0.02601543056416111	0.545422632100914	1.066535226632538	-0.02494676882085006	-0.124879314801675	1.658953988135506	0.0110405721142453	-0.02982749384605884	0.004377675532407799	-1.121580468806017	0.4681080685892053	-0.00538125288055943	-0.006210478437240479	2.595534501450649	-0.4043279727474659	-0.02553976712131811	1.258805414633861	-0.04347768380257992	0.002170376577095177	0.002854641498982743	0.00176130886374435	-0.00365011232201397	0.1281160358515004	0.01407674391779077	0.7062659300431667	-0.09181680863695178	0.4118283226878473	0.3846255612312246	0.4691245003227781	-0.9584836222001477	-0.0001848857367154552	-0.02104844189083045	-0.01744324585155015	0.4620256721221708	0.3966986249737563	0.006325247288700404	-0.5742781106766501	-1.337563746651331	0.117309286121419	-0.05268050063113883	-1.11845632805299	0.7274991045123256	0.1100735624104828	0.05906456813355677	0.1139416794725536	0.6232958830807126	0.2689507084401205	0.6752153617464871	-0.2545166157061141	0.1227870502072041	0.008647960210417586	-0.09564938581626815	0.1559409348937957	0.4393066944524032	0.1739018956499284	-0.01072486062700266	-0.3157624985180887	0.639308879772911	0.004186746991093975	0.1634624187161915	-0.01176588929013324	-0.01556784114653255	-0.007969210717401372	1.193243150187965e-13	-4.325372034155495e-14
0.44	-0.05863480226271362	-0.02850742745658853	-0.07605817588162507	0.7956587471211655	0.9073639698809554	0.007973100067493962	0.492936690026076	-0.01834702797000489	0.050865285402284	-0.1790495344910764	0.05248665841862502	0.03207596590941066	-0.01547016904481336	0.07291712708172887	0.03797414133068056	0.06482913615531145	0.1011537510683891	-0.06482913615531191	-0.1011537510683811	0.1084546705069704	-0.1760039843694738	-0.007386099837677724	-0.3687372488261159	-0.00616565846331426	0.009202218147282587	0.09405651588763733	0.2719257540274316	0.8947002940208237	0.5703434372604334	0.1371018813313939	-0.01602690427735778	0.0249551412929656	0.2513313126359045	-0.2572758419336723	0.1340386030127292	-0.9490424395163921	1.489617057510661	-0.2375477785018236	0.04143977314433386	0.1218837208043438	-0.5443192762904305	1.155503363342405	-1.134428776973076	-0.5957532924404526	-0.5004363912170665	0.2101844943582451	-0.2903217751557067	1.030987513810874	-2.800378941435619	0.6406880810740503	2.800378941435619	-0.6406880810740498	1.210828768562356	-0.1044717115003307	-0.08468972849972804	-0.5677488975698334	0.01185686165524554	0.2647602990076007	-0.01180751808836265	0.1358409797344027	1.115620824735644	-0.1584306551187563	0.2534759626284683	2.100757565944338	0.03955506986644855	3.794971849667144	0.001002457706354515	0.02449756516620706	0.001002102823070825	0.03458825687648027	0.001000515183331053	0.004302540737705948	0.001001360216870905	0.002187936350613135	0.07187761470468683	0.1025004214689029	0.01068772420021039	0.02675001571416808	0.01231351259827661	0.024089649054857	0.004055335521824319	0.009619282432250178	0.001001482432996525	0.02859197739775581	0.001005468756143805	0.02134678437326752	0.001128852340136332	0.07298881419578827	0.001213744023910388	0.07215820929310759	0.503517253025578	0.40057580483606	0.5320151338047436	0.3929528573002402	0.001000321613699099	0.004378975870177223	0.009225518476952651	0.01845498417978288	0.5805760238179971	0.513150062620093	0.001003897219458046	0.02252920032716764	0.3344255829442594	0.3528296163973518	0.001002859623336851	0.01345238747583509	0.001006550904907375	0.009259934587664416	0.001008715994021896	0.0116232877553302	0.07377555716003137	0.1128679136873594	0.09483387885585245	0.08078371774555027	0.001371184022213162	0.007730998235872037	0.001002006327616352	0.01381911857954318	0.1392988207695186	0.1334568395379442	0.001044370780644487	0.01844867995208803	0.001001525667236796	0.005280586289821789	0.00100245924311025	0.01826627935381934	0.2289176283955559	0.2386703748867107	0.07867595755363728	0.11212279790351	0.001001545941310177	0.00161696125774404	0.001002734128363031	0.005509474014516264	0.2931580153804826	0.190416080735212	0.7038688347827055	0.7135856949220022	0.001019999258177166	0.01298330079966888	0.0934457065959766	0.06591789294925007	0.001001574078453924	0.04508784157194796	0.001005601713685137	0.006111660835768074	0.001002468881466642	0.007155531575456173	0.001004257586068141	0.004880383565357599	0.001231948979821673	0.01130146508666205	0.01021020097555241	0.01860394972036617	0.001003499010345577	0.005453882552201417	0.02551131616834552	0.0373673531785317	0.09673685736788626	0.1360431496650757	0.1650914830021058	0.1790159176156534	0.1283226559752524	0.1374875967124954	0.175728939146626	0.1609399406871392	0.02083831361401681	0.06356726649968836	0.001326554954271829	0.01686853177611344	0.001052939550611712	0.05634705347421996	0.001016538483769325	0.05575372854779682	0.02374027421484761	0.06227502199303472	0.01826407192496396	0.03707190720617572	0.001002180760501599	0.01156645519966963	0.01940989745241237	0.0421380225040657	0.07671069766209371	0.08695471626388274	0.003777237558788332	0.02644102565603572	0.05207712943124249	0.05012997841455644	0.07513204897526134	0.0889318452366463	0.01219508770059434	0.02588549970076234	0.003796797220117278	0.0107870470443953	0.02696107130687134	0.07219937604492463	0.01395305845795831	0.02081204977053669	0.1371616610393037	0.137594404229795	0.008246001569190203	0.04735455927704317	0.1928681048849686	0.2418099534650212	0.0265693105902393	0.03865657172819403	0.001009713366375302	0.0227565133551451	0.001003947447500253	0.0190702050400989	0.001005071856953385	0.01928676852411601	0.04566924056250345	0.07632215322547604	0.03870779675071093	0.05056175082250659	0.009476241482206231	0.02101762533871119	0.001001355235701286	0.005298424615406931	0.07481249690801349	0.06349077052379826	0.1317847409267247	0.1401249994256763	0.001008138890289668	0.00790365671796003	0.001073571624723458	0.06216555906763063	0.001003148308740618	0.004531097904289364	0.001001064727213235	0.005716650061927448	0.001002241887082682	0.003771173069201485	0.01475549554496098	0.01701982595430975	0.003673346730391343	0.02364906688130589	0.00881303913841152	0.007012293056471614	-0.008542637294502739	0.005444550610538655	0.001002566122196465	0.001002309629439589	0.001000505267208147	0.001001388002870992	0.09235890794527071	0.001002418539027256	0.001006289967987172	0.007810810632643953	0.001001382085710251	0.001005528070067094	0.001229425694347216	0.001451462136921668	0.6021843241987529	0.6104737642814574	0.001000318704745002	0.01041240894909516	0.5571572805970925	0.001004152489261329	0.3529927653107262	0.001001010845325654	0.001007102341631826	0.001009132126975946	0.09098128038956743	0.1280559615320407	0.001006663924907577	0.001002383524983266	0.1734336529763628	0.001011384463742777	0.001001669216619367	0.001002234230757052	0.2118141519556103	0.08819455187435454	0.001001566641090199	0.001002730368588984	0.3736330591514594	0.6905883117169531	0.001000997569323466	0.1215318583529887	0.001001733059785897	0.001001787906796312	0.001000566204570086	0.001001326492157077	0.001117844328990976	0.01458977015272396	0.001002722283935015	0.03493356348663493	0.09483463387316808	0.172179578999986	0.1380795378070505	0.1874629118873663	0.001058132949288283	0.001303297005924005	0.001031772415861448	0.001011988959987346	0.02352885356766637	0.01530916347392308	0.001002207477335425	0.001218451764118844	0.03704427741687716	0.005740350551408526	0.04934264472513423	0.04976014429163818	0.026121528105937	0.006514593958131179	0.02860015075640049	0.01521879620843107	0.1578373844461741	0.01681633142688524	0.2023771059701019	0.02108334603926607	0.001008336919263706	0.001003344135701207	0.00100328645681688	0.04728279332585059	0.04213384862810214	0.0113430571676851	0.001001167692084915	0.05927853104968445	0.1420698008077798	0.001005936210895198	0.001112640095621162	0.001002491252042611	0.00100086905216175	0.001001831912624094	0.007535236505515094	0.01551015956135129	0.004135725797672368	0.01839121907785417	0.01054735047918412	0.00892067247442741	-0.00858609255263041	0.00295465053770718	-2.930247897280136	-0.608941497741483	0.03812862754452747	0.1404438800343232	-0.01146160772868661	-0.004295960478756124	0.8530824765618067	-0.5603377599631209	-0.5938521041721497	0.2018882473278971	0.009838747452393397	0.07739199387791859	-0.02834620222148788	-0.004201979420656393	2.921710813722247	2.115341898420647	-0.01838577926949201	0.008741117670364109	-1.312300645154422	0.01034685311508413	0.8564648570945538	0.04852675496680422	-0.003204804727986766	0.003468121887955694	1.199644648428796	1.392091938711938	0.002077495109700957	-0.1384877173544505	1.436183472661319	0.007565539452267281	0.01514511172414861	0.01158484471675383	-0.9811537620502286	0.4409594246107472	-0.004535961245684823	-0.004197644738743071	2.05037304267529	-0.5264221706587122	-0.001860993069707739	0.9336519512286339	-0.07280251886481408	0.01615146478835216	0.01715760538733339	0.01188746444045237	0.01105886550802797	0.292846339645822	0.0004503646360720589	0.6167456004398155	-0.3279457701549357	0.2318377829426692	0.4124932452464238	0.4016770973983248	-1.085784020033159	-0.001810253984856658	-0.003181118272218979	0.0009254666862017688	0.0914661193347787	-0.161002238562241	0.001197641694633182	-1.101049107333481	-2.129403705082576	0.1744876966752034	-0.185869373328362	-1.208429680357172	1.151741325348538	0.170516671565726	0.04821022030097438	0.04593422753636587	0.5491128816381329	0.4506307668339699	-0.01375830527820207	-0.3304519644509967	0.1480492397427726	0.0003263266149316167	-0.06548560228059468	0.05538896138670808	0.1737737646974957	0.1326957304455147	0.01447600196631966	-0.5882314574299055	0.556480469881778	0.01047065126102228	0.2110189262650074	0.0003039289642978077	-0.003495261722516456	7.012754551546889e-05	7.708686467625531e-14	-4.181045112816339e-14
[truncated: 473,431 more chars]
