# Supplementary material for: Transtibial limb loss does not increase metabolic cost in three-dimensional computer simulations of human walking
Source: PeerJ. 2021 Aug 4;9:e11960. doi: 10.7717/peerj.11960 (PMC8349165; doi:10.7717/peerj.11960)
Supplement: Supplemental Information 1 — Each subject’s simulation output and Matlab code for generating plots presenting the data. [file peerj-09-11960-s001.zip › TTA3D_solns_rev/Pre/soln_walk_N50_wm100_S16.sto]

num_controls=92
num_derivatives=84
num_iterations=454
num_multipliers=2
num_parameters=0
num_slacks=2
num_states=242
objective=0.775725
objective_auxiliary_derivatives=0.000910
objective_contactAP=0.012964
objective_contactML=0.008717
objective_contactVE=0.008885
objective_control_effort=0.510818
objective_state_tracking=0.186967
objective_torsoGoal=0.046464
solver_duration=17667.752596
status=Solve_Succeeded
success=true
DataType=double
version=3
OpenSimVersion=4.2
endheader
time	/jointset/groundPelvis/pelvis_tilt/value	/jointset/groundPelvis/pelvis_list/value	/jointset/groundPelvis/pelvis_rotation/value	/jointset/groundPelvis/pelvis_tx/value	/jointset/groundPelvis/pelvis_ty/value	/jointset/groundPelvis/pelvis_tz/value	/jointset/hip_l/hip_flexion_l/value	/jointset/hip_l/hip_adduction_l/value	/jointset/hip_l/hip_rotation_l/value	/jointset/hip_r/hip_flexion_r/value	/jointset/hip_r/hip_adduction_r/value	/jointset/hip_r/hip_rotation_r/value	/jointset/lumbar/lumbar_ext/value	/jointset/lumbar/lumbar_bend/value	/jointset/lumbar/lumbar_rota/value	/jointset/patellofemoral_l/knee_angle_l_beta/value	/jointset/patellofemoral_r/knee_angle_r_beta/value	/jointset/knee_l/knee_angle_l/value	/jointset/knee_r/knee_angle_r/value	/jointset/shoulder_r/shoulder_flexion_r/value	/jointset/shoulder_r/shoulder_adduction_r/value	/jointset/shoulder_r/shoulder_rotation_r/value	/jointset/shoulder_l/shoulder_flexion_l/value	/jointset/shoulder_l/shoulder_adduction_l/value	/jointset/shoulder_l/shoulder_rotation_l/value	/jointset/ankle_l/ankle_angle_l/value	/jointset/ankle_r/ankle_angle_r/value	/jointset/elbow_r/elbow_flexion_r/value	/jointset/elbow_l/elbow_flexion_l/value	/jointset/subtalar_l/subtalar_angle_l/value	/jointset/subtalar_r/subtalar_angle_r/value	/jointset/mtp_l/mtp_angle_l/value	/jointset/mtp_r/mtp_angle_r/value	/jointset/groundPelvis/pelvis_tilt/speed	/jointset/groundPelvis/pelvis_list/speed	/jointset/groundPelvis/pelvis_rotation/speed	/jointset/groundPelvis/pelvis_tx/speed	/jointset/groundPelvis/pelvis_ty/speed	/jointset/groundPelvis/pelvis_tz/speed	/jointset/hip_l/hip_flexion_l/speed	/jointset/hip_l/hip_adduction_l/speed	/jointset/hip_l/hip_rotation_l/speed	/jointset/hip_r/hip_flexion_r/speed	/jointset/hip_r/hip_adduction_r/speed	/jointset/hip_r/hip_rotation_r/speed	/jointset/lumbar/lumbar_ext/speed	/jointset/lumbar/lumbar_bend/speed	/jointset/lumbar/lumbar_rota/speed	/jointset/patellofemoral_l/knee_angle_l_beta/speed	/jointset/patellofemoral_r/knee_angle_r_beta/speed	/jointset/knee_l/knee_angle_l/speed	/jointset/knee_r/knee_angle_r/speed	/jointset/shoulder_r/shoulder_flexion_r/speed	/jointset/shoulder_r/shoulder_adduction_r/speed	/jointset/shoulder_r/shoulder_rotation_r/speed	/jointset/shoulder_l/shoulder_flexion_l/speed	/jointset/shoulder_l/shoulder_adduction_l/speed	/jointset/shoulder_l/shoulder_rotation_l/speed	/jointset/ankle_l/ankle_angle_l/speed	/jointset/ankle_r/ankle_angle_r/speed	/jointset/elbow_r/elbow_flexion_r/speed	/jointset/elbow_l/elbow_flexion_l/speed	/jointset/subtalar_l/subtalar_angle_l/speed	/jointset/subtalar_r/subtalar_angle_r/speed	/jointset/mtp_l/mtp_angle_l/speed	/jointset/mtp_r/mtp_angle_r/speed	/forceset/addbrev_r/activation	/forceset/addbrev_r/normalized_tendon_force	/forceset/addlong_r/activation	/forceset/addlong_r/normalized_tendon_force	/forceset/addmagMid_r/activation	/forceset/addmagMid_r/normalized_tendon_force	/forceset/bflh_r/activation	/forceset/bflh_r/normalized_tendon_force	/forceset/bfsh_r/activation	/forceset/bfsh_r/normalized_tendon_force	/forceset/edl_r/activation	/forceset/edl_r/normalized_tendon_force	/forceset/ehl_r/activation	/forceset/ehl_r/normalized_tendon_force	/forceset/ercspn_r/activation	/forceset/ercspn_r/normalized_tendon_force	/forceset/extobl_r/activation	/forceset/extobl_r/normalized_tendon_force	/forceset/fdb_r/activation	/forceset/fdb_r/normalized_tendon_force	/forceset/fdl_r/activation	/forceset/fdl_r/normalized_tendon_force	/forceset/fhl_r/activation	/forceset/fhl_r/normalized_tendon_force	/forceset/gaslat_r/activation	/forceset/gaslat_r/normalized_tendon_force	/forceset/gasmed_r/activation	/forceset/gasmed_r/normalized_tendon_force	/forceset/glmax2_r/activation	/forceset/glmax2_r/normalized_tendon_force	/forceset/glmed2_r/activation	/forceset/glmed2_r/normalized_tendon_force	/forceset/glmin2_r/activation	/forceset/glmin2_r/normalized_tendon_force	/forceset/grac_r/activation	/forceset/grac_r/normalized_tendon_force	/forceset/iliacus_r/activation	/forceset/iliacus_r/normalized_tendon_force	/forceset/intobl_r/activation	/forceset/intobl_r/normalized_tendon_force	/forceset/obtext_r/activation	/forceset/obtext_r/normalized_tendon_force	/forceset/pect_r/activation	/forceset/pect_r/normalized_tendon_force	/forceset/perbrev_r/activation	/forceset/perbrev_r/normalized_tendon_force	/forceset/perlong_r/activation	/forceset/perlong_r/normalized_tendon_force	/forceset/pertert_r/activation	/forceset/pertert_r/normalized_tendon_force	/forceset/piri_r/activation	/forceset/piri_r/normalized_tendon_force	/forceset/popli_r/activation	/forceset/popli_r/normalized_tendon_force	/forceset/psoas_r/activation	/forceset/psoas_r/normalized_tendon_force	/forceset/quadfem_r/activation	/forceset/quadfem_r/normalized_tendon_force	/forceset/recabd_r/activation	/forceset/recabd_r/normalized_tendon_force	/forceset/recfem_r/activation	/forceset/recfem_r/normalized_tendon_force	/forceset/sart_r/activation	/forceset/sart_r/normalized_tendon_force	/forceset/semimem_r/activation	/forceset/semimem_r/normalized_tendon_force	/forceset/semiten_r/activation	/forceset/semiten_r/normalized_tendon_force	/forceset/soleus_r/activation	/forceset/soleus_r/normalized_tendon_force	/forceset/tfl_r/activation	/forceset/tfl_r/normalized_tendon_force	/forceset/tibant_r/activation	/forceset/tibant_r/normalized_tendon_force	/forceset/tibpost_r/activation	/forceset/tibpost_r/normalized_tendon_force	/forceset/tricox_r/activation	/forceset/tricox_r/normalized_tendon_force	/forceset/vasint_r/activation	/forceset/vasint_r/normalized_tendon_force	/forceset/vaslat_r/activation	/forceset/vaslat_r/normalized_tendon_force	/forceset/vasmed_r/activation	/forceset/vasmed_r/normalized_tendon_force	/forceset/addbrev_l/activation	/forceset/addbrev_l/normalized_tendon_force	/forceset/addlong_l/activation	/forceset/addlong_l/normalized_tendon_force	/forceset/addmagMid_l/activation	/forceset/addmagMid_l/normalized_tendon_force	/forceset/bflh_l/activation	/forceset/bflh_l/normalized_tendon_force	/forceset/bfsh_l/activation	/forceset/bfsh_l/normalized_tendon_force	/forceset/edl_l/activation	/forceset/edl_l/normalized_tendon_force	/forceset/ehl_l/activation	/forceset/ehl_l/normalized_tendon_force	/forceset/ercspn_l/activation	/forceset/ercspn_l/normalized_tendon_force	/forceset/extobl_l/activation	/forceset/extobl_l/normalized_tendon_force	/forceset/fdb_l/activation	/forceset/fdb_l/normalized_tendon_force	/forceset/fdl_l/activation	/forceset/fdl_l/normalized_tendon_force	/forceset/fhl_l/activation	/forceset/fhl_l/normalized_tendon_force	/forceset/gaslat_l/activation	/forceset/gaslat_l/normalized_tendon_force	/forceset/gasmed_l/activation	/forceset/gasmed_l/normalized_tendon_force	/forceset/glmax2_l/activation	/forceset/glmax2_l/normalized_tendon_force	/forceset/glmed2_l/activation	/forceset/glmed2_l/normalized_tendon_force	/forceset/glmin2_l/activation	/forceset/glmin2_l/normalized_tendon_force	/forceset/grac_l/activation	/forceset/grac_l/normalized_tendon_force	/forceset/iliacus_l/activation	/forceset/iliacus_l/normalized_tendon_force	/forceset/intobl_l/activation	/forceset/intobl_l/normalized_tendon_force	/forceset/obtext_l/activation	/forceset/obtext_l/normalized_tendon_force	/forceset/pect_l/activation	/forceset/pect_l/normalized_tendon_force	/forceset/perbrev_l/activation	/forceset/perbrev_l/normalized_tendon_force	/forceset/perlong_l/activation	/forceset/perlong_l/normalized_tendon_force	/forceset/pertert_l/activation	/forceset/pertert_l/normalized_tendon_force	/forceset/piri_l/activation	/forceset/piri_l/normalized_tendon_force	/forceset/popli_l/activation	/forceset/popli_l/normalized_tendon_force	/forceset/psoas_l/activation	/forceset/psoas_l/normalized_tendon_force	/forceset/quadfem_l/activation	/forceset/quadfem_l/normalized_tendon_force	/forceset/recabd_l/activation	/forceset/recabd_l/normalized_tendon_force	/forceset/recfem_l/activation	/forceset/recfem_l/normalized_tendon_force	/forceset/sart_l/activation	/forceset/sart_l/normalized_tendon_force	/forceset/semimem_l/activation	/forceset/semimem_l/normalized_tendon_force	/forceset/semiten_l/activation	/forceset/semiten_l/normalized_tendon_force	/forceset/soleus_l/activation	/forceset/soleus_l/normalized_tendon_force	/forceset/tfl_l/activation	/forceset/tfl_l/normalized_tendon_force	/forceset/tibant_l/activation	/forceset/tibant_l/normalized_tendon_force	/forceset/tibpost_l/activation	/forceset/tibpost_l/normalized_tendon_force	/forceset/tricox_l/activation	/forceset/tricox_l/normalized_tendon_force	/forceset/vasint_l/activation	/forceset/vasint_l/normalized_tendon_force	/forceset/vaslat_l/activation	/forceset/vaslat_l/normalized_tendon_force	/forceset/vasmed_l/activation	/forceset/vasmed_l/normalized_tendon_force	/forceset/shoulder_flexionAct_r/activation	/forceset/shoulder_adductionAct_r/activation	/forceset/shoulder_rotationAct_r/activation	/forceset/elbow_flexionAct_r/activation	/forceset/shoulder_flexionAct_l/activation	/forceset/shoulder_adductionAct_l/activation	/forceset/shoulder_rotationAct_l/activation	/forceset/elbow_flexionAct_l/activation	/forceset/addbrev_r	/forceset/addlong_r	/forceset/addmagMid_r	/forceset/bflh_r	/forceset/bfsh_r	/forceset/edl_r	/forceset/ehl_r	/forceset/ercspn_r	/forceset/extobl_r	/forceset/fdb_r	/forceset/fdl_r	/forceset/fhl_r	/forceset/gaslat_r	/forceset/gasmed_r	/forceset/glmax2_r	/forceset/glmed2_r	/forceset/glmin2_r	/forceset/grac_r	/forceset/iliacus_r	/forceset/intobl_r	/forceset/obtext_r	/forceset/pect_r	/forceset/perbrev_r	/forceset/perlong_r	/forceset/pertert_r	/forceset/piri_r	/forceset/popli_r	/forceset/psoas_r	/forceset/quadfem_r	/forceset/recabd_r	/forceset/recfem_r	/forceset/sart_r	/forceset/semimem_r	/forceset/semiten_r	/forceset/soleus_r	/forceset/tfl_r	/forceset/tibant_r	/forceset/tibpost_r	/forceset/tricox_r	/forceset/vasint_r	/forceset/vaslat_r	/forceset/vasmed_r	/forceset/addbrev_l	/forceset/addlong_l	/forceset/addmagMid_l	/forceset/bflh_l	/forceset/bfsh_l	/forceset/edl_l	/forceset/ehl_l	/forceset/ercspn_l	/forceset/extobl_l	/forceset/fdb_l	/forceset/fdl_l	/forceset/fhl_l	/forceset/gaslat_l	/forceset/gasmed_l	/forceset/glmax2_l	/forceset/glmed2_l	/forceset/glmin2_l	/forceset/grac_l	/forceset/iliacus_l	/forceset/intobl_l	/forceset/obtext_l	/forceset/pect_l	/forceset/perbrev_l	/forceset/perlong_l	/forceset/pertert_l	/forceset/piri_l	/forceset/popli_l	/forceset/psoas_l	/forceset/quadfem_l	/forceset/recabd_l	/forceset/recfem_l	/forceset/sart_l	/forceset/semimem_l	/forceset/semiten_l	/forceset/soleus_l	/forceset/tfl_l	/forceset/tibant_l	/forceset/tibpost_l	/forceset/tricox_l	/forceset/vasint_l	/forceset/vaslat_l	/forceset/vasmed_l	/forceset/shoulder_flexionAct_r	/forceset/shoulder_adductionAct_r	/forceset/shoulder_rotationAct_r	/forceset/elbow_flexionAct_r	/forceset/shoulder_flexionAct_l	/forceset/shoulder_adductionAct_l	/forceset/shoulder_rotationAct_l	/forceset/elbow_flexionAct_l	lambda_cid33_p0	lambda_cid34_p0	/forceset/addbrev_r/implicitderiv_normalized_tendon_force	/forceset/addlong_r/implicitderiv_normalized_tendon_force	/forceset/addmagMid_r/implicitderiv_normalized_tendon_force	/forceset/bflh_r/implicitderiv_normalized_tendon_force	/forceset/bfsh_r/implicitderiv_normalized_tendon_force	/forceset/edl_r/implicitderiv_normalized_tendon_force	/forceset/ehl_r/implicitderiv_normalized_tendon_force	/forceset/ercspn_r/implicitderiv_normalized_tendon_force	/forceset/extobl_r/implicitderiv_normalized_tendon_force	/forceset/fdb_r/implicitderiv_normalized_tendon_force	/forceset/fdl_r/implicitderiv_normalized_tendon_force	/forceset/fhl_r/implicitderiv_normalized_tendon_force	/forceset/gaslat_r/implicitderiv_normalized_tendon_force	/forceset/gasmed_r/implicitderiv_normalized_tendon_force	/forceset/glmax2_r/implicitderiv_normalized_tendon_force	/forceset/glmed2_r/implicitderiv_normalized_tendon_force	/forceset/glmin2_r/implicitderiv_normalized_tendon_force	/forceset/grac_r/implicitderiv_normalized_tendon_force	/forceset/iliacus_r/implicitderiv_normalized_tendon_force	/forceset/intobl_r/implicitderiv_normalized_tendon_force	/forceset/obtext_r/implicitderiv_normalized_tendon_force	/forceset/pect_r/implicitderiv_normalized_tendon_force	/forceset/perbrev_r/implicitderiv_normalized_tendon_force	/forceset/perlong_r/implicitderiv_normalized_tendon_force	/forceset/pertert_r/implicitderiv_normalized_tendon_force	/forceset/piri_r/implicitderiv_normalized_tendon_force	/forceset/popli_r/implicitderiv_normalized_tendon_force	/forceset/psoas_r/implicitderiv_normalized_tendon_force	/forceset/quadfem_r/implicitderiv_normalized_tendon_force	/forceset/recabd_r/implicitderiv_normalized_tendon_force	/forceset/recfem_r/implicitderiv_normalized_tendon_force	/forceset/sart_r/implicitderiv_normalized_tendon_force	/forceset/semimem_r/implicitderiv_normalized_tendon_force	/forceset/semiten_r/implicitderiv_normalized_tendon_force	/forceset/soleus_r/implicitderiv_normalized_tendon_force	/forceset/tfl_r/implicitderiv_normalized_tendon_force	/forceset/tibant_r/implicitderiv_normalized_tendon_force	/forceset/tibpost_r/implicitderiv_normalized_tendon_force	/forceset/tricox_r/implicitderiv_normalized_tendon_force	/forceset/vasint_r/implicitderiv_normalized_tendon_force	/forceset/vaslat_r/implicitderiv_normalized_tendon_force	/forceset/vasmed_r/implicitderiv_normalized_tendon_force	/forceset/addbrev_l/implicitderiv_normalized_tendon_force	/forceset/addlong_l/implicitderiv_normalized_tendon_force	/forceset/addmagMid_l/implicitderiv_normalized_tendon_force	/forceset/bflh_l/implicitderiv_normalized_tendon_force	/forceset/bfsh_l/implicitderiv_normalized_tendon_force	/forceset/edl_l/implicitderiv_normalized_tendon_force	/forceset/ehl_l/implicitderiv_normalized_tendon_force	/forceset/ercspn_l/implicitderiv_normalized_tendon_force	/forceset/extobl_l/implicitderiv_normalized_tendon_force	/forceset/fdb_l/implicitderiv_normalized_tendon_force	/forceset/fdl_l/implicitderiv_normalized_tendon_force	/forceset/fhl_l/implicitderiv_normalized_tendon_force	/forceset/gaslat_l/implicitderiv_normalized_tendon_force	/forceset/gasmed_l/implicitderiv_normalized_tendon_force	/forceset/glmax2_l/implicitderiv_normalized_tendon_force	/forceset/glmed2_l/implicitderiv_normalized_tendon_force	/forceset/glmin2_l/implicitderiv_normalized_tendon_force	/forceset/grac_l/implicitderiv_normalized_tendon_force	/forceset/iliacus_l/implicitderiv_normalized_tendon_force	/forceset/intobl_l/implicitderiv_normalized_tendon_force	/forceset/obtext_l/implicitderiv_normalized_tendon_force	/forceset/pect_l/implicitderiv_normalized_tendon_force	/forceset/perbrev_l/implicitderiv_normalized_tendon_force	/forceset/perlong_l/implicitderiv_normalized_tendon_force	/forceset/pertert_l/implicitderiv_normalized_tendon_force	/forceset/piri_l/implicitderiv_normalized_tendon_force	/forceset/popli_l/implicitderiv_normalized_tendon_force	/forceset/psoas_l/implicitderiv_normalized_tendon_force	/forceset/quadfem_l/implicitderiv_normalized_tendon_force	/forceset/recabd_l/implicitderiv_normalized_tendon_force	/forceset/recfem_l/implicitderiv_normalized_tendon_force	/forceset/sart_l/implicitderiv_normalized_tendon_force	/forceset/semimem_l/implicitderiv_normalized_tendon_force	/forceset/semiten_l/implicitderiv_normalized_tendon_force	/forceset/soleus_l/implicitderiv_normalized_tendon_force	/forceset/tfl_l/implicitderiv_normalized_tendon_force	/forceset/tibant_l/implicitderiv_normalized_tendon_force	/forceset/tibpost_l/implicitderiv_normalized_tendon_force	/forceset/tricox_l/implicitderiv_normalized_tendon_force	/forceset/vasint_l/implicitderiv_normalized_tendon_force	/forceset/vaslat_l/implicitderiv_normalized_tendon_force	/forceset/vasmed_l/implicitderiv_normalized_tendon_force	gamma_cid33_p0	gamma_cid34_p0
0	-0.06179885588053903	0.02366767542432498	0.1146853712930145	0.1647385606631397	0.8980487170867727	-0.007327936406112676	-0.2301415928650102	0.01281789940808558	-0.0326417037022874	0.5031521867973158	-0.03913999910263266	0.09584135456650668	-0.003718657424501282	-0.05868992690694116	-0.08630397155737367	0.2085907453539417	0.04192148549214631	-0.2085907453539123	-0.04192148549226581	-0.3932285071564858	-0.01347497258175423	0.02257589965888005	0.1377467881680786	-0.1767867144672199	-0.02131128732650707	0.2171802931260272	0.08548369126474496	0.5504551574733579	0.9316337749206922	0.0951903792024537	0.1212545460210399	0.5603771938477571	-0.02054316151153955	0.05548436457124779	-0.4534075161336913	0.3270443417281794	1.712289079858233	-0.0571380865758249	0.02579190783798485	-0.9496772752806818	-1.096847082090994	-1.151721635159821	-0.1449267392579421	0.3535415178034523	-2.261990555660697	0.5104919643270542	0.7870109275186321	-0.5833661588331847	1.710445223589907	1.308499154570543	-1.710445223589905	-1.308499154570546	-0.4284212111568237	-0.1755412994110693	0.08455979178438783	-0.3182057580515703	0.1082453105861238	-0.3346064568426871	-2.188783045039159	-0.3665190772249667	-0.198784345727007	0.347727673391435	1.437495408182901	-0.6465718827394105	5.782949898321582	0.2267349981369306	0.05214449059512299	0.0582998514070301	0.05147691364435261	0.05586971769079693	0.03267218010898196	0.0297231629250622	0.05579961757433551	0.06633137968738884	0.03534759210037713	0.07659370569210064	0.2102971552551879	0.195770586198541	0.2149722459100941	0.2150315065194994	0.1923242369181072	0.1678247016900804	0.001804677309020048	0.04750367549789246	0.001708092683232205	0.1378367203579249	0.002074024935501049	0.02359293588378642	0.001278150510023818	0.05018473846727793	0.00463462643330139	0.04970598008429505	0.002572186760629977	0.01227062800759799	0.005356506115933563	0.01556595625693048	0.001467969541830453	0.03144967274915903	0.003416889813301453	0.02594090123612293	0.03286071335012199	0.05410684423062146	0.008190037695485118	0.01440557129316029	0.05038038412319761	0.06634621185823752	0.07522001166848367	0.06536874315840863	0.03179037744177491	0.03380547842573024	0.01187923161267537	0.0569888936349259	0.02081600095044477	0.04853953665477274	0.1488258381643096	0.1378777807394813	0.02985553601392599	0.04843554758919797	0.1055413350198169	0.1220364440145205	0.007282674557869604	0.02070021033923625	0.1051382823409698	0.08720970215574421	0.001030541451310746	0.01937519429389908	0.001031391953099738	0.01352012710317544	0.01398118008356706	0.04182528112631151	0.04897119006774751	0.04596327236616031	0.02690264359898022	0.03728861641964975	0.001016662600196627	0.01596685601858027	0.004567636653182663	0.007203573885823255	0.1266211005172151	0.1158922581173204	0.00678619407412736	0.01275838303726665	0.05972561256139871	0.1024998898656556	0.001080650528518898	0.006145027697121041	0.001036391756746977	0.004090185139158282	0.001062319956974647	0.004242155527993317	0.001028694368570457	0.0308534752675483	0.001028131196395045	0.04348290122835368	0.001004222587580353	0.005534030335944053	0.001013354240029849	0.002819075865326395	0.1766037503491269	0.1752382871749028	0.001201358871986261	0.01370784072359252	0.001320827343557176	0.01413245910615022	0.02541020882431065	0.02799793747706703	0.001011438566899648	0.02906257698397908	0.00844034884475274	0.2152135205490632	0.08614739497339557	0.0881634554296931	0.1162074649807338	0.1121581346903155	0.4933667271242256	0.3558185747860476	0.4580604717913619	0.2808707752343051	0.001002480381183382	0.003934759089215529	0.00102425235117629	0.01091887595347727	0.4052677345622174	0.3218058480377127	0.001045766827488485	0.02341335557961212	0.419667164478143	0.4389232699187018	0.001010106260343114	0.01895049505827185	0.001058805984419156	0.01111149688414359	0.001081003535068662	0.01220905192314229	0.2404977014752593	0.2446125386210745	0.2897122432231048	0.2665582452948703	0.001154157716577343	0.009559763926420878	0.001026740772653742	0.001840008440211559	0.2818198720127651	0.2406669716698606	0.003599916265084662	0.0224254005595948	0.001014753177136314	0.004541798113958982	0.001019712540288197	0.01867496270856624	0.1304292076551674	0.1805816306721972	0.1240235006439884	0.1477563472451415	0.001024869147202422	0.000758821478946359	0.001028393313746852	0.005788600058768197	0.3822686848303933	0.273019923008876	0.5217116692887336	0.4876484747535109	0.001014532191697485	0.006549065254601548	0.06076309970458151	0.05402440006925627	0.001013385526569686	0.03984303708208697	0.00101208351726019	0.00813864796771383	0.001004586846141343	0.005481394475328586	0.001009193799343927	0.005552839496557644	-0.01881179917358228	0.01798128585469782	-0.00837527823828042	0.001718494359584915	-0.04443820381585786	-0.00147338869344322	0.00192642477809554	0.005158663332947994	0.05599951498587974	0.03908304489306685	0.03787223802660587	0.05245159838996698	0.01254453582765359	0.2663966631650562	0.2396366937001455	0.1710784176423076	0.002134718822309761	0.002001059295454687	0.001077723126408698	0.001116458055739951	0.001047352963315727	0.001027217626992905	0.01061717570282002	0.001043124380967376	0.001051489199340759	0.03397945380035177	0.00108582979627821	0.01267030962984953	0.02546909952822268	0.0338989959337675	0.02530501012674487	0.04582215715325198	0.2047095687568746	0.001119432349920754	0.07009252914201168	0.001109021679286746	0.053922571596301	0.001045120134008657	0.001034435072748247	0.001479875543498281	0.05760333829700023	0.03946831790616701	0.001021562481283532	0.001127561489719836	0.09796761251544439	0.001037387451193404	0.001468749289574876	0.001151503896726948	0.001067158035885598	0.0011155850230205	0.0010420173081833	0.001040528918454014	0.001005703528503796	0.001018755542058132	0.1993863561093834	0.001019370687774394	0.001033003193020557	0.02616529497876579	0.001015588213284587	0.01689390256045937	0.1032122769273331	0.1642996020829879	0.4822107843195469	0.433164434086704	0.001003096653998259	0.001012503317986438	0.2213404991759343	0.001064126384245952	0.4284143392538488	0.001014503485310935	0.001074341062667919	0.001115448380397416	0.3604243843116963	0.36787315070259	0.001187490831352963	0.001033287428453663	0.308038651245663	0.00648918651209633	0.001018116467716974	0.001027884012573926	0.05622746108015522	0.1289863016985318	0.00103757678420382	0.001040311939939384	0.40453221739492	0.4063591964934312	0.001011643476233831	0.0294716013525989	0.001015536214184564	0.001013964596372824	0.001005184649605228	0.001010574179538651	-0.02320567257589977	0.01846168272139551	-0.008961807546694043	0.004924843575358818	-0.05208951493819325	-0.005592514850758005	0.0009099604136393178	0.003422599700317814	-0.5650700381152752	-2.102927215527995	0.0685012163743712	-0.7557186267704746	0.1146812488448176	-0.6117094362504658	-1.207600325528941	1.37267257966133	1.307081002694513	-1.012205836429505	0.007291967284510978	0.03754176544707881	-0.005104437517015301	0.02528080556214864	-0.4097874906578619	-0.2327121269796237	0.2733371273896344	0.06149499902240076	0.01326216649452626	-0.05945524781385587	-0.3705451593148235	-2.155808619547513	-2.805737912032769	0.04870166433785146	0.3074558346726614	0.7724793424210451	2.106608840842985	-1.53451285337111	-2.494384655757476	-0.3948782395462738	-2.619367355248635	0.02695691096720217	0.08292450384921012	-0.789634864919459	0.03895852144097513	0.5807836811336919	-0.05982109120081157	-0.05170288921134183	-0.2234292854069374	-0.2358750113539965	-2.25446409681042	0.0417683153878124	0.02913462829136497	0.02732227870132623	0.1016200380723379	0.2218203786967341	-0.003447850578899062	-0.01657049934919614	0.6149908179525326	0.05247899551157292	0.04332962314746961	0.06861894842291512	0.09021746526781799	0.8851422294741921	0.9941223586298783	1.146902770698641	-2.104258022231731	-2.402521400585395	-0.01685154423802287	-0.05960747308288886	-5.810016949639152	0.01190966285574735	0.5021378210134713	0.1108119804330733	0.0235641442550889	0.02159835085799304	3.667248637288052	2.434043763662939	0.07343305679048419	-0.05857283133673299	0.1164147532628619	0.2201079111589291	0.01479460799548931	0.03045759072768786	-3.477125952597433	0.1792885646713467	-0.01190750968908807	-0.0119151559352739	-0.8759699563336214	-2.901403423256515	0.06911668727433611	-0.9400570557589663	-0.1114918501882844	0.03768192662994696	0.02717387449484189	0.02520872148341703	-3.155943014228732e-12	2.788389337596645e-12
0.01	-0.06061480664072951	0.01888073234451717	0.1164403474852836	0.1820806776752276	0.8976531636557372	-0.006931869708884686	-0.2394898747915177	0.001852222504020108	-0.04465272142660532	0.501216984520763	-0.03393453609400488	0.07112886869999581	0.001312222482940167	-0.05034552686995189	-0.09077986850890975	0.2273740532763171	0.06012016689599815	-0.2273740532764134	-0.06012016689638384	-0.3978763584513037	-0.01550664998037502	0.02321479613713368	0.133088790028898	-0.1755251301681309	-0.02474222215126252	0.1926867669493482	0.0718606905593943	0.5494350924416793	0.9348179959294851	0.1068001661189783	0.1031567796517304	0.6200279357034812	-0.0160187965413593	0.1853407775137857	-0.5008984118193879	0.03057499324250694	1.754609137685416	-0.02123730043646645	0.05206760962760654	-0.9058182558699117	-1.089972191122327	-1.238574425755628	-0.2616151630339543	0.6627990011480529	-2.634341416219953	0.4868176012359522	0.8801236060675	-0.3185549354992993	2.077393625439366	2.265986276912092	-2.077393625439302	-2.265986276912267	-0.4886481015647843	-0.2304434868948577	0.0468569357936553	-0.6045716941451649	0.146682916068526	-0.3496415184672566	-2.711252009494721	-2.205250108776054	-0.02734269777905326	0.2724926191928176	0.8567628776130696	-2.785269341479317	6.128300300369575	0.5585423326389328	0.05427204583232833	0.05835649895484678	0.04520093032897046	0.04884796505526216	0.04308645188959673	0.03580086942235797	0.05514717536678383	0.06016743434297348	0.0232989778478772	0.06561374552929485	0.2371679486870611	0.2180401169147969	0.2318841993244412	0.2425947447336413	0.1809910036848319	0.1565929033493373	0.001944398733730226	0.04730555085311061	0.001755019722832242	0.1384417035262874	0.001595422074240312	0.02387807098435469	0.00119442808735969	0.05048657344768595	0.002881778669726405	0.04387962865892348	0.001814416420301687	0.008913328385422054	0.01245614500173649	0.02140328176798249	0.001255436436112044	0.03233960305386032	0.002256316436692882	0.02641753119726751	0.03300124813237962	0.05282795779420556	0.004738495864279856	0.01159175638263684	0.03176571808272598	0.04840557503361257	0.06047408648761172	0.04729495683869034	0.03212858262346681	0.03338512025599254	0.01984058491784686	0.0552133364031557	0.02720148291426087	0.04909576942121211	0.1734492162156746	0.1642868231756994	0.017049697838859	0.03565942792201914	0.08285900862065368	0.09410280442272063	0.004275376900975202	0.01776105799379858	0.09872759707282082	0.07277252322779745	0.001034591267923732	0.0194409497887141	0.001035060244152834	0.01457545839643493	0.007917268794697063	0.03585745095467702	0.05105158273093829	0.04425503628321814	0.031589044067134	0.04017978619301413	0.001017335522101853	0.0143416583109079	0.002877165710669296	0.006672495474825198	0.1362743676694228	0.1325355528317737	0.00399251112772018	0.01100210724805471	0.04100704372179152	0.08708733243470748	0.01168828716538446	0.01544020766934861	0.00918498035900138	0.009846381331568288	0.008768512221198337	0.009619266318284391	0.001036466237034112	0.03224116618654727	0.007438454657511063	0.05168575953736211	0.001004725038487574	0.005688943183402639	0.00101524435101392	0.002623829011172035	0.1879850572302184	0.1806894954300485	0.001110766417807041	0.01407418430703655	0.001177257139801486	0.01441915332767908	0.0272469614249674	0.0298373622413319	0.00101260700055097	0.03007770275079686	0.01608454951881179	0.2246362507168362	0.09923177001903297	0.0985281187657034	0.1419621079921423	0.1240905910675626	0.4850829640817581	0.3312959018634969	0.4447226428263198	0.2539155670905893	0.001002557553578556	0.003848176897772142	0.001017308151153557	0.01014202785823131	0.3279744281356454	0.2623651282124193	0.001051371720830493	0.02352828160704529	0.4209649169759191	0.4416135125089453	0.001011518296816872	0.02005990903575718	0.001061395436910947	0.011249209101093	0.001089267797339146	0.01245265000519581	0.2847832570664042	0.2754513218302865	0.312832055272499	0.2864733577565384	0.001152488683033199	0.01028321373493001	0.001027709770259629	0.001253960307230041	0.2913928333875057	0.2394545015102355	0.008178925580152525	0.02733424693286205	0.00101517191879747	0.004481898534386169	0.001022055151554636	0.01883068579533873	0.09398988974905234	0.1430097834850074	0.1252825060594162	0.1483801444925821	0.001030166008238895	0.0006218746494775037	0.001032473915055533	0.00565287010165558	0.3861282971568866	0.26149951704296	0.4792542532457864	0.4572376592838998	0.00101215026269111	0.007282482930136201	0.04576227051778587	0.04381820673724148	0.001013276041609067	0.03862558533580197	0.001011848391242662	0.008508917372838721	0.001004444429075468	0.005760808478860339	0.001008993528643639	0.005801005297981604	-0.02018599672962557	0.01865660023162575	-0.008864113915647186	0.0021758779026173	-0.05123644030735707	-0.006643832658750292	0.0006831774554517164	0.001519115510571777	0.057664831692046	0.03625407893964745	0.07034334213810099	0.05595387956069221	0.006811882939188088	0.3004404791026311	0.2812129448901541	0.1542176588997614	0.002052619373456498	0.001637165073186097	0.001110963750707824	0.001099409467928183	0.001029972707797575	0.001017843558494679	0.02808573803584397	0.001026186455879249	0.001030015984786651	0.03246734120411904	0.001056447972273293	0.006843171431739953	0.0547967704976306	0.03133991839173875	0.03133344752931724	0.02444265320757699	0.2191093752288958	0.003791017901507817	0.03561121114448203	0.001069005685254009	0.1200425670679685	0.001033464155317334	0.001042637435342967	0.001264753545866624	0.05012941457254904	0.03478396432067179	0.001015052009128214	0.001075270943246767	0.1962615182964114	0.001033480204639359	0.03160584176204847	0.04146096261901501	0.0319862045877328	0.03029831053070019	0.001046702299169777	0.02533766261746055	0.001004862456687775	0.001015904962317349	0.2132301187347992	0.001013947022080101	0.001023220297097749	0.0320349174141593	0.001012329474970267	0.03072454015076942	0.1292493203694658	0.1940903370838181	0.4515081956186617	0.3982912875106498	0.001002249691455477	0.001008031530141438	0.113404227248489	0.00105134979106266	0.4196512561951468	0.001011705414331295	0.001055417927915135	0.001082997846157346	0.3721293006941682	0.3487521657839201	0.001119663497655565	0.001024852340046236	0.3113154579561165	0.01858032562224493	0.001013485086096136	0.001021624323778416	0.02862069624015276	0.1255245885634953	0.0010340729292937	0.001033682559907777	0.3851303463744978	0.3578190473565267	0.001008002769617614	0.02524016385282534	0.001011153393513233	0.001009606167300339	0.001003544531797019	0.001007271400792111	-0.01914445360865143	0.01948784861674004	-0.009274794688175908	0.0004340889074557033	-0.05735221709418614	-0.01265533087045102	-0.0007414962337421576	-0.00364321966360126	-1.073224265903918	-1.734031889382846	-0.008817154679805017	-0.617757493986025	1.020389578150315	-0.5805897990043634	-0.9804930211991996	2.930076847658902	3.915648377504418	-1.206740297549818	-0.04394307091495251	0.06741669169882618	0.04944240015160692	0.03262201372069118	-0.6798932213001765	-0.3741893522205986	0.8365099449128435	0.1061796281116878	0.0843953899489459	-0.1754927927174684	-0.1999586593090412	-1.481241573908676	-0.92747764110482	-0.1072787208689895	-0.4786043668786868	-0.5209636060149858	2.885992808157614	-0.9934260199420034	-2.976196124147666	-0.2077032955546552	-0.3816008297504473	-0.004672042055646116	0.1196877447609595	-0.4303341578211227	-0.3545132829192532	0.04087742195977611	-0.2190705721993108	-0.04338796504873286	3.374430808219607	-0.1212313648400847	-0.895604253728969	1.690412434727695	1.051047626084483	0.9785061397091487	0.156023789501196	1.308304459135901	0.02434974697793281	-0.02245775826715438	0.4645953144211784	0.02968247369528552	0.0247106841390032	0.2861320066359729	0.1091072785740042	0.989225764895183	1.110755771908906	1.24491228934719	-2.800277814940271	-2.981619167715558	-0.003713514796718595	-0.08369946332736737	-6.184038303440737	0.008393094896015856	0.03174584992060482	0.1110713656068374	0.007451624110548892	0.02451676480451749	2.414569871182149	1.486283533438498	0.07182824750199621	-0.05459041397468738	-0.3930024697790761	0.7180651234809201	-0.01641357073662352	0.007481293954141676	-3.869836771447697	-0.04700470840986775	-0.01573760870253098	-0.01555724749072701	-1.424064094677479	-3.163444813549618	0.07963947425907163	-1.033578414726983	-0.1266828229083782	0.03982760328627805	0.03089717141739285	0.0267932382499549	-2.490965882433087e-12	1.193856535770351e-12
0.02	-0.05801173444922529	0.01371136094901811	0.1154293530886739	0.1998002397195258	0.8976386770572191	-0.00631366065460652	-0.2479747409005707	-0.008855222262774921	-0.05717504253896882	0.4975298545971737	-0.02637906073522845	0.04407783027103344	0.005840366277746982	-0.04112236426154819	-0.09280990434765614	0.2507621631540857	0.0859361940441097	-0.2507621631541299	-0.0859361940441474	-0.4027514502629475	-0.01807682845119124	0.02358578701333833	0.125831797797986	-0.1738008288090684	-0.02826533790300609	0.1629286565523019	0.04443530819034644	0.5494660227743913	0.9367511491210659	0.1117716548044229	0.06930340018431988	0.6825652364060005	-0.01176422812395218	0.3392889546089388	-0.5298931791831162	-0.22614977605203	1.787778086300254	0.01907527913704405	0.07022037924802201	-0.7769941118306408	-1.0452006546429	-1.253982312797556	-0.4953122689306793	0.8235439878230421	-2.72970106810509	0.4099447414125026	0.9627634418509505	-0.09419393624654725	2.631405614668461	2.831968303423095	-2.631405614668461	-2.831968303423102	-0.4738693145219391	-0.283241513846279	0.03097867137503827	-0.8380045763984532	0.200788722579136	-0.3530426422408734	-3.241699889097926	-3.126995409990815	0.0114147271514285	0.09751410994805733	0.1098357619584128	-3.797694502371379	6.360261667675765	0.1727756875853505	0.05618242548354117	0.05909059935657907	0.04045825440135666	0.04413205593800768	0.06333077510351814	0.04852154503951647	0.0563782465464951	0.05552938037994595	0.01405120081761028	0.05714181898389729	0.2659188194083097	0.2513489888330945	0.2573527586831461	0.287546108816971	0.167376878639978	0.144238166422815	0.001973324344609916	0.0466842905856023	0.001596690908783898	0.1388642906610459	0.001372214110914915	0.02432800273717183	0.001144035747200716	0.0507878952058535	0.001989108824565977	0.03761990712218313	0.00142953578416742	0.006078009868705723	0.02446719515115424	0.0311437945587263	0.001140630517237387	0.03336703663579975	0.001662069617431582	0.0276754403198723	0.03236204398077561	0.05101357331126859	0.002967963883149682	0.01025158137518081	0.01867809679703042	0.03574292381133623	0.06515741024218344	0.04445002455209719	0.03109701567118132	0.03216979555689308	0.02676139056663708	0.05109606458148616	0.02019417115650421	0.04092564819675912	0.1934940901010639	0.1898135001372883	0.0115116243979167	0.02911272839290166	0.05407153324432149	0.06483546430075331	0.002728939180012743	0.01625112311125296	0.1224569652716485	0.07730703756850368	0.001030784666584206	0.01946442894749682	0.001040996533471846	0.01574480179779944	0.004683719122606294	0.03269053820191324	0.04874783670186799	0.03939485581003318	0.03181075361867987	0.03897470782722413	0.0010144150168288	0.01250840213793264	0.001998721585276708	0.006558311143286152	0.1804726138431946	0.1798277258801239	0.002574140896627323	0.01021673137371547	0.0443801246112957	0.0832366675040515	0.03625921766691281	0.03741617150506995	0.02818510477079395	0.0236899979789413	0.02673459707513014	0.02242040352936584	0.001042693883446406	0.03357606393526806	0.02245751410761033	0.06744005393320888	0.001004555390539987	0.005819411816193263	0.001014762965869396	0.002370342964598345	0.2001523897509022	0.1843170830901041	0.001062757930954247	0.01447934524774422	0.001100558982250444	0.01484070204824124	0.03099045927975726	0.03345789764939409	0.00101156076306668	0.03117071436221686	0.02659263646186662	0.2347944750632955	0.1174854185362236	0.1110174801346212	0.1684852575646419	0.1371628561691972	0.4698729323399437	0.2998129934340095	0.4245376697150719	0.2213764130888224	0.001002172423953842	0.003795516378045931	0.001011600664202046	0.009486140339846965	0.2353129705247834	0.196006856210256	0.001047781992024528	0.0235275685237962	0.4190796669699401	0.4394748899747973	0.001010824244793353	0.02117193338318412	0.001053224261274842	0.01132999586621347	0.001077167374147661	0.01264729720517296	0.3163273938551022	0.291185173377217	0.3212905100135702	0.2950300120588616	0.001117732006294041	0.01100775572829432	0.00102397454914321	0.000829127786553664	0.2987324566930625	0.2321250485824441	0.01638879478247843	0.03591477822731898	0.001013064374463232	0.004420745763929099	0.00102009460634286	0.01896047401258138	0.05944890099448476	0.1065330295118139	0.1246063258113093	0.1469667412121954	0.001031060470693821	0.000438954255052719	0.001031197085532579	0.005470926869494169	0.3824718099166247	0.2446195839585899	0.4341339093171911	0.4247258756249331	0.001009138624066869	0.008183307268358021	0.03540850496699232	0.03470489569307852	0.001011028844612306	0.03741569414802107	0.001009550599943751	0.009004313011248686	0.001003552783870621	0.006143102807771453	0.001007241233543748	0.006136080250556773	-0.01793658327014263	0.01956581562083276	-0.009235717235756981	-0.0006654973616411928	-0.05701098724185123	-0.01307585799364772	-0.0008322094170170817	-0.004404613339499651	0.05933014839820844	0.03342511298622576	0.1028144462495677	0.05945616073142185	0.001079230050735417	0.3344842950402038	0.3227891960801773	0.1373569001572278	0.00197051992461109	0.001273270850914706	0.001144204374992487	0.00108236088011437	0.001012592452380057	0.001008469490102451	0.04555430036887004	0.001009248530861119	0.001008542770290974	0.03095522860788961	0.00102706614828011	0.001016033233592077	0.08412444146705746	0.02878084084971396	0.03736188493194557	0.003063149261910409	0.2335091817009141	0.006462603453123801	0.001129893146946594	0.001028989691175129	0.1861625625396548	0.001021808176668188	0.00105083979793346	0.001049631548235489	0.04265549084809402	0.03009961073517649	0.001008541537161377	0.001022980396774029	0.2945554240773828	0.001029572958074612	0.06174293423452492	0.08177042134129839	0.06290525113958938	0.05948103603838285	0.001051387290210983	0.04963479631654192	0.001004021384890235	0.001013054382582946	0.2270738813602141	0.001008523356383977	0.001013437401168612	0.03790453984954851	0.001009070736670298	0.04455517774108002	0.1552863638115986	0.2238810720846483	0.4208056069177763	0.3634181409345956	0.001001402728908073	0.00100355974227968	0.005467955321023785	0.001038573197899439	0.4108881731364522	0.001008907343446086	0.001036494793167317	0.001050547311928654	0.3838342170766397	0.3296311808652519	0.001051836163956786	0.001016417251633539	0.3145922646665695	0.03067146473236707	0.00100885370447709	0.001015364635006616	0.001013931400094187	0.1220628754284559	0.001030569074389819	0.00102705317988539	0.365728475354077	0.3092788982196214	0.001004362062996248	0.02100872635304779	0.001006770572832239	0.001005247738225398	0.001001904413982503	0.001003968622042605	-0.01508323464140299	0.02051401451208579	-0.009587781829657303	-0.004056665760447747	-0.06261491925017668	-0.01971814689014368	-0.002392952881123664	-0.01070903902752207	-2.209155366786069	-1.394406856045547	0.2039917872069867	-0.2945499231289113	1.443275072885638	-0.3065311599725167	-0.7059936021345389	3.580540820057051	4.784706176519939	-1.236793553553076	-0.077335157315647	0.001062558693720524	0.02785489292613313	0.02517816112879425	-0.4964615127837794	-0.1283159058033374	1.053974583504044	0.08899565452930006	0.1695179988379879	-0.1665548571241326	-0.07581717884489778	-1.100211498825702	0.2400328945483424	-0.1102916415142974	-0.1608870832055154	-0.9727914557601809	1.930135745867002	-0.2886288257602969	-2.76112476177864	-0.1090347466491533	1.174971298052246	0.01850165333563428	0.1057269254971741	-0.2294513811166106	-0.5914303566007232	-0.2384659467001394	-0.1014327841916176	0.03167592664461952	5.906346381339645	-0.04169502834117963	0.05791440323471144	2.577925088088749	1.646618719310331	1.512127562876225	0.09106140425190117	1.732107596239866	-0.008336693257385964	-0.02821833779930131	0.2502666989168482	0.06024246695178937	0.07030052292057234	0.4248410767190298	0.1057946339040751	1.032241065215701	1.419061965210992	1.374864515574688	-3.496305123625488	-3.519310572205963	-0.01006720992592132	-0.03541535769702932	-7.19352738480843	-0.01121815917871919	-0.463635203878062	0.1113340546114717	0.01217905392445968	0.01180817453612103	0.6462623048345434	0.1623521317963429	0.07365149376331506	-0.02632970886456322	-1.106981800375008	0.9544448952243023	0.01454396994192117	0.02527062466162862	-3.258107309687968	-0.2281515409205195	-0.02110222266621836	-0.02115781088079547	-1.947875380028181	-3.321597061126617	0.102598019815753	-0.7214805981990883	-0.1099797383994	0.06270717328464827	0.04774993956799699	0.04259055171604879	-1.825988750637443e-12	-4.006762660559426e-13
0.03	-0.0536007930757062	0.008110888741543235	0.1124587490253548	0.2178032998215713	0.898066545977608	-0.00559133926093434	-0.254823180549323	-0.01929516532073394	-0.06920954626612458	0.4902325536072756	-0.01804479935495943	0.0169118924151873	0.009180930002342306	-0.0308547584116756	-0.09321533680712227	0.2806303527557759	0.1129248859684338	-0.2806303527558743	-0.1129248859687526	-0.4069643034817754	-0.02117533354412614	0.02389379560472779	0.1165617058474765	-0.1714065977131586	-0.03177795772374808	0.1278847391131357	0.01695331833295056	0.5489356602643765	0.9363242519434775	0.1084895298922562	0.03685175111938312	0.7464717763702684	-0.009989495048766195	0.531771397930162	-0.5981578774706109	-0.3642353361875089	1.809446638036985	0.0666125919083249	0.07442080926860285	-0.5603142997764939	-1.05211212137786	-1.153081819643672	-0.9480182275017431	0.8534677260965053	-2.691733938682663	0.2642396517256977	1.096706255172255	0.008809165765396674	3.367607448278084	2.543952312706861	-3.367607448278095	-2.543952312707038	-0.3561246455442365	-0.3353769793049018	0.03156701764277677	-1.008602687573768	0.2786841402038059	-0.3483389433573442	-3.763854099073588	-2.479872996475673	-0.1315763605749961	-0.1887250836180313	-0.7662882566855966	-2.702031147561591	6.351393168237726	0.2339440109502154	0.05061444011162302	0.05531299668225496	0.03320558274854524	0.03917432224799141	0.0747062450020511	0.0554977773914598	0.0557497850687832	0.05237178465798671	0.007814191694911973	0.05140447857718205	0.2950390776209564	0.2835675651905534	0.2880100540590056	0.3257109703532634	0.1497384137038904	0.1294843594488935	0.001855433742503815	0.04556583255294325	0.00149364210952026	0.1390449979715977	0.001248161201734703	0.02443381033239778	0.001107897940397538	0.05092638488553605	0.001510516952620852	0.03320072868555593	0.001222821063803451	0.005145809408647057	0.03573040223702309	0.03967444983341654	0.009188258937446488	0.04178787228491238	0.007311912296273733	0.03639608130182533	0.02898581100167162	0.04756072604753271	0.002020084020076689	0.009721875081805491	0.01024716163358359	0.02696783054740017	0.06375490931887114	0.0412902195674911	0.02722094924714871	0.02921930382157141	0.03888001638600323	0.05468977379463508	0.02117768364767215	0.03783228973876135	0.2111648159774976	0.2076746653114493	0.008372733032906098	0.02550970018874529	0.03003045152330207	0.04346565874572549	0.001896102399926847	0.01545333458524294	0.1285239608256558	0.07497216235058492	0.001029428227633938	0.01943663708372491	0.001041367888781693	0.01672188797743644	0.002911114640933175	0.03106635967706685	0.04817237176279969	0.03535976473601768	0.03290217156545698	0.03847781622216326	0.001010859867035199	0.01166980964894384	0.001525732177369392	0.0067678773371489	0.2292022599814623	0.2293398362078827	0.001816648716971001	0.0095631665704222	0.04488067058716286	0.0794707471166578	0.06194469921586046	0.06074302441501644	0.04865881168737079	0.03893704869327476	0.04617552516949666	0.03632686903185729	0.01065821514180328	0.04476559836518911	0.05476290483105119	0.09617682618103776	0.001005007131475284	0.005952712616807478	0.0010183815149543	0.002072014934135726	0.211294219189933	0.1846536885132302	0.001036326457761788	0.01497281452804901	0.001057998990489353	0.01545702922807608	0.03605289867509466	0.03854402878268447	0.00101196078386583	0.03228502683144135	0.03773233364955326	0.2449204030491174	0.1363087964327225	0.1265002557194601	0.1918181073328549	0.1510794046636147	0.4458745828930648	0.2617582803069987	0.3972142651584473	0.1841069067736765	0.001001834677587073	0.003785255112009791	0.001007658490930144	0.0089627605161718	0.1499022212811293	0.1302439022169076	0.003935480590112295	0.02610847556058533	0.4122133249647189	0.4310679368651427	0.004786511828917759	0.02670163599291354	0.00104697828205075	0.01147205642202965	0.001087665026351624	0.0128572851382638	0.3235281477175565	0.2863482939295463	0.3143050008534839	0.2892322471019566	0.001090058856702115	0.01175294757408487	0.001021867082308734	0.0006150266074711843	0.2986474475631253	0.2162497893581028	0.02807010143296759	0.04784043178869018	0.001011434600679066	0.004478942159320582	0.001020747871646119	0.01905702937244446	0.03309974136109702	0.08048243197016247	0.1237016632565378	0.1448045531766722	0.00195447456476391	0.0004897148871366222	0.001070858224082064	0.005275796375760393	0.3684331140507265	0.2225879775504496	0.3902774625343725	0.3908862151274971	0.001006883549857873	0.009295942880792324	0.03198457103780155	0.0301733896675059	0.001009200221415919	0.03639222516328214	0.001007366817040267	0.009664339540303997	0.001002712408107434	0.006655567421758806	0.001005578511258744	0.00658291374525747	-0.01482154633618216	0.0203195023417418	-0.00970056438720201	-0.003171641870467353	-0.06053955811778827	-0.01975352235416695	-0.002422350609634996	-0.008758958153097754	0.0303167283486782	0.01722604343251691	0.07738429031261752	0.0511041428275261	0.001067197431524546	0.3645385631930105	0.3661368590318522	0.108170945495927	0.001530760598955155	0.001481707570769697	0.001097512375313922	0.001060045343681799	0.001009646325546193	0.001006541009272653	0.05128831655422783	0.03184619151971233	0.02365696131644997	0.02009738288076592	0.001028558464415962	0.001014701617572617	0.04266868120101248	0.0176587187463053	0.06627921765120368	0.0384619638752027	0.2480971996414583	0.0037570897715347	0.001141575445267102	0.001021505503793666	0.09364129928282384	0.001033269275055918	0.001034067264371377	0.001043307407502538	0.05158860285576563	0.03763606346786525	0.001005991056952529	0.001039695163013663	0.3273586483167026	0.001020497531406189	0.03139128324090864	0.1028710664215916	0.08119201185183557	0.07700451831706605	0.03764885999819777	0.130319195934361	0.001006709034019176	0.001029840941217066	0.2333162201909459	0.001009061491416112	0.001013912309579987	0.04538285767257842	0.001015174536300027	0.05578644432881749	0.1718581809372625	0.2354134710734183	0.3655983789226544	0.3144433665278126	0.001001551274319244	0.001003552574719104	0.003247899749673824	0.0119690413197682	0.3849248184823376	0.01529470001017153	0.001043846463678418	0.001139243778374185	0.2961787732940309	0.2740995798656986	0.00106921297492992	0.001022428977977346	0.2840463278457513	0.05011435788586643	0.00101048706440397	0.001026557711704093	0.001010788021864056	0.1226339981097668	0.004513829537980963	0.001184131501459703	0.3145213163410542	0.2808535453742825	0.001004684462237042	0.03390924176244269	0.001007742706905213	0.001004964218856791	0.00100178152865548	0.001003746190112557	-0.01149715875804536	0.02091757932637717	-0.01025563758468251	-0.004969767267311131	-0.06240784008781562	-0.02645948708590508	-0.004036009985062134	-0.0115532382671536	-3.343648697333764	-1.166037590717603	-0.935051053990125	-0.7164079796745904	0.03290516716890325	-0.3471696465284149	-0.4515468239826641	3.041501956446659	3.192489647138335	-1.707849393764027	-0.1409977920118405	0.03558976146863688	-0.003488782588787873	-0.0001487584959434661	-0.3976166536576271	-0.07480601622056203	0.688278338692649	1.456586925491343	1.463432293825739	-0.5140501904479506	-0.03120783596735535	-0.6732932597892507	-0.8092934238982383	-0.4659437214224759	0.8144564132524873	0.2790172616033841	1.871198689837193	-0.3921597768006605	-1.583367801358995	-0.05557832161271056	-1.406982840523624	-0.01414863118882296	0.09219833981961843	-0.1060010573820254	-0.2200511735000391	0.1134863330489267	-0.07958609090602439	0.01975475084890381	4.265781837313893	-0.07730048444886105	-0.7686916675809838	2.119435393838349	1.423918828504569	1.293160006068423	1.940718058482791	3.807834913879035	0.02425464876791317	-0.03100860372235542	-0.1835843269655893	0.04568874828536752	0.06159700578254194	0.5798324380588532	0.1167946907803419	0.984478186181013	1.658137319812543	1.382620852754287	-4.08126665470135	-3.893344055945494	0.005197218706782958	-0.05767613331626373	-5.812241573173823	0.475719264980506	-1.247752313045651	0.929799534141276	0.01496917906891116	0.02618988755795499	-1.604923151530984	-1.305032744433388	0.07615688518469592	-0.01679874375853252	-2.057997224528744	1.392727009287322	0.002037033284477828	0.001642638279120118	-1.93713704819052	-0.2112116689594322	0.02506259526134767	-0.01844088298782773	-2.452250455647989	-3.431400046081635	0.1217434999977569	-0.1812998002638675	-0.09472344318594419	0.07226238094100809	0.0565394864036455	0.04882189519302516	-7.437400583124707e-13	-4.534828737130201e-13
0.04	-0.04759886493447019	0.001589071097285299	0.1082193603735849	0.2359214265589848	0.8989732106267303	-0.004821706275036572	-0.2585334365340261	-0.03008394797926047	-0.08023994667266232	0.4788920840785952	-0.009106517456285317	-0.00952179721463055	0.01124659227287039	-0.01906926861714722	-0.09271968660387619	0.3186218149720892	0.1363788849228581	-0.3186218149721211	-0.1363788849228502	-0.4096224094998453	-0.02476271752852233	0.02423600678102456	0.1058079665691318	-0.168214613132911	-0.03520926919911896	0.08771616456405083	-0.00737156043875804	0.5465527129345003	0.9328600166856705	0.09644533942483474	0.01507486049443325	0.8082000366319723	-0.006049886234998805	0.6574863078319491	-0.7141622664187446	-0.4799066937711324	1.810791413373824	0.1148344235904539	0.07968269769313878	-0.1493573790602916	-1.114968574784087	-1.053161648709836	-1.303945977003861	0.9443480914797432	-2.583251422865052	0.154964450230207	1.266340230799594	0.08602259633061275	4.256060137593284	2.125029709445333	-4.256060137593285	-2.12502970944534	-0.162919874370009	-0.3810172921351267	0.03781918835680447	-1.134734041966406	0.3603394194445842	-0.3367809731671427	-4.266631311080568	-2.495573192837521	-0.3591022368204996	-0.5099535060967492	-1.642577349093469	-1.662742814361051	5.924605727159298	0.6057508353037966	0.03406964631042653	0.04087880363907174	0.02158291806264565	0.02941567304853821	0.06961838009304322	0.05079832377756658	0.05160233422344238	0.04814235420709756	0.004590677130099797	0.04790943560743961	0.323811993933554	0.3157455780623296	0.3222396054084615	0.3582803720875566	0.1270359045762048	0.1102035474968667	0.001576711323782328	0.04397150788867196	0.001546237898404741	0.1395863030512542	0.001162764472142251	0.02432231891121609	0.001078671089878504	0.05073154936982149	0.001269271130585443	0.02946272446721747	0.001118439772427472	0.004248252944261243	0.04420511028252515	0.0456317986789533	0.02810049708037004	0.05972708415057743	0.02116881189414658	0.05472052812275804	0.02200722108838058	0.04093185760571016	0.001544774458083939	0.00960574953171406	0.005850480780276977	0.02190733649798134	0.04404776568958965	0.0295181654248707	0.019835600294242	0.02312818081118219	0.05843308702855169	0.06608174259483916	0.03842666359357649	0.04500394337795946	0.2273883754439224	0.2318195019511322	0.005429596030427045	0.0220658736218022	0.01656820587946335	0.03175747923091864	0.001474338713798582	0.01503844942219773	0.09316125593451981	0.05386665077516634	0.001034483467001554	0.01937968431761879	0.001033163518378454	0.01763892918225557	0.002013888650049357	0.0303581823839647	0.05194741796907558	0.03490456603409599	0.03701703694948692	0.04073240863532569	0.00100780727539979	0.01065067277389081	0.001297116394560208	0.007143754934789671	0.269984272526784	0.2705374856880149	0.001432055540362678	0.008905070641971184	0.03091704362217046	0.06871097041502733	0.08457943554276576	0.0804446773806728	0.06746049813449748	0.05259092264809826	0.06412398934137989	0.04876349301977013	0.03302802560014387	0.06826787664143807	0.106466843285318	0.1394485134223137	0.001006577386306693	0.006089660701929499	0.001028587095392399	0.001758944182029998	0.2205060804882132	0.1806326222972266	0.001023384632098539	0.01553786739696448	0.001036962165340233	0.01624528401852309	0.0421961871344005	0.0448034921687003	0.001015214075089578	0.03350114479171276	0.04870215769230987	0.2543147118715764	0.1537878574928396	0.1437931098920064	0.2101571006518012	0.1642987866132207	0.4117655973564671	0.2188550772815293	0.3624461066849811	0.1443344646675075	0.001001740200430735	0.003843105991672916	0.001005684773952728	0.008564307148119654	0.09018461951408173	0.0826984615637392	0.01077508887235326	0.03200834779299724	0.3992337638453677	0.4139199058139049	0.01369935922105867	0.03847178540441298	0.001047533911399137	0.01160410188451604	0.001137272853797591	0.01309110446658801	0.2984930077136702	0.2592610112032994	0.2906964460703987	0.269266804744913	0.001084916996435112	0.01254629362782786	0.001023821100604126	0.0004869885755326396	0.288089168445965	0.1911665604911658	0.04314325889917993	0.06301014225668568	0.00101143718824306	0.004560320913869578	0.001026673519388364	0.01914537067597757	0.0181938318638438	0.06808779155717831	0.123401394286321	0.1426039957773391	0.004150992984964358	0.0008163710839816032	0.001169239677221343	0.00509065730786465	0.342043742189591	0.1956984837645374	0.3503225408388884	0.3563965745489532	0.001005917846868893	0.01065446521491124	0.03621828311834227	0.03114931582091777	0.001008772663563969	0.03552103759263602	0.001006133631111333	0.01050884559844714	0.00100223095817227	0.007309822599347371	0.001004636290612781	0.007153433113890278	-0.01139248343595693	0.02083977445823983	-0.01030075060770045	-0.004615757711319841	-0.06157769563486084	-0.02647363727151431	-0.00404776907646668	-0.01077320591738256	0.001303308299143379	0.001026973878809871	0.05195413437566498	0.04275212492362936	0.001055164812328247	0.3945928313458157	0.4094845219835073	0.078984990834628	0.001091001273319082	0.001690144290619414	0.001050820375640564	0.001037729807256114	0.001006700198705536	0.001004612528439915	0.05702233273959281	0.0626831345086321	0.04630537986267542	0.009239537153643033	0.001030050780557101	0.001013370001583886	0.001212920934945094	0.006536596642891958	0.09519655037046505	0.07386077848850577	0.2626852175819985	0.001051576089938611	0.001153257743611804	0.001014021316381191	0.001120036025974455	0.00104473037355185	0.001017294730809876	0.001036983266767795	0.06052171486344861	0.0451725162005618	0.001003440576708856	0.001056409929252017	0.3601618725559882	0.001011422104761401	0.00103963224727327	0.1239717115018858	0.09947877256408533	0.09452800059575078	0.07424633270622916	0.2110035955522102	0.001009396683159008	0.001046627499861526	0.2395585590216765	0.001009599626445293	0.001014387217986381	0.05286117549561049	0.001021278335942238	0.06701771091655491	0.1884299980629265	0.2469458700621885	0.3103911509275326	0.2654685921210301	0.001001699819727362	0.001003545407152592	0.001027844178237271	0.02289950944165523	0.3589614638282158	0.02958049267703878	0.001051198134190327	0.001227940244826877	0.2085233295114231	0.2185679788661446	0.001086589785900761	0.001028440704320079	0.2535003910249322	0.06955725103933963	0.001012120424328751	0.001037750788452316	0.001007644643650591	0.1232051207910757	0.007997090001580311	0.001341209823042222	0.2633141573280317	0.2524281925289429	0.001005006861476843	0.0468097571718397	0.001008714840970836	0.001004680699486348	0.001001658643332259	0.001003523758182732	-0.007911082874689529	0.02132114414066915	-0.01092349333970759	-0.005882868774173903	-0.06220076092545596	-0.03320082728166628	-0.005679067089000583	-0.0123974375067837	-4.280657245746855	-1.077409166773043	-1.927326286499712	-1.254733025017893	-0.8918621201445972	-0.5208981057726998	-0.2575341148707354	3.57242812291876	3.665614216104703	-2.142194549164629	-0.1725084837241971	0.07318211249568145	-0.01560491035859125	-0.04148687795449233	-0.3602266690706283	-0.1213871066463953	0.5393132978086015	1.992670897953751	2.090279166733987	-0.8017590927519167	0.006898969670382091	-0.3572916559752682	-1.48241693711483	-0.7384178965079313	1.398764834193781	1.08021096369207	3.186870038936196	-0.2567884983673903	-0.8287995537399083	-0.03245407363547347	-2.579155973958347	0.01266948245976277	0.09371793056518748	-0.04625113474102815	0.124548117814609	0.311830856933168	-0.1375416613969628	0.06493820741161312	4.243454211778215	-0.04260125337963673	-1.34085685961337	1.852885099240816	1.327983367422046	1.218159259974358	2.553610173681584	4.639090594996824	-0.007607236092085011	-0.03116688207669162	-0.6212676289247505	0.07455918467218066	0.1046860450317997	0.6595075268188544	0.1261557318202361	0.8859172325451184	1.781077682752862	1.235431206612774	-4.466003103323811	-4.019897730423173	0.003555219186811673	-0.01043006655714172	-3.550024716393275	0.6525748800238099	-2.211850792213585	1.359423415209158	0.01017603529305021	0.01657445365990012	-3.803818350879771	-2.671183348234793	0.08328233535725135	-0.009117079408769683	-2.948575728897077	1.603256276421902	0.01918044190280545	0.0236278212440398	-0.5269158839079667	-0.2358254137028386	0.03407689030481332	-0.01915952565396132	-2.919452855586729	-3.451593077344479	0.1517753641594518	0.3800058375950951	-0.07952345547280489	0.09960307910990464	0.0761080522895673	0.06732772651130475	3.562648706307711e-13	-4.406841114054505e-13
0.05	-0.04076478897318078	-0.00594124898268047	0.1030824447931564	0.2539510114009952	0.9003358481736643	-0.003998966394529135	-0.2572093284424978	-0.04140026526234883	-0.08984313198778138	0.4647893060280948	0.0007012031513316048	-0.03416083691239544	0.0124435846112201	-0.005896248832431461	-0.09172975102531032	0.3660116986530319	0.1560526357077023	-0.3660116986530836	-0.1560526357076941	-0.4101614060680313	-0.02869587603582375	0.02461981414100458	0.09391077024894026	-0.1643586528137295	-0.03846366963217338	0.04264571305508464	-0.03226274692279165	0.5419316401511557	0.9264311521431972	0.07551130506749926	0.0006688881074494232	0.862640367827655	-0.0007427116120718899	0.7037757788766777	-0.7809010066509725	-0.5422145545908258	1.793249893857413	0.1561795527518401	0.08491105979301186	0.421051648353024	-1.138897540471892	-0.854359260225123	-1.502140436542746	1.008028190485076	-2.326586009579846	0.08431157138252265	1.352451715722348	0.1083366691048745	5.217066056273684	1.840908729009831	-5.217066056273704	-1.840908729009943	0.04897483981605061	-0.4028155398912668	0.03635836744777953	-1.243466732899803	0.4050614260546963	-0.3121690310602414	-4.724803018838263	-2.352196171832676	-0.5400902392780107	-0.7572150497170547	-2.51025274638354	-1.214436595793713	4.77281760359458	0.4788506825491467	0.01877635249789229	0.02681110957995964	0.01181415732477174	0.02020983633804937	0.06286140451128996	0.04495029467262071	0.04561798906840216	0.04284618175570585	0.002866098069188095	0.04559359245780617	0.3403812319771821	0.3493387386209424	0.3508496988509781	0.3940825565259853	0.107320905561274	0.09328011789125566	0.001341866940814634	0.04223251677952853	0.001600521477023318	0.1402327670239514	0.001109270987123294	0.02422021200708938	0.001060180961117202	0.05037789237240582	0.001140478552865587	0.02626240859519317	0.001062526823179849	0.003484128992908376	0.04987427590249693	0.04949471951491073	0.04552111673808688	0.07607021868874145	0.04055807671725856	0.0784995287028864	0.01506274510840463	0.03417791538208809	0.001293514198823953	0.009667045163954262	0.003497119651813548	0.01880357500430331	0.02558368448052594	0.01901867196690621	0.01366249755416037	0.01786184042277262	0.0636341844762342	0.07507896034670215	0.04574950880674288	0.05321451505701118	0.2419087714335969	0.2547910964604523	0.003300325455996038	0.01962239571242113	0.009182879561150787	0.02505698266182534	0.001249253646245672	0.01481189559969678	0.05351357140903006	0.03315182458633041	0.001038674692087742	0.01930448470135658	0.001166000904994474	0.01872608039576086	0.001536223754837642	0.03010076563400164	0.05179938635387406	0.03479204972504074	0.03823418177991712	0.04141834144711872	0.001005602124976803	0.009703251219189512	0.001176979219803636	0.007605333458595636	0.3056023607324653	0.3108283465246336	0.001226913867785799	0.008580554695198864	0.01690745274996362	0.05762162694467167	0.1032896593703375	0.09711478833613819	0.08375761306923384	0.06480793722464949	0.07948309436261412	0.05971385359030707	0.05925341123718258	0.09372754541662502	0.1520880428727357	0.1772980367949165	0.001008413739479944	0.006183985512217343	0.001049433383208068	0.001434383458210092	0.2240162343550589	0.1712710369503401	0.001016700435599667	0.01624569488362974	0.001026185043440168	0.01729430351060107	0.04779773880049152	0.0505273094285462	0.001018295024463784	0.03476920784017763	0.05756594286115627	0.2620202381885037	0.160356780694267	0.1607382364579859	0.2179094782613247	0.1747093836508455	0.3723307765133547	0.1741204964708577	0.3218966843780137	0.1049820002927016	0.001001736736360451	0.003979284462005982	0.001004790569954256	0.008392143364193772	0.05155949081342481	0.05329757376867054	0.02482835229602012	0.04319448877900493	0.3808507406986373	0.3882221778029807	0.03280246993185406	0.06141760690149849	0.001054376784090349	0.01170814236510702	0.001161882978519573	0.01325016551057062	0.2701084541481533	0.217660487788157	0.2656344621763905	0.2382904577729684	0.001078984764978424	0.01333689767360829	0.001028925942634634	0.0005760157680924311	0.2685001406183338	0.1597495225275625	0.05547396287694555	0.07532455757887768	0.001012465374366254	0.004675732673170886	0.001031832779894819	0.01922117085215545	0.009984604302729986	0.06432525457177761	0.12353736357997	0.1403209502511954	0.008088826627400569	0.001344518843476862	0.002156708345243394	0.005472874560620239	0.3137369559183355	0.1658698114752989	0.3175888695018649	0.3236357660208471	0.001005717409094674	0.01232384648891947	0.03665824733726929	0.03437899994443989	0.001009296134572985	0.03485356192980005	0.001005320072521133	0.01155552281430735	0.001001914767223932	0.008108882056889605	0.001004014510248349	0.00785331539705352	-0.009105516160020132	0.02051852073103904	-0.01102860930137791	-0.004445175776616538	-0.06167911849827128	-0.03267944418111748	-0.005604813397222832	-0.01109275847056597	0.001319302931053402	0.00103384905671259	0.0561100811631489	0.03454574216213282	0.001049696048952817	0.3549414620895955	0.4079411388044338	0.07820940441842805	0.001102143176190451	0.001629187954251522	0.001055902203548906	0.001043644764794136	0.001006036865285491	0.001004071676568504	0.05647190666612421	0.06861001535977307	0.07711168328169254	0.005773419424148833	0.001032924287863177	0.001012316444943922	0.006141431245852235	0.007123642802139862	0.04815361842825516	0.03744237653171631	0.2725363010142997	0.001058371129728889	0.001134235439189176	0.001015242799838652	0.00144581722160557	0.00104160416472162	0.001547121799253358	0.001038166923055263	0.04393270927455943	0.03493035886004543	0.001003194435983315	0.001047977533028767	0.3859259573482849	0.001014619209645105	0.001050061878210676	0.133180322077551	0.1099103973703247	0.1035535294845437	0.105143692127625	0.2264594602903367	0.001011110101103041	0.001091862406886335	0.2218620133673608	0.001009865964338236	0.001015459985968369	0.05596847950502819	0.001021690225937349	0.06971847288549018	0.154913924566919	0.2174420666716281	0.2669253218029414	0.2144129101005706	0.001001761315671556	0.001004126144009162	0.001036285533977763	0.05525510594086245	0.3257809988001714	0.07546435042874688	0.001070214990907186	0.001153293998104431	0.2213605471568105	0.2169298704152477	0.001061149851755307	0.001039144666128484	0.2111753178557819	0.07121692673373635	0.00101473262327735	0.001036738465287653	0.001007756779482745	0.1242015720942493	0.01588410116525565	0.0047490126539579	0.2502983416068982	0.249413971204211	0.001005933511010772	0.02887743188666685	0.001010793659829142	0.001004298031600593	0.001001524013502165	0.001003235172995957	-0.007774095512346238	0.0195551682761358	-0.01184056076439084	-0.003124439443870335	-0.06136322741993251	-0.03846814461028198	-0.007102454764556818	-0.01036856779477611	-5.060114019978757	-1.096968175470547	-0.9816954015663881	-0.6410958502642626	-0.3359038629187862	-0.5474285053069418	-0.2024572472786751	2.831535075031595	3.167712872111167	-1.296837273330891	-0.17318146296851	0.05863411145270245	-0.004680527694446629	-0.02746954850914416	-0.2709185675800141	-0.0352479697618951	0.2544081376811184	1.305216959943066	2.605016144382667	-0.5744703783383415	0.00821404563450206	-0.2605753702424825	-0.6822613042944984	-0.3511475143715017	0.2995705091876092	0.4618687600241494	1.455076502569514	-0.2164291992511066	-0.5219460013810873	-0.01484968153340239	-1.598444819192844	-0.01811700338956715	0.1244093896676022	-0.009078158641740242	-0.1765689039828978	-0.16171387149266	-0.05462334390886477	0.03651315950969972	3.557308996677775	-0.02190474930529917	-0.8970399800329245	1.495806970488757	1.129279699590508	0.9894431987361544	2.501775650240404	2.958723410863343	0.01691801296529367	-0.03333916543554018	-1.226519569151748	0.07295181946786897	0.1116069159600383	0.4983434814840387	0.1258333498043741	0.6386613522513592	1.495383102893148	0.7798820302830595	-4.40026685385303	-3.789353798368701	0.02005267002958515	-0.01545449584446928	-2.340197225980722	1.485095035329326	-2.88786709004739	3.07884020938383	0.0100028076956534	0.01291145055718322	-4.228416428577833	-3.376548785253453	0.07633711155733534	0.02292653833758358	-3.261734060671343	0.905518123308612	0.008494531821108398	-0.001101954583291692	-0.1978555545501305	-0.2228589353770335	0.06359593459786139	0.08496289295829532	-2.96491759791299	-3.052309368117321	0.1821078343529219	0.1731953599149959	-0.05420407719884249	0.1123500182773442	0.08520479424558182	0.07445234627772129	-8.693392614514938e-13	-1.693643044655903e-13
0.06	-0.03363441146553136	-0.01380893417760917	0.09748030663684329	0.2717489112128729	0.9020665310233269	-0.003122569452928948	-0.2499749505475622	-0.05267395196161546	-0.09706480879604393	0.4491386592822944	0.01087068956192087	-0.05569410726371379	0.01293037477573065	0.007663525489082825	-0.09062551022724592	0.4228661252513063	0.1738208251319944	-0.4228661252513268	-0.173820825132	-0.4087658271218599	-0.03276305093765885	0.02491149580618	0.0809634016946153	-0.1602292089784711	-0.04141404817261746	-0.006326776375241428	-0.05180612523258116	0.5362513497603668	0.9180878027449669	0.04691982001696628	-0.009133570076426649	0.8998435305363061	0.003990459281289803	0.7167466170691356	-0.7816352894076735	-0.5729512089342469	1.764454407347276	0.1884434840483813	0.09041410991168537	1.032696581612184	-1.106442458036936	-0.5768599473792506	-1.613519716069239	1.016701252052761	-1.962097553541657	0.01292401510952052	1.343691138196803	0.1088836402535219	6.148968721059751	1.743917437336748	-6.148968721059751	-1.743917437336755	0.2239952285018204	-0.4078205710389498	0.01939404939624857	-1.344768488793771	0.415036122657862	-0.2759765946455574	-5.047038895353468	-1.426011557981795	-0.5709457583091139	-0.8928504772491787	-3.174067487733266	-0.7420399737332507	2.477172029752192	0.490950089391368	0.01054228608265939	0.01933523808355705	0.006690697246503123	0.01550052537955527	0.06093713273088302	0.04291704327897464	0.03853887299516282	0.03701194168479088	0.001993725782076673	0.04392383601584438	0.3380768416919053	0.3660829012875885	0.3690291992509799	0.4150924335405368	0.09510148911104839	0.08317988400236084	0.001229909678188504	0.04055004413086358	0.00159721736364449	0.1408094538685085	0.001085069396110568	0.02423142721283486	0.001053897645525051	0.05021765786021216	0.001075739589973634	0.02422271187097177	0.001034305769686286	0.003467087826229203	0.05265060368004105	0.05114270679948584	0.05719836876351028	0.08641664235492276	0.06450535729984784	0.1056107549124792	0.009734061342071134	0.02893362951148424	0.00116921337801994	0.009827108220157529	0.002306141240897999	0.01675353454217523	0.01780740997991702	0.01457734834256114	0.01073295764915931	0.01537928386005019	0.04496219123868402	0.07005098863855813	0.03253957563152066	0.05224062633646376	0.2545673524698897	0.2618735847952636	0.002227759281964549	0.01804684732164296	0.005341429873311489	0.02110563437679926	0.001137244681263786	0.01470159598334013	0.02999888977134388	0.02120504327854112	0.001039205608150175	0.01920919239187511	0.001497254786137413	0.02014105852653178	0.00129749514839397	0.03009970034368354	0.04408485259670088	0.03078283746712774	0.03407202150360689	0.03775673966688106	0.001004376962643266	0.009504592008307285	0.001112680835567511	0.008056731368358723	0.3369388031681431	0.3365354864445566	0.001125882296543809	0.008474919389320042	0.009410576841881799	0.05036960790340872	0.1175511189155423	0.1106542143631911	0.09714624661961095	0.07545371967387818	0.09175240600238345	0.06890296388655566	0.08645086611527911	0.1175724310248885	0.183511722141225	0.1991811682664298	0.001010188589140782	0.006236937260188084	0.001082477694712501	0.001100282818619716	0.2197456696415392	0.1565928283401566	0.001013493101784886	0.01711581392247284	0.001021335414018126	0.01860720358920282	0.05220609227941508	0.05503211292104659	0.001020040792087651	0.03598534122330589	0.063533310034979	0.2667574053448473	0.151074498519001	0.1714494813988899	0.2118555681021187	0.178560303806326	0.3305871667293446	0.1324626643036745	0.276507771237361	0.06977221562360209	0.001001765768734788	0.004171603295015092	0.00100463420577099	0.008426181119097088	0.02860553380168853	0.03569362938029913	0.04708477275970767	0.05971908286307397	0.3574399137828772	0.3569591184114477	0.06353264276395179	0.09703057609615612	0.001067308930616375	0.01179157297611468	0.001136852654597087	0.01330280738676614	0.2555904560139054	0.1804500807030943	0.2483405611874042	0.2046865742577421	0.001063294931193062	0.01410300861421326	0.001036831541222855	0.0008655997509992093	0.240475392189293	0.1273938353408146	0.06275304436075919	0.08203833142805497	0.001014285949652103	0.004822063988854241	0.001033904847689332	0.01927064829101706	0.00570891503391438	0.06468539963869907	0.1240261767575056	0.1381053121926504	0.01393241927937288	0.001929155235948701	0.004347100059799245	0.006577113502591958	0.2900556360513112	0.1380274118931257	0.2941930673718891	0.2963155723898342	0.001006080796916941	0.01429676077621515	0.02841433791237507	0.03275851047535348	0.001010597662155271	0.03443230804774922	0.001004722066284036	0.01280819904842019	0.001001689402801423	0.009043937584826026	0.001003559410845932	0.008678552362688803	-0.008251868826477394	0.01923411891228415	-0.01188260714905879	-0.002549362244848686	-0.06115457044905794	-0.0382595913700626	-0.007072753287845721	-0.00984669618028948	0.001335297562961898	0.001040724234613812	0.06026602795062905	0.02633935940064131	0.001044227285587258	0.3152900928333706	0.4063977556253629	0.07743381800225914	0.001113285079062552	0.001568231617882939	0.001060984031451571	0.001049559722329757	0.001005373531871761	0.001003530824702253	0.05592148059267198	0.07453689621091661	0.1079179867007215	0.002307301694656752	0.001035797795168559	0.001011262888292433	0.01106994155675955	0.007710688961388412	0.001110686486047299	0.001023974574910657	0.2823873844465807	0.001065166169513398	0.001115213134775146	0.001016464283276799	0.001771598417249087	0.001038477955940858	0.002076948867696575	0.001039350579342721	0.02734370368566143	0.02468820151952777	0.001002948295244135	0.001039545136795657	0.4116900421405871	0.001017816314529533	0.001060491509147111	0.1423889326532163	0.120342022176564	0.1125790583733367	0.1360410515490434	0.2419153250284682	0.001012823519053221	0.00113709731391463	0.2041654677130447	0.00101013230223153	0.001016532753948339	0.0590757835144417	0.00102210211593693	0.07241923485442577	0.121397851070911	0.1879382632810674	0.2234594926783508	0.1633572280801107	0.001001822811617074	0.001004706880856512	0.00104472688968259	0.08761070244008408	0.2926005337721295	0.1213482081805489	0.00108923184762748	0.001078647751389338	0.2341977648021989	0.2152917619643523	0.001035709917610862	0.001049848627935938	0.1688502446866318	0.07287660242811995	0.001017344822223959	0.00103572614215861	0.001007868915312456	0.1251980233974216	0.02377111232893137	0.008156815484874996	0.2372825258857654	0.2463997498794789	0.001006860160548939	0.01094510660149212	0.001012872478679153	0.001003915363712936	0.001001389383675729	0.001002946587810264	-0.007637108150002465	0.01778919241160308	-0.01275762818907377	-0.0003660101135677217	-0.0605256939144081	-0.04373546193889773	-0.008525842440113075	-0.008339698082768559	-5.693274576702732	-1.148800525980478	-0.608961773888817	-0.3554278746210137	-0.1289065777466166	-0.6285116296969004	-0.1283167734928237	0.202628544532469	0.7071527313445026	-0.7775554058577152	-0.1612047917496811	0.05922668686916147	0.007059511621974144	-0.00280238088992053	-0.1281028394784617	0.02802945028583724	0.096326587643042	0.7933287235942754	2.756724292661686	-0.4998278221624322	0.02665245432053454	-0.1465474497875089	-0.2707829703998257	-0.1816611313451599	-1.406273057833849	-0.7566811162402752	0.009048804029925176	-0.08320259467492973	-0.2789698969724025	-0.00920323189774188	-0.8255469982637531	0.008650953379702373	0.159283314052422	0.005019157222736797	-0.654791071973175	-0.5576760614957038	0.01221080735835999	0.06290208462285349	1.326710028480837	0.001174874807869295	-0.5733919737391111	1.226748113561203	1.013736941949368	0.8659092051182742	2.230653540404059	1.445812214803873	-0.01588184828918918	-0.03307486520015976	-1.684592281596515	0.1070174951087846	0.157462162331798	0.415704772927332	0.1157697984364592	0.2922454004303983	0.5343013577384218	-0.07650416981578372	-3.850653374633643	-3.191361789294036	0.01478329169765109	0.03081024122757899	-1.190636034676122	1.720265499687587	-3.32491706834302	3.892852954779741	0.006054061406478081	-0.004709379832358929	-2.925795084865754	-3.196690656893969	0.0783837143275703	0.03099427869899452	-3.136305573526861	0.4831279817374111	0.02536435330985061	0.01836328160373578	0.2976205265750855	-0.2223439201990166	0.04537461689343415	0.1252448122399183	-2.522198314182712	-2.363470097922056	0.2124819668211073	-0.5900288809318092	-0.03027909919609174	0.1408028827720742	0.1033072663713855	0.09239866301708254	-2.301664198958247e-12	1.249351508860287e-13
0.07000000000000001	-0.02647144686476131	-0.0214781592381833	0.09146306720724129	0.2892167693260781	0.9040830639543883	-0.002173310216589605	-0.2366877445186976	-0.06342172168628248	-0.1015966231397546	0.4327074764453281	0.02104492389795706	-0.07303056436700564	0.01266804402917885	0.02083103267722444	-0.0893210871723539	0.4883946530162141	0.1912410436434795	-0.4883946530162482	-0.1912410436434251	-0.4058398318658049	-0.03684650170967367	0.02497877069170453	0.06708770383442504	-0.1560816126455401	-0.04395688256990965	-0.05890351522375897	-0.0602539921310705	0.5310193659905259	0.9087890656795689	0.01278033739743299	-0.0134838901330053	0.9108975265407578	0.008445762664006361	0.7141343843033279	-0.7478590395878527	-0.6264017669008561	1.728260025006356	0.2140379279567914	0.09916943839686684	1.610491349927471	-1.037459851919622	-0.3272004459336017	-1.673631944140257	1.01419129164471	-1.508756284928196	-0.06599908583951698	1.282791747608843	0.1512108441562474	6.899262351590682	1.724986339041432	-6.899262351590696	-1.724986339041553	0.3612934762691413	-0.4067974046455561	-0.004880879298386437	-1.420380983352279	0.4144407195800869	-0.230727772631291	-5.510773512339134	-0.315489484135928	-0.473778962623832	-0.9778838216292792	-3.635623315323105	-0.1721604690090003	-0.25444901488236	0.4042780108185264	0.006055619960573248	0.01522178116783138	0.003942579599696999	0.0129964356913333	0.05425459831897162	0.03835200749454826	0.03022777371875333	0.03042331878391784	0.001529176735088049	0.04256055216279361	0.3241160728299006	0.3570371985552026	0.3747795414995743	0.4109571219288101	0.08503205998565645	0.07525763525347229	0.001173264526541997	0.03892741692086792	0.00158316060330611	0.1413382670687717	0.001562933923415651	0.02461524084489819	0.001063974436613173	0.05025724598065422	0.001041286846090767	0.02331476272224514	0.001019208457148512	0.003882344293050733	0.05557233822727626	0.05292553434094081	0.07228677847097847	0.09828420195771681	0.09493910898811289	0.1371476544550722	0.00598023879021752	0.02507458133285921	0.001104230065830693	0.01002856091462995	0.001672794783347156	0.01528061227531048	0.01343644544946357	0.01226280166364107	0.008421822179697117	0.01344369709938833	0.0247866855427189	0.05466200309411671	0.01779138153687097	0.04170992327852918	0.246285497961574	0.2488757725481478	0.003952759593586719	0.01876459442885672	0.003283067637074863	0.01868046457399368	0.001078293327028042	0.01464431006948845	0.01666609573261948	0.01441718446114475	0.001039245661154757	0.01909760902170204	0.010645600547199	0.0304110731004421	0.001172812193214041	0.03022125516791553	0.03500515477283078	0.02436561083334955	0.02822081110462405	0.03244205766394434	0.001003672989590318	0.009858573048309154	0.001385827955128445	0.008843103110039616	0.3555313316110403	0.3380067514523512	0.005694206575974864	0.01131669780159061	0.005368591422838669	0.04562214304602601	0.1287801408173511	0.1219777841683808	0.1080337540953684	0.08488974763290848	0.1014987847705052	0.0767862203124472	0.1122447747715309	0.1377721596323692	0.2057314160439229	0.2095497445121501	0.00101484794744649	0.006260062538114068	0.00109404032246528	0.0007817166404266203	0.2013277434564346	0.1363406543249424	0.001011913899965945	0.01828878967946233	0.001018442715461498	0.02031709242255256	0.05513495760987271	0.05817003165355937	0.001021992107846467	0.03710482167541879	0.06379973808590919	0.2674741308241384	0.1387921049011758	0.1713848208553038	0.1906814642111521	0.1722159802793627	0.2781286094164226	0.09591560319531867	0.2377643600239563	0.04149998250289907	0.001001849527740558	0.004394797995749987	0.001004826842806662	0.00861233079251615	0.01563583004309083	0.02549578684507708	0.0618153331564564	0.06950872376291621	0.3300313105682532	0.3228662679612156	0.09642216348613679	0.1343888846236097	0.001077045807320917	0.0118183111315848	0.005132827615314785	0.01716588561295465	0.229410874880944	0.1534416344306012	0.2162772987620493	0.172768017275037	0.004031977550343683	0.01827780017101031	0.001046284848885496	0.001194626103022376	0.2042680803072527	0.09782001429417267	0.06736732186968743	0.08574682835058281	0.001017791583856044	0.00496083265800811	0.001035092546532758	0.01929394785581223	0.01361282959725005	0.07387941498839705	0.1194277405896705	0.1322133697365034	0.01602429376684878	0.001635308948962303	0.005263264220588701	0.006783439324685379	0.2512742751559335	0.1119336979474629	0.2754790661406097	0.275130827058418	0.001006008899847587	0.01678615163397223	0.01894395473031912	0.02559774444140625	0.001013506888647976	0.03418943519837788	0.00100514921376002	0.01427009719618804	0.001001833147127562	0.01009817377311541	0.001003863951635689	0.0096204339251651	-0.006297915609389829	0.01738344347056243	-0.01265902270623284	-0.001236099090993698	-0.05895219313722427	-0.04314380917631659	-0.008763253354448221	-0.01067410495721617	0.001185177487152337	0.001029030873041515	0.03354571494689614	0.01558763064267213	0.001044352283199535	0.2784316549669459	0.3692107924161395	0.06600850682863237	0.00111510517469764	0.001568728159763543	0.002906890265100361	0.001095534062455028	0.001005468344633377	0.001003465759482926	0.0619902448348794	0.1061592752314239	0.1589298717598108	0.001686158713853648	0.001037220560568693	0.001011020027684476	0.006584768505104185	0.004441207010231267	0.001070526473549902	0.001018207846727188	0.1849286710755534	0.009736457006866543	0.001111580267991248	0.001017303709598741	0.001460985958589441	0.001039972228612083	0.03585535181668196	0.001045977338911637	0.0215821756810908	0.01872101447481645	0.001002933681065778	0.002204087668567431	0.377097132527076	0.01851669158538866	0.001054544482323034	0.1477548750435628	0.1258316174101747	0.1170171785356585	0.1584292096515568	0.2439432615000778	0.001025512554396348	0.001079829290816506	0.138547775771238	0.001010387247656738	0.001014500973579634	0.05846605567433449	0.001025648102676464	0.05697003515690043	0.118473320570235	0.1249074381692516	0.1304731176825264	0.1672830041932337	0.001002033046498458	0.00100529843214907	0.001039692185686249	0.07318193676802527	0.2567680297424415	0.1559351366933127	0.001085446229798998	0.01630898418167552	0.1348699566448424	0.1081755255725752	0.01230747552506933	0.00106143367778287	0.1147677579933483	0.07356054171835004	0.001024904852735422	0.001036838566200269	0.03998126392098902	0.1017560148874913	0.0136330028203965	0.004591774992371615	0.1245049265336095	0.2332766901975837	0.001005150534005565	0.005978759808635285	0.001019632977926077	0.001007013782593196	0.001002484763664945	0.001005225193767941	-0.003272608359813352	0.01520816887600938	-0.01335655387713368	-0.0006189071190807176	-0.05549101520364473	-0.04755470477250565	-0.01064368215251898	-0.01336903923370088	-6.290175751333696	-1.257505323585579	-0.2634237971237055	-0.1652212011949295	-0.7662043268793455	-0.6900264578815591	-0.1344536610339428	-1.841258242771468	-1.373827196743785	-0.8103273231818378	-0.1606779363989508	0.0475755213022276	0.06992954018306095	0.01130444600332511	-0.05596274234567061	0.04990513052548327	0.2456640835771342	1.521480239489678	3.479076986256513	-0.2931664354167854	0.01769816901022392	-0.1386942798614412	-0.2124697378126481	-0.2089539426638074	-1.491713831600981	-1.152544205449984	-2.633034871385682	0.2188595745131847	-0.2007670953171779	-0.002967006003837635	-0.5364015346448118	-0.02136669970789673	1.756799346898643	0.01792624272852734	-0.6096107324157081	-0.5154525936072634	0.05125044471266191	0.09806037665420889	-0.8714352657198187	0.530543823019695	-0.3838694751866309	1.021916110344152	0.861382056686221	0.703457448904122	1.816188699797731	0.6482402236360534	0.01095544527164091	-0.02942708648370739	-2.351678939555363	0.1312416926828715	0.1895886269810819	0.2233156507756277	0.1064890352183571	-0.1424882815036645	-0.4609818527945412	-1.219724719432986	-3.48247127580298	-2.456771035012938	0.02660084227518562	0.01547796859666617	-0.8215178539054582	0.3241405247636619	-3.476661606218666	3.580895528968137	0.0006472928080119216	0.708353427501567	-2.671667891177729	-3.30964077204402	0.7136814882821262	0.03553412470928886	-2.773319128869367	0.2665368451919987	0.009204041996363965	-0.006350352913227748	1.454417327313159	-0.9234252871687941	-0.08514990742286473	-0.06665248846897534	-2.801137434738983	-1.9131218019487	0.2877875670688114	-0.7761573563167797	-0.01648799123667738	0.1526471157848155	0.1079157731799632	0.09674651102236134	-1.002893208683928e-12	-2.998114334587818e-13
0.08	-0.01938596215193272	-0.02867910130755365	0.08503416950110186	0.3062969679074088	0.9063307861051418	-0.001144546665623772	-0.2180501890339125	-0.07331011630056114	-0.1035627682068374	0.4156477185474769	0.03107542892445419	-0.08594048131833261	0.01159821462691965	0.03317898940525254	-0.08761709587550302	0.5597018826765896	0.2080177533937332	-0.5597018826766145	-0.2080177533936743	-0.4015381645252781	-0.04085755545622624	0.02483504208009462	0.0527555840254543	-0.1519412430737236	-0.04599135338156928	-0.1173915393818186	-0.05915446816373911	0.526809211168614	0.8983103885964325	-0.02542853187249922	-0.01345950808499743	0.8949930265183687	0.0121593679709331	0.701250639489793	-0.6879786911824616	-0.6552828642240361	1.686922500972359	0.2346813282957206	0.1063149728369774	2.102766472791816	-0.9345674359745317	-0.06372609211049148	-1.739234728194238	0.9879553901393884	-1.076789523131562	-0.1485757163834915	1.179781046230753	0.1887972886609056	7.304709100153576	1.615215685092411	-7.304709100153577	-1.615215685092417	0.4991296453963696	-0.3933411659443193	-0.02280665003022784	-1.436052878550296	0.4135907704328996	-0.1743038775195737	-6.229295957262948	0.4834666151710066	-0.3665799687229903	-1.128838480797775	-3.987944817812391	0.1329004471928996	-2.914527175616787	0.3426104742337018	0.00368593487251775	0.01307287838439371	0.002543762023371151	0.01179947859217267	0.03822230418447366	0.02795088178778336	0.02062199870815633	0.02319514237877171	0.001296503167243882	0.04143248951509617	0.3022539445844501	0.3326679533970145	0.3665337050147662	0.3908236467446403	0.07421436096138329	0.06690467795220195	0.001145852026045733	0.037389339678727	0.0015763756545795	0.1417817556569723	0.002722998210779181	0.02563454452446518	0.001092006137972319	0.05045543560090963	0.001024113454398289	0.0230539419825631	0.001011630473879789	0.004362856185574263	0.0599015459933913	0.0557644917302336	0.0941868810133155	0.1156721879954883	0.1326019683698099	0.173760722045782	0.003756352327836796	0.0226466083658709	0.001072453366379649	0.01026227328771521	0.001355113996997273	0.01416650341833239	0.008973360046123043	0.009921086137685258	0.005626164325040052	0.0111302505694697	0.01365540048622785	0.04381291639526962	0.009864267700934685	0.03312804802529597	0.2052531788977885	0.2087244150091802	0.009105835395070198	0.02226618997964104	0.002241399922654251	0.01719623183523825	0.001049242609143791	0.01462799476610718	0.00939120830568986	0.01038947719162531	0.00104001317502825	0.01897387704735495	0.03145671269527364	0.05251864038808231	0.001113771033402893	0.03043091390070131	0.02735372002094115	0.01897149326604558	0.02225233176202781	0.02724384270419348	0.001003313869335421	0.01038290178386145	0.002104026568615434	0.01009170116066799	0.3564177554460614	0.3223272163542987	0.01655172012508294	0.01835305615717385	0.003303237114717878	0.04253684885117388	0.1374731512038678	0.1307715418274477	0.1165119310707461	0.09243962894416878	0.1088808557814337	0.08282642024154026	0.135747585868328	0.1540341353956755	0.2199854395331855	0.2125527165251349	0.001023523998088945	0.006265016996220323	0.001071175157863693	0.0005359667682957659	0.1644139691673018	0.1098425211868019	0.001011252216099421	0.01981392850405771	0.001015980666048301	0.02250043658166231	0.0564455800182591	0.05972715947671133	0.001024741121964488	0.03808237678902991	0.05698237006111855	0.2640358801761845	0.1301086071840065	0.1639548766162362	0.1527058632424428	0.1536185257405676	0.2085102920975633	0.06233899021237736	0.2132285544525862	0.02076307092009388	0.001001996556742336	0.004638524016817816	0.001005219037085686	0.008916905994050822	0.008722022968358651	0.01981156467507143	0.06313017367949213	0.06793145024831002	0.2992272690937089	0.2877657145967408	0.1284974614241083	0.1686902222402574	0.001080018837669282	0.0118315932948973	0.01461144706088551	0.02609044398592082	0.1749409231074014	0.1231012484486089	0.1541793485361757	0.1360413581688443	0.01107835508964559	0.02751877620501918	0.001056804288678223	0.001590744905720181	0.1597311303273215	0.07203024290206209	0.07020369546724471	0.08752837718001649	0.001023325345994577	0.00514243805952955	0.001036242618109992	0.01929070162555975	0.03620284522915393	0.09203844186412348	0.1069417536016645	0.1202891921263854	0.01213726670769489	0.0006060364249151002	0.003951297611715771	0.005590606920802406	0.1834775785518648	0.07991280400251438	0.2584344917604642	0.2572602796791141	0.001005117727462041	0.02010033936430781	0.01150659176038677	0.01855470273989232	0.001018342658842535	0.03413869781303757	0.001006912664216939	0.01588254874437733	0.001002452950818497	0.01120976908636001	0.001005156021240761	0.01062885981418002	-0.002736931343568591	0.01504586929959345	-0.01331711168399724	-0.0009669427100515477	-0.05486161489277184	-0.04731804366747325	-0.01073864651825309	-0.01430280198347991	0.001035057411346712	0.001017337511472563	0.006825401943171983	0.004835901884713793	0.001044477280819741	0.2415732171005277	0.3320238292069213	0.05458319565503018	0.001116925270342528	0.001569224701644216	0.004752796498751461	0.001141508402582621	0.001005563157400256	0.001003400694267888	0.06805900907709952	0.1377816542519329	0.2099417568188991	0.001065015733053024	0.00103864332596604	0.001010777167064626	0.002099595453445147	0.001171725059074827	0.001030366461083013	0.001012441118565961	0.08746995770452734	0.01840774784421695	0.001107947401215688	0.001018143135913026	0.001150373499946683	0.001041466501330861	0.06963375476568325	0.001052604098482279	0.01582064767654038	0.01275382743011048	0.001002919066891474	0.003368630200325949	0.342504222913572	0.03601556685625175	0.001048597455493736	0.1531208174339071	0.131321212643781	0.1214552986979781	0.1808173677540707	0.2459711979716844	0.001038201589766347	0.001022561267721707	0.07293008382943204	0.001010642193077866	0.001012469193207378	0.0578563278342229	0.001029194089412833	0.04152083545937446	0.1155487900695603	0.06187661305743712	0.0374867426867003	0.1712087803063577	0.001002243281387214	0.001005889983439358	0.001034657481682147	0.05875317109596316	0.2209355257127513	0.1905220652060849	0.001081660611973466	0.03153932061197027	0.03554214848748333	0.001059289180795077	0.02357924113251917	0.001073018727629226	0.06068527130006643	0.07424448100856336	0.001032464883252815	0.001037950990294151	0.07895465892667251	0.07831400637756154	0.003494893311860581	0.001026734499869281	0.01172732718145044	0.2201536305156885	0.001003440907465455	0.001012413015775989	0.001026393477178651	0.001010112201477859	0.001003580143665232	0.001007503799727687	0.001091891430375313	0.01262714534041635	-0.01395547956519342	-0.0008718041245939226	-0.05045633649288125	-0.05137394760611374	-0.01276152186492502	-0.0183983803846335	-6.844231562369453	-1.461449806125477	-0.2160509473647307	-0.09400135681375628	-1.296124562082068	-0.7564223305913884	-0.08127253259680915	-2.862079940619148	-2.492479983138181	-0.8636971164556047	-0.1442947983045445	0.04216176446062439	0.134157521135546	0.02891791908957762	0.001322842341507819	0.0410805354171187	0.3075525572879808	1.897414010628437	3.771957902312116	-0.2136127798542292	0.03310438990102359	-0.07478476792238152	-0.2762167398103361	-0.2572330851729588	-0.4982932887594261	-0.366915555320983	-5.421660254311676	0.4735670940223283	-0.0907824842284899	-0.00100910925958144	-0.2735166892307662	0.006221242099198295	2.526793856823733	0.02263993896856462	-0.4501692587015357	-0.5343826528840512	0.04628034645884695	0.1553473464582151	-2.103449992666358	0.8400908634716364	-0.2409578411810224	0.7207856843405023	0.6365076123900451	0.4972979057610703	1.443102971654665	-0.02730863171856434	-0.0195160119801737	-0.01851160396473878	-2.93378410619514	0.1774501086356474	0.2521532274818457	0.09954659064959218	0.08738473040281891	-0.5387498250146812	-0.9387553813575783	-2.527130372182701	-3.256563749552468	-1.684297481727954	0.01888955574264734	0.05449534687200831	-0.2879119612488138	-0.5531173831633115	-3.52645765120034	3.281458772574412	0.003362862998518663	1.007586649574558	-3.592183026763947	-4.15831108159184	1.091620609786494	0.04441276888305993	-2.379495642625947	0.09773836306966505	0.0339316999120094	0.01305413041323955	2.090622831805018	-1.428790951007983	-0.1017106305163845	-0.1545868329023348	-3.707634314037393	-1.700630507496698	0.3774413413321179	-0.5664840144437089	0.008147993735015069	0.1709135628765726	0.1147790913690713	0.1057075283413395	6.769609343040259e-13	-8.248900233426282e-13
0.09	-0.01253002448865725	-0.0352735232129796	0.07865243185608466	0.3229436062570938	0.9087466432377326	-6.745351618966739e-05	-0.1949853017833884	-0.08223010252416559	-0.1027915570700873	0.3978817146551651	0.04076816283232093	-0.09494948160223446	0.009782831288586095	0.04441032853150054	-0.08577982915542935	0.6333362795481219	0.2231765756279603	-0.6333362795482821	-0.2231765756277448	-0.3958277407767752	-0.04466967150270883	0.02455289320211152	0.03858322520434822	-0.1477946382970295	-0.04742836806510244	-0.183035433108658	-0.05159850884886606	0.5235618527279761	0.8858773314697417	-0.0668979544455547	-0.01189096225288568	0.8495488917898809	0.0146882713785688	0.6613780173662779	-0.6362485240220772	-0.6091772803675863	1.642239334269003	0.2462488746917732	0.1082610316943023	2.493020337560917	-0.858901915576982	0.235714351374721	-1.806960487832508	0.9515172028896343	-0.7436437539546067	-0.2038618248168541	1.070358187939444	0.1681049081410531	7.364874644471288	1.407801402117879	-7.364874644471334	-1.407801402117962	0.6403258962117507	-0.3688000551551217	-0.03295909188432575	-1.397589651809296	0.4158133799871868	-0.114938475473636	-6.675415107681443	1.001118195664126	-0.2824378879188323	-1.352017376971189	-3.790985404061155	0.17692756463232	-6.113361589240452	0.1729159451411121	0.00239083441121981	0.01190270135330675	0.001796916134809772	0.01123294013703449	0.02293419873245781	0.01790703698814593	0.01262873643028892	0.01687404461917397	0.001173698991609557	0.04051994080985423	0.27780271681132	0.3022322896942043	0.3520225628504976	0.3643136632323153	0.06404762773651898	0.05893929415005984	0.00112624461247071	0.03598060996949891	0.001560288511309877	0.1420671847771114	0.006019760731469055	0.02825658728027452	0.001131429848699425	0.0507977189669704	0.001015189028838375	0.02323469985387666	0.00100766504662563	0.004805889957448119	0.06176511722422823	0.05676517958512382	0.1176827562840759	0.1344409652680382	0.1798465185046158	0.2172146314198148	0.002441613054316532	0.02107145922071986	0.00105781724405993	0.01052457547043963	0.00118669305630449	0.01327598461106323	0.005513636339503291	0.007882718793322127	0.003446731730418013	0.009310671169306116	0.0075845604366507	0.03853324023730716	0.005583806763467457	0.02940355121342427	0.1650098811163616	0.1613070057103397	0.01133823474181402	0.02460581216762271	0.00168998937023565	0.01627401230474017	0.001034237891230504	0.01464268908724742	0.005389447802444482	0.00787188589056287	0.001042325043971434	0.01884947142566106	0.05361882168723683	0.0777051802084507	0.001085029160707868	0.03069931773650477	0.02047139493839223	0.01464063698288422	0.01655862167941765	0.02234003377515308	0.001003153223282656	0.01096032649288188	0.0178523316024503	0.02315137378005073	0.3468136222613744	0.2992584528665877	0.03205120744620249	0.02817455759489468	0.002198735166669406	0.04045452377898064	0.1434543648991447	0.1364015889263937	0.1225475283078799	0.09763890648439907	0.113976633022403	0.08679165098124531	0.1516263487130793	0.1637825706916979	0.2263697708878382	0.210281874044234	0.001042712331188261	0.006282503393241227	0.0010471378268596	0.0004089285142248875	0.1266272233234656	0.08437577791328221	0.01536809708246418	0.03679623868317571	0.02887301357686843	0.0556673373482884	0.05650264575157205	0.06000496101179258	0.001028576427697406	0.03889836431429033	0.04675066491312397	0.2565254474099968	0.1222398929685602	0.1527979882694993	0.1128247914363659	0.1252396258149832	0.1402008143395015	0.03412701964672431	0.1850001063712745	0.007044228900147249	0.001002162656785328	0.004895390282320014	0.001005681918938142	0.009306111502442517	0.004998473292088822	0.01667012766986515	0.06059383982246681	0.06326605949557627	0.2689096469584584	0.2542188641880945	0.1516662409902346	0.1942078911550381	0.004710307592699123	0.01527230362770266	0.02464326398178696	0.03536571752288924	0.1247650764496502	0.09029765536843461	0.09266857798676799	0.09277650484101252	0.03918176232765413	0.05940542439667182	0.001065232813909464	0.002052911786978965	0.1196360410064003	0.05191069800091058	0.07173738377853614	0.08801888247874873	0.001029557031830155	0.005452839444275983	0.001041267118150928	0.01927457685164286	0.0651321240394389	0.1127027276027815	0.09441447426282373	0.1083245996426329	0.009027526712879923	1.804359686561555e-05	0.002523986578375148	0.004425015494193037	0.1155978924468085	0.04458996743695667	0.2445952938410944	0.2409407867153207	0.05038701700522283	0.07650238199943941	0.01473081629577894	0.01853925266334303	0.001022759450602275	0.03435287921837822	0.001011410259423982	0.01760280008007846	0.001004073022225119	0.01234863549820085	0.001008443662214758	0.01166940447436758	0.0009927540719554407	0.01253823978715781	-0.01388043307037214	-0.0007672263461455347	-0.05007008631124288	-0.05102484374996096	-0.01261645661465268	-0.01628753513506576	0.001029955961927936	0.001015105149029542	0.003923585250837526	0.00295505314174112	0.00104689013344331	0.2204638627485986	0.3126320874785509	0.0477584541432868	0.001096441620050913	0.001521753740195913	0.01351234720398781	0.001198673656139307	0.001006186824092735	0.001003654566697596	0.06069908413391183	0.1621525887961809	0.29248356132152	0.00105974008536595	0.001045914805144733	0.001011626033595765	0.001595772299435343	0.001126725352191222	0.001030081865632872	0.00101214486901648	0.1063355439729712	0.009743974479622408	0.001119107138195904	0.001019024437207386	0.001096433479742492	0.00104749365817237	0.0889288887184769	0.001057225083423521	0.01006253716831592	0.008091647314229221	0.001003042709391926	0.06155202851447779	0.3130426985659132	0.06109524803527169	0.001035366816206363	0.1520706754510698	0.1313514100363053	0.1210994834098964	0.1715023018219666	0.2301682185715357	0.001083397317487465	0.001021741787690888	0.06366093277800068	0.0559754476688523	0.1093912455197809	0.05547022753054791	0.001035422780354236	0.02787280276245888	0.1062519518090475	0.04445149120470697	0.01925736055921859	0.106564183717113	0.001002413547565998	0.001006395163822696	0.001034811587387871	0.05621128755432367	0.2012192591014843	0.1833329106205153	0.01481059864483655	0.03937600409135748	0.05463351307200057	0.001034131526567785	0.1118038522416796	0.001074841361721348	0.05580390769165475	0.07327386550647617	0.001039069949650849	0.001053727176194584	0.1190333825761803	0.07560385110789372	0.007510120540406409	0.00102463214108015	0.00636545242708566	0.2181379572299331	0.1981738504490931	0.03278312166895576	0.001028170729794752	0.001021149395796054	0.001007602479964449	0.001015555087680375	0.004643129600743189	0.009959485832116168	-0.0143837172608895	-0.0004838477594818074	-0.04496955758440298	-0.05445236074752643	-0.01437821451083443	-0.01658359208699687	-7.269502718350589	-1.791383902963323	-0.05284557050021322	-0.02914881123619253	-0.7648240059726295	-0.5144724929730154	-0.0913164856673261	-3.153713743851532	-2.75110254249756	-0.7421721384851292	-0.134852207170764	0.01743232316970807	0.3798660355157605	0.03923894408076903	0.03497208331665892	0.04613489972783825	-0.08360843714910383	1.862587577975711	4.868144203739676	-0.1136069356045247	0.0229740594253053	-0.09292178110818183	-0.1500694601098	-0.1224708614012907	-0.4797032302155939	-0.3317093323001984	-3.906167106870584	-0.00146061204717449	-0.08446362655467657	0.003295032190493502	-0.2170529788514163	-0.02136333235115954	2.475003929366665	0.02987823202416688	-0.4133983649849136	-0.4565736236916085	0.06559401063026896	2.249167997535304	-2.466386156854846	1.112956373593338	-0.1760239008733063	0.4059580564669221	0.4028540486651264	0.2961168521408185	0.5463452631999002	-0.4137879490962988	0.01344781170044283	-0.006220881750041075	-2.1542439660436	3.019533046269828	5.803194889679718	-0.03828500753585698	0.07631475652049306	-0.9557290578101622	-1.431957224324122	-3.055671402063768	-2.31169536202788	-1.048809139429981	0.02946104809361717	0.03239511260938673	-0.2904065929895593	-0.3929641305532036	-3.166376946942785	1.86460476904695	0.6463349064509016	0.8572347555153735	-2.442575932470428	-4.092756985227523	5.147179270146721	0.05026305602849226	-1.637608953628314	0.002754261816394088	0.03557487518823669	-0.008709255816701169	2.027637688768483	-0.9844088144107864	-0.02306379764236552	-0.08344040835764117	-3.121720584181154	-1.567140636646603	9.677564262501473	0.3939632318052529	0.03977304642801092	0.1731588595445431	0.1126692623475727	0.1025894403211703	1.227795580024191e-12	-4.916237571264302e-13
0.1	-0.006329579318105571	-0.04151092847064713	0.07308837158261511	0.3391384378990334	0.9112109391322771	0.001003821459705705	-0.168533595078473	-0.09067759674875212	-0.09849356054165548	0.3796486200434871	0.05012428921113115	-0.1011860208034214	0.007733760656317907	0.054663581343031	-0.08446602065698594	0.7058534629724407	0.2359988342426873	-0.7058534629724419	-0.2359988342426551	-0.3887842307628903	-0.0482279167954407	0.02418914091606677	0.02482037566654947	-0.1436233115722194	-0.04832691121672442	-0.2464184879270285	-0.0396642452929948	0.5211695300399712	0.8713851524084276	-0.09094915409898845	-0.009998579884172007	0.7739445583504778	0.01581260163064269	0.5701521409352182	-0.6165753616495599	-0.4917473898862339	1.596561159423268	0.2443690811668005	0.1051513381292229	2.780130363603499	-0.8400690361838967	0.6416309861699798	-1.832652871963185	0.9206338843101646	-0.5222973065737661	-0.1953131755190561	0.9841637833533259	0.08410564434735833	7.081266410710976	1.147902961194397	-7.081266410710976	-1.147902961194403	0.7657468984730154	-0.3425670151927848	-0.03912733164222312	-1.354151021889095	0.4185351600540339	-0.06660957113771031	-5.777128175578564	1.35912746338957	-0.1955728181960646	-1.540662867723369	-0.5043002338848965	0.1976677545192448	-8.946566917802464	0.06169584312223243	0.001736678595536247	0.01131874474204638	0.001421109540758431	0.01101965282689349	0.01324288247668173	0.01161080950677139	0.007526675863305723	0.01277218708580925	0.001113490338558936	0.03980457425557624	0.2540225731075252	0.2710204596417393	0.3357544811245651	0.3369698794312269	0.05522452028809726	0.05180538529042372	0.001106198188311117	0.03474427426147144	0.001528517402173456	0.1421805673924369	0.01198281926145562	0.03302416534462359	0.001179723026161316	0.05123421828179336	0.001011040826370664	0.02375625067684957	0.001005810292881754	0.005257727795500802	0.05947140833169813	0.05456845397072453	0.1408004592031193	0.1530488622370973	0.2377772298826585	0.2701100107456454	0.00177738483259912	0.02013067192495386	0.001054138949645939	0.01079411473053181	0.001102874668456874	0.01251601204380501	0.003500924195936101	0.006547442314582139	0.002322545357867759	0.008365072010819737	0.004455394547327383	0.03577762604248901	0.003397136244201265	0.02741935087410019	0.1462687777882922	0.1337141628436803	0.008199259235375227	0.02232061862620105	0.001419150328026466	0.01569091520967511	0.00102717936584771	0.01468083658962641	0.003320967864416139	0.006307389451730423	0.001046495369541777	0.01874139117748097	0.0737093042287237	0.10130851541778	0.001072973188161695	0.03100522661814377	0.01404814681492765	0.01075559862460672	0.01130880014760205	0.01790848041468187	0.001003134793266359	0.01162257030215589	0.05298413842262087	0.05092667751414665	0.3305449177967076	0.2738778241774215	0.0515687565014048	0.04038712261944382	0.001636952863828714	0.03900603628184392	0.1465868579370024	0.1389053893772303	0.1260752597697511	0.1004868329778072	0.1167770665944819	0.08875612948368482	0.1572701148107833	0.1657562641733836	0.2246171488136329	0.2045383958506325	0.001074908691056776	0.006342663638868869	0.001034713384175359	0.0004250524358436932	0.09888719966604184	0.06686405351507248	0.04844363435838102	0.07621501181115235	0.0915501750264677	0.1270036936520055	0.05545170660738327	0.05907548484410993	0.001033608934875208	0.03961871155340958	0.03474368491629317	0.2450734524283518	0.1136959672096065	0.1325290334030676	0.08034961588306411	0.0943646619167242	0.0869088249188158	0.01758778300272329	0.1414949828809307	1.237882472156043e-07	0.001002330840870038	0.00516729199321128	0.001006165960302815	0.00974579540248729	0.003101755826058305	0.01500280975450637	0.0580445699631242	0.05981210037420314	0.2415647916913199	0.2247688853295991	0.1622599432920524	0.2068329127941215	0.01328029148056027	0.02398940548184096	0.03345567082966938	0.04343047305052316	0.1003470000101749	0.08476892293517317	0.053068677296157	0.06222427043914103	0.09271236767686925	0.1276917664399502	0.001070357008247383	0.002640854999940556	0.09226418382213779	0.03941415150890988	0.07216075875296026	0.08763129371905541	0.001035975415964726	0.00600246152732826	0.00105166969136682	0.0192679131749802	0.09761338175526671	0.1322992630964592	0.08588888692271121	0.1001953904646545	0.009409029374894514	1.243221349143781e-06	0.001804328471944719	0.003823619635625773	0.06850460037885263	0.02218264061672657	0.2348388581933346	0.2258400159184651	0.1585755519482485	0.1891435661504017	0.03158948818217066	0.02304535202949832	0.001025855823626408	0.03503585392448798	0.001019179184302029	0.01934616904104389	0.001006894822152002	0.0134566557603559	0.001014114268942828	0.01268440935325287	0.004603474657375291	0.009923923610812825	-0.0143536986629609	-0.0004420166481027936	-0.04481505751174759	-0.05431271920506519	-0.0143201884107254	-0.01573925398716957	0.001024854512510555	0.001012872786586722	0.001021768558502922	0.001074204398777905	0.001049302986074935	0.1993545083966652	0.2932403457501774	0.04093371263156172	0.001075957969761229	0.001474282778748566	0.02227189790923218	0.001255838909696684	0.001006810490784881	0.001003908439121437	0.05333915919074218	0.1865235233404396	0.3750253658241517	0.001054464437680165	0.001053186284316467	0.001012474900115553	0.001091949145424254	0.001081725645307748	0.00102979727018781	0.001011848619459341	0.1252011302414206	0.001080201115020036	0.001130266875179687	0.001019905738491265	0.001042493459545677	0.001053520815019957	0.1082240226712714	0.00106184606836691	0.004304426660098337	0.003429467198349018	0.001003166351866797	0.1197354268286651	0.2835811742182507	0.08617492921429247	0.001022136176922957	0.1510205334682345	0.1313816074288314	0.1207436681218162	0.1621872358898735	0.2143652391713944	0.001128593045218224	0.001020922307658132	0.0543917817265711	0.1109402531446531	0.2177700218463682	0.05308412722688108	0.001041651471292044	0.0142247700655432	0.09695511354853252	0.02702636935197335	0.001027978431744325	0.04191958712786532	0.001002583813742618	0.00100690034420398	0.001034965693104626	0.05366940401268989	0.1815029924902176	0.1761437560349496	0.02853953667770325	0.04721268757074983	0.0737248776565257	0.001008973872348315	0.2000284633509069	0.001076663995811843	0.05092254408324404	0.07230325000437821	0.001045675016054987	0.001069503362113672	0.1591121062256827	0.07289369583822521	0.01152534776895131	0.001022529782290851	0.001003577672733543	0.216122283944177	0.3953442599907285	0.06455383032213961	0.001029947982415051	0.001032186590120653	0.001011624816272826	0.001023606375645456	0.008194367771110567	0.007291826323816335	-0.01481195495658536	-9.58913943700238e-05	-0.03948277867592511	-0.05753077388893919	-0.01599490715674396	-0.01476880378935984	-7.540915306546809	-2.316191493699919	-0.09880686333770362	-0.02335112782467389	-0.5466010983192026	-0.3125742854178585	-0.04183610259137587	-3.017313210554672	-2.659240040893731	-0.6974021281362274	-0.1098159981995695	0.007752463499585334	0.5632645828481971	0.04776110885565046	0.06948143267854268	0.04284134864822719	-0.3319301365305398	1.865237949962258	5.660251892695293	-0.08674041000319074	0.03455180523569259	-0.04867552000770536	-0.1355985666803281	-0.08243703681600049	0.006519103783312496	-0.01885626084247397	-1.456746967856	-0.4513960518630983	-0.02295799722266962	0.003681527552483002	-0.0828977173299158	0.009486326347324396	2.21015293463104	0.03014094816809302	-0.3610056738048837	-0.4399315392065573	0.06324416650744807	3.098473569444572	-2.565823032964496	1.318303580835772	-0.1141903261234424	0.09553635472815961	0.1662374030405718	0.09714745832023651	-0.1118453911319394	-0.7218357742323932	-0.01098124201839342	0.01012083122693281	-1.342780331154797	4.664742698414796	7.886044334903102	-0.1419089503021807	0.06825667282358656	-1.327062268095015	-2.761168685295571	-3.026343166714021	-0.9220169652490666	-0.349350100110137	0.02189664480116059	0.0645910252219923	0.006911857049658121	-0.3108310568499888	-2.707083341175502	0.702929317383708	1.058641167282473	0.7654830477468817	1.862789102612533	-1.615787296410983	8.37155938009473	0.06956803527388057	-0.8548959608100332	-0.07788044863144487	0.08177583968098698	0.01494635768201871	1.877072782830817	-0.6617142898693693	0.0125278600111887	-0.04174771922168456	-1.124532364977825	-1.456886074107646	11.62526964449432	0.337825874106466	0.1019066539954753	0.1755370879470299	0.1086098614407059	0.1005995720981706	1.558333738472593e-12	9.124432231239567e-15
0.11	-0.001298903445837665	-0.04755803703418406	0.0689834262765489	0.3548778601591498	0.9135983820511335	0.002015141078864374	-0.1396328746551569	-0.09887301942902407	-0.08950443675570458	0.3614213091055711	0.05903605508724719	-0.1058550867124286	0.006095735666809906	0.06403030926844062	-0.08426444913559968	0.7746503905712104	0.2460932794413319	-0.774650390571209	-0.2460932794413512	-0.3805696586128567	-0.05151725602026242	0.02377759729349057	0.01143095962150474	-0.1394430788201449	-0.04881399032429128	-0.2833205740569014	-0.02505449438124945	0.5196673856827683	0.8553392194751784	-0.06540632486562645	-0.007992285778017269	0.6873304311751182	0.01593926228578234	0.4374519112489539	-0.5825301187463772	-0.3272785571335743	1.55172700947215	0.2336588295409645	0.09620460955595041	2.994757533242248	-0.7766255566614463	1.138154018440871	-1.815092333562686	0.8490358066604851	-0.4255576295026418	-0.1330678281957551	0.8792228987524552	-0.04575629046225798	6.667081983249669	0.86845033740038	-6.667081983249654	-0.8684503374004527	0.8737553144543171	-0.31537185363484	-0.0438661485909603	-1.323866737207954	0.4170506113643755	-0.03271282184388751	-1.682212339094344	1.540751833752442	-0.09748119739884951	-1.665002594453168	5.10821335779532	0.2031070942258952	-8.250686835820519	-0.02910809638112035	0.001388538221887158	0.0110357646962294	0.001221419805545769	0.01099280260703032	0.007361960619818953	0.007822862302824835	0.004390615665962653	0.01017913690789788	0.001082483332180413	0.03928348024645906	0.2312769727703829	0.242446444432899	0.3180203304191993	0.3117631093512704	0.0492524917651084	0.0468444736998529	0.001104149440884598	0.03376838783977158	0.001499122287146513	0.1421771949071694	0.01660403188725285	0.0377665471577796	0.001207627539655268	0.05169826575182471	0.001009176168025818	0.024515272959842	0.001004973473197157	0.00566493733020478	0.05420213834340118	0.05014134927088634	0.1564913759785095	0.1669125347776075	0.2910097186101042	0.3190982328661958	0.001422837984797404	0.01952598283624621	0.001064535031489973	0.01107592349111032	0.001059563937045928	0.01190925458198732	0.002325921429632405	0.00563541397945128	0.001726804075846949	0.007869592250912435	0.002786617072506347	0.0348036258395804	0.002232935952986125	0.02681918560882524	0.1334241876812909	0.1199199290372216	0.004742083782496641	0.0186558358832474	0.001281876168674246	0.01535184512551336	0.001024471238650344	0.01474523069418006	0.002206631665806394	0.005256110206076752	0.001050484240397076	0.01866291103856267	0.09166480511695096	0.12192395760466	0.001067601901190998	0.03132617843049058	0.008963147657237523	0.007676765212719615	0.007216202502977141	0.01439527964487077	0.001003250219181323	0.01229792597784344	0.09110675081778247	0.08277081718375551	0.3105321980418292	0.2490841019040197	0.06603959627558617	0.05267270975564844	0.001335115781165246	0.03784890857145938	0.1480407099252077	0.1390657324959881	0.1280466790424981	0.101488809656045	0.1182390779888188	0.08927100676986929	0.1547067837843819	0.160750498741828	0.2163932693062469	0.1950523157494427	0.001087936107981831	0.006375540414096888	0.001029461380423575	0.0005131130191398099	0.08421503845712146	0.05712656343804986	0.07077818847859245	0.1093860110113849	0.1283214753931207	0.1726791928381238	0.05219316630900091	0.05590430944576372	0.001037428897056462	0.04026992153218704	0.02541347445870449	0.2328723177720424	0.09613668341842777	0.1001321380885941	0.05400090868703371	0.07111804226566949	0.04985098072669453	0.0148474966757058	0.09671982332866425	0.0001303958070131047	0.001002531491326179	0.005458614809585044	0.001007204060458618	0.01028544385901063	0.002108875255772398	0.01424020747889032	0.05772028412112822	0.0583137868356069	0.2164211583605127	0.1990278540473393	0.1624148860707645	0.2084129275541904	0.02186694506156284	0.03397820553473628	0.03900807035218602	0.04844479757399302	0.0848349822439651	0.1218392374575669	0.03264113491075459	0.05621442129729305	0.1165579362094745	0.1730715049680305	0.001074521138767128	0.003426757549241582	0.07500553951907249	0.03229713172757575	0.07073321601052887	0.08566594428738727	0.00104745306655522	0.006757641320460988	0.001057416170601745	0.01927208964703331	0.1140786984276797	0.143940885235733	0.08195473949996969	0.09599334260027369	0.009578014499582363	3.84730376391377e-05	0.001423644741055802	0.00349088481255834	0.03843231342513796	0.01908811970470797	0.2259033587905386	0.2118515318499242	0.2104202614557215	0.2416081051130486	0.03899143827932812	0.0208194952241992	0.001233630806378071	0.03656701928140201	0.001023476019716322	0.0211092329397467	0.001008444383151145	0.01455788291981041	0.001017179278076106	0.01368798551481165	0.00670991284232803	0.007040825966956506	-0.01477779885017965	0.001102979761948496	-0.0404662065578386	-0.05682610829253468	-0.01584978572774623	-0.01487448848276193	0.001025937929880536	0.001013749622345138	0.001018761572563616	0.001054918727158295	0.001050965268498697	0.1813939498730479	0.272396674203761	0.04270882359684058	0.00112406464734996	0.001463558623826646	0.02109061673963244	0.00122048078266168	0.001007595296534188	0.001004266888950844	0.0427337712291652	0.1755274429173012	0.4023878992163636	0.001051776298559632	0.001094114141148911	0.001016172242457995	0.001095692459139813	0.001123488125461983	0.001034098993089781	0.001013529457911614	0.1038993934067296	0.001056596966591929	0.001146070556737638	0.001023130809378165	0.001035972092321069	0.001055579705180762	0.1219636365779312	0.001062150070899972	0.002746367134196903	0.002310250041784353	0.001003542931216323	0.1582527283247008	0.2586403653500021	0.08223656923752971	0.001018942294942474	0.1496458024807616	0.1306075486196556	0.1200279536649635	0.1405504461151309	0.1909155584188148	0.001078570347981559	0.001026595021348447	0.0722818416256796	0.08752275366531954	0.1452289150984064	0.04394419015988624	0.001041195913816447	0.01501267122590205	0.04904826390858841	0.01406240235674876	0.002270090341798532	0.02151668439020081	0.001002872705657688	0.001009455428345631	0.001097976868187894	0.06044141194394682	0.1626251392432691	0.1507582049627696	0.03369394279767164	0.04402489350852908	0.0547501126309912	0.01386636261738451	0.1038452731316977	0.001080710189782512	0.052495365334179	0.06592728150177125	0.001071011320635423	0.001058231334944791	0.1176197531325149	0.079921058386334	0.008258699995986319	0.001029906502168634	0.001005245887123196	0.2044748990786946	0.1983289799476606	0.03279336240025771	0.00180534390302309	0.001024361603402535	0.001008730492402119	0.001017630070421443	0.007628787084254546	0.003956928037613408	-0.01517457415227346	0.003607073097054035	-0.03690409790945942	-0.05877576490288089	-0.01726328590156918	-0.01409427073307578	-7.690707656574433	-2.798272575021351	0.01337495467579254	0.01235194623725501	-0.2480483590154033	-0.2052352028724798	-0.05279921936629885	-2.690665888893933	-2.379430376659794	-0.3179555415558196	-0.08371069678323124	-0.006350257690648401	0.3761524976531533	0.04520828110269664	0.0831330609670468	0.03885332287443761	-0.5474124402117694	0.889563882474861	4.158381248126219	-0.0413396876230183	0.0255794821952567	-0.06247740108021433	-0.05948809371721913	-0.02535733814809252	-0.1341561381696132	-0.07064105007874384	-1.351809375233993	-0.2900002718162154	-0.03527531342098415	0.008729942147647631	-0.1086314178614095	-0.01587379306395307	1.908845629791688	0.03336344693242232	-0.2563202459884935	-0.2773040106723903	0.06973839602401215	3.227571421048171	-2.377612595674848	1.100206504090371	-0.1146528340152212	-0.05945777781883366	0.03603242359589084	0.00601242434190336	-0.8876649057418403	-1.193449585207614	0.00826555493148873	0.008735687510442304	-0.596956225763791	1.888871767081573	1.386054238457005	-0.471311946331013	0.05986305000965058	-1.117860299486855	-3.481119608457884	-1.677788367545458	0.1829730182077091	0.2397924080172343	0.03321768238458988	0.05176078910933648	-0.1022484454392058	-0.00847213455892528	-2.442039759909308	-0.4168753194340091	0.9295881741769693	0.2609434788628702	3.884563838274819	0.1119106271730166	0.6762966776399666	0.08531111078255028	-0.5654322989554237	-0.3109314107376661	0.07197492994334236	-0.00697187611016435	0.4604468344405327	-0.1950964946429071	-0.002513458935956735	-0.02518934563277509	0.2124498251384662	-1.334888234825859	-0.6205024935138846	-0.6221200363481345	0.1987158868982046	0.1774510409241418	0.1112374145463469	0.1003591839591537	5.165728612793336e-13	8.22164080671144e-14
0.12	0.002448836463493306	-0.05295520619924816	0.06658206272413945	0.3701810524260761	0.9158949022567372	0.002909754126447874	-0.1087435681699753	-0.1057623090177468	-0.07609127522446058	0.3433011130155167	0.06685133565926044	-0.1099780084789673	0.005056883972538458	0.07204886125929948	-0.08542044547414221	0.8389743601215903	0.2533171261673496	-0.8389743601215943	-0.2533171261673617	-0.371377368815389	-0.05453677434547384	0.02329812282990127	-0.001659650079320636	-0.1352915149247022	-0.04901929908291313	-0.281641200483023	-0.009290626322225054	0.5193674032089263	0.8381555230088726	0.001122058601659658	-0.005946117449141459	0.6114422552631285	0.01537555201720109	0.3135649482883308	-0.4865874819520452	-0.1510310391501283	1.509315160785216	0.2261845381982802	0.08181002381417925	3.17784757596774	-0.5788424178804367	1.526438535216667	-1.811229902442728	0.7013368234841392	-0.4130684780748839	-0.07547851682134991	0.7145285965239123	-0.1874079276290327	6.186674801033242	0.5737832666693343	-6.186674801033242	-0.5737832666693391	0.9612904279600492	-0.288602835269648	-0.05271349984451808	-1.294389753045285	0.4128013887257548	-0.01025550134916177	1.939163765167645	1.589950892825219	0.04485955847647653	-1.768215574335365	7.692810612900221	0.2056425990809143	-6.801376665130433	-0.07637834162210985	0.001214775335576787	0.01100952584613511	0.001121958332220483	0.0111541089992052	0.00433224589104267	0.005908641996219089	0.002788158602637722	0.008683493973522553	0.00106781518753981	0.03894025946362017	0.2097850519197905	0.217343620710296	0.298994965799368	0.2894349438668254	0.04678422284959709	0.04498276742554138	0.001127185474595518	0.03310307211185172	0.001479056942651264	0.1420950962958215	0.01837483124771731	0.04036602965505574	0.001203895786552593	0.05214158182294523	0.001008636890676046	0.02543511263706617	0.001004734587323345	0.006039849544536833	0.04643897586238484	0.0437417724307524	0.1614263149393806	0.1704814863732838	0.3332058404187873	0.3536974100424318	0.00124396683978084	0.01916103257455086	0.001090202199290548	0.01138109507961372	0.001039763582975801	0.01147043544717633	0.001736900100385435	0.005104060572868676	0.001448967652494295	0.007683956788366413	0.00194752828988703	0.03443776340206531	0.001648441817323122	0.02661724471499945	0.116886582734131	0.1056837837031422	0.002971515020315839	0.01635181768809146	0.001221108346444724	0.01517702306420888	0.001024731075943861	0.01484608841424312	0.001643229580731515	0.004509295367921687	0.00105350772943687	0.01861008663279171	0.1073708992242977	0.1394036305544769	0.001065069292605032	0.03165877620969793	0.005574567739265074	0.005598008955778453	0.004566673340740595	0.01207049228260011	0.001003496287808526	0.01297556677045282	0.1273269929156214	0.1146224470664365	0.2885257691249414	0.2266317487847972	0.07202070888789468	0.06161910585493799	0.001182435081061608	0.03676462724077344	0.148367878594541	0.1377964328840059	0.1288942448500791	0.1012449712694612	0.1187988874201989	0.0888800664790262	0.1445568352515698	0.1480358218478418	0.2024441325843444	0.1803080173624287	0.001069426758489608	0.006322153896901657	0.001029674167273681	0.0006246542283369357	0.08337579409110953	0.05508015816930335	0.07212222248098296	0.1123807396616585	0.1184131917530017	0.1574647531438062	0.04621580609447121	0.05006952957404214	0.001039110135953529	0.04077352709157816	0.02079222462818202	0.2226223337124113	0.06474990721694356	0.06764845661677284	0.03272982405012054	0.05971274248493635	0.02851599727923628	0.01742750973414045	0.05974253136050064	0.002083730031838635	0.001002776284754824	0.005768640918955569	0.001009001026544135	0.01094945364540063	0.00164152130861176	0.01410151818323198	0.06059526323749468	0.05924984800946768	0.1929725977433168	0.1759097532387199	0.1525207106350221	0.1978964273239637	0.02868312875377699	0.04239055558309856	0.04043775967704225	0.04912057506640373	0.0674245206978447	0.1291260004289913	0.02731908497479681	0.0584243461653487	0.08878115046218388	0.1406558670345806	0.001078626247579751	0.00430104993992553	0.06565882426569668	0.02816701945966148	0.06710316601719582	0.08149782604359862	0.00106586253321356	0.007496256346899602	0.001054649935376592	0.01927125947402987	0.1059414856670086	0.1416921035738276	0.08276614230675576	0.09596543633895106	0.008053372909533353	2.342799436209133e-06	0.001236701487250656	0.003312030719002322	0.02115655457872606	0.02056806997057966	0.2158937516360238	0.1992607013174274	0.1644483073003394	0.1869707034491379	0.02782025393673323	0.01382049527894367	0.001724975498739692	0.03889796105348167	0.001021709072660704	0.02290269684224074	0.001007770894692158	0.01567344093319419	0.001015721442422469	0.0146964635073606	0.00703500511274167	0.003856527894869706	-0.01516091170971112	0.004086621559581324	-0.03729746906222436	-0.05849389866431896	-0.01720523732997005	-0.01413654461043655	0.001027021347252066	0.001014626458103392	0.001015754586630008	0.001035633055536782	0.001052627550929699	0.1634333913494334	0.2515530026573469	0.04448393456214603	0.001172171324934246	0.001452834468906048	0.01990933557002722	0.001185122655628136	0.001008380102290586	0.001004625338786768	0.03212838326760441	0.1645313624941576	0.4297504326085654	0.001049088159439593	0.001135041997966745	0.001019869584796949	0.00109943577285535	0.001165250605615865	0.001038400715996391	0.001015210296361321	0.08259765657203941	0.001032992818174459	0.001161874238298154	0.001026355880254096	0.001029450725091447	0.001057638595289539	0.1357032504845912	0.001062454073435577	0.001188307608299168	0.001191032885218472	0.001003919510581191	0.1967700298207317	0.233699556481756	0.0782982092607665	0.001015748412965315	0.1482710714932886	0.1298334898104806	0.1193122392081113	0.1189136563403838	0.1674658776662292	0.00102854765075934	0.001032267735035531	0.09017190152478888	0.06410525418596774	0.0726878083504359	0.0348042530929034	0.001040740356338333	0.01580057238625925	0.001141414268646007	0.001098435361528059	0.003512202251857186	0.001113781652539098	0.00100316159756967	0.001012010512485436	0.001160988043271729	0.06721341987520588	0.1437472859963206	0.1253726538905637	0.03884834891763798	0.04083709944630702	0.03577534760540846	0.02672375136243529	0.007662082912438108	0.001084756383746419	0.05406818658511542	0.05955131299916265	0.001096347625219937	0.001046959307761874	0.07612740003934745	0.0869484209344413	0.004992052223021769	0.001037283222050183	0.001006914101585098	0.1928275142132124	0.001313699904583348	0.001032894478375743	0.002580739823638537	0.001016536616681743	0.001005836168522103	0.001011653765192936	0.007063206397398249	0.0006220297514107332	-0.01553719334796142	0.007310037588477732	-0.03432541714299341	-0.06002075591682271	-0.01853166464639452	-0.01341973767679201	-7.760775660984193	-2.966372200874229	-0.04745862413769164	0.01428019456987327	-0.1718557187775609	-0.09309283679016322	-0.00626145753227914	-2.323074913303242	-2.083519121788406	-0.07756106511552804	-0.04770185956315093	-0.007992761721846457	0.1346847196707612	0.04361482908165258	0.1016449115188914	0.03638188456496002	-0.7264245646048738	-0.1937062389909279	2.782442903849804	-0.03879264462630895	0.03922437069854551	-0.01508785466297091	-0.05946358096458308	-0.02046817732761534	0.1281466567667819	0.06078861342460037	-1.545129273368686	-0.1792431423082032	0.009891607265428039	0.01097425124300968	-0.02200483636619774	0.01461748250553572	1.582999087225468	0.03247014156928298	-0.1609902429054421	-0.2022488577323417	0.0637011898865151	3.099971612058562	-2.097549202118149	0.6504653734497539	-0.09962105013679827	-0.1903921914174934	-0.08292560992586885	-0.08401605708326793	-1.653627683549749	-1.77347943137977	-0.02823390029458784	0.01481695647972463	0.1954366304732397	-1.37051141158197	-4.291943441188254	-0.6746298454054745	0.03873578858202967	-0.9368321487378686	-2.778525916761961	-0.6580791926426248	0.1420429118424116	0.01526234112084417	0.02563730338395833	0.08946329121588827	0.1316944533301027	0.1760438856711268	-2.182497246454941	-1.71637368070516	0.7433511663894412	-0.1022263584308414	-4.093921207557089	0.02816750558545096	-7.187515912255987	0.08724600359790596	-0.2575144581465303	-0.518434211059432	0.0784628864242613	0.01394503647560719	-0.9010079773702744	0.1731140307290021	-0.002144150840445813	-0.01097157323154233	-0.2096381294225842	-1.177355366895874	-9.795118480817639	-0.6168027538831004	0.2618619371182209	0.1816170887152257	0.1114760322247668	0.101579938297094	-8.770595635143521e-13	4.565294453842645e-14
0.13	0.005113423761541279	-0.05717302375732003	0.06590658020398192	0.3850795124631999	0.9181541947454647	0.003642281498376446	-0.07615028567007463	-0.1101567535267303	-0.05980875083275574	0.3250228112434587	0.07296727501585762	-0.1142080335482797	0.004460630877273644	0.07824469560954922	-0.08796090315910472	0.8975004975599612	0.2575363099158152	-0.8975004975599626	-0.2575363099157366	-0.3614356046207058	-0.05732174773798224	0.02270621516983761	-0.01446311274982715	-0.1311710852528878	-0.04905894425323166	-0.2626905947791774	0.006490923704528846	0.5207874919897064	0.8200055092435786	0.07121231004535603	-0.003957578484392542	0.5467952064218461	0.01435814472986927	0.2223766885971236	-0.3599066382448869	0.01263794311880752	1.471182617175747	0.2258359908113699	0.064731324171417	3.334520241917187	-0.3032252998691283	1.703410169455339	-1.848359130350651	0.5266395589382382	-0.4360208997994994	-0.04537457843089093	0.529495969619706	-0.3178833520912979	5.515215362319268	0.2679640848958734	-5.515215362319259	-0.2679640848959658	1.024815848557825	-0.2700579238014498	-0.06523683830483398	-1.269921654417102	0.4118536046378046	0.0005785627931209461	1.783234145968404	1.558197496023601	0.2400426721005174	-1.85236525264196	6.11909885419334	0.1921656459181293	-6.133531587541827	-0.124151486759448	0.001122964065337227	0.01114016528904729	0.00106954705301117	0.01145191624749456	0.002714535584235844	0.004890232137400216	0.001930405791113396	0.007777974774651227	0.001060609341645796	0.03878226218933507	0.1900200806536331	0.1958165197164494	0.2803348694662673	0.2700677444511822	0.04424919912770946	0.04328614962880086	0.001150533923633951	0.03271360924098364	0.001461074625341443	0.1419604576622362	0.01928118156377111	0.0414391750723263	0.001220977233912311	0.05257670812546268	0.001008690898158254	0.02649479407635843	0.001004755611694676	0.0064054347527611	0.03830675889093005	0.03696540571350794	0.1613024286846808	0.1672201732022448	0.3681032116523008	0.3777441677843483	0.001148790820150436	0.01894601943643249	0.00112052307625693	0.01171378222706002	0.0010312150352141	0.01117540224704512	0.001424328959018876	0.004763602041417035	0.001305969252382424	0.007645177517712798	0.001503571016773528	0.03459958273611734	0.001338800203700412	0.02680896291262627	0.1004198516253741	0.09139179805992149	0.002023820280098265	0.01466331920194267	0.001189496346811695	0.01515292888671451	0.001025831342848326	0.01498137776783926	0.001342530471951927	0.003929824893262073	0.001058527368816063	0.01857872030376304	0.1207174689150632	0.153698894712234	0.001064309637452356	0.03200967949546068	0.003427962695022244	0.004249007879554377	0.002915153957927742	0.01054453075919226	0.001003848112845033	0.0136344165907575	0.1613783031018043	0.1448598520337505	0.2670545655469272	0.2071820990529156	0.07660073343068959	0.06702462248750903	0.00110069373037349	0.03564096609215853	0.1472464634624392	0.135071071442578	0.1283638768520438	0.09971834897487281	0.1182632106730443	0.08751898591395835	0.133620502891923	0.1335487967465475	0.1878114981909583	0.1628669637111519	0.0010518343261272	0.006213404447722227	0.00103268315113813	0.0008015840333964281	0.08853624737924941	0.05808480617025757	0.07419474341987106	0.1056491778490961	0.09984334636942396	0.1257288065161607	0.03990189270601839	0.04393855198275078	0.001041704459767802	0.04107370193853582	0.01807932563359447	0.2138224820278202	0.03626454156011657	0.04547443747199662	0.01793086927141082	0.05309679757935776	0.01651533203592987	0.01315704442829797	0.03341833487264413	0.001247074407141387	0.001003063090954712	0.00608941284662658	0.001010885062532456	0.01173095498524352	0.001447582162331374	0.01439689968139271	0.06512019767458684	0.06177653535252133	0.1717064010398411	0.1555872854644036	0.1399031250327965	0.1815052940236593	0.03769671538816464	0.05219252806611609	0.04192334328052713	0.04923375305418169	0.05622324377546575	0.1089678415348764	0.02571193621576853	0.05821370139416483	0.06635547646799102	0.1045940780492011	0.001244173048537717	0.005232542984147261	0.0599656454439285	0.02601691729086943	0.06312928449448159	0.07680507915373139	0.001083841149831784	0.008136873153638098	0.001054919213749093	0.01926958518346815	0.09008576897711894	0.1330431351499028	0.08469348545746781	0.09754746303954427	0.006078684301750128	2.31195071722596e-06	0.001145114683652131	0.003258777791083768	0.01157273506464916	0.01455403745145579	0.203648740039603	0.1877593958583687	0.1115776233995412	0.114907977486643	0.01520177185694475	0.009184860618617877	0.009126613080368917	0.04845579283222875	0.001019169006963281	0.02465194909437077	0.00100681448592275	0.01674037598585699	0.001013686770648579	0.01565955698870957	0.007454924116734183	0.0007503848944566712	-0.01547522945960773	0.006540427397954602	-0.03511250763684258	-0.05957252258088704	-0.01831821183909401	-0.01315193133388363	0.001027640110947002	0.001015286781079221	0.001013208407706397	0.001030797113975295	0.001053515767645046	0.1499950588247985	0.2376664810141682	0.0383721514010149	0.001177105484349273	0.001433438936500367	0.0206050184409988	0.001284157398239838	0.001009057617269799	0.001004906224972768	0.02555037005551361	0.1580950937486195	0.4484736216154752	0.001050160939802774	0.001166512807287053	0.001024388942748816	0.001097363464698384	0.001149911964721555	0.001041808115337115	0.001016562209379198	0.07198888675286456	0.001030777471394956	0.001152088958186151	0.001027501524715775	0.001028617417094035	0.0010689249726615	0.1435580186946809	0.001064419853905992	0.001142568929400778	0.001167131357943423	0.001004463623044594	0.2280437648123997	0.219273201348083	0.0862933540068524	0.001015440055396362	0.1430920674410708	0.1256021064580771	0.115889665813763	0.1152332703056912	0.1591668860502493	0.00103773116541896	0.001038816033708079	0.1000923744352323	0.08789032082480314	0.07373511237679965	0.03022650953934497	0.001047505029802681	0.01444089665655838	0.001112570031021967	0.001089058736929286	0.002569984165642676	0.001512326181294717	0.001003530750423974	0.001013552492086264	0.001316684883670007	0.07399092905166177	0.1300754448022729	0.1160402642175222	0.05613366395323158	0.04613530432430479	0.04728104202748107	0.02146569103824686	0.0604533437333574	0.001697301716927987	0.05160015557217013	0.05677121811536027	0.00110780879911182	0.001062171503158449	0.06102028601018114	0.08755717068307953	0.003118348654741039	0.00106026556411624	0.001005368259527467	0.1732888010795231	0.05430952591435186	0.00103356825750184	0.02915349490194535	0.001016516002549362	0.001005804766136316	0.001011497732412598	0.008188217296194766	-0.002253073991518816	-0.01573997609882093	0.008378545083909001	-0.0335572186065398	-0.06029255982870689	-0.0192604241023779	-0.01195307298300353	-7.746498829104154	-2.893861370436055	0.0459431837065129	0.03993605617078502	-0.05429361049166592	-0.08127978822247786	-0.01613638329836433	-1.988820894278095	-1.793822104903436	-0.2525211655619504	-0.02959539840709243	-0.01739704202708423	0.08657309649309843	0.04332109496577571	0.1113069765694564	0.03693313608812948	-0.6390727669650803	-0.4446519955676637	2.065836931005722	-0.01009420530769846	0.03077125066866778	-0.03505150694847078	-0.01872027429493103	0.006162653406854599	-0.03843520529035875	-0.0009058547683983537	-1.315004197697177	-0.1566288563919427	-0.005812430956875158	0.01546571573832756	-0.07390377521923032	-0.01158245554275004	1.275855979772032	0.03707744310892066	-0.106796019692043	-0.1109509573725538	0.06655179630902243	2.946089133601455	-1.79263260438732	0.4629323448417479	-0.1203493556421733	-0.3549908947300128	-0.2224215258638062	-0.1882525943872184	-1.261951988092754	-1.670267773917793	-0.002185214921398702	0.01972164436909653	0.4025083985170105	-0.07710159594066586	-2.178528590998827	-0.5617355411134147	0.02129974901211483	-0.8293460665452663	-1.664671473849214	-0.6037204693324129	-0.7475647650576349	-0.1360026722349551	0.03549224331634734	0.07426721071293693	-0.01573544432763596	0.3186688461287854	-1.885145881310844	-1.551240281912857	1.180761335038452	0.1048376489219734	-0.6221295820913029	-0.1443424080509691	-0.8545794236655055	0.09989762646411603	-0.1831826169391304	-0.4292825981437955	0.0558613627154811	-0.007082571142014777	-0.819243809806923	0.1436291604796297	0.001416184092190164	-0.0006023507314086569	-0.7646788813779088	-1.15094038067997	-4.720384204548223	-0.3121124689726179	1.530817681721546	0.1692082115785452	0.1023787844549684	0.09192160788252308	-5.765008874256339e-13	2.877793851328607e-15
0.14	0.006956853783935736	-0.06021195113585275	0.06676888974675921	0.3996208201804727	0.9204148626986292	0.004205098080428368	-0.04217893697344869	-0.1118903913341242	-0.04255619530880122	0.3062553568441509	0.07747989706013544	-0.1187601137552386	0.004117342876373488	0.0827359345744183	-0.09172210737057858	0.9492119208815571	0.2586346199021195	-0.9492119208815621	-0.2586346199021003	-0.3509259830926036	-0.05997125443297564	0.02200200994108007	-0.02713046063483441	-0.127043061651751	-0.04904268591683866	-0.2473309821563702	0.02171009126846775	0.5241859461393741	0.8012966564777099	0.1193812192525593	-0.002100795489676693	0.488661653824033	0.0129515548636461	0.1493334931784699	-0.2508094460687702	0.1565273734300351	1.437884696815022	0.2264596312319872	0.04786786583883776	3.453460815306178	-0.04668107756465037	1.720444761655983	-1.909060427841432	0.3806733610191705	-0.4774795056050016	-0.02488549829768434	0.3736095195383812	-0.4315572329231382	4.823731977678023	-0.05039148576328055	-4.823731977678023	0.050391485763276	1.074861894643953	-0.2615094957658507	-0.07517301358296871	-1.26716679594555	0.4143201745883185	0.0009251999926190498	1.220965148962496	1.477474400273285	0.4405326322543197	-1.879983374450922	3.308542165598454	0.1792914050833218	-5.49867741643979	-0.1542148573991092	0.001077367055874983	0.01137552294043435	0.001043677215469447	0.01184592614406194	0.001898016436643254	0.004373422636786322	0.001497396677042556	0.007192522503820971	0.001057452038570838	0.03880156407615237	0.172248815595823	0.1774376906484705	0.2630558658329991	0.2534804748974818	0.04004150414054721	0.04011717068518496	0.00116467234449563	0.03252307046688403	0.001442385328203981	0.1417779139145195	0.0200843210534959	0.04223006623914392	0.00127903518990207	0.05300621699318442	0.001009056813539269	0.02768156417296128	0.001004906632235728	0.00678247184639741	0.03079155807056789	0.03075583732853797	0.1587047245138891	0.1618665344549832	0.3970047848804964	0.3957927143921909	0.001101735551871687	0.01884146402191827	0.001151417265849227	0.01206568392970155	0.001029203269281441	0.01094675087608198	0.001266803884090879	0.004527812107660587	0.001226762808083957	0.007676216460863527	0.001282879791639076	0.03481601098852045	0.001184480697419828	0.02702991000210177	0.08607666931018328	0.07934897290085104	0.001546749213030403	0.01325579453081337	0.001168797636960572	0.01523873468040127	0.001026954308954495	0.01514304466022303	0.001191597934954587	0.003430929525341574	0.001066681578180474	0.01856460347246559	0.1315855884881115	0.1649167948587709	0.001064913225251012	0.03238766362262265	0.002320151594165614	0.003502367614092254	0.002070546158420279	0.009691322926387873	0.001004296129788013	0.01427626313931143	0.1930166623833556	0.1735158247823855	0.2476812302172748	0.190774059494409	0.08263848526733374	0.07152364058734006	0.001059671149678967	0.03445287660732473	0.1445054963188457	0.1306903990321847	0.1263219695373994	0.0967960872147447	0.1165326212326569	0.08511396382216439	0.1254872833104929	0.1224332890589385	0.1753666149786753	0.1477919323833323	0.001047634865727179	0.00610506509310433	0.00103746255764418	0.001002139913280711	0.09569527932147792	0.06307063471541177	0.08572127543178443	0.1088126948426879	0.08918700116528656	0.1114285271906989	0.03433304205473339	0.03863142138202033	0.001046384832508961	0.04119953343216591	0.01600998033624741	0.2059112548145261	0.0199904206524418	0.03418715590659616	0.0099719147569535	0.04886611948095078	0.009669473045687674	0.007447638591932755	0.01871217529049852	0.0002954924635770057	0.001003391091101129	0.006417989008465065	0.001012597979942641	0.0125834025389871	0.001428333509791196	0.01492446348665319	0.07061347003686709	0.06541073019601201	0.1528885267943545	0.1381438441544449	0.1284135551665864	0.1670838756348061	0.05038730856901433	0.06528014238046238	0.04516886817496436	0.05081684190386584	0.05513288864330009	0.1029950285712109	0.02234943640221654	0.05405657903978001	0.07643646171742673	0.1069695277843978	0.001633066076698713	0.006315902893979533	0.05567977059929632	0.02428983429407382	0.0596670810740695	0.07272882545615474	0.001098559344397653	0.008737501357605627	0.001062662936125453	0.01927355459810691	0.07417848353454561	0.1254980653300619	0.0860445087839906	0.09884477657023026	0.004146655513663733	1.623054160902624e-05	0.001110812285887987	0.003281516937470112	0.006546898952776065	0.009844282202878136	0.1884951426857932	0.1756812005885145	0.09975097834189148	0.0905038695008787	0.008489113173877287	0.007542480083684021	0.02569112338040562	0.06713657995035137	0.001017889254897746	0.02630635807136087	0.001006320809545567	0.0177303727453347	0.001012591867723924	0.01655255266336143	0.008344904383928983	-0.002201731934300067	-0.0157151905434793	0.008070701007699712	-0.03387205480407935	-0.06011326649433229	-0.01917504297945766	-0.01184595044584	0.001028258874642619	0.001015947104055822	0.001010662228782854	0.001025961172408354	0.001054403984366941	0.1365567263001621	0.2237799593709884	0.03226036823988037	0.001182039643756825	0.001414043404095821	0.02130070131197377	0.001383192140851658	0.001009735132248699	0.001005187111153617	0.01897235684343032	0.1516588250030903	0.4671968106223898	0.001051233720166462	0.001197983616593716	0.001028908300701567	0.001095291156540718	0.001134573323827416	0.001045215514681824	0.001017914122397486	0.06138011693368928	0.001028562124618805	0.001142303678075332	0.001028647169166539	0.00102778410908328	0.001080211350001632	0.1514127869047723	0.001066385634379268	0.001096830250499612	0.001143229830667363	0.001005007735494914	0.2593174998040699	0.2048468462144087	0.09428849875293861	0.001015131697832688	0.137913063388853	0.1213707231056731	0.1124670924194143	0.111552884271007	0.1508678944342758	0.001046914680090493	0.001045364332378431	0.1100128473456752	0.1116753874636469	0.07478241640316513	0.02564876598579772	0.001054269703261517	0.01308122092685692	0.001083725793398872	0.001079682112332364	0.0016277660794395	0.001910870710050339	0.001003899903270621	0.001015094471684636	0.001472381724078864	0.08076843822811998	0.116403603608222	0.1067078745444791	0.07341897898882961	0.05143350920230733	0.05878673644957047	0.01620763071405365	0.1132446045542799	0.002309847050096792	0.04913212455922718	0.05399112323155309	0.001119269973016779	0.00107738369856297	0.04591317198101622	0.08816592043171918	0.001244645086461212	0.001083247906186942	0.00100382241740938	0.1537500879458335	0.1073053519241233	0.001034242036626227	0.0557262499802637	0.001016495388414119	0.001005773363746716	0.001011341699629461	0.009313228194991021	-0.005128177734447895	-0.01594275884968021	0.009447052579340051	-0.03278902007008616	-0.06056436374059112	-0.0199891835583614	-0.01048640828921465	-7.639586932077806	-2.936645786627163	-0.02651498239768834	0.03352072420461549	-0.07153564708291058	-0.0290794512403079	0.02919837448289002	-1.693420528130708	-1.527533149400503	-0.3720332947556275	-0.007917040308787574	-0.01757378456094847	0.07823386958312295	0.04249134212821747	0.1270626429715721	0.03867226164005688	-0.6130648981983362	-0.6121713542211885	1.582800677066319	-0.01670109993344995	0.04306728164351476	-0.001811488870476558	-0.03852986141831703	-0.006504534550812994	0.1390684403322765	0.06663439177942941	-1.095297176528567	-0.123048379311748	0.03187160141852619	0.01624975959991901	-0.005889815530783584	0.01806739157122326	0.9675262849870974	0.03788630987339695	-0.04051808084458047	-0.06769811964464828	0.06030053553504109	2.783685168328117	-1.489227167442055	0.4691656669011487	-0.1125067173284123	-0.5214543852070802	-0.3620535030341347	-0.2928043624254278	-0.9793242007409861	-1.300274966665452	-0.0281518811536509	0.01954217153084429	0.5916727392857659	0.6085043496581778	-0.8048099807463617	-0.5098604477559064	0.003867117537861648	-0.7591072544453442	-0.6011784008935349	-0.1810258312229464	-0.1457451942856897	-0.007722922658579378	0.02719815020362077	0.1036525340096643	0.1781309150101388	0.3975453857826807	-1.606691953587875	-1.322430698403659	1.400479532667652	0.1917558139837773	-1.256852021410191	-0.7611280110498352	0.4999318318638749	0.1176193767684556	-0.1729106237772021	-0.3951355725990328	0.07046516593283227	0.0150737853176341	-0.6802282565166242	0.1161713967345837	0.0006457371256371389	0.004226841702824453	0.05121732462636971	-1.292733329053667	-0.2633948854609049	-0.01815192880310927	2.0864530050671	0.1626484337057833	0.09608837359661236	0.08756037697218054	2.735251727330538e-13	-4.191195807633459e-14
0.15	0.008135612030600113	-0.0622683811109343	0.06890376725611128	0.4138534299639296	0.9226742859102226	0.004610769262335298	-0.007276374190865311	-0.1112530121893211	-0.02567086736187113	0.2868108437373861	0.08071899335046417	-0.1237471836551063	0.003945960266399072	0.08582457032520398	-0.09646971901233857	0.9942068357141415	0.2565429649526544	-0.9942068357141315	-0.2565429649525975	-0.3399394965327208	-0.06256868926839737	0.02122092521197882	-0.03989798920244079	-0.1228902582541328	-0.04905723960725017	-0.2329785269984664	0.03591342579618839	0.5294730750709161	0.7826435626713889	0.1408665977483256	-0.0003213444249735817	0.4352525640365256	0.01127783601492724	0.08605386785976302	-0.1624331382022476	0.2616059198199122	1.409258080544735	0.2248860776058925	0.0340923387744315	3.522156818837433	0.1664962313888363	1.643596700561744	-1.976750512095641	0.272237396371549	-0.51428217996501	-0.008649246317078568	0.2468868155694635	-0.5097037502329328	4.177572215147513	-0.3628122235872838	-4.177572215147517	0.3628122235872163	1.122902057560065	-0.2581706309527438	-0.08036773485889241	-1.288325375691031	0.4158379610440807	-0.003805488872197603	1.707505955622064	1.361953237033619	0.6104707146876343	-1.84568589080284	1.130051305789046	0.1764236534751426	-5.154690830267086	-0.1789688317709729	0.001053512491041307	0.01166455242976347	0.001030305075839801	0.01230207913034781	0.001463483298727103	0.004087839763087029	0.0012662057441513	0.006808278170445397	0.001056650032587844	0.03900452448454341	0.1571033709750193	0.1619991299275968	0.2472008188283844	0.2394027167843531	0.03479250374355788	0.03595544136789527	0.001427939295539134	0.03271440348042833	0.00142369294922562	0.1415654706638383	0.01981361574837821	0.04243259472329237	0.001346382725438277	0.05339819845342025	0.00100964060810946	0.02898651160910917	0.001005152383869615	0.00717129170514034	0.02300405474764715	0.02448876324745944	0.153069825321203	0.1546317401600293	0.4203096219083242	0.4094696156358031	0.00107697436171459	0.01880911488424351	0.003663255408047676	0.01484002957431839	0.001030507795206242	0.01078381080629291	0.00118229889988412	0.004341101269362741	0.001180919803060483	0.007740122884775185	0.001168473877066676	0.0352259706295859	0.001103801222436668	0.02738014545479777	0.07402644559663443	0.06947733461815202	0.001292578198751562	0.0119892927325206	0.001153458908689128	0.01544684905661747	0.001028349782236657	0.01532616620320413	0.001111562678706883	0.00299924168220693	0.001085113780688349	0.01857268793617112	0.1400705392054959	0.1731472081267564	0.001066905223338879	0.03279662034640788	0.00172032421567917	0.003094753155690883	0.001615152817586078	0.009173150698282583	0.001004835406054554	0.01487701103510435	0.2223736459735211	0.200576585583072	0.2297286718229153	0.1770976301098346	0.08680151207978433	0.07570526099882911	0.001037761922861532	0.0332159608575084	0.1399570861532152	0.1246893696231118	0.1225336694859689	0.0924875322047732	0.1133351011871295	0.08162958925271357	0.1193471534657428	0.1140019982473089	0.1650227822242629	0.1361203648728171	0.001050152290425985	0.006002708975710557	0.001045825619859813	0.001202371281460036	0.1032188322834834	0.06909530626037516	0.09528068372451103	0.1115951898243297	0.08471558236331962	0.1037188938410502	0.02889530250687696	0.03356312038524052	0.001054214567219293	0.04118759278930081	0.01408998392396117	0.1985476397039251	0.01107439400695757	0.02971537813530624	0.00567564189057428	0.04715013031596826	0.006176165534455531	0.006153532801026004	0.01075133205142394	0.0002882382821401734	0.001003769376901493	0.006750046079054647	0.001013732891627524	0.0135032277704832	0.001394779286916528	0.01550611892401706	0.07621299134767454	0.06949661093027609	0.1364325350023753	0.1233535564008473	0.1174376275447679	0.1541472049248696	0.06113380567862109	0.07641517848866965	0.04843352629300168	0.05242376855124871	0.04983144791871337	0.09193643508357026	0.01751576418252066	0.04733568282413043	0.08719186654337903	0.1032630446729288	0.002546528868713516	0.00787712365497616	0.05249389148849912	0.02260782292865319	0.05655628890356318	0.06910668929569677	0.003590359282522401	0.01199912899693354	0.001079947242677868	0.0192868750843478	0.05858584454747355	0.1190543029698781	0.08664090351006366	0.09959652198911942	0.002769267381231551	4.494479128615193e-05	0.001110186490688139	0.003348177298731088	0.003853211524347694	0.0086418462924825	0.1711804613698404	0.1618612253037146	0.1011804610515579	0.09025454539422462	0.004878445408017421	0.007295720076600573	0.04374389030727208	0.08685366686637266	0.001017412592678072	0.02783254891662294	0.001006120294456893	0.01862899669394749	0.001012092360109242	0.01736332776983514	0.00996210197319812	-0.004750521092898974	-0.01588071875327403	0.009380432862463378	-0.03264443738980189	-0.05975522730561585	-0.0198873576939493	-0.01081609820068142	0.001029039419360519	0.001016759551355529	0.001009570097639561	0.001024655423636735	0.001057009290027983	0.1295346781595526	0.2125617938108102	0.02550087892917741	0.002142373964932349	0.001395888253212931	0.01798959764003488	0.001444774257037525	0.001010682230373995	0.001005595136786023	0.01002208974587485	0.1376665927789868	0.4737921565747595	0.001051166979881729	0.01060315758983937	0.001034367581528138	0.001093428460329188	0.001131993927219485	0.001052776593787518	0.001021383927373597	0.05507648821955821	0.001026853964085606	0.001133411432223743	0.001030779367840829	0.001028595729536839	0.001124683227896604	0.1541342257767172	0.001071172739894167	0.001090900684535884	0.001136693716985842	0.001005725650484193	0.2845267596822311	0.1904704879333797	0.09072946894656002	0.001014810097372382	0.1286873394583083	0.1130877575683198	0.1054530117925515	0.1092477959987798	0.1460061310286278	0.001057728872252059	0.001062285194355582	0.1168796599970217	0.1052760980636021	0.08200289009735592	0.02001843183488304	0.001069212893748396	0.01106231533945807	0.001433059386267389	0.001090541827102278	0.003130741954485451	0.002125393520029051	0.001004385694942712	0.001014761324428443	0.001264546633707446	0.0858807505839128	0.1063676268442717	0.096554588164593	0.07532276652953357	0.05319657126708036	0.02997259476644344	0.008682325179708419	0.09109051235967382	0.004509375187725081	0.04805301719612247	0.05152246946500087	0.01049522906673923	0.001115331213156742	0.03229424096370794	0.08682060185296391	0.001387614167006205	0.001131776334263309	0.001003897622802446	0.1328980292546149	0.09957640290426692	0.001040160592603896	0.07248811360113983	0.001017272823968474	0.001006028597587672	0.001011767807102608	0.01209839858503262	-0.006997184938258434	-0.01599661488594364	0.01063686894372499	-0.03130115383129635	-0.05874987896892009	-0.02051821171691166	-0.01004999788469612	-7.441462015711283	-3.114462895698379	0.05773633761253534	0.05290083223386276	-0.003536895287993962	-0.04046126049476505	0.01971205103032764	-1.397132255180405	-1.297869622805601	-0.4573030550098546	0.04421703640790851	-0.02370746454904593	-0.0419008439805448	0.03638750438378155	0.1347895505180726	0.03937543409488339	-0.6414976564842425	-0.8297739763395227	1.157940090076948	0.004962790991514361	0.4794953846257961	-0.02188012530507121	-0.007069366204828017	0.01340415677690819	-0.009792842648141523	0.01802981617640322	-0.8843661541642043	-0.1259414478254527	0.01729471047852871	0.019759007525681	-0.05986741111778631	-0.007174721026746776	0.6808482251155459	0.04306361938976987	-0.03649955270158489	-0.03876462240924688	0.05911864428638017	2.623807122852372	-1.261463490557362	0.3520999506495647	-0.1288116409764919	-0.6749447485693619	-0.4966470159380083	-0.4018010083106975	-0.7238634445101602	-1.038476349885647	-0.0008890931019487916	0.02057983060866356	0.6214819088299046	-0.07121191740546146	-0.737658610084803	-0.5067507433014788	-0.005957359869296039	-0.7108900162572943	-0.3223896806415536	-0.1400886455889816	-0.08390718587782971	0.01017163708744035	0.03636638296229999	0.08752778713727116	-0.003908674058730376	0.4196248727918931	-1.373518006679266	-1.26540038026129	0.8486369191173684	0.1299318884733945	-1.171698915526847	-0.622782478001761	-1.165239450743357	0.193099613932201	-0.1613544100052647	-0.3361772883670403	0.5480829054444161	-0.005205642530377475	-0.6121651377644431	0.0376844837152317	0.004668500444298452	0.0089945875631007	-0.1847934844097	-1.472957628766528	0.03240667612459773	-0.0257604641575049	1.859663187604161	0.1432765396954539	0.0838208193558268	0.07520110119907933	3.440805955625062e-13	-4.439642373863511e-14
0.16	0.00867064537778652	-0.06349974568468263	0.07182416397110568	0.4278183982048924	0.9249018055782088	0.004903464219109345	0.02816630095601061	-0.1087136802090721	-0.009944743840982246	0.266782180233104	0.08302647497413888	-0.1289327114665078	0.003959193494144099	0.08772905458575719	-0.101750955471322	1.032809789710695	0.251480921040627	-1.032809789710698	-0.2514809210406225	-0.3284586091368465	-0.06513853024480992	0.02040817919147316	-0.05293669731091136	-0.1187343533084902	-0.0491181867101633	-0.212021261583932	0.04892437064450188	0.5362669116458152	0.764481928581911	0.1448126008129514	0.001424174492360169	0.3861368314346245	0.009403379839646063	0.02058851327416524	-0.08579636581366225	0.3136312145538887	1.384356388316189	0.2200789223736863	0.02527262081224901	3.561483288161206	0.3337094895227565	1.488603876442322	-2.025890507341579	0.1943504276829079	-0.5171710879140142	0.01203766890014318	0.1367792215903792	-0.538282196358321	3.545339810472146	-0.6444692782764421	-3.545339810472146	0.6444692782764379	1.173742061842364	-0.2559907239633528	-0.08150527186354858	-1.321402704118556	0.4149404841914073	-0.008353482508337578	2.541927200289214	1.238996464393596	0.7418741609260466	-1.781691431082938	-0.199332920635305	0.172504975622731	-4.640005979322429	-0.1943623227102666	0.001041979602722991	0.01199855884005249	0.001024028159093852	0.01280776197210945	0.001245287442335865	0.003943565378902778	0.001149872038735075	0.006529460392444667	0.001057552363723289	0.03936217197137347	0.1449044472064842	0.1494382327621402	0.2327843043317454	0.2273260594497748	0.02877977174329057	0.0310312998566194	0.002039229297652028	0.03336807906218509	0.001405268429488029	0.1413279126438844	0.01807199922860307	0.0413085959349911	0.001410839441875097	0.05374361817020765	0.001010406143150812	0.03039460930838327	0.001005479313049595	0.007575655007946511	0.01454082347830313	0.01790292942900215	0.1440705936391994	0.1453713254966555	0.4380624098226923	0.4190587265622864	0.001064563895098739	0.01883535021333915	0.009569292178628248	0.02100946236855296	0.001033890626834801	0.01068707636522382	0.001139110225291993	0.004221283584391063	0.001156708718145028	0.00782666634543035	0.001115041982487167	0.0355658275237964	0.001065199124647788	0.02768284867379214	0.06430771172866966	0.06155493633459548	0.001164529042535028	0.01082317622474994	0.001141343703560339	0.01573549762226082	0.001030113784290686	0.01552591398741772	0.001071952628501418	0.002645188137655305	0.001116569184380689	0.01860662470304483	0.1461617307574746	0.1785795964911075	0.001070295294982073	0.03323210770072331	0.001416612997362317	0.002862481722014601	0.001383706348328558	0.008859464549264043	0.00100546404594282	0.01544402803830942	0.2493930529127955	0.225898769860231	0.2127736807583779	0.1652366940615694	0.08760559158181042	0.07826447030540935	0.00102665048043377	0.03199793962143512	0.1334939208073274	0.1172676390215781	0.1168705052557932	0.08692335655643907	0.108529043756925	0.07712333451906191	0.1147448140780112	0.1076174305107197	0.1567011111503633	0.1269336490966299	0.001056819764992507	0.005915888217488913	0.001058469185394842	0.001415251096315197	0.1103873978077758	0.07566467967428524	0.09791715809378988	0.1070043252130048	0.08528116713892508	0.09666451657096833	0.02331230711793265	0.02843738667706242	0.001065602306907926	0.04108634395582905	0.01211469966896097	0.1917479695180698	0.006584032137946773	0.02715511174818281	0.00348595642800984	0.04650601369273128	0.005138210845158378	0.006352870434481381	0.00670798632994042	0.0005769162196187007	0.00100420144241412	0.007088379048563635	0.001014133415619047	0.01447826377879273	0.001274091900005926	0.01600411307728889	0.08155173452876779	0.07380310988641459	0.122246955553111	0.1102304358300057	0.1066396507091989	0.1417659292964277	0.06774757302233174	0.08269506536573763	0.05099293288667966	0.05342152713319298	0.03351512684330471	0.0752244054731918	0.01132329427548469	0.04080630456140789	0.08352614230230423	0.08518451883784431	0.004098566493595816	0.01014739194309297	0.05025444151810732	0.02110549087968745	0.05372141883197071	0.06586756711140332	0.00947258455447616	0.01902361033701359	0.001107565919540333	0.01931352273619754	0.04349661542434104	0.113181944130027	0.08639744131534451	0.09966860217783269	0.002146860621415696	0.000101028303592016	0.001134144422045099	0.003459195829522248	0.00248829728868227	0.008286632960204817	0.1521240169354277	0.1461881299959564	0.09872410704363159	0.08752953526323054	0.003043133545245426	0.007136062969659184	0.06066628427742373	0.104383819892212	0.001017563278744897	0.02918562495246874	0.001006147767728941	0.01941047719713867	0.001012055885739717	0.01806870382502199	0.01235794809631548	-0.006846122281638764	-0.01597179884738116	0.01061022105697409	-0.03124332075918234	-0.05842622439492978	-0.02047748137114682	-0.01018187384928279	0.001029819964079536	0.001017571998656139	0.001008477966496328	0.001023349674860899	0.001059614595692911	0.1225126300189441	0.2013436282506326	0.01874138961846153	0.003102708286100461	0.001377733102331022	0.01467849396809353	0.001506356373223223	0.00101162932850188	0.001006003162418392	0.00107182264831599	0.1236743605548886	0.4803875025271244	0.001051100239597312	0.02000833156306881	0.001039826862364253	0.001091565764117724	0.001129414530611971	0.001060337672896652	0.001024853732355389	0.04877285950542827	0.001025145803555302	0.001124519186371184	0.001032911566508271	0.001029407349974534	0.001169155105770986	0.1568556646486623	0.001075959845411426	0.001084971118567758	0.001130157603302665	0.001006443565473455	0.3097360195603917	0.1760941296523514	0.08717043914018086	0.001014488496917346	0.1194616155277633	0.1048047920309664	0.09843893116568839	0.1069427077265528	0.1411443676229783	0.0010685430644321	0.001079206056334353	0.123746472648369	0.09887680866355619	0.08922336379154773	0.01438809768397886	0.001084156084228378	0.00904340975205885	0.001782392979121061	0.001101401541868526	0.004633717829523246	0.002339916330007967	0.001004871486605774	0.001014428177172462	0.001056711543353633	0.09099306293970659	0.09633165008031874	0.08640130178468208	0.07722655407023593	0.05495963333185406	0.001158453083284326	0.00115701964536445	0.06893642016506431	0.00670890332534958	0.04697390983301564	0.049053815698446	0.01987118816047745	0.001153278727753374	0.01867530994640404	0.08547528327420988	0.001530583247551597	0.001180304762342957	0.001003972828187142	0.1120459705633967	0.09184745388441008	0.001046079148574941	0.08924997722202367	0.001018050259527709	0.001006283831445324	0.001012193914585358	0.01488356897507376	-0.008866192142068562	-0.01605047092220688	0.0118266853081099	-0.02981328759250646	-0.05693539419724879	-0.02104723987546191	-0.009613587480177762	-7.159935822949953	-3.372221727552376	-0.01751959816694375	0.04342669527394808	-0.04327394912961662	-0.007994140199568574	0.06013578995878201	-1.11788781704668	-1.127312993689505	-0.5245157337927995	0.08455147325705026	-0.02259673843443042	-0.1870715849058703	0.03317899344438256	0.1476926955825716	0.04178095044482553	-0.6768168457311931	-1.017295427914738	0.7652426136703072	-0.004984206607380394	0.7220847114998442	0.01142963683865901	-0.02515123074415954	-0.001977127186965487	0.1250478908451017	0.05712794502389048	-0.7054491766905242	-0.1029713212077568	0.04797843922385022	0.01957500845964355	0.009637043695973844	0.02323786171423884	0.407921304262616	0.04319243599850414	-0.005449475981705178	-0.02680090385883243	0.05355435701950628	2.435969863625078	-1.126128500175871	0.1446834459197807	-0.1087278145311549	-0.8055946236951348	-0.6131776307051177	-0.4971803952609454	-0.5699795856739476	-0.8033046197900452	-0.02504480911178454	0.02207186095191759	0.7006131130495841	-0.8661675689370522	-0.6737587648319726	-0.5213469905332339	-0.01399452097287487	-0.6463182694607073	-0.2188761240619754	0.03334867711624376	0.1529434905609214	0.05146350112278084	0.02845332997687927	0.1146946893845535	0.1613986584196855	0.4416690301758484	-1.273258517032242	-1.211351682067695	0.4294496864484958	0.06992220092364999	-2.387539245877957	-0.7228244204534161	-2.374476712855038	0.2594288822452821	-0.1369747605197091	-0.3185327773577418	0.823035906120008	0.01773922623436617	-0.5659475524217755	-0.019761649316848	0.006119589695719209	0.01309847566488537	0.220661840210288	-1.663357333643915	-0.7585320903271712	-0.0007313487727259994	1.649066227087243	0.1280254718451266	0.07265968452159824	0.06648056673031796	1.02847763460269e-13	-2.995877489479081e-14
0.17	0.008508797513770764	-0.06396878689860282	0.07496314114338576	0.4415496044332332	0.9270625609369837	0.005136115146101934	0.0639239480355988	-0.1046857510963474	0.00384864436525957	0.2464232097571993	0.08464819472801695	-0.1338959491399494	0.004219008359767484	0.08854934048050284	-0.1070346808555761	1.065054882838467	0.243838658082951	-1.065054882838464	-0.2438386580828917	-0.3164439838757284	-0.06768017488360623	0.01960230818631611	-0.06633440681831251	-0.1146057234451282	-0.04921352562517492	-0.1833919227019978	0.06069826977578235	0.5441759405014132	0.7470331046999894	0.1391687365033322	0.003069944366553145	0.3415060836261224	0.007436612283694125	-0.05074688333128734	-0.006697747855899119	0.3049954468910862	1.3622991497679	0.2117282728676836	0.0219662565600439	3.583731440435878	0.4684412827272894	1.259378709179624	-2.045021971253858	0.1306421389770343	-0.4662434994693667	0.03667573411586344	0.02685326078288482	-0.5094182733046586	2.900055640234791	-0.8769197858286201	-2.900055640234813	0.8769197858285555	1.230171464646072	-0.2523975096435547	-0.07935332371799302	-1.357352132905369	0.410380785318725	-0.0101035602582501	3.120200827409113	1.116679463133275	0.8364116108146409	-1.706496474043075	-0.8800251577238865	0.1537240621188223	-4.272871521201066	-0.1977294659171441	0.001036171109897783	0.0123524145961294	0.001021056829329505	0.01334369889830144	0.001129220178883546	0.003866312779188524	0.001087976648583403	0.006340518199439654	0.001059862679264024	0.0398578744637648	0.1353628281868975	0.1395050378086147	0.2199777644112615	0.2167757920794131	0.02295610909222993	0.02617312346212118	0.004323672257104496	0.0356807797158505	0.001387788336247401	0.1410826441856059	0.01535871727006266	0.03900549349233723	0.001440172487814212	0.05403608484355817	0.001011351732911086	0.03189670102802861	0.001005883373058086	0.007993995090630682	0.008065039341861084	0.01287835714444309	0.1315710854297383	0.1340686384552373	0.4508575138073007	0.4246799383290363	0.00105781823916931	0.01890204195539538	0.0187888455409224	0.0303938750055552	0.001039812275976778	0.01069269446952696	0.001114215583675981	0.004170507779704347	0.001142160739763745	0.007922587937147294	0.001091430784165903	0.03598344649222412	0.001046882717308596	0.0280213360060251	0.05643546803957708	0.0551344860947918	0.001095908724164005	0.009797058626303732	0.001144246496871813	0.01611879246491593	0.001033845937865671	0.01573970700853881	0.001051135262139933	0.002404469743655635	0.0011697411499673	0.01867752234975841	0.1506158866860655	0.1816082607860424	0.00107552708405541	0.03368617037965273	0.001254318932762709	0.002743499000389505	0.001260392837661823	0.008653033760345825	0.001006155479549071	0.01597095349349149	0.273988490043635	0.2491065040782781	0.1969890897163787	0.1545066334106586	0.08618829865610679	0.07881497810589327	0.001020435695556405	0.03088915683031509	0.1255701523489941	0.1088880940785196	0.1097830283113521	0.08049509829661164	0.1024248829864718	0.07188852280122172	0.1115884788768038	0.1027809433021944	0.1496902951690366	0.1194961425402317	0.001587893940375588	0.006225746418307259	0.001077814826423408	0.001649984742081333	0.1167208820573432	0.08280480805495638	0.09701393006365175	0.09760573396482274	0.08835907863619052	0.091270202223175	0.01749858011467819	0.02315646170650451	0.001079556122770483	0.04093272277918251	0.01006664971663421	0.185490711407241	0.004410451355331348	0.02567112079565409	0.002339672441694041	0.04673779812393711	0.005128545300466669	0.007399464951086399	0.004563677440411877	0.000915790214344843	0.001004715035465832	0.007431961655708819	0.00101420099957906	0.01551992817237169	0.001166453386993709	0.01657449093712337	0.08631400104993005	0.07816920905145344	0.1095625231910859	0.09851296215953256	0.09558796275755738	0.1293379517126218	0.07219438604088385	0.08586528533387762	0.05329860033576791	0.05416659902045869	0.01838787439764026	0.05860107151462009	0.006403872557370687	0.03558228253342357	0.0801350949695589	0.07030873433232918	0.00550505057128801	0.01242021762938908	0.04881274899136345	0.02001334063550492	0.05083669475000674	0.06266575018201105	0.01687460432739782	0.02772436857338614	0.001142808570140989	0.01935353076229451	0.03033973073664752	0.1079235891789911	0.08518562658325766	0.09898479562300752	0.001988805759239341	0.0001778129691142311	0.002361952825523311	0.004489300808827331	0.001762521567512757	0.008779537312508065	0.1322556747874996	0.1288856586433807	0.09814191896547222	0.08030666460178987	0.00209290952466441	0.007132363771283245	0.07409886638242714	0.1175839143927659	0.001018135958684693	0.03032810156041056	0.001006329345630676	0.02005391548661101	0.001012323574558261	0.01865057330584183	0.01527381244726427	-0.008810032468520482	-0.01598696240507501	0.01197113725946866	-0.02926280040631906	-0.05581530570812111	-0.02085284633670905	-0.009400285971695	0.00103038407802208	0.001018296426754668	0.001008231322010981	0.001023691002120435	0.001064512032260467	0.119285692956049	0.1935701109365203	0.01430667563698724	0.009784826751583967	0.001362664302563061	0.01041582723563158	0.001440609110395364	0.001012933559904391	0.001006558298484801	0.001042386756277734	0.1029009229869348	0.4783110157757604	0.00105053984428171	0.03636856063282251	0.001051177928039007	0.001085530129721622	0.001124980692117812	0.001072359689843351	0.001030324891568127	0.04456764316152424	0.001023883264877143	0.001166517709373057	0.001041807411792931	0.001029516162278307	0.001272445118781927	0.1580870773622339	0.001085214781953849	0.001085405168753676	0.001133386675897243	0.001007240112977863	0.3284330566266667	0.1643437233707549	0.08176599551736954	0.001013526908187062	0.1087613577679965	0.09503401443764241	0.08976221481181822	0.1071338055549591	0.1365748796224383	0.003048942001326725	0.001113813368350648	0.1276388030048738	0.09305736792150392	0.09536548597765773	0.00815732221118695	0.001102478858440494	0.006849828684507161	0.00238503397659855	0.001168648618407	0.005528762435181465	0.002252326019211531	0.001005569371570556	0.00101413863409694	0.001052338143674789	0.09416438917069135	0.08668403069243197	0.07465833146996226	0.07854677060402876	0.05714047397457567	0.00112536227874129	0.00110267480959751	0.08133070150071213	0.007225394829408802	0.04712014700854301	0.04577134875137043	0.0292070775432032	0.00120168857617337	0.01158322361327159	0.08188997960142391	0.002071598948119581	0.005727862963557527	0.00100382291201231	0.09278217194398335	0.1020760488777744	0.001141826505854022	0.09302400584305044	0.001019308746990591	0.00100671670130218	0.001012947572231552	0.0185018715759654	-0.01072901491656317	-0.01595131914906302	0.01344761502304906	-0.0268418903045053	-0.05230831623001162	-0.02107269647126934	-0.008448056887320272	-6.818638785317484	-3.652034929217267	0.06282944959507857	0.05985865945354162	0.01128177214780363	-0.02351334671141208	0.04694361744911386	-0.8734020890041134	-0.9849866829186174	-0.4539239616794211	0.3588054605854476	-0.02548140237835682	-0.271889661527599	0.02593772823300817	0.1534223908527175	0.04219707766011261	-0.3567415942050986	-1.249766869555679	0.3543282406417581	0.01347817053774906	1.127464709641952	-0.002748823028101114	0.007096345812175749	0.01576478195585226	-0.00297125854294911	0.02029896139662022	-0.5801637056724388	-0.09939845060345816	0.03532803545260566	0.02258663161234351	-0.03853086071060823	-0.0001742548010909305	0.2086664591146943	0.04691987276405356	-0.01415776257307122	-0.01593520345603701	0.05134584241602226	2.202344514613049	-1.022872548264377	-0.02980695969245186	-0.1076253965677825	-0.8685901395768092	-0.6710014457380479	-0.5495644084313563	-0.4037928963984033	-0.6849098825650575	0.07261274201011925	0.02461199911703947	0.7299257564465411	-0.9653322193504342	-0.3973910439266954	-0.5354706560197852	-0.01739010608240713	-0.6023647645783672	-0.08318359198994081	0.02965957942202568	0.08057535657577418	0.02308763769473772	0.03728755583833736	0.1003852968195696	0.007206110976575245	0.4321947405068342	-1.085974314470098	-1.273472000105592	0.2040770782935926	0.07618671622576935	-1.083014577608507	-0.3542697958688688	-0.7695456175336534	0.198952838633758	-0.08309166856685299	-0.3238006123792195	0.9107543502100308	-0.002755730193033363	-0.4899480462553601	-0.1131774147114249	0.009019869370275073	0.1820391207701932	-0.03699380120256576	-1.782697217804373	-0.6217962247802085	0.004572257754982737	1.015221315157018	0.1012046398637938	0.05630937644046346	0.05054499072661766	4.263395435731566e-14	-4.785299006780045e-14
0.18	0.007699931768708307	-0.0636074180590305	0.07774069744912936	0.4550726670487265	0.9291294935030567	0.005356963188340589	0.09971463601852433	-0.09941355556046634	0.01502892923003695	0.2258993731423034	0.0856522900715829	-0.1380729225098567	0.004627716770841805	0.08825762587081797	-0.1117584287935881	1.090738439018447	0.2340837958721051	-1.09073843901845	-0.2340837958721022	-0.3038354103586199	-0.07018766655473692	0.01882742482610941	-0.08006799867984234	-0.1105348316651348	-0.04930804311054068	-0.1508920400096344	0.07127588193272678	0.5529247438745472	0.7303835365262684	0.1282003933296096	0.004440156992987934	0.3009448422341723	0.005474024972526298	-0.1088150629369921	0.08028564486997328	0.2413470412412424	1.342727665746693	0.2013143636940788	0.0229120438614491	3.568091468825744	0.5825627741559554	0.9659832081472869	-2.058863735130872	0.07082554561613691	-0.3599182272120954	0.04181637764411514	-0.08562087919954847	-0.4262867070972335	2.233032420912902	-1.066989128911523	-2.233032420912902	1.066989128911519	1.292531713040506	-0.2491601304297527	-0.07530774287318655	-1.388579174944476	0.4033928675162011	-0.008189196579705352	3.316035962372318	0.9997390695326362	0.9098290644335747	-1.621840289443394	-1.264228693469998	0.1173935260851191	-3.826104696016179	-0.1935262737515262	0.001033550274083939	0.01274592183656678	0.001019934234661845	0.01392689455069667	0.001071056957910094	0.003838367681571602	0.001057204148275649	0.006184812491812373	0.00106346705161168	0.04045982249683672	0.1282700570975601	0.1318771726751342	0.2088661675721271	0.2075814017406876	0.01774156590063201	0.02181673228982807	0.008772129350955067	0.04016052433553341	0.001371513030295744	0.1408377956129517	0.01187417052919511	0.03590398754642893	0.001421979237827345	0.0542748404750752	0.001012476729255315	0.0334769919753596	0.001006363008498971	0.008425796792416328	0.004705902709239414	0.01019521788403921	0.1154571738449407	0.1202454903214603	0.4589499263902395	0.4260518613946543	0.00105416637611813	0.0190080259342102	0.03125959828478442	0.04301209443590753	0.001048449711978678	0.010783243763031	0.001098752173563369	0.004205216020855364	0.001132670675212744	0.008034028713198972	0.001085641233906096	0.03627745912400292	0.001040464562256623	0.02828341670090708	0.05013470719124517	0.04992120553316937	0.001060970781205549	0.008892282170277654	0.001166701125046185	0.0165750084534939	0.001040161044462759	0.01596570734274552	0.001040784612466507	0.002259568154481907	0.001247968725114887	0.01878082125328637	0.1537718453979726	0.182970023761148	0.001082771109296094	0.03415650061568221	0.00117334860063478	0.002663112585321032	0.001200326884315048	0.008511761489255802	0.001006899495409709	0.01646124705464799	0.2960369987052084	0.2698810108450105	0.1824662822375691	0.1447194647311059	0.0830384291123886	0.07776382963419642	0.001016848687227732	0.02995349863302223	0.116416968504647	0.09993032073685518	0.1014945808151958	0.07353277915212228	0.09517314371043371	0.06613639714797341	0.1098165053336028	0.09941207177590972	0.1435918758196944	0.1132211876238577	0.002841503979497262	0.007080068913883998	0.00110479306359936	0.001902233697575671	0.121993935049197	0.09031345867028222	0.09401120656162083	0.0886620500529625	0.09273847587777036	0.08887095690842153	0.01141802161335403	0.01771532050269107	0.001095694774091365	0.04072533399596353	0.007938895065224548	0.1797560459893686	0.003609147494125531	0.02538620939757147	0.001796819142978047	0.04743223268702811	0.005567635538249269	0.008448376442239211	0.003433972857401095	0.001174195770902234	0.00100532082018338	0.007774617452974798	0.001014089933528252	0.0166209118649869	0.001110438742094237	0.01723881924720856	0.09035735130619456	0.08245988345016533	0.0979354193489759	0.08819618759253542	0.084058010765034	0.1163119259871437	0.07523351636365755	0.08676626235397358	0.05553879710565438	0.05488715225187464	0.01022796183404865	0.05064637328692564	0.003855430845940225	0.03307511242963252	0.08359595654129695	0.06641629790155697	0.00646695154890096	0.01420278038849196	0.04809682517903834	0.01941092990311516	0.04775553266522958	0.05935215478678223	0.02510593792577359	0.03711146952232919	0.00118463361800258	0.0193980460265441	0.01978387568349995	0.1032984910354392	0.08294135061970281	0.09748149882218966	0.002179673902677186	0.0002770762104963685	0.005237354836697303	0.006882310256826537	0.001398374356454049	0.009248500306798267	0.112112101528458	0.1108229800211814	0.1021375814168099	0.07637852711122013	0.001663407280509728	0.007319123097959692	0.0830376946737872	0.1251736190383002	0.001019051704892952	0.03122441355235663	0.001006636632193844	0.02054229278735523	0.001012834366104441	0.01909263686551909	0.01865796896484171	-0.01070655104714395	-0.01592591574221023	0.0135053958035921	-0.02662169543003007	-0.05186028083436119	-0.02099493905576834	-0.008362736283926848	0.001030948191964791	0.001019020854852376	0.001007984677525917	0.001024032329378844	0.001069409468827389	0.1160587558931536	0.1857965936224078	0.009871961655491595	0.01646694521706911	0.001347595502795876	0.006153160503168126	0.001374861847567283	0.00101423779130889	0.001007113434549796	0.001012950864253655	0.08212748541899471	0.4762345290243935	0.001049979448966103	0.0527287897025632	0.001062528993732899	0.001079494495324923	0.001120546853624129	0.001084381706789654	0.001035796050787816	0.04036242681762027	0.001022620726202297	0.001208516232371473	0.001050703257078641	0.001029624974570785	0.001375735131772965	0.1593184900758064	0.001094469718497964	0.001085839218935413	0.001136615748490131	0.001008036660478019	0.3471300936929418	0.152593317089158	0.076361551894558	0.001012565319460398	0.09806110000823029	0.08526323684431944	0.08108549845794873	0.1073249033833672	0.1320053916218994	0.00502934093824538	0.001148420680370237	0.1315311333613788	0.08723792717945252	0.1015076081637677	0.001926546738400396	0.001120801632644605	0.004656247616955384	0.002987674974080728	0.001235895694944386	0.006423807040835037	0.002164735708415199	0.001006267256530677	0.001013849091025465	0.00104796474401863	0.0973357154016762	0.0770364113045546	0.06291536115519804	0.0798669871378213	0.05932131461729845	0.001092271474193527	0.001048329973835103	0.09372498283636396	0.007741886333478248	0.04726638418406928	0.04248888180429184	0.03854296692594467	0.00125009842459573	0.004491137280144596	0.0783046759286376	0.00261261464868857	0.01027542116477476	0.001003672995823851	0.07351837332456961	0.11230464387114	0.001237573863129399	0.0967980344640854	0.001020567234459059	0.001007149571176088	0.001013701229887263	0.02212017417685679	-0.01259183769105786	-0.01585216737591906	0.01506854473798795	-0.02387049301650407	-0.04768123826277475	-0.02109815306707693	-0.007282526294462644	-6.440062724542564	-3.872607977587471	-0.009589301259564118	0.05287844048722044	-0.03341244866081696	-0.001346843147131875	0.08138489787893449	-0.6568218530387057	-0.8561375873621995	-0.4241586895497349	0.5179602663934352	-0.02251276133341217	-0.3467522855514256	0.02243678508462377	0.1633325410991586	0.04447327425521344	-0.2085302409584129	-1.521387646423729	-0.08461512651011881	0.002874240716594465	1.368846070130872	0.02841587462466007	-0.008054421566648127	0.001126709693851673	0.1003266233902576	0.04184661752599975	-0.4640152410467521	-0.0787030927202237	0.06256266833380056	0.02201647169655786	0.02880040419431976	0.02971812256708489	0.07454104029939662	0.04644594743336657	0.002269785258915219	-0.01376920032270205	0.04622797821882646	1.949324373365939	-0.937550105900845	-0.1756478085136411	-0.07410289572038135	-0.9212403034120761	-0.7199898076371832	-0.6006431823383056	-0.2764564491672834	-0.5707942917724802	0.08384805000405342	0.02557492296651048	0.7743175599555044	-0.7751861016723459	-0.07474495822414977	-0.5533902377063634	-0.02474804267126593	-0.5417997308341849	0.02093978683793023	0.1258787034883999	0.1534068854638045	0.03536981348449341	0.02826796799343773	0.1265585491977938	0.180188748654115	0.4265840769268867	-0.9931186963390373	-1.330961310287169	-0.0243989031490814	0.06501846978037354	-0.6538120995597081	-0.1794540356044625	-0.1778070978977967	0.1613762968484748	-0.03902685818707245	-0.3408884705110225	0.9603044486436482	0.01864068164519988	-0.4392961909245033	-0.1836596985326992	0.01061530490081481	0.2856793694490835	0.2158735685780898	-1.815398787567919	-0.09958545615251924	0.03736035624466574	0.5269882561248044	0.07879254866689693	0.04164748678207189	0.03851938251319307	7.018694428431781e-14	-8.1423260521709e-14
0.19	0.006422126987231175	-0.06237404656409969	0.07964135727187516	0.4684116498928912	0.9310845097103648	0.005604206633220086	0.1351083601819704	-0.09314078941425466	0.02301007727459395	0.2052074821861813	0.08610236968892739	-0.1409177073955781	0.004942294466628379	0.08687967727639535	-0.1154061030167627	1.109680541240346	0.2226269668411999	-1.109680541240354	-0.2226269668411545	-0.290582902620698	-0.07267860672692514	0.01809452874648484	-0.09405741497412803	-0.106530952437349	-0.04935999995534194	-0.1176898873669652	0.08070532496766093	0.5623618720586543	0.7145857074190759	0.1143963249680912	0.005321946482954116	0.2641758936470955	0.003600730764210312	-0.146349071724411	0.1657031634714735	0.1337982055660505	1.325371992044109	0.1891385889172766	0.02679000343896902	3.507470303144629	0.6685867330903854	0.6302429049605008	-2.076106129963508	0.01984133970789502	-0.2005441245885178	0.02070701257364443	-0.1880904626076561	-0.2982018887652308	1.556198462399316	-1.216566971329063	-1.556198462399355	1.216566971328997	1.356981162119575	-0.2498923879009971	-0.07170732570168008	-1.405188072104855	0.3982255588551847	-0.001061169518595644	3.304875296729001	0.8887608504861456	0.9784673056145405	-1.544867249330496	-1.454726205505126	0.05307517575912677	-3.518144967366468	-0.1806107155064853	0.001032350909238279	0.01316276556748291	0.001019677212506562	0.01455054476071	0.001040203120123274	0.003829426198445214	0.001040769913760884	0.006063861281820539	0.001068550795689093	0.04115611106258719	0.1229651420264736	0.1261724255034705	0.1992489315186459	0.1996086840163229	0.01328674073050785	0.01808135872507825	0.01359740851659961	0.04510001463546032	0.001356179017219032	0.1406067189534263	0.008476718468445957	0.03262167733954257	0.001386798258157418	0.05449200478538447	0.001013825522657128	0.03512928244516126	0.00100693689258008	0.008872529824400744	0.002905465714578578	0.00866554273711471	0.09572879186628051	0.1037590174828895	0.4632395831762779	0.4241211749949415	0.001051814745898652	0.01914152277215179	0.04562044367320097	0.05753315886536555	0.001062166443757579	0.01095220292759629	0.001087550266773354	0.004312455660637128	0.001125532982128374	0.008154482724685136	0.001088662053371505	0.03656598063933202	0.001039725935759674	0.02852112946263395	0.04493372429054796	0.04558610598255254	0.001041649064416912	0.008142954122369478	0.001191293310794319	0.01709554400893104	0.001048171082641511	0.01619782546255613	0.001034802179459189	0.00221581150197894	0.001451259995359936	0.01900884764913715	0.1564791085784213	0.1834573739361881	0.001089135398120116	0.03463884498733485	0.001128049419096997	0.002609686872802081	0.001165037477561599	0.008396616084158429	0.001007699178431696	0.01691171506129275	0.3159026031186937	0.2882434858927418	0.1692242518687141	0.1357735527601101	0.07907417826988979	0.07555992197792334	0.001014451954944161	0.02925383995888961	0.1065989241086493	0.09070813510184403	0.09255394917198057	0.06631438602013141	0.08727127413259371	0.06010671393344308	0.1086638403606568	0.09706273548684305	0.1381251370181458	0.1080535831908672	0.006060080111167563	0.009380219873789902	0.002508566337345715	0.002951382205955493	0.1261095256761653	0.09802477279507008	0.09131231148976346	0.08226775075471676	0.09854120256684613	0.08953791524796553	0.006727525998895485	0.01354144208106768	0.001144528552853845	0.04048487298950336	0.00605495875420465	0.1745493346719354	0.00379080842001683	0.02602729487954099	0.001540492634524721	0.04845081307269228	0.005746076126833597	0.009354403218882819	0.00276920374857756	0.001428966592156519	0.001006005360765223	0.008109104764453024	0.001013870317874123	0.01778028417693896	0.001078774254961812	0.01800583277329447	0.09340210580304126	0.08648902261511224	0.08744169461104682	0.07905073658051406	0.07175381874357444	0.1026923851470071	0.07674592864153959	0.08546489508476644	0.0574233295954331	0.0554246486717805	0.005817170043321704	0.04622079665175705	0.002485238158894894	0.03171957348801513	0.08272128618762754	0.06356828604324767	0.006210692653972997	0.01474346987414054	0.0478383170125776	0.01921885957779695	0.04459502239223401	0.05602773727044288	0.03204261079319865	0.04473026343823379	0.001479929285348671	0.01968739322087258	0.01207581637734554	0.09913030630969326	0.07993229654074466	0.09535646982313638	0.002768320948302934	0.0004109315199091461	0.009621236791898254	0.01060584940864434	0.001205108035011104	0.01008866462664064	0.09266158044487097	0.09291621845228251	0.1063304561851655	0.07617334155913674	0.002606961464606912	0.008547243107723606	0.08692344319256666	0.1273277284822753	0.001020221964304922	0.03185457076635225	0.001007030016324072	0.02086713454350395	0.001013520049422089	0.01938741306155819	0.02157350941571714	-0.0125489269362017	-0.01580613546043384	0.01512264851859223	-0.02329751278929086	-0.04752499771592329	-0.02096714831965484	-0.008023370096577357	0.001031233282788193	0.001019738731596912	0.001008174796668568	0.001023352740785323	0.001077593351092103	0.1142892549295722	0.1800625503737166	0.007154618610522945	0.02078603078444225	0.001333942399807292	0.003691461135867731	0.001329206730244277	0.00101606807439588	0.001007890069404965	0.001009709628577309	0.05536123925015389	0.4698774530100689	0.001048848830689519	0.07097567154600819	0.001088217227643221	0.001072838071043115	0.001116032478298952	0.001098089051446446	0.00104163174029376	0.03712491478722688	0.00102062138696108	0.001223997821788951	0.001061419711992746	0.001027687734655161	0.001906258193326837	0.1619657549616624	0.001096852744449371	0.001076686588460585	0.001121241996135553	0.001008949995374084	0.3617598610278002	0.1431448064604941	0.07158021244238087	0.001011443447897956	0.08769455401720368	0.07573653116315103	0.072479859070577	0.1067558493564194	0.1278211094073656	0.01320204587561789	0.006365292380742626	0.1327229015279243	0.08793373125654841	0.1109201416457437	0.001497402767614394	0.001258465174805219	0.003537713767506535	0.004823200780469774	0.001304495595563657	0.00552036681902628	0.001993383355595311	0.001007098909646129	0.001013466340230561	0.001043987511920031	0.09775924348707718	0.06957775077636334	0.04909046497487753	0.07774779157764439	0.06015321031395969	0.0011087810898872	0.001046233261887717	0.07096214611980127	0.004409435666754211	0.04774540159965916	0.03930704271482264	0.04117770637861719	0.002242460484080664	0.002844166835418474	0.07386471754400852	0.004037487847267219	0.01769886844730363	0.001003804087522292	0.05818372093781792	0.112165299741849	0.005586351042691748	0.08807813098947813	0.001022178249174575	0.001007684633066556	0.001014684122695054	0.02405171805768096	-0.01435697422137377	-0.01564952964626894	0.01678318425807532	-0.01951494596678015	-0.04306472216000416	-0.02083455378560374	-0.008276678950919499	-6.044251000689392	-4.018504581840819	0.06800803817189682	0.06800654163144301	0.01589431562755933	-0.017186201920279	0.06527619819344678	-0.4921976553596843	-0.7418955268102201	-0.3314837878143689	0.4748286274991505	-0.02297519602026857	-0.3070695708742482	0.02147298222184343	0.1676752810204149	0.04510965824061476	-0.1085799171214732	-1.779055999206944	-0.2978261491044484	0.01924842076497996	1.527870857834724	0.01291059832134802	0.02226388939675055	0.01773794805650344	-0.01148280264324128	0.01199496148774081	-0.4034718209723759	-0.06868782462034338	0.04742337117190726	0.02385728847956394	-0.01842061312808275	0.02344919506115879	0.03060028149577637	0.04921986761185194	-0.009119674470414448	-0.0099856584261449	0.0437625270156795	1.722383439775077	-0.8534263422276398	-0.2570978126423319	-0.06077007788746448	-0.9198889023379506	-0.7211780728533614	-0.6041257080762066	-0.2024766084578297	-0.4723089216264691	0.3479752795298	0.1776952610161576	0.7636058066423431	-0.5019840083058532	0.1950130517948944	-0.3033196908187497	-0.02367988919088579	-0.4967773001834456	0.1035642439980841	0.09033495517700936	0.04292917824380112	0.01997357801350336	0.03597552153313893	0.1121919656436128	0.02672584203905146	0.3772254113772556	-0.8460075051501189	-1.388136666551606	-0.2292467705798416	0.04035591007444114	-0.2843251515791574	-0.0970176088807292	-0.4229099011129687	-0.04290785528126689	0.000354764837903357	-0.3270728557785656	0.5941637565093111	0.0426133355521151	-0.3981899761482357	-0.2415339164269541	0.01614007096465402	0.4507127175063096	0.01619371399427366	-1.755642122081721	0.02992066675273686	0.2019416078704484	-0.0716285286456986	0.04816039995505064	0.02371105148832107	0.02115750119794363	8.951726425121837e-14	-9.084512345225011e-14
0.2	0.004780886769527116	-0.060307064601798	0.08031692720609185	0.4815861686689236	0.9329012595030335	0.005897830422165395	0.16980038086724	-0.08610989533866456	0.02763371741314965	0.1844454170681844	0.08606213610324745	-0.1419139124948131	0.005034014040079472	0.08453338416096629	-0.1176215415932629	1.1218786170451	0.2099086505638016	-1.121878617045101	-0.2099086505638018	-0.2767155605647021	-0.07520280399072835	0.01738456125907117	-0.1080894398857322	-0.1025534688715013	-0.04930644644359348	-0.0851849194638386	0.08910332520321142	0.5725115046513882	0.699343357193006	0.09994304468588028	0.005383876585405568	0.2307727439675247	0.001872247710478832	-0.1815021501842837	0.2470077383324122	-0.003670936470160337	1.309834852120242	0.1736610806018833	0.03218811267459819	3.427750773186475	0.7341883600394665	0.294481626948755	-2.072898567496335	-0.02723709499192319	0.009797730079412153	-0.002755247174873787	-0.2792897833223594	-0.1398395777427423	0.8842271374826933	-1.31928657821187	-0.8842271374826935	1.319286578211866	1.415498576655338	-0.2558115487524475	-0.07072202443073103	-1.397100898408299	0.3981137351274831	0.01291287472983709	3.17659901445942	0.793450509661064	1.052329946159214	-1.510744513219377	-1.394071077625834	-0.04657835140258679	-3.152944914518702	-0.1645640428325277	0.001031894103347237	0.01360708241493061	0.001019907870341445	0.01521012418538618	0.001024876484051196	0.00384165726644624	0.001032215980771	0.005954232391829952	0.001075185133839503	0.04191341411708196	0.1190791400876065	0.1218718180866295	0.1909965855168783	0.1926736998184997	0.009647695955452345	0.01501570124413052	0.01813358888830763	0.04975491356308679	0.001341684866565538	0.140392839183317	0.005520472389412442	0.02981539982804157	0.001346378783389693	0.0547138382244623	0.001015415173538611	0.03684149215867184	0.001007612201796403	0.009332716479076884	0.001995669431529836	0.007800116968445899	0.07234150449240843	0.08460138877820537	0.4642245025196347	0.4201692584994772	0.001050073863197947	0.01930146022711247	0.06140263139119963	0.07341959243398444	0.001081870750007793	0.01119214852914331	0.001078621660500143	0.004505724606410656	0.001119707210035588	0.008284264783522054	0.001097027874987394	0.03667059342350579	0.001042275885026241	0.02864929646359663	0.0405981377586687	0.04184242607587071	0.001030991673035497	0.007568019522711464	0.001211328510533494	0.01764105444466414	0.001057534757201059	0.01643185584262311	0.001030843182080388	0.002273778318811291	0.001817951572500492	0.01940104601841581	0.1591539797130563	0.1837354551267562	0.001093508316856195	0.0351248367823329	0.001100824957847941	0.002557424161202208	0.001139705720568503	0.008297532765910018	0.001008555714349812	0.01733443567313038	0.3337201119431553	0.3043129357123462	0.1572600546649173	0.1276150568079686	0.07472699759186847	0.07278259158333598	0.001012692951920464	0.02883927230006695	0.09641124342624853	0.08159870111513279	0.08324132092182349	0.05915943261313712	0.07896895005551373	0.05407723803625708	0.1077538635736513	0.09518122361102012	0.1331384352483619	0.1035833626553751	0.01169645509430261	0.01347543725651035	0.005802828476514167	0.005324948564431075	0.1290103531598605	0.1054987856357813	0.09006167364544299	0.07865616488025211	0.1058189313977839	0.09250874645755074	0.004111061912831736	0.01121024179718074	0.001237777603088953	0.04024502159720291	0.004544154099177431	0.1698758046353787	0.004794307986436955	0.0273832329664049	0.001446437504256426	0.04948888342113792	0.005387966181376339	0.009609574174695884	0.002349710417898162	0.001661451876079483	0.001006763493402592	0.008441048428194309	0.001013569094947661	0.01900227222681205	0.001060956758815512	0.01884357379889177	0.09531387208846136	0.08996402478412514	0.07810522049756144	0.0710753175077441	0.05852666234322264	0.0886453964821009	0.07666166349241994	0.08231388254471517	0.05882665919374035	0.05565177237106854	0.003570412668147084	0.04389943177478926	0.001794514257238386	0.03102748312884761	0.07223457033038044	0.0573358073323436	0.004427582529064227	0.01355123417171594	0.04791863839208609	0.01941286463396887	0.04140758381882547	0.0527491412109827	0.03687488766878336	0.04960893309166588	0.002123163105283	0.02031800438188416	0.007244015078669975	0.09525770707363646	0.07628236184314159	0.09264706419054783	0.003772666243019717	0.0005995639093690612	0.01545403312902886	0.01573024973911629	0.001108492160077	0.01085306295855947	0.07444160463378088	0.07591636566213841	0.1086830938987346	0.07640438686658162	0.005241527846783007	0.01123151449867773	0.08533470789449306	0.124231805239139	0.001021612702547519	0.03220605166810443	0.001007494274300926	0.02102431755797117	0.001014354408617671	0.01953021977962958	0.02383305215322522	-0.01433980991943093	-0.01563111688007474	0.01680482577031689	-0.01928575387589445	-0.0430022259412638	-0.02078215188663496	-0.008573016471765395	0.001031518373611104	0.001020456608339183	0.001008364915812099	0.001022673152191746	0.001085777233350539	0.1125197539659911	0.1743285071250255	0.004437275565521643	0.02510511635181651	0.001320289296819322	0.00122976176856658	0.001283551612921498	0.001017898357485506	0.001008666704259587	0.001006468392886151	0.02859499308133521	0.4635203769957451	0.001047718212412929	0.08922255338944458	0.001113905461568816	0.001066181646759899	0.001111518102974029	0.001111796396099012	0.00104746742980668	0.03388740275683408	0.001018622047723311	0.00123947941120082	0.001072136166917396	0.001025750494733336	0.002436781254886971	0.1646130198475182	0.001099235770401493	0.001067533957982185	0.001105868243779178	0.001009863330266383	0.3763896283626582	0.13369629583183	0.06679887299020298	0.001010321576337537	0.07732800802617747	0.06620982548198397	0.0638742196832064	0.1061867953294696	0.12363682719283	0.02137475081301093	0.01158216408112077	0.133914669694471	0.08862953533364433	0.1203326751277199	0.001068258796805648	0.001396128716955576	0.00241917991805813	0.006658726586861462	0.00137309549618238	0.004616926597213918	0.00182203100277549	0.00100793056276201	0.001013083589441379	0.001040010279840746	0.09818277157247773	0.06211909024817258	0.0352655687944979	0.07562859601746827	0.06098510601062074	0.001125290705579865	0.001044136549942089	0.04819930940323749	0.001076985000043317	0.04822441901524874	0.03612520362534995	0.043812445831308	0.003234822543585073	0.001197196390696851	0.06942475915937812	0.005462361045846856	0.02512231572983615	0.001003935179216084	0.04284906855106613	0.1120259556125576	0.00993512822225589	0.0793582275148836	0.001023789263895813	0.001008219694973096	0.001015667015511879	0.02598326193850485	-0.01612211075168945	-0.01544689191661868	0.01849782377816229	-0.01515939891705627	-0.03844820605723428	-0.02057095450413078	-0.009270831607375988	-5.65290069116058	-4.08396721701618	-0.004094677919465952	0.060064283392941	-0.02917793838693231	0.0009176208319815055	0.09358779541388484	-0.3759939020747745	-0.6485908820532831	-0.2902154729258257	0.4610419918635943	-0.01907338347776499	-0.2515457464665242	0.02337061084505852	0.1753163898122743	0.04716399877978959	-0.07568036525321943	-2.055618819736257	-0.4888611456079385	0.0081623640931362	1.641919897947222	0.04261316193066919	0.009151439644513284	0.002992319176670773	0.06354487703431189	0.01993746533008495	-0.3457313122529296	-0.04382440306758209	0.06755764432768681	0.02239892436003014	0.04914509761667129	0.06255252673138119	0.03268724340802661	0.04717543211456786	0.002502385381029056	-0.01055678297988335	0.0406784992641941	1.490719327745175	-0.7800669021244692	-0.2903323561721849	-0.01708469261535695	-0.8986899737504961	-0.7073018626452712	-0.600601718870163	-0.1828915664596429	-0.4313175122577948	0.4428613346789408	0.2904584930335351	0.7268573031161268	-0.2186434169169043	0.3860296157838947	-0.1848546106722429	-0.02462612020920697	-0.4351634746268331	0.1639103078203619	0.1297766960411277	0.02323572129994446	0.03091270601529228	0.02775923844039881	0.1390816967776876	0.1943342486969798	0.3157566777566671	-0.759112308506945	-1.416450875000312	-0.3943279573062243	0.002943925682884802	-0.2329697477594075	-0.04676431910896376	-0.8547004684143745	-0.1852087407468372	0.03818821808882305	-0.3317241791140338	0.412279596128764	0.08689348275219308	-0.3801790930214141	-0.3005350252545875	0.02157072090753121	0.5658516052160496	0.2007203709732921	-1.634017031815718	-0.01233928424826548	0.3285906324915018	-0.5230182812778545	0.02305728623827326	0.008115738449957303	0.008125486929009405	1.040731306928986e-13	-8.624533040148099e-14
0.21	0.002741517610418368	-0.05746461661667872	0.0795186801352116	0.4946130606079671	0.93454185107798	0.006248407624701445	0.2036864108089231	-0.07850972127895758	0.02902354002446767	0.1638950486937549	0.0855641740642077	-0.1405756037010394	0.00495736546747881	0.08134386865066759	-0.1181580046706767	1.127429063727555	0.1964215724251786	-1.127429063727568	-0.1964215724251474	-0.2623096309076802	-0.07781703423133855	0.01667313674826485	-0.121930108378841	-0.09854890034013693	-0.04908356584653491	-0.05432176195311461	0.09661184317301487	0.5834379502378528	0.6842435831011683	0.08737920375962746	0.00423261460305142	0.2006217631126735	0.0003483217151765105	-0.2275798425271392	0.3177300132835084	-0.1540194450842998	1.295770873725378	0.1537651688058926	0.03758781269606151	3.349960365735992	0.7820229608856929	-0.00713105242516411	-2.032353530922584	-0.0706157684255496	0.2584977093007113	-0.01001611625426988	-0.3535508181505706	0.03001548928826827	0.2297604765217628	-1.371350191572719	-0.2297604765217882	1.371350191572655	1.464611402252681	-0.2683190736347247	-0.07161980210503674	-1.373549423654857	0.4026903609631921	0.0327062985849472	2.992691308483799	0.7116797197320315	1.133011456041716	-1.497079832175426	-1.107123100516243	-0.1872985020840818	-2.87151971179772	-0.140057280157303	0.001032043065398878	0.01405423249832835	0.001020571586785329	0.01588362433208704	0.001016852915230038	0.003861635384151198	0.001027108756711626	0.005876015141174433	0.001082257614601668	0.04271110812552998	0.116358557966922	0.1185535770654371	0.1838577389563609	0.1865809789300511	0.007153887389613934	0.01289869147420081	0.02113436560984298	0.05306567007484714	0.001327545971984574	0.1402062103743619	0.003449848243641755	0.02785436647496971	0.001308167614932322	0.05496577024329632	0.0010173625900718	0.03860313556800905	0.001008429694412027	0.009802755783065111	0.001511348133970464	0.007263516675920729	0.04975902280618928	0.06557460407148885	0.4625181654186437	0.4152005224070327	0.001048788410041356	0.01947774231990937	0.07791551067103362	0.08993750427608585	0.002726521017490297	0.0130660960549932	0.001071283416145632	0.0047697768063643	0.0011156500331442	0.008416363495882217	0.001106279732284035	0.03666984760615392	0.001046063421241569	0.02869008318674311	0.03672079322006575	0.0384263881098604	0.001024346934705901	0.007204454713744988	0.001245377005390316	0.01822969909513788	0.001171625670506048	0.01676719603127174	0.001027712023231926	0.002444496486142653	0.002195791156012399	0.01980954114086601	0.1620184654020196	0.1841616171365209	0.001108366278694974	0.0356157982558367	0.001081542011518381	0.002523248155655533	0.001118891717278398	0.008210549544073336	0.001009439424070695	0.01773445339183383	0.3497868519744287	0.3180610694659295	0.1463421318131317	0.1201484329662923	0.07034752960461849	0.06987120347563334	0.001011335167790665	0.02875952874518885	0.08598073106709	0.0727353397056338	0.07374408212193355	0.0522032928477176	0.07040307923101255	0.04813259647480007	0.1069173514198672	0.09343255746838643	0.1285697341174425	0.09941048530788804	0.01725497916551985	0.01754118875582236	0.01041432125781155	0.008855206089754849	0.130639075692426	0.1123524999238019	0.09124166439428537	0.07797396077192609	0.1136176221584812	0.09704248065743361	0.002626538944314363	0.009869287540980973	0.001349935295855419	0.04002141145765466	0.003423680177214419	0.1657187039380821	0.005129358315098867	0.02816334448761746	0.001398594270915008	0.05045565208697039	0.004579536249179211	0.009420928797936526	0.002009025114130387	0.001902184817748805	0.001007530427038373	0.008774256315968981	0.001013331769824831	0.02030628205424246	0.001050542848222634	0.01979082141238864	0.09600538911914677	0.09268733030881708	0.07018389116612772	0.06418277398889913	0.04416736258259548	0.07427967566318934	0.07517148093051598	0.07796858030597083	0.05960915951740595	0.05544125858771474	0.002376991903253816	0.04259469298375725	0.001428402383314855	0.03076972898097503	0.06369349928713817	0.0519034576942756	0.002792111040195243	0.01235393851970935	0.04823789131675363	0.01998366344466683	0.03826147005747935	0.04955184526078735	0.0387568725078835	0.05125306891410347	0.002669698749988081	0.02085341177916872	0.004305883298531508	0.09134274446377851	0.07228118333693108	0.08952830823034921	0.00502217497502128	0.0008590355946255259	0.02085975704761826	0.02085898058425158	0.00105738450841906	0.01184152162823508	0.05844326981467985	0.06054642194373804	0.1104747727881849	0.07622911812248516	0.007585576057082321	0.01378888093400211	0.07899529333228057	0.1173093230080888	0.001023232914293621	0.03227911725494267	0.001008035755726901	0.02101552769441171	0.001015349057540081	0.01952311644111081	0.02547784557495794	-0.01560627776234858	-0.01527610527724475	0.01828269444724605	-0.01446041790408543	-0.03822359499755242	-0.01933550559158191	-0.006979543370149902	0.001032773215337575	0.001021944066296069	0.001008618731391258	0.00102104880128013	0.001092870992359321	0.1123009033333952	0.1698583691428857	0.004527080153102916	0.02391510784279359	0.001306488770448671	0.001296066930586789	0.00125549567435885	0.001020650800402015	0.001009799739191298	0.001005307288144402	0.01481812899075769	0.4542914311138861	0.001047223882466524	0.1078229385878138	0.007262487095061277	0.001061498111745361	0.001111348156029935	0.001119393117624007	0.001052153153946109	0.03064489560829665	0.00101642378163463	0.001315836883945166	0.00147509020546442	0.001023355547483684	0.002720467548407618	0.1682735816326975	0.001144647121160426	0.001056335866478819	0.001089904474083223	0.001010778562265714	0.3880481838988119	0.1254096466040831	0.06278741068782603	0.001009584123328061	0.0668714997832499	0.05683002094293144	0.05513384362575867	0.1053331993903965	0.1200738303392223	0.02496785928433613	0.01852588526609535	0.1323266658971179	0.09650419876535027	0.1285656388505264	0.00106650819601192	0.00152656167916907	0.002096649213233318	0.004485539826407946	0.001328108960796419	0.002971418706030545	0.001509836502130358	0.001008665314501873	0.001013085790514253	0.001039443389777641	0.09589730033021902	0.05782972262947233	0.01905054557221288	0.07113018315311634	0.06025099269592912	0.00112559454179454	0.001048482232169425	0.05649495195158515	0.001069144698398366	0.0489700755556997	0.0331677683856656	0.03853033691414005	0.003246666398666964	0.001186263586546058	0.06499684119146265	0.007080991551413296	0.02828135667296456	0.001004389493675364	0.03365942855595992	0.1139032667744033	0.01018615955204378	0.06290359093722787	0.001025875131498648	0.001008920426270099	0.001016991016968461	0.02671830590585299	-0.01646007921379364	-0.01478446436291542	0.01958845965944227	-0.00907589712189946	-0.03326527520609539	-0.01690050016648989	-0.003553039678752824	-5.273086689281866	-4.065634269716952	0.06923139313140257	0.07116500432397355	0.01778536876443414	-0.01199596388970028	0.0730924836262329	-0.290915923075218	-0.5733063787291439	-0.1454733552587263	0.2154178184021136	-0.01771445405535522	-0.1415902111957753	0.02723588839921141	0.1775961508419704	0.04720657063284049	-0.0377478248886122	-1.758336533685071	-0.49405538364143	0.02270286370627186	1.663271323890757	0.3181378610339608	0.03623319551522441	0.01835255003660182	-0.03786445299903806	-0.007305433513752953	-0.3358061576356705	-0.02801372817578508	0.05517420923624598	0.04257654177898799	0.002541124465473826	0.02891969602256674	0.05551471380113191	0.05010198834908203	-0.00640850175999724	-0.007517244265936089	0.03943421408979209	1.26521520679901	-0.7168552746584668	-0.2893491332351915	0.004582535667709459	-0.8750395432560124	-0.684442411116756	-0.5890714649841892	-0.1678065780180611	-0.4027374770854418	0.3708791670287064	0.4142951019784397	0.6399472357191426	0.07501429019812896	0.5103497704335371	-0.09261861916082134	-0.02001905229717065	-0.3935869057497092	-0.0006437806156245334	0.0751461952161851	-0.05248750181239964	0.02019148646824482	0.0362030016298722	0.1279932050514289	0.04657519391723685	0.2279226314053449	-0.6236495575017299	-1.455542650771615	-0.4681398421217349	-0.04438008008202043	-0.05881341570258253	-0.007037077583997677	-0.2594691091583365	-0.06279321874773057	0.07642204992645628	-0.3106063531856828	-0.04494906493652088	0.03032811558087545	-0.4018116296320149	-0.3246670489786089	0.03063921745275485	0.4685977027206627	0.04539654413763442	-1.431075632800375	-0.01791051562472172	0.190630445908782	-0.8542257771106981	-0.007442964372962766	-0.009462124128386701	-0.008826805289618971	1.373955761016038e-13	-6.598287041034021e-14
0.22	0.0002051267038119491	-0.05402750124348087	0.07727571895737277	0.5075061329043274	0.9359627215684709	0.006642796371910872	0.2368096911938847	-0.07054590594141048	0.02767881740987735	0.1438947779816921	0.0846846116231547	-0.1367312846963251	0.004884858733250115	0.07756361781012626	-0.1170718612665878	1.126551792125826	0.1826172238906375	-1.126551792125825	-0.1826172238906414	-0.2474448515695601	-0.08059487694883913	0.01595102672947069	-0.1356107608276062	-0.09450185385562145	-0.04863145939374753	-0.0253979168783261	0.1034054523066376	0.5951727794703991	0.66964437000901	0.07803206281751597	0.001565417403624969	0.1734569806246775	-0.0009256203712590986	-0.2809064996842865	0.3659412159307029	-0.2926137578672613	1.283070923583623	0.1297168636522467	0.04095042160926076	3.275200861840218	0.8069166156208163	-0.252427418224209	-1.96287903500253	-0.1035571753964886	0.5109997722621707	-0.001926879869746328	-0.3974368493252436	0.1846817185897241	-0.4013165193556735	-1.382740657397734	0.4013165193556735	1.38274065739773	1.507268512875079	-0.288534044130349	-0.07285912602803249	-1.365097689539839	0.4066093257569178	0.05875804587531907	2.788736527267945	0.6504687424332455	1.214006675375917	-1.410632313284006	-0.750731080815517	-0.3497653948030095	-2.555705241150455	-0.1145672610568843	0.001032745215485411	0.0145058442485309	0.00102164736681706	0.01656400943914011	0.001012969919856696	0.003889600778936551	0.001023743726134708	0.005805615255335402	0.001089340641004044	0.04351809333468468	0.1146658386254643	0.1159882672068981	0.1776835881499153	0.1811405105820676	0.005927670454431776	0.0118604966545821	0.02210321849349541	0.05434944008886534	0.001313575855081957	0.1400493085870867	0.002436448157179723	0.02696500986322186	0.001275030997603445	0.05526295790203507	0.001019712703556105	0.04040509235086528	0.001009405034790984	0.01028410206383846	0.001268119248721584	0.006922997839122702	0.03043516747740797	0.04926268986162134	0.4584783681802071	0.4105047646117357	0.00104789868058537	0.01966769368577343	0.09491829628180738	0.1067171959801825	0.006600945794134299	0.01727413610457466	0.001065272927597185	0.005081872420287549	0.001113537002422756	0.008549818319202096	0.001114703612187063	0.03642989611245997	0.001050300210874105	0.02859268153648882	0.03311582265758988	0.03515970538948149	0.001019926393066427	0.00702524157020245	0.00130057697983386	0.01884459709824114	0.001430102036140756	0.0172415352520985	0.001024949120373137	0.002675452576218156	0.002526383230529513	0.020174903998778	0.1651836331582556	0.1849051405078531	0.001138504528422177	0.03610857906467656	0.001066302281075897	0.002487835820152445	0.001100502729030989	0.008133640222827187	0.001010338901217614	0.01812530334728663	0.364235157058319	0.3297433955248132	0.1363313185113633	0.113206003145855	0.06610162235306039	0.06704753156130462	0.001010287698181888	0.02899985409439191	0.07537394981177076	0.06407676554785043	0.06415736378945944	0.0454602579771176	0.06164274085555223	0.04228091130523676	0.1060726809305223	0.09180579373216617	0.1243848328337834	0.09553902271685914	0.02180874564586783	0.0209048246344816	0.01612384214589806	0.01358489240311007	0.1309574383664125	0.1182189639746207	0.09528275097032207	0.0800126845831434	0.1215127165290544	0.1025083927910349	0.001877972444955179	0.009172221836650778	0.00147120316769771	0.03984617765601094	0.002698481709618401	0.1620574617022707	0.004218132912936844	0.02751524181335916	0.00135217464651593	0.05122319048718826	0.003353337614431419	0.008729370035281221	0.001682345343856454	0.002124433688424017	0.001008281260574085	0.009111521711045427	0.001013214265867938	0.0216875950545419	0.001045054313222312	0.02080427607657808	0.09542662359621562	0.09450284149682218	0.0637845373134097	0.05851726311283367	0.02857446397223012	0.05955755623069114	0.07235115839302649	0.07308293866875119	0.05970717415264699	0.0547775028150952	0.001776898773346843	0.04210645535722302	0.001247247724475615	0.03084173023483967	0.06259007966728218	0.05159243215003075	0.00196383434315817	0.01212451321472543	0.04875270364362561	0.02095031574983033	0.03518660963674986	0.04647958730235354	0.03728424425304374	0.04948001912637099	0.002949145794222631	0.02112736914857964	0.00280925161279036	0.08724151046679383	0.068065547114841	0.08612470556702534	0.006451578231723589	0.001218660284403515	0.02513546971681429	0.02527626657196038	0.001032064019865207	0.01272949746469292	0.04514544506728303	0.04747277458740595	0.1122977061263296	0.07614225553300995	0.008887171727829419	0.01519907924359278	0.06812172418441133	0.1072923374530541	0.001025086056983183	0.03207721647076591	0.001008656900970488	0.02084330681608477	0.001016508459943902	0.01936807066075676	0.02651613936043421	-0.01625374601805724	-0.01471614970716573	0.01950240792707588	-0.008796304716711065	-0.0331754307822222	-0.01640632060147023	-0.002636524383862082	0.001034028057063538	0.001023431524249403	0.001008872546971631	0.001019424450368404	0.001099964751356601	0.1120820527007995	0.1653882311607459	0.004616884740650228	0.0227250993337628	0.001292688244078476	0.001362372092609836	0.001227439735796695	0.001023403243321789	0.001010932774124791	0.00100414618341674	0.001041264900206239	0.44506248523203	0.001046729552520181	0.1264233237861785	0.01341106872856265	0.001056814576728264	0.00111117820908583	0.001126989839141772	0.001056838878092058	0.02740238845975955	0.001014225515549123	0.001392194356683788	0.001878044244034313	0.00102096060023816	0.003004153841919791	0.1719341434178771	0.001190058471919342	0.001045137774971726	0.00107394070438434	0.00101169379426177	0.399706739434966	0.1171229973763358	0.0587759483854479	0.001008846670319379	0.05641499154032321	0.0474502164038797	0.0463934675683126	0.1044796034513253	0.1165108334856157	0.02856096775568096	0.02546960645107861	0.1307386620997662	0.104378862197056	0.1367986025733325	0.0010647575952065	0.001656994641373289	0.001774118508409362	0.002312353065948984	0.001283122425411229	0.001325910814844403	0.001197642001485053	0.001009400066250429	0.001013087991592235	0.001038876499726513	0.09361182908796095	0.05354035501077015	0.00283552234985365	0.06663177028876882	0.05951687938123851	0.00112589837800526	0.001052827914397149	0.06479059449993428	0.001061304396776234	0.04971573209615081	0.03021033314597649	0.03324822799699471	0.003258510253747773	0.001175330782396905	0.06056892322354505	0.00869962205698026	0.03144039761609489	0.001004843808131461	0.02446978856085325	0.1157805779362487	0.01043719088183108	0.0464489543595925	0.001027960999107555	0.00100962115758309	0.001018315018434239	0.02745334987320128	-0.0167980476758974	-0.01412203680921199	0.0206790955407222	-0.002992395326741931	-0.02808234435495616	-0.01323004582884899	0.002164752249869806	-4.902888306501236	-3.96540047548834	-0.003202344526580168	0.0614412754363968	-0.02758048292378974	0.002481093777110196	0.09544603535278556	-0.2254076695451447	-0.5181403739595855	-0.07445248292749349	0.05564469225025805	-0.01312797917204945	-0.03721039819520232	0.03242173883098824	0.1833790644766933	0.04942539411614174	-0.03646407399802978	-1.512644720519689	-0.4342654861310444	0.01089621867918087	1.694275870345734	0.5094316665639609	0.01876012245599758	0.003263541380417062	0.01570374164771129	-0.007700209410287182	-0.3158602631209484	-0.006954069981184637	0.07280831479836604	0.05019873138220099	0.06119268174367541	0.05392608329073899	0.09615951572490591	0.04753929919194402	0.002255119338192287	-0.00854200288514307	0.03884494662454856	1.077557788810782	-0.6752280978692529	-0.2727891174903972	0.04692908824262398	-0.8577325234088227	-0.6646808836961765	-0.582010440498942	-0.1585110851165922	-0.3710345609473604	0.3024382106113301	0.5303442506639916	0.5294072556504891	0.3255421669918263	0.5724652025277323	-0.05607690084782849	-0.01495085297722489	-0.3359917823042998	-0.1217325312693894	0.08993064291386188	-0.07734695587215339	0.02721589181547967	0.02857073989626164	0.1545423313375122	0.2075756589389027	0.134197810435424	-0.5137057799674646	-1.487730597307277	-0.5023958369942041	-0.0877044721442114	-0.06966951469626828	0.0191867612422755	0.1695643503529426	0.008365328647283917	0.117358916961042	-0.3067165807314643	-0.2711575259644917	0.0346034849369464	-0.4174333705055394	-0.3575043658901665	0.04160132179353677	0.4235626337585277	0.1806238043165655	-1.174757759400397	0.005341946676911944	0.09915700735117479	-1.141918946095765	-0.03193598794670431	-0.02457046450169813	-0.02146300143140732	1.836604897634294e-13	-3.491857114997773e-14
0.23	-0.002876353721647267	-0.0502517775541736	0.07378392686710893	0.5202788995504487	0.9371245135951199	0.007053859633490075	0.2691819283375806	-0.06245082000023019	0.02423263357717605	0.1246904939328749	0.08354494041650169	-0.1304806373663431	0.004951101152725706	0.07353354034063621	-0.114597826100608	1.119491726802097	0.1688754039904992	-1.119491726802107	-0.168875403990477	-0.2321787887681796	-0.08361528279813689	0.01521382926839417	-0.1493669171853346	-0.09043319998290054	-0.04788432582311809	0.001633485822974213	0.1096899661170605	0.6077087819344867	0.6565297313379764	0.07213724023869179	-0.002744057522748789	0.1491303661798024	-0.001902538937966239	-0.3324669031748818	0.3853300438620441	-0.400058276072721	1.271747588694293	0.1024114157447627	0.04064035924757731	3.194376782795602	0.8098228019865721	-0.4246546464706476	-1.879322072446987	-0.1226903304726248	0.7301704027719852	0.01303299108352482	-0.4032574770564712	0.3038709476240326	-1.008587517598873	-1.361331649784244	1.008587517598886	1.361331649784178	1.545325922791756	-0.316347473353646	-0.07499746315237717	-1.395028308285729	0.4055889416928656	0.09165813961166051	2.621096242600941	0.6108619407129158	1.293197664045662	-1.182134639034009	-0.440036468054207	-0.5079157446386965	-2.307204953963026	-0.08060561689259567	0.001033994424178899	0.01494249077996824	0.001023280537297212	0.01723725169380627	0.001010945858298309	0.003912841969518504	0.001021226165841694	0.005751877180692169	0.001113045400026846	0.04433651221147088	0.1142158665096558	0.1141121828550715	0.1721431178429474	0.1761179558558017	0.005641563778239714	0.01161776339136692	0.02107853486967725	0.05369403387400024	0.001299343699887881	0.1399303587211768	0.001902109607099208	0.02666411256525231	0.001245649188323342	0.05561228219681372	0.001022618639326884	0.0422476709887149	0.00101058703126022	0.01078149266875062	0.00113867085253584	0.006682446971641305	0.01663655497452003	0.03718220242233763	0.4531454584453434	0.4069945190180793	0.001047266839111433	0.01986051409647447	0.1122112292736781	0.1236428209575617	0.01198745710573445	0.02309464295561202	0.001060327878714161	0.005401753521167093	0.001112561824977852	0.008677388986747718	0.001136304804648276	0.03607050007119612	0.001057199828636015	0.02839884088747457	0.03011530160440513	0.03233457615455025	0.001016717463356794	0.006994960809536174	0.001302972745643337	0.01941073854677879	0.00313166560499239	0.01914822027462541	0.001022470372866899	0.002932375286091875	0.002598842589202451	0.02028321277452904	0.1685398764555872	0.1861049977625262	0.001180228064889079	0.0365934882145007	0.001054277629431505	0.002460873554825756	0.001085356863398229	0.008063826685801401	0.001011220196050279	0.01851742803876183	0.3774742285269065	0.3398743837618395	0.1263324797710423	0.1063636413142364	0.06049771727396928	0.0638773386334741	0.001009468100846798	0.02952780496400327	0.06470706131692711	0.05559613243666617	0.05463348244523107	0.03894530797194746	0.05282398155117965	0.03653861962049348	0.1045553582089573	0.08991503922345648	0.119860717851486	0.09172457029167018	0.02484362882795822	0.02321167403534458	0.02081169346015513	0.01825361960878101	0.1298678279574888	0.1228354464420362	0.1012734214116724	0.08405733194897919	0.1301242955604497	0.1085186659923218	0.001494699813947027	0.008798029689546977	0.001512762261900787	0.03967317075928758	0.002218272191823176	0.158835939509787	0.003189714316779331	0.02650936288180893	0.001308157894383428	0.05188826318127187	0.002325528256179703	0.008204272619849746	0.001425181522719766	0.002380871547291961	0.001009008801652538	0.009451026112431062	0.001013393922641897	0.02314896989976397	0.001042587481645766	0.02190132733729999	0.0933891529950768	0.09517167346093004	0.05855021973127623	0.0538094311015352	0.01624641562695481	0.04782990821034558	0.06801517569664678	0.06786694034518095	0.05908850967435108	0.05367343587594099	0.001461527091518836	0.04206600963970124	0.001152798012234806	0.03114233484749556	0.06223863366419099	0.05239036626040473	0.001521385669753339	0.01240888145945574	0.04880005646398679	0.02214084778793243	0.03218439541198528	0.04351949064852671	0.03337825298442999	0.04556446523708468	0.002883407138982677	0.02106367576867695	0.00201123026398676	0.08284691056666658	0.0636985262062352	0.08249436166275803	0.008168890117093604	0.001735326485050626	0.02797273820976917	0.02869194036409668	0.001018773353414854	0.01378787071271855	0.03463821240970339	0.0370628534581696	0.1156870735758731	0.076537043131199	0.009406401429607145	0.01582757897261488	0.05505710576288193	0.09599497135211481	0.00102728671125622	0.03161121935221421	0.001009389375775976	0.02051264640773509	0.001017902411938398	0.01907077816423541	0.02677012687739076	-0.0163987356527656	-0.01402191694608737	0.02054818893836572	-0.004684136070761641	-0.02876376824027435	-0.01220025521849238	0.00388526885193452	0.001036366192197915	0.001026290625399149	0.001008811346154954	0.001017913543883917	0.001169671236292769	0.1148576117343066	0.1611015564461947	0.005949493799296502	0.01755425371278406	0.001277601253873835	0.001327613730255841	0.001204554137133028	0.001027537988407371	0.001012565384115768	0.001003600936064346	0.001027152077756459	0.4376569605341552	0.001046507350599173	0.1452336841814156	0.02145813819905871	0.001053798010160979	0.001111858247210404	0.001185705537457805	0.001070763164552372	0.02600184556212824	0.001012660592448271	0.001232079612550978	0.007478737716349327	0.001018985291551368	0.002395666332343381	0.1756768920107678	0.00125211650192479	0.00103890430316169	0.001065908273183479	0.001012512662371784	0.4101957233872374	0.1063123960610642	0.04874535307872222	0.001008419253549761	0.04615240221869312	0.03855358965517461	0.03787484920537429	0.1006156317999797	0.1103519838426505	0.0279886329215279	0.02643519895457136	0.1260583225158594	0.1141169042639758	0.1481311105838177	0.001120157879504586	0.001470686677404782	0.001666420389014074	0.001936080410386287	0.001244672694731639	0.001182664488694098	0.001122603319985792	0.001010075521444427	0.00101399793131622	0.001040987352134818	0.08796114004427397	0.05056421876945325	0.001971275251370459	0.05876515318645184	0.05727527977894069	0.001138163134920365	0.001055788338191659	0.05921068013491953	0.001058172964604341	0.04812116399061737	0.0273957704357132	0.02502399405354522	0.002438554696113031	0.001176924184787682	0.05600039292598603	0.0110976002752328	0.03098284113316439	0.001005022977043098	0.02017577375133464	0.124739437160288	0.009559603483235384	0.03173829251721722	0.001030944416218818	0.001010600512259917	0.001020231479683277	0.02647753599769753	-0.01622427566896847	-0.01324758829450932	0.02148924466777	-0.001925360020028867	-0.02489724480658152	-0.007170357347229814	0.01178347536938143	-4.541053372435423	-3.790321705157186	0.06713889986281327	0.0703776775916069	0.01731361567079064	-0.009539249292405856	0.07489967920270141	-0.1484071798406675	-0.4902277756779141	0.01803348837578714	-0.177354206632742	-0.01024386709397066	-0.02053050926022167	0.03742638174765214	0.1857672261894433	0.0503937769437266	-0.01638352804817762	-0.9236163312844564	-0.2811184217642519	0.02354408657873899	1.694907554804687	0.6489278948830186	0.03852631143628642	0.01747385973950709	-0.06597691029500315	-0.02761518571222408	-0.2504262217698677	0.000857887116173072	0.04587895940785011	0.3090263172784117	0.007449181677174301	-0.01945122665631968	0.1462994474201831	0.04872475105975317	-0.005449281183712822	-0.006118652005024724	0.03980589660978186	0.9593496472439892	-0.7017299799619372	-0.3773551639754485	0.06113092659890184	-0.8393659857369332	-0.6389003941203194	-0.5671991702992313	-0.2168698513470359	-0.391337908007336	0.1631731712169319	0.4097465397159261	0.3931829999687699	0.4747537255724537	0.6301304381141827	-0.02300329209151523	-0.01946050263978745	-0.3055479400799923	-0.08122615819168348	0.05171899168414885	-0.02730304246222049	0.0256089461330982	0.03656091739380541	0.1434399395331929	0.06163589115070554	-0.002026500173348431	-0.4279757916559125	-0.8921861011942112	-0.543087246698417	-0.1325681300205496	0.03847624527787769	0.03945062555108546	-0.01111045256658379	0.04667372493150235	0.1220729321925272	-0.2878161233477372	-0.4987930019657106	-0.03629772602807623	-0.4576754410533851	-0.3690548573966633	0.06273208141685564	0.2676224871761226	0.06675876082509456	-0.9068350499661707	0.08235916514011712	0.02872561624621464	-1.128651918605336	-0.06043217006187263	-0.04128265597849758	-0.03741732213874106	1.65336919716848e-13	1.804878879847667e-14
0.24	-0.006385757712441298	-0.04639836992660622	0.06938828111877135	0.5329463883394443	0.9380063473664965	0.007443166126237812	0.3005998311679838	-0.05439500531445346	0.01942881851752967	0.1062814505815822	0.08226453972372612	-0.1223070624601506	0.005102671097554664	0.06960489161935486	-0.1111195296532215	1.106422222329706	0.1554764243513704	-1.106422222329705	-0.1554764243513806	-0.2165506956058912	-0.08693783336851692	0.01444273552710743	-0.1636892215188665	-0.08642072516337934	-0.04677850717420252	0.02709505256573945	0.1157112495422576	0.6210368096834099	0.6466048928661644	0.06899527279412596	-0.008508620572255505	0.127361135422683	-0.002533516001259141	-0.3664912127516513	0.3814780035666757	-0.4733844894865446	1.262015352158501	0.07372521255049047	0.0365990678429544	3.084333999186004	0.7990623645565583	-0.5239536635912028	-1.803830895475395	-0.1317030726227171	0.8955852874964193	0.01513862481311802	-0.3771510996751278	0.3855339749160992	-1.603204349089186	-1.314172605198203	1.603204349089186	1.3141726051982	1.579674585056785	-0.3489629883466055	-0.07963838206979644	-1.478327284700807	0.3953735151168353	0.1304950615324089	2.474769335556439	0.5978226653982226	1.372411732343428	-0.7726722734400729	-0.2001600539812999	-0.6407830194168459	-2.044228503600987	-0.04537896037186167	0.001035788334686796	0.01538076722706629	0.001025526952148444	0.01791497303261306	0.001009903702271004	0.00393757098544092	0.001019212158327239	0.005688619457625777	0.001159755287469888	0.04514932570099739	0.115104732343946	0.1130481640296814	0.1670532016520043	0.1712588109808256	0.006157384435756154	0.01206371958416091	0.01804778001280128	0.05098979052768718	0.001284683755432356	0.1398527937832321	0.001616798467233331	0.0266031707207989	0.001219514026264184	0.05601115076945069	0.001026139248189501	0.04413304813607476	0.001011994441966599	0.01129879860395484	0.001073663075172169	0.006500578708423123	0.009248113709553951	0.03038709195564425	0.4471535544975839	0.4046157003934167	0.001046839902659096	0.02005609987943043	0.1297215374224263	0.1406965156698489	0.01861281219276247	0.03013785782586265	0.001056347408967417	0.005718602923581857	0.001112414496048508	0.008803760866328732	0.001176465979559032	0.03554247869764116	0.001067613048414254	0.02810943251516957	0.02785910082240944	0.0301259681960469	0.001014330913705193	0.007041598697895435	0.001224111975038311	0.01987135597596612	0.006761552291331683	0.02297982248605773	0.001020243450714591	0.003169582634676307	0.002331595856083791	0.02004214158998456	0.172032560850889	0.1878808797003833	0.001232116414159398	0.03706871849171264	0.00104514949866597	0.002422816020563631	0.001073768554838964	0.007997308232912928	0.001012070260811099	0.01892593937842335	0.3897188658016565	0.3491445842425951	0.1158648463193218	0.09900168931647503	0.05283326579401668	0.05917831436381168	0.001008844689600946	0.03027186944517834	0.05403889596890882	0.04727000809487771	0.04524652082788091	0.03267042455895548	0.04401311913517479	0.03092190242213624	0.1020443717993046	0.08752379601125876	0.1146317010851621	0.08772262487845145	0.02613930962780999	0.02425311809194942	0.02367231422199727	0.02190673018229067	0.1273127715594869	0.1260684992165241	0.1087879988172803	0.08933508748253774	0.1397378530079044	0.1151218215610095	0.001330432921458681	0.00862732071926783	0.001440430620773917	0.03946076807475037	0.001923602254656221	0.1560017972230628	0.002484420891336928	0.02585506058658286	0.00126692079160304	0.05243027223637666	0.001737406891847171	0.00819069888113419	0.001258943961650555	0.002667357934619392	0.001009710285894868	0.00978735559912223	0.001013938897922142	0.02467053988149766	0.00104241046592336	0.02303301985934788	0.08979422444079319	0.09443040984225479	0.05429569749660244	0.049955443892419	0.009260936836546474	0.0410260923233589	0.06206917581001685	0.06217552535516902	0.05773603742569333	0.05213695592822358	0.001309753234574738	0.04241389774603928	0.001107049696327603	0.0316010720311326	0.05953388231621261	0.05134756461293223	0.001298175548809461	0.01302129580547822	0.04809346565505367	0.02341828322415984	0.029255124708006	0.04067299736953589	0.02739621954933008	0.03976736408451965	0.002441535650543895	0.02062230340334823	0.001611430153864408	0.07816422501444262	0.05921011697878834	0.07873379957039509	0.01021558595437451	0.002493305174226808	0.02923091574966783	0.03078972356581843	0.001012220526649548	0.01477883099184407	0.02688586239205744	0.02934390191771183	0.1213589606654463	0.07796431067940124	0.009237458554935947	0.01581724512442521	0.04094616860982379	0.08449734618976894	0.00102987891576063	0.03088519838369619	0.001010245350265166	0.02002323292028583	0.001019557738846351	0.01863128773268034	0.02620424679937271	-0.01606455085971595	-0.01320754034925956	0.02143688202682728	-0.002602056317637235	-0.02516981436070887	-0.006758441103087348	0.01247168201020644	0.001038704327332755	0.00102914972654628	0.001008750145338552	0.00101640263739835	0.001239377721213795	0.1176331707678135	0.1568148817316434	0.00728210285791501	0.01238340809179359	0.001262514263669463	0.001292855367901561	0.001181668538470634	0.001031672733495989	0.001014197994109931	0.001003055688731789	0.001013039255316239	0.4302514358362781	0.001046285148678493	0.1640440445766491	0.0295052076695605	0.001050781443591785	0.001112538285334987	0.001244421235763457	0.001084687451014199	0.02460130266449686	0.001011095669351608	0.001071964868405603	0.01307943118868938	0.001017009982873501	0.001787178822762946	0.1794196406036584	0.001314174531929829	0.001032670831346453	0.00105787584197774	0.001013331530477657	0.4206847073395086	0.09550179474579198	0.0387147577719944	0.001007991836782611	0.0358898128970658	0.02965696290646993	0.02935623084243871	0.09675166014863461	0.1041931341996842	0.02741629808739157	0.02740079145807152	0.1213779829319547	0.1238549463308962	0.1594636185943037	0.001175558163764037	0.001284378713424345	0.001558722269619938	0.0015598077548265	0.001206222964053152	0.001039418162543981	0.001047564638485425	0.001010750976641386	0.001014907871041069	0.001043098204546865	0.08231045100058784	0.04758808252813176	0.001107028152871625	0.05089853608413781	0.05503368017664304	0.001150427891837868	0.00105874876198639	0.05363076576990477	0.00105504153245657	0.04652659588508464	0.02458120772544339	0.01679976011011637	0.001618599138470235	0.001178517587179301	0.05143186262842395	0.01349557849348564	0.03052528465023566	0.001005202145953353	0.01588175894181397	0.1336982963843283	0.008682016084639222	0.01702763067487232	0.001033927833334606	0.001011579866948097	0.001022147940938992	0.02550172212219369	-0.01565050366203966	-0.01237313977980657	0.02229939379481772	-0.0008583247133161527	-0.02171214525820645	-0.001110668865610506	0.02140219848889524	-4.185114383911864	-3.549120804091132	-0.002876361364356941	0.0623370922383375	-0.02728291780829979	0.000577164078328351	0.09432495771955121	-0.06299456425909442	-0.4854584037008682	0.06328540827572138	-0.3541227340835337	-0.004850993610933468	0.01078069251126059	0.04233059440406536	0.1919387663260751	0.05340846014163275	-0.02472755302219537	-0.455569326165013	-0.2079800922874979	0.01144929310220922	1.719889817335487	0.7539732702851814	0.01815378278554547	0.003023783798848748	-0.01802132491490947	-0.02681375414370752	-0.1925560078299531	0.008429659824834125	0.0517035108869758	0.435182169710614	0.05724960908539843	-0.01594989930140267	0.2113644523627947	0.04560352467934897	3.606551477036743e-05	-0.007882986073597343	0.04212227627837593	0.9054002375613627	-0.7791461310888071	-0.5785553858459411	0.09015181059773085	-0.826830769535466	-0.6166675652755166	-0.5568955432357088	-0.25860882575899	-0.4085331585362832	0.04935714177264997	0.3272209242335631	0.2527213170373664	0.5721638005363006	0.6910416760080915	-0.01538026601702526	-0.02283001086127521	-0.2585158011355472	-0.05141720399568214	0.06531791511068229	0.02495777947973182	0.03322559751202184	0.02793575695220702	0.1665813586177239	0.2145039112839126	-0.1478213061079914	-0.3429368195394037	-0.5029641700937847	-0.5974791702851331	-0.1741870738322848	0.007997250232279126	0.05081327544094483	-0.198582801216543	0.07397454885633019	0.1347395965650172	-0.2839959057226913	-0.6474669787233723	-0.04093230439148732	-0.4750505009902993	-0.3835480035142222	0.08986381948616716	0.1599845156984465	0.1671412105290158	-0.6365638416401557	0.211837936681073	-0.0286097080828795	-1.18197075846455	-0.08394075792549074	-0.05632108032344735	-0.04990258843567413	9.438569627823096e-14	8.886308708537654e-14
0.25	-0.01010138979900731	-0.04268063221666402	0.06442625234065982	0.5455250328353632	0.9386011084186956	0.007774089500659276	0.3306970878404308	-0.04648959049178832	0.01398527900194104	0.08852472193774452	0.08093515349635916	-0.1127832717574201	0.005153896763080112	0.06607519750947739	-0.106998070694899	1.08743218145245	0.1426630708553843	-1.087432181452456	-0.1426630708553796	-0.2005930642109666	-0.09059981633449118	0.01360374628343223	-0.1790185746754805	-0.08254282857713907	-0.0452427785328016	0.05123709903414275	0.1217125665441757	0.635146854843767	0.6414081821434405	0.06792227696622631	-0.01544266010282181	0.1079387677224418	-0.002776540481082182	-0.3734792116085393	0.3602647234795421	-0.5162456675926586	1.25403928835647	0.04537456174621709	0.0292474791955804	2.928130904112432	0.7813197007952759	-0.5566350162159955	-1.749582086756592	-0.1333748450635596	1.002625706088887	-0.007241633167290222	-0.3261824353817171	0.4367990316183785	-2.19489583626568	-1.244840804500435	2.194895836265758	1.244840804500365	1.611222361113518	-0.3833010704017522	-0.08916640842146195	-1.571751853873054	0.3836708152108027	0.1772496798705982	2.348053613718183	0.6050208708554491	1.446781901663086	-0.3110011874417629	-0.02538241689847291	-0.7419004689457719	-1.841091488336945	-0.003035861432050972	0.001037831788505457	0.01581394485606763	0.001028186829447638	0.01860026866906955	0.001009266643408667	0.003956655955946652	0.001017555631564315	0.005620948645416058	0.001197810170685355	0.04592240127891949	0.1165867566804598	0.1126914405789441	0.162234316974383	0.1663794161067642	0.006443091594890242	0.01231679375889066	0.0138973145112483	0.04708285324402731	0.001269917625595657	0.1398238299852223	0.001456293743189855	0.02670929142593811	0.001195091868951362	0.05645542085183488	0.001030513366842662	0.04606655986602234	0.001014068132777396	0.01183891619686119	0.001039011576925143	0.006344870947964319	0.00526167625609763	0.02646791453340172	0.4410638888176467	0.4028999383018083	0.001046403601707701	0.0202474652899511	0.1470163155552235	0.1577190848372968	0.02334606391839655	0.03535355878398073	0.00105305827929913	0.006016683090452789	0.001112338739553777	0.008926577956372243	0.00119526285884734	0.03494251153090608	0.001078853127108691	0.0277723917658124	0.02629182885856369	0.02849446571174714	0.001012490249305003	0.007122374396214274	0.001693663289494884	0.02088518467168128	0.0108743350284077	0.02727207821042512	0.001018267137759716	0.003381375758540577	0.002014257591852259	0.01973617610977337	0.1756779834967917	0.1903994177582184	0.002061534054464527	0.03825721659110634	0.001038146419213157	0.002378579657712234	0.001064486680732255	0.007927770303255942	0.001013193374870925	0.01936083449706285	0.4012896348424213	0.3581797879765741	0.1041191376669118	0.09057400353506823	0.04352540566545023	0.05240046577557697	0.001008354748924029	0.03117412556032113	0.04372063980070708	0.03923830538469297	0.03628901285416796	0.02674256577547917	0.03552720825332543	0.02555731941756415	0.09828641848191255	0.08450996751281704	0.1085999228309631	0.08354918067976803	0.02608252998395996	0.02427820129370945	0.02513637183666654	0.02465015720390836	0.1235584476144186	0.1280700684900353	0.1153555696358922	0.09500727271724344	0.1472915468367074	0.1217202677790056	0.0015828596654084	0.008834840604108201	0.001382185509443936	0.03929672766413637	0.00173991821888884	0.1535088127423922	0.002001740402344508	0.02542676203244194	0.001234485384418855	0.0529266003191606	0.001393937008463273	0.00854343172050342	0.001152397811076558	0.002999767420389748	0.001010555184786192	0.01011184703178579	0.001015025035268893	0.02623672706011411	0.001044983589969566	0.02421043184968365	0.08488843376813943	0.09233321521809873	0.05050982248727318	0.04666835405510732	0.005310942083413752	0.0369262834793268	0.05539150068497181	0.05640010472350706	0.05560777284433285	0.05015359247147724	0.001226647333290492	0.04293949587540299	0.001082841145662944	0.0321611564045564	0.0573598273201994	0.04992072496525925	0.001180814109322214	0.01384017211181805	0.04645281323232875	0.02470103273297614	0.02656711963707571	0.03806914543554132	0.02050722319685644	0.03310563313666232	0.001998034498127773	0.02017133274426716	0.001404604941660834	0.07327109723765995	0.05457333649725366	0.074848401778096	0.0124315659039043	0.003581979473296013	0.02933468228947601	0.0318632572534353	0.001008816272017231	0.01589581677440835	0.02170056318214257	0.02416559214160521	0.1273511085910602	0.0802380786028139	0.008982153795755947	0.01561253693363078	0.02793974446595146	0.0740074203941985	0.001033186124048042	0.02990687938041058	0.001011358182280496	0.01937573351571915	0.001021717377514778	0.01805196178512285	0.02530146068147266	-0.01535880344178988	-0.01238196786052794	0.02204060295960614	-0.001789806023964833	-0.02315063137078089	-0.003765315653100082	0.0142537391700676	0.001041019875212776	0.001032482682265776	0.00100847971293582	0.001015348501765895	0.001235796275832573	0.1196866969896751	0.1525111620167213	0.006291460736394675	0.006760276231838197	0.001247784070642565	0.001285595945653043	0.001159494114611868	0.001037936686470122	0.001017942330614205	0.001002847704326063	0.001010604423759503	0.4250071484831494	0.001045665474816183	0.1812440709949057	0.02785570732085205	0.001048664465907496	0.001112024299200358	0.001189803797369676	0.001095516590250731	0.02442577493502278	0.001010133805724507	0.003123385515489844	0.01713809373481316	0.00101553372272019	0.001594047628892083	0.1835247862591495	0.004291545457785522	0.00102932314316411	0.001052243506710864	0.001015234259871567	0.4309337570781593	0.08022785651945225	0.02663176890462962	0.001007720522165457	0.02706818588591184	0.02218748953224403	0.02213175577148784	0.08982196579019437	0.09626100359371305	0.02482497071595422	0.02626384906749097	0.1150700018400906	0.1255525900962692	0.1583285850416722	0.002413285019325551	0.00135286876293605	0.00153923927986978	0.001443970119378779	0.001196026200306141	0.001032570755109932	0.001036241297423577	0.001012012769471084	0.001017210915297884	0.001051522961806702	0.07474112336217166	0.04435650402276513	0.001093038001498381	0.04368561416371236	0.0511713653262479	0.001131314397757166	0.001056700340596714	0.05549712319863884	0.001061549464295154	0.04269587988147247	0.02257308465234315	0.009284727130286061	0.001463103560893865	0.001197774825111094	0.04652230921427247	0.01595206859820618	0.02853833892275354	0.001005333766357594	0.01580357529286602	0.13833990764829	0.008731112586902619	0.009097071993944801	0.001038912985025525	0.00101330862534152	0.001025502403631935	0.02423846541099471	-0.01441969584766358	-0.01156345783637307	0.02243729122421553	-0.00172274077881155	-0.02228223727091211	-0.002895907633104557	0.01031702887486544	-3.844883853604223	-3.253889149624328	0.06657708014161434	0.07195515832463242	0.0165569173365396	-0.0108609141103582	0.06702433703695096	-0.01301991513018118	-0.4909140323078338	-0.007415464924788642	-0.4276606066915664	-0.000624997918146364	0.01246297142862	0.04650166499466155	0.1950783595795365	0.0547655408933261	-0.01052529468198165	-0.3193666361722507	-0.1382359532641962	0.02290897689621649	1.685311564390289	0.3201496423734315	0.03555691030169912	0.01688864504208053	-0.08426369942361035	-0.03833344607894435	-0.1347586594069589	0.008490232947289449	0.1464375809463241	0.4237225392437507	0.002537073839294529	-0.03676132071131681	0.2926602124165947	0.1800347447838588	-0.006999298636231207	-0.006569299230240659	0.04501419945036199	0.9051245271609569	-0.9120413460769576	-0.7779038409240764	0.09326981786821285	-0.7798733144957137	-0.5695282045125636	-0.5171662320229728	-0.3429058816058103	-0.4280483659015961	-0.04418020577092639	0.2223063511346713	0.1456840467911259	0.5528681152585349	0.6174558045339956	0.05008250351608526	-0.01097313468845629	-0.2375998818216405	-0.03436747123052972	0.03979450523421496	0.04691745335913795	0.03355455188711047	0.03429466530225914	0.151956407250463	0.06921434785094489	-0.2744516487834333	-0.3136460560537611	-0.3216791863997298	-0.5653165345636252	-0.2225070603362171	0.0785167865297345	0.05977931252944015	-0.08353151681301654	0.08945622344492141	0.1209280391374432	-0.2404782033268473	-0.6869681324507922	-0.04379860786902096	-0.5000090710148384	-0.3947771005883073	0.1297362232917644	0.05735457950576826	0.08180139138251029	-0.4044665540081658	0.2437127222413334	-0.01288853704117083	-0.9347964331883918	-0.1109338878196735	-0.07291241203668702	-0.06542004613022566	1.500587193914513e-14	1.374041655081053e-13
0.26	-0.01379222208302948	-0.03922917175467112	0.05911887973843274	0.5580336889333554	0.9389167898812825	0.008021353151789904	0.3590227206267235	-0.03878262928240996	0.008458502659767461	0.07124846377956126	0.07961302937913384	-0.1023854912775816	0.00491087560115747	0.06313334865013191	-0.1024227247226095	1.062522465406362	0.1306527540508444	-1.062522465406363	-0.1306527540508572	-0.1843388350398915	-0.09460120408774082	0.01263926852353628	-0.1948084287414883	-0.07867800859837118	-0.04322153331457479	0.07394439795186132	0.1278632696768796	0.6499161397553883	0.6394982427904001	0.06826875834995329	-0.02326414159592346	0.09052237661819117	-0.002590431746653037	-0.3615312522513955	0.3282225539598898	-0.5424532543128465	1.24801767257316	0.01790929468031383	0.0198671231847742	2.730009221966556	0.7593716419202543	-0.5406010288669166	-1.707736798328481	-0.1302506505975262	1.070383242906831	-0.04371074107037345	-0.2595820495755614	0.476311377758391	-2.787139382856422	-1.153565266911115	2.787139382856422	1.153565266911111	1.638994140287011	-0.416843945801453	-0.1047360853136358	-1.570427466579597	0.3927581936220554	0.2275983768973542	2.187819825415814	0.6276998915662165	1.504259682596598	-0.1153179995038332	0.08373538832717949	-0.8182714119139339	-1.643033184403452	0.04044768248045784	0.001040011340593086	0.01625361268970705	0.00103118338462759	0.01929873866427423	0.001008812987763717	0.003977849441193691	0.001016200439449377	0.005536409423529427	0.001215041961748584	0.04662449602374672	0.1183021037728654	0.112694369942256	0.1575897483745111	0.1614306611107412	0.006096581151164288	0.01202051245458141	0.008991080193392169	0.04242866071289423	0.001255169040158583	0.1398466291860328	0.001372342008864673	0.0268928206076159	0.001171792601585252	0.05694074892773295	0.001035832788149287	0.04804091092535538	0.00101697753996505	0.01239711907042392	0.001021587441116941	0.006207846903803733	0.003227149411078917	0.02417774967394057	0.4352208947552592	0.4017897087837983	0.001045875575097103	0.02043598317495506	0.163907486846222	0.1744164979225061	0.02498413250116301	0.03716050509285251	0.001050355446270714	0.006311634324150824	0.001112043803931856	0.009048513983935436	0.001177346369876034	0.0342113728885638	0.001089887425791956	0.02738798258590601	0.02538497427115544	0.02741051160042663	0.001011089193822498	0.007226698419020261	0.002951837766686313	0.02270761464831464	0.01492895663770731	0.03146334455742266	0.001016540962533184	0.003568885270697367	0.001758758145779491	0.01947655279109409	0.179484668314053	0.193740425012884	0.003959424819966324	0.04042818637918882	0.001032971752705185	0.002320510836640067	0.001057030132483799	0.007855028260863241	0.001014706483035022	0.01982937240768385	0.4123640726348918	0.3673167551442502	0.09066855275232952	0.08064785597725502	0.03276621196161938	0.04360244736291714	0.001007974175232947	0.03219667391173782	0.0339195392444482	0.03166527096495153	0.0278948564654882	0.02126738020679486	0.02751209636480708	0.02055567429460726	0.09315382535654226	0.08069069822606206	0.1017161051900984	0.07912380386652766	0.02481426766616927	0.0233727198891817	0.02535345698861229	0.02636969462562437	0.1187331867379381	0.1289440103346345	0.1198524107512386	0.1002043471647758	0.1513286514801758	0.127247102390538	0.002327056625344753	0.009492935995860428	0.001387286773679009	0.03922140410978857	0.001638204945925643	0.1512994238502102	0.001701842598662152	0.02516521187404369	0.001213168198474471	0.05334309841665583	0.001218548647823489	0.009155621247669936	0.001093455212925554	0.003344414017186406	0.001011608631458611	0.0104198916195617	0.001016719916168988	0.02781567462910697	0.00105048374308781	0.02538202403852124	0.07878496414154386	0.08888469626543236	0.04695459154200186	0.0436992246088303	0.003289308453013908	0.03449887684714339	0.04839501742127297	0.05071496309344292	0.05268279626981485	0.04768638586533144	0.001175528750037529	0.04361212169584382	0.001069715611598696	0.03276817254746756	0.05700698614993969	0.04974200650677496	0.001125375479857761	0.01480353049413289	0.04379573417028057	0.02581919868549214	0.02419129099010815	0.03578935885856777	0.01322570242940966	0.02598622300204616	0.001698008237101726	0.01985559571467345	0.001310722279826958	0.06823536326056198	0.04977628579089771	0.07081334664580988	0.01475573108498568	0.005125333299231069	0.02844534368281977	0.03198946230967943	0.001007180811306167	0.01692576772744626	0.0189325372123319	0.02114720202905509	0.1327473666989596	0.08285450660900008	0.008876707974366717	0.01554834224435202	0.01707549296132665	0.06542577687354115	0.001037332653403965	0.02868230372564449	0.001012779125316544	0.0185703124505614	0.001024474697438048	0.01733373790896879	0.02415836083470586	-0.01430301575956361	-0.01156698906866157	0.02233377489013087	-0.002095333303071263	-0.02285763171594173	-0.003957766348100385	0.007457645147333753	0.001043335423093482	0.001035815637983253	0.001008209280531808	0.00101429436613216	0.001232214830437088	0.1217402232115368	0.1482074423017992	0.005300818614843853	0.001137144371868128	0.001233053877615671	0.001278336523405407	0.001137319690754524	0.001044200639444991	0.00102168666712427	0.001002639719940674	0.001008169592188246	0.4197628611300228	0.0010450458009543	0.1984440974131592	0.02620620697214828	0.001046547488221795	0.001111510313065369	0.001135186358962041	0.001106345729484679	0.02425024720554893	0.001009171942101848	0.005174806162557875	0.02119675628095385	0.001014057462575504	0.001400916435048665	0.1876299319146404	0.007268916383641088	0.001025975454977296	0.001046611171438398	0.001017136989259427	0.44118280681681	0.06495391829311174	0.01454878003725789	0.001007449207551289	0.01824655887476209	0.01471801615801483	0.01490728070053874	0.08289227143175523	0.08832887298774032	0.02223364334453075	0.02512690667692289	0.1087620207482293	0.1272502338616417	0.15719355148904	0.00365101187485417	0.001421358812427683	0.001519756290121109	0.001328132483932149	0.001185829436560936	0.001025723347680597	0.001024917956367564	0.001013274562308302	0.001019513959551176	0.001059947719058365	0.06717179572375845	0.04112492551739295	0.001079047850127374	0.03647269224329148	0.04730905047585296	0.001112200903682201	0.001054651919207549	0.05736348062737277	0.001068057396159314	0.03886516387786187	0.02056496157923417	0.001769694150470821	0.001307607983329931	0.001217032063042905	0.04161275580011767	0.01840855870292752	0.02655139319527467	0.001005465386767133	0.0157253916439182	0.1429815189122507	0.008780209089166987	0.001166513313049499	0.001043898136719729	0.001015037383744321	0.001028856866330029	0.02297520869979547	-0.01318888803328749	-0.01075377589293946	0.02257518865361313	-0.002587156844306418	-0.0228523292836183	-0.004681146400598957	-0.0007681407391671951	-3.53029528761619	-2.916727440570686	-0.001578320409916916	0.06497196396113658	-0.0268612148123045	-0.002796517866815276	0.08012879094674728	0.008935998549997845	-0.4993304280923284	-0.04658568746955093	-0.5035737835982789	0.005501606120884151	0.02626238782132256	0.0505421931023112	0.2001066321348629	0.05702551622085131	-0.02099080963677986	-0.129766813678966	-0.08687357752254693	0.01087978796965058	1.654858600904012	0.0722223403075255	0.0175279961769484	0.002847571314001413	-0.04425562011598548	-0.0362874403302923	-0.08304633322855447	0.01313932472372769	0.2134237670291977	0.4149842947466441	0.05239288636417401	-0.006681457519959245	0.375858291730495	0.2420978624275974	-0.002730426150435192	-0.008523808625090527	0.04885083469971319	0.9257529243059242	-1.078838486359873	-0.9825893507128518	0.1142102578970597	-0.7350971114613509	-0.5261329223266654	-0.4843079669337148	-0.4196969833683365	-0.4589196814244663	-0.1367557795120632	0.1224430042322576	0.02719583122373957	0.477141643100616	0.4767193547149303	0.07473483491046892	-0.005086639894383701	-0.2017966834313669	-0.01806752484242921	0.04935191804057051	0.07684911704844759	0.03567301971135698	0.0246463879714368	0.1691334366628816	0.2133399510542674	-0.4180861718015108	-0.2793447413260191	-0.1684837271513944	-0.5794233699776279	-0.2709557036877848	0.03740278859233458	0.06019962934171077	0.05104143662105655	0.1028709639601181	0.101822885282195	-0.2191828342604615	-0.7390028162132209	-0.01388557073370776	-0.5035717411195545	-0.4134794715097647	0.1807997248480712	-0.02948121055957414	0.1497342446225367	-0.2045799089206563	0.2803699532347508	-0.0005070077709505054	-0.8003143036503747	-0.1331920882105783	-0.08790541244688332	-0.07768217415654692	-7.246540926439074e-14	1.645629528612297e-13
0.27	-0.01729977970473968	-0.03612486895597668	0.05358669749791595	0.570493073829563	0.9389622223714471	0.00817005428933624	0.3851776042826798	-0.03130798494037928	0.00327115959991976	0.05435971798372131	0.07833210064228975	-0.09142686310104356	0.004266838088711624	0.06089550124391326	-0.09746314493590988	1.03169007648261	0.1196653268547471	-1.031690076482618	-0.1196653268547442	-0.167832132354095	-0.09892819850460065	0.01150174416581186	-0.210012237131782	-0.07459260523044201	-0.0407352244719506	0.09471037294909877	0.1343012839962912	0.665162043969693	0.6378573197776288	0.06938882566439313	-0.03178149153387063	0.07482267873809403	-0.001935983785654245	-0.3397348863027087	0.2927831945563534	-0.5645080227533947	1.244221513263665	-0.008847339167730089	0.01003877978613973	2.497418868283508	0.7345288712631185	-0.4946778003970106	-1.668342381125397	-0.1262419125442193	1.120353190836824	-0.08482146463063903	-0.1885939961922286	0.5159460319158057	-3.376922928844668	-1.038583118877102	3.376922928844749	1.038583118877029	1.661095808494627	-0.448003002337854	-0.1221887621063479	-1.471550860349504	0.4243391959435286	0.2657247102303872	1.945971290086747	0.6651358208322784	1.543782427705577	-0.2126680270370858	0.129728043047816	-0.8820119044709187	-1.49642419122316	0.09053510218266232	0.001042168428066487	0.01668689051412243	0.001034357166759106	0.02000428598358692	0.001008449626750336	0.003995564577437109	0.001015085012050339	0.005448124020996456	0.001660693558936183	0.04761875321958086	0.1203892629323993	0.1128698364346906	0.1536552268563783	0.1565459705017262	0.005301400437604675	0.01133518253650937	0.005179235769713651	0.03869435651984558	0.001240843465811924	0.139927739307168	0.001300295971982476	0.02712620167395638	0.001151227145873517	0.05746904035076018	0.001043803732113708	0.05005332526245772	0.001020241604209116	0.01297295163770079	0.001012297893636921	0.006083108463203015	0.002143181629843282	0.02275127058732665	0.4298755733553106	0.4011541876747104	0.001045289414651349	0.02061636582552379	0.180278945133242	0.1906691952182769	0.02473475075176512	0.0369139281259749	0.00104813993526048	0.006608970352980797	0.001111489670435344	0.009166461908662948	0.002644863186288995	0.03454608300939477	0.001189995443990165	0.02704606263589685	0.02483574068735099	0.0266394733459519	0.001009979379583698	0.007366672954569022	0.006038069229271061	0.02630487974503225	0.01855307310197919	0.03519259284934331	0.001015048670239772	0.003760788766632476	0.001559842209469507	0.01925926916973137	0.1833902776687041	0.1978779057401166	0.00694472377167221	0.04357274631313825	0.001029030797668676	0.002259274696616076	0.0010508817324319	0.007778055307444183	0.001016812619442355	0.02034094885815914	0.4233067012291784	0.3767079660657532	0.07667416483864364	0.06950020041368483	0.02256781772877002	0.03392757552523721	0.001007681896077888	0.03332986140944728	0.02451065366975872	0.02443848666628776	0.01997899187436064	0.01616971521901743	0.01985992737241318	0.01582891626999275	0.08734047123216337	0.07647158465820988	0.09487102662739048	0.07476529466251371	0.02262979020286026	0.02174093078504125	0.02440336840311446	0.02697419697441281	0.1137606006840152	0.1293778641724136	0.1211283596222937	0.1044762281128692	0.1515008114351928	0.131384998622069	0.004567447238278381	0.01147477668802692	0.002086641162677558	0.03977083612898739	0.001594144851315161	0.1493326258644729	0.00154286495647914	0.02502230350577308	0.001205247784162207	0.05370742633314775	0.001125154535340277	0.00994455032061016	0.001060312811542577	0.00366946741501171	0.001012591873112759	0.01070488652695041	0.001019137177518576	0.02938428817612343	0.001055107841963456	0.02655258866618088	0.07210573647535824	0.08449421085721193	0.04422248319918188	0.0414205421787986	0.002205639007516134	0.03292843591888014	0.04125604434948398	0.04495679729790392	0.04922892899093974	0.0448993948246765	0.001155237943147902	0.04427928383051781	0.001064629927347027	0.03335677626161425	0.05652831379761426	0.05001748356366167	0.001096739524551401	0.01586094300335243	0.04218333528286512	0.02757001653109032	0.02237779864435288	0.03403277855887787	0.00762310916415283	0.02047014261927557	0.001495491798642487	0.01963014972805214	0.001269636942147869	0.06314150955118863	0.04530040717127505	0.06704818364928478	0.01701516916048809	0.007210650828906323	0.02697682793443985	0.0315019213905454	0.001006624027219485	0.01795027036863372	0.01870979238025117	0.02010092883716744	0.1341862516185745	0.08538400747633149	0.008716901919054361	0.01547205533013349	0.009457610558481027	0.05943018578517503	0.001041907855955662	0.02722710710065035	0.001014385034540148	0.0176129944614351	0.001027540918327063	0.01648370315154718	0.02317247575908229	-0.01279780510036034	-0.01070655868066831	0.02277230652840456	-0.002659016294411062	-0.02224264099228769	-0.004747780331770151	0.003315189527252774	0.001045325781512461	0.00103922124399234	0.001007954885463845	0.001013610933174456	0.00288091083587454	0.1249068739582341	0.1468151432859233	0.003747124905795167	0.001102133424870518	0.001219886987589909	0.001180289386372299	0.001123460852945752	0.001058783632008714	0.001025290156377993	0.001002621690089412	0.001007245289708786	0.4165282510083262	0.001044369235914683	0.2140635142893764	0.02295737824878334	0.001045230164716433	0.00111040717662912	0.00675209907357127	0.001453201255339216	0.02418368511311059	0.001008530332648422	0.01278117193257516	0.02367815482369105	0.001013020223042041	0.001311210661424776	0.1917577560200825	0.01250466122338278	0.001024043820121687	0.001042680590492578	0.001020584625740429	0.4525716095171499	0.05179679031494364	0.007822682845480116	0.001007317241052655	0.009851031246241093	0.007929884856177839	0.008113483688726773	0.07640896599225568	0.0827726337472199	0.01841225180547256	0.02179745981966775	0.1046319386015758	0.1192697092550371	0.1470043190896134	0.009689788392084599	0.003997113623996909	0.001572247415354991	0.001418403291620146	0.001206449664710807	0.001029736942301738	0.001026569315668611	0.001013903302804622	0.001023462627825364	0.001059898153816205	0.06003404594880364	0.04075319479367446	0.001062692490629892	0.0293951709458073	0.04301112672850427	0.001152645064434848	0.001063299371797274	0.05470090245285069	0.001065969904735496	0.04143721282583556	0.0201437486524378	0.00141974866540505	0.001264512817613047	0.001235128622779953	0.03837106399018302	0.02041498717364029	0.02423549831464026	0.001006534637716072	0.02078700683245867	0.1305271583163561	0.008347114453441381	0.001140947250312016	0.001049014880329338	0.00101691844652363	0.001032318769538266	0.02234440433088769	-0.01097972809481523	-0.009808354522857939	0.02336853246651137	-0.003280186845834862	-0.0211398996355699	-0.005591101460376922	0.002439398120310137	-3.235936197887587	-2.557871801586654	0.06578795493484335	0.07344623703813835	0.01619387181761097	-0.01215782029194853	0.1191245239085378	0.02414348310954927	-0.4760325724003108	-0.08769335238856225	-0.2657566122115812	0.01094451806348343	0.02184529394421694	0.05515865926178408	0.2028734989531177	0.05846511968320287	-0.007833340585536579	-0.1367533106107474	-0.03853139621408652	0.02143728811580945	1.594064028509952	-0.1107425256679548	0.03628372441610915	0.01622200594894882	0.1108150670466862	-0.0309442204585883	-0.07038084456705199	0.01555134016145984	0.4861701111296801	0.3363524458271452	0.002775267511012425	-0.02821089251232761	0.4506479462919363	0.3746851874426486	-0.008039906031010737	-0.007363268581066108	0.05402010447937709	0.9520147491534615	-1.143569423985702	-0.9347704038478949	0.1156973595219209	-0.7105386738282661	-0.4937150378784224	-0.4614623413890047	-0.4263591296037618	-0.4123329056861028	-0.1918485389760101	-0.001945612267841395	0.0557101259230161	0.3724146064778513	0.3512718805461371	0.3019274543463203	0.1065363612774835	-0.1890018487286269	-0.0100940858374419	0.02747619239358123	0.08226835736415947	0.02930658209206456	0.02978881477037324	0.1495703873296614	0.06757676339885339	-0.4643784102981341	-0.1789133289907775	-0.1391406964642802	-0.5766749985179406	-0.2882801155041013	0.08005389149580215	0.05588494665419094	0.008838761116491267	0.1084241405580278	0.2469057425784749	-0.1380178231248912	-0.3918724665599846	-0.02504476606469421	-0.5121055692206273	-0.3453227924478997	0.2370061015596736	-0.06964878408800695	0.07313154037905897	-0.008580686188556765	0.2167119312183216	-0.01480122760499245	-0.4234323925788026	-0.15661915892033	-0.1029412276143451	-0.09149895830570223	-3.780306127499301e-14	1.280839575002927e-13
0.28	-0.02058201209075619	-0.03337060408659241	0.04781822270480848	0.5829253633306921	0.9387393522496277	0.008225442255301463	0.4089001251739409	-0.02411261896186535	-0.001391257693517312	0.0379150157536155	0.07708205481380913	-0.07999821149205522	0.003219952240421838	0.05934933743569317	-0.09209697503687857	0.9950323162904972	0.109987832741437	-0.9950323162905016	-0.1099878327414476	-0.1511419306375274	-0.103550225429967	0.01020709376388523	-0.2242637789258622	-0.07019089036005101	-0.03798581273794682	0.1124757460746001	0.1412706430639322	0.6807690136583388	0.6352488537699111	0.07065231858044779	-0.04084064626101933	0.0606035368016369	-0.0007778658536767666	-0.3164662051209733	0.2582149680873804	-0.5897117648327165	1.242598593557431	-0.03575122767623518	0.001204488868538968	2.243536669047349	0.7035159692427656	-0.4356158755239461	-1.618928085169651	-0.1240740689300171	1.164387929384815	-0.1242804086375402	-0.1212453299845248	0.5576294002713925	-3.952213636529341	-0.8915786503554863	3.952213636529341	0.8915786503554827	1.675693946441477	-0.4758504475026013	-0.1361612941537858	-1.379974147337087	0.4560204941133234	0.2802189551730804	1.587699451068163	0.7339688412223898	1.576472777465222	-0.3088265984936769	0.1124205086342645	-0.9266323697463024	-1.346921995674848	0.1411816766776866	0.001044242106452323	0.01712045318147086	0.001037646892184054	0.02071383814748834	0.001008140775591719	0.004017519473164985	0.00101418568393593	0.005347307864590457	0.002706239938868881	0.04901502401451008	0.1229143389229576	0.1131369632679147	0.1507078122255044	0.1519415120889399	0.0041281358822063	0.01032238428335953	0.003218912343642672	0.03666413732483728	0.001227096869858798	0.1400700015461746	0.001215238796146375	0.02735835585644456	0.00113401498580894	0.05804477346805724	0.001055081936847279	0.05210832617711738	0.001023675440319879	0.01357290391242827	0.001007646230888492	0.005973650851296158	0.001597956806138647	0.02181819732233115	0.4251805620188682	0.4010530658213508	0.001044658031932539	0.02078953985640526	0.1960677703573395	0.2062654418980475	0.02304736444919878	0.03516155873857412	0.001046373697438728	0.006924199109311987	0.001110660953694405	0.009282553949390404	0.006168482506773656	0.03642002268430346	0.001413440902509904	0.02679214476043998	0.02451696237642009	0.02601850417113211	0.001009103780936612	0.007551640377765036	0.01133113136916833	0.03203383404704033	0.02160223541661025	0.03830013512234757	0.001013784009393082	0.003960139711080364	0.001415433725759635	0.01908362252046056	0.1873634561929831	0.2027335857901626	0.01102047078718925	0.04767931138975184	0.001026094934053487	0.002189250632386761	0.001045842633720896	0.007697913158925112	0.001019589816429903	0.02092088747929377	0.4343273694964405	0.3863475599103889	0.06274592300558363	0.05791893154492342	0.01386504178358872	0.02525933154560974	0.001007469813136386	0.03457602346018539	0.01543033265250262	0.01744891897703306	0.01249655240147172	0.01138678019629974	0.01251750444951276	0.01131805339862225	0.08118534876273321	0.07211884764633621	0.08851105438350144	0.0708861308268055	0.01964752680355618	0.01949081915585638	0.02230970874922489	0.0263227208239211	0.1091056089703364	0.1299809166446384	0.1185847643089293	0.107556240493546	0.1475596308551877	0.134280779780568	0.008675843087698119	0.01513736809562046	0.003719863723955538	0.04118339768405396	0.001598325557251445	0.1475706081753297	0.001508402255962165	0.02497173141678077	0.001211599077934614	0.05397187280700045	0.001080463542421091	0.01082762159133037	0.001044572415926095	0.003929924103612071	0.001013397775964366	0.01096439234020174	0.001022320492357821	0.03090670466720317	0.001057394133255308	0.02766963508585731	0.06515214287444385	0.0795097780503326	0.04257134369734902	0.04007052634303872	0.001652796867986681	0.03184533816393196	0.03405754123580369	0.0390921589350975	0.04536626574266499	0.04188403133424073	0.001165319900314346	0.04489368459009874	0.001066413402443428	0.03385314814389812	0.05505841293554828	0.0500144774563186	0.001081380792511818	0.01696826535753511	0.04250783913074293	0.03072861471163254	0.02122834484635306	0.03291131044790419	0.004566208304235059	0.01759558954487486	0.001372583977861365	0.01947787768149284	0.001258139454278134	0.05805512050629898	0.04136272347750369	0.06379149750390052	0.0191427335480098	0.009880301739749206	0.02509970749391471	0.03056405041155929	0.001006880665621557	0.01874770367027735	0.02103672416524706	0.02089746917070234	0.1299837923417146	0.08701237945313148	0.008422298391719303	0.01525130064163503	0.005487696137206176	0.05646455944852926	0.001046753903166609	0.02557448210469312	0.001016128581786716	0.01652382705347679	0.001030805051953741	0.01552027512326357	0.02242331115460232	-0.01082329492164432	-0.009789467637949478	0.023447379616428	-0.003308930625876892	-0.02089602431903772	-0.005617755032845314	0.004072730226879158	0.001047316139933271	0.001042626850001946	0.001007700490394525	0.001012927500214975	0.004529606841297992	0.1280735247049314	0.1454228442700475	0.002193431196720253	0.001067122477861936	0.001206720097563765	0.001082242249338507	0.001109602015137414	0.001073366624563272	0.001028893645629409	0.001002603660253577	0.001006320987231611	0.4132936408866287	0.001043692670875691	0.2296829311655934	0.01970854952542195	0.001043912841209985	0.001109304040192367	0.0123690117881669	0.001800056781185267	0.0241171230206719	0.001007888723198581	0.0203875377025868	0.02615955336643957	0.001011982983517205	0.001221504887830125	0.1958855801255252	0.01774040606312532	0.00102211218526243	0.001038750009541441	0.001024032262216503	0.4639604122174901	0.03863966233677509	0.001096585653696355	0.001007185274556618	0.001455503617723495	0.001141753554335681	0.001319686676914612	0.06992566055275976	0.07721639450670012	0.01459086026642282	0.01846801296242616	0.1005018564549238	0.1112891846484326	0.1368150866901871	0.01572856490928325	0.00657286843553753	0.001624738540590162	0.00150867409931003	0.001227069892862736	0.001033750536930532	0.001028220674978507	0.001014532043309155	0.00102741129608937	0.001059848588564875	0.05289629617385359	0.04038146406995034	0.001046337131148557	0.02231764964832828	0.03871320298115624	0.00119308922519438	0.001071946824386459	0.05203832427832841	0.001063882413333212	0.04400926177381355	0.01972253572563015	0.001069803180350621	0.001221417651908314	0.001253225182516669	0.03512937218024461	0.02242141564435409	0.02191960343400926	0.00100760388867212	0.02584862202099701	0.1180727977204617	0.007914019817716868	0.00111538118759621	0.001054131623938765	0.001018799509303211	0.001035780672745774	0.02171359996197967	-0.008770568156342869	-0.008862933152776347	0.02416187627940959	-0.003973216847363915	-0.01942746998752146	-0.006501056520154777	0.005646936979789955	-2.956845643612871	-2.233504179444926	-0.001521351800083495	0.06577293285084093	-0.02601326286697302	-0.005302668647655267	0.1605315106379287	0.02726806670744606	-0.4432839888457451	-0.1120793543601324	-0.1627567839839335	0.01773202966457921	0.02601701105231487	0.0600305319468919	0.2086239475722858	0.06184945763610337	-0.0179346437737125	-0.03108564937052022	0.02000627366361387	0.009438064001584472	1.523568477724847	-0.2289361439324803	0.02110654170581916	0.00247639452571308	0.2635902906471031	-0.0186870254884863	-0.05303251729178163	0.02213790225426661	0.6397616080655772	0.2906430914483354	0.05388237570716611	0.001645946378622198	0.5194981562944693	0.4344988909705842	-0.004488011003100335	-0.009157647636056846	0.0625232688687373	0.9754295089372309	-1.165561147387324	-0.7812637790739243	0.1368051685495619	-0.687653789603953	-0.4631869293114051	-0.4411289363090835	-0.4464216721262608	-0.3630506077374388	-0.2604202845794114	-0.1287526956711094	0.06103555807868124	0.2387679296188728	0.2282963401099577	0.4108849776136842	0.1675392670420594	-0.1608406241167087	0.0003997310143850006	0.02937562949159344	0.09567755659580604	0.02275367784898845	0.01954856914027012	0.1598940254445176	0.2026363095383802	-0.5368756515333267	-0.0936114224491443	-0.07101509193274722	-0.6007178834548342	-0.3166301936205297	0.02685051370183535	0.0417532629701863	-0.004655196224194031	0.1128529328229397	0.3833789522427622	-0.09216039643905657	-0.2106973547009044	0.0007492250383549029	-0.502078808282593	-0.3117841012728506	0.2976664010678036	-0.1195472225215206	0.1043203767122015	0.1639827961749988	0.100144175133501	-0.02940056262066552	-0.1943213535417674	-0.1726777623937833	-0.1142752962218593	-0.1003608283332918	1.349233892803298e-13	1.966659907128619e-14
0.29	-0.02364639293155671	-0.03095942444080995	0.04176368863841037	0.5953515812600489	0.9382452890256563	0.008201065796693848	0.4300198119487533	-0.01728565059763562	-0.005443081082264341	0.02204829015996199	0.07585130321910478	-0.06813691763800575	0.001806404719318628	0.05845295952109698	-0.08629274283266829	0.9527384080370166	0.1019536239936816	-0.9527384080370207	-0.1019536239936894	-0.134339900544708	-0.108430174148993	0.008795538382092174	-0.2378098227381951	-0.06551850498321292	-0.03518606740195764	0.1260778024213978	0.1490669870878372	0.6966715766734075	0.6321908315378847	0.07148337724947412	-0.05026360962264721	0.04776509088184237	0.0009195182975244886	-0.2958800927656641	0.2222283778645146	-0.6207412289885311	1.243033331037436	-0.06299224507590928	-0.005855245443217937	1.97853415666258	0.6577989231004527	-0.3734119226366359	-1.556157957490107	-0.1198331334687373	1.205669001090351	-0.1582806665550849	-0.05685631699399039	0.6027402519453682	-4.501069701546233	-0.7167130454963215	4.501069701546245	0.7167130454962541	1.685119843963279	-0.4993363365459672	-0.1453041910646948	-1.329506556613672	0.4775272151787927	0.2801879189745075	1.133225548360672	0.8256291032864016	1.59955024498955	-0.3019643120367439	0.05856082674881295	-0.9549530427807779	-1.217992846112511	0.1977201334690164	0.001046480030793044	0.01753556737086777	0.001041448429286667	0.02141269191464681	0.001007897127561006	0.004035037985605794	0.001013492305466788	0.0052445622566659	0.005037888582300441	0.05132097906198364	0.1258082078509404	0.1133966916558839	0.1490220000311048	0.147776126006708	0.003052859919772631	0.009388892518233558	0.002164641291593682	0.03538770872202221	0.001214627691446944	0.1402793873319746	0.001156569592196881	0.02763404834419222	0.001121220974051211	0.05867131264895559	0.001113336490375911	0.0542443709072126	0.001098088375001174	0.01426308620576426	0.001005181621407243	0.00587811406040392	0.001308211302810176	0.02118226520687082	0.4214869170101375	0.4019531622068637	0.001044216985525201	0.02094887129622534	0.2118140070210399	0.2215001880246711	0.02037449200650655	0.03242240667072031	0.001045106898169293	0.007250518996729231	0.001110462748013693	0.009392091883788652	0.01161098971507498	0.03974512244128732	0.004196191689869603	0.02826303845284942	0.02447042828876089	0.02559127103742782	0.001008426874392273	0.007794242023388269	0.01844107424600637	0.03928791274874644	0.02422720828778485	0.04094349502208616	0.00101276336993649	0.004178463088205173	0.001310047927422454	0.01893646541884374	0.191527845316579	0.208275812334088	0.01566003454919819	0.05223594755567112	0.001023898724537134	0.002118586116057236	0.001041863385756837	0.007614194493452135	0.001022861167783762	0.02158755819251048	0.4457905465386003	0.3962640639530642	0.0506881204077572	0.04704304985087288	0.007735335058770838	0.0189236596589978	0.001007353620644	0.03594586380979958	0.008676405049853168	0.01208098621158866	0.007012098514503744	0.00781171823601418	0.007088232115748852	0.007926381473862605	0.07443370388357216	0.0674613582753361	0.08205065524611886	0.06721847319836763	0.01552271542597291	0.01638281632644796	0.01979990775878026	0.02497694532324193	0.1052910359640103	0.1311947203545166	0.1150326854468055	0.1097595476345436	0.1428216409082073	0.1365864497241899	0.01374401873420869	0.01970264458385503	0.006647998668841353	0.04375735123596662	0.001625865937643959	0.1459985745335964	0.001565564760075784	0.02498461630290527	0.001233861620608264	0.05414397166625928	0.001063778691240234	0.01177877115068254	0.001039273470062933	0.004116858155543982	0.001014051604366972	0.01119410181388503	0.001027014219690474	0.03235397633810821	0.002819980581409845	0.03066386739710399	0.05822689889213328	0.07416884206753403	0.04187169637747197	0.03953189670207034	0.001355467038662466	0.03103490954780612	0.02719325489504829	0.03336030344865272	0.04122950268047221	0.03872189936280436	0.001188896359108869	0.04529939387753612	0.001074238376350576	0.03419127819862872	0.05396647765644302	0.05057107598941016	0.001073425357710188	0.01808455197459177	0.04788141072219196	0.03741573386931604	0.02057874677746065	0.03227249596005433	0.002861902302240877	0.01611903012512837	0.001294282943666439	0.01936608629517172	0.001255149395612229	0.05306341532304231	0.03823107552766771	0.06127882752185568	0.0214421332383719	0.01324858462550694	0.02321479923802967	0.02953235147260528	0.001007761400882861	0.0193416976114713	0.02560383878888515	0.02322544021242018	0.123891994616318	0.08808873949933901	0.008174117980601072	0.01498997462023051	0.003354995750283195	0.0550583260903305	0.001051174991640463	0.02377525291089741	0.001017730344452739	0.01533441544981905	0.001033812177117955	0.01447262793827966	0.02258249332172802	-0.008659370183118667	-0.008896250056071022	0.02390423149809926	-0.002545492784670561	-0.01900343695467347	-0.006276328520617147	0.004901592421666948	0.001050072738116629	0.001047755805465992	0.001007595400146567	0.001012638023285231	0.009998913396441104	0.1318181965385817	0.1472550897299698	0.001693997205073736	0.001054396581951207	0.001197343259799503	0.001106663872343156	0.001106460693907539	0.00125910812608248	0.001299626895413943	0.001002627782600896	0.001005998790675961	0.413455952089215	0.00104381314381725	0.2466935594331905	0.01540655516846906	0.001043683044591445	0.001111062199703925	0.02174407054801673	0.01161008244966326	0.02467414485611934	0.001007581711851571	0.03117090958843651	0.02803863621501649	0.001011462739273653	0.001182224087302931	0.2007757628669036	0.02322272441451488	0.001021190639060717	0.001036851571167753	0.001028155590278364	0.4777361588984809	0.03304785445895556	0.001127007254712017	0.001007272826111935	0.00125479750850757	0.001083355491902156	0.001181645868344974	0.0617143704626316	0.07001434382756949	0.007896885728564196	0.0157469908703116	0.09933014850735611	0.108651462636007	0.1343847991646387	0.02217423225810037	0.0124293914502083	0.001679853062375632	0.00172375047627875	0.001282414609545939	0.001057121927601555	0.001038443364221951	0.001014901281208448	0.0010356964519516	0.007708678724824199	0.04652377931762371	0.04159605260879627	0.001044675012411221	0.01669262070770037	0.03418350759623051	0.001230673282403679	0.001091214271460528	0.05310786852638581	0.001066211477017855	0.0632247463827217	0.01996551327110896	0.001069122096438386	0.001205316525986669	0.001251027590243109	0.0339931049053248	0.02534778036922505	0.02038077060419904	0.001009586742487199	0.03491231585018618	0.1120447745121745	0.007904643848776594	0.001097823263763946	0.001057168561053015	0.001019903165267667	0.00103792450382399	0.02343679017665193	-0.006406487066013541	-0.008029685996828021	0.02415496755472223	-0.0006398756933089211	-0.01677162316403178	-0.006755119608759453	0.005134178969954667	-2.768446299548202	-1.972932398303632	0.06276237861618508	0.07172140632067475	0.01556111049059982	-0.01305258932697834	0.2931186727395425	0.02682199591151545	-0.3839604104243426	-0.07794266490475898	-0.1008214647641933	0.02421138344230979	0.02952082105918883	0.06505508984250148	0.2185978941459946	0.07592905131952721	-0.005162492873850071	-0.0755372091326071	0.1661445768253141	0.01889682449259252	1.528220702842051	-0.3172307621889311	0.0384602642358206	0.01505559196487146	0.4024883127014476	0.293943910919739	-0.03147081761926905	0.02637665460045592	0.8026188982607859	0.2410184342330838	0.005409145352022499	-0.02239151167260018	0.5866411502220374	0.4732052557256871	-0.008508305030797069	-0.008066165564367843	0.07084366705531511	1.015829316736862	-0.9956335080026611	-0.4820302743121322	0.1396594018063993	-0.3985366189183376	-0.2614919467407382	-0.247926482863741	-0.4849043996857142	-0.3703338444760921	-0.3601853962227001	-0.1446521100926687	0.1776465883877349	0.2077757583303106	0.2370103380480939	0.4951900847783127	0.3356952768935867	-0.1509010680866098	0.002581810717857328	0.008172697141010873	0.09660794074803791	0.01586309322163338	0.02385460278792818	0.133885912594709	0.4079861102539318	-0.5354778854484549	-0.01471264767072146	-0.08153878870145775	-0.5492670893689402	-0.3178958311826299	0.04414384474112115	0.02659446069762171	0.1103015653094868	0.1098061239868062	0.956389660086339	-0.0388343358269674	-0.09419922266330039	-0.01648353394786341	-0.4935404940445166	-0.19798067820786	0.3749983739188701	-0.09194830147293713	0.02943333425245314	0.2989622116532293	0.1108323743582041	-0.02328335338512042	-0.09135056443199327	-0.1857326926534102	-0.1228295351893594	-0.1082368412772977	1.299691363880286e-13	-6.54121979007368e-14
0.3	-0.0264890165380011	-0.02896188819186797	0.03541247451495043	0.6077937967260686	0.9374808907906583	0.008112828047930006	0.448433477722564	-0.01103821611020888	-0.008832758553806396	0.006757038127399282	0.0747302544763699	-0.05592886827681624	5.73074859033595e-05	0.05823568981449544	-0.08005170576975683	0.905120888512027	0.09562457290498529	-0.9051208885120302	-0.09562457290500312	-0.1174313783214179	-0.1135208929658778	0.007317921765367648	-0.2508593488877941	-0.06065893337811583	-0.03237289821949672	0.1351505316430991	0.1577898079242378	0.7126702269469625	0.6292258382466615	0.0719189271467767	-0.05987956192046507	0.03629916672288547	0.003165036413909277	-0.2721147582574007	0.175486288710354	-0.6490477762450372	1.245798100890015	-0.08981822981632796	-0.01156776916271892	1.702332468878413	0.5876091939121882	-0.3031866920097774	-1.503833372944568	-0.1021334985408678	1.233739030800087	-0.1913903515063406	0.01457631160472959	0.6449903720539529	-5.01693589083158	-0.5505471185451168	5.01693589083158	0.5505471185451132	1.696992372535935	-0.5180044670741576	-0.1493735411397805	-1.280670614790304	0.4934577397643715	0.2829037244672485	0.6818340260528736	0.9192642037280335	1.595690229162904	-0.2902208103335351	0.03331875427423905	-0.9652301569802908	-1.072417643505368	0.2508084697154763	0.001048977390857054	0.01794006453269755	0.001045913929764874	0.02210273798834706	0.001007722792848287	0.004049624586173528	0.001013000975045132	0.005130133350221358	0.008909161745133268	0.05472658094602947	0.1290380568929715	0.1137162908866596	0.1487298882772481	0.1443789602239747	0.002262577429951312	0.00869705766240518	0.001628477169904148	0.03448185746631496	0.001203704548831008	0.140555554333726	0.00113944886757979	0.02795675896885234	0.001113254377097584	0.0593414309770391	0.001235336753113774	0.05648054197354108	0.001270661111863536	0.01508632594407866	0.001003961993077654	0.005790605425655329	0.001163031823442084	0.02071872443148368	0.4190053829385331	0.4044985888258281	0.001044056817937194	0.02109684835653895	0.2277729864060202	0.2369266550598471	0.01689939700754823	0.02885021364249239	0.001044358817685351	0.007579460963504987	0.001111243014362603	0.009496153781041775	0.01890922829321104	0.04449096197715415	0.01043169427914731	0.03229258591750978	0.02471273842894412	0.02540795365541592	0.001007935006346708	0.00807905802438416	0.02721878838897603	0.04791750733185596	0.02648352321025411	0.04318029472607511	0.001011993047346762	0.00438085952740603	0.001237693330667108	0.01880950948248571	0.1959469539874779	0.2144202887491472	0.02066738950597104	0.05707095477459376	0.001022340135249974	0.002041816276336335	0.001038924963826111	0.007526988245746202	0.001026558683899672	0.02233841668639191	0.4579103872673677	0.4068233065877913	0.04137648153281109	0.0382858950533072	0.004589610389806399	0.0156955325382654	0.001007339351045044	0.03741914150545749	0.005082474947702249	0.009226109489744916	0.004164217153108766	0.005963611581839437	0.004229381312256424	0.006145103056785704	0.06696297180766399	0.0624241957006343	0.07520148968611012	0.06348239540689643	0.01010721717076184	0.01230700893231536	0.01717619357501669	0.02334468450884971	0.1025705481877232	0.1334522765019387	0.1118438348050668	0.1118294008551475	0.1389816203402804	0.1391044403301967	0.0194324706718443	0.02490156508310661	0.01100117269237313	0.04766617989147726	0.001667181474156574	0.1446058875363542	0.001701618079814108	0.02503145892125635	0.001272664410316979	0.05419789784514546	0.001067129147705013	0.01280089211558894	0.001041738649056987	0.004271785181401705	0.001014563067848451	0.01139070993972388	0.001033504434715796	0.03367093499607703	0.006999964229206916	0.03606487644288765	0.05147449043626177	0.06871689353280257	0.04205982087886366	0.03976431055144355	0.001205804545021603	0.0304051992467634	0.02083883264040371	0.0280345396366904	0.03687963173976459	0.03548412210046108	0.001219476271572285	0.04557361150520255	0.001087786471521184	0.03439947161233801	0.05385610724793781	0.05210704201185822	0.001070613969574555	0.01915242250373352	0.05949245598812679	0.04990330352895351	0.0203588298167749	0.03206998703846727	0.002002201101028111	0.01551991122172281	0.001247070132335581	0.01928068644726588	0.001252555564581744	0.04823874531141734	0.03601716110589206	0.05968726827848946	0.02403276415207007	0.0173604331747223	0.02148983014455758	0.02862196965802322	0.001009193466714488	0.01963546880980285	0.03226550206206672	0.02682372939354972	0.1177766876143937	0.08914311774528674	0.008043666783432846	0.01477725933943085	0.00226844257429873	0.05454904323057141	0.001054903684744523	0.02188853592600555	0.001019082930419155	0.01408278613604926	0.0010363874468035	0.01337417364547288	0.02378434752055113	-0.006362007876723748	-0.008043012758145824	0.02405190964219816	-6.878606823124577e-05	-0.01660200995089334	-0.006665228408944734	0.004836041146704623	0.001052829336302263	0.001052884760932056	0.001007490309897074	0.001012348546353383	0.01546821995157187	0.135562868372232	0.1490873351898923	0.001194563213403233	0.001041670686027907	0.001187966422034572	0.001131085495347689	0.001103319372676599	0.001444849627595425	0.001570360145179773	0.001002651904956774	0.001005676594126989	0.4136182632918005	0.001043933616759454	0.2637041877007873	0.01110456081152015	0.001043453247971971	0.001112820359214762	0.03111912930785918	0.02142010811812378	0.02523116669156606	0.001007274700506932	0.0419542814742836	0.02991771906360232	0.001010942495037522	0.001142943286798627	0.2056659456082819	0.0287050427659056	0.0010202690928562	0.001034953132790381	0.001032278918340429	0.4915119055794719	0.02745604658113516	0.001157428855735063	0.001007360377669234	0.001054091399291549	0.001024957429454661	0.001043605059770593	0.0535030803725086	0.06281229314843784	0.001202911190705253	0.01302596877821176	0.09815844055978741	0.1060137406235813	0.1319545116390902	0.02861989960689008	0.01828591446484816	0.001734967584161569	0.001938826853248399	0.001337759326230055	0.001080493318268412	0.001048666053470537	0.001015270519113773	0.00104398160779234	0.01435750886106163	0.04015126246139981	0.04281064114763665	0.001043012893700728	0.01106759176707779	0.02965381221130564	0.00126825733962083	0.001110481718532083	0.05417741277444334	0.00106854054071479	0.08244023099162595	0.02020849081657475	0.001068441012523545	0.001189215400071251	0.001248829997969488	0.0328568376303992	0.02827414509409744	0.01884193777439271	0.001011569596304545	0.04397600967937346	0.1060167513038872	0.007895267879838458	0.001080265339938299	0.001060205498165984	0.001021006821225738	0.001040068334898238	0.02515998039132408	-0.004042405975684145	-0.007196438840879565	0.02414805883003462	0.0026934654607465	-0.01411577634054265	-0.007009182697364453	0.004621420960118085	-2.718314788465439	-1.788408325811	-0.003644757296530562	0.06401139412449057	-0.02659964519294172	-0.00763932835552257	0.3804608778503841	0.03924223526841119	-0.2896399289452886	-0.06374797232525814	-0.08864131452709383	0.03108827282830529	0.03542063843404425	0.06874636137558911	0.2286492147619211	0.08846094656489631	-0.01632901242337085	0.003392618643627512	0.349072320396318	0.00716718806749254	1.561912659455615	-0.3955443361491798	0.02163095760783525	0.001381187109055126	0.5477382463973051	0.4930437289184046	-0.00424936694608918	0.03058077332988077	0.9148647843317902	0.2093310527653607	0.05069698778296221	0.005686188917721843	0.6399481305205862	0.490173101579317	-0.005709075689464959	-0.009855164062695413	0.07936082504405942	1.103977227351837	-0.7418157680780462	-0.159754825869372	0.1574926378067148	-0.1850425809121763	-0.1177958680621073	-0.119050234789639	-0.5223563128336445	-0.3767346403196292	-0.4539811975946041	-0.1860497584830496	0.2697860455541464	0.2120771455418018	0.2707604725876195	0.5376137795001641	0.4345142875888813	-0.1249712952287494	0.007191277457287595	0.005741093388982636	0.1098718376882885	0.01635227259760272	0.01292829956562073	0.133831422830658	0.6839916565422183	-0.5590781619305389	0.06059727565561361	-0.03487142838459573	-0.5194995485935234	-0.3317592517806057	0.0005521818648254768	0.01576593477031618	0.1912183016480924	0.1031697150774781	1.543469052607307	-0.004899283083847465	-0.03520925159815044	0.006027540484442425	-0.4686717740094067	-0.1275619535204491	0.4463795337463856	-0.09528379764549409	0.04427582813613251	0.4180464240742551	0.09574781508458162	-0.01967841449773345	-0.01493125412539953	-0.1901753205985741	-0.1267188382496291	-0.1105222498955503	-1.118927211010988e-13	-1.193729129301153e-13
0.31	-0.02906086907226765	-0.02746629350886446	0.02879554034209255	0.6202765805031641	0.9364530495320259	0.00797380716417709	0.4640114375535548	-0.005594579276123346	-0.011497014878229	-0.008132748765574986	0.07382851782540394	-0.04352911746468936	-0.002035542003583424	0.05874526148135521	-0.07340296946720624	0.8524817193566998	0.09079989773351871	-0.8524817193566968	-0.09079989773355512	-0.1003746289194844	-0.1187673798042279	0.005826340055693591	-0.2633506838777243	-0.05566210042080742	-0.02949817314673603	0.1401032398326826	0.1671829962989314	0.7284602317668006	0.6262125792727711	0.07242414094514443	-0.06947651316188194	0.02628317164328115	0.006127025507715152	-0.241566787333404	0.1229324590348621	-0.6737519351626253	1.251143765021792	-0.1155146648696014	-0.01603719135296109	1.412065196760102	0.4991397915155484	-0.2275012117373535	-1.476918905864699	-0.07749127613629865	1.24246477487325	-0.2272283307296302	0.08713907814324119	0.6841502845998284	-5.506394396192312	-0.4184382913982767	5.506394396192292	0.4184382913981949	1.715281827502125	-0.5302990313827097	-0.1479432574086943	-1.214690614944711	0.5052946211105743	0.2925969062516852	0.3276784763797526	0.9493699599125747	1.557684723139537	-0.3187426422116523	0.07661693476904302	-0.9481232287656666	-0.9313983502905817	0.3511627803972965	0.001049916115465586	0.01832845909969257	0.001047956498426517	0.02278709602563078	0.001007505705107358	0.004056858219932047	0.001012590916346705	0.00501363230716001	0.01336461020310706	0.05848734047315692	0.1328313880187272	0.1144754756388469	0.1488890099414499	0.1420488765220758	0.001728752739193837	0.008223092452877749	0.001339555386458686	0.03368732583133823	0.001194021782246511	0.1409251430172137	0.001133145635182949	0.02829832981252112	0.001106835230229927	0.06003228384619153	0.002302425271926317	0.05944136261727571	0.01049536532022403	0.02254755779572918	0.001003306465166635	0.005702452623356172	0.001086025762336721	0.02037554311097416	0.4197745906026674	0.4096277916075025	0.001043594061514734	0.02123322730356806	0.2429102743211138	0.2521706852393648	0.01283730220713787	0.02469564360212793	0.001043822966528658	0.007901725277069841	0.001110912340695033	0.009593065184830891	0.02658748523818168	0.04989306455050666	0.0177176874452458	0.03738256593001477	0.02501367978175906	0.02543499589596183	0.001007570967211917	0.008383865976102483	0.03671662255758232	0.05714357023227171	0.02787042872217166	0.04456523403319278	0.001011385321124132	0.004568034578352469	0.001183114790678161	0.01868741803935827	0.2013739950052319	0.2211404538130444	0.02577368492384306	0.06195623028577978	0.001021097239600756	0.001966149930718742	0.001036491441509783	0.007436208646576475	0.001027554228125341	0.02312247153917711	0.4713496568569228	0.4185005767856491	0.0354362314457624	0.03245910722496555	0.002905336944048664	0.01431220023745104	0.001007383826699096	0.0389736663175916	0.003118401549082527	0.007682784699657966	0.002631957693490646	0.004984121321517955	0.002673907722022067	0.005180583738350901	0.05908098191576578	0.05710768178092937	0.06829626781190362	0.05977489632795573	0.005783599516851839	0.009024550478110616	0.01472931162072171	0.02170751031531197	0.1002788241343113	0.1360677199749946	0.1105924248473646	0.1141647079751598	0.1381815819357109	0.1422049235014973	0.02626145832798289	0.03119824946427821	0.01678663260577504	0.05287885698920608	0.00169843147864761	0.1433994733668862	0.001808876133473335	0.02503174814078396	0.001303411448429366	0.05414827037790973	0.00107528420001269	0.0138455845777528	0.001044487475487026	0.004522322896104238	0.001015032392116754	0.01154853652117514	0.00104440838600971	0.0348187211017005	0.0153483048627805	0.04543736648853527	0.04494622324948318	0.06319739535153962	0.04264523259568073	0.0404602850090121	0.001130097580069578	0.02990794008728523	0.01537653800714931	0.0233751219511954	0.0324020655208067	0.03218354481413144	0.001249854387488984	0.04576859796103741	0.001097133395906389	0.03454102424392985	0.0553438446020481	0.05474141052396445	0.001070788757368052	0.02011915425789579	0.0743601383419604	0.06722432925428909	0.02065330611570251	0.03237357779204037	0.001544324181472367	0.01531759228660668	0.001213192850944378	0.01920349895528693	0.001245125235444099	0.04366136879713925	0.03439896063696184	0.05871153325362771	0.02661467014239366	0.02196238317081812	0.01988882378633964	0.02778587953961773	0.001010312523530371	0.01976372102768647	0.03927910073579108	0.03101061045934231	0.1142283516969742	0.09018125505762983	0.007778010606945256	0.01445313589630271	0.00168698443344142	0.05448246525825245	0.001058012742394238	0.01997077467448829	0.001020238123803919	0.01280392528204414	0.001038640424723048	0.01225616379145059	0.0256003439454079	-0.003716574587891856	-0.007019719681246215	0.02415756967413518	0.003273402055130558	-0.01455442618504739	-0.007059512447291227	0.004469662618474435	0.001049255019917776	0.001047711490968409	0.00100710166046501	0.001012008158633955	0.02046701632539798	0.141068085756543	0.1491782788205168	0.001151209446341381	0.001035477597635352	0.001180529260858803	0.001122773010169107	0.001097472705207001	0.005084602848199202	0.03614332249487471	0.001002600891404234	0.001005995099591039	0.4285021842816967	0.001042417592268492	0.2756586893344266	0.00609671072343678	0.001043106159123055	0.001108662398830368	0.03867914754933276	0.02925881380920596	0.02545837607573101	0.001007122238599569	0.05259998406156483	0.02904834703719078	0.001010592401757147	0.001112166798789954	0.2149190745478839	0.03390456652236545	0.001019409935262472	0.001033117154020665	0.001025469494844394	0.5107743117799574	0.02922171123385716	0.001113742450495677	0.001007489113725315	0.001045864203225179	0.001020218255261429	0.001036256469366569	0.0452712981077576	0.05631214906140398	0.001128129764116845	0.01120916053730264	0.09612597608295231	0.1112169495210824	0.1413336536959458	0.03845564149394685	0.02717525812625877	0.001727703351939519	0.001905539312942107	0.001333481296194416	0.001086548088630389	0.001046233775834555	0.001015732610199354	0.001065720710532173	0.03287210605996468	0.03430895450389993	0.04380162215712208	0.001058238865875066	0.007859930746322396	0.02506300782656378	0.001292695774731399	0.001103802336679368	0.05977104808275342	0.001073026828696004	0.1028573180082373	0.02163927232157538	0.001064650965118835	0.001168340485231154	0.001227702105152824	0.03220909225524495	0.03061317733239075	0.01747528855782995	0.001011398890681872	0.05048086734603376	0.1117458752763188	0.007154843698087501	0.001078979099136598	0.001062131710784321	0.001021807206239992	0.001041761210616276	0.02776863121353138	-0.0008104761888265688	-0.005855051276639734	0.02427083838135309	0.007079539453999528	-0.01285776229480484	-0.007494060285578953	0.00398187741693018	-2.741568566316337	-1.669535910861148	0.06000162367747421	0.07069144430208121	0.01438876624023404	-0.0138582933457146	0.3757364368411883	0.1178729073780531	-0.1796808042249475	-0.03403656244588923	-0.07425043798763141	0.04402083597701945	0.03329004194253222	0.06915892900410639	0.3531848419411009	1.285953833228937	-0.005064457735971662	-0.05169892863340323	0.6912529714352494	0.01669728395688394	1.48175562705666	-0.4361437395421606	0.03736961917013509	0.01372257646994916	0.538428348277038	0.5239291427846011	0.009312964386247843	0.03056233638408969	0.9314416725783836	0.07595325986425272	0.001996226214215099	-0.02118356533948347	0.7087182307391056	0.4867688265717625	-0.008555146296059498	-0.008749955814296821	0.07742061334069096	1.23645884750496	-0.4264407232969074	-0.109596515628188	0.1555139201503597	-0.1203447968103738	-0.07605591378330809	-0.07335759725410008	-0.5439290747001964	-0.3668459383523907	-0.2257941764035318	-0.1463462112945488	0.251865444665222	0.2647114371526981	0.363661957016027	0.7087157817409385	0.598657869120336	-0.1143330581568266	-0.006100441693207477	-0.01296787208899548	0.1092469939925349	0.03356641971066272	0.0162361909714039	0.0999708761313885	1.16859356793023	-0.5481737743506826	0.08007424130089466	-0.05488552181281792	-0.416998878823271	-0.330966239176688	0.03058211786357943	0.01347172560635082	0.334015587280986	0.08991828266912091	1.928908500076247	0.06184095287293522	-0.007364895951711222	-0.01456404492334076	-0.4461610659420253	-0.07060299333132214	0.4715615224424224	-0.07573710004787212	-0.0070254714713417	0.4155677007427863	0.1273084404881652	-0.04455924446416438	0.003802707609049474	-0.193019931151487	-0.1291376164949627	-0.1129285794755709	-2.852106407710915e-13	-1.389989660604905e-13
0.32	-0.03130657305690877	-0.02651724278671076	0.0219491782757552	0.6328243742365159	0.9351753046357545	0.00779606854412506	0.4766508956469288	-0.001094987908073744	-0.01333951556508696	-0.02283723799213013	0.07319488006511583	-0.03115449991420263	-0.004488234819502771	0.05997449250478905	-0.06638083215420333	0.7950830714690524	0.08717479956349326	-0.7950830714690518	-0.08717479956350527	-0.08310725537832099	-0.1241069962093955	0.004379047484889803	-0.2750950458216438	-0.05056532556775988	-0.02650984777115948	0.1420835184608364	0.1765771368965177	0.7437314011764605	0.6227247522470762	0.07362912442935073	-0.07872128924486556	0.01765886015964106	0.0103797606489811	-0.206885048352314	0.06617749652712906	-0.6949333549384067	1.258800092141271	-0.1397989572490177	-0.01931131642255387	1.114632121388323	0.398800100731999	-0.1388355644171906	-1.46677383966696	-0.04851372040945474	1.228712378460146	-0.2633590172054118	0.1585081829133693	0.7196705741806725	-5.968831637296365	-0.3106317182586641	5.968831637296365	0.3106317182586604	1.739117200382303	-0.5366303804373985	-0.1405157133654278	-1.131276005588045	0.513446118911597	0.3056237850302648	0.08734811376808602	0.9194546483071779	1.491923147127729	-0.3851344206947915	0.1732726914276488	-0.8947951252925018	-0.7940809243100602	0.5089576792076708	0.001048597378483999	0.0187136560660055	0.001046389623080184	0.02347319149337343	0.001007202793856008	0.004064247797369479	0.001012215709802337	0.004889019221511044	0.01804709556407859	0.06232221786746459	0.1372973739605687	0.1161793128784103	0.1490210296300995	0.14071926428366	0.001439489103548628	0.007956496558699167	0.001191844642467576	0.03291714019696716	0.001185461798924436	0.1414597984952422	0.00112583743606001	0.02863049004055897	0.001100702333209772	0.06071930388811055	0.004647346516818305	0.06333763737108833	0.03172292755434669	0.038448770797685	0.001002953346869946	0.005614058078139351	0.001047685907009931	0.02009134494109197	0.4250015769801025	0.4186133429646915	0.001042604444926647	0.02136256768770864	0.2567017892257654	0.2664590126132577	0.008278785955604565	0.02011185749787229	0.00104338153643051	0.008217807628533604	0.001108667451865173	0.009685034967015334	0.03410505747627762	0.05537445054269396	0.02517217453085895	0.04275070615721785	0.02527920820795031	0.0255873159298609	0.001007312769084878	0.008693935139493644	0.04659137111444706	0.06656821831990146	0.02818092190133052	0.04486528895175898	0.001010906472952498	0.004725948124640591	0.001140434054171149	0.0185642565147698	0.2081948752190003	0.2286873203334763	0.03087762452157371	0.06680406782436489	0.001020046300559083	0.001888094293111801	0.001034356812119478	0.007343005128864378	0.001024645485269462	0.02388623831011913	0.4865008073323781	0.4316521242434787	0.03306376393299632	0.02969910207332527	0.002034279836546213	0.01364990459912324	0.001007470453704409	0.040571451819563	0.002122675789215757	0.006884765159143223	0.00185773467531282	0.004483418710632723	0.001886570301594462	0.004687871744441751	0.05093772607109764	0.05148596213485352	0.06149652823243261	0.05610386138229485	0.003536844916744345	0.00732545174048409	0.01257915128060206	0.02031853766073721	0.09808962846708055	0.1384608413071976	0.1120308672412039	0.1173181727720288	0.14146748973783	0.1466641953773764	0.0344288713897396	0.03881573441569847	0.0240047729888316	0.05945207201626001	0.001710439125540002	0.1423587959832646	0.001845917628714713	0.02493010992453283	0.001316645835157063	0.05399251469801	0.001082388608679626	0.01518943878034312	0.001044644634550778	0.004939336562757904	0.001015498097595731	0.01166741724402227	0.001060731874583712	0.03575525407563503	0.02844422199397655	0.05899849210969992	0.03866421298685776	0.05768637204500111	0.04341794045399815	0.04139532788676385	0.001099859783022178	0.02950138644890828	0.01096227796965058	0.01960226425346235	0.02783516512061692	0.02881259664326543	0.001277260900193151	0.04602799403474073	0.001098464432850243	0.03468744880573787	0.05868516596404198	0.05875455748764231	0.001073120095748047	0.02094562109376212	0.09129701116944125	0.08864492168270778	0.02149483239525146	0.03323127647869902	0.001313034834865599	0.01533040609073592	0.001185815419621475	0.01912742550561216	0.001230845660739993	0.0393283732502218	0.03323324425791258	0.05821484957457754	0.02906917203900513	0.02674268476286065	0.01839644665125924	0.02703117017675015	0.001010786379936773	0.01972695764216949	0.04597307038383323	0.03505984164166345	0.1145170768701982	0.09199786241710331	0.00727765019284479	0.01389781504339425	0.001394838783586683	0.05466883833905368	0.001060530124777617	0.01803527727417664	0.001021215826615498	0.01149834812723246	0.001040613219844338	0.01111862488467744	0.02794477663516478	-0.0006801436337099249	-0.005784363612786328	0.02427464271899356	0.007311514091753085	-0.01303322223260688	-0.007514192185549659	0.003921174080273042	0.001045680703534089	0.001042538221005549	0.001006713011030757	0.001011667770912351	0.02546581269921655	0.1465733031408539	0.149269222451141	0.001107855679250208	0.001029284509231879	0.001173092099682232	0.00111446052498999	0.001091626037735482	0.008724356068797179	0.07071628484454254	0.001002549877856105	0.001006313605063274	0.4433861052715959	0.001040901567777437	0.2876131909680655	0.001088860635356494	0.001042759070273151	0.001104504438444671	0.04623916579080439	0.03709751950028646	0.02568558545989417	0.00100696977669357	0.06324568664884367	0.02817897501078123	0.00101024230847866	0.001081390310808821	0.2241722034874865	0.03910409027882605	0.001018550777666629	0.001031281175248982	0.001018660071347003	0.5300367179804429	0.03098737588657648	0.001070056045252882	0.001007617849782331	0.001037637007157373	0.001015479081063022	0.001028907878959027	0.0370395158430148	0.04981200497437224	0.001053348337532856	0.009392352296406451	0.09409351160611394	0.1164201584185833	0.1507127957528012	0.04829138338097677	0.03606460178764374	0.001720439119717489	0.001872251772635451	0.001329203266158744	0.001092602858989271	0.001043801498190505	0.001016194701290877	0.001087459813237208	0.05138670325885867	0.02846664654640641	0.04479260316660272	0.001073464838094089	0.004652269725569965	0.02047220344182319	0.001317134209847212	0.001097122954824575	0.06536468339106302	0.001077513116674573	0.1232744050248438	0.0230700538265621	0.001060860917703504	0.001147465570400391	0.001206574212335808	0.03156134688008298	0.03295220957068617	0.01610863934127179	0.001011228185056134	0.05698572501269639	0.1174749992487501	0.006414419516337742	0.001077692858329609	0.00106405792340426	0.001022607591253794	0.001043454086334916	0.03037728203573849	0.002421453598031035	-0.004513663712399809	0.02439361793267151	0.01146561344725242	-0.01159974824906788	-0.007978937873793609	0.003342333873743138	-2.812118038840904	-1.49510273748268	-0.004284277421415308	0.06435888017492511	-0.02656845640939514	-0.00926173687496985	0.3952844512060869	0.2281727327435773	-0.08954563624780319	-0.02227410902420211	-0.08377211433701803	0.06410163171545921	0.03353851530813268	0.06797979592703429	0.4157400367301582	1.776457176587259	-0.01637736088774144	0.01518924877198079	1.120342035537639	0.005759475454934508	1.370772098350736	-0.4813875490769822	0.02039456521932249	0.0003928628018777333	0.563594930150539	0.5486757718408111	0.02080619173480172	0.03163301566661764	0.9545818217645248	-0.007645824488994022	0.04484468653097339	0.00547218212355643	0.8052884218273353	0.4826855070650834	-0.006186934093951192	-0.01033994774598621	0.07530320871453271	1.398832679350137	-0.1284592327197133	-0.01554749334798725	0.1661447758237077	-0.03598153102951326	-0.02203833816419468	-0.02468876989926197	-0.5833974580928971	-0.3694418136410524	-0.1373092543517869	-0.1364094507791096	0.2253216173562609	0.3757086809140348	0.5425182135037485	0.8017738932945633	0.7066218733445468	-0.09182393807056646	-0.01319420970150372	-0.01548454917378688	0.1697041857651279	0.04964746296217533	0.005139127838818697	0.09158079649791205	1.521718771776454	-0.5573831870069962	0.1084109597415342	-0.01673032368501555	-0.3421875510848344	-0.3458334286694726	0.01343410554271	0.01674032082408572	0.4669739919634992	0.07511673123575935	2.36338239321288	0.1059223036631104	0.007817296098427455	0.006250356712412401	-0.4197955805858586	-0.03175168432963224	0.4820498529228955	-0.07900764654336989	0.01127270745968569	0.3905164473975487	0.2514418245116085	-0.06591789645553682	0.03565895622053194	-0.1937225503415754	-0.1320620984144577	-0.1144280604390616	-3.503012902003424e-13	-1.04412395139807e-13
0.33	-0.03319611686699935	-0.02617369122146929	0.01493123274014234	0.6454595847500862	0.9336614343376687	0.007589904906918202	0.4863193011889082	0.002349979172012033	-0.01417120768198875	-0.03749391421885079	0.0728880179168737	-0.01905483789384406	-0.007290593314117545	0.0619277270366614	-0.05904678928165629	0.7332455807409405	0.08458621809853357	-0.7332455807409342	-0.08458621809857306	-0.06558746423359262	-0.1294857380694559	0.003033417279348818	-0.2859345748274169	-0.0454041561720776	-0.02338786246508403	0.1422212446455225	0.1857575509896057	0.7582536043281833	0.6184319715944321	0.07598255436704263	-0.08717324328814512	0.0102446442173521	0.01639325380792519	-0.1735338759431699	0.003795288200876267	-0.7062555951045726	1.268633842327559	-0.162938378717832	-0.02188966494979786	0.823439625451835	0.2922779440876861	-0.02187854903216562	-1.462893420114836	-0.01451495582395987	1.184100126415066	-0.2933222408971796	0.2295904899585282	0.7440346301885654	-6.390149679831596	-0.2070358103516907	6.390149679831598	0.2070358103516055	1.76299344924944	-0.5379883747363012	-0.1282290419653178	-1.038382517284259	0.5173542107404047	0.3179684568340509	-0.0577605136298734	0.9215792509041724	1.414427395466925	-0.4699071566319232	0.2863872028258608	-0.7859962350740807	-0.6903712798325411	0.6973153005568813	0.001045665431057199	0.01908392315324486	0.001042660838738483	0.02415800836322059	0.001006835004206536	0.004064707472702189	0.001011808992776914	0.004760563850497584	0.02207805127023219	0.06559680209219874	0.1401315008450242	0.118316200911699	0.1482865796260266	0.1396075595810568	0.001269193726234666	0.007786762937914584	0.001111256674785471	0.03211110857236389	0.001177772526455884	0.1422148781781772	0.001119154703053579	0.02895329215832688	0.001095275428312581	0.06139729010292407	0.01343640439822939	0.07130495102449354	0.06001780822532872	0.05808058376030301	0.001002739265191313	0.005523474868248974	0.001027749986458528	0.01986684752470613	0.4349456283139418	0.4320819670342599	0.001041101495921106	0.0214799748773086	0.269190297066996	0.2796633948912197	0.004785566720603702	0.01653559349878466	0.001043047723037217	0.008508116609580847	0.001104805389044018	0.009767523389583381	0.04087155717668951	0.06091538201362625	0.03204778940224358	0.04819213933921012	0.02527565273435346	0.02556039043646246	0.001007166556813349	0.008996170620236704	0.05642834000777321	0.07588854973841075	0.02704689349206215	0.04376882122034197	0.001010544077433287	0.004853363594939174	0.001107579507137275	0.01844046333771763	0.2161442602643955	0.2372923714907428	0.03577499140665277	0.07143347469169378	0.001018983819368353	0.00180979926616404	0.001032250304337317	0.007245659667042529	0.00102212353866222	0.0246602790994726	0.5030051368957413	0.4464931110183076	0.0310020835706455	0.02804432502659184	0.00156316879895856	0.01344724878905148	0.001007597855221738	0.04216829081064115	0.001591799301393754	0.006479320284831279	0.001445471036676026	0.004232800326615604	0.001466861323936959	0.004435446623075044	0.04308120567251882	0.04584471382565301	0.05483313802675506	0.05233645609570916	0.002322211780441743	0.006409885117249656	0.01044966813076461	0.01890118855735789	0.09573339780383844	0.1401331450284443	0.1141437945971635	0.1211972450098815	0.1455752033697666	0.1522545888348825	0.04452378567091165	0.04825967938632829	0.0319332351654586	0.06678782595369155	0.001704505690919922	0.1414641870825304	0.001794851965668679	0.02473089965101918	0.001313073245078895	0.05376638167311901	0.001090522875298431	0.01685715160473882	0.001046189156464166	0.005466622105695	0.001016022074052185	0.01174845099199042	0.001184464907503815	0.03654682141303332	0.04175105763301738	0.07200722624190649	0.03276062796673715	0.05232856673493854	0.04407302154682308	0.04233917209168619	0.001090801228921156	0.02918908385387414	0.00744800251133775	0.01662153846444062	0.02356254246557576	0.02561839335639112	0.001291919257801059	0.04637799452200807	0.001102136009324096	0.03489374963969721	0.06219426790698489	0.06299321348327817	0.00107669197297043	0.02161243245594604	0.1066597746684624	0.1115785418588088	0.02282512036460688	0.03458675513391304	0.001190929837326621	0.01545799491901209	0.001163174554666737	0.01905301372537726	0.001218370546296158	0.03522413169499173	0.03239351058666509	0.05805409979656857	0.03024863579501361	0.03064174873065537	0.01671674764660576	0.02604050203568963	0.001011170916866193	0.01964732179149049	0.05164571058538624	0.03861638762932006	0.1150173623033448	0.09416862978762353	0.006350650944801446	0.01302802258244579	0.001242088189812144	0.0550125859847008	0.001062762543489201	0.01609073152046592	0.001022107780669074	0.01016798733176075	0.001042390288122281	0.009963402083877301	0.03018017572926972	0.002433049615934627	-0.004520601958291712	0.02491088485157186	0.01070764756922035	-0.01157404476649728	-0.007878786684015378	0.003786041955894126	0.00104001878680276	0.001035599816489601	0.00100623162233747	0.001011147077712917	0.0274889674553595	0.1425586862839581	0.1452889998311339	0.001078090440943658	0.001025699107795165	0.001166950290838372	0.001110281967733877	0.001087933392726244	0.03486936176973152	0.1142946578117158	0.001002488215141631	0.00100758135690945	0.4689551682051105	0.001038382801093374	0.2967575485975352	0.001057238396847657	0.001042650538699405	0.001097637405904531	0.05103804939470747	0.04230497039188683	0.02491866961164828	0.001007052145520295	0.07299306225490208	0.02368455545794989	0.001010103152749947	0.001066589797297174	0.2350056298613309	0.04347384862769775	0.001017308871274652	0.001029022841310161	0.001020208452799349	0.5506674014882048	0.02659385951507255	0.00107248034915243	0.001007825703102941	0.001037343807009419	0.001015231694138862	0.001028941125626058	0.03057227835884179	0.04363736529856652	0.001044631731163489	0.007092920443404864	0.09106289054469517	0.1178431621995092	0.1528916630288717	0.06348365424608136	0.04517981822533868	0.001679591781003332	0.001630935461963037	0.001292552693742525	0.001104395306923149	0.001051177112397839	0.001016882715475551	0.001504368215842309	0.06229272798279391	0.02360931355242354	0.04491509813940518	0.001088060155774385	0.002853270013296555	0.01722163736905575	0.00129877434744886	0.001113433946595148	0.06768125524885503	0.001082861248950813	0.1320487399259405	0.02537638717648464	0.001066167605124675	0.001132940840811135	0.001204364675751372	0.03129839871389576	0.03044638690919478	0.01380527211043777	0.001011861247749687	0.05988283109910827	0.1142261976157323	0.004476616927255743	0.001087360954079634	0.001065956345511905	0.001023398617686345	0.001044904773340778	0.03225788977819956	0.005555519679902033	-0.003262390900510582	0.02596094051927061	0.01349740834426241	-0.01009430451433128	-0.008163260230658597	0.004005876297235891	-2.912358161074143	-1.25069103076985	0.05772739711322569	0.07068442708309926	0.01349689290393465	-0.01472195686555217	0.2713837140694565	0.1821117664755699	-0.1441380920348345	-0.01296741309054458	-0.07918581337968884	0.08743148442947542	0.03109859343816393	0.06734428948277386	1.125390811423851	2.138480551128247	-0.005381636928046984	-0.04098796383593396	1.556373748289363	0.0145421902862479	1.266020098303968	-0.2531753279490587	0.03266371291553804	0.01208424517535546	0.5464666936078637	0.5390289430787202	-0.0224601097140698	0.02831258731235851	0.9107450843618733	-0.2001633030726672	-0.004414850389673129	-0.02111972451478493	0.9133516883136621	0.4452354513042925	-0.008601424855088646	-0.009426513187602762	0.07931605116484955	1.56093730709399	-0.2062341814203594	-0.01892013302016503	0.1545690653894574	-0.03766279724212849	-0.02329142305552382	-0.0222070616748955	-0.5518820971427606	-0.3877752871550829	-0.05730357686156325	-0.1481115289125679	0.1095054659522323	0.3916233038644683	0.5642287232195319	1.066025061997445	0.7599526105024572	-0.08544803853117987	-0.02541706700903781	-0.02758765882142845	0.1720079464056161	0.05579125160625692	0.008871420501140525	0.07005396010606178	1.131359740720084	-0.5180020627525337	0.08200062411395362	-0.03654297874468169	-0.257371889605623	-0.2988036720199958	0.0467256667645371	0.02283914509188983	0.3872486744222212	0.05936708668081283	2.218918198040823	0.1621904940362426	0.01773220060523483	-0.01410743419575367	-0.4005000721385044	-0.00162217489414845	0.2972021248723235	-0.118822705947247	-0.02020690660880819	0.3174419857864278	0.1774346354475373	-0.1071171078638939	0.03804127803087783	-0.194494047062561	-0.1337135596350121	-0.1161711175586984	-3.822678646374708e-13	-6.225506051931789e-14
0.34	-0.03482745381872113	-0.0264160875873788	0.007872069516066518	0.6582048877183198	0.9319172715347412	0.00735891016506589	0.4932075009250987	0.004792263549244942	-0.01366460034644118	-0.05206174668110335	0.07287145601809922	-0.007614895369590828	-0.01027887082509363	0.06451533763394116	-0.05156220695261789	0.6674504144423574	0.08303505864355977	-0.6674504144423545	-0.08303505864356246	-0.0478843379795841	-0.1348441713674836	0.001822092361097409	-0.2958977506016618	-0.04024691234275429	-0.02016657502152379	0.1409691554520443	0.1951077435263364	0.7720581473308092	0.6133969001784706	0.07913634661997163	-0.09424922498037509	0.003819254249355204	0.02439755361973318	-0.1552436766893248	-0.05101208971200702	-0.7031768926255395	1.280818583073899	-0.1858574582546381	-0.02427753735165622	0.5585909602575331	0.1982635601821128	0.1288243261500415	-1.449005086776645	0.009546329476864804	1.096768479228537	-0.3005428208916646	0.2853833960001767	0.7497784655069342	-6.760366751390819	-0.1031473162636608	6.76036675139082	0.1031473162636571	1.775784222238685	-0.532568668030507	-0.1136546559072252	-0.9560053592823311	0.512661005639136	0.3254842125271324	-0.1906149618663685	0.9534103370240661	1.348391117308839	-0.5335925733586598	0.3333451544615376	-0.6196006550793379	-0.5963157294490409	0.9071190097793533	0.001041367897267742	0.019455998053252	0.001037326517671008	0.02484847870036977	0.001006410386539754	0.004070915684495841	0.001011345259441242	0.004628727693446237	0.02511785242870197	0.06798491855485511	0.1402063174309716	0.1194796860591593	0.1462595924629443	0.1376096466877209	0.001169116033608573	0.007671252341022674	0.001069171048188495	0.03129839187458311	0.001170857005853839	0.1432187717748627	0.001113724330960075	0.02925399561319806	0.001090715884316481	0.06206072652680433	0.03040178607115046	0.08479881594875668	0.09374245033036828	0.08098988452420232	0.001002601431833977	0.005433578223988808	0.001018420128216031	0.01965360102862527	0.4497274248925188	0.4494006373288777	0.001039090412845635	0.02158981604951913	0.2803794250442834	0.2916977294006776	0.002992339070706124	0.01466214939320524	0.001042826598727631	0.008771011525694225	0.001099440339456548	0.009846308339971783	0.04665091020573584	0.06634129100624787	0.03805828456002872	0.0535196465892189	0.02490705649444891	0.02521273734973874	0.001007134691988312	0.009250157022377749	0.0660686081080586	0.08480833245560289	0.02430428086723629	0.04109171126902891	0.001010293355573684	0.004936585955466414	0.001083752935359745	0.0183240839799608	0.2250869728815654	0.2469069516734515	0.04038452921998334	0.07574956854856869	0.001017831580613588	0.001733478724764356	0.001030067840592851	0.007148527494004829	0.001021637700139654	0.02546878137412036	0.5206552466176563	0.4627023230148076	0.02782543401355749	0.02549965834920989	0.001328336359873876	0.01339277265181113	0.001007765502792128	0.04368975398781467	0.001325599273603253	0.006280402145853133	0.001238873527055637	0.004113468561227472	0.001256661593465506	0.004315514364851685	0.03576767739943284	0.04030772232396031	0.04831975056998405	0.04827363476966689	0.00170697134150744	0.005949390071733843	0.008227857216446468	0.01733528390124958	0.09308075919889192	0.1406582774072996	0.115964411624025	0.1249809895934728	0.1488948337152914	0.1577221347462045	0.0567738403244669	0.05971643487720527	0.04030721526499894	0.07463959815311391	0.00168112972042553	0.1406828312834286	0.00164873709470382	0.02444638414416967	0.001292962848688914	0.05348384946093514	0.001100486693793481	0.0187929890542667	0.001050650434299414	0.006054793714471073	0.001016628108161107	0.01180092162891904	0.001454728836351813	0.03722275906103029	0.05365854173118026	0.08265232064660814	0.02729200703215365	0.04724984703470859	0.04448115882188524	0.04306819522697165	0.001093573384842977	0.0289542712090433	0.004760650961354681	0.01438654080321152	0.01974908552390476	0.0227205943367077	0.00129006901236262	0.04676570086802293	0.001112129167532266	0.0351106176902005	0.06515004680159119	0.06662936032127692	0.001081152268621969	0.02215539373542995	0.1189583841369046	0.1329348167641766	0.024619833094698	0.03641542769408283	0.001132516032560005	0.01568568472269196	0.001144591678350374	0.01898578247066506	0.001211028412626272	0.03132942497347873	0.03182495625810931	0.05815792800470875	0.02967878781834569	0.03267551094490257	0.0147282357539426	0.0246607815720874	0.001011679777246461	0.01946267892978462	0.05600379451184145	0.04134166607045957	0.1139601137699927	0.09544101484315475	0.004920636542090897	0.01177394264347546	0.001170513364909594	0.05552867799972069	0.001064827889567479	0.01415924739971366	0.001022949245810966	0.008830006955293282	0.001044004089918661	0.008804110176688333	0.03217904725561203	0.005560158087063094	-0.003265166198867398	0.02616784728683085	0.01319422199304973	-0.01008402312130268	-0.008123199754747139	0.004183359530096157	0.001034356870071349	0.001028661411973512	0.001005750233642094	0.001010626384511227	0.02951212221149855	0.1385440694270624	0.1413087772111268	0.001048325202607219	0.001022113706350071	0.00116080848199388	0.001106103410476714	0.001084240747714818	0.0610143674706521	0.1578730307788889	0.001002426552428779	0.001008849108763761	0.4945242311386272	0.001035864034408753	0.3059019062270056	0.001025616158330735	0.001042542007124852	0.001090770373362912	0.05583693299861029	0.0475124212834867	0.02415175376339986	0.00100713451434712	0.0827404378609595	0.01919013590511798	0.001009963997016665	0.001051789283804167	0.2458390562351755	0.04784360697656999	0.001016066964880839	0.001026764507370193	0.001021756834249257	0.571298084995967	0.02220034314356804	0.001074904653047273	0.001008033556423732	0.001037050606859005	0.001014984307205077	0.001028974372289395	0.0241050408746771	0.03746272562276268	0.00103591512478575	0.004793488590409609	0.08803226948327181	0.1192661659804346	0.1550705303049421	0.07867592511116085	0.05429503466301307	0.001638744442289413	0.001389619151291114	0.001255902121327032	0.001116187754855944	0.001058552726600649	0.00101757072966202	0.00192127661842288	0.07319875270673291	0.01875198055844576	0.04503759311220504	0.001102655473497439	0.001054270301022948	0.01397107129628948	0.001280414485053817	0.001129744938363133	0.06999782710664645	0.00108820938120936	0.1408230748270392	0.02768272052639337	0.001071474292526951	0.00111841611122527	0.001202155139166536	0.03103545054769977	0.02794056424770544	0.01150190487960848	0.001012494310449864	0.06277993718551979	0.1109773959827143	0.002538814338175109	0.001097029049812763	0.001067854767623184	0.001024189644122593	0.001046355460349846	0.03413849752066041	0.00868958576177256	-0.00201111808862139	0.02752826310586973	0.01552920324127257	-0.008588860779594469	-0.008347582587523647	0.004669418720728211	-3.031690068810635	-0.976774067718486	-0.00392271485866661	0.06548957359051287	-0.02541874906870917	-0.009937894082478515	0.2179908987238102	0.03349215557816339	-0.2667872743929859	-0.01142950394103397	-0.08510912886779277	0.1138644144502532	0.02911878273125074	0.0650698377485657	1.521050290869926	2.431954736838906	-0.01624004764537204	0.01743943283262756	1.890351280575577	0.004246271941970145	1.136762544669063	-0.1408235705263268	0.01491175226590738	-0.0003478316178798331	0.5405904344778572	0.5258905854295352	-0.04333932691474053	0.02198319994921214	0.8744720814946432	-0.3237742680126385	0.03600606427583475	0.006954955491651924	1.007194226915187	0.4200229049789466	-0.005792036990182854	-0.01029728996217929	0.08219550583141254	1.67247772368758	-0.3064371588248518	0.01408844124734258	0.1510696130940395	0.005323816009015789	0.004218985565801442	0.001809802720700924	-0.5625460965979699	-0.428525021517816	-0.04629493884280497	-0.1661205614257414	-0.004112651140506366	0.3566431500637312	0.5179487042679991	1.204335997148411	0.8098255256846318	-0.06917331775520112	-0.03025525637163872	-0.02676438666383668	0.223329110787478	0.06182467612425894	-0.0005734943745816044	0.06845485868738742	1.048990826420512	-0.501566065071345	0.06544674587209111	-0.001232333253333329	-0.1930419255718482	-0.2865525752163691	0.02097527738484655	0.0188537641480414	0.3464721604385024	0.05034671451734522	2.047913339061703	0.2005610848103301	0.02783749105365402	0.007686469586768455	-0.377888613888865	0.02116391294376327	0.1089895021983738	-0.1568181110651637	-0.009728694737994776	0.2242629381079905	0.07176536151697015	-0.1427753920647206	0.07012782983708893	-0.1911102237443852	-0.1335860146260296	-0.1152418817209083	-3.518832390894283e-13	-5.846876581547858e-15
0.35	-0.03639343925383452	-0.0271364757214622	0.0009233282310428276	0.6710841855093469	0.9299427223848636	0.007104378469394962	0.4976413590337471	0.006394814668653172	-0.01147257696930822	-0.0663903583443541	0.07301624487134316	0.002713394818023597	-0.01317319071987582	0.06754877461817518	-0.04412916923460925	0.5982265635727219	0.08251834151759474	-0.598226563572713	-0.08251834151760289	-0.03012904065471257	-0.1401066751813295	0.0007636844722628107	-0.3051263717585802	-0.0351885496634162	-0.01689714876725739	0.138205722285392	0.2048475861346538	0.7852887970431813	0.607884099838238	0.08219952528634331	-0.0994019711270958	-0.001739170905210028	0.03452703874562715	-0.1612679217600744	-0.08848131885795764	-0.6890249991772903	1.295416786221479	-0.2089406683787755	-0.02614938221679206	0.3335039197868601	0.1238338702516957	0.3094768838775435	-1.411767170719166	0.01451304013219421	0.966692808159787	-0.2736705031598687	0.3150020434193151	0.7384758167106849	-7.075541952572063	0.003794602774582822	7.07554195257207	-0.003794602774662053	1.773452404361706	-0.5178324439503327	-0.09808116407679625	-0.8912322529466039	0.4972794847679765	0.3278139143843446	-0.359001688238174	0.9990703004405871	1.297323377970353	-0.5682883689664808	0.2733318708517405	-0.4040271814448089	-0.5168268258920669	1.117037058861374	0.001036851299907509	0.0198255673169782	0.001032027520049871	0.02554423976225459	0.001005971031637477	0.00408105718487995	0.001010855048136338	0.00450587696268596	0.0277801968158232	0.06999086143116559	0.1380668187312845	0.1190608950919799	0.1426439127975341	0.1342664605798817	0.001109076997524937	0.007582609211600548	0.001045523554526763	0.03051958401456152	0.001164750524421478	0.144488136950115	0.001110058879583579	0.02952369887080605	0.001087809209974801	0.0626962235735026	0.05864205821570648	0.1037005475258359	0.1304904928215781	0.1064227349161638	0.001002501754574596	0.005345116911459293	0.001014317299487939	0.01945207573746948	0.4683854691029409	0.4691079243015972	0.001036914935594169	0.02169085480835598	0.2907417746276478	0.3026690022906914	0.002030003268297815	0.0136226623204382	0.001042654228830303	0.008996681733447882	0.001093547597016796	0.009921835811603136	0.05093575826270677	0.07144248406520072	0.04311472049948224	0.0586902209584166	0.02393418459960586	0.02441752836069737	0.001007209267777424	0.009423313447126429	0.07625824313005843	0.09381025547463097	0.02039302137795329	0.03729050311328422	0.001010112389142204	0.004987246138173405	0.001065868276524594	0.01822376905055164	0.2331661272617834	0.2569277981143848	0.04492809094218655	0.07993862736032681	0.001016682018107872	0.001667800507410952	0.001027933703792867	0.00705505681338491	0.001024473826214681	0.0263130613457355	0.5386701819666198	0.47958384830296	0.02323429036871904	0.02190347968247323	0.001216159229420817	0.01344249226164732	0.001007966501317228	0.04506122416130576	0.001185157421548276	0.006205719910940019	0.001129465449827369	0.004072878962337207	0.001145869025846117	0.004269999128263823	0.02867717997148705	0.03460240484856682	0.04147474744242306	0.04350758114227248	0.001377254844952399	0.005701756693554601	0.006123159353758785	0.01586232241620136	0.08993931435658908	0.1397172692739481	0.118487449830089	0.128729513822148	0.1522468712325564	0.163093448514092	0.07032426907113598	0.0722664209661507	0.0478088152830488	0.08202519046966869	0.001653470220840539	0.1400089000282524	0.001506259209349218	0.02417888147849616	0.001276511914392966	0.0531901282364747	0.001122732395671949	0.02106944730035875	0.001056949900837897	0.006681664301109439	0.001017377652679151	0.01183249370555727	0.003211824693517037	0.03894804620463214	0.06361785342979687	0.09090257750594133	0.02215919448814529	0.04237878159244401	0.04439980946288178	0.04337939182015058	0.005110480270582769	0.03240353107943761	0.003076772838270245	0.01308280486552116	0.01621044183392344	0.01995615013820613	0.001311871804314352	0.04704551101678226	0.001125859461274685	0.03523917087858314	0.06709313242990153	0.06948087325447672	0.001103501050064171	0.02264539655117106	0.1278154661196527	0.1516181769617392	0.02638281235295768	0.03825493024591942	0.001104816606147844	0.01601359992271682	0.001125128302487674	0.01892920670355201	0.001211446988951653	0.02769393597709633	0.03136566044963426	0.05834480970995427	0.02770038733632337	0.03286391703499673	0.01248867950899183	0.02294928545125252	0.001012623711870433	0.01918792965935138	0.05910198645447791	0.04311331722142686	0.1141481155480284	0.09688183840951854	0.003841620784174863	0.01070521379340872	0.001140749220830222	0.05627453758334238	0.001067020653215314	0.01230743214339379	0.001023835947109479	0.007539584680237307	0.001045609888927678	0.007688148636260662	0.03359840773276834	0.0084150268346925	-0.002136174283885013	0.02709891596228991	0.01467399012116365	-0.008259132636442667	-0.008200594092402541	0.004113719880506441	0.00103028345559122	0.001024694026917558	0.001005313758082037	0.001010106706914764	0.03190638553766706	0.1315479785033345	0.1333843388629709	0.001045072296282316	0.001019889814425627	0.001156347010388311	0.001106360744941273	0.001085242430141661	0.1198286665367249	0.2049037844192614	0.001002373885290089	0.001011061187953543	0.5244507333310824	0.001033624067751045	0.314812783749118	0.001020039757787368	0.001042417976451569	0.001084572414031762	0.05641114641753908	0.05048901970334707	0.02171517762978915	0.00100741579071583	0.09525958379873227	0.01330031279227777	0.001009890262510579	0.001043411531667306	0.2490250619450745	0.05251159318785958	0.001014993777156814	0.001024822495057874	0.001032221747121795	0.5893605448510539	0.01448429552235318	0.001119934602335832	0.001008295927578488	0.001040389169183406	0.001015984794485365	0.001031755086840938	0.01735863258290175	0.02960994507484499	0.001031276532849166	0.003111248920000339	0.08357887514982799	0.1246599427059709	0.15955817988609	0.09513316118965952	0.05895184815438106	0.001612658878029742	0.001330631537323842	0.001262311741149829	0.001171025635922701	0.001067698472068023	0.00101865437534553	0.00769812558290197	0.07853730327014953	0.01431682328950843	0.0436715012993508	0.01628715289780806	0.001515660426463638	0.01087880371747767	0.001380424239583283	0.001148961864232274	0.06921289168341596	0.001159390083385377	0.1408047591046195	0.02897303407176481	0.001079788307939679	0.001093396389058095	0.001220113918947537	0.03066397387211581	0.02330025408408961	0.008818999331269027	0.001014546721932507	0.06312863467336914	0.1174105582909295	0.002844235195895291	0.001120525073719993	0.001070528598860551	0.001025240327573775	0.001048064575528255	0.03458569637961138	0.01105024844065824	-0.00110722732511336	0.02768650692288466	0.01546958775319075	-0.006170459637062047	-0.008160397633961666	0.003599521158740181	-3.157922859130337	-0.778242319770312	0.05780133831733807	0.07193007595162444	0.0146226398705952	-0.01334581987877152	0.1862121454638064	-0.1188809267889978	-0.406384188974311	-0.007078440555337005	-0.07213216177070955	0.1399033931790389	0.02487147140060117	0.06189261944715494	2.241368688659386	2.649542862479608	-0.004957826588666455	-0.03959840956306331	2.033656891232439	0.01293138851775099	1.054824508574768	-0.07248073102679491	0.02616091102088917	0.01162588283795521	0.4759148209688869	0.5073863146026224	-0.1126402536305553	0.0129879594682204	0.9228596449686215	-0.432280168105754	-0.01065385360913837	-0.01795955163254859	0.9818387318426345	0.4168665717519262	-0.006823224213222136	-0.00875778020901127	0.08692640655001446	1.6876910239089	-0.4144911659621617	0.00010375725429863	0.1257437528307306	-0.0121908607578223	-0.007115009197880302	-0.00660851168944079	-0.5788834576646852	-0.5218920193295129	-0.01084734046017979	-0.1316389123219139	-0.1794172863824296	0.3980777553595551	0.5554151092925155	1.297388485148155	0.6732648297956927	-0.06427978312937994	-0.02351999305756814	-0.03067074128362121	0.2386613040683349	0.06486640050589638	0.004577906733014791	0.2605509617846841	0.6460876470947242	-0.4743020808460306	0.0004285537881957032	0.6442936797209842	-0.07293634441792084	-0.2688263859215758	0.02845890661919345	0.007032843672272063	0.2240706884333118	0.04741679173594196	1.686663313287089	0.1704718744598262	0.03730764288352962	-0.01201245678341183	-0.3488717177024055	0.01744357743738145	-0.07135035172082511	-0.1859388400219729	-0.0388973088472408	0.130246783744728	0.2246182862108303	-0.07364654906886724	0.0827958124728268	-0.1790312388045754	-0.1246518640869421	-0.1079278111099154	-2.871250917784619e-13	2.940212009608567e-14
0.36	-0.03811910247961616	-0.02809402959767858	-0.005957503162612302	0.6841207396647053	0.9277406922328931	0.00684551091060137	0.4999840444873009	0.007300685084748256	-0.007477131976361758	-0.08019808859017327	0.07306374880114207	0.01167502579118617	-0.01565926779419799	0.07068933935395345	-0.03675975584553936	0.5261168047902545	0.08319076493261798	-0.5261168047902524	-0.08319076493261293	-0.01245174665980154	-0.1451588272308575	-0.0001406157648197546	-0.3137526632774801	-0.03033596355670995	-0.01362203921270145	0.1338505213515891	0.2151793918508922	0.7979963059463171	0.6020447153135601	0.08448380987758812	-0.1021913407526475	-0.006546432756994852	0.04670347566629875	-0.1871792347964203	-0.0984452381361654	-0.689594914344217	1.312269855940115	-0.2313536589233412	-0.02514470997620014	0.1403564292585352	0.05892741953301905	0.4895086493773156	-1.344828803269095	-0.009910655220181077	0.8234366363286993	-0.218894257207786	0.3068089463288074	0.7370535997387538	-7.337548333957409	0.134680791931427	7.337548333957409	-0.1346807919314303	1.760183556246961	-0.4904983151665529	-0.08283312555651086	-0.8355394316786199	0.4715056911121492	0.3266208725849578	-0.5089685152976762	1.071802958585398	1.243762955462038	-0.5989094102480566	0.1775663394236091	-0.1469253508383558	-0.4460830688902391	1.316509368732355	0.001032556353229582	0.02021132023397422	0.001027394577586019	0.02625242896227239	0.001005533116869869	0.004106880296901863	0.001010350095981794	0.004387539939710965	0.03030271947565314	0.07176945084214313	0.1339599714563509	0.1170694559678882	0.137279758597883	0.1293912780722408	0.001077433790459357	0.007514097161886328	0.001032591505814125	0.02982615426788792	0.001159466638539142	0.1460147350899274	0.001108355383993054	0.02975241709346048	0.001086857366180909	0.06329583987304351	0.09896008969469688	0.1292676430041981	0.1696009705628222	0.1338792921924271	0.001002425594571331	0.005264309458788113	0.001013373425691286	0.01922455446729288	0.4903556191199908	0.4897247906989114	0.001034707190020689	0.02178784199339148	0.300520580041172	0.3127408690770749	0.001543872763261398	0.01310439703076987	0.001042506038986888	0.009213002181187556	0.001087502127061666	0.01000227713481266	0.05349860972510219	0.07578492029872545	0.04716867929103837	0.06365061340515851	0.02225684039771304	0.02302117662260824	0.001007387245302233	0.009516713701141311	0.08730194273501307	0.1032044678081168	0.01549350601352733	0.03252985181183996	0.001009985064181525	0.005027912362969509	0.001052738392399057	0.01814606083728772	0.2394167587200333	0.2662409997216834	0.04949402356803177	0.08406845427122921	0.001015570658778488	0.001607421885797716	0.001025895664664541	0.006966153209162904	0.001031126069241142	0.02721262786685582	0.5565874950493139	0.4961334172921893	0.01709388452750742	0.01717598320134064	0.001182572598027509	0.01347981332785318	0.001008198201493632	0.0462550156695002	0.001116585452366184	0.006197972975114081	0.001075257044391698	0.00407560630020181	0.001091856615636081	0.004269430897959559	0.02166097339848096	0.0287227319866733	0.03407620835797877	0.03789166807568569	0.00120986901109941	0.005580131189519796	0.004219737147965376	0.01463916211914713	0.08621691612337264	0.1371633654625569	0.1221839073459042	0.1330428658944222	0.1560330054269961	0.1688124581317074	0.08486166939562846	0.08549874986911381	0.05391786292362703	0.08822433259235309	0.001626595630620723	0.1394238986237212	0.001405473008442422	0.02397048995709283	0.001271490521235583	0.05289661697382559	0.001161276878575599	0.02370019044839355	0.001064672986767886	0.007378460910697599	0.001018294326450571	0.01184627970418953	0.006956120904976292	0.04211274613283736	0.07136704940887179	0.09647461562268188	0.0173155131757088	0.0377307042681394	0.04372412725918599	0.04314948592373865	0.01457723991888151	0.04090433225359315	0.002457296682070889	0.0128231922654831	0.0128663245368905	0.01729426418962993	0.001372770494306661	0.04720432208626252	0.001142333378260822	0.03525479396670742	0.06781630656992417	0.07111557933459413	0.001150270969572656	0.02309898843101217	0.1329650686083607	0.1666261752865896	0.02791515174314721	0.0398875141630899	0.001095128222767309	0.0164230794583458	0.001102885219993158	0.01888531673719748	0.00122063644242646	0.02435873997282255	0.03094753625545185	0.05853142254071216	0.02444318386256041	0.03124766255948113	0.01002201782859767	0.02093285023302068	0.00101412215228839	0.01881120976288178	0.06094687663358762	0.04395019157853605	0.1169249064194631	0.1000977592564646	0.003449542187941658	0.01024748823962759	0.001137619975290432	0.05725962875903777	0.001069454032207977	0.01058305439787344	0.001024804675983758	0.006333901199323802	0.001047267362785964	0.006646006259459146	0.03436966046445476	0.0109404248698263	-0.001157249803218763	0.02751476806545252	0.01512750250514725	-0.006038568379801428	-0.008101602235913361	0.003377241622651801	0.001026210041110019	0.001020726641860002	0.001004877282519024	0.001009587029316126	0.03430064886383286	0.1245518875796065	0.1254599005148148	0.001041819389930251	0.001017665922494095	0.001151885538782436	0.001106618079405203	0.001086244112567752	0.1786429656027939	0.2519345380596332	0.001002321218153932	0.001013273267151253	0.5543772355235366	0.001031384101092659	0.3237236612712303	0.001014463357255259	0.001042293945778104	0.001078374454698966	0.05698535983646732	0.05346561812320676	0.01927860149617498	0.001007697067084586	0.1077787297365044	0.007410489679439918	0.001009816527995994	0.001035033779504042	0.2522110676549736	0.05717957939914955	0.00101392058943113	0.001022880482744608	0.001042686660005049	0.6074230047061409	0.0067682479011378	0.001164964551618293	0.001008558298733151	0.001043727731505731	0.001016985281756604	0.001034535801390059	0.01061222429113673	0.02175716452693364	0.001026637940905759	0.001429009249588423	0.0791254808163785	0.1300537194315079	0.1640458294672385	0.111590397268134	0.0636086616457372	0.001586573313770393	0.001271643923356535	0.001268721360973161	0.001225863516985055	0.001076844217526736	0.001019738021026149	0.01347497454737496	0.08387585383358089	0.009881666020573991	0.04230540948649601	0.03147165032220624	0.001977050551901212	0.007786536138667391	0.001480433994120769	0.001168178790100113	0.06842795626018716	0.001230570785542664	0.1407864433822017	0.03026334761712327	0.00108810232332359	0.001068376666869303	0.001238072698725947	0.03029249719652248	0.01865994392047811	0.006136093782934248	0.001016599133409184	0.06347733216121788	0.1238437205991448	0.003149656053616645	0.00114402109760158	0.001073202430098461	0.001026291011025888	0.001049773690706867	0.0350328952385621	0.01341091111954368	-0.0002033365616052931	0.02784475073989976	0.01540997226510889	-0.003752058494529593	-0.007973212680399735	0.002529623596752583	-3.273766312038771	-0.6493720892899819	-0.0006859841954849232	0.06797520117238261	-0.02228242669205826	-0.009035152523172092	0.1725202055982158	-0.2810374758037749	-0.573186554351875	-0.007403287600452081	-0.06803350606299714	0.1653110073511012	0.02092177574565308	0.05789368833490022	2.854123071118863	2.836696113695848	-0.01470927556029249	0.01224023702172801	2.072267165518495	0.003435957147466881	0.9568813239608993	-0.03657921409263654	0.01304180029782074	0.0006349387167390257	0.388839069383421	0.4838542009263473	-0.1635678767014888	0.006031965807107778	0.9529299443814948	-0.5156628966974107	0.03400727241196343	0.01147630823576225	0.8656652601879284	0.4081765248115603	-0.004732117847182118	-0.0093838746548284	0.09325281579922243	1.606086463905624	-0.5327007216780125	0.01160873255999189	0.115533880088623	0.01871087579899816	0.01288237291861119	0.01079920396925372	-0.5974171739260973	-0.5984969093534243	-0.02109336399886423	-0.1161603239280935	-0.3266917867573882	0.4696087187858171	0.5874878742140855	1.340804559813336	0.5725354868895489	-0.05138734763893957	-0.01843302752185401	-0.02672239433637331	0.2941860911762136	0.07580988072057721	-0.004130709977827126	0.3563374157177627	0.5133470780352927	-0.456968441516921	-0.04277375198543033	1.009075927771589	0.01578274192065256	-0.2660409252198137	-0.003224538388661433	-0.003732255882602409	0.1031107898238055	0.04306452718827483	1.312840964511422	0.1591773580577491	0.04415035809282258	0.01022363750711691	-0.3178300155047525	0.02111013810662589	-0.2519426109442957	-0.2178059305662888	-0.03012281994149208	0.03730757935174268	0.4267848176357942	-0.02057473281677401	0.1179741480441664	-0.1656227215879702	-0.1166382558163245	-0.1004780490072965	-1.444536284715332e-13	1.669029231741034e-14
0.37	-0.04016403379663896	-0.02900644832300827	-0.01301389263867342	0.6973379875240631	0.9253225762975831	0.006620057264637879	0.500471980643751	0.007532931776780429	-0.001764887511157177	-0.09321123655476417	0.07271251284277573	0.0192622832206258	-0.01750670431242761	0.07354943317430891	-0.02925235245288715	0.451522464223089	0.08527842020526474	-0.4515224642230832	-0.0852784202052583	0.005029752505679755	-0.1498751876667773	-0.0009035086108259532	-0.3218625271970456	-0.02579064073979784	-0.01037892408650212	0.1284271174753877	0.2260142396389433	0.8101617041081431	0.5959074705142915	0.08593784790233205	-0.1023281902129099	-0.01068029010436028	0.0611658830731573	-0.2215329767988401	-0.08087265100327377	-0.7250242084044387	1.331313707050326	-0.2515111947463374	-0.01932533525368333	-0.03233212177504421	-0.01462333584712854	0.6447034189964831	-1.257120401010295	-0.06363645367608251	0.6962253954241266	-0.1506149974690263	0.260343248794198	0.767930118366586	-7.531665162800786	0.2831216717181305	7.531665162800797	-0.2831216717181985	1.731813095290067	-0.4513746058490322	-0.07119527939548867	-0.7892802285508604	0.4355686083550354	0.3209672677971817	-0.6125000735337144	1.086430954387968	1.195314474928223	-0.6215912246984734	0.112309167581656	0.1190344554684529	-0.3687008327172958	1.587711308289177	0.001028782796755455	0.02061174943511418	0.001023587953178345	0.02697662907108638	0.001005112759049666	0.004144313021492565	0.001009910299034983	0.004279057915468664	0.03477649719369645	0.07481223038987581	0.1276420652280939	0.113606855848494	0.1297240609901447	0.1230336293688879	0.001059942227539645	0.007457164095258931	0.00102480745021929	0.02924139601974931	0.001155477729004469	0.1478405987647572	0.001108536337180612	0.02994667093351859	0.001086135357303181	0.06385024654424744	0.1459260134349925	0.1595570972876286	0.2105662417345406	0.162725394875744	0.001002360022873664	0.005191813879532343	0.001014368181659693	0.01898358046295561	0.5133193875930282	0.5092309963889303	0.001032724467941734	0.02188122589195038	0.3100540069276582	0.3220453413168194	0.001283992271316123	0.01289789009773093	0.001042260945727325	0.00943898201218132	0.001081767238701972	0.01008984501440143	0.05402481510983195	0.07879465741812726	0.0498750159882738	0.06810155297940301	0.02017046731582338	0.02134218875915208	0.001007650922514958	0.009549603180137124	0.100493538368636	0.1136051295494718	0.01081274496703237	0.02796175363113183	0.001009866584831141	0.005096506087901877	0.001042894977789055	0.01809418317197231	0.2422262861074221	0.2737273092907611	0.05457091924751756	0.08855306547099355	0.001014673052167679	0.001553256410180842	0.001024163519351305	0.006881634004914325	0.009505578442629507	0.0346596200547869	0.5731946642525079	0.5113467371597031	0.01143904843423715	0.01263506616860854	0.001162049411206113	0.01348505868314105	0.001008432533739969	0.04729221069490699	0.001079096014524255	0.006247303948965802	0.001046022726303294	0.004116519507648892	0.001062320914780765	0.00430251753757775	0.0152019652457531	0.02318905239881453	0.0261705241727774	0.03159002749474307	0.001119871809362948	0.005523005714483991	0.002872681956648967	0.01409511347734872	0.08269409955406729	0.134044253119488	0.1272621490291815	0.13805528380383	0.1598410075644023	0.1744041478039561	0.09961774214961222	0.09867117032649927	0.05802828496199461	0.09278864440819208	0.001602395156588918	0.138925691416093	0.001548198940612791	0.0239535624965699	0.001273556249793189	0.05261906344096853	0.001166308887001901	0.02674186112141153	0.001062647424233051	0.008177939661656667	0.001019627641624352	0.01183999653668796	0.01209072143217605	0.04611949195240449	0.07809448901924697	0.100728815168194	0.01292166900976109	0.03353255874537246	0.04263044062800227	0.04256036664350252	0.02873893033343691	0.05340831551024476	0.002115783618027378	0.01288820424570765	0.009762708797306988	0.01479843031923381	0.001376108404037442	0.0471916678573281	0.001140059360364167	0.03518176302885582	0.06810328274600727	0.07206459106028829	0.00119634775007043	0.023464723902819	0.1365988697903236	0.1798551649758115	0.02896475120253333	0.04109083295240984	0.001093689490365397	0.01688955686145139	0.001083253997546425	0.01886106631554132	0.001219317832239302	0.02133363651354031	0.03070868972779803	0.0588569966373222	0.02133870190073474	0.02914511125984471	0.007808336221667478	0.01913369779019432	0.001014342351880113	0.01841678733075678	0.0622546427680056	0.04406779318790687	0.1252838170101109	0.1060530361150753	0.004653420805654817	0.0108804857682898	0.001149577782799682	0.0584618214468387	0.001070505744992775	0.009005739537484191	0.001025369106714441	0.00523408625284688	0.001048081999979231	0.005689822288575378	0.0336716517140612	0.01340125250510197	-3.533246443096347e-05	0.02840270216770499	0.01387216767550409	-0.003994137861922415	-0.00797784777936541	0.003054351274296269	0.001023709155030171	0.001018695058015727	0.001004504404490132	0.001009338863227277	0.04479902260754876	0.1126420323129678	0.112155103103669	0.001041663027256416	0.001015893801501872	0.001150849263311626	0.001110507170653162	0.001084655793067544	0.2459255016476515	0.3023566957712164	0.001002266881027789	0.001017205749192763	0.5768446141427875	0.001030048939827513	0.3332730793027125	0.001011954978837601	0.001041762087571873	0.001073616741819312	0.0526855446421095	0.05290488038681097	0.01661607994940121	0.001008118458751736	0.1280050999009413	0.004290055701619916	0.001009681310427652	0.001030632175856779	0.242949240925296	0.06392805192743617	0.001013585161990818	0.001021921049817932	0.03324741376090552	0.6174101247069819	0.003985792570132158	0.001120128933214598	0.001008776328337542	0.001036970754233149	0.001014414094654094	0.001029070182147957	0.005870985142997272	0.01308509683382364	0.001025746155464352	0.001480656046290416	0.07695603089851957	0.1388517652476277	0.1674329841746542	0.126882467713705	0.06271810660443092	0.001569182654706651	0.002056899164031237	0.001281620018223016	0.001125589171443656	0.001046743069851114	0.001022095936004509	0.02110355586452683	0.08949760416847935	0.006608625854155292	0.04047765017849649	0.05577512887778242	0.001573902506847234	0.005242773600828469	0.001294244801118238	0.001111895417719388	0.06851024372186	0.001255968794956955	0.1431978720271927	0.03008007031618105	0.001095651800377829	0.001058113788329342	0.001200913015405971	0.03055370515499577	0.01716041937613091	0.004844548256162668	0.001012855979144308	0.06427523293880257	0.1494342573464674	0.008266661943090333	0.001177264736787512	0.001070245111806943	0.001025673554246065	0.001048215993557571	0.03188464814406691	0.01585435324882395	0.001220988152096314	0.02973699741220115	0.01138658917417733	-0.002143370837957975	-0.007857801401990079	0.003151243067976128	-3.364281095399913	-0.5642835553149596	0.06125907316170596	0.07540467133075061	0.01716794246998117	-0.0116572717568573	0.4213242026518138	-0.4134785973435005	-0.7006256448373681	-0.004535651977490644	-0.0507101689591839	0.2012557435533996	0.01802345305757245	0.05305287726086181	3.188964744672981	2.920371811536885	-0.003352385206347109	-0.04335657811511369	1.826332100658827	0.01235218410788949	0.9086326157634779	-0.007005053579337756	0.02784800033303686	0.01312210308709119	0.2057048109744656	0.3998740790771806	-0.1743433374380671	0.000362868830483457	1.129785149494791	-0.4090320214353127	-0.006342412509854734	-0.01292490121299953	0.6083178217606716	0.4831849680885357	-0.005709214896904635	-0.007884913660119099	1.283524020588542	1.427027806404813	-0.3835790038900536	-0.007501308794741085	0.09446204652532129	-0.001478092525587168	3.091020246639184e-05	-7.559700007612933e-05	-0.517334128130861	-0.6643084842834046	0.003292834253964187	-0.001671653944121672	-0.3124304737226938	0.5683283004112086	0.5703051260540813	1.296396631172381	0.3437692838893728	-0.04541193172046407	0.01321171004075765	-0.0298288589248556	0.3097442695533092	0.07759034009372029	0.0009472560829594832	0.4398717649480562	0.3622717324465752	-0.3883178448165145	-0.0765117603603763	1.459423840046778	0.001759651911933722	-0.2368127206810023	-0.006269235377057909	-0.01302794523220896	0.1145629109272283	0.03035125279656994	1.299350629586184	0.08587787241527335	0.04931204777708181	-0.008288700647392082	-0.2846392260322159	0.04004248694976655	-0.1784170005747624	-0.1502652949490556	-0.05042634367389669	-0.01015381906366463	0.8294143966814794	0.1387503007458284	0.1248037161953379	-0.1478842736399141	-0.1016230332630209	-0.08938985888219773	9.059976771103816e-14	1.069510174950574e-15
0.38	-0.04254428097679205	-0.02964816549722463	-0.02052481188060104	0.710749693628247	0.922725635006731	0.006471417883340742	0.4995461435758243	0.006965313272760111	0.005252199910512178	-0.1053268888355222	0.07172502138444446	0.02564374461725283	-0.01867200676807757	0.0757988729512311	-0.02133109268626076	0.376476593867797	0.08885862654891229	-0.376476593867795	-0.08885862654890711	0.0220984516148427	-0.1541583360246098	-0.001593518067788391	-0.3295952053748079	-0.02166439666801059	-0.007223391553939367	0.1208647636088641	0.2367332980456808	0.8220225514053865	0.5897518573177267	0.08671135127016102	-0.09982107170941124	-0.0136806980539851	0.07869248574519519	-0.2542424073940992	-0.04430492790921888	-0.7805008675081001	1.351161504905384	-0.2671187301698725	-0.009781857042940158	-0.1423982155976679	-0.1010456196675912	0.7504772407158736	-1.165329666478263	-0.1371617552134305	0.5822774297570289	-0.0824674450884394	0.1846781376793888	0.8198248745432645	-7.427854291583065	0.4331910061287851	7.427854291583065	-0.433191006128788	1.677623544983843	-0.4038558995487878	-0.06825644774745449	-0.760102283317829	0.3876899420867949	0.3091043538575318	-0.9367585133652649	1.048645082309438	1.182852782546032	-0.6025830897076	0.04145940802933112	0.3818682419211903	-0.2193931893394271	1.929348421765565	0.001025645840647853	0.02104624667208499	0.001020669237860525	0.02773131940325623	0.001004716152832753	0.004198218563987935	0.001009566364402	0.004174474115987351	0.04202457128591271	0.07990170486882588	0.1189721139638827	0.1087599630356595	0.1197329475780567	0.1153331160051143	0.001051121209176462	0.007412337602182861	0.001020030658635891	0.0287761103823757	0.001152965419553858	0.1500677302796923	0.001110571912613212	0.0301147753705051	0.001084980041631847	0.06435820204555419	0.1980924903509447	0.192750877079826	0.2532819369787065	0.1920436761946662	0.001002300071584801	0.005126010857458461	0.001016832505377949	0.0186989921003076	0.5359324901792144	0.5261985952756938	0.001031065664343828	0.02197711290609345	0.3195244127811139	0.3310059112279286	0.001152685612671277	0.01291863833557129	0.001041872408330362	0.00968383887684959	0.001076521049912007	0.01018958851451083	0.05235168854344646	0.07975094564776321	0.05107494241462197	0.0715189022898622	0.0177972986481728	0.0194920370451887	0.001007993496006807	0.009520309854584082	0.1163791730939479	0.1258518257101135	0.006860459548222446	0.02412770574752121	0.001009739731438031	0.00517998640845268	0.001035773507497764	0.01806610170996627	0.2406899577647824	0.2779417795195167	0.06036072534049824	0.09362093869197276	0.001014056669681109	0.001501072835404962	0.001022817904804584	0.006801155986944057	0.02926851178490416	0.0506306762549661	0.5877539036750744	0.5244829793563325	0.007140316527506216	0.009342476743246446	0.001129366297127318	0.0133909542065805	0.001008658710714841	0.04819539503123592	0.00105697604908323	0.006315742894419767	0.001030124242683511	0.004170837336870318	0.001044823553032912	0.004350044538755716	0.009507366505433216	0.01821574173388909	0.01778137145339572	0.02455595284101858	0.001074426880437263	0.005518479180785167	0.002219945603993007	0.01442528404926666	0.07974266069025877	0.1306087601507932	0.1338169675254998	0.1451185006489348	0.1634672588952115	0.1810076619691413	0.1142906586756171	0.1114810244820318	0.0598561630779607	0.09516856642249617	0.00158159629891398	0.1385725032324806	0.002011789452697287	0.02419800765034513	0.001281038274678369	0.05227922886122135	0.001118674815675326	0.02980700036201123	0.001046578314301004	0.008800357125079362	0.001021473495288843	0.01182668841806092	0.01838837827004867	0.05080738176789333	0.08427198367856338	0.1042156283000161	0.009042291574508669	0.02985120373584427	0.04119378709787608	0.04159001759101191	0.04727404892994985	0.06944687138517709	0.001743262689630706	0.01294918525924841	0.006917205540281896	0.01248427233966352	0.001284693337646238	0.04693967881979054	0.001110773244941723	0.03495115479131552	0.0682991309352482	0.07396426466537087	0.001232080175877004	0.02371138719850741	0.1397240676988819	0.1919410610033117	0.02942731191146751	0.04169290106551881	0.001096746324682509	0.01741265891877304	0.001068307959703429	0.01885524322575002	0.001200076741171827	0.01871698445841245	0.03070646806300023	0.05925302839514699	0.01899160013907165	0.02748233551592044	0.006041665603372284	0.01776272959476334	0.00101257991113698	0.01776938934558056	0.06333108996659542	0.04381978396551177	0.1405195549257706	0.1179889240419843	0.007790914537918796	0.0128540154984128	0.001172180280309988	0.05980248961535403	0.001069552187024674	0.007664488462021738	0.001025342319720749	0.004335474538157822	0.001047709972076303	0.004885586807425139	0.03134015073426667	0.01585048980304718	0.001288189790966035	0.02996017798332307	0.01077146733833548	-0.002240202584915162	-0.007859655441576364	0.00336113413899374	0.001021208268948624	0.001016663474169049	0.001004131526456819	0.001009090697136311	0.05529739635125895	0.1007321770463289	0.09885030569252334	0.001041506664567649	0.001014121680504329	0.001149812987840694	0.001114396261900851	0.001083067473568185	0.3132080376925092	0.3527788534827991	0.001002212543906997	0.00102113823125196	0.5993119927620402	0.001028713778561858	0.3428224973341957	0.00100944660043639	0.001041230229365079	0.001068859028937747	0.04838572944775153	0.05234414265041488	0.01395355840262383	0.001008539850420226	0.1482314700653781	0.001169621723816138	0.001009546092853033	0.001026230572158644	0.2336874141956184	0.07067652445572332	0.001013249734548926	0.001020961616890347	0.06545214086182938	0.627397244707823	0.001203337239130092	0.001075293314792367	0.001008994357941314	0.001030213776957948	0.001011842907545898	0.0010236045629041	0.001129745994863001	0.004413029140705378	0.001024854370013583	0.00153230284297897	0.0747865809806593	0.1476498110637476	0.1708201388820701	0.1421745381592575	0.06182755156311752	0.001551791995643299	0.002842154404707274	0.001294518675471359	0.00102531482589964	0.001016641922175282	0.001024453850973876	0.0287321371816815	0.09511935450339296	0.003335585687733634	0.03864989087050034	0.08007860743341703	0.00117075446178626	0.002699011062989854	0.001108055608120323	0.001055612045340957	0.06859253118353215	0.00128136680434906	0.1456093006721821	0.0298967930152306	0.001103201277398887	0.001047850909759884	0.001163753332083381	0.03081491311346396	0.01566089483178802	0.003553002729393116	0.001009112824893526	0.06507313371638729	0.1750247940937944	0.01338366783256665	0.001210508375942718	0.001067287793516141	0.001025056097468246	0.001046658296409065	0.02873640104957181	0.01829779537810405	0.002645312865797981	0.03162924408450215	0.007363206083246158	-0.0005346831813865774	-0.007742390123580454	0.003772862539199652	-3.409538438923091	-0.4930280587203617	0.006127622980345884	0.07407324579828337	-0.0189878630621957	-0.008255507566540208	0.5818591917913969	-0.5578960144903429	-0.8417594864345421	-0.004981972413676471	-0.04413898375578916	0.2455645753635143	0.01569189513829811	0.04860345437680893	3.434988172871363	2.931131840815765	-0.01337076401332819	0.003517365348834102	1.564545804891117	0.003936580230449765	0.8881008582507746	0.00887181985451021	0.01681720706807178	0.003070062842767284	-0.02185070857603178	0.2771361481613773	-0.1978006467713241	-0.00640459509584989	1.322136828234954	-0.3688528368387551	0.03698459127275106	0.01623555841858534	0.211297392122977	0.5248289290573569	-0.004335737683243105	-0.008575637370646186	1.79806561829066	1.190670929731269	-0.2830352001817587	-0.008261233749160601	0.08873174233049611	0.02253247009322077	0.01556329727212421	0.01368727626910686	-0.4853433893853193	-0.744983723910755	-0.01057357565539154	0.05868351872849132	-0.3899679118851749	0.8797685059267312	0.78985277280106	1.26829129935629	0.1356575265849644	-0.02238354285073762	0.03384149533296905	-0.03917860374774088	0.2988798046962835	0.04039762322142448	-0.005535700194799652	0.4925662150191013	0.3598697953974507	-0.3536103389077104	-0.1190197063814875	1.715990451548593	0.01497654855697003	-0.2297057470457258	-0.05109150004216976	-0.03524771580264776	0.2932431657015355	0.01925009185154159	1.084222232159	0.03892722301665271	0.05547528891127368	0.01390911164849671	-0.2361397346948767	0.03520167042421216	-0.1639874998296072	-0.1321690811148504	-0.08071793055269245	-0.03581458698624868	1.622907031295277	0.2475317074636809	0.145669244046526	-0.1184099646078754	-0.07639760948082663	-0.07008835107394089	5.814800549338542e-13	-2.260683789798929e-14
0.39	-0.04523959504204771	-0.02983001750202672	-0.02860512901259358	0.7243555633364284	0.9200011445808853	0.006429613889029329	0.4980827444581519	0.005513918816188977	0.01292352721061887	-0.1165024923916268	0.0699076467050108	0.03087454980153263	-0.0191695636467162	0.07714598583677378	-0.01286218969425191	0.3050368013236812	0.09397453877465273	-0.3050368013236679	-0.09397453877466937	0.03848906100018493	-0.1579254306246461	-0.002303431977589874	-0.3371272028539659	-0.01808755095445173	-0.004214174833609775	0.1089207463569638	0.2470519544781158	0.8339716185483943	0.5840685542541446	0.08729706797288579	-0.09467673316583261	-0.01538269662264345	0.09976805383981986	-0.2800872538157763	0.007238160894083741	-0.8352506447132969	1.370031245418557	-0.276478761421081	0.001503822691052869	-0.1446195828049699	-0.190330169813959	0.7800601055560508	-1.07655124884588	-0.2261499530658801	0.461779062662691	-0.02213331594123427	0.08480143806972196	0.8744295867514627	-6.817018263802353	0.5848879508561257	6.817018263802351	-0.5848879508561774	1.597309881959983	-0.3498828867666248	-0.07443710005623656	-0.748927484823688	0.3264608936273748	0.2925550623917431	-1.338635071046451	1.00377067879366	1.21150413063422	-0.5228943269978795	0.1398206356867341	0.64697020224792	-0.1404995878858113	2.292847036275488	0.001023343339968578	0.0215159518653608	0.001018721544913054	0.02852713115039313	0.001004389597924741	0.004263304917753891	0.001009397122512272	0.004074451158952676	0.05290908892778467	0.08749153372944159	0.1047982020993808	0.101458805660598	0.1062227968923338	0.1056438414841409	0.001048596141410651	0.007382941721903918	0.001016950380681644	0.02843816153734452	0.001152560216591356	0.1527580498053569	0.001111450372054791	0.03025478680330924	0.001086583071138648	0.06482493610755255	0.2513275679452309	0.2277717877451436	0.2957490879820312	0.2211942288987994	0.001002251133521274	0.00506224884476774	0.001021247934212082	0.01837794271346353	0.5552874773478039	0.538515642973597	0.001030087562732161	0.02207502844033858	0.3288512901037694	0.3397518472804495	0.001082420811769149	0.01310836439329014	0.001041788689934313	0.009937165421724754	0.001072454310364724	0.01030191518756248	0.04863006494502962	0.07846505030302107	0.05140039753284995	0.07389619601084413	0.01476141212659988	0.01714895307253345	0.001008510021907849	0.009402481623845521	0.1345836046889403	0.1397342347274122	0.004095219017501251	0.02145666440146567	0.001009706552489329	0.005272531823276398	0.001030532580511504	0.0180610522677354	0.2348450875793239	0.2777418026153629	0.06691111546443961	0.09928893743660473	0.00101381240395855	0.001450259258065586	0.001021979058699478	0.006723101876688681	0.06433693277287733	0.07393518985172243	0.5996474575244406	0.5349942426853619	0.004235851500618943	0.00708728589035572	0.004398311981165247	0.01547938366208615	0.001008962987745648	0.04896548521003301	0.001042029394954868	0.006416479484167944	0.001020478483605355	0.004247038342908671	0.001032989591541214	0.004416318664637049	0.005461410084151051	0.01461144333906013	0.01096575798744836	0.01847996269405068	0.001049543876689123	0.00555073282488843	0.002841076663813872	0.0162081737530023	0.0792751663677727	0.1285889421870715	0.1399766780031241	0.155454668833678	0.1678366564610445	0.1904505036179069	0.127609751842826	0.1228703836471493	0.05916555374180096	0.09513356433257866	0.001570293309176166	0.1383744185330619	0.002350513872423548	0.02428369125034425	0.001289388670734634	0.0517652237268369	0.001083544750210191	0.03250126722961048	0.001032819066600227	0.009079533647887288	0.001022505489766303	0.01182289802983281	0.02466706356392354	0.05542384855965537	0.09040108710180839	0.1079119856345759	0.006053103735530333	0.02708928934394192	0.04097932397949088	0.04127962254749858	0.06272793313461508	0.08310955785469357	0.001482356866967111	0.01313068422853989	0.004681457827345589	0.01063685735436847	0.001203977351676211	0.04659582882265302	0.001084893763318418	0.03462537786626178	0.06907441230994575	0.07768609784943246	0.001925932404266224	0.02441668261233873	0.1448773986904214	0.2033167390554259	0.02963623990998197	0.04195680364925216	0.001096511750480897	0.01798544256687245	0.00105712533780044	0.01886436091762791	0.001168876962542247	0.01664523722947656	0.03178306110824388	0.06043443801580535	0.01885699229928802	0.02754940044713361	0.005083166058596474	0.0171665441990066	0.001010809170506318	0.01680843797838932	0.06500710714644944	0.04359799985110955	0.1527782358360014	0.1349969409750505	0.01026443190315235	0.0145442881461504	0.001195000969574055	0.06117848950247132	0.001064404606226301	0.006670277953092647	0.001023800667399112	0.003739579417085633	0.001044515163614862	0.004313464048410959	0.02824503665647188	0.01785352711735684	0.002457879943190668	0.03132516104338327	0.007910700055836833	-0.0004848290632850034	-0.007751826116450328	0.004772218459410816	0.001020725929579324	0.001016720753958963	0.001003980575561252	0.001009331232982573	0.07539709485854706	0.07029676665926676	0.07628534908472287	0.001049742567706661	0.001013425604225541	0.001154105798825193	0.001110646179502313	0.001092638306414197	0.3726164384329956	0.3960587571124696	0.001002189765714364	0.001029824078788362	0.6022688994579488	0.001029370605437517	0.3517684302213899	0.001009111509037128	0.001042100338024035	0.00106768123545167	0.04037880943850092	0.05133149612657394	0.009280081876549445	0.001009477140214388	0.1729712142856471	0.001165137584374064	0.001009778569389819	0.001024102629601037	0.215972438835118	0.07915020127291955	0.001013819173525088	0.001021228214862146	0.1425363415171181	0.6290443065553424	0.001119647153024083	0.01353651137122546	0.001009521028135166	0.001023306235416157	0.001009252140471119	0.001018191929635003	0.001156704742100322	0.00275055207087459	0.001022617943098305	0.005148694777095636	0.08198997772927405	0.1507276671159798	0.1783592007176518	0.1513121018872489	0.05525895715801921	0.001564187230218024	0.002587871023310477	0.001301107661589361	0.001065294856771925	0.001020068626029946	0.001022839784353091	0.03419385518429022	0.1017701809848805	0.002466802625081534	0.04249717886128793	0.08327554589079933	0.001243566850776072	0.001985155981236912	0.00112992240625213	0.001059931681007852	0.07134923266543758	0.003807447847795522	0.1590250864886445	0.02985820766714206	0.001090400845016078	0.0010434837650173	0.001113230870986914	0.03491270745423775	0.02129436965686085	0.004504625580168314	0.001008842407679997	0.06891892488335218	0.1686453370838628	0.01250826095138581	0.001225752096470849	0.001052073347403163	0.001019776439048454	0.001036563086681648	0.02475683106419593	0.01950114982306837	0.003477623757329484	0.03244687767054825	0.005487927951410074	0.00131042775282615	-0.007651545585620373	0.00698278751599717	-3.397932031696364	-0.4330359582793786	0.0689659671067431	0.08419372757550352	0.01960816433853096	-0.01100347153000646	0.9217731244505084	-0.9440290695825322	-1.105848590706158	-0.001460400053270515	-0.02632610415721102	0.2935547848307278	0.01233671614536869	0.04441237960804795	3.54434291617614	2.879893185056154	-0.003088894172204039	-0.05175237171424942	0.90668523633487	0.01297167182303057	0.8722308676852418	0.02682813026992004	0.02967901488552111	0.01575060745945093	-0.2398461892491617	0.2000894924645059	-0.2674578114876359	-0.01736471290496251	1.460119890804712	-0.1823240878952318	-0.005185608568155393	-0.008612131090607466	-0.2618227485186454	0.6051706770610407	-0.005574211324773437	-0.007430600796213908	2.819430115689713	0.9145876036581703	-0.1704754440624508	0.3931371605509274	0.06690192220162121	0.003836108380468887	0.003617679332816833	0.003132618093724292	-0.2520796118895058	-0.4834742974809254	0.01083880411056452	0.2807402083978217	-0.03184564646711811	1.078873059944702	0.9706952204825611	1.030766406465279	-0.1396732747283021	-0.01822663516036568	-0.01391546644277058	-0.05963696305787374	0.2540687406851617	0.02691599625962283	0.002309724441204205	0.4340200809068661	0.3749899484352393	-0.2085872209149698	0.05058152035353451	1.043393077283199	0.02495965641757891	-0.1463126057320771	-0.009511663223342612	-0.02035012894114897	0.392661743268743	0.1140288859083784	1.189653126663508	0.01609002162027873	0.05953858654177333	-0.005484877665103207	-0.1793667822628564	0.1915807248379474	0.1610008811214519	0.0009870077225197975	-0.09564302251932319	-0.003839458328493002	1.547567352299066	0.0955903531124021	0.1331081278949586	-0.08191493989772558	-0.04460275684035552	-0.04558717662085272	9.490646782437119e-13	-1.124754277306818e-14
0.4	-0.04805136301418009	-0.02951732959852464	-0.03722358649051395	0.7381506947105291	0.9172220716520754	0.006503149625926613	0.4967669924223249	0.003136771912428787	0.02077883974667505	-0.1269931178927264	0.06720528687657358	0.03483723498208836	-0.01921646079672856	0.07749604168583817	-0.003833023692981016	0.2409979476605766	0.1004543158023154	-0.2409979476605735	-0.1004543158023366	0.05398088025157584	-0.1611623910862491	-0.003096475385828909	-0.3446263605174656	-0.01515954493550583	-0.001375968862462435	0.09636025950714419	0.2565824011136967	0.8463435037096454	0.5795176346979797	0.09079049804716723	-0.08688225295520501	-0.01688055108153342	0.1246910632531671	-0.2775331887504554	0.05460305375589559	-0.8881289366831263	1.389013838089276	-0.278035230807113	0.01328608919878868	-0.1128687992118725	-0.2861961090969327	0.7872742879257189	-1.028334055461733	-0.3141587850087688	0.3286534290046274	0.007664500247301901	-0.0147332695763142	0.9318774764005567	-5.947666515381049	0.7059639665105955	5.947666515381049	-0.7059639665105983	1.49786551819423	-0.2978290718619216	-0.08488234743462506	-0.7535343201859388	0.2579220031640612	0.2749022040210496	-1.060052432947173	0.8910031229299497	1.267416386195209	-0.3761063882244402	0.6230020823344524	0.9118965753386252	-0.1785643673826771	2.698836685507088	0.001021951336037079	0.02204861704298046	0.001017776808881978	0.0293972864332614	0.001004150889173362	0.00434244246171452	0.001009432870595237	0.003969316931661913	0.06773798371917414	0.09805049823993588	0.08334143031740511	0.08904550946280193	0.08858006725968977	0.09302108073206083	0.001051453772064898	0.007371865678079797	0.001015062759889106	0.02819208192274383	0.001154504519385572	0.1559599350774684	0.001110013870632172	0.03036203618795229	0.001092171337082478	0.06523983006959209	0.3042044037527252	0.2631407145230719	0.3370849762514267	0.2492598295967962	0.001002215282293626	0.004990087862145031	0.001027799521049229	0.01798344208560102	0.5696264401445623	0.5444887300353817	0.001029927294262428	0.02218304924631362	0.3379893875648081	0.3486734188903365	0.001047125329098334	0.01341029570988386	0.001042182090321333	0.01019403743449843	0.001069832552752105	0.01043170737780492	0.04290551452360793	0.07486366528523643	0.05111418892047756	0.07555603006780116	0.01090634383974619	0.0142100475412748	0.001009237033292215	0.009168942359504882	0.1549708206549991	0.1551697218378038	0.002690836969094395	0.0201418508831009	0.001009806266024127	0.005342072229440641	0.001026848839889951	0.01806652549895804	0.2246493577308076	0.2724947250378092	0.07424459999979828	0.105652349377051	0.00101397518774596	0.001394643938069834	0.001021693192919711	0.006644635648994851	0.115554629287335	0.1061511388612925	0.6084820702488976	0.5428348487810668	0.002720462686503034	0.005883518388774371	0.0121729083805598	0.02059749813220852	0.001009378516310991	0.04956574605135639	0.00103110365129933	0.006516890272316495	0.001014361734877619	0.004322006431464053	0.001024367497151303	0.004483998284290777	0.00340998513196141	0.01284288304945539	0.006606542830303964	0.01462126705142391	0.001035987886041187	0.005611545257185584	0.004950699428209925	0.01969700394430246	0.08215084986117195	0.1296148479093643	0.14485572352412	0.1645241204262515	0.1734093427826441	0.1978611596493843	0.1390069101390189	0.1325200700670064	0.05581367559699146	0.09243479432494781	0.001570832114251815	0.1381881057665404	0.002393165305844239	0.02397548449925408	0.001296858281071291	0.05116619880119366	0.001085980506702509	0.03517027861285046	0.00102765634416928	0.009568243348600562	0.001022213831466402	0.01182352494495444	0.03048684350427761	0.05955364213828993	0.09669806372849829	0.1116271928074589	0.004100041176282473	0.02548316568837939	0.04265014940587397	0.04247446445195209	0.07236023830335071	0.09085165762953576	0.001388130954665594	0.013521106609831	0.003193558945537745	0.009427313110724068	0.001174548286312307	0.04691278227900735	0.00107411801503908	0.03473530301791681	0.07072701380220504	0.08064826497393257	0.003531974630635534	0.02583636281599328	0.1532742234975739	0.2157089185045532	0.02972771190531285	0.04205943605781376	0.001089992163284733	0.01861257356672392	0.001049351642144865	0.01887755966229523	0.001128011671551881	0.01510650738968966	0.03428110241373394	0.0628946523153766	0.02150375100825272	0.03037436103909279	0.005071063740839174	0.01754356986410312	0.00100978895480293	0.01617311530255654	0.06764561782027671	0.04383705035020741	0.1575154486682777	0.1443176910274969	0.01108262151427968	0.01486717318113103	0.001214031756445267	0.06253620006310025	0.001054221531529777	0.005996533609615141	0.00102038912917845	0.003406992558924763	0.001037868638808567	0.003948823756997281	0.02456028530695552	0.0193234425187694	0.00340265058828645	0.03232524445410071	0.005706925540446036	0.001330369400066765	-0.007655319982768364	0.007382529884081725	0.001020243590209196	0.001016778033747501	0.001003829624662191	0.00100957176882701	0.09549679336582741	0.03986135627220454	0.05372039247692211	0.001057978470849646	0.00101272952794474	0.001158398609809761	0.001106896097102485	0.001102209139262001	0.4320248391734818	0.43933866074214	0.001002166987528388	0.001038509926351057	0.6052258061538619	0.001030027432313388	0.3607143631085831	0.001008776417660033	0.001042970446682138	0.001066503441963633	0.03237188942925097	0.05031884960273322	0.004606605350471062	0.001010414430010024	0.1977109585059155	0.001160653444955015	0.00101001104592011	0.001021974686999097	0.1982574634746175	0.08762387809011613	0.00101438861249999	0.001021494812833421	0.2196205421724133	0.6306913684028619	0.001035957066918218	0.02599772942769553	0.001010047698327887	0.001016398693872083	0.001006661373394807	0.001012779296364646	0.001183663489345642	0.001088075001071883	0.001020381516169397	0.00876508671119494	0.08919337447787895	0.1538055231682104	0.1858982625532312	0.1604496656152226	0.04869036275291871	0.001576582464793442	0.00233358764191212	0.001307696647709625	0.001105274887624268	0.001023495329871315	0.00102122571772179	0.03965557318691414	0.1084210074663945	0.001598019562429409	0.04634446685207641	0.08647248434818264	0.001316379239759236	0.001271300899485687	0.001151789204391991	0.001064251316678197	0.07410593414733772	0.006333528891216276	0.172440872305103	0.02981962231904408	0.001077600412601888	0.001039116620256897	0.001062708409888231	0.03901050179500331	0.02692784448193412	0.005456248430945431	0.001008571990458892	0.07276471605031616	0.1622658800739215	0.01163285407020395	0.001240995816968357	0.001036858901290399	0.001014496780634027	0.001026467876956365	0.02077726107881976	0.02070450426803232	0.004309934648861012	0.03326451125659443	0.003612649819573927	0.003155538687038829	-0.007560701047660381	0.0101927124927951	-3.323972405452063	-0.4099230107485448	0.0187196198602902	0.08894195290024892	-0.01617762497402843	-0.009277761611037392	1.175686321732737	-1.580323779034816	-1.428456732654401	-0.001318004604954997	-0.02576513750431228	0.3478777246457278	0.009139485515388414	0.03823543440518797	3.504591395392162	2.714141439587581	-0.0150505578920415	-0.01117288289400352	0.2957536776817764	0.005957634542691467	0.9232279697408794	0.03131287136326345	0.01752630068395616	0.006563166306145116	-0.4849486431896567	0.1336442153514573	-0.3169649584513866	-0.02954680180764102	1.632752446850311	-0.09760727089280304	0.03238358929660518	0.01834010264016644	-0.7981227425575108	0.6639115682219664	-0.005296086218361347	-0.008658060829319083	3.580352700858216	0.6565394830685883	-0.07275052990241257	0.5976757692366975	0.05476587489841427	0.02246730975123296	0.01531671377433502	0.01396837501508403	-0.1181957683917922	-0.3015248230564033	-0.004861817882704399	0.399871616178088	0.2191768253234685	0.6264251874940929	0.3834156493435857	0.920356750263483	-0.3970960569424498	-0.02002915628925275	-0.04493657489030219	-0.05618256203330396	0.2938287078130546	0.08230425879520549	-0.004652239503067146	0.3952315724892918	0.3636397631112265	-0.1224521916759321	0.1820276832586264	0.5318731126590036	0.05676123094359199	-0.1021315987084586	0.08106919070077703	0.05189269955004826	0.1413099537944213	0.1621270497455668	1.28752251155863	0.006673188200724821	0.06634475929383508	0.01472532997477509	-0.1295362568730936	0.290962606294828	0.3875916322878125	0.06247313102478288	-0.01559219227765821	0.05635233572856405	0.08545365516831599	-0.02594581510351193	0.1420113786791804	-0.05431673152384703	-0.02373595692801604	-0.02859185757188541	8.907188262179017e-13	1.211439743080982e-13
0.41	-0.05062416141412641	-0.02881186131329212	-0.04636341299278111	0.7521408682359969	0.9144715469965256	0.00669239607887422	0.495628745644552	-0.0002282994758352274	0.02891714764104077	-0.1373355969998124	0.0636720356169849	0.03739708912166145	-0.01919078928503473	0.07692989937789477	0.005790190677402352	0.1858197483045344	0.1079060218352095	-0.1858197483045253	-0.1079060218352942	0.0684228114863857	-0.1639132578963882	-0.003997373793347169	-0.3521955056370786	-0.01292206436578041	0.001301694127255255	0.09005354708189636	0.2647046819216503	0.859313728100855	0.5766531302992094	0.09993667081439969	-0.07640915305987486	-0.01852145763696664	0.1536876297506607	-0.2336284766897881	0.08225964537598938	-0.9357870342496549	1.409052286286631	-0.2709058925277503	0.02398409094482781	-0.1173015796790772	-0.3856177355766799	0.8559781881272522	-1.046205520016756	-0.3889655089236069	0.1780605293361064	-0.005538388366620997	-0.09344096843535481	0.9893207489194837	-5.097181836055372	0.7794038217309589	5.097181836055379	-0.7794038217310139	1.393468214884297	-0.2531248456755958	-0.09426177273011846	-0.7521059483470375	0.1917583468177713	0.2628305996598103	-0.2624090469722771	0.7275567340833031	1.313595014910717	-0.2130386471162466	1.123016943003606	1.182252799178604	-0.1409249537073037	3.09400915518703	0.001021289889675151	0.02265587987090555	0.00101763739017332	0.03037967575070146	0.001003987384654548	0.004427592733425355	0.001009619109429675	0.003855906871191384	0.08400362599945627	0.1099826647807285	0.05992396932910866	0.0709659185859102	0.06864183591064511	0.07741086974583476	0.001064631458374748	0.007384529665765642	0.001013901607289644	0.02797730640935737	0.001158988919252238	0.1597064847665454	0.00112139088450691	0.03043820325061316	0.001104231920778849	0.0655859518507495	0.3522407152146055	0.2971966839315587	0.3741950125460123	0.2750850100580793	0.001002191296951493	0.004897178913590584	0.001034741028082565	0.01751714845015179	0.578336298628597	0.5443872260716704	0.001030500904485923	0.02230529681527547	0.3470257538902017	0.3584044843341289	0.001028595662697516	0.01376490706721279	0.001043121651942172	0.01044035650425189	0.001068520085998154	0.01057831805245922	0.03731324714062659	0.07048437379938169	0.05319154937012228	0.07792225160436299	0.007405038040778788	0.01151642136333668	0.001010215785779082	0.008798766705043886	0.1752669358484102	0.1715575985067309	0.002284216768088901	0.01981594211379652	0.001010065868856571	0.005378441523393352	0.0010242982385652	0.01806934473500385	0.2131676693336053	0.2627347154269916	0.08169110778686077	0.1121949186299958	0.001014443609578564	0.001331486590841507	0.001021791524244942	0.006561768360724107	0.1658430033066943	0.1423567173930297	0.6149017102752162	0.5484584430136273	0.001895063242420061	0.005240763186916122	0.02483241371214968	0.02787193872328905	0.001009907789776632	0.04995708593790669	0.001023313183354091	0.006622555957602148	0.001010353098840976	0.004397723810839101	0.001018231118151044	0.004552815801487213	0.002308582255890289	0.01198350930275991	0.004286878451382342	0.01263712245117553	0.001027901898902117	0.005685537000715233	0.008651238980891292	0.02478716985965552	0.08734617811993839	0.1327723153640566	0.1491389787133688	0.1673265063864126	0.1778732783594877	0.1970815144366834	0.1484149372339913	0.1407905870865312	0.04970967199453623	0.08708808141075396	0.00157179215507582	0.1379952996885436	0.002251058403056815	0.02353158357409295	0.001290320280572415	0.0506818145051697	0.004084807747348151	0.04116503170839833	0.001611254906756332	0.0111096284803191	0.001021021779923571	0.01181771458694917	0.03440681293610276	0.06202991956112763	0.1008694267899196	0.1130722559709895	0.003069947358498372	0.0248777689689654	0.0457359455776615	0.04487519533882983	0.07524532696267167	0.09255800074560222	0.003548235551564017	0.01640455509441814	0.002511165308600369	0.008923590814852183	0.001167923327967069	0.0482304035134334	0.001071731869789504	0.03554126827122678	0.0720395840081875	0.08049046847519002	0.006223550075439494	0.02800682149621926	0.163547577019482	0.2283422027179829	0.02956927761048962	0.04193576163992547	0.001083073132779362	0.01934678701774915	0.001043577070625654	0.01888322918849127	0.001091934559927843	0.01397497474120929	0.03800414050406627	0.06652779232357654	0.02564869228044099	0.03462512909656641	0.00568956230717353	0.01852087872513904	0.001009178616714291	0.01623497292048956	0.0696619860379722	0.04429419519771863	0.1584164630908424	0.1393429893783092	0.01020008199635462	0.0141547214898833	0.001204452033844395	0.06391963892370579	0.00104365781260587	0.005528941720936564	0.001016790236290593	0.003217493028889214	0.00103089992878958	0.003705811115912926	0.02144095744938731	0.02024551011307148	0.004096466647589707	0.03146526756160535	0.006152100910351239	0.00316994249688995	-0.007604859970245477	0.008708825501047152	0.001020904306122294	0.001018096616258199	0.001003806741003427	0.00101001696954933	0.1138190825439132	0.0204670421781271	0.03231252342696404	0.001095582638411487	0.001012662413623167	0.0011681087660195	0.001155521720636073	0.001129122356354831	0.4627776401063132	0.460684490471012	0.001002165785302146	0.001044889470826331	0.5936010119972129	0.001032003622965687	0.3697543208185917	0.001009760833144262	0.001045054919596494	0.001067704254178878	0.02921942536921992	0.06040325034097642	0.002839480429987254	0.001011928117628938	0.2163801734512418	0.002448792886260319	0.001010611007728252	0.001021363656447075	0.1883549048879489	0.09487455833662102	0.001015390099754859	0.001022231493037138	0.26135878892415	0.6302453529785329	0.001028086647951411	0.04981044580623427	0.001010806267581093	0.001014195201478933	0.00100577504231869	0.001011053943800389	0.001129066306406611	0.002457950967566358	0.001018728519339044	0.0158248750253634	0.09876560128640959	0.1574613803692146	0.1844860270910307	0.1649182011550569	0.03661247754018344	0.001569586835550915	0.001906825715132072	0.001263042393255704	0.01240539050435338	0.003231213072830166	0.001018558932637015	0.038325295926414	0.1051284698816546	0.002316304086798194	0.0520974659720055	0.0725132092632631	0.009611568684408153	0.002239448575113445	0.001168838879426825	0.00107347571675755	0.07342695304457728	0.01137974358404894	0.1861902883843204	0.02901847855878743	0.001074406717676478	0.001036255277985369	0.001047323949716538	0.04523795966677438	0.03320087171075919	0.007095419972311472	0.001008519278955857	0.07181806710455488	0.1577058789672917	0.007226097626762649	0.001155111421140479	0.001029112020959956	0.001011816187260898	0.001021260134448366	0.01885258668827207	0.02080038238340419	0.004619508305876215	0.02916589571311841	0.008628837152877933	0.005021038641593903	-0.007589727095790771	0.008848011524613942	-3.197624602922945	-0.4043548777778955	0.08383765719954339	0.1060645334557873	0.0210377360258447	-0.01260278739519148	1.214619240052852	-1.984963920066068	-1.68825716028363	0.003000243648178968	-0.01926314593583369	0.4008116851482839	0.005987913305933191	0.03067011656431542	3.278364671314728	2.433114364443534	-0.006853044504901888	-0.06662612154052111	-0.2996151754405741	0.01572850525505408	1.017839550059345	0.03796751975693824	0.02737106047013082	0.01904000056365121	-0.3857573549494015	0.3593664076253362	-0.2286134301702129	-0.04454803372078908	1.633112494883099	0.02106571691794012	-0.01233427476486775	-0.008908223234572523	-1.11625602891331	0.6465211033315642	-0.006958510654668592	-0.008185654328167046	3.606787979514337	0.4766896283278684	-0.05248798456489651	0.8443693804781705	0.02426543745992088	0.004416760165831772	0.003518458889971299	0.003237323620899266	-0.05722774015452154	-0.104303466530538	0.01383294804341154	0.6019738137842914	0.4009583892330611	0.01597821988142886	-0.4143066734637172	0.7416908527973273	-0.6677498241027625	-0.01688334781716821	-0.04302440171143772	-0.04064743666822925	0.8565239405342889	0.2127692726253461	0.001464605325463331	0.1164838770631518	-0.05525559121923965	-0.00697195765753779	0.2932938275937221	-0.1718019048444615	0.4956172930022962	-0.006139386193454978	0.164153863435998	0.09879326270769066	-0.1291492247424333	0.2689073065340234	1.234728116477166	-0.02903935346550306	0.08213407884233609	-0.006726469338215461	-0.09733655407877249	0.4269766451573599	0.4603269402032422	0.1266142561517801	0.02094439099993104	0.02681320557662731	-0.8862040338168772	-0.1185555294867385	0.1419025795420513	-0.03931390732544547	-0.01437559681151115	-0.02009143627128551	7.799994816682549e-13	2.035993092645186e-13
0.42	-0.05265597225514942	-0.0279567558474257	-0.05585834058431284	0.766332368822065	0.9118272299594125	0.006971249234462136	0.4943705403618651	-0.004551574140307773	0.03821022145265871	-0.1480381033726908	0.05949649585899162	0.03829330817765515	-0.01938739237695953	0.07572830678898221	0.01588449831064663	0.1388701413349825	0.1159429238697138	-0.1388701413349855	-0.1159429238697582	0.08190919427161567	-0.1662404991101004	-0.004960999613705721	-0.3595047043766038	-0.01128069327850417	0.003924647245456027	0.08988969867013744	0.2710156097035771	0.8723547344651379	0.5749319786439129	0.1115865263449239	-0.0632466090624897	-0.01952521035570851	0.1864418971809729	-0.1693356769685674	0.08453048988232978	-0.9591491545258316	1.429279250209299	-0.2567937071274026	0.03120742972684043	-0.136860500185855	-0.4778367643321684	1.018227471375606	-1.100339508624069	-0.4426164846881486	-0.004073587717686408	-0.03679042086231543	-0.1418233257401964	1.026096128976491	-4.301948038083213	0.8230031668302455	4.301948038083213	-0.8230031668302487	1.306755828278999	-0.213103952576151	-0.0974278300023004	-0.7015450441681272	0.1387001066740575	0.2639602297176499	0.1685203697502736	0.5287325177082509	1.281572780810452	-0.1474358395299144	1.123738634988352	1.449785395755328	-0.05113360004107902	3.450376872066747	0.001021289834745154	0.02334746441656533	0.001018227319553096	0.03148914955927497	0.001003894226107393	0.004519798316915484	0.001009934892978504	0.003733290445603994	0.1007574431590736	0.1224203281134216	0.03745235372404849	0.05035884058707488	0.04738834168616854	0.05936250361254061	0.001090026365325625	0.007414859386133977	0.001013287737561629	0.02776535539044307	0.001166086662993889	0.163963758219937	0.001151396391792552	0.03047967417998076	0.001123720649210867	0.06584685629576659	0.3931251188329181	0.3281432516495951	0.4053791104177386	0.2975665111212313	0.00100217870920846	0.00478659071937668	0.001041401336911756	0.0169601141069296	0.5809892946431194	0.5388252124261963	0.001031776120448359	0.02244235187117275	0.356008576525128	0.368927298512445	0.001019826944754768	0.0141368084950068	0.001044633911546363	0.01065412958835029	0.001068464731448203	0.0107381280281553	0.03281435015280416	0.06725156416685565	0.05888777203640584	0.08313868453361944	0.004740248967627331	0.009500715877679778	0.001011462135185114	0.008276787592475611	0.1944812377595918	0.1875977638944327	0.002722582060837953	0.02033596922274598	0.001010495734067102	0.00535089584670803	0.001022717898427209	0.01806572177360114	0.2021381772980368	0.2509220674733686	0.0889696498528724	0.1186211478629842	0.001015178692399255	0.001263011176389406	0.001022209179783893	0.006475517412648141	0.2100008841891446	0.1772073979319318	0.6192940636926131	0.5525388466452192	0.001476850179992173	0.00490000921545249	0.04244296051045785	0.03722802637176388	0.001010551767199545	0.0500663215022342	0.001018317407910829	0.006720244132757403	0.00100790635720737	0.004466209545056248	0.0010143012420641	0.004617588660626387	0.001727602777623136	0.01162735306174047	0.003792478756643057	0.01235521033018439	0.001023033778194744	0.005771659849160071	0.01397119280993482	0.03141272515754319	0.09437886107816922	0.1374068501666366	0.1531513655214006	0.1664822091307462	0.1800635307306702	0.1920757865485317	0.1557624940393678	0.1475127711060917	0.04077777024235735	0.07916973187896016	0.001568776731675661	0.1378834130398367	0.001966807185534619	0.02313138063362282	0.001264724485705653	0.05035418727756427	0.01115955101360821	0.0513287980083714	0.003004307634108484	0.01355955890272996	0.001019092009509845	0.01181230580020149	0.03583539181156209	0.06221251897963002	0.101860068389422	0.1109095117664852	0.00290921385970509	0.02517683042590822	0.05003016153731019	0.04824384767375547	0.07068024735568797	0.08779167122484108	0.00873425989777101	0.02294722901044979	0.002651078927653155	0.009153994872357255	0.001173137736943389	0.04982983569300185	0.001075153125792464	0.03650102650396266	0.07246981304734669	0.0789396810551774	0.0100619095247235	0.03115336135119855	0.1750424946330039	0.2403153565411182	0.02910577268572462	0.04152602335696838	0.00107801734223761	0.02028797810306735	0.001039259708892757	0.01888032946124162	0.001066205055144051	0.01314845068296214	0.0428674633054557	0.07126041021578196	0.03077341388455178	0.03953619906287321	0.006812617057495173	0.01994836728622333	0.001008847229122955	0.01645161662528121	0.07035876099674421	0.04420804589775616	0.1571711150740098	0.1304774093750621	0.00757840690111186	0.01245584246452453	0.001156713245435344	0.06551877537595208	0.001034502914200918	0.005208010240864895	0.001013650689825886	0.003115247667796222	0.001024812012738854	0.003545379718959615	0.01911806523649875	0.02061678472141961	0.004534121105367663	0.02844619823512269	0.009644617589188637	0.005026800165534439	-0.007607390664824868	0.008254456727914526	0.001021565022035003	0.001019415198767648	0.001003783857340722	0.001010462170269708	0.132141371721996	0.001072728084042142	0.01090465437700412	0.001133186805990852	0.00101259529930288	0.001177818922229493	0.001204147344167693	0.001156035573449079	0.4935304410391446	0.4820303201998838	0.001002164583082055	0.001051269015320687	0.5819762178405686	0.00103397981361823	0.3787942785286001	0.001010745248649154	0.00104713939250945	0.001068905066392081	0.02606696130918661	0.07048765107921556	0.001072355509499074	0.001013441805248948	0.235049388396568	0.003736932327590227	0.001011210969526267	0.001020752625903334	0.1784523463012803	0.1021252385831262	0.001016391587008709	0.001022968173240404	0.3030970356758861	0.6297993375542043	0.00102021622898954	0.07362316218478081	0.001011564836832182	0.001011991709082038	0.001004888711240527	0.001009328591234441	0.001074469123462869	0.003827826934074427	0.00101707552250172	0.0228846633395189	0.1083378280949333	0.1611172375702207	0.1830737916288322	0.1693867366948843	0.02453459232744616	0.001562591206308666	0.001480063788351539	0.001218388138800162	0.02370550612107605	0.005438930815776973	0.00101589214754705	0.03699501866592819	0.101835932296937	0.00303458861116411	0.05785046509193317	0.05855393417835018	0.01790675812905263	0.003207596250741344	0.001185888554464319	0.001082700116838941	0.07274797194182055	0.01642595827685624	0.1999397044635378	0.02821733479852762	0.001071213022727051	0.001033393935728477	0.001031939489544717	0.05146541753853969	0.03947389893958374	0.008734591513677116	0.001008466567456119	0.07087141815879468	0.1531458778606702	0.00281934118332127	0.0010692270252969	0.001021365140629967	0.001009135593893741	0.001016052391942687	0.01692791229772424	0.02089626049877574	0.004929081962891453	0.02506728016964221	0.01364502448618219	0.006886538596148883	-0.007618753143921153	0.007503310556432977	-3.049238667860663	-0.4083138047484047	0.03558396341629608	0.1143588510797874	-0.01476656256915681	-0.01111903462551255	1.27678568009433	-2.085821203413384	-1.916087762064023	0.002215142437520404	-0.0252002384406989	0.4500224775013802	0.002200258870150691	0.0211919671922241	2.882711057299946	2.045405559958502	-0.01858640691902042	-0.0293210245368926	-0.7963482586723966	0.008919131894134085	1.081577716665024	0.03477088514963331	0.01101710359038779	0.009203026542985934	-0.2556522725280153	0.7036864938882401	-0.1813808199451996	-0.0599074934173971	1.563210190603204	0.07157990512568121	0.01960059494328331	0.01705167269080024	-1.208650411118781	0.6406435642318608	-0.006359699667250571	-0.009334792762032959	3.309373102280714	0.3479013628771019	-0.01235028383104018	1.014005180719995	-0.001654989475958818	0.02087180771571323	0.01387038474313193	0.01315944340108694	-0.01755226731108749	0.03892167279709161	-0.002435596709164403	0.7069494926445847	0.5145902949261058	-0.1029114556675625	-0.4618008857434702	0.6106901502657029	-0.9114233804427169	-0.00384527045243708	-0.03619697795458496	-0.02483114838552481	1.127631348706306	0.2640133169415519	-0.004571925223827908	-0.0635040283234426	-0.3579217105140091	0.05843944356031656	0.375611972914953	-0.762661414667817	0.7886063172301581	0.04469367197124478	0.1374313797541026	0.08265129543602968	-0.13728823045044	0.3573432846750136	1.15549643350138	-0.05053958457957197	0.1077402862321337	0.01301148706088204	-0.06853453883185717	0.5108581832011949	0.5196520140224525	0.1525090710009822	0.01536502509721778	-0.05230649375179774	-0.6927220156300858	-0.2232312819376819	0.1851508969959512	-0.02498464980178456	-0.006285123165628714	-0.01207560875637595	4.365090592348954e-13	6.41160569998494e-14
0.43	-0.05402599848436166	-0.02725831678253816	-0.06541248151718783	0.7807264064220459	0.9093510113031638	0.007299478705965428	0.4929489056285276	-0.009794324674495009	0.04957775529038556	-0.1593439945844098	0.05496135793761529	0.03719237262378679	-0.01989119383012146	0.07426331389486873	0.02618539208252418	0.09963973091347943	0.1243282204460742	-0.09963973091348666	-0.1243282204461721	0.09463207100567229	-0.1681937575981905	-0.005929289746982748	-0.3660121509104388	-0.0100765162903739	0.006617275953209856	0.09125594580347823	0.2750814137418214	0.8845983049730148	0.5732234191253734	0.1205386424842282	-0.04748643477305965	-0.01982194823436816	0.2226484788204173	-0.1117501200322232	0.05305793358636794	-0.9450258369812603	1.449893377519031	-0.2383862109147681	0.03360432542723599	-0.1367057391533124	-0.5665596365306974	1.245261886801435	-1.152632883381479	-0.4612715791738013	-0.2207015764484906	-0.05408488234407411	-0.1474451284092044	1.027592961908481	-3.541902517954144	0.8562172156569415	3.541902517954147	-0.8562172156570131	1.23445362781124	-0.1779889184184544	-0.0974823429036244	-0.5982434054891314	0.1037791608322223	0.274196512487394	0.1108668558257631	0.2807432549312513	1.160951104943563	-0.2018779632044998	0.6643700422621797	1.697495428766978	-0.01638225627843557	3.787089664170138	0.001021498826644107	0.02409417757623875	0.001019102654537038	0.03270658262916623	0.001003821167358435	0.004603717304719389	0.001010159364778277	0.003607560345501165	0.1156594576445558	0.1339716526282173	0.02054232281920822	0.03236613367048177	0.02947641586492106	0.04164353175972627	0.002050379599723765	0.008224086619739926	0.001012757432810548	0.02753676443180641	0.001178892283455236	0.1687030558458326	0.00118372942117099	0.03047214039685442	0.001187930326723892	0.06602318606845305	0.4262979681719926	0.3542611655103649	0.4300562273288685	0.3155458411773497	0.001002163651355037	0.004663758816569489	0.001045582342048455	0.0163485465091582	0.5795209923899134	0.5307771844956253	0.001033083285237272	0.02258163272711378	0.3651385427844146	0.3799718242887682	0.00101534103615264	0.01448678915047645	0.001046344116965008	0.01079551489627936	0.00106855081039798	0.01089557721353867	0.03142090286917139	0.06689800512453431	0.06992216003205928	0.09242434327430576	0.002996671514455083	0.008224285122806933	0.001012884594351155	0.00761507774830097	0.2115659024615106	0.2024001316756687	0.003225590546224524	0.02092906686481555	0.00101101465358314	0.005247451723848356	0.001021356790049696	0.01805813315546252	0.1944524101822154	0.2398012838017612	0.09570492672077456	0.1246103852276695	0.001015731442878367	0.001194931099825053	0.001022441549260773	0.006386367711630949	0.2476415105576782	0.2079709958078771	0.6220287382859228	0.5556135108961822	0.001252622249514365	0.004765954126799145	0.05884973864235332	0.04682329231381276	0.001011195457617913	0.04982032477633527	0.001015107850656603	0.006827654465633851	0.001006374805530218	0.004540243633480347	0.001011770379890141	0.004687085145887093	0.002252424314161375	0.01234951783319903	0.0068709629934636	0.01532785170614216	0.001020393564423642	0.005871638403668954	0.01917145983949802	0.03770495767649714	0.09984051888808321	0.1404980168988463	0.157357601020915	0.1665269050333277	0.1824674566601273	0.1901121642783118	0.162852720413467	0.1540627519151823	0.03039922096757915	0.06997526895231598	0.001561552092933611	0.1378505720406343	0.001706373574450181	0.02288555173064947	0.001230878874232067	0.05016792872538935	0.01696863114443667	0.06006665332466035	0.003707338393208648	0.01508558727453216	0.001017399545098948	0.01181580737179984	0.03190449676287602	0.05824498560869559	0.09415032181533929	0.1017482451965202	0.00374756431990915	0.0264700339569826	0.05343166864196684	0.05099196128042243	0.06472515214362971	0.08146890140899227	0.01618552570694056	0.03266106752626294	0.003974147013935695	0.01043922901342427	0.001192118701166657	0.0508794424690836	0.001078134700493678	0.03707345552440702	0.07606604121263924	0.08031520379477072	0.01482893573604303	0.0352084788079152	0.1850147123958431	0.2492016414377408	0.02830444270910515	0.04081409719697638	0.001075312201020262	0.0215223096377196	0.001035459913803546	0.01887523398646533	0.001048574827185381	0.01256774983839819	0.04726576285468735	0.07549803289078207	0.03400484375731555	0.04294980636720878	0.007616857799184909	0.02098046362267035	0.001008373877858473	0.01648870385536173	0.06849083735938576	0.04292314545348035	0.1575816393494079	0.1274857690180858	0.005061374389298492	0.01058207917199612	0.002718761946159423	0.06877321758258963	0.001027507505727268	0.005010389282472493	0.001011279474074573	0.003079033503136643	0.001020185364102099	0.003453217537145002	0.01587679697211015	0.02022425168579804	0.004755406472818064	0.02523538516868224	0.01240451401296517	0.006926686457697637	-0.007647525460002751	0.007476069446435084	0.001021844357301554	0.001020519985221937	0.001003712375957359	0.00101033442667682	0.14083105110598	0.001053345859815404	0.005981775431269132	0.004675760263607758	0.001011875766493932	0.001204418255896802	0.001228609349004284	0.001338348695532753	0.5018588955363156	0.4852771765972352	0.001002133934804913	0.001048804537975766	0.5705888686858274	0.001034836312032526	0.38888841873859	0.001010610762926332	0.001048957372317389	0.00106841648831924	0.03298747664753133	0.09559584250709754	0.001237370168218114	0.001015146032999531	0.2456637150273271	0.003766103582233228	0.001011845516520698	0.00101925291130849	0.1839613362980308	0.1073369039296025	0.001016234883986753	0.001022442434151186	0.3239162495786394	0.6276612388983989	0.001017865188037539	0.08337552313383134	0.001012119609955226	0.001011577928821489	0.001004689740754146	0.001008973925079971	0.004261015453043294	0.01546328205240571	0.001018128248662923	0.02658538274108519	0.1065673609306909	0.1664555746069949	0.1893809551664538	0.1781748127038269	0.01288577576739596	0.001546763301805481	0.001395939138168402	0.001176364034848851	0.02292515715854489	0.003601717234539773	0.00101542322729062	0.01906421746521541	0.06744548697045386	0.005976332805148097	0.0573914402026764	0.05578508088048791	0.02966995098610555	0.007188083949278554	0.001233881079228189	0.001080001604414274	0.08768727175830936	0.02303024276588658	0.2026425856551751	0.02667920321192778	0.001073582008263489	0.001029906947511174	0.001028771993568867	0.05349275458796032	0.03625365421498852	0.008249910523143311	0.001007386045496867	0.06194618417612332	0.1626797175283778	0.002024850739704939	0.007126937551385084	0.001019263644755781	0.001008537694348632	0.001014792953635133	0.0117946364472289	0.01929411159979379	0.004837751448210053	0.02215905610147378	0.01417200205816742	0.008858691039099463	-0.007710678108045831	0.006675889276957472	-2.909682358308215	-0.4199963986673954	0.09508705691492157	0.1270342485387291	0.01990338939110761	-0.01317121703564127	1.038919735031705	-1.4645943041308	-1.577145178025804	0.1466852512803402	-0.02065771782935097	0.4974038775255368	-0.003611631342395958	0.01385614398912551	2.322182017739039	1.537812585049232	-0.009057166876838288	-0.07832910973145442	-0.8324587835515327	0.01622702130394796	1.115005840793085	0.03521414084836715	0.01362247020526265	0.01882145049195802	0.1803433813951671	1.157970271563275	-0.08078153463865209	-0.07216763588505611	1.382294590345564	0.04749680791541412	-0.02719692006561742	-0.009290116246222791	-0.9813913215855413	0.5605577477693379	-0.006838829463559309	-0.008638923055998188	2.823986382492124	0.2616467750029146	-0.0110983904941823	0.8915604276925506	-0.04621687156963639	0.005795414471513218	0.004267548240215183	0.003957629712208074	0.1494881722142099	0.5229953690648662	0.01651070267526849	0.560419609368065	0.1241748069420866	0.08777560829124796	0.02554060252982387	0.6810084649777723	-0.9344261255703523	-0.002915513036461956	-0.01443973698002411	-0.01185635903439631	0.644916193635839	0.05585328464005869	0.003346948095996582	-0.6982014312428012	-1.413202725109814	0.1900398777864355	0.1827024159942435	-0.5113381092873748	1.133866586544621	0.1997667930311656	0.0729742633620656	0.03494522736600757	0.3730233453817273	0.4525246223353531	0.6126746188427429	-0.09005913173901242	0.1375847648409074	-0.006841105641065283	-0.04781328509161794	0.3476373051230469	0.1721774627941077	0.06058577807586187	-0.002176846244377945	-0.2089367197319599	0.02746823415152574	-0.152460237498474	0.447948779732429	-0.0141346297628579	-0.0007031014792728681	-0.006089049413723313	9.949719419283968e-14	-5.114867367713126e-14
0.44	-0.05503258567693349	-0.02693758496397807	-0.07462579342181985	0.7953375385272452	0.9070607820066837	0.007626652958632434	0.491851639725115	-0.0157996927522985	0.06291511100102029	-0.1709266440317483	0.05033385468489131	0.03378751558116095	-0.02027139027901863	0.0728540067145097	0.03630656427935069	0.06807672154124265	0.1331104895266094	-0.06807672154124403	-0.1331104895266586	0.1065309490134378	-0.169809100946151	-0.006935689396846694	-0.3714355553441865	-0.009172232664340446	0.009401197508266068	0.09222979176463721	0.2765567741018322	0.8954499522475767	0.5707423813992822	0.1248276361778257	-0.02939178115435163	-0.02001622109299626	0.2621066946315267	-0.09664786965441419	0.008989040605732742	-0.8909833488681339	1.472698151252954	-0.219595835214574	0.03099638595957385	-0.07198673421099293	-0.6303602730524221	1.412191845941014	-1.155691155751821	-0.4610895509623711	-0.4648578854756333	-0.01206942039011987	-0.1306861829668478	0.9901518139684859	-2.768467828230154	0.9023976676630298	2.768467828230154	-0.9023976676630335	1.14195608302162	-0.1455209245497467	-0.1050497333193549	-0.4847366241504832	0.07872143425463837	0.2822187991781252	0.0900401353133133	0.01064378205104446	1.003188134148135	-0.3019314810405149	0.1911141458447877	1.916681261612964	-0.03064059603138722	4.100703706395506	0.0010217430067024	0.02487577332286989	0.00102009276791982	0.03398796424237843	0.001003748897821178	0.004684926690455094	0.001010207642153482	0.003486981472194887	0.1277116027412961	0.1433075330573337	0.01135571578070956	0.02202947202008876	0.0172502009143358	0.0288308286615299	0.004294529367315306	0.0100896633561545	0.001012132467931143	0.02734940574470131	0.001198595399249137	0.1739031723673155	0.001212124448380829	0.03040934923644625	0.001311183191699845	0.06611962230855487	0.4511022558575309	0.3742130980621206	0.4477010399989415	0.328069805497973	0.001002140794577501	0.004543903518174416	0.001046439170740005	0.01568679961674441	0.5751077309277598	0.5217920076328292	0.001034165012879606	0.02271269193708561	0.3745296831029261	0.3909809833722585	0.001013031854541099	0.01484086920653874	0.001048108226631869	0.01085382923706183	0.001068349452135083	0.01104524983748774	0.03394470405502093	0.07076649014135804	0.08690950766226603	0.1063885903111887	0.002199418583658139	0.007747561113221863	0.001014448002213172	0.006838771665562232	0.2259800670913457	0.2149442801953846	0.003492180770437969	0.02129504907680758	0.001011591414035044	0.005068807432319714	0.001019926377910155	0.01806550514555824	0.1916841607047429	0.2319765410739663	0.101728673357964	0.1298993795996562	0.001015929295373005	0.001134584310716322	0.001022294686883556	0.006299863439517163	0.2780686990048939	0.233299923773383	0.6233322534513311	0.5576640878989382	0.001139255357151455	0.004745288273566089	0.0718621205596124	0.05478948332560454	0.001011794667062277	0.04916853375433981	0.001013296839977445	0.00693985553440057	0.001005509873567442	0.004618182815841731	0.001010328137620425	0.004761096776089383	0.004102039415301456	0.01436717551799856	0.01412758431476812	0.02216289304480727	0.001019600685097334	0.005983461806195936	0.02360145217152936	0.04279956930922122	0.1022009616118825	0.1403009814144065	0.1619860069584429	0.1677562207386867	0.1863510140718402	0.1917158820157168	0.1705430187236775	0.1607669894742205	0.0192160447594414	0.06034207095404052	0.001550028156205756	0.1378212511058954	0.001533907713624656	0.02281316720721665	0.001192941329799144	0.05012834415688281	0.01952859954650317	0.0647266514629061	0.003144567889681734	0.01496984314013554	0.001016319140840615	0.0118407389334025	0.02125013371237516	0.04888451464727404	0.07472960018019471	0.08386803483088061	0.005628792308117053	0.02877440028401251	0.05505970964926413	0.05207172934565424	0.06014495883208786	0.07737599782330688	0.02560777490684	0.04521866475362358	0.00661132103491998	0.0128976034688168	0.001225606130599665	0.05129900671838996	0.001078275194036838	0.03726214542548294	0.08458390359319001	0.08561275930310092	0.02044311492271118	0.04018074211141812	0.1921232564169775	0.2523871303783888	0.02715119984256421	0.03976057103796706	0.001075145036897428	0.02300884828379655	0.001031816593252671	0.01888729695375062	0.001038178485324291	0.01218803188097112	0.05054497296843342	0.07843257538582876	0.03418313263934347	0.04316190863758114	0.007783429868631223	0.02129359448322065	0.001007596790014243	0.01652349435713287	0.06346515121029643	0.03994404901050075	0.1615663107042259	0.129688259856376	0.003389086473612979	0.009387860495873195	0.006507266037272415	0.07412197567892384	0.001022960095257452	0.00493341588808422	0.001009795341758565	0.003106277803728142	0.001017243081605136	0.003428954294562419	0.01137419031698277	0.01902530807460249	0.004768281252180715	0.02222629810108984	0.01367579786888026	0.008874750183718924	-0.007722187034478397	0.006664992832958297	0.001022123692567368	0.001021624771673894	0.001003640894570457	0.001010206683080754	0.149520730489964	0.001033963635578611	0.001058896485531764	0.008218333721248892	0.001011156233685479	0.001231017589564227	0.001253071353828008	0.001520661817615663	0.5101873500334864	0.4885240329945862	0.001002103286529017	0.001046340060639355	0.5592015195310873	0.001035692810446048	0.3989825589485798	0.001010476277220601	0.001050775352123903	0.001067927910244689	0.03990799198587565	0.1207040339349796	0.001402384826932108	0.001016850260749946	0.256278041658086	0.003795274836890354	0.001012480063499953	0.001017753196710247	0.189470326294782	0.1125485692760791	0.001016078180963016	0.00102191669506054	0.3447354634813937	0.6255231402425937	0.001015514147085022	0.09312788408287938	0.00101267438307511	0.001011164148559339	0.001004490770265681	0.00100861925892459	0.007447561782620446	0.02709873717075179	0.001019180974830807	0.03028610214264222	0.1047968937664426	0.1717939116437684	0.1956881187040748	0.1869628887127692	0.001236959207345331	0.001530935397303058	0.001311814487984509	0.001134339930898929	0.02214480819601909	0.001764503653311613	0.001014954307032253	0.001133416264514213	0.03305504164398578	0.008918076999129483	0.05693241531341259	0.05301622758265892	0.04143314384315851	0.01116857164781579	0.001281873604004033	0.001077303091995635	0.1026265715747972	0.02963452725490415	0.2053454668468115	0.02514107162533208	0.001075950993790296	0.001026419959286291	0.001025604497593405	0.05552009163737858	0.03303340949039097	0.00776522953260524	0.001006305523567614	0.05302095019344995	0.1722135571960803	0.001230360296090116	0.01318464807747301	0.001017162148882179	0.001007939794811521	0.001013533515331435	0.006661360596733226	0.01769196270081135	0.004746420933528661	0.01925083203330521	0.01469897963015276	0.01083084348205007	-0.007802603072170532	0.005848467997481908	-2.80357795733483	-0.4418034416228931	0.04256048081439535	0.1271485596949312	-0.01530848293359949	-0.0100887892547312	0.8336968629452952	-0.554612150150664	-0.9348340111320894	0.213485043458531	-0.01695378396254144	0.5421862566096047	-0.008851216558945621	0.005213260689184746	1.649514795495148	0.9543324128566242	-0.01799108593447158	-0.03935688358814735	-0.9837780451306406	0.007274802662871378	1.074504378118182	0.03559076491968338	-0.005597089798951686	0.007647714287641876	0.5887565392987174	1.639404153128233	-0.02143947083733875	-0.08282674111549382	1.111566338297728	0.02615681943999965	0.004560561002609947	0.02004380388190409	-0.5494422223576789	0.5005949656926657	-0.004813042180822429	-0.008805706953604209	2.222439120180373	0.1430839132376634	0.01032756324253809	0.6881901946636331	-0.08281384861540503	0.02182995489052564	0.01465140353156814	0.01406247238870565	0.2415463153250529	0.8114016653153077	-6.662688240997164e-05	0.4674253153762181	-0.1430501483608357	0.1340125048891208	0.2516671157816428	0.6415415002604379	-0.9991703947460394	-0.003141257583689792	-0.001508102047915675	0.004503648315103251	0.3120599131134899	-0.06434118427667511	-0.0002859271978854903	-1.14209154640173	-2.101710469722613	0.2606720027204529	0.04194286468429783	-0.3166881686378997	1.357358059541914	0.2793217348406858	0.01142287441113579	0.005903471556019033	0.6471183233022902	0.5407724540525806	0.01533724230906183	-0.1188595841487176	0.1581817086206278	0.01644318325567263	-0.02833796139960228	0.2502421473266371	-0.1206489927995937	0.008715975790911311	0.01490567943690497	-0.3911456934780801	0.3461042234258895	-0.08732235866888403	0.6040140749618459	-0.0008551369826554971	0.006406569861672279	0.001504179090845526	-1.986433265013829e-13	-2.110227482797779e-14
[truncated: 473,590 more chars]
