# Supplementary material for: Transtibial limb loss does not increase metabolic cost in three-dimensional computer simulations of human walking
Source: PeerJ. 2021 Aug 4;9:e11960. doi: 10.7717/peerj.11960 (PMC8349165; doi:10.7717/peerj.11960)
Supplement: Supplemental Information 1 — Each subject’s simulation output and Matlab code for generating plots presenting the data. [file peerj-09-11960-s001.zip › TTA3D_solns_rev/Pre/soln_walk_N50_wm100_S02.sto]

num_controls=92
num_derivatives=84
num_iterations=90
num_multipliers=2
num_parameters=0
num_slacks=2
num_states=242
objective=0.879228
objective_auxiliary_derivatives=0.000983
objective_contactAP=0.011237
objective_contactML=0.009033
objective_contactVE=0.015530
objective_control_effort=0.582674
objective_state_tracking=0.212415
objective_torsoGoal=0.047356
solver_duration=5229.003876
status=Solve_Succeeded
success=true
DataType=double
version=3
OpenSimVersion=4.2
endheader
time	/jointset/groundPelvis/pelvis_tilt/value	/jointset/groundPelvis/pelvis_list/value	/jointset/groundPelvis/pelvis_rotation/value	/jointset/groundPelvis/pelvis_tx/value	/jointset/groundPelvis/pelvis_ty/value	/jointset/groundPelvis/pelvis_tz/value	/jointset/hip_l/hip_flexion_l/value	/jointset/hip_l/hip_adduction_l/value	/jointset/hip_l/hip_rotation_l/value	/jointset/hip_r/hip_flexion_r/value	/jointset/hip_r/hip_adduction_r/value	/jointset/hip_r/hip_rotation_r/value	/jointset/lumbar/lumbar_ext/value	/jointset/lumbar/lumbar_bend/value	/jointset/lumbar/lumbar_rota/value	/jointset/patellofemoral_l/knee_angle_l_beta/value	/jointset/patellofemoral_r/knee_angle_r_beta/value	/jointset/knee_l/knee_angle_l/value	/jointset/knee_r/knee_angle_r/value	/jointset/shoulder_r/shoulder_flexion_r/value	/jointset/shoulder_r/shoulder_adduction_r/value	/jointset/shoulder_r/shoulder_rotation_r/value	/jointset/shoulder_l/shoulder_flexion_l/value	/jointset/shoulder_l/shoulder_adduction_l/value	/jointset/shoulder_l/shoulder_rotation_l/value	/jointset/ankle_l/ankle_angle_l/value	/jointset/ankle_r/ankle_angle_r/value	/jointset/elbow_r/elbow_flexion_r/value	/jointset/elbow_l/elbow_flexion_l/value	/jointset/subtalar_l/subtalar_angle_l/value	/jointset/subtalar_r/subtalar_angle_r/value	/jointset/mtp_l/mtp_angle_l/value	/jointset/mtp_r/mtp_angle_r/value	/jointset/groundPelvis/pelvis_tilt/speed	/jointset/groundPelvis/pelvis_list/speed	/jointset/groundPelvis/pelvis_rotation/speed	/jointset/groundPelvis/pelvis_tx/speed	/jointset/groundPelvis/pelvis_ty/speed	/jointset/groundPelvis/pelvis_tz/speed	/jointset/hip_l/hip_flexion_l/speed	/jointset/hip_l/hip_adduction_l/speed	/jointset/hip_l/hip_rotation_l/speed	/jointset/hip_r/hip_flexion_r/speed	/jointset/hip_r/hip_adduction_r/speed	/jointset/hip_r/hip_rotation_r/speed	/jointset/lumbar/lumbar_ext/speed	/jointset/lumbar/lumbar_bend/speed	/jointset/lumbar/lumbar_rota/speed	/jointset/patellofemoral_l/knee_angle_l_beta/speed	/jointset/patellofemoral_r/knee_angle_r_beta/speed	/jointset/knee_l/knee_angle_l/speed	/jointset/knee_r/knee_angle_r/speed	/jointset/shoulder_r/shoulder_flexion_r/speed	/jointset/shoulder_r/shoulder_adduction_r/speed	/jointset/shoulder_r/shoulder_rotation_r/speed	/jointset/shoulder_l/shoulder_flexion_l/speed	/jointset/shoulder_l/shoulder_adduction_l/speed	/jointset/shoulder_l/shoulder_rotation_l/speed	/jointset/ankle_l/ankle_angle_l/speed	/jointset/ankle_r/ankle_angle_r/speed	/jointset/elbow_r/elbow_flexion_r/speed	/jointset/elbow_l/elbow_flexion_l/speed	/jointset/subtalar_l/subtalar_angle_l/speed	/jointset/subtalar_r/subtalar_angle_r/speed	/jointset/mtp_l/mtp_angle_l/speed	/jointset/mtp_r/mtp_angle_r/speed	/forceset/addbrev_r/activation	/forceset/addbrev_r/normalized_tendon_force	/forceset/addlong_r/activation	/forceset/addlong_r/normalized_tendon_force	/forceset/addmagMid_r/activation	/forceset/addmagMid_r/normalized_tendon_force	/forceset/bflh_r/activation	/forceset/bflh_r/normalized_tendon_force	/forceset/bfsh_r/activation	/forceset/bfsh_r/normalized_tendon_force	/forceset/edl_r/activation	/forceset/edl_r/normalized_tendon_force	/forceset/ehl_r/activation	/forceset/ehl_r/normalized_tendon_force	/forceset/ercspn_r/activation	/forceset/ercspn_r/normalized_tendon_force	/forceset/extobl_r/activation	/forceset/extobl_r/normalized_tendon_force	/forceset/fdb_r/activation	/forceset/fdb_r/normalized_tendon_force	/forceset/fdl_r/activation	/forceset/fdl_r/normalized_tendon_force	/forceset/fhl_r/activation	/forceset/fhl_r/normalized_tendon_force	/forceset/gaslat_r/activation	/forceset/gaslat_r/normalized_tendon_force	/forceset/gasmed_r/activation	/forceset/gasmed_r/normalized_tendon_force	/forceset/glmax2_r/activation	/forceset/glmax2_r/normalized_tendon_force	/forceset/glmed2_r/activation	/forceset/glmed2_r/normalized_tendon_force	/forceset/glmin2_r/activation	/forceset/glmin2_r/normalized_tendon_force	/forceset/grac_r/activation	/forceset/grac_r/normalized_tendon_force	/forceset/iliacus_r/activation	/forceset/iliacus_r/normalized_tendon_force	/forceset/intobl_r/activation	/forceset/intobl_r/normalized_tendon_force	/forceset/obtext_r/activation	/forceset/obtext_r/normalized_tendon_force	/forceset/pect_r/activation	/forceset/pect_r/normalized_tendon_force	/forceset/perbrev_r/activation	/forceset/perbrev_r/normalized_tendon_force	/forceset/perlong_r/activation	/forceset/perlong_r/normalized_tendon_force	/forceset/pertert_r/activation	/forceset/pertert_r/normalized_tendon_force	/forceset/piri_r/activation	/forceset/piri_r/normalized_tendon_force	/forceset/popli_r/activation	/forceset/popli_r/normalized_tendon_force	/forceset/psoas_r/activation	/forceset/psoas_r/normalized_tendon_force	/forceset/quadfem_r/activation	/forceset/quadfem_r/normalized_tendon_force	/forceset/recabd_r/activation	/forceset/recabd_r/normalized_tendon_force	/forceset/recfem_r/activation	/forceset/recfem_r/normalized_tendon_force	/forceset/sart_r/activation	/forceset/sart_r/normalized_tendon_force	/forceset/semimem_r/activation	/forceset/semimem_r/normalized_tendon_force	/forceset/semiten_r/activation	/forceset/semiten_r/normalized_tendon_force	/forceset/soleus_r/activation	/forceset/soleus_r/normalized_tendon_force	/forceset/tfl_r/activation	/forceset/tfl_r/normalized_tendon_force	/forceset/tibant_r/activation	/forceset/tibant_r/normalized_tendon_force	/forceset/tibpost_r/activation	/forceset/tibpost_r/normalized_tendon_force	/forceset/tricox_r/activation	/forceset/tricox_r/normalized_tendon_force	/forceset/vasint_r/activation	/forceset/vasint_r/normalized_tendon_force	/forceset/vaslat_r/activation	/forceset/vaslat_r/normalized_tendon_force	/forceset/vasmed_r/activation	/forceset/vasmed_r/normalized_tendon_force	/forceset/addbrev_l/activation	/forceset/addbrev_l/normalized_tendon_force	/forceset/addlong_l/activation	/forceset/addlong_l/normalized_tendon_force	/forceset/addmagMid_l/activation	/forceset/addmagMid_l/normalized_tendon_force	/forceset/bflh_l/activation	/forceset/bflh_l/normalized_tendon_force	/forceset/bfsh_l/activation	/forceset/bfsh_l/normalized_tendon_force	/forceset/edl_l/activation	/forceset/edl_l/normalized_tendon_force	/forceset/ehl_l/activation	/forceset/ehl_l/normalized_tendon_force	/forceset/ercspn_l/activation	/forceset/ercspn_l/normalized_tendon_force	/forceset/extobl_l/activation	/forceset/extobl_l/normalized_tendon_force	/forceset/fdb_l/activation	/forceset/fdb_l/normalized_tendon_force	/forceset/fdl_l/activation	/forceset/fdl_l/normalized_tendon_force	/forceset/fhl_l/activation	/forceset/fhl_l/normalized_tendon_force	/forceset/gaslat_l/activation	/forceset/gaslat_l/normalized_tendon_force	/forceset/gasmed_l/activation	/forceset/gasmed_l/normalized_tendon_force	/forceset/glmax2_l/activation	/forceset/glmax2_l/normalized_tendon_force	/forceset/glmed2_l/activation	/forceset/glmed2_l/normalized_tendon_force	/forceset/glmin2_l/activation	/forceset/glmin2_l/normalized_tendon_force	/forceset/grac_l/activation	/forceset/grac_l/normalized_tendon_force	/forceset/iliacus_l/activation	/forceset/iliacus_l/normalized_tendon_force	/forceset/intobl_l/activation	/forceset/intobl_l/normalized_tendon_force	/forceset/obtext_l/activation	/forceset/obtext_l/normalized_tendon_force	/forceset/pect_l/activation	/forceset/pect_l/normalized_tendon_force	/forceset/perbrev_l/activation	/forceset/perbrev_l/normalized_tendon_force	/forceset/perlong_l/activation	/forceset/perlong_l/normalized_tendon_force	/forceset/pertert_l/activation	/forceset/pertert_l/normalized_tendon_force	/forceset/piri_l/activation	/forceset/piri_l/normalized_tendon_force	/forceset/popli_l/activation	/forceset/popli_l/normalized_tendon_force	/forceset/psoas_l/activation	/forceset/psoas_l/normalized_tendon_force	/forceset/quadfem_l/activation	/forceset/quadfem_l/normalized_tendon_force	/forceset/recabd_l/activation	/forceset/recabd_l/normalized_tendon_force	/forceset/recfem_l/activation	/forceset/recfem_l/normalized_tendon_force	/forceset/sart_l/activation	/forceset/sart_l/normalized_tendon_force	/forceset/semimem_l/activation	/forceset/semimem_l/normalized_tendon_force	/forceset/semiten_l/activation	/forceset/semiten_l/normalized_tendon_force	/forceset/soleus_l/activation	/forceset/soleus_l/normalized_tendon_force	/forceset/tfl_l/activation	/forceset/tfl_l/normalized_tendon_force	/forceset/tibant_l/activation	/forceset/tibant_l/normalized_tendon_force	/forceset/tibpost_l/activation	/forceset/tibpost_l/normalized_tendon_force	/forceset/tricox_l/activation	/forceset/tricox_l/normalized_tendon_force	/forceset/vasint_l/activation	/forceset/vasint_l/normalized_tendon_force	/forceset/vaslat_l/activation	/forceset/vaslat_l/normalized_tendon_force	/forceset/vasmed_l/activation	/forceset/vasmed_l/normalized_tendon_force	/forceset/shoulder_flexionAct_r/activation	/forceset/shoulder_adductionAct_r/activation	/forceset/shoulder_rotationAct_r/activation	/forceset/elbow_flexionAct_r/activation	/forceset/shoulder_flexionAct_l/activation	/forceset/shoulder_adductionAct_l/activation	/forceset/shoulder_rotationAct_l/activation	/forceset/elbow_flexionAct_l/activation	/forceset/addbrev_r	/forceset/addlong_r	/forceset/addmagMid_r	/forceset/bflh_r	/forceset/bfsh_r	/forceset/edl_r	/forceset/ehl_r	/forceset/ercspn_r	/forceset/extobl_r	/forceset/fdb_r	/forceset/fdl_r	/forceset/fhl_r	/forceset/gaslat_r	/forceset/gasmed_r	/forceset/glmax2_r	/forceset/glmed2_r	/forceset/glmin2_r	/forceset/grac_r	/forceset/iliacus_r	/forceset/intobl_r	/forceset/obtext_r	/forceset/pect_r	/forceset/perbrev_r	/forceset/perlong_r	/forceset/pertert_r	/forceset/piri_r	/forceset/popli_r	/forceset/psoas_r	/forceset/quadfem_r	/forceset/recabd_r	/forceset/recfem_r	/forceset/sart_r	/forceset/semimem_r	/forceset/semiten_r	/forceset/soleus_r	/forceset/tfl_r	/forceset/tibant_r	/forceset/tibpost_r	/forceset/tricox_r	/forceset/vasint_r	/forceset/vaslat_r	/forceset/vasmed_r	/forceset/addbrev_l	/forceset/addlong_l	/forceset/addmagMid_l	/forceset/bflh_l	/forceset/bfsh_l	/forceset/edl_l	/forceset/ehl_l	/forceset/ercspn_l	/forceset/extobl_l	/forceset/fdb_l	/forceset/fdl_l	/forceset/fhl_l	/forceset/gaslat_l	/forceset/gasmed_l	/forceset/glmax2_l	/forceset/glmed2_l	/forceset/glmin2_l	/forceset/grac_l	/forceset/iliacus_l	/forceset/intobl_l	/forceset/obtext_l	/forceset/pect_l	/forceset/perbrev_l	/forceset/perlong_l	/forceset/pertert_l	/forceset/piri_l	/forceset/popli_l	/forceset/psoas_l	/forceset/quadfem_l	/forceset/recabd_l	/forceset/recfem_l	/forceset/sart_l	/forceset/semimem_l	/forceset/semiten_l	/forceset/soleus_l	/forceset/tfl_l	/forceset/tibant_l	/forceset/tibpost_l	/forceset/tricox_l	/forceset/vasint_l	/forceset/vaslat_l	/forceset/vasmed_l	/forceset/shoulder_flexionAct_r	/forceset/shoulder_adductionAct_r	/forceset/shoulder_rotationAct_r	/forceset/elbow_flexionAct_r	/forceset/shoulder_flexionAct_l	/forceset/shoulder_adductionAct_l	/forceset/shoulder_rotationAct_l	/forceset/elbow_flexionAct_l	lambda_cid33_p0	lambda_cid34_p0	/forceset/addbrev_r/implicitderiv_normalized_tendon_force	/forceset/addlong_r/implicitderiv_normalized_tendon_force	/forceset/addmagMid_r/implicitderiv_normalized_tendon_force	/forceset/bflh_r/implicitderiv_normalized_tendon_force	/forceset/bfsh_r/implicitderiv_normalized_tendon_force	/forceset/edl_r/implicitderiv_normalized_tendon_force	/forceset/ehl_r/implicitderiv_normalized_tendon_force	/forceset/ercspn_r/implicitderiv_normalized_tendon_force	/forceset/extobl_r/implicitderiv_normalized_tendon_force	/forceset/fdb_r/implicitderiv_normalized_tendon_force	/forceset/fdl_r/implicitderiv_normalized_tendon_force	/forceset/fhl_r/implicitderiv_normalized_tendon_force	/forceset/gaslat_r/implicitderiv_normalized_tendon_force	/forceset/gasmed_r/implicitderiv_normalized_tendon_force	/forceset/glmax2_r/implicitderiv_normalized_tendon_force	/forceset/glmed2_r/implicitderiv_normalized_tendon_force	/forceset/glmin2_r/implicitderiv_normalized_tendon_force	/forceset/grac_r/implicitderiv_normalized_tendon_force	/forceset/iliacus_r/implicitderiv_normalized_tendon_force	/forceset/intobl_r/implicitderiv_normalized_tendon_force	/forceset/obtext_r/implicitderiv_normalized_tendon_force	/forceset/pect_r/implicitderiv_normalized_tendon_force	/forceset/perbrev_r/implicitderiv_normalized_tendon_force	/forceset/perlong_r/implicitderiv_normalized_tendon_force	/forceset/pertert_r/implicitderiv_normalized_tendon_force	/forceset/piri_r/implicitderiv_normalized_tendon_force	/forceset/popli_r/implicitderiv_normalized_tendon_force	/forceset/psoas_r/implicitderiv_normalized_tendon_force	/forceset/quadfem_r/implicitderiv_normalized_tendon_force	/forceset/recabd_r/implicitderiv_normalized_tendon_force	/forceset/recfem_r/implicitderiv_normalized_tendon_force	/forceset/sart_r/implicitderiv_normalized_tendon_force	/forceset/semimem_r/implicitderiv_normalized_tendon_force	/forceset/semiten_r/implicitderiv_normalized_tendon_force	/forceset/soleus_r/implicitderiv_normalized_tendon_force	/forceset/tfl_r/implicitderiv_normalized_tendon_force	/forceset/tibant_r/implicitderiv_normalized_tendon_force	/forceset/tibpost_r/implicitderiv_normalized_tendon_force	/forceset/tricox_r/implicitderiv_normalized_tendon_force	/forceset/vasint_r/implicitderiv_normalized_tendon_force	/forceset/vaslat_r/implicitderiv_normalized_tendon_force	/forceset/vasmed_r/implicitderiv_normalized_tendon_force	/forceset/addbrev_l/implicitderiv_normalized_tendon_force	/forceset/addlong_l/implicitderiv_normalized_tendon_force	/forceset/addmagMid_l/implicitderiv_normalized_tendon_force	/forceset/bflh_l/implicitderiv_normalized_tendon_force	/forceset/bfsh_l/implicitderiv_normalized_tendon_force	/forceset/edl_l/implicitderiv_normalized_tendon_force	/forceset/ehl_l/implicitderiv_normalized_tendon_force	/forceset/ercspn_l/implicitderiv_normalized_tendon_force	/forceset/extobl_l/implicitderiv_normalized_tendon_force	/forceset/fdb_l/implicitderiv_normalized_tendon_force	/forceset/fdl_l/implicitderiv_normalized_tendon_force	/forceset/fhl_l/implicitderiv_normalized_tendon_force	/forceset/gaslat_l/implicitderiv_normalized_tendon_force	/forceset/gasmed_l/implicitderiv_normalized_tendon_force	/forceset/glmax2_l/implicitderiv_normalized_tendon_force	/forceset/glmed2_l/implicitderiv_normalized_tendon_force	/forceset/glmin2_l/implicitderiv_normalized_tendon_force	/forceset/grac_l/implicitderiv_normalized_tendon_force	/forceset/iliacus_l/implicitderiv_normalized_tendon_force	/forceset/intobl_l/implicitderiv_normalized_tendon_force	/forceset/obtext_l/implicitderiv_normalized_tendon_force	/forceset/pect_l/implicitderiv_normalized_tendon_force	/forceset/perbrev_l/implicitderiv_normalized_tendon_force	/forceset/perlong_l/implicitderiv_normalized_tendon_force	/forceset/pertert_l/implicitderiv_normalized_tendon_force	/forceset/piri_l/implicitderiv_normalized_tendon_force	/forceset/popli_l/implicitderiv_normalized_tendon_force	/forceset/psoas_l/implicitderiv_normalized_tendon_force	/forceset/quadfem_l/implicitderiv_normalized_tendon_force	/forceset/recabd_l/implicitderiv_normalized_tendon_force	/forceset/recfem_l/implicitderiv_normalized_tendon_force	/forceset/sart_l/implicitderiv_normalized_tendon_force	/forceset/semimem_l/implicitderiv_normalized_tendon_force	/forceset/semiten_l/implicitderiv_normalized_tendon_force	/forceset/soleus_l/implicitderiv_normalized_tendon_force	/forceset/tfl_l/implicitderiv_normalized_tendon_force	/forceset/tibant_l/implicitderiv_normalized_tendon_force	/forceset/tibpost_l/implicitderiv_normalized_tendon_force	/forceset/tricox_l/implicitderiv_normalized_tendon_force	/forceset/vasint_l/implicitderiv_normalized_tendon_force	/forceset/vaslat_l/implicitderiv_normalized_tendon_force	/forceset/vasmed_l/implicitderiv_normalized_tendon_force	gamma_cid33_p0	gamma_cid34_p0
0	-0.06626050147815983	0.01845577763091542	0.1152097260847959	0.1622466008409059	0.8972373355187195	-0.006992896739677149	-0.2289406174985711	0.008858090875543706	-0.03711822669526146	0.525222635861945	-0.0385085821369671	0.01555525090305334	-0.008469414565149776	-0.05303931519892114	-0.09057054388838939	0.2129031124969126	0.08462317689904052	-0.212903112496867	-0.08462317689902914	-0.3913487853227771	-0.009425433623739035	0.02432762702728766	0.150328061508042	-0.1823261787327396	-0.02322696302761532	0.2123855218727524	0.01817525865874274	0.5519850783999395	0.9349970273464051	0.1119215631297982	0.1395969453127293	0.5984935879094526	0.0884953240655169	0.06864277307596174	-0.4572584849160886	0.4069025928731892	1.708278529310815	-0.04538862686510714	0.01554196314790649	-0.9752203282687553	-1.108935708664631	-1.006694515743887	-0.1919528625674555	0.2203729891834946	-2.27817079134753	0.4982125172023315	0.8016019517248669	-0.6054050533671723	1.622437713338032	1.191151084732273	-1.622437713338037	-1.191151084732273	-0.4578989986693421	-0.2200962083735458	0.08688229129483466	-0.3037749309274221	0.1563324728708168	-0.3425378441488803	-2.412876264417553	-0.3953213081815588	-0.1761034998092592	0.3916063359205378	1.288971355531213	-0.7118324943258233	5.739853179183992	0.3573122391606756	0.05447655112871888	0.05963244042430282	0.04037452062038748	0.04395802960744211	0.06859515916273515	0.0561420247362774	0.03920044126148393	0.04344890921271759	0.01526645787321535	0.05314518398713325	0.4460554599522974	0.3998565127411654	0.2686283734802774	0.2523104621038931	0.196146108701104	0.171053200092644	0.00832308964648476	0.03860819588320005	0.03684553226041094	0.06538311593145649	0.00129169271430839	0.02541344374942829	0.001374449763892401	0.04908345682977697	0.00100469476644631	0.1058762269709316	0.001002603565077019	0.1098851361468067	0.01539925505374714	0.02449938903139544	0.006360066515174188	0.029304926978732	0.005980782682972174	0.03181824640637323	0.02566447298706351	0.04774733905090478	0.003584871051152613	0.01055471689655597	0.05349690272021586	0.06267947532854971	0.07849000324839063	0.05540915534767307	0.0258992580319097	0.02983481779364129	0.06447991067301202	0.06656969177762526	0.07359181386084263	0.08380613968279428	0.3331376971260677	0.3171725616471865	0.01197128069867604	0.08135205465248328	0.04934533629655487	0.06490404890776325	0.001715639470984546	0.01456170752095106	0.1013869663438677	0.07751545188343519	0.001030269822961538	0.01895733640877753	0.001229646202023181	0.02202432919765772	0.004553108462462885	0.03256840302996359	0.03882865263071866	0.0482794508990857	0.02388201183037018	0.03110256257774065	0.001001169387644679	0.009737014294150474	0.003021351119544368	0.02126459254615801	0.3680270217079888	0.2996472425038984	0.001151399188784981	0.05370155823088679	0.05841893802529016	0.07791750591753828	0.02935702981402688	0.03146574589793701	0.01328937654004386	0.01494694000910233	0.02035172443871985	0.01836824786971396	0.001045139456981281	0.02897948337610153	0.001081075895008445	0.03727569425634975	0.001000716091471447	0.005301938063439931	0.001002373624365855	0.00155807583436411	0.1597436654396115	0.1626893371200021	0.001240181948546555	0.01143368693521336	0.00145750619912858	0.009913617356205934	0.01931852443155147	0.02295873116537225	0.001001820364693555	0.02028321734623946	0.09135387452110171	0.1077203895219742	0.0531152692659268	0.06878694106097274	0.1769974001818206	0.137610507472304	0.4355707483300061	0.3160463949627025	0.485575640548829	0.3367308955659807	0.001000386440683954	0.004021678805872339	0.001537212100735167	0.007696842654251343	0.3865308772845061	0.3078073863498964	0.001217658870141509	0.02405565447475479	0.404300745542775	0.4241163682267178	0.001001484782297053	0.01483844597163049	0.001067690804698995	0.008965583870614757	0.001133671039477009	0.01330622304213552	0.3091382256269822	0.2747635165569339	0.3485744329695289	0.3136371180041401	0.02479133657866506	0.03671931487003208	0.001003297829754784	0.01472431852238686	0.2390772725321	0.2009470586807039	0.006271801001792071	0.0243935784197039	0.001002750783487483	0.004131275671068116	0.001004795471808315	0.01830502595427548	0.1790084258169197	0.1971065356149344	0.1122721747667783	0.1377621220341338	0.001002409449063593	0.001945078143907168	0.001005346441063102	0.004522303251059566	0.4016923091184844	0.2647679097696739	0.5971923420384213	0.6000057287097652	0.00101174656390547	0.005617824592059156	0.0457477767000776	0.09299029759395788	0.001002213230741397	0.02782989414540658	0.001004776729462267	0.008570818793625269	0.00100388525708272	0.006832689373342841	0.001003442922240649	0.00610912303881499	-0.0223463338130074	0.01822052937832231	-0.008017807216669727	0.0008940287414680685	-0.047203008984904	-0.0023649681524719	0.00262284838126349	0.004684001530889415	0.04839439423928681	0.01844768883324923	0.0766139684356536	0.03212181437046744	0.001001469071328626	0.4772635841816947	0.2799811351048593	0.1704850098268502	0.007930910291021907	0.03890200712970186	0.001091005785045463	0.00100251309925698	0.001001634728638085	0.001000992224157501	0.02091875224300178	0.006690140126462889	0.004657858531816171	0.02260540284318228	0.00101114568275626	0.005568095416639458	0.04117720640726193	0.02543818938786697	0.1049753020167791	0.1356351572313589	0.4269524343543611	0.001006110341224982	0.01633733012022745	0.001005996172701785	0.01591125053972279	0.001046432367908804	0.001146749219433157	0.001011534508035484	0.04783176265670112	0.0337261526794202	0.001000257452598178	0.001517101706248511	0.2969639333582745	0.001001540751195208	0.001002850024338413	0.02965449735696031	0.0154569141324	0.0210075151292882	0.00109884777430212	0.001178500197433911	0.001001029969966438	0.001003586481771359	0.1819767426886899	0.001002678504414274	0.001005697919110887	0.01999861122321198	0.001002911068342848	0.1876520172087145	0.06064310786460472	0.2373931160390924	0.427191255714481	0.4626627171607268	0.001000486847398729	0.001001023158207549	0.1913891200054721	0.001481883200278323	0.4118150206651643	0.001002161019409001	0.001146760058250737	0.00129314542694723	0.4839556152875588	0.442929974035117	0.02402142008749365	0.001003087224589065	0.2614767355325468	0.006862784477073375	0.001003623436584474	0.001008375281237866	0.07781539536958972	0.1143109276704376	0.001003816131868599	0.001009515437522096	0.4291311189412817	0.4461339841825643	0.0010008643439646	0.008234968966558107	0.001002645101884028	0.001001963180759636	0.001000465144472459	0.00100133245637548	-0.02747976272035501	0.01930605382425388	-0.007454092575500066	0.00372290124739175	-0.05712123798994363	-0.007377484556782002	0.002553640356011162	0.002395184811172008	-1.634402748788701	-2.218018393555818	-0.4218493825077805	-1.239459646145914	0.1554461144718311	-0.6819625362830107	-0.851488416396278	0.7059998462528451	0.8262472444487319	-1.133663943880882	-0.03225151438934402	0.1094281948459894	0.03552288897702008	0.01745408621791125	-0.3531885006671797	-0.4103270767337756	0.2677582254510356	0.09092097908627185	0.1001995434775778	-0.2761816577756896	-0.1257006210263147	-2.634473989650377	-2.081657423514765	-0.0629609722113484	1.135392261815941	1.460344240599505	2.521479695798854	-0.6756783811770045	-2.190814293522229	-0.04676287382606461	-3.641830038601836	0.01910109025462898	0.08980789216951865	-0.2328063219828072	0.1293943538432688	0.4417955439358276	-0.04121755209692425	0.06426282852092875	-0.1315490029824587	0.0668332513618986	-2.709383068335506	0.1503607184825829	0.1782689818460419	0.1041054526290674	0.1006178135543405	0.1971816774179512	0.01105076330266666	-0.01278546901796913	0.681785515505554	0.04048991821389274	0.02611427429459198	0.05661805622508995	0.06161902270772791	3.434850359353156	0.6025191284220112	1.447504417644698	-1.808675797418995	-2.281006830085664	-0.02164122793104059	-0.0592063691449611	-5.928503667330153	0.03148089302434905	0.4856958361833916	0.08325544588124902	0.02483024105224591	0.02528255454062273	4.88229459946262	2.543665422615409	0.1226425515236653	-0.1963789522017226	0.135058907627472	0.06527477178404026	0.0286679095392518	0.02376344065203315	-3.257637930140263	0.05690244760306079	-0.01702589789074913	-0.009576802463623465	-1.004983573289529	-3.933929416582651	0.07064732904497827	-1.208989467073694	-0.05755586928102237	0.03356136055086405	0.02778186592842851	0.02381100412030598	-1.042857019267006e-12	1.51040571390734e-12
0.01	-0.06484645982074252	0.01396636738498181	0.1180690210157478	0.1795812747477648	0.8969612057258917	-0.006737313145120397	-0.2387769895769195	-0.001893549980871232	-0.04717090133389263	0.5223108209080399	-0.03533167594661774	-0.008722334916520021	-0.003668396315736948	-0.04492204318620683	-0.09558940106658093	0.2305888255976733	0.09995947703281211	-0.2305888255976422	-0.09995947703264368	-0.3963856241820163	-0.01186820716845533	0.02500225690181981	0.1456546476770975	-0.1806719901760818	-0.02672792925456303	0.1853879743596526	0.009553309443017742	0.5511996771188777	0.9387525402571684	0.1216495016379657	0.1234359847241888	0.6579390138708555	0.09274361409124768	0.2161373216742992	-0.441200005064958	0.1644418970548847	1.7573740173607	-0.009483366721354488	0.03510760291633397	-0.9780609956436177	-1.038828354729717	-1.006871218290049	-0.4015494284719536	0.4045430563668278	-2.53235736016114	0.45678431251201	0.8237055001271832	-0.3976287113692566	1.941871894832691	1.870211099374736	-1.941871894832702	-1.870211099374737	-0.5372611048260321	-0.2685682985016544	0.05229696361813078	-0.6219225454796868	0.1775756765168491	-0.3552293590451103	-2.98425051048405	-1.342936176298647	-0.001597611204300243	0.3406679800305914	0.6413387380215154	-2.424652413274885	6.128808889064095	0.4768732453031151	0.05597894319207689	0.05988198955034119	0.03372841554892155	0.03697678430310717	0.08116046661058313	0.0630984728066226	0.03740849050109131	0.03803205481588191	0.008423490716893361	0.04646604267214558	0.4558772693466949	0.4093060885340616	0.2813427191696856	0.2684559923462334	0.1828235176224712	0.159096851647747	0.008113202086485978	0.0381122249495883	0.0367533021916224	0.06604020488750253	0.001181516000531589	0.02605029226688467	0.001192221538412888	0.04947695100230057	0.001003177243992828	0.1005548469250671	0.001001807224841942	0.1035418106710362	0.02121722319794984	0.02910746057033715	0.005772906270013175	0.02936728351595427	0.004856627096069726	0.03227389111749714	0.02571655066514639	0.04670298548404099	0.002327260567903623	0.009657545877436967	0.03116808349646267	0.04160260230904727	0.06935864159582966	0.04293954199445824	0.02678469637314061	0.0302226692952802	0.08210802042041396	0.06956225592357525	0.08948460184839697	0.09120477320392642	0.3622884777640082	0.3381079148572496	0.006686502501120078	0.07555855925053938	0.03240699306938814	0.04529245290109597	0.001367677369993287	0.01422862010028209	0.08065589787298708	0.05601294757434668	0.001032117820906551	0.01901578599701784	0.001218267408281832	0.02313684553462518	0.002825707484359287	0.03084859174580374	0.04135949630604769	0.04762917650604527	0.02781778202732848	0.03352358761969562	0.001000735052313363	0.008980264484329368	0.002218331116074257	0.02163838151745485	0.3618262598323447	0.3116654690038262	0.001077904665464394	0.05509545564677741	0.0352899386752967	0.05819051048728809	0.03827983275719708	0.0395847126515993	0.02335916961949051	0.02287199649456535	0.0283827645249819	0.0243716902486813	0.001111798537433644	0.03031018070955684	0.00667422210057595	0.04467280537658905	0.001000839581455667	0.005426501872489812	0.001002788981331555	0.001401152658286613	0.1715184618983592	0.1692097774336986	0.001123598546715944	0.01174874249530779	0.0012356426312279	0.01011149819925192	0.02040258074106377	0.02403898002425773	0.001002116743537423	0.02091497660181717	0.1394095421153652	0.1436198772217296	0.05916651810491697	0.07467986393425356	0.2037382958917894	0.1521599015280384	0.4292162215458201	0.2951977390977082	0.474189470909654	0.3108134395732273	0.001000400400228202	0.003931634476822861	0.001274587130708114	0.007059000592785919	0.3071109799790111	0.2496151582507029	0.001477173275844195	0.02443736534601177	0.4056335828498641	0.4270703984640274	0.001016838252297928	0.01563709273749517	0.001087119169535832	0.009135958407405061	0.001199603647648929	0.0136196117287093	0.3668790880267958	0.3157411386902592	0.3771778554440648	0.3341948474970575	0.02451652087921591	0.0380905805265057	0.001002932533326865	0.01290873937763615	0.2464809092720722	0.2002356382501213	0.009416469942916993	0.02780022534603595	0.001002891268329934	0.004127362820818892	0.001005530093810372	0.01844057650310861	0.1318682653448317	0.1622478930712028	0.1128118918596262	0.1378716612424183	0.001002955005697002	0.001748326341284141	0.001006321738872845	0.004403521860032057	0.4063578313535677	0.2516674637448538	0.5443261992309415	0.5595179590180829	0.001006345483424718	0.006354117150495997	0.0278489459324752	0.080797089596715	0.001002203775955107	0.02720620337266589	0.001003235651657596	0.008923406969467966	0.001002176396600168	0.00712893488644035	0.001002310138679046	0.006353242639113254	-0.02215502400639619	0.019410855671168	-0.007993240286923317	0.001965965215471913	-0.0547682767190175	-0.007832992687903306	0.002212993528221155	0.0007443876503069446	0.06593568897001144	0.03217431903383593	0.115764556300592	0.0379929967153186	0.001002252718468004	0.4783175439679666	0.3280267129186452	0.1517369467190683	0.007853492110942167	0.03471240464582646	0.00104623830275146	0.001002252271359893	0.001001566913614387	0.001000966883433009	0.03338946817591146	0.003845657325888028	0.0028293419591064	0.02847296712043599	0.001006188386556072	0.003288609585385949	0.07109643765874799	0.0297955870491136	0.1049375308831222	0.08805542137721742	0.4172372929226407	0.001009943454692221	0.008669375001025758	0.001003778145523226	0.08224459715198319	0.001023557058570664	0.001256899546536767	0.001007034376595631	0.04136693505105981	0.03102611823225898	0.001000304714788087	0.001259359139620927	0.3947436498170631	0.001001257031124707	0.01211836026976544	0.06491065448085705	0.05073047582631807	0.05146897982057223	0.001250858397308519	0.02220147890770282	0.001000915740464007	0.001002912194877808	0.1977174176906823	0.00100177224473251	0.00100338065695238	0.0229776498972294	0.001002014069754442	0.226193877190917	0.07189616519679341	0.2579141892028056	0.404343553054399	0.4351563786856942	0.001000354077548499	0.001000696636480448	0.09808444601973924	0.001972435423864838	0.4055457550171696	0.001058753836418755	0.00107399016835882	0.001247195614587525	0.4820625130678948	0.430653790503903	0.02436334587851987	0.001002099861676362	0.2584992689328376	0.01778341671599907	0.001002541688584547	0.001004534217450093	0.03940820925405077	0.1129561905654834	0.001003274521237594	0.001005493328114936	0.4049671097444679	0.3915701939574219	0.001000606313853726	0.00544730860006839	0.001001812214742897	0.001001351575561223	0.001000341236702383	0.0010009610642974	-0.01770392322861729	0.02068502344154434	-0.008399991526315691	0.001632352863940354	-0.06045117543639017	-0.01366542372823201	0.001530621212946537	-0.004515863958967663	-2.160667638561499	-1.887097897308539	0.4222744707188641	-0.2052027205304182	1.155224152305022	-0.4056955258035927	-0.5123913895937086	1.227856951724501	2.417138553512178	-1.266145508353718	-0.06191893164233831	0.005815432614819395	0.08049319739760649	0.05270751675097619	-0.701800434711921	-0.8436369961514585	0.6176722850630687	-0.06857500630390928	0.007210639811181952	0.04249013918959321	-0.05774929904332051	-1.636990485335617	-0.5196214975464689	0.1289110142456822	-0.3427723630375162	0.02103789656012452	1.873277418491073	-0.4957749824125584	-1.711681261306864	-0.02230250691758939	-0.8117081504247765	-0.001798234560124553	0.132635790282162	-0.12046568733182	-0.2575325266832997	0.06436010059971056	-0.1018618488450829	0.03472960751751075	2.59573872233669	0.1965759368110644	-1.313270673944753	1.426267201624293	1.34614584408788	1.048715346831624	0.1490063262328022	1.185675813535682	0.01266454361440143	-0.01819716187201261	0.6117133814256952	0.02863811039939894	0.02046514987627557	0.1556005603379049	0.06458050267904468	3.69297787314918	0.6019352340615104	1.458697277948422	-2.348344985035524	-2.883857696671067	-0.002080811818562369	-0.06220414619203695	-5.910175915143109	0.04162119922150636	0.1061317068701072	0.07812077903324707	0.01038873607598909	0.03220553831910306	3.201698360668342	1.527105529916302	0.1508472371209083	-0.1678898357599291	-0.3143634383030765	0.5739284278603284	-0.01617860446862835	0.007914212817343972	-3.56481025909404	-0.03600686167766239	-0.0221984410017513	-0.01388246617574491	-1.604342296546505	-4.165950209760162	0.07854203584897602	-1.149436160029176	-0.06534846684445712	0.03901921111002132	0.03314121373869271	0.02677358987579672	7.758135576702375e-13	7.060943215975179e-13
0.02	-0.06189831977751001	0.009620248713033446	0.1184882741005854	0.1973684364942014	0.8970547474917574	-0.006300087737951063	-0.2482219755761494	-0.01186719406094313	-0.0573162671870447	0.5169688612895488	-0.03062702485998954	-0.03419211605203675	0.0005621352782138182	-0.03652814421009522	-0.09850836469757944	0.2522838901538276	0.1219094420336715	-0.2522838901538224	-0.1219094420336323	-0.4018498540522619	-0.01479899555244536	0.02545863189976947	0.1380693163940974	-0.1787132564411872	-0.03028302936457441	0.1527481662175211	-0.008960817694233503	0.5515407090798163	0.9414338216230057	0.1244427857286632	0.09301804124940671	0.7206613032101248	0.09772333855793645	0.3754624503996152	-0.4286001701698867	-0.08110577635127465	1.798776097226337	0.0285456856161997	0.05187032567042282	-0.8969431124443091	-0.9533363533744718	-1.025232758641262	-0.677981795269051	0.5259219684476413	-2.516609854530736	0.3841151857582275	0.8569273444119867	-0.1854263439123643	2.424308004416427	2.513884058149315	-2.424308004416427	-2.513884058149315	-0.5433772008707581	-0.317699176229591	0.04323131597818246	-0.8861584213386714	0.2172415085182602	-0.3533646207616816	-3.541328390221077	-2.373756892507358	0.04918314859072556	0.1767600269352016	-0.09795952796083961	-3.563229071572958	6.395225854758829	0.5035991273524515	0.06468715484889404	0.06708823509946195	0.03657608576013759	0.03888570908079322	0.1048355650136105	0.07763412083660463	0.03919013790329551	0.03524925504231014	0.004883576273748821	0.04233632533685217	0.4629334671445592	0.425292484563782	0.3060530916139961	0.3009388281640928	0.1672055197154204	0.1455594946605172	0.007968610673373429	0.03747029206479018	0.0347377361833166	0.06517594130877789	0.001104028930610591	0.02679623535478367	0.001100936956204075	0.04996686253417994	0.001002384939232373	0.09202595975241228	0.001001396580013843	0.09330641666899844	0.03014502107009575	0.03612915878685583	0.004063870577215805	0.02813092015899094	0.003379631806973724	0.03228808402361057	0.02853767335909822	0.04810072573087433	0.001692189947769692	0.009319416590866617	0.01760709452292283	0.02881786819928444	0.07731092446252497	0.04286960038858446	0.02931912360894722	0.03218063291400251	0.09165459353095276	0.06359638590854573	0.07741169105733839	0.08426000627258319	0.3782315753234882	0.3587918394627572	0.003975263904179	0.07118146934017966	0.01940504771764023	0.03106689661188866	0.001192360440086859	0.01406669945039684	0.0967680757355165	0.05822054232986579	0.001021598481571983	0.01903363057037087	0.001267654730660279	0.02467585330435603	0.001952454039659153	0.0299728942342556	0.03969305019606067	0.04316713448085221	0.02857226418877411	0.0328287773128788	0.001000541638720535	0.00786518853754477	0.001686393345690177	0.02244387753193825	0.3892975258539718	0.3527729053383331	0.001041020177386167	0.05732567106705742	0.0274970369208625	0.05010699931414334	0.05910869333365664	0.05904778131792628	0.04506046411101414	0.04065792746756513	0.04675571602379378	0.03838520127963178	0.001221131378323277	0.03162930336309219	0.01972800863752379	0.05905791586507768	0.001000844150911577	0.005531279838094251	0.001002659238212517	0.001202172683346345	0.1846541496473399	0.1747118214322986	0.001064847866073335	0.01212878747475458	0.001123480075657415	0.01046298546442421	0.02239622388964075	0.02599411926857242	0.00100181612948	0.0215717808860926	0.1808924503679762	0.1805385608359804	0.06748543317426764	0.08134304149875418	0.2274514939340294	0.1667109107201935	0.4176337425947361	0.2693337030728865	0.4577619186636414	0.2794262750684541	0.001000340957645342	0.00386579909129585	0.001142999240885208	0.006575917669278199	0.2175480100421563	0.1855991887938674	0.001851972451206269	0.02482327681890463	0.4045414972088726	0.4262594322759569	0.00105281989335766	0.01643379898633058	0.001060430529933736	0.009196239987673063	0.001209580831101767	0.01384654092094095	0.4031924948883561	0.3365668544396577	0.3920771429879487	0.3433637296814809	0.02453678290189516	0.0397209927595013	0.001002256044353213	0.01134346262690941	0.2501279690893402	0.1939193810234533	0.01633887516311765	0.03502962326479579	0.001002420324788315	0.004073141084476557	0.001003975743926164	0.01855466115605814	0.08538069114044224	0.1287959368232403	0.1125624858350897	0.1370217396858175	0.001002956701039593	0.001503629756397633	0.001004797071118659	0.004250594118518417	0.4018120398535108	0.2328963305413605	0.4900237646910676	0.5166402107544106	0.001003517166348136	0.007227282373292871	0.01667124038564529	0.0716058938402781	0.001001782394475692	0.02655960117682878	0.001002159539777557	0.009392461745569708	0.001001260410037648	0.007528993189016986	0.001001558241120541	0.006679808314900254	-0.01557402774303358	0.02072694418030976	-0.00861565061088505	0.0009295784511726101	-0.05950999092801979	-0.01384762698068059	0.001394362481830442	-0.005176182823313722	0.08347698370073173	0.04590094923442339	0.1549151441655373	0.04386417906017146	0.001003036365611364	0.4793715037542419	0.3760722907324339	0.1329888836112884	0.007776073930865832	0.03052280216194885	0.001001470820476606	0.001001991443468444	0.001001499098600319	0.001000941542725707	0.04586018410882763	0.001001174525296159	0.001000825386379231	0.034340531397687	0.001001231090385764	0.001009123754134239	0.1010156689102362	0.03415298471035568	0.1048997597494633	0.04047568552307235	0.4075221514909337	0.00101377656816451	0.001001419881832393	0.00100156011836428	0.1485779437642549	0.001000681749329671	0.001367049873641459	0.001002534245169015	0.03490210744541984	0.02832608378509527	0.001000351977094493	0.001001616572999059	0.4925233662758534	0.001000973311068353	0.02323387051519922	0.1001668116047596	0.08600403752024084	0.08193044451186021	0.0014028690203168	0.04322445761796049	0.001000801510953627	0.001002237907983435	0.213458092692673	0.001000865985071285	0.001001063394818675	0.02595668857124514	0.001001117071173403	0.264735737173119	0.08314922252898206	0.2784352623665186	0.3814958503943172	0.4076500402106617	0.001000221307696891	0.001000370114760808	0.004779772034008183	0.002462987647444207	0.3992764893691754	0.001115346653398748	0.001001220278507612	0.001201245802241365	0.4801694108482316	0.4183776069726894	0.0247052716695441	0.001001112498766219	0.2555218023331277	0.02870404895492983	0.001001459940592598	0.001000693153748469	0.001001023138513935	0.1116014534605284	0.001002732910605587	0.001001471218731243	0.3808031005476541	0.3370064037322782	0.001000348283823059	0.002659648233580437	0.001000979327609872	0.00100073997037606	0.001000217329060431	0.001000589672226679	-0.00792808373687884	0.02206399305883431	-0.009345890477131479	-0.0004581955195108578	-0.06378111288283625	-0.01995336289968216	0.000507602069881699	-0.01142691272910781	-3.331557370824644	-1.581991757462607	0.9694899021807951	0.5385743702720703	1.67128610640808	-0.1551516116234427	-0.3416036203092687	2.013363893627353	4.093708359559419	-1.449865652341509	-0.06144390456484936	-0.1948423121084827	0.05734180303544559	0.03673755810040422	-0.9946899260452138	-1.188740782004166	0.7504835609336596	-0.1688229998004984	0.01190918244283985	0.212237105009565	-0.01389227450978333	-0.976046207805385	0.3982769259734777	0.2510614513390434	-0.6562945703912677	-1.408335849904815	2.471193974901781	-0.3923972828621801	-1.113606350013477	-0.01252951967538346	1.100189774223189	0.01098009645937181	0.17510617871213	-0.06398356740395467	-0.6329591725771335	-0.1813715257892117	-0.1128827795034609	0.1506042371419041	5.686292963958244	0.234096852244557	-0.3806862169061649	2.419181101015611	2.150443879340571	1.70611918301886	0.098302877611251	1.594781551056846	0.00709359463562037	-0.02119682879954832	0.4781062524776524	0.05348780204735283	0.05683555866011139	0.2315961333839597	0.06662802853268758	3.638689542251854	0.7565700666659151	1.447827444928217	-2.811751829383363	-3.374948532487348	-0.01679943916783871	-0.02825454158101508	-7.093251938908965	0.03232101333273363	-0.2673034488897908	0.08286734239118762	0.002811649748361894	0.007990655828946234	0.8519133226761801	0.2658959609171722	0.1744718668336031	-0.1463184734022461	-0.9859084515909581	0.8298249703031257	0.01860613235588598	0.01947026860716557	-2.9763006709927	-0.1349897053887818	-0.02661485435451656	-0.01640607260008781	-2.139121009018178	-4.411925130982197	0.09802186192983191	-0.6085870189121881	-0.06213815391648417	0.05685468059205193	0.0485444238189545	0.04030021920186283	2.594484134607481e-12	-9.821707071230413e-14
0.03	-0.05707698885115394	0.005086383641763125	0.1168848514395775	0.2155351024366568	0.8975596768317724	-0.005749786845162844	-0.2565817223571854	-0.02136198962340016	-0.06740550469748671	0.5075722453336923	-0.02506504069679551	-0.05871050563754338	0.003696405264020876	-0.02739119704147559	-0.09974091952799896	0.2796454956259904	0.146822843239828	-0.2796454956259951	-0.1468228432398846	-0.4068539784254543	-0.01824988693249515	0.02594135608125625	0.1281826679321871	-0.1762014665109715	-0.03375946925513364	0.1146762114020274	-0.02962491793271399	0.5514916629004256	0.9417884519644067	0.1194271114351808	0.06272162981306535	0.7850961273023278	0.1004984227710763	0.5739913006549652	-0.4898641652490276	-0.241776717712715	1.831030896001906	0.07220346921726629	0.05895398832713177	-0.7371024550189185	-0.9571772594206611	-0.9995708202594106	-1.179343005462919	0.6041061960671485	-2.368943643801356	0.2531926896325873	0.9804275813500755	-0.0596924384539235	3.077542561213042	2.411225435221588	-3.077542561213043	-2.411225435221549	-0.4398888379143329	-0.3717604471563526	0.0552399451029353	-1.081297544829924	0.287050331716369	-0.340438739916551	-4.066238671909947	-1.823713851814343	-0.07963926906118042	-0.1169869413070897	-0.9042116384240816	-2.516975544262394	6.425287960199192	0.1695912611558056	0.06465020093006249	0.06853998943770058	0.03649855499197032	0.04054025026166427	0.1194692593568284	0.08614103690922978	0.04025542019818668	0.03347567397398599	0.002993396275309799	0.03967857619528186	0.469843461002969	0.4413559066453432	0.3337887442076367	0.3342731680502104	0.147401595128127	0.1288591589309109	0.007762689114336197	0.03646893750138366	0.03261415118807744	0.06292623981402275	0.001053916715910796	0.02703873894124884	0.001052460024239384	0.0501993120835262	0.001001913800357681	0.08380481994102149	0.001001145250783935	0.08353396387257427	0.03909677993596875	0.04253579146843309	0.007643220461047638	0.03160815509725096	0.005672809554803323	0.03652097492355191	0.02761447221391958	0.04681499279933629	0.001357514351704147	0.009342854994166943	0.009670971267298035	0.02087880638172179	0.07603542122844133	0.04108665123870692	0.02770074571750107	0.03114994027384033	0.1041130625861577	0.06805442450077244	0.06695441648300465	0.07536952078656875	0.385786347933624	0.3760665356023756	0.002529104516376937	0.06717779644996079	0.01063086721416885	0.02296152511515195	0.001098942697028451	0.01400558285382232	0.1021326469403213	0.05670739538124097	0.001043608972771394	0.019034230733001	0.001267716016672989	0.02623916291522047	0.001487475450824156	0.02962244732807035	0.03999448312227281	0.03883961248436452	0.0300116727340146	0.03251159067048584	0.001000440434867031	0.007527818895728057	0.001351538793080754	0.02385079985131968	0.4276965580694941	0.3943491401636669	0.001021380338907432	0.05919856342247713	0.02267935678614794	0.04488684993195113	0.07983716122560697	0.07956857091058689	0.06554033098947619	0.05876878926471454	0.06440839429602187	0.05245372598078111	0.01194037930329863	0.04402818543702622	0.05477858859752768	0.09126018862824538	0.001001039790752281	0.005657505964685195	0.001003306841497103	0.000972845262160588	0.1969487876628689	0.1773936405042403	0.001033500235119068	0.01259511616723072	0.001063539184288146	0.01098125096464734	0.02597516820650141	0.0295739483900441	0.001002146143706237	0.02224828900735376	0.214918224229674	0.2156417222944256	0.08159564862958592	0.09059906497121456	0.2486349629368262	0.1810842087828514	0.3959439979406116	0.2389779687823213	0.4308958985193579	0.2435372272876365	0.001000289872857032	0.003829184184299126	0.001073118738738958	0.006178314851648368	0.1375150369846302	0.1216193624785402	0.002722108937222101	0.02555490931560895	0.3980136421735897	0.4196134691049899	0.005607969343138613	0.02236044892195678	0.001031830469519158	0.00929731940350415	0.001277131826075891	0.01413295816324814	0.4091845491950046	0.3317034881461947	0.3878325087515564	0.338797435242335	0.02479807807052141	0.04152059575579949	0.001001733724860477	0.01002805271321671	0.2490191464575612	0.1806017285901169	0.02687111925461224	0.04579498887175724	0.001002031131978809	0.004104581109421321	0.001032565624565221	0.01866894406409694	0.04859998996045487	0.1053339881269133	0.1123070554102088	0.1357094431762264	0.001340453551187152	0.001371172324683533	0.001142517817319464	0.004165285803110813	0.3851895620698117	0.2091027250962822	0.4379208646737112	0.47105871859305	0.001001985069804193	0.008269366474256662	0.01039658566379707	0.06650577816193746	0.001001432795658255	0.02597593594547354	0.001001464639850356	0.01001371675936804	0.001000750614083691	0.008064000345975745	0.001001080115004658	0.0071135053371312	-0.00569425125377839	0.02162776897387532	-0.01016077650713486	0.0002883934187198812	-0.06093639095941195	-0.0197011391886063	0.0001376430637397072	-0.009637550033912846	0.04816358967267354	0.02824096659374579	0.1273950530932425	0.0395017913573663	0.001004218921952058	0.4909279088965968	0.4004856122872243	0.1013098392219091	0.007345429536249051	0.02981964002775006	0.001001987210686495	0.001002000967304314	0.001001359539702161	0.00100083476209816	0.05265489828210818	0.02026639249399592	0.01408927668395753	0.01989836547560532	0.001014667235012205	0.00100512376669219	0.05100951687320097	0.01874430818557275	0.1357240743774563	0.06415170375910759	0.3966297273278164	0.001008349501421469	0.001005719987685417	0.001001763847448556	0.07479106013177884	0.001122219573130748	0.00118377614880883	0.001001952011114887	0.04500292485346034	0.03450889858680663	0.001000320849160394	0.001002981836658043	0.5267049067202447	0.001000910624657791	0.0121175424870317	0.1119210629499343	0.09497000258607192	0.08994317059304729	0.04194987518060549	0.1416847834033577	0.00100161724897792	0.001005455394566911	0.2210660410327685	0.001000876280450184	0.001001200911158157	0.0334702488039972	0.001003650832740619	0.2787592856968044	0.1146714654894616	0.2940434888860561	0.3194290388570116	0.3376811827869702	0.001000249743186145	0.001000361889314008	0.004511943249411267	0.004621607054844287	0.3701118439456805	0.01824698560910739	0.001002774189936615	0.001471239078098527	0.3692419767629655	0.3429328909844854	0.02542390794534945	0.001001255877704665	0.2393930976759104	0.04713824087432259	0.001001766706684746	0.001114461928108949	0.001001247062198557	0.1122349823561816	0.002275038040632229	0.001526517545957553	0.3213167859178911	0.303884526358712	0.001000426503832736	0.004302412488045022	0.001001144833721501	0.001000742755384285	0.001000222418006493	0.001000576514115948	0.005972591221957341	0.02217961449947331	-0.01235781122738748	0.0002444795368520732	-0.06008701345206461	-0.02535287242767156	-0.001415043559264821	-0.01266742708835587	-4.445504684987342	-1.377005827461347	-0.6623710768862077	-0.2271568346077008	0.1120061949940045	-0.1991606983802672	-0.2041957731041197	1.325244158238677	2.737908652087266	-1.90749874588469	-0.1283568383881101	-0.220206813125552	0.003202747524078918	0.01143751661702028	-0.6940749062792456	-0.8172681324518339	0.5588418868218837	0.7812973750720059	0.7768814039660745	-0.4426077724654858	0.0143794713794631	-0.6156268535393219	-0.7123023944724319	-0.4310883743441805	1.299158301380321	-0.3949566101646566	1.295104284602747	-0.3898458634052235	-0.5577881208155984	-0.002041517042077162	-1.150333049243099	-0.004794860913290178	0.1418894434075606	-0.01211493012763032	-0.2286327407480123	0.09846149017400932	0.005970883007413431	0.1462062656305094	3.049814865040584	0.1427507322724461	-0.633689960513601	1.720362360485659	1.497727851035203	1.14449301232729	2.158093306095875	4.560526713708912	0.01552314927157957	-0.02399293015023519	0.04809834264467738	0.04485194885715915	0.0527815743065225	0.4661453834925086	0.07142461437869171	3.333713560261588	1.108349051716605	1.416224950525596	-3.253868502120234	-3.789573148916424	0.004637748042628256	-0.04327901240057162	-5.571897860494326	0.1033166123158081	-1.111581456750216	1.030909929851378	0.01283876626291561	0.04120881216464525	-1.807005566327222	-1.188001464758435	0.1866032620761428	-0.1199611426075147	-1.665322450373603	1.286279549783795	-0.005020337651210196	0.008508082042471313	-1.708470838383848	-0.1356181568209631	-0.002130352448780502	-0.001841271164515828	-2.60766795139237	-4.670389022339998	0.1122460312780729	-0.3981636220003154	-0.05672202931396886	0.06943751778543907	0.06011189633019472	0.04816267147518583	8.187948893218915e-13	1.410956169082867e-13
0.04	-0.05071474244970112	-0.0004108610150798753	0.1136087805089333	0.2339185305090699	0.8984940826088116	-0.005105725262268605	-0.2622059489015383	-0.0312418292551548	-0.07744680512838364	0.4938219689881211	-0.01819227430094885	-0.08120850055255274	0.005835066631816558	-0.01672028274214638	-0.0996743697921688	0.3144253308020022	0.1689825357809542	-0.3144253308019936	-0.1689825357809857	-0.4102964540934944	-0.02221983144311034	0.02660195929749431	0.1166408400217836	-0.1729335727229371	-0.03706211181419983	0.07155987079879118	-0.04672810866288146	0.5495349860067332	0.9388710231438429	0.1063778268064412	0.0422600837928835	0.8478380423444923	0.1034786346986579	0.6836455453710052	-0.6212760872736606	-0.4156354302895128	1.842128523217884	0.1144409728704919	0.0706224636916272	-0.3498390651105572	-1.030345167209747	-1.015645342732559	-1.548713873227444	0.7880784149992809	-2.112530920412558	0.1849934617913934	1.163720770568329	0.0743945693505601	3.907953945186125	1.963142325142786	-3.907953945186125	-1.963142325142785	-0.2310474598404905	-0.4215098023436275	0.07880712292839838	-1.217194311037334	0.3684622800820648	-0.3186051544631227	-4.550205547763914	-1.661574990832786	-0.33234299426978	-0.4776518054578289	-1.704681595011786	-1.596255988336463	6.056644044753319	0.5446246702406171	0.04858312049301784	0.0541761727155669	0.02810651071137876	0.03395275837862288	0.1163924077601425	0.08151242647398838	0.03878822595054816	0.03127411914793976	0.00204011201828107	0.03796741857419916	0.4781644199627547	0.4543158404396048	0.3598900852994679	0.3589919818942887	0.1222674185654034	0.1070635746967994	0.007445678784909125	0.03511255869225059	0.03115398094591162	0.06146962852062524	0.001029125138707816	0.02710116697075179	0.001028232532927497	0.05022931616371742	0.001001608535844872	0.07725372422583299	0.001000966232717656	0.07593068691643626	0.04691409637857032	0.0478659747517966	0.01884534752289811	0.04209741541268465	0.01326004889229846	0.04666996023136443	0.02020049132834619	0.03978408865914687	0.001196685610649464	0.009522996343378809	0.005541014185643878	0.01642811717122978	0.05285580043920379	0.02947483972873112	0.01945223781867438	0.02408109752917069	0.123967245968991	0.08460467218696435	0.07147970037354778	0.07585696681197598	0.3873617251461918	0.3909211057863949	0.001798248232854601	0.06375438070720908	0.006050435530221903	0.01890473076663575	0.001052336814380544	0.01397891476202289	0.07313201439022779	0.04026360363752474	0.001115399084233063	0.01905903750505263	0.00117610063957189	0.02760031617136055	0.001254251686684854	0.02961041330678897	0.04483685012136379	0.03867272938535532	0.03368644191131106	0.03440855297391245	0.001000374286826581	0.007195846834954482	0.001184587766063478	0.02567652362265395	0.4640155018130896	0.4221864199177633	0.001011533070262946	0.0602260679815006	0.0147645410784388	0.03802627408417236	0.09606210837841232	0.0941627393870284	0.08029676989014292	0.07113247190721762	0.07731414637333442	0.06201320662850929	0.03667013477262531	0.07032356486378037	0.1153182203068985	0.1445655243819128	0.001001545638290465	0.005789173195532248	0.001005240038353706	0.0007358285862043989	0.2073333498188001	0.1754706038998462	0.001017837014926556	0.01312730670011389	0.001033643467949483	0.01163789760911212	0.03139797040768542	0.03495254079074277	0.001003578592100812	0.02305529354815974	0.2405070182226522	0.2462482482577039	0.1028505161692869	0.1037843110109003	0.267439740642362	0.1948232653891572	0.3608900592876907	0.2043668635626722	0.3899409066605377	0.2039005695853192	0.00100027856869727	0.003861779858230349	0.001038179550353556	0.00587007761200609	0.08300832354649253	0.07677754085645612	0.004231991382114581	0.02667583159129104	0.3841846191176608	0.403033957712024	0.01628148092190258	0.03562094328531713	0.001018312896496258	0.009361705970954017	0.001445871128930063	0.01450903755614992	0.3775911550563162	0.3007783634139705	0.3604407065371818	0.319426768066099	0.02527792854161091	0.04347614859411178	0.001001544424962261	0.008880287109402026	0.2425303290616167	0.1608589237100439	0.04091629900401429	0.06001584223457647	0.001001990096706505	0.004118690126362499	0.001103758730137553	0.01882725825007662	0.02689461633057557	0.09477888465330819	0.1124218011740737	0.1341464053434573	0.002144597448424246	0.001415948298211745	0.001473830232339964	0.004190055081872151	0.3544318895261014	0.1809816140856172	0.3905007624896868	0.4239121158866159	0.001001258537221943	0.009509224459372601	0.007951831442376302	0.06390807129533947	0.001001340881096724	0.02538261785145558	0.001001118759832825	0.01082203601385169	0.001000498391643556	0.008764328890729957	0.00100083459135767	0.007677531469009154	0.006866124215197507	0.02200512486548963	-0.01268376563938883	0.0005431151121444972	-0.05894912468269487	-0.02525198294324126	-0.00156302716172167	-0.01195168201027784	0.01285019564459959	0.01058098395305975	0.09987496202094834	0.03513940365456052	0.001005401478295076	0.5024843140389491	0.424898933842013	0.06963079483252749	0.006914785141625256	0.02911647789355257	0.001002503600902316	0.001002010491149705	0.001001219980796052	0.001000727981460453	0.05944961245538379	0.0395316104626934	0.02717772798153786	0.00545619955351587	0.001028103379682423	0.001001123779244372	0.001003364836173221	0.003335631660772523	0.1665483890054493	0.08782772199514573	0.38573730316469	0.001002922434690207	0.001010020093573155	0.001001967576538853	0.001004176499317542	0.001243757397062086	0.001000502423987845	0.001001369777048583	0.0551037422614989	0.04069171338852037	0.001000289721190475	0.001004347100326817	0.5608864471646361	0.001000847938255396	0.001001214458871294	0.1236753142951078	0.1039359676518981	0.09795589667423152	0.08249688134090243	0.2401451091887536	0.00100243298702341	0.001008672881166535	0.2286739893728644	0.001000886575835562	0.001001338427494862	0.04098380903675105	0.001006184594352711	0.2927828342204897	0.1461937084499416	0.3096517154055939	0.2573622273197055	0.2677123253632783	0.001000278178672238	0.001000353663876056	0.004244114464840217	0.006780226462243587	0.340947198522186	0.03537862456480149	0.001004328101420304	0.001741232353971883	0.2583145426776984	0.2674881749962804	0.0261425442211525	0.001001399256642273	0.2232643930186936	0.06557243279372192	0.001002073472774572	0.001228230702537679	0.001001470985884167	0.1128685112518344	0.003547343170656772	0.002051563873195167	0.261830471288128	0.2707626489851475	0.001000504723897383	0.005945176742509867	0.001001310339828881	0.001000745540394071	0.001000227507021873	0.001000563356013634	0.0198732661807931	0.0222952359401122	-0.01536973197764353	0.0009471545932149484	-0.05639291402129353	-0.03075238195566114	-0.003337689188411405	-0.0139079414476033	-5.146366364952014	-1.296327379204256	-2.193624309801977	-1.10983224249115	-0.9558191951673418	-0.2407463631643121	-0.15228531606477	1.39266623616249	2.370603151149854	-2.468915353234804	-0.1324487536425406	-0.03622427183536309	0.02132669165673235	-0.003751535703648166	-0.6606811068125709	-0.7549056139583996	0.5351936812575292	1.233582075615041	1.195128064015262	-0.9367971366638378	0.01744831474949185	-0.2783716864784477	-1.567495546043786	-0.9565685694080824	1.762147248393616	0.4672504523759801	1.987168783780142	-0.2763458534161636	-0.3038909202910312	-0.00563981866963614	-1.885939184964396	0.01582142760365875	0.1346749077549264	0.003699009667335609	0.1991686069261593	0.2614582634068984	-0.1118032633046508	0.2343645275548138	2.938501949707767	0.06501929299752728	-0.7087715100352557	1.233856877771004	1.001008048412694	0.8043103723338814	2.877602348210061	5.815394149157832	0.00818181551188752	-0.02273467973670231	-0.4428648827958856	0.06666017012859875	0.0845117875156455	0.5913487892984721	0.09272731258231919	2.739362443218606	1.542414580110768	1.32097915365805	-3.662826015198231	-4.124470516784312	-0.002957322922447982	-0.01038142599920893	-3.265651000350225	0.110178969117228	-2.254013093287561	1.549636227892101	-0.004526919813925816	0.02592308607711403	-4.360438365077123	-2.694978586500671	0.2056618352451449	-0.1127896114195551	-2.27093894093866	1.520922521496916	0.01513993081399394	0.02827653143008627	-0.3949316264530527	-0.1851379700374192	0.008831826692211433	0.005609446260605736	-3.004622122130062	-4.724947239997666	0.1375766387827774	-0.1081052565670531	-0.06406872644061541	0.09426752874879411	0.0816087013740007	0.06636604112889925	-1.109845837760414e-12	4.248178398450651e-13
0.05	-0.04393276642736554	-0.007257133465765581	0.1084601231059398	0.2522822124763012	0.8998169339456225	-0.004309599085331491	-0.2626323852460611	-0.04183096733995053	-0.08758523306876975	0.4779529546208044	-0.009173880919728263	-0.1003903366003266	0.007763599712542218	-0.004322115054120678	-0.09816665615046397	0.3583095924408544	0.1874356048763543	-0.3583095924408592	-0.1874356048764124	-0.4112417099533108	-0.02660712649155325	0.02749433937968949	0.1039785914791515	-0.168917620689219	-0.04009806365806143	0.02388136817332328	-0.06493705306835984	0.5448318420736386	0.9323587379874994	0.08515036969997979	0.02761175532132055	0.9039250498255237	0.108132497195025	0.6707869951286598	-0.7378611371009295	-0.6050786317243693	1.828117935293359	0.1494014660641949	0.08832098909001911	0.2712167971135235	-1.080770960976099	-0.9919814644676641	-1.613855501574069	1.002606225057083	-1.70791072636017	0.1942722106761188	1.301697583732735	0.2191801860994303	4.870934863934625	1.758010971357705	-4.870934863934621	-1.758010971357704	0.03696504548971036	-0.4533142540395429	0.09469145881952178	-1.313313774881773	0.4293144427572961	-0.2883565304493808	-4.964281903894491	-1.802204723323524	-0.5768976980838501	-0.8031006261118054	-2.513784709632399	-1.282133229613862	4.971640759988074	0.3868041684720834	0.03182628894318556	0.03769641094674073	0.01951552086376681	0.02542479403969506	0.1075561202105664	0.07301922019171359	0.03493992267917544	0.02832178301686457	0.001536867406892095	0.03670011680301746	0.4741691269476201	0.4689163966806765	0.3787244153360322	0.3848308768159417	0.09965871257359186	0.08682338471913814	0.006999603895846681	0.03361273535062462	0.02989413681728608	0.06057147426873433	0.001510527438790591	0.02752811188993265	0.001015599794449386	0.05007099432062903	0.001001401065051789	0.07108226663347593	0.001000829660527981	0.06885911658359897	0.0549625016719359	0.05387230717901145	0.03322515241647293	0.0557323846904782	0.02865466548541932	0.06498095507521109	0.01281742943418011	0.03246823488019571	0.001110731844039478	0.009698094309545737	0.003331554806715489	0.01388027490020406	0.02957349752434038	0.01783423736502414	0.01178833356340789	0.01717563336444413	0.1235006737040239	0.09580691447777821	0.06848942507168373	0.0785555390078464	0.3817414925372982	0.403478145970917	0.002058029292162959	0.06188207668299375	0.003615786015420125	0.01641538260090989	0.00103241604153511	0.01394989531146543	0.04217598502218583	0.02531497948887461	0.001146069997908802	0.01904285782966048	0.001203180967528755	0.02909687528774349	0.001133852096525995	0.02974121538764889	0.04480178880722095	0.0386841946424522	0.03423479670427049	0.03464637293554269	0.001000328222772901	0.006572185484645755	0.001106655187128815	0.02781858492150899	0.4897742066483804	0.4547406010610635	0.001007484634055885	0.06066742008474833	0.008821527115640221	0.03272464638961906	0.110409759767294	0.1067265371594073	0.09558631490915355	0.08277502189129803	0.0895462033330759	0.07080427927327818	0.06487715578799157	0.0982380255898853	0.1664726340154419	0.1913006150003195	0.001001843005389663	0.005881211843442749	0.001072222559945266	0.0005161787799639015	0.2124320931728662	0.1674699822131042	0.001009505897702289	0.01376992071840156	0.001017827160739712	0.01249025162920784	0.03730937993471459	0.04074683081722404	0.001004124911116507	0.02402135194414305	0.255191861197043	0.2689785245832497	0.110632751734879	0.1184863508415632	0.2728919679335257	0.2060837699417763	0.3197040878033078	0.1671841778662298	0.3425601340997493	0.1623456866272832	0.001000282979541495	0.003984174424673188	0.001019659912291345	0.005737324236838383	0.04820669507449899	0.04975773471491136	0.01644719054637185	0.03657672241041827	0.3644919227250664	0.3764127456543601	0.03847923242472254	0.06154276518557467	0.001032175006480824	0.009339615236332114	0.001504128092898684	0.01471402829795224	0.3470242989228506	0.2526610088948707	0.3308105729312254	0.2873469363721581	0.02593451034882384	0.04542681842876647	0.001001571152258716	0.008002110285218855	0.2302740867859634	0.1363514483082352	0.05258757277954833	0.07187257814631628	0.001002319503700944	0.004095874961984152	0.001134582049653004	0.01896115799737782	0.01468089470183255	0.09253652561694041	0.1128300122260469	0.1322609178228707	0.004500228933317442	0.001985970374609293	0.002127248178564544	0.004388690396756854	0.3156918571694892	0.1502266086806327	0.3507867451325054	0.3789013461091507	0.001000869636054792	0.01100083665473942	0.006852815706939961	0.06299855078596893	0.001001524222908608	0.02476391598567354	0.00100092491050952	0.01184895300653631	0.001000365899104534	0.009653970810355029	0.001000695440603728	0.008390295322029397	0.01439875492842546	0.02143711152660412	-0.01508067811150355	0.002199115343018113	-0.05812806464909034	-0.0300703927868487	-0.003623312037604591	-0.01234427751497279	0.01099319547337694	0.009160326643907686	0.09051627775755032	0.02638743890544698	0.001016722647395098	0.4311670834231088	0.4119381532104604	0.06498997085808052	0.006194311035490713	0.02786930745406803	0.002866229668272193	0.001002825963606247	0.001001155693800633	0.001000653313358727	0.0694310050443675	0.05807355878206485	0.06179676905144308	0.004027650041229694	0.001015413776001994	0.00100139107919828	0.002214367091595148	0.003390383249824583	0.0838268571879459	0.04441464192791909	0.3554330242688279	0.003451338974307145	0.001072827133604011	0.001019900545791781	0.004966140255191986	0.001122361078304089	0.001426715395540509	0.001014459835347532	0.03583733012290028	0.02987723177572124	0.001000272302357558	0.00104340885348214	0.5365175740277507	0.00100532185400947	0.003534954512623089	0.1364959075235233	0.126965208322525	0.1127870087455826	0.1137954677625436	0.2461714647812981	0.001001915120925799	0.001254694947313716	0.2146172077776077	0.001000792351296917	0.00100138938285268	0.04693892356771726	0.001003431819125964	0.2722131518498263	0.09980707482069957	0.2593034098765076	0.2153074018618594	0.2204302095802745	0.001000295515629106	0.001000411493367879	0.002624537925247873	0.04901899419514364	0.3066678551394061	0.08817971901912736	0.001082369468895918	0.001415571661035183	0.3046607625398755	0.2716554806758013	0.02713538289272086	0.001001767937157841	0.1948176809775565	0.06759482959787669	0.001003160507168576	0.001114581523639264	0.001001447030739626	0.1138931272085851	0.009874945220252585	0.003450600543426344	0.2140871966904896	0.2633144477118901	0.001000431240820751	0.005459074277524241	0.001002057413021727	0.001000704257906635	0.00100022845163387	0.001000539864986463	0.01755177663976032	0.02018259865691174	-0.01724634749070641	0.004856684173734599	-0.05869512511772208	-0.03434321129540639	-0.005912095192842226	-0.01148594187356412	-5.760981569764771	-1.321871568279835	-1.204092087515199	-0.6379118574065007	-0.7727135194412783	-0.3578156572298317	-0.1086568900958671	1.09510516271418	2.376134883023042	-1.630863773156298	-0.1619341962641012	-0.1263241847086441	0.06685219491437457	-0.01946914824531606	-0.5541387557984596	-0.6337980309178241	0.6528278091509953	1.464714816493951	2.350337327663305	-0.5625731458644398	0.01769765421833501	-0.21967679166501	-0.8188358912310698	-0.4735072352651132	0.3735975002084517	-0.02481152598478972	0.2015576693053688	-0.09882165836677714	-0.1984709240728848	-0.001280983093226368	-1.113360845714414	-0.01263242220679975	0.1655896404138755	0.01970843332828901	-0.2291222218129846	-0.2006651910132099	-0.0183570340055599	0.2077792646152788	2.900504582623804	0.02843920397580126	-0.3586352736706258	1.274280111346114	1.322009078273055	0.948310209083289	2.687243482741057	3.550065861546472	0.008845314731012984	-0.0213089728932956	-1.126766274867713	0.06656475137344418	0.09077116334326003	0.5728303274665824	0.0993023762399831	1.735920414811429	1.212286071891206	0.8362403046588505	-3.706422215969724	-4.11858177526584	0.02135744661185944	-0.01072189144458547	-2.153775348925172	1.686142428986882	-3.013771593848269	3.481260035617431	-0.001120404209511567	0.01158199755311155	-4.931514507637284	-3.559275271536713	0.188950283640319	-0.06501117974032544	-2.569403632238395	0.8906540624378408	-0.009990534757871919	0.003736928015260714	-0.0311067414892949	-0.1923140503505824	0.09386136756002915	0.03136522445310577	-3.094824349116515	-4.212439495839145	0.1613868840956814	-0.06582287586231873	-0.05866684914012157	0.112469547884313	0.09726387909417075	0.07734616901782837	-2.578600950634741e-13	-3.974867316884008e-14
0.06	-0.03733825582626518	-0.01496573844202153	0.1016875562459569	0.2704310905163234	0.9014675553643176	-0.003344941132242154	-0.2566483129410317	-0.05272301869902705	-0.09688525880010065	0.4617695289303501	0.001599969476443051	-0.1150482038240946	0.0095916919682186	0.009029365266795437	-0.09545012552790343	0.411884757707681	0.2047535447566422	-0.4118847577076842	-0.2047535447566399	-0.4096577780314628	-0.03123341745780036	0.02839623978005389	0.09041339697630862	-0.164455557545784	-0.04282466874595703	-0.02730150581029226	-0.07921201979076706	0.5386247939303507	0.9232431026156083	0.05664263494676397	0.01764294872793753	0.9434885237149744	0.1112278448568879	0.6461524611482344	-0.7937425923920955	-0.7404173217032924	1.799167737776049	0.1799949894670521	0.1043288189220726	0.9322626647993614	-1.090927822047311	-0.8479649009193315	-1.611596137794505	1.139169817997499	-1.207737155608395	0.1649052964240527	1.354383297180524	0.3161579655304552	5.846134670780996	1.736116482119322	-5.846134670780996	-1.736116482119322	0.2747900964922533	-0.4693089859052783	0.08071118656220803	-1.397783503079561	0.4576845020254926	-0.2567358032699989	-5.251079819388734	-0.8747794542360128	-0.6331238363085102	-0.998321848567444	-3.160737124363873	-0.6603516126889897	2.751937326438657	0.2329217033394573	0.02170483247853035	0.0280590500954228	0.01427674252489789	0.02035149658859417	0.0983883014430517	0.06546032692195956	0.02874462972101005	0.02395591011978166	0.00129036852904995	0.03564464373516107	0.4493027356008971	0.4675711467072165	0.387068861394157	0.3980938605516334	0.0840531077253162	0.07341147661667012	0.006417357650706146	0.03198550913607876	0.02863748392436312	0.05928479270313421	0.002681310568165414	0.02849400892377498	0.001009694147919946	0.05000880689222868	0.001001265222728751	0.06656038222717475	0.001000724056216393	0.06376693473194583	0.06377544033557266	0.06065763103380264	0.04917678713274547	0.07081777247345106	0.05254670872167566	0.09134203524283094	0.008262384531085368	0.02780863520777653	0.00106140917913763	0.009879476942538653	0.002214872900098048	0.01226498085910169	0.01714135906404704	0.01193390261364726	0.007817508091162056	0.01363129339110327	0.08823797114751705	0.08998254799996752	0.04712192528643272	0.07341522603669097	0.3680894633222532	0.3884986274962175	0.003408530084344926	0.06176381340112624	0.002414899073769534	0.01484546806096625	0.001031429940284254	0.01393095686743214	0.02613006311059635	0.01780488270212106	0.001100684395492096	0.0189348879619932	0.001429795008282519	0.03093116347761727	0.001080191201298506	0.02994952251123859	0.03579759773469104	0.03344535162303561	0.02940926353394632	0.03065983075530542	0.001000296488726429	0.00672014560988506	0.001087227695548449	0.03010673956290115	0.4999223543096625	0.4667599176437748	0.001007699469593818	0.06089861358806455	0.007000912544343246	0.03071194371496567	0.123844915748548	0.1195558903067314	0.1137924140394347	0.09746279606997771	0.102665305873465	0.08086753185938667	0.09320070698115966	0.1237075082334531	0.1973694368697574	0.2159356793533513	0.00100173254746017	0.005938467503272606	0.001228731931235801	0.0003073753003848648	0.2104143164813485	0.1535451419961552	0.001005295149069817	0.01455264408452003	0.001009947874973011	0.01354956381288646	0.04318089181739616	0.04651556957015152	0.001003020845367744	0.02501770126594368	0.2571825986514633	0.2795512084123505	0.09542805972954001	0.1243158861661114	0.2586806798125152	0.2096504424381899	0.2769466031505889	0.1315841974056787	0.293646212331077	0.1228874200711318	0.001000293856896387	0.004167352999064859	0.001010432864571644	0.005764586934800896	0.02701364102755414	0.0333927314572875	0.04257377485914393	0.05672154485654717	0.3397427025013055	0.3438876803230071	0.07367089159881758	0.102176781666665	0.001078138982213641	0.009314714345081876	0.001370480600734723	0.0146708162136253	0.341301401778712	0.2087784338833797	0.3119408283988938	0.2514755122504189	0.02675070411525262	0.04734471730613194	0.001001768943710767	0.007536754988176087	0.2119231870084821	0.110693901208965	0.05966983600448579	0.07863351151521011	0.00100302791781188	0.004113128010381231	0.001093145972848817	0.01900666708154549	0.008195974882054124	0.09460541861010358	0.1134944225993781	0.1302930340109365	0.008808437368287627	0.003066951228916914	0.003151542256526003	0.00476231172582684	0.2727033117716945	0.1201162192982736	0.3207852232890519	0.3409586703629455	0.001000638524228277	0.01274978381759313	0.006054987015659825	0.06275113316693935	0.001001989574486254	0.02422937682024123	0.001000807383643873	0.01309850053370401	0.001000300159258316	0.01072849040342884	0.001000614149260652	0.009247643640212357	0.01536197213881364	0.01983934889150839	-0.0171307259442504	0.005357468473655979	-0.05938918536884025	-0.03407041562788146	-0.006026344332519529	-0.01086047630051231	0.009136195302148714	0.007739669334752304	0.08115759349415563	0.01763547415633343	0.001028043816488549	0.3598498528072711	0.3989773725789097	0.06034914688363029	0.005473836929361057	0.02662213701458356	0.004729955735646353	0.001003641436071022	0.001001091406807412	0.001000578645262959	0.07941239763335131	0.07661550710143192	0.09641581012134365	0.002599100528941359	0.001002724172333924	0.001001658379145288	0.00342536934702214	0.003445134838875623	0.001105325370434214	0.001001561860679672	0.3251287453729735	0.005899755513934177	0.00113563417362123	0.001037833515078559	0.00892810401108129	0.001000964759606866	0.001852928367107886	0.001027549893706203	0.01657091798430118	0.01906275016291486	0.00100025488354783	0.001082470606638959	0.5121487008908683	0.001009795769826926	0.006068694566385836	0.1493165007519396	0.1499944489931533	0.127618120816935	0.1450940541841901	0.252197820373843	0.00100139725482705	0.001500717013453989	0.2005604261823501	0.001000698126782194	0.00100144033822499	0.05289403809868042	0.001000679043945885	0.2516434694791631	0.0534204411914567	0.2089551043474215	0.1732525764040143	0.1731480937972713	0.001000312852585628	0.001000469322881409	0.001004961385661266	0.09125776192804022	0.2723885117566263	0.1409808134734329	0.001160410836382417	0.0010899109681125	0.351006982402054	0.2758227863553245	0.02812822156428691	0.001002136617675888	0.166370968936419	0.06961722640203041	0.001004247541574793	0.001000932344777578	0.001001423075595042	0.1149177431653349	0.01620254726984817	0.004849637213654535	0.166343922092851	0.2558662464386314	0.001000357757742606	0.004972971812537002	0.001002804486228845	0.001000662975415409	0.001000229396264296	0.001000516373960059	0.0152302870987279	0.01806996137371104	-0.01912296300376937	0.008766213754254383	-0.06099733621415029	-0.03793404063515173	-0.008486501197273181	-0.009063942299525365	-6.494769411559666	-1.386529290929464	-0.8251441261785625	-0.4188988648904296	-0.768956592674344	-0.523453716361252	-0.1099195752568022	-1.796495006740437	-0.1445790860410982	-1.103258978178071	-0.1579293281515906	-0.1139297345776124	0.1291171145938802	0.01547534723858993	-0.3307664695917215	-0.3590279177182057	0.6909919667354916	1.523665776634489	2.805145128769324	-0.4055463152881832	0.01870524812775302	-0.09186204051243953	-0.4194420235551466	-0.2843437309500174	-1.64317450532377	-1.100526581018629	-3.520142948058419	0.07446229505284309	-0.1200041951111553	-0.003623617325440199	-0.3982337128038125	-0.002536601693665614	0.2022207224662531	0.01920001836419821	-0.8508930483637812	-0.5834141649300619	0.04252103180731516	0.2635831960619194	-1.168470962407427	0.02298757308091709	-0.05098650604563115	1.286967952754651	1.610052887323254	1.058746360595538	2.388606731726641	1.395388896087774	0.001225217885143763	-0.02056541443769093	-1.627708588843765	0.09468203969857428	0.1259034202444668	0.5862385346586602	0.09878549779085773	0.3078439439296516	-0.2320863211126473	-0.2177872575839036	-3.346284968020127	-3.705147236405831	0.00919947872547662	0.02162178861622867	-1.134690423706271	2.158965294509957	-3.434783748023216	4.492075144039942	-0.005088951104147763	-0.02371747904526627	-3.513482463555626	-3.453297072060223	0.1991076437998777	-0.03022530598421973	-2.500953280432145	0.5017620129435914	0.02315357342781381	0.01059840594485655	0.4673187794474785	-0.2016172283184676	0.1110235822785288	0.04060664911235607	-2.875698917601303	-3.311328433748063	0.1890436323011916	0.02431532149749644	-0.04723618635905458	0.1387936356691589	0.1185842360589217	0.09528293416038371	8.41292444947175e-13	-5.708297404894718e-13
0.07000000000000001	-0.03085237714363852	-0.02312976254750419	0.09371304427053079	0.2882314522099534	0.903425798913971	-0.002217045976059703	-0.2442406444556366	-0.06377868072460278	-0.1045726574085103	0.4455463365553895	0.01373111969685763	-0.124183033097165	0.01076918839108358	0.02272460646657924	-0.09183689786888263	0.4748296747166684	0.2224036895830871	-0.4748296747166942	-0.2224036895831341	-0.4059191234284357	-0.03598349924511498	0.02901742427168491	0.07608443065546978	-0.1597933491384924	-0.04524808427338495	-0.08137872009363584	-0.08160659803246816	0.5328623663154356	0.9127425048621542	0.02302095280079522	0.01281476751533847	0.956457818364744	0.1129657176699952	0.650229450891471	-0.8312630109082867	-0.8397789664244422	1.759833600440993	0.2109951844474873	0.1201035751998032	1.537267138634109	-1.113359275240045	-0.6708732382206822	-1.642096634894792	1.274492935125613	-0.6347099894221908	0.06831937273170835	1.373105712748006	0.3952453488115556	6.691396390438592	1.766551170409977	-6.691396390438595	-1.766551170409956	0.4710578318188401	-0.47649858108287	0.04164900362858689	-1.460449026732061	0.4727768426959454	-0.2256608121659398	-5.60309475326901	0.3502879138939662	-0.5201009396485362	-1.106967595684029	-3.549041035428499	-0.3433460050379202	-0.1659534261886891	0.1110198842930347	0.01481341743448601	0.02155727942387659	0.01026511273432478	0.0165663830381551	0.08265944070600507	0.05439643069937156	0.0214644954686695	0.01858374713151701	0.001158283529261164	0.03465292444596009	0.415872282902121	0.4364657095145713	0.3868753646807422	0.3857525961027716	0.07129514799319539	0.06303652027361473	0.005697774983071761	0.03018172567003299	0.02736450107617094	0.05808528170626623	0.003749213940679063	0.02968591537405841	0.001519043094225378	0.05058888265344649	0.001001268051806562	0.06454253536125629	0.001000687071599852	0.06160661057008127	0.07100681641634335	0.06626338176059195	0.07111192168181737	0.09059294453297018	0.08353640137940598	0.123373376117933	0.005318455296072438	0.0245863572253842	0.001032425608801736	0.01007285025938266	0.001621411149824461	0.01108508838661307	0.01054857876848617	0.008877672127508385	0.005528063044431419	0.01155835203212092	0.05038383962434852	0.06403082520504121	0.02597554029493396	0.05757668118863954	0.3505982038953233	0.3465868585944629	0.005034919121636373	0.06312259866956069	0.00177156365062654	0.01373179001499047	0.001029667998206374	0.01390197282862898	0.01743331880712023	0.01386729833392704	0.00105293024827732	0.01879145315068165	0.01152189721405793	0.04200154459382128	0.00105077975514322	0.03019880113725918	0.02500844653493583	0.02496844224437271	0.0226341635495885	0.02484120041595591	0.001000316664363246	0.007380317734634433	0.001256711878192608	0.0327769447944528	0.494632665232754	0.4404257307529147	0.001684292836675801	0.06179036664199371	0.006229233366928646	0.03012651886752509	0.1348631256109855	0.1314228754880764	0.1290835907500361	0.1120585497649532	0.113599292649181	0.09037506433042909	0.1192449802111692	0.1453552554053688	0.2188435392412494	0.2269214448285377	0.001733991738670749	0.00659303887381599	0.00147408790160727	0.0001313026706867225	0.1960223839083612	0.1339831709124203	0.002650016831146101	0.01736485400853789	0.001559957528717896	0.01555251277290064	0.04847511123211746	0.05196336803112668	0.001003904233091824	0.02598824890187018	0.2464422877378404	0.2751357458471286	0.07172224396538054	0.1121210923408947	0.2266821253314123	0.2002956774694077	0.2245526581569431	0.09906156464004116	0.2361179197495905	0.08758898537224918	0.001000308662677642	0.004380707628725345	0.00100555596211614	0.005876599539576007	0.01474715585063603	0.02361232610544474	0.06162610722130971	0.07040643655247864	0.3115827212220683	0.3090415816134235	0.1087397727599563	0.1438167870185937	0.001181738516936537	0.009343937219440006	0.003744751375235472	0.0170566098860652	0.3153799674996533	0.1766917319033082	0.2751783673151501	0.2171925067348843	0.03220870551067766	0.05445610388407475	0.001001977422555566	0.007325230365952512	0.1841003712806522	0.08624235188632472	0.06420978777502868	0.08250831402041159	0.001003336065656443	0.004189258574103103	0.001050542205984185	0.01901818889915942	0.006328100926612218	0.1001898393749238	0.1097424760226958	0.1249779433439859	0.01039800320924824	0.003055720191216529	0.004202592599046825	0.00509225582939883	0.2197970316646403	0.09120464175711672	0.2953777710762824	0.3107564927610219	0.003104135671485572	0.01742594872759053	0.005006728816582417	0.06274806030655905	0.001002220389689819	0.02378741012684477	0.00100085459331371	0.01458091856438957	0.00100030175963573	0.01198353193750594	0.001000645825646403	0.01024763277799176	0.01218265204114939	0.01791049967687257	-0.0184995166895356	0.005358001166687543	-0.05981049504836231	-0.0380731508850868	-0.007683259053562111	-0.01162133318870841	0.005522936025486143	0.004370673773176003	0.04392394103389022	0.009470613673223162	0.001014500224674868	0.3253943228897562	0.3751959496993132	0.04933889778247762	0.004478604491745796	0.02530389957915777	0.004987048982461383	0.002934725047541836	0.001001422942974703	0.001000707756066128	0.08100864641427842	0.1177546143078896	0.1466024835612716	0.001838413554374184	0.001001863409196096	0.001001526722317947	0.003285781317255014	0.002797511531670162	0.001056760434110817	0.001001581106472052	0.3043062333243016	0.007465030197445045	0.001068416007413119	0.001019373847080841	0.006618277580642372	0.001005126579676539	0.03955113098952497	0.001013916188649853	0.009165517599487622	0.01143573230250499	0.00100040769639805	0.001729965559629881	0.4555396217516369	0.003556684390342181	0.004851268302470976	0.1529242189820334	0.1526161188849311	0.1303924610671958	0.165382162890637	0.2587751101824483	0.003762764850200043	0.001923568058597663	0.1455174733411329	0.0072161898812867	0.003090409890455603	0.05654456440270074	0.001008330145616504	0.2044253063063774	0.02822488205554077	0.1322410636985268	0.08713250225000808	0.08707784928795032	0.001000333562080798	0.001000490110828242	0.001003505426755449	0.07921158486158501	0.2389878512416129	0.1696444443101167	0.001398917354420911	0.0105813861666791	0.1829452061409058	0.1384195449933579	0.04730446734372463	0.001002243250406415	0.1106396670328326	0.07022163215023455	0.001003156881015555	0.001010644632964466	0.007150560442097787	0.095166824834541	0.008604161669486871	0.005694259374019205	0.08367241855468049	0.2354559733748509	0.008943112684125043	0.002987086232531116	0.001002169627628943	0.001001107414773	0.001000366059474282	0.00100081620742335	0.006565223897422952	0.01585408110476564	-0.01936955038343408	0.002631963789666127	-0.05928233179525361	-0.04218717434224038	-0.008697580059636082	-0.01442810278825056	-7.257687855954564	-1.46354120339796	-0.520047568601152	-0.3457116976524582	-1.412290210091349	-0.5460274612527201	-0.09061609990031662	-4.144786977407059	-2.126625396866267	-0.9839080466822462	-0.1930503511112771	-0.1251062419947656	0.1090859690238655	0.09780826087601668	-0.08585719778763622	-0.08634217497500425	0.4370015083220674	2.368449808518898	3.525028375935655	-0.2547896861537109	0.02040426007791106	-0.1243376748223416	-0.2137096358987745	-0.149931660728696	-3.03962119762922	-1.765281760306719	-4.609286775997846	0.1863762406923171	-0.0982840646524597	-0.002362768639189007	-0.3658114337722375	-0.02014418572039024	1.861577155017101	0.02892753449011551	-0.8160868555345571	-0.5846630770136885	0.08117375271246396	0.2777353866134455	-3.826794821579974	0.1498438557152109	-0.06361724113998676	1.05264856529244	1.270485117659739	0.82251805667724	1.934501635193067	0.796685159597786	0.1177097383211267	-0.01403336490846997	-2.25450555424584	0.4567408085532964	0.2741529905174473	0.5043330355022561	0.09389753825596371	-1.172747509356614	-2.049427425693003	-1.679928669093812	-3.189502232146284	-3.372628267456611	0.02821468978873385	0.008643247262989298	-0.788783835057481	0.6596470914657413	-3.522080404405229	3.844026369401744	0.009883249252593171	0.4533963203454527	-3.175917843271884	-3.556080232798649	1.171606420320912	-0.007551481916260786	-2.385223105234565	0.2791671220705366	0.00252835690631117	-0.003712939026408689	0.6624241003069119	-0.8269705938272752	-0.0926620822351957	0.02750361754703763	-2.957190169695301	-2.770044408341374	0.727155001376372	-0.01941228999578631	-0.03773188388930739	0.1576095163873226	0.1320492962968123	0.1048142429102761	5.698077230720466e-14	-2.792307408860349e-13
0.08	-0.02434954329875149	-0.03143501430419217	0.08518609905656369	0.3056063425150509	0.905674288330731	-0.0009658023701967987	-0.226143048041259	-0.07485329804718213	-0.1099298919135771	0.4287465102779463	0.02683848235977898	-0.128052029420729	0.0109125871108452	0.03626029492156309	-0.08777006290089265	0.5446836387049101	0.2395373419097045	-0.5446836387048964	-0.239537341909728	-0.4002742812409846	-0.04067921326995976	0.02919168568990921	0.06135563112880493	-0.1550396274265105	-0.04729215518824763	-0.1401380351953682	-0.07311777935294538	0.5282079900778884	0.9010003528307341	-0.01404702037375725	0.01001480112304386	0.9400119545971326	0.1133755830429693	0.6495434935606328	-0.8219881226227254	-0.8509039694149114	1.714073460069516	0.238044162730191	0.1289985088581644	2.070248250585546	-1.094718881436823	-0.3819320802469909	-1.726922918309743	1.334412306503451	-0.1545705656939562	-0.04191424456536102	1.322472748255298	0.4068794273250286	7.227944066631954	1.632817982153175	-7.227944066631954	-1.632817982153174	0.6560276133768878	-0.4584354334119323	-0.008673428119259252	-1.477750144244885	0.4759871629635983	-0.1808668807570508	-6.187499983063887	1.301899930006245	-0.4115135608350158	-1.246632704160847	-3.849995330081972	-0.2547086486245402	-3.131094357035846	-0.03267978468777265	0.009441710721472941	0.0167613475153571	0.006540258911542914	0.0132855055868467	0.05693192190372062	0.03784517155499308	0.01365636380606989	0.01313438929550474	0.001085453488359999	0.03378848539186195	0.3815115153739216	0.3902715162466911	0.3790631452455394	0.3595023207515901	0.05906238537548521	0.05348980055829878	0.00484039800018042	0.02832004239349313	0.02606702463961682	0.05679999231925969	0.004411829687459602	0.03067216417548975	0.002737332767815944	0.05191034122736703	0.001001435318577811	0.06458215238763945	0.001000733177209896	0.06177398602609371	0.07567468889561706	0.06953452779405425	0.1005964002705415	0.1169283921087785	0.1212156439912824	0.1603207093552882	0.003443772191262548	0.02239523338620672	0.001017508421424959	0.01029625904102416	0.001323850984969888	0.01017380294598279	0.007058942434816662	0.007221598651217393	0.004044386608821369	0.01023891778073466	0.02792706466794552	0.03934110116788076	0.0142802451744896	0.04414760339604054	0.331796461856787	0.3013713731020899	0.006625962969052329	0.06527296785602063	0.001415344014332242	0.01296873375671801	0.00101955327823281	0.01387990993018895	0.01171711742530865	0.0109580885654983	0.001031141128467829	0.01865212783654078	0.03462019614882463	0.06515713966282397	0.001029258975946819	0.03049350975444496	0.01564451471420042	0.01769165394907057	0.01536170165209481	0.01887954573398196	0.001000403192549003	0.008176827855586351	0.001665027476580839	0.03580699802251352	0.4735851342762328	0.3956554530958304	0.003292528058178793	0.06378510706243229	0.005235384792567731	0.02948922333816592	0.1427495744195523	0.1399332512481367	0.1389521716147732	0.1221002437429385	0.1209991966710506	0.09691305145421243	0.1420576729320697	0.162268719588179	0.2344343639960623	0.2317678017582704	0.003476661371710112	0.008053075911667233	0.001808000057283799	3.902293401288689e-05	0.1657796904621852	0.1090586323843683	0.006557924442992361	0.02346707752469849	0.00287716545885498	0.01902195599854551	0.05297173179637883	0.05662246784024152	0.001008173173470615	0.02686712220975088	0.2223623741648607	0.2564600371775645	0.04642782114874997	0.08647623801699829	0.1767608825557328	0.175516610397896	0.1562808990557018	0.06716893982205965	0.1643356292481446	0.0550730834403442	0.001000326421971458	0.004626511647045108	0.001003129094403927	0.00609470217846677	0.008231867040281218	0.0182691909866465	0.06620080470834759	0.07154716762162815	0.2810146808718964	0.2736931840246731	0.1395203030687746	0.1792193179158569	0.001352766711257456	0.009491373795885789	0.009624736891603475	0.02278914475753534	0.2390209642423428	0.1398188788017001	0.2004740181161994	0.1772983835594591	0.04400936006665268	0.06974558068335751	0.001002134952098497	0.00747628808063852	0.1444045001940371	0.06307210868150638	0.0669613945324289	0.08433622663624496	0.001002944452832712	0.004372811500480902	0.001034104440049332	0.01902403044111993	0.008414355890637609	0.1081110751520938	0.09921921125480504	0.1144422283592095	0.007454024375019178	0.001625863735966172	0.005149015936189626	0.005354812995883138	0.1523793774617135	0.05996094432309441	0.27118812891895	0.2847390357620448	0.008090797314942217	0.02691219687904501	0.003490022783980888	0.06247323943855446	0.001002018146832246	0.02354324451083338	0.001001100519644961	0.01624908178016525	0.001000370925993849	0.01336198084012418	0.001000811649223176	0.01134591548873043	0.005346169874391785	0.01579029642603017	-0.01912017185774065	0.00126867875463961	-0.05880759532893825	-0.04224281844221445	-0.008376283202151733	-0.0154510591439236	0.001909676748819431	0.001001678211598273	0.00669028857362469	0.00130575319011494	0.001000956632917748	0.2909387929722397	0.351414526819716	0.03832864868132219	0.003483372054125741	0.02398566214373208	0.005244142229273976	0.004865808659017866	0.001001754479142855	0.001000836866869573	0.08260489519519958	0.1588937215143443	0.196789157001199	0.001077726579797674	0.001001002646071161	0.00100139506548896	0.003146193287487345	0.002149888224464398	0.001008195497815201	0.001001600352267181	0.2834837212756273	0.009030304880954002	0.001001197841238908	0.001000914179137619	0.00430845115021877	0.001009288399878609	0.07724933361194276	0.00100028248364439	0.001760117214674851	0.003808714442095363	0.001000560509254746	0.002377460512606381	0.398930542612404	0.006103573010840085	0.003633842038555548	0.156531937212126	0.1552377887767089	0.1331668013174559	0.1856702715970874	0.265352399991054	0.006524132445576407	0.002346419103740135	0.09047452049991545	0.01343168163579807	0.005179379442686077	0.06019509070671797	0.001015981247380141	0.1572071431335916	0.003029322919628237	0.05552702304963143	0.001012428095997369	0.001007604778626742	0.001000354271572581	0.001000510898823213	0.001002049467858737	0.06716540779513026	0.2055871907265998	0.1983080751467989	0.001637423872463518	0.02007286136525512	0.01488342987975516	0.001016303631384728	0.06648071312315906	0.001002349883143268	0.05490836512924638	0.07082603789843935	0.001002066220461207	0.00102035692129274	0.01329969780860178	0.07541590650374604	0.001005776069122109	0.006538881534383891	0.001000915016510381	0.2150457003110711	0.01688586761052513	0.001001200652529322	0.00100153476903337	0.001001551854144142	0.001000502722692561	0.001001116040893784	-0.002099839303881747	0.01363820083582008	-0.01961613776309887	-0.003502286174922179	-0.05756732737635679	-0.04644030804932917	-0.008908658921999093	-0.01979226327697562	-7.857310368117291	-1.591658152336547	-0.4839763734351242	-0.3180516450234617	-1.866429177049764	-0.5388926859090416	-0.0844635281440401	-4.814246221791188	-2.926381266508011	-0.9376116526032878	-0.1695092901756402	-0.1310854126059421	0.08798558482684177	0.1637519098009017	0.08072630888323658	0.1065120058627211	0.2240710280456674	2.83572087988486	3.788343601224143	-0.199315486565295	0.02471234109907698	-0.0381406341402283	-0.1394106215752922	-0.1336423092445342	-1.390774753788684	-0.618633169951615	-4.180886266188942	0.2327790786436023	-0.0498798375589932	-0.00223938929590955	-0.1925587930964462	-0.001714693050520492	2.61926351302774	0.02828601663957666	-0.6108688316805695	-0.6120190334074744	0.06978863105379592	0.3355527953688045	-4.855689115659962	0.2435850463738767	-0.06136064243397737	0.6156460684961788	0.6992409439246617	0.4648372911421693	1.441750133918966	0.1675071869981995	0.1623183513462456	-0.003806835847556673	-2.700222077711953	0.752684758143942	0.4192022733857778	0.4284988043609509	0.08045063233805315	-2.544205276938762	-2.922098420850636	-3.302647678129254	-3.220283378474035	-3.148640682997341	0.01568935651383843	0.04283979543221104	-0.2472363772653948	-0.3498668308506906	-3.535243523855197	3.244580253108771	0.01855378933549497	0.645630760837226	-4.47071268786244	-4.575520604031434	1.834725688084755	0.04229116139068237	-2.244692056868035	0.09238403508629346	0.04463804597875271	0.009462358040390821	0.9346817819224912	-1.245742091892438	-0.1727015012194729	0.02712926171534811	-3.34212289616692	-2.474384313158923	1.151060280633805	-0.03003428003160401	-0.007675970905104254	0.1759426727231072	0.1432657097630928	0.1149416487554976	-9.901398602375023e-13	1.271608261951785e-13
0.09	-0.01802273110121539	-0.03931722930974025	0.07719515026887595	0.3225080391255863	0.9081377202267624	0.000317223510763115	-0.2031344394303182	-0.08541468332780046	-0.1116552569113939	0.4108788303595931	0.03986654104801931	-0.1283417214887977	0.01011808177160507	0.04881936551113868	-0.0841330103876687	0.6180092128829838	0.2543753134570168	-0.618009212882934	-0.2543753134570618	-0.3928807845649653	-0.04504171492401932	0.0288372389444965	0.04665606647802914	-0.1503349891693222	-0.04881544323422417	-0.2053120995773537	-0.05844790188588812	0.5244214351183341	0.8876051667083529	-0.0544992145216785	0.007414289218920404	0.8917579239156963	0.1129643495466146	0.6087774572064037	-0.7511690127013558	-0.7342315773245769	1.666372829154813	0.2521179464072608	0.1263386298250204	2.510475171765223	-1.013945667875543	0.0605351254608183	-1.842657313391047	1.25962998419884	0.06619462371881649	-0.1074995297804674	1.183992193716986	0.3094972766626681	7.374678159636175	1.320768231465175	-7.374678159636167	-1.320768231465183	0.8139366029032965	-0.4135322264010126	-0.06024827322958983	-1.461751921370634	0.4637701262099111	-0.1246308221529527	-6.623334427709037	1.585076716287794	-0.3387505556297005	-1.426382090372996	-3.731904689349076	-0.2622862152151182	-6.40816037799191	-0.06643832145033972	0.005678879741578158	0.01356209422466214	0.003848715978490578	0.01105171157742424	0.03352715799807638	0.02317373720650805	0.007679444568058778	0.008905425231485874	0.001045244979120035	0.03311737095294975	0.3469627596223422	0.344970211678478	0.3641196027402923	0.3320060116696311	0.04916107433905845	0.04587612511536077	0.004353673006827116	0.02696979290866224	0.02474242719107855	0.0555549539603187	0.007033249167914957	0.0328959342936628	0.003480082085047496	0.05309724816543714	0.001001557637953262	0.06578507693509303	0.001000773789592693	0.06323010756158566	0.07563109224088536	0.06884827989619639	0.1304504412914778	0.1432702463292065	0.1713541233411537	0.2061283101938368	0.002278524397040985	0.02092270463304518	0.001016913143303098	0.01056667333682888	0.001165930307189643	0.00951016859006704	0.004977784562858883	0.006053807285460862	0.003052539090599969	0.009398505579529667	0.01524754877821293	0.02665115015235118	0.007901014078263937	0.03832076370459833	0.3062168034763514	0.2663942886268094	0.007631231398110463	0.0669536532393042	0.001229291490164368	0.01252214766586181	0.001010610401961185	0.01389786343200632	0.007716091112376281	0.008462146961399073	0.001019700369164219	0.01852664002596895	0.05770825291932454	0.08996454871126554	0.001018673019382808	0.03084028412533697	0.008904455802114164	0.01261677180380264	0.00945888652053424	0.01404900220136036	0.001000467290825258	0.008762215410633512	0.02120714697151774	0.05427762133804053	0.4438434761539654	0.3513233798663566	0.01089955455498613	0.06911152973091907	0.00410922249003026	0.02850860536300827	0.1480895718942444	0.1443300790440778	0.1447370392331331	0.1269947917262204	0.1254241138922444	0.1001345830237479	0.1574006708772809	0.1713042512133235	0.2413328081824988	0.2293788598401797	0.004565668790872715	0.008941434539094312	0.001998534933195369	3.732140888298298e-07	0.1346751899172204	0.08600705390754933	0.02611650526562983	0.04510199476970987	0.02525151170042658	0.04624231939802356	0.05478275930375682	0.05851549703675574	0.001010296808767159	0.02758545426986757	0.1935851272316207	0.2262133627736716	0.03227111274572731	0.06449153306230614	0.1238866539377154	0.138208742578766	0.09405556991923804	0.03873298018855813	0.09945467897328275	0.02788235285179239	0.001000347609417887	0.004900168613331598	0.001001896505067109	0.006439647766029535	0.004727174210921078	0.01546606159672168	0.06608835555157948	0.06852586353592392	0.2506518059756779	0.2396884674007956	0.1610583492984025	0.2043610231453318	0.001408079312277812	0.009666750377879594	0.01757687867982933	0.03030094563334287	0.1560729379992865	0.09434219255333627	0.1251128231397266	0.1279704984340898	0.07400978123989933	0.1044971505925186	0.00100209399974272	0.008109210133520636	0.1062536819657486	0.04397786453000549	0.06752652158073984	0.08389954705203032	0.00101510294963871	0.004739049813744365	0.001027800181315702	0.01902003435799897	0.01657222661269258	0.1183222116506258	0.0883283700704226	0.1038342980772275	0.004973558624560868	0.0005833632483834349	0.006481976115147575	0.005906389055487958	0.09145147278277214	0.02991450286970976	0.2503740085877066	0.2617340077212211	0.06324562585930084	0.08706828068387233	0.002275337698300572	0.06232062470237038	0.00102103432897039	0.02365859529163502	0.001001334509648927	0.01804066144033109	0.001000443831633896	0.01480662316530507	0.001000972860633818	0.01249100301747895	-0.0001549106520411478	0.01309809079966796	-0.01882338688427536	-0.001668534503785935	-0.05625923988123083	-0.04568266998918535	-0.00915669519147169	-0.01772770442271053	0.001455914992184692	0.0010017097708834	0.003845899658105011	0.001158420739893857	0.001005449987735064	0.2596904632919955	0.3157917372272385	0.03565130416942495	0.004142448213924639	0.02260890418844866	0.01367842289571766	0.003743798687454658	0.001001626088481396	0.001000798443686002	0.0694790361119364	0.186071518101591	0.2937998910079057	0.001039577712451281	0.00102923093784777	0.001001458697755713	0.002453238880998375	0.001892342776299005	0.001005343951198867	0.001001657877304328	0.2295072258574135	0.008419977015647334	0.001064383789773115	0.001001632583551307	0.002659302806873478	0.001006528215156904	0.09253820835632938	0.001013893683748686	0.001436084150184855	0.002406299253479413	0.001000511562967682	0.07642914842286364	0.3566947607786543	0.02994407474077286	0.002318182463102084	0.1561048342215351	0.1521033425986751	0.1308334383835283	0.1770987361063524	0.243377246993515	0.005020373070170466	0.002071324995017766	0.08209559239040595	0.07685806089366612	0.08770456651565584	0.05427835290110316	0.001009567219261157	0.1319329197734411	0.02573476173673326	0.02826462247372576	0.00100685765635806	0.001004299050164488	0.001000382677251749	0.001000700826361601	0.001001557749505689	0.06489203636916559	0.1827523616863496	0.1908099977790878	0.001320392732252148	0.03146953446158762	0.01233232609906266	0.005325695388138298	0.1507400527780392	0.001001798826239797	0.04476131822826584	0.06602741631699291	0.00104949223042605	0.001021984958234351	0.03573451310489734	0.07152476843326054	0.003465045614701045	0.009041979998590714	0.001000581294285901	0.2083257442165274	0.2248853235394201	0.001002510191054957	0.001074067220004608	0.001001600148968064	0.001000534067735842	0.001001161429981432	-0.004100048257001445	0.009973797144383725	-0.01789240120775135	-0.003138746425302365	-0.05266441443742245	-0.04851641108804138	-0.01013553619636987	-0.01835270261808559	-8.211501285096499	-1.842047483654103	-0.2017079609888625	-0.1454807263954881	-1.121725557657825	-0.3160507224166851	-0.05290181740902403	-4.223221927610069	-2.567855185306441	-0.6110659520196493	-0.09993267029676768	-0.1226500225800737	0.3445473464917299	0.07907070965430904	0.1551895225876604	0.1813717673062422	-0.3317086767677091	2.446954626029852	5.275897179772254	-0.1064344268903022	0.0290830926338959	-0.07657415313498722	-0.09909016696255606	-0.05064719194905024	-1.072239650113165	-0.4991857529835896	-3.023263983120436	0.1053012204219877	-0.03583979694616492	0.00486048506957337	-0.2674091911107182	-0.01738641076117175	2.303042747570587	0.03900451598823134	-0.4014757980360999	-0.3742134332989093	0.05014550205426975	3.073667333553322	-4.012620556990193	0.7817711095703538	-0.1240568613115723	0.2704199822105433	0.2852802625682016	0.1817276432841381	0.4161628889816978	-0.6199649085964679	0.02551610814533632	-0.002726125412812715	-1.917492096620078	3.430482947800962	4.616586189632426	-0.02033394887308838	0.06370053244498847	-3.378077332345243	-1.567512732285031	-4.014760606180229	-2.364524637013562	-2.193840384497576	0.0336694160046499	0.03226002081371165	-0.2618877745075076	-0.2691772439750794	-3.246956566965615	1.807910890813609	0.01829043455471873	0.8357740529504634	-4.050649940141996	-4.815081794851645	5.153611845426495	0.0852690665682317	-1.578082566240604	-0.1677360663961122	0.0388234479431051	-0.005349214113203201	1.095710656775313	-0.8941441939265314	-0.04706142594707573	0.08087095490605037	-2.496418778187112	-2.122921875853581	9.796100180002494	-0.0672056553457588	0.03416929898433916	0.1817279334615294	0.1449740928206511	0.1139246315022115	-3.70074373697016e-13	3.114150829102492e-13
0.1	-0.01231482392930262	-0.04639267724261363	0.07076255172597529	0.3389359384405787	0.9106661618579119	0.001535609476469219	-0.1763535106025045	-0.0950599612683994	-0.1082456685087564	0.391972479049616	0.05179969310487829	-0.1273368875134707	0.008952342381724586	0.05983315527755233	-0.0818007933407824	0.6909273497107254	0.2656725446222079	-0.6909273497107168	-0.2656725446222004	-0.3841702515614044	-0.04893920437799094	0.02802607317998467	0.03212880999220057	-0.1457876321475032	-0.04980157350556359	-0.2681251544369542	-0.04235622196948088	0.5215739164742069	0.8725931596221441	-0.07851433795762222	0.004831227158457265	0.814079775062477	0.1117093884766259	0.5257624884542406	-0.6606347080899289	-0.5392339204603475	1.619314000960907	0.2510461097193884	0.1160705258074046	2.82471229397633	-0.9114974134228589	0.6450585998514385	-1.934657196616875	1.115430980233247	0.1043346429960307	-0.1161610550508815	1.013416583672253	0.1459123340564628	7.146456596565691	0.9246699057285375	-7.146456596565691	-0.9246699057285372	0.919434878884965	-0.365432993394886	-0.1000172319391895	-1.44328851125552	0.4445309158897798	-0.07343532582969579	-5.715298078580069	1.586260419878013	-0.2237062977496838	-1.569996896926443	-0.5625811876836699	-0.2512186798875285	-9.01591799139192	-0.2014252994146413	0.003534304401223675	0.0118105147713138	0.002484887157900299	0.01004041966874709	0.01902453895685864	0.01433330310143141	0.004526326571655091	0.006630362936650878	0.001027394336259296	0.03266759989070845	0.31270689890744	0.3062629329793323	0.3422230275649816	0.3082457243370129	0.04243456322041716	0.04074963119748508	0.004435955038400566	0.02633354771820256	0.02338965565515095	0.05425243659969845	0.01249709542501445	0.03731868925903188	0.003293267414013061	0.05360058005737503	0.001001554538166025	0.06759256127904467	0.001000774863963304	0.06533461069366717	0.06980620789387139	0.06349259287571224	0.1581009546785553	0.1661535778659594	0.2362148542009497	0.2638930652165018	0.001673571248901666	0.02004166159256049	0.001030736329736045	0.01087217238588183	0.001086977204365479	0.00900256156164256	0.003578747655846872	0.005140945004297387	0.002424985391926757	0.00890183272457477	0.008499060184675472	0.01939582414880634	0.004608211615567335	0.03511486864337852	0.2702941234679404	0.2367314263545978	0.007836912253707039	0.06741785671257867	0.001167811152945324	0.01232388949195256	0.001006500420656828	0.01395772754019307	0.004850414127197855	0.006394311473032498	0.00101260177130305	0.0184243288783124	0.07648341430406444	0.1104344836324321	0.001020191181794094	0.03123231324415195	0.005255639570519639	0.009714773975052951	0.005716371282256095	0.01099280186468263	0.001000474837875269	0.009236870338648822	0.06520694832864972	0.09158225401008273	0.4097298242992505	0.3153651414209324	0.02622918136951224	0.07862196169892625	0.002886232249502168	0.02722220793763384	0.1511075056720649	0.1454756607227236	0.1469265219455472	0.1279180811910403	0.1270617135316699	0.100592776730285	0.1631033662679141	0.1716081113253302	0.2377892715492268	0.2198751168267397	0.004364139625779237	0.008766652754686485	0.001956511556586049	8.440080483879302e-06	0.1116895944611673	0.07056082087259398	0.06515498377319011	0.0892004216196229	0.07419451563224855	0.103187995453738	0.05307210851169162	0.05680696918726708	0.001008149486916681	0.02815082791430274	0.1652391117135209	0.1914395359605503	0.03514202010781104	0.05327258012731748	0.07811234033075259	0.09810470386458192	0.0539165498190403	0.02192612530575152	0.0572626810189214	0.01310957675450487	0.001000372407976521	0.005192447552904686	0.001001375533432634	0.006862116569342577	0.002943706088937107	0.0140614700194688	0.0650109097642847	0.06586795758840398	0.2221644044323846	0.209128917364458	0.1707635173467564	0.2158605376927193	0.001277239003843543	0.009892560636959841	0.02706510081839017	0.03908551858968305	0.09799164246656944	0.07028537243222176	0.07637562430073244	0.09049624018615678	0.1256045547156544	0.1735782886256463	0.001001797864689304	0.009201185759331971	0.07812879030547561	0.031431941500521	0.06569979761642322	0.08122118301913948	0.001044902783906085	0.005353557084952599	0.001025463843376716	0.01901529344105891	0.03142768772047085	0.1297885910674436	0.08030334754489329	0.09619333989218341	0.004934386745087985	0.0004593786239113013	0.008389377818467854	0.006925932188247735	0.05231061986762815	0.01344750108566857	0.2342339349972879	0.2423545866280249	0.1773408198348894	0.2011530744726359	0.001665129493564625	0.05979478656909013	0.001066819028898104	0.02429509392874312	0.001001475604622499	0.01987073393253357	0.001000495946299255	0.01624768944737896	0.001001076131195199	0.01362138360881983	-0.003322076796265093	0.009757753129922796	-0.01757530085622199	-0.00240524575684781	-0.05214117943937199	-0.04821335586398391	-0.01023475070415895	-0.01752687907637965	0.001002153235548192	0.001001741330166166	0.001001510742587741	0.001011088289673188	0.001009943342636082	0.2284421336117513	0.2801689476347605	0.03297395965752679	0.004801524373724692	0.0212321462331653	0.02211270356216557	0.002621788715891104	0.00100149769781893	0.001000760020499384	0.05635317702866634	0.2132493146888381	0.3908106250146144	0.001001428845134941	0.001057459229692633	0.001001522330025116	0.001760284474510404	0.00163479732812961	0.001002492404606748	0.001001715402337169	0.1755307304391997	0.007809649150340011	0.001127569738360073	0.001002350987994813	0.00101015446352392	0.00100376803044408	0.1078270831007161	0.001027504883926146	0.001112051085700513	0.001003884064877627	0.00100046261666964	0.1504808363331339	0.3144589789449039	0.05378457647071568	0.001002522887647523	0.1556777312309454	0.1489688964206412	0.1285000754496008	0.168527200615617	0.2214020939959749	0.003516613694761545	0.001796230886292537	0.07371666428089585	0.1402844401515399	0.1702297535886351	0.04836161509548455	0.001003153191157941	0.1066586964132908	0.04844020055383407	0.001002221897824593	0.001001287216724896	0.001000993321703485	0.00100041108292976	0.001000890753938049	0.001001066031147866	0.06261866494319944	0.1599175326460996	0.1833119204113766	0.001003361592043409	0.04286620755792696	0.009781222318376356	0.009635087144876011	0.234999392432924	0.00100124776934142	0.03461427132728535	0.06122879473554601	0.001096918240416512	0.001023612995197518	0.05816932840119287	0.06763363036277423	0.00592431516027677	0.01154507846279652	0.001000247572058161	0.2016057881219834	0.4328847794683311	0.001003819729579427	0.001146599670991081	0.001001648443796022	0.001000565412782907	0.001001206819073054	-0.006100257210121203	0.006309393452947207	-0.01616866465240388	-0.002775206675682266	-0.04776150149848813	-0.05059251412675372	-0.01136241347074073	-0.01691314195919546	-8.349246928985075	-2.283931997392691	-0.1944416058227434	-0.07355122482388998	-0.7002291283879849	-0.1481123320774036	-0.04019485255686907	-3.495441047978544	-2.179176916640399	-0.440175347560509	-0.02670843122225122	-0.1425812129424525	0.5277825542693523	0.02703690058748762	0.2016382681875228	0.2361883251837781	-0.7098167964825984	2.144016343146431	6.179774438049508	-0.08101834397264973	0.03172929182782538	-0.006935168624972391	-0.08842480464762435	-0.06489443980610649	-0.3038497514883149	-0.09444424391450197	-3.118041825577916	-0.01051730336729693	-0.0002142540779366826	0.006142732019205627	-0.1069375702006691	0.002920648635143985	1.751768687572571	0.03733696633010258	-0.176291968374039	-0.2571503941848368	0.04764210564795716	4.102354666685334	-3.180922158851196	1.080386906290717	-0.1225165324790787	-0.0346031549636071	-0.09501075976773621	-0.08783028145777828	-0.3045841686997051	-1.25545303207012	-0.05030973102404421	0.005536481441956939	-1.179152989342246	5.245386679132447	6.364264804643693	-0.2918126047597868	0.04985894925421971	-3.449635758784025	-0.7689480169139364	-3.861881857146233	-0.8944624283656074	-0.6650497847627301	0.01941375122570683	0.05834443857763396	0.03247118513326322	-0.2771872032174504	-2.846210206346277	0.5161421166943542	0.02864052476750138	0.9001851770063009	-0.1867394624189199	-2.204795228551313	8.700639312895557	0.1341018759445672	-0.9350278324657764	-0.3559528546321012	0.09429183759248046	0.009313398404387437	1.185730365581237	-0.6523476725109891	0.01100167138957791	0.1207226763695518	-0.626234962313626	-1.749262923634415	11.93680227744089	-0.5046789594219475	0.09655360034033035	0.1836412391443892	0.1425505011315551	0.1120002612642852	5.752957214454588e-13	4.523254741880242e-13
0.11	-0.007614814368472455	-0.05248756407487318	0.06641981613782699	0.3548960051835707	0.9131262078211184	0.002627210124340382	-0.1469798528978114	-0.1034393552707691	-0.09849048409208523	0.3725076963619933	0.06207468698403166	-0.1264991477834145	0.007943143841906824	0.06905318741767186	-0.08120434084048959	0.7607310057513526	0.2733237922383095	-0.7607310057513478	-0.2733237922383571	-0.3746265555569496	-0.05239010862866664	0.02690747989144899	0.01778060572130687	-0.1414288770746293	-0.05033196876662964	-0.3038153859818938	-0.02673069919317796	0.5201165848940118	0.8563752086330507	-0.05283935111269407	0.002507064638074324	0.7273768317523597	0.1095972070854546	0.4158078132124521	-0.5530043584658714	-0.3312964110688841	1.573089419696667	0.241464812330098	0.1016619350288248	3.042995686956679	-0.7479828901442919	1.277568152112722	-1.955110173256183	0.9334898101808091	0.05701253298965207	-0.08614868735211381	0.8266759065032214	-0.02417410448663697	6.802373708722237	0.6140165644957006	-6.802373708722214	-0.614016564495687	0.9870961754033775	-0.3261092857276755	-0.121436163152352	-1.424801549959051	0.4285976189527695	-0.03468037361874611	-1.488573498697461	1.547804896949156	-0.06612888305368268	-1.673831932008327	5.227773524918103	-0.2090735216189932	-8.212389097763456	-0.2288593551986017	0.002298330801058737	0.01084085683555264	0.001759699885887225	0.009607824365913828	0.01042598830246208	0.00916647834703233	0.002811873096439817	0.005353360795008591	0.001018647682878008	0.03237954206474933	0.2816980482113151	0.2739903001842261	0.319701107892787	0.2874683376670239	0.03895013972485486	0.03813070016767495	0.004825612297697852	0.0262324502654231	0.02202351445179873	0.05292645524873479	0.01618012580059272	0.04139028427088678	0.002903480250925851	0.05389431792680756	0.001001538494840452	0.06975422534422555	0.001000776599556186	0.06782949483578954	0.06125141858282111	0.05613796911007575	0.1765122235573217	0.1819513855647755	0.2939258749353488	0.3153189270507175	0.001345079020381842	0.01948211639581615	0.001046878838658208	0.01118112602519478	0.001045191093679413	0.008657723573662587	0.002616196546777483	0.004461768219820385	0.001996857668237669	0.008585208586247417	0.004867222148385602	0.0160727255568565	0.002850536781859999	0.03387164203601256	0.2356485356857851	0.2075631060048643	0.007274501327349931	0.06660873889138726	0.001136743954790215	0.0122300867080008	0.001005122835422945	0.01404882350671376	0.002978684148353181	0.004953055310509706	0.001012281755108122	0.01835587133752012	0.0932615797226474	0.1266142345145903	0.001021494331225904	0.03163113924577344	0.003224178005376617	0.008043089138295297	0.003432332179179828	0.009060988892538089	0.001000477471120983	0.009696551861271911	0.1100665646970523	0.1331374376218543	0.375751809148767	0.2859104181989107	0.03795653306372652	0.08776279070235407	0.001965722488942046	0.02608823380691484	0.1525310899766321	0.1448022457405591	0.147537382228498	0.1267502633177418	0.1274737011083031	0.09971429810833407	0.1603821254474104	0.16451201835521	0.2268098177021952	0.2049334238698797	0.003619357733489273	0.008121085857604076	0.001773457085950608	2.467388858305819e-05	0.1008343582709422	0.06240190195126324	0.09825406180515241	0.1319896881453099	0.1015584442589549	0.1370666868223569	0.04844507428239779	0.05224673355324151	0.001005870333659871	0.02857988754225988	0.1427572768715052	0.1623800545808066	0.03540119813234936	0.04423124792483905	0.04418622581655433	0.06852689140822064	0.03035154429251942	0.01861673086023559	0.03233583698601723	0.0123493641558372	0.001000407450859341	0.005500680638593013	0.001001304591284257	0.00736945059898228	0.00212404332334673	0.01361179768699703	0.06621890735967612	0.06499319271986204	0.1959477762286413	0.1823704941512876	0.1698283755802814	0.2150812005927776	0.003414527449648375	0.01247717211435138	0.03377598114212096	0.04513220937430441	0.06311312400353303	0.07762257098600339	0.0518535882863071	0.08305450336855776	0.1535037137025107	0.2254624815205233	0.00107841131499857	0.01081898534189699	0.06114678208839587	0.02396462914982858	0.06209627281829701	0.07696758597189217	0.001066561739180327	0.006135005750604798	0.001021545378889237	0.01901265932282741	0.03679412895350657	0.1377192537219511	0.07690037007040378	0.09239207627661947	0.004772324175374628	0.0003965420407275393	0.01015275135114176	0.007947921317699001	0.02895078354523853	0.01217983634684842	0.2204362032673181	0.2266281051098525	0.236965495423052	0.2554806669546019	0.001341095332186109	0.05264007872558298	0.001086640927842225	0.02546800779773012	0.001001582270337437	0.02174127785686665	0.001000538670291771	0.01769817766993358	0.001001152011131549	0.01475173117141281	-0.004846505290219227	0.006332237030114504	-0.01624138237807278	-0.001738036864006003	-0.04788676561885546	-0.05005612549098271	-0.01159849295818094	-0.01685431926918157	0.001002638385102546	0.001001653572128241	0.00100164852742575	0.001007269875281294	0.001009207099775178	0.2143609462739422	0.2685057029992443	0.03636069149290189	0.00560499985727415	0.01985812162500774	0.01854772295277814	0.002387104832152559	0.001001542190905752	0.001000793961213841	0.04512962291426088	0.1994014934572329	0.4092854457030203	0.001003487160738867	0.001068943529726131	0.001001840117703745	0.001476377152753119	0.00147692840258768	0.001004695478645286	0.001001864694104121	0.1678015483438617	0.005713427671140716	0.001084787107898505	0.00100482142426265	0.001007236943567538	0.001018870239901789	0.1226187917194407	0.001018912567219414	0.001059029987661699	0.001037495649100706	0.001000495098128731	0.1874413663251971	0.2920329941466244	0.04943420133357618	0.001002319777996945	0.1539383700105957	0.1480548707093225	0.1277223486743387	0.1450729240173848	0.194507983213318	0.002259372869833632	0.001401360778887887	0.09540248850271431	0.1432649884356019	0.1090034030912254	0.03798924672979495	0.001003790550394393	0.1079280515125953	0.02472130355399731	0.001003365266648833	0.002870432874683378	0.003047319576906276	0.001000471700797668	0.001001518438029859	0.001489800412915359	0.07218685530000432	0.1421857255558586	0.1550689693292144	0.009583230245875055	0.04027985013137978	0.02175764099001017	0.02937812205064307	0.1594489650494181	0.001290908407498944	0.04288459292208256	0.0543182270962858	0.001082495413432333	0.001012267426932936	0.02984339522195438	0.07648041759068799	0.003479818158607326	0.01246445194267208	0.001000385149580499	0.1908152209568161	0.2461145960023687	0.001002707855982909	0.001073999105521853	0.001001731203401758	0.001000598123169874	0.001001251415998485	-0.005367932248251438	0.002924995792039768	-0.01496563808045873	-0.0002410921218233113	-0.0437325630946326	-0.05146978420936488	-0.01315109880215525	-0.01613470130997253	-8.37313698555808	-2.785154148807818	-0.03309975814084937	-0.01850936627012302	-0.3622608639970751	-0.1038596163955003	-0.01990162745022129	-2.974327128731522	-1.981273931173297	-0.1054397929681643	0.008947768641717787	-0.1271382884435584	0.2752284017228095	0.03120111858013593	0.2331978250664785	0.2670109025951027	-0.7699430514373393	0.9963750270288919	4.161826905104113	-0.03764607252507068	0.03058537785257243	-0.04526673463791901	-0.05197963269403966	-0.01130226280613391	-0.3084298867452446	-0.1226697820562678	-2.677866620562189	-0.1497394220993769	-0.0128679522813843	0.01138102571031634	-0.1489740625361528	-0.01097975802063624	1.492947521544685	0.04103326107037866	-0.1469988139778459	-0.1387522437763861	0.04621354190405748	4.137513772174752	-2.749913065351668	0.7290996131712852	-0.1012261402250447	-0.1045263036875945	-0.1373867629912454	-0.09309065834136783	-1.100868739885028	-1.730575443226137	-0.0781020280523837	-0.0004731213504446758	-0.4470516617268901	3.198429107855063	0.59358400351621	-0.6006077708570764	0.03538155068858122	-2.36588045418889	-0.9700861262870246	-2.08434414574901	0.09054552969616697	0.3539919245266854	0.03692284273122971	0.04881846312964509	-0.0653644004042525	0.07846843085492412	-2.50426806108733	-0.6893523880906648	0.4564891876792411	0.3402807171643661	0.9846336653694786	0.3230525261006557	1.691458788720881	0.1866442484110116	-0.5530013595344058	-0.4949315673076808	0.06848266515427327	-0.005221618602230457	0.468746948635193	-0.1290701939321768	-0.01982510351484316	0.08798228977073543	0.1876974697777616	-1.405951642012275	-0.5171212366782313	-0.8447530063907807	0.1354547192519961	0.1902827800689127	0.1471207068312804	0.1141078218665128	3.153527133089812e-13	2.806626145534911e-13
0.12	-0.003967299875321249	-0.05734599841405079	0.06409695922658128	0.3704055282757823	0.9155054926930365	0.003557094802627185	-0.1156340680634665	-0.1096916491331202	-0.08326250809390955	0.3529340589373522	0.07034792960024476	-0.1263206522540927	0.007219967942353593	0.07628839465117468	-0.08223532084033956	0.8267368058284544	0.2781216148522316	-0.8267368058284584	-0.2781216148522444	-0.3644724909854	-0.05548861867227653	0.02564265516924432	0.003663794852318803	-0.1371881293630012	-0.05053591392260508	-0.2992131297767053	-0.01122090879925446	0.5202839615178365	0.8391117483596776	0.016645031905788	0.0007405627774932911	0.6520776245645573	0.1069752338450771	0.3152634749091015	-0.4133442094692944	-0.1352581850800965	1.529205270804816	0.234893891428412	0.0837273318905347	3.219137719910355	-0.4860773854143777	1.739616916155094	-1.956428144021298	0.7150807276552771	-0.02751419714067578	-0.05895652735281338	0.6164516024015704	-0.1795741659770365	6.386885403860843	0.3539849052922819	-6.386885403860843	-0.3539849052922817	1.041508592303738	-0.2949541519821464	-0.1292635186731004	-1.397009830874515	0.4209294436406288	-0.008145304811660814	2.343199471442341	1.56311394339463	0.1012353430541608	-1.779098753782552	8.199298047031863	-0.1396865479236101	-6.735170766929093	-0.3033836692560801	0.001676936430221302	0.01047632407388065	0.001395881563182279	0.009559401733316562	0.005939084184573328	0.006505584991219458	0.001945545590511384	0.004621740205420242	0.001013908013982667	0.03221986904642591	0.2558391634081783	0.2464715580509472	0.3004927064281842	0.2685207754372442	0.03865315023994349	0.03820425664709822	0.005420312411680939	0.02656167965122311	0.02065016933297412	0.05161920620695763	0.01631728367593516	0.04259709636589853	0.002590736627698433	0.05421441133468042	0.001001552735225173	0.0723065833848343	0.00100079444596996	0.07075927673270618	0.05136384743979186	0.04791702995126102	0.1821902298781288	0.185697675014769	0.3357018902178803	0.3482581828447932	0.001181664941290049	0.01915363260037442	0.001060690791060333	0.01149435877928719	0.001024463092337136	0.008432540755831492	0.001990574964936233	0.00400997074151903	0.001703365415089551	0.008418349971415882	0.003019205089587469	0.01427402801623698	0.00196421127846737	0.03329209891233106	0.2097377359472614	0.1839292064194715	0.005952182479520466	0.06445440504597551	0.001099815437156158	0.01218009745491957	0.001005670224067256	0.0141714393428239	0.002032747334196639	0.004061622214945361	0.001019676593582506	0.01831738178417412	0.1087962564474108	0.1404687547170355	0.001017847391292119	0.03202507900707697	0.002171691170461743	0.006995721395145022	0.002294074162598681	0.008026956118821454	0.001000495036131325	0.01019952803729815	0.1490099904521185	0.17290916378368	0.3448511738823694	0.2595690685179665	0.04197024887885578	0.09283036833784317	0.001503400447264297	0.02525872820183409	0.1527020347340728	0.1432962054045837	0.1475412504832606	0.1251936669691967	0.1273999123199555	0.09862645925525775	0.1494665421503694	0.1498660502364952	0.2098499116811384	0.185309810283755	0.00261811370022264	0.007218644600426841	0.001484495785193366	3.530962280504571e-05	0.1035661799453653	0.06173137030200211	0.1172039678225338	0.1508882534137151	0.09005022871621382	0.1187018862127777	0.04112210647180553	0.04518734879479452	0.001005050159531386	0.02884703041581951	0.1292561906337121	0.1440495281362856	0.02426501083982416	0.03525550354745848	0.02438974873617959	0.0558045507172597	0.01805114423925734	0.02089627570833642	0.0192710066307693	0.01700910843498573	0.001000455287938596	0.005824703944433457	0.001001583140538815	0.007952407747396218	0.001956381876750096	0.01389500703498903	0.07113524680211127	0.066962010232424	0.1722271926823503	0.1590676836467258	0.1582289192343969	0.2017266329027458	0.008730379026957228	0.01838649272998865	0.0360439104745628	0.04651368767839974	0.04770915317478361	0.076587135583392	0.04671696707560104	0.08908938392966541	0.1391858094889263	0.2077126548529337	0.001261550964718733	0.01287779488421277	0.05514471681827323	0.02048057987258596	0.05697886591934148	0.07131925142334945	0.001070172108072329	0.00685290578035298	0.001013911574596198	0.01900323320876272	0.0261571516498169	0.1405304257065421	0.07884431638140664	0.09318863314690359	0.003474955424468096	0.0001377542438776736	0.01149611811452019	0.00877172078891165	0.01590573110659457	0.0135013595858393	0.2075589924631745	0.2140371885475464	0.2022606199470679	0.2018939006264174	0.001178331572788231	0.04452991849941445	0.001060233621686586	0.02695269922947446	0.001001676976890044	0.0236726942209348	0.001000576384867939	0.01918157485289749	0.001001212241481479	0.0159043114582302	-0.004866431480290476	0.002934133222906611	-0.01499472517072632	0.0001737758028471326	-0.04378266874277945	-0.05125522875505652	-0.01324553059713137	-0.01611117223396705	0.001003123534653431	0.001001565814088386	0.001001786312264667	0.001003451460898822	0.001008470856923794	0.2002797589361334	0.2568424583637285	0.03974742332827534	0.00640847534082466	0.01848409701684992	0.01498274234338686	0.002152420948415812	0.001001586683992561	0.001000827901930451	0.03390606879985032	0.1855536722256266	0.4277602663914263	0.001005545476367897	0.001080427829755898	0.00100215790539411	0.001192469830996009	0.001319059477042843	0.001006898552693383	0.001002013985868119	0.1600723662485239	0.003617206191939869	0.001042004477448193	0.001007291860561805	0.00100431942361102	0.001033972449335829	0.1374105003381652	0.001010320250526947	0.001006008889634222	0.001071107233351844	0.00100052757959647	0.2244018963172584	0.2696070093483455	0.04508382619643138	0.001002116668346686	0.152199008790245	0.1471408449980034	0.1269446218990761	0.1216186474191541	0.167613872430662	0.001002132044913826	0.001006490671486132	0.1170883127245324	0.1462455367196643	0.04777705259381611	0.02761687836410086	0.001004427909628639	0.1091974066118996	0.001002406554164886	0.00100450863547899	0.004739578532632613	0.005093645832103508	0.001000532318665554	0.001002146122136641	0.001978534794712358	0.08175504565680852	0.1244539184656179	0.1268260182470567	0.018163098899706	0.03769349270483777	0.03373405966164354	0.04912115695641569	0.08389853766592154	0.001580569045657882	0.05115491451687997	0.04740765945702509	0.001068072586438797	0.001000921858731476	0.001517462042713392	0.08532720481860133	0.00103532115693698	0.01338382542254721	0.001000522727104902	0.1800246537916488	0.05934441253640745	0.001001595982396988	0.001001398540047739	0.001001813963008075	0.001000630833554987	0.00100129601292427	-0.004635607286381453	-0.0004594018688677846	-0.01376261150851363	0.002293022432035471	-0.03970362469077701	-0.05234705429197616	-0.01493978413356988	-0.01535626066074972	-8.372467139817324	-3.069206392509572	-0.07341657084274125	0.003283309275216099	-0.1990428486874899	-0.03903602171217904	-0.01451789091227723	-2.544662915613715	-1.813212028598546	0.09832215431893226	0.05935693656392366	-0.1388347511056842	-0.04517402909832855	0.03230800828648171	0.2797770632835404	0.3231678761478601	-0.8830798751062562	-0.2662873066209489	2.482453230020515	-0.03480606357823568	0.03258511478951021	0.01699586543533725	-0.04294894340687831	-0.03494133491663221	0.001030458697351645	0.03829245282604792	-2.011157672712375	-0.2795605082182185	0.008548452106392402	0.01244670593741988	0.003027042916328191	0.008914255208778612	1.286722551629907	0.03635971827547965	-0.05142854968198746	-0.0775943544618056	0.05630103633092103	3.745663176694427	-2.558247450635131	0.2657366327023342	-0.06162282736104735	-0.20112822572838	-0.1727664548199544	-0.1297023276848442	-1.814559198410352	-2.191837157919609	-0.1016846030484957	0.004416866659307135	0.3185244650709497	0.4672464276786501	-4.084433590994675	-0.7916424295527487	0.01747559844723419	-1.303844771739307	-0.7558304518992832	-0.4907875040531547	0.2233254303580081	0.4189415908020597	0.0225717953084216	0.07346906232453375	0.1790475211407599	0.2915292730030733	-2.15508766462358	-1.9989040013252	0.6935823524227944	-0.03285731904749574	-1.861266253707138	0.4905282472002964	-5.226164599593618	0.2223038678730217	-0.1383752177775665	-0.6349003548722794	0.08158211041202122	0.007955006302973716	0.1618322316082777	0.2672164246543404	-0.0281885713399251	0.08108474474737065	-0.1083973667436322	-1.122149932461736	-9.646069484588828	-0.6957694359191778	0.158909112869491	0.1958157271016462	0.1491322931994075	0.1164468060937469	-2.536449366938934e-13	2.88527675055459e-14
0.13	-0.001230984132874151	-0.06075770693270813	0.06362794126826279	0.3854973975134096	0.917852462241455	0.004296289404801182	-0.08264041537810214	-0.1130227611554509	-0.06483822807071978	0.333304639068225	0.07642499462766532	-0.1270666669732704	0.006722602284060475	0.08144068626527573	-0.08471485307433825	0.8874331400931085	0.2804288191609634	-0.8874331400931113	-0.280428819160985	-0.3538289268392817	-0.05833530374828314	0.02434404344782813	-0.01015827096818973	-0.1329627688419112	-0.05053956153847699	-0.2760882475593997	0.004012800643859321	0.5221565048500663	0.8207739574699198	0.09180528797100058	-0.0005014895980502265	0.5887083222295597	0.1042112501298109	0.2336047698782258	-0.2742472849540212	0.0370093567209978	1.490135286657683	0.2345524371862114	0.06428366430422379	3.372782820751928	-0.1872312321750575	1.908741033224464	-1.973037347943615	0.5081388514875436	-0.1224607649587552	-0.04017309092167316	0.4214333941070993	-0.3123863599806385	5.742706173841679	0.1021882875674627	-5.742706173841662	-0.1021882875674606	1.084600278919769	-0.2765426700304309	-0.1300649392842446	-1.37135898062099	0.4250121313325241	0.005840861878031655	2.191925802675756	1.478863845133984	0.2742699310657615	-1.878008132267554	6.551466432663791	-0.1065286598438156	-5.964874628285141	-0.2621788849992069	0.001346930550745701	0.01041573748439454	0.001202731647433294	0.00972105574342931	0.00353751358752171	0.005083366928305162	0.001484462181187124	0.00419056602732417	0.001010898843443314	0.03217677542256828	0.2331368353126978	0.2231910908600306	0.2825449941368308	0.2517014136115565	0.03748866528467166	0.03766194045355546	0.005972346064332868	0.02706689616576769	0.01929078410406696	0.05034748642692442	0.01598241538478474	0.04226614304958655	0.002348881256206557	0.05454891937927075	0.00100159167234702	0.07515977045120238	0.001000823072476791	0.07403665478129264	0.04205598834407352	0.04014312686996598	0.1824333727185626	0.1818599680063155	0.3684829215269182	0.3699826877286516	0.001095166151929524	0.01896480057627143	0.001059866332041728	0.01180766162182936	0.001013842205894585	0.008306248321155013	0.00157617100500331	0.003692302662227118	0.001482087681405614	0.00833047716956037	0.002035443276342263	0.01350054487561836	0.001493396550515483	0.03324329292938316	0.1877424529511486	0.1658476786999478	0.004473382601495911	0.06134333636563668	0.001066580313966259	0.01220479096967975	0.001006095145704526	0.014320456866443	0.00152946906700881	0.003451155856497805	0.001110252260227418	0.01837935184547855	0.1221196294427287	0.152023315843073	0.001013879122098476	0.03242246509294001	0.001601273396934318	0.006355219021379909	0.001689564767156863	0.007420497068551929	0.001000520172311267	0.0106731518918443	0.1848632780489038	0.2088561356191025	0.3163606288238347	0.2361379795772171	0.04507309549628283	0.09543998721734077	0.001257869573837494	0.02451325561807358	0.151754536248192	0.1407542376783923	0.146528083737011	0.1229569879219257	0.126620378487375	0.09700596848695804	0.1373747537780916	0.1338945336739517	0.1919022505625973	0.1640301075167432	0.001828664562107889	0.006463048520958262	0.001579605726136193	0.0002033661181287956	0.11144477906645	0.06598163778493171	0.131253995856566	0.1569724483518091	0.07358408226152485	0.08955497697024514	0.03384145074112357	0.03823457380682182	0.001004350880567806	0.02895622095869353	0.1200141716236624	0.1335276688814154	0.01365064480867694	0.02955085171775562	0.01357496918469691	0.05058137918862148	0.0112501269408851	0.01797552628866428	0.01202332333103398	0.01595139763932631	0.001000509795747089	0.006155892779135502	0.001001923838759132	0.008589531820750484	0.001949138911249145	0.01448528484650859	0.07742356444469738	0.07051819360829514	0.1511212195057955	0.1391269163773972	0.1442684909805063	0.1830906167445225	0.01839207798440619	0.02835294932982107	0.037979754034794	0.04706263987997994	0.04760170212290622	0.07548701069787064	0.0480354531429768	0.09235364266063124	0.1399244336963398	0.1926096746485958	0.001383547119964999	0.01507051679786959	0.05364843714311889	0.01924486685858348	0.05211271361164291	0.06584298702071974	0.001060256884192236	0.007415390797903946	0.001053371113994056	0.01903737324265142	0.01445820850612089	0.1426755325594184	0.0818735851241828	0.09557354470311712	0.003295606059777972	0.0002059764584800765	0.01276232360378173	0.009722662096329871	0.008762132645097637	0.01007810193563804	0.1937926754129249	0.2031858334239657	0.1571485430995196	0.1323923920509469	0.001411662209942935	0.03900504077879002	0.008402310398271494	0.03677198315439941	0.001001723172845384	0.02557663492256814	0.001000599818806533	0.02062181726854583	0.001001238179353389	0.01701842396801081	-0.003684548276484044	-3.917356445407944e-05	-0.014228862572425	0.002329342644721375	-0.04020528393132914	-0.05209503647674644	-0.01467983335695641	-0.01472545878113206	0.001002551730596263	0.001001427190375342	0.001001560093823581	0.001003135087946519	0.001007171762320953	0.1840211406852282	0.239610134889054	0.03300723547202163	0.006682143162695896	0.01717855008132647	0.01615141267378652	0.002047914050618944	0.001001670697211637	0.001000873982302694	0.02809436415021052	0.1804381366887284	0.4429653528905108	0.001004724999303711	0.001040884798035015	0.001003322202927933	0.001102281381498748	0.001193964508150191	0.001004381858685961	0.001002047495383004	0.1416404848718734	0.002311946707086379	0.001023503672806977	0.001005898968871096	0.001003945570079172	0.001348847555433723	0.1447446379860958	0.001009266115033782	0.001005238391599172	0.001046974922940843	0.001000562195600436	0.2576679084354456	0.2486540216600331	0.05197095098725738	0.001001849180871761	0.1485884224289709	0.1430538739370966	0.1241727299537181	0.1162942049938534	0.1556079791757101	0.001004033551350619	0.002247515707288086	0.1274336760047141	0.156861419874509	0.05469164299338488	0.02325299957045493	0.001002942270380133	0.1038827837417145	0.002540373543881164	0.001987522145878414	0.003015852757784247	0.003189418081830109	0.001000595457571239	0.001002390301656178	0.001910293974088994	0.08899581116596966	0.1112986927112441	0.1186346548390469	0.03806131241431406	0.04244523730384699	0.05915731250712492	0.05007344125752505	0.1899232048835401	0.001451464581343144	0.05234475262082255	0.0449437438918361	0.001034590719774211	0.001173565265909183	0.00126246954095157	0.08638552218261555	0.004858602309870696	0.01476973209124949	0.001000512922562044	0.1617296403296399	0.101595862581854	0.002207374683054321	0.02899570528904535	0.001001735106581072	0.001000618597862169	0.001001239078020285	-0.001741817864759322	-0.002676297708283986	-0.01383600082525282	0.004513965656744762	-0.03702922651232009	-0.0527332299462528	-0.01590617549549084	-0.01283510382460271	-8.324043128134269	-3.132570656936275	0.03246906284593216	0.02597225478720011	-0.09640471944966303	-0.04117453047861316	0.004219402405375037	-2.127041437892725	-1.563267461889489	-0.1885087882381634	0.04566943820517989	-0.1205019462798914	-0.01540965034363586	0.033579744648193	0.293931406642601	0.3364752365463785	-0.6927419947745466	-0.4840786613611578	1.88473165551993	-0.00829766896215688	0.03067475109880994	-0.02680088004199783	-0.02405310401613476	0.005606906259591141	-0.1084394041011174	-0.02390605245176084	-1.657030887707103	-0.3419089612841736	0.001602353501315668	0.01665910216585529	-0.09013198946101615	0.008000872143390776	1.018097349205576	0.04190804142830329	-0.0653046920541669	-0.04606856896736471	0.04189415383903854	3.454297153105037	-2.147648752903702	0.2710150046549342	-0.08117261807762016	-0.3120626825798427	-0.2802046243981842	-0.1987664582763665	-1.395527544177846	-2.019048576108216	-0.05439018490466382	0.02703709500851056	0.5223157933908097	0.6753316251498934	-1.856789682863696	-0.6138881318368615	0.004862243003784988	-0.8407326790052737	-0.382087599877364	-0.4799482068790016	-0.5962110712149664	-0.4660290305055255	0.03847226048031444	0.05929179348361375	-0.00122309778026198	0.4088864627101554	-1.836725137875375	-1.713833839375918	1.251816315038709	0.1260160745549343	1.029358982340973	0.113383380785785	1.243668571492369	0.2179056030967566	-0.1087615790852607	-0.4744475443594233	0.04107445274312251	0.002819048811460786	0.2572458982004446	0.2122743396020278	0.03476832288482993	0.1063617449349079	-0.4441599379567384	-1.080528761429801	-4.402722530227243	-0.3912947384907979	1.663439903674681	0.1854812227733095	0.1392962085739913	0.1071042955736922	-2.24219254757293e-13	-1.839402307233349e-14
0.14	0.0007368974480963646	-0.06293593992706106	0.06474824162706692	0.4002275682077639	0.920197589816074	0.004846209604252341	-0.04831461157661596	-0.1135779980390186	-0.04581764853459682	0.3134016816157016	0.08066683810322464	-0.128785307918472	0.006423376388062298	0.08486559600762467	-0.08840412962317989	0.9413974238007631	0.2800600272258926	-0.941397423800766	-0.280060027225895	-0.3428325645670171	-0.06106266820908866	0.02304923411007355	-0.02384249770796036	-0.1286704973211566	-0.05045059508018999	-0.2571716371100475	0.01826108610154704	0.5257892922926227	0.801760611552379	0.1420486258921762	-0.001346105072543053	0.5322564334345514	0.1014763399210567	0.1615766426124436	-0.1666491046042478	0.1826054783452113	1.456865562150214	0.2345254966303665	0.04587245134596914	3.485567943139862	0.06909764234504652	1.858876818744194	-2.01113566069573	0.3480364172912493	-0.2220394423369207	-0.019328575248216	0.2709752281056462	-0.4215230289515334	5.040475292460001	-0.1812143434684312	-5.040475292460001	0.1812143434684313	1.112068217532859	-0.2710900289422201	-0.1285030419408776	-1.369442014727063	0.4343116435734704	0.01037751002002416	1.50154511784977	1.366029146306928	0.4532841651194267	-1.914209759339308	3.215914418227702	-0.0601991677094783	-5.351688058931264	-0.2975689679535853	0.001181442440739506	0.01054910153031049	0.001106039609736117	0.01001734207044062	0.002322287021705728	0.004357411490957435	0.001253326786703021	0.003918735264216478	0.001008745113627694	0.03227066182069723	0.2122981889111019	0.2036185109866432	0.2645795233282008	0.2370032836924469	0.03370258734533959	0.03479961297845507	0.006385949260513083	0.02755472985313313	0.01795405739884911	0.04910931245378058	0.01637806909241873	0.04240104303545873	0.002175458253546355	0.05486572910800264	0.001001653159095724	0.07824663265084612	0.001000860430396283	0.07757213152321936	0.03423660083600089	0.03364136498360266	0.1806283638460713	0.1763596104617208	0.3949030900823299	0.3863984941305692	0.001051508652204093	0.01888093266739718	0.001039674454742442	0.01211983974876631	0.001009116591440821	0.008205592601649259	0.001323499624077858	0.003459540029879919	0.001308796906671448	0.008295290732816577	0.001540040668899683	0.0130509935875116	0.001257549859145813	0.03329692980271581	0.1665789853035008	0.1497509283350167	0.003076754823679147	0.05763111115155854	0.00104071326931647	0.01231638657767562	0.001005610702589629	0.01449066745318838	0.001277112148947042	0.00295874892611528	0.001312966714734126	0.01856782161947999	0.1327673800896721	0.1607088552137115	0.001011368599560443	0.03283905068614722	0.00131497751412418	0.005916972213860927	0.001374424620942475	0.007058162471739273	0.001000550050835495	0.01110681949931928	0.2183561091654973	0.2422064261000919	0.2898375582932891	0.2162225251521155	0.04989798027142772	0.09854722566013695	0.001134876161314829	0.02376125726648665	0.149750530633547	0.1369590044915878	0.1442873109999407	0.1194768690859485	0.1250249368198577	0.09456371744370128	0.1278438040945903	0.1216398307513961	0.1758712869546968	0.1458299351490864	0.00143347163161315	0.006031729461298314	0.002246843351622542	0.0005329047748809802	0.1202592339400201	0.07199342140734209	0.1436686771369128	0.1629096672208772	0.06708746539114589	0.07932926404845378	0.02785048016734116	0.03261007488315455	0.001003258221517583	0.02895426993416618	0.1122865450445088	0.1264307625607675	0.008801615113853087	0.02767399783319583	0.008346546747244575	0.04768355847539539	0.006867216195031354	0.01319733914565936	0.007310752535628748	0.01097762221353184	0.001000568621471913	0.006490274931493744	0.0010022162526422	0.009244964439452882	0.001911436170287131	0.01506592229935044	0.08406636743737683	0.0749233206974186	0.1326576997867108	0.1222599939165434	0.1323888734349267	0.1677392639340328	0.03276010566505977	0.04246496598072769	0.0412205273739577	0.04870137547375249	0.05909775979946742	0.08493666934494237	0.04918299524753155	0.09037824918127911	0.181707617357687	0.2133480265380872	0.001379994898070079	0.01726920871075606	0.05337161631792097	0.0183054644096103	0.0483081830700639	0.06154840016220298	0.001038553169316009	0.007877586028127466	0.001159438025272759	0.01913853522364134	0.008133128632589567	0.1454764788554034	0.08403294597335403	0.09748428899920028	0.005105440164875337	0.0006918268739368312	0.01408398077899961	0.01084412025182021	0.005060825603678831	0.007260045333515714	0.1780922081320319	0.1917784599354538	0.1444037670748021	0.1108696440273634	0.002130541924277267	0.03706225112427079	0.02563082632534678	0.0573913419340592	0.001001706810715966	0.02739249486743849	0.001000605408721489	0.02197509939706479	0.001001222659555984	0.01806096936371631	-0.001361394260800198	-0.00250820638651856	-0.0140225012508174	0.00452849374181932	-0.03722989020854074	-0.05263242282016097	-0.01580219518484549	-0.01258278307275554	0.00100197992653742	0.001001288566662575	0.001001333875382486	0.001002818714991062	0.001005872667727939	0.1677625224343229	0.2223778114143791	0.02626704761576807	0.006955810984568937	0.01587300314580292	0.01732008300418871	0.001943407152823911	0.001001754710430437	0.001000920062674255	0.02228265950056613	0.175322601151829	0.4581704393895945	0.00100390452225573	0.001001341766343905	0.00100448650048659	0.001012092932002161	0.001068869539248652	0.001001865164687242	0.001002081004895521	0.1232086034952228	0.001006687222233511	0.001005002868190668	0.001004506077187022	0.001003571716536907	0.001663722661490862	0.1520787756340266	0.001008211979546783	0.001004467893568961	0.001022842612541348	0.001000596811602415	0.2909339205536334	0.2277010339717202	0.05885807577808661	0.001001581693398587	0.1449778360676972	0.1389669028761903	0.1214008380083602	0.1109697625685525	0.1436020859207571	0.001005935057803299	0.003488540743089022	0.1377790392848954	0.1674773030293522	0.0616062333929533	0.01888912077680722	0.00100145663113205	0.09856816087152946	0.004078340533601696	0.002970535656282545	0.001292126982950013	0.001285190331562295	0.001000658596476104	0.001002634481181297	0.001842053153469806	0.09623657667513029	0.09814346695687116	0.1104432914310348	0.05795952592892519	0.04719698190285915	0.08458056535259433	0.05102572555862817	0.2959478721011486	0.001322360117027484	0.05353459072476501	0.04247982832664945	0.001001108853123483	0.001346208673138813	0.001007477039191013	0.08744383954662889	0.008681883462803047	0.01615563875995129	0.001000503118029383	0.1434346268676313	0.1438473126272997	0.003413153383724886	0.05699001203803786	0.001001656250151998	0.001000606362165475	0.001001182143114419	0.001151971556862818	-0.00489319354770026	-0.01390939014199207	0.006734908881454166	-0.03435482833386321	-0.05311940560052959	-0.0168725668574119	-0.01031394698845564	-8.196889661497938	-3.263743712247033	-0.03462644361305774	0.03020977271215559	-0.05979032359333836	-0.007167338739451139	0.0128781135777096	-1.803085452109049	-1.388965647283769	-0.3656801019572418	0.05588037119066803	-0.1321255897279058	0.04799663134211944	0.02876834511996307	0.3265120899497938	0.3747876148206524	-0.6286516360948579	-0.5988174138496507	1.420713533632002	-0.01381324045724275	0.03236017165375055	0.02212320848444933	-0.02596785401859289	-0.02440406170078855	0.06581682908510003	0.05878102409786035	-1.614202201796658	-0.3997918149720956	0.02592887072098262	0.01668531851058607	0.02663892827370479	0.03421420680811543	0.7129182005508453	0.04019961973417633	-0.01097743648526561	-0.02876946378742806	0.04830978691939419	3.22632690580804	-1.855120547506792	0.3652605453670253	-0.06292798093457085	-0.4517813178519311	-0.4214544125623894	-0.2940543826769974	-1.071196470406943	-1.575931078045761	-0.0368291990702373	0.03671329892880443	0.6708276929674656	0.4378512138757216	-0.300194326845663	-0.5259872165911289	-0.004752714961953783	-0.6188541848946953	0.009729137128272163	-0.02571734098759601	-0.1481621143053889	-0.3642713352158894	0.02321045888891602	0.0771307713621598	0.1771194492936091	0.4613180156546244	-1.540318702929192	-1.341971331785085	1.522694362642267	0.1850993594354188	0.2486904528116765	-0.5574021948548388	1.942101819173436	0.2234978677006649	-0.07911310477415853	-0.3985648460321824	0.06152415294195203	0.02135940291112825	0.2930001202480386	0.1723829726257111	0.05533706881717639	0.1151881143870847	0.01264284287365034	-1.233353605448395	-0.05031737421454198	0.02064817734191322	2.318924083801935	0.1781995757557477	0.1317402357545388	0.1021333832569005	-7.103300295112563e-16	7.039614211599815e-16
0.15	0.002032323243000246	-0.06419233107018317	0.06711628211820109	0.414653165472124	0.9225329375685015	0.005229190815807689	-0.01316941960024953	-0.1118706880138357	-0.02801448135264785	0.2930275285300762	0.08356465495976749	-0.1314588198329792	0.006322769423312299	0.08699067940631433	-0.09299140900491965	0.9884008082060073	0.2768021781309037	-0.9884008082059954	-0.2768021781309261	-0.3316103227058352	-0.06378137577660527	0.0217796654929545	-0.03764529861327926	-0.1242880827279041	-0.05034300797741114	-0.2400271615785509	0.03110416740760276	0.5311811902171889	0.7827803861155148	0.1597253459700259	-0.001735729036384259	0.4801727196350165	0.09879655610861911	0.09789846536786162	-0.08693104568626174	0.28264849600423	1.428884832214505	0.2320868291390708	0.03162759950509787	3.537488062606604	0.2626331317191173	1.692143335040444	-2.062982905440466	0.2373621789731634	-0.3061264464480977	-0.0009320016883180678	0.1569990169516667	-0.4881667331228364	4.358729012599454	-0.4682255652049434	-4.358729012599422	0.4682255652049461	1.133804453973824	-0.2725978479400296	-0.1248102529678521	-1.392638398718799	0.4413126659954758	0.01122882301997385	1.97850574360331	1.208267240953143	0.6185028254209963	-1.876347831121258	0.5137895175523539	-0.0160236391911362	-5.036798968673246	-0.2484788333080164	0.001093510207874335	0.01077497085870078	0.001054710096696326	0.01039130043458081	0.001676242989045125	0.003962804880039102	0.001130565951352943	0.003749925378751883	0.001007701430232099	0.03250162493703143	0.1944292678166591	0.1871616078332095	0.2482675159344989	0.2240735571476289	0.02841882371588186	0.0305436474344911	0.006618808676540427	0.02794422670195388	0.01665260737685234	0.0479001747291578	0.01602257222160773	0.04239182304250479	0.002022171024537648	0.05513311494248935	0.001001735814081806	0.08152710657312537	0.001000910083890294	0.08132650579402785	0.02652116102840082	0.02736176377882642	0.1755958775934467	0.1690823438574922	0.4154295976632897	0.3987209312741077	0.001028497878111196	0.01886616752998999	0.001056908922228112	0.01248673845089664	0.001006649926435021	0.008147913394993295	0.001169525260324005	0.003279774704981997	0.00118223401244848	0.008299368712109716	0.001277448924798104	0.01294839008166888	0.00113253346447838	0.03352832456627573	0.1481976987976455	0.1353924137635283	0.00206513585672564	0.05363378426562118	0.001029418068577788	0.0125293635840181	0.001004987504866017	0.01467798856611879	0.001143100558894318	0.002551071182819724	0.001622723968515858	0.01887504428224105	0.140842488203249	0.1664926526099886	0.001009615117768259	0.03328079002310816	0.001162875420949225	0.005639457962456754	0.001200093188201328	0.006820666424387953	0.00100058671568105	0.011493365870757	0.2494542712107482	0.2734516378942953	0.2661983996486208	0.1993189395277109	0.05360198335047753	0.1016432436990295	0.001069537046156398	0.02298524472026511	0.1462537858627391	0.1317430903895174	0.1404080642208113	0.1145785852301472	0.1221278873470572	0.09110131829088255	0.1207132705951548	0.1127396351798218	0.1621466737856157	0.1318493565605612	0.001594860280553971	0.006037033679511445	0.003689553880677192	0.001044321461477164	0.1286118422329432	0.0788292573537856	0.152908078941707	0.1618244882689294	0.06750202878183642	0.07698491059107651	0.02203358432704076	0.02727621793464004	0.001284787958442099	0.02913742286315723	0.1055255157073777	0.1205993084587619	0.006481587221632351	0.02812486415119723	0.005640566724288851	0.04728036627964351	0.004337356487746088	0.01189361481455506	0.004545051842042351	0.009097600485074197	0.001000638813870348	0.006821166709288823	0.001002394318808522	0.009917410411460634	0.001795594719483983	0.01559880884871582	0.09034222936669629	0.07962719904189255	0.1164990187102108	0.108052033981206	0.1216228644925802	0.1547642233562817	0.04604962128750038	0.05525347620516394	0.04466403877438523	0.05053963378284201	0.06366753535745144	0.08322844698512527	0.04612174063187874	0.08300008318753818	0.2164171850462296	0.2076361367338963	0.00132240050684289	0.01957952510699854	0.05272914219302941	0.01717702214719643	0.04511184473492579	0.05796973185592793	0.001271947173072368	0.008574335893651263	0.001399507249021457	0.01937494566961111	0.00467962845856832	0.1478726491042807	0.08495637796789311	0.09852865172541347	0.007970867655332772	0.001359737467161018	0.01516687529021315	0.01189862434651268	0.003083264957545519	0.006600649437903034	0.1603870060907066	0.1784648419425116	0.1421316316880468	0.1119521172840101	0.002442606968037548	0.03819163884270177	0.0437573628299877	0.07855399116866876	0.001001717587829475	0.02906911579077125	0.001000616966102154	0.02320677781580782	0.001001220689819643	0.01900748130579066	0.001893476918706948	-0.004785850737724064	-0.01404306122615554	0.006524941503739223	-0.03450935284135891	-0.05240447386569607	-0.01671272919135863	-0.01088380530905597	0.001001929825136231	0.001001266127722291	0.001001246516206726	0.001002630387911793	0.001007243570086319	0.1602315944608498	0.2141081219717554	0.0189613607500428	0.006789802748065869	0.01466101751301927	0.01419651020575544	0.001793112906766405	0.001001878619152211	0.001000997032992986	0.0136788029993461	0.1603237027910266	0.4610316995784449	0.001005091738568999	0.001137038817992037	0.001003741376502431	0.001006632246130881	0.001034774211295844	0.00100532524793953	0.001002547178085854	0.1155134247147453	0.001005203643076423	0.001028372395145786	0.001004197551410834	0.001003484128022798	0.002184205887474812	0.1538863994713432	0.001007433453008557	0.001004415514911701	0.001014768532639005	0.001000648612489506	0.3173280565195971	0.2151063848340498	0.05752935921882427	0.001001456029736837	0.1372114080435693	0.1305298637998268	0.1147784040871678	0.1095004187408673	0.1367755930055199	0.002403728405799075	0.00665295415805966	0.1436440265621955	0.1669330527309325	0.07355722091122757	0.0125293800604187	0.002065693885585798	0.09355506289215916	0.003945701932279667	0.002582117557420413	0.001965700585706479	0.001887047134029234	0.001000756926707681	0.00100253321416481	0.001533008706393168	0.1010525114768515	0.08777418228016268	0.1014408313740636	0.06496799184206477	0.05014089366671549	0.0561769626891737	0.03500458683763666	0.2554417833160599	0.001211640099949525	0.05056486905930875	0.04018127224237483	0.001949764054375535	0.001906329657951732	0.001011541193856744	0.08511380762962172	0.012990359185773	0.01651376559018768	0.001000475047069486	0.1215305321585428	0.1340916788087811	0.002222895057978647	0.0715652443320511	0.001001790188934463	0.001000648141298145	0.001001249519268867	0.00574155238769009	-0.006977620840948733	-0.01417055806882452	0.008353415363487547	-0.03191243508017291	-0.05160457952336459	-0.01749539306502932	-0.009640714201836473	-7.982900797651769	-3.549687543037772	0.05299749024888278	0.04243359605508627	-0.02446545858039685	-0.0205624668859948	0.03148368732066417	-1.493310175034859	-1.200505267482088	-0.4796130118818191	0.02661572404194645	-0.1139623332332766	-0.05490315606100177	0.02427001672497976	0.3340070949449379	0.3814426650182184	-0.6332562435439875	-0.8557016526410939	1.035618674976041	0.006152803981597816	0.04065267237412774	-0.01891683948436421	-0.01228855447076645	0.01398302421088951	-0.04734552941985609	0.005127108101168179	-1.274631980945916	-0.399026297816728	0.02109231897978276	0.02011859026088314	-0.07281901171214629	0.03188876655589281	0.4464006544237974	0.04679959977232385	-0.03464357658948247	-0.0192373744553023	0.03304516656905328	3.017627604622546	-1.544822375137864	0.2474151922538494	-0.08483697609091462	-0.5909744382628401	-0.5577953038630716	-0.3987393771792884	-0.7300754995908463	-1.229830435744293	0.03108694288226588	0.06452613537019745	0.7018751549400126	-0.5959046135235593	-0.1792380013877957	-0.5423517781707224	0.03774178700064563	-0.5429789930420493	0.06613882771681638	-0.03339709710492691	-0.0869513180810375	-0.04858297199375968	0.03809895813876766	0.06272522157765253	-0.01174388864514279	0.4789080874642093	-1.319679528099524	-1.254594102640287	1.064848340260015	0.1790452139638265	-0.6522503010359483	-0.9113762506864577	-2.523422225427221	0.2389947287327223	-0.1395541358570803	-0.3254702285637109	0.08305422188032033	0.02883081512330628	0.1887122913655941	0.04262475763287754	0.07663487324665549	0.09683018235982861	-0.08835093845280877	-1.431965933397178	0.09340363528198325	0.1828701280271348	1.928266310848692	0.1574265576169168	0.1147992620835348	0.08769477705071298	3.103589155067609e-14	9.672693880839415e-15
0.16	0.002702665735371226	-0.06472059927427663	0.07023412906956364	0.4288178836819947	0.9248301819061235	0.005496837765495708	0.02231550188501592	-0.1085199600239916	-0.01216704748591568	0.2721562645267606	0.08553078618185943	-0.1347771069650703	0.006401952671008368	0.08806472765355891	-0.09801214200024615	1.028542552533017	0.2707381141283033	-1.028542552533019	-0.2707381141283073	-0.3201279895021433	-0.06651355243544246	0.0205650376210158	-0.05172567032996032	-0.1198614161827865	-0.05022424037006512	-0.2165784071348769	0.04254003344156793	0.5380274969135779	0.7643434048682229	0.1562116146474316	-0.001632538139043329	0.4320855687071312	0.0963049424794175	0.03655998210715552	-0.02102451679879294	0.3325667703913716	1.404689751252322	0.2269048137155834	0.02280559897250607	3.553513844926751	0.3977812352844352	1.467730155700882	-2.110557844222793	0.1616992904098746	-0.3509944858485317	0.01662946688476389	0.06076819786820823	-0.5082137516753729	3.668147276813609	-0.742457324990911	-3.668147276813609	0.7424573249909111	1.164086486034719	-0.2737838472065171	-0.1175148929048874	-1.424956176999647	0.4431620339463529	0.01261361093333539	2.762400900285338	1.084586091884015	0.7441659194838887	-1.805560921425069	-1.022175861861072	0.03836380452601457	-4.552375484601297	-0.2599349313061858	0.001049521285584038	0.01107299495616771	0.001029040346295413	0.01082304791103165	0.001352258231354107	0.003761413119439814	0.001069083290644907	0.003628129355790275	0.001007865638655663	0.03286371912054439	0.1801480510909139	0.1736520075568204	0.2346049338363549	0.2129226662267694	0.0221162207063967	0.02532535264019651	0.006654194285850219	0.02817897884386426	0.01539152684173863	0.04674485822838299	0.01431840838254145	0.04120172939167428	0.001870332770256726	0.05534235334141833	0.001001839106525605	0.08501526255863434	0.001000973402802878	0.0853080933371765	0.01826930420093441	0.02085648733943117	0.1666753682340155	0.1592642624960171	0.4301462937954347	0.4069477632281098	0.001017590785567676	0.01890984056763049	0.001133392356439918	0.01292555526867432	0.001005044449648695	0.008122100018295454	0.00108978361356242	0.003167702070206783	0.001101886158095959	0.008350218551915849	0.001147770248290813	0.01288392301525557	0.001070249529791754	0.03375205555480865	0.1336934741999115	0.1239156633471875	0.001556183046168648	0.04966353048321558	0.001035462770770944	0.01282674872542527	0.001004521720867196	0.01487983298166514	0.001076038144701296	0.002209477993984973	0.002037528294016806	0.01929876585754794	0.1463324690099154	0.1696880558165747	0.001008349349513073	0.03374806972376256	0.001086776351890387	0.005421737425670804	0.001108852354875909	0.00666326240667215	0.001000630952433656	0.01184863641474065	0.2780262988854296	0.302457221224346	0.245995356114803	0.1849415616940963	0.0549964566990547	0.1033649721020394	0.00103681016944569	0.02221326878907485	0.1410335590752292	0.1251480570123107	0.1346717815280232	0.1083291041033699	0.1176824080867968	0.0865826513142581	0.1158559225460467	0.1066136636459651	0.150916325451753	0.1210404105125289	0.002373419446331754	0.006517406322167617	0.005982625114416753	0.001802549421812185	0.1358657469072545	0.08614163767852344	0.1581934648550906	0.1521712227652117	0.07302380945674566	0.07553327128553328	0.01589142151183609	0.02173168721964491	0.001957174783105786	0.02963627540017124	0.0994389789220996	0.1156603355492111	0.005235901913255201	0.02871066841238952	0.0040720782657415	0.04744609655426493	0.003389689722622914	0.01197094146056143	0.0034405321084538	0.009268963543269011	0.00100072308254315	0.007154875324098231	0.001002432646893584	0.01060680484131726	0.001583199877465573	0.01600700954076793	0.09593617665307604	0.0844904911311979	0.1024095554653582	0.09549827847529029	0.1114317354469804	0.1426162355036882	0.05618059415056382	0.06435874594624821	0.04785749132480003	0.05221213798504652	0.05329131946088654	0.07065335579909129	0.03701078653662924	0.07228781923174588	0.2222853309203	0.1741007331213381	0.001238237063668265	0.02205768962896387	0.05102317647998691	0.0156548059294806	0.04231400587008857	0.05487296732421821	0.001862598459833321	0.009643238500505392	0.001799367073505121	0.01977331417426797	0.002924901367377243	0.1493002919197914	0.08446835770370814	0.0984594878521783	0.01152986671012323	0.002192320807196823	0.0158950053238887	0.01280307345540904	0.002084840211856038	0.006616448235266875	0.1406283569757085	0.1630872224623759	0.1368434224846447	0.1092695489277596	0.002004681178385585	0.0402724689186056	0.05971916701659019	0.0962498791055704	0.001001789977312228	0.03054706499404801	0.001000643642021458	0.0242751609203375	0.001001253410689485	0.01982538034239759	0.006038154532428039	-0.00693468371695829	-0.01422402650248993	0.008269428412401738	-0.03197424488317086	-0.05131860682943126	-0.01743145799860804	-0.009868657530076527	0.001001879723737119	0.001001243688788243	0.001001159157031317	0.001002442060835781	0.001008614472451748	0.1527006664873767	0.2058384325291319	0.01165567388431914	0.006623794511566756	0.01344903188023544	0.01107293740732048	0.001642818660711025	0.001002002527874542	0.001001074003312405	0.005074946498121966	0.1453248044302243	0.4638929597672962	0.001006278954904729	0.001272735869669131	0.001002996252521113	0.001001171560277346	0.001000678883361113	0.001008785331216564	0.001003013351280944	0.1078182459342676	0.001003720063923627	0.001051741922122643	0.001003889025632974	0.0010033965395018	0.002704689113431052	0.1556940233086595	0.001006654926470334	0.00100436313625996	0.001006694452749443	0.001000700413378373	0.3437221924855602	0.2025117356963797	0.05620064265956098	0.001001330366083634	0.1294449800194414	0.1220928247234631	0.1081559701659752	0.1080310749131833	0.1299491000902829	0.003801521753790818	0.009817367573029749	0.1495090138394957	0.1663888024325141	0.08550820842950202	0.006169639344024341	0.003129931140065587	0.08854196491278883	0.003813063330955816	0.002193699458555742	0.002639274188457126	0.002488903936488087	0.001000855256939592	0.001002431947148748	0.001223964259320432	0.1058684462785728	0.07740489760345509	0.09243837131709366	0.07197645775520468	0.05308480543057343	0.02777336002575494	0.0189834481166491	0.2149356945309764	0.001100920082865187	0.04759514739385232	0.0378827161581026	0.002898419255630693	0.002466450642759603	0.001015605348522414	0.08278377571261374	0.01729883490874311	0.01687189242042414	0.001000446976097971	0.09962643744945407	0.124336044990262	0.001032636732210136	0.08614047662606131	0.001001924127714849	0.001000689920424266	0.001001316895419881	0.01033113321851743	-0.009062048134197255	-0.01443172599565701	0.009971921845520908	-0.0294700418264826	-0.05008975344619973	-0.01811821927264682	-0.008967481415217308	-7.686271886792682	-3.938233829371317	-0.02019548962572577	0.04176759524426351	-0.0211473535414766	0.002235433753080216	0.03910432709831565	-1.213624876700786	-1.033198522492355	-0.5581459519905051	0.02493142986309868	-0.1213613449581575	-0.1881781002314478	0.01713885800671364	0.3680485026073919	0.4202302692938237	-0.6737866829814104	-1.106980365297439	0.6015924957248422	-0.002125605390451222	0.04674379482179346	0.02849637444738155	-0.01242931600852468	-0.0150496894190724	0.07344411692281923	0.05724826913210772	-1.037849370769312	-0.3943771942650974	0.04281049768865799	0.01958997898581992	0.03985583893265519	0.05751399838609762	0.1952393626133901	0.04530769246012021	0.0009813063873383341	-0.01275105791024338	0.04205462143108607	2.778401212977331	-1.349878989348966	0.09040261819034187	-0.06212065792686126	-0.7276051728807574	-0.6916938667596805	-0.5053079474391511	-0.5163516628583575	-0.9416045699422712	0.05818448580156663	0.08607555366802178	0.7661365686269611	-1.275766096474415	-0.1216514964771885	-0.5681219697775594	0.05838720676527448	-0.4403579464037477	0.03671672576140789	0.08806715307043772	0.1280480810994886	0.0460056221131973	0.02377382633801383	0.0805204628873888	0.1521822777165784	0.4932007646225434	-1.209477817048186	-1.176560786758493	0.7860462659726786	0.1519485380994897	-1.924683312419728	-1.224221787252384	-3.622600942487489	0.2570674928301093	-0.1578678958363364	-0.3021840911065296	0.1359547012459248	0.05375102178568136	0.0992946336079293	-0.05032234726435631	0.08827161817241354	0.0851771172521275	0.1476817814630347	-1.646153902887468	-0.8033256967919136	0.2109366488573875	1.625571824252512	0.1384652317595234	0.09908117289274762	0.07641080214414095	-1.392296812817329e-14	1.458972552699327e-14
0.17	0.002737802745456732	-0.06459691501667544	0.07358391066380128	0.4427539713889376	0.9270594952786	0.005705154070254427	0.05788381894354148	-0.1040390097662706	0.001250492228842219	0.2509198844840397	0.08684242304043369	-0.1382949702690653	0.006670963607391003	0.08818999489801478	-0.1029860460383498	1.061669705317575	0.2621340573710526	-1.061669705317567	-0.2621340573710679	-0.3082761434846024	-0.06923949449273542	0.01943864103164705	-0.06613459535172043	-0.1154484726094892	-0.05008195347306132	-0.1863108978803144	0.05268186666383706	0.5459071893203212	0.7466784210650291	0.1432577870066635	-0.001091429232321024	0.3882607907404496	0.09410227462674742	-0.02811543293029994	0.04742395998884009	0.3289913366657151	1.382840614712825	0.2185437293319599	0.01954672164020496	3.55577938463412	0.4955907012584125	1.209418451113166	-2.13516258349228	0.1009200637500715	-0.3432082094438095	0.03473669379054144	-0.03671791801312409	-0.4785188446661821	2.954718167296097	-0.9720099280480049	-2.954718167296063	0.9720099280480068	1.207720236624949	-0.2713326734721651	-0.1077857847701174	-1.45530728453021	0.4387292559773757	0.01643600829426172	3.232187619003259	0.9495100594450612	0.8293258069955457	-1.726977723790112	-1.48177200792036	0.06900727909983997	-4.197830318554667	-0.1893718406525629	0.001026353151343446	0.01140502058253052	0.001015468159629024	0.01129253038131461	0.001180286724808515	0.003656800167363287	0.001036544173434196	0.003554092009375578	0.001008260271026333	0.03333423699443376	0.1689067332284868	0.1628127613078775	0.2230510678414593	0.2034342064172684	0.0160932608095499	0.02026620900557726	0.00860127366657803	0.03026820821210589	0.01417598706096649	0.04564056826717489	0.01197640902670783	0.03916585469358088	0.001741421636289292	0.05551924864110817	0.001001951670595446	0.08870413461539808	0.001001042935190019	0.0895158441667137	0.01178068994102143	0.01575215103738869	0.1542776881643078	0.1471810339225065	0.4396201231859447	0.4108743369370614	0.001012468356532414	0.01899463970795426	0.004882367344263401	0.01697044971354425	0.001290425615086982	0.008410041671943733	0.001048449166480587	0.003123460573660973	0.001052788887657907	0.008429163017707839	0.001084826346473846	0.01296661715139416	0.001038059088424942	0.03405137985594153	0.1221707392135635	0.1147659195611842	0.001285604827276289	0.04580354569436357	0.001054687523063143	0.01319935086343514	0.001004342890897986	0.01509300887603735	0.001040574763569441	0.001973112171252403	0.002494974255166146	0.01977918133106392	0.1501053903675351	0.1707723236936241	0.001007408723741395	0.03423371606116826	0.001047179260507874	0.005280990082393231	0.001062389520183796	0.00655420202576508	0.001000673361974074	0.01217255344451642	0.3042848223021783	0.3288412372996489	0.2286473931341051	0.1726212967330921	0.05451024184910542	0.103666571473116	0.001019425448653689	0.02150410247524844	0.1344723160930383	0.1175847689111299	0.1276161155718863	0.1011648869154069	0.1120513888180538	0.08132365737662485	0.1124928944303418	0.1021293619174017	0.1415068581932251	0.1123716783628907	0.004150836849777585	0.007736216872226086	0.008348382646151023	0.002681337738307063	0.1416195632482236	0.09392351142930021	0.1634050940809237	0.1403371431302121	0.08126364199383314	0.07541859532960618	0.01056634343868987	0.01693920219879383	0.002961170344110385	0.03040390238050118	0.09338258575413191	0.1112746937636028	0.004539543171806968	0.02894248627059407	0.003105893511778376	0.04802160605560214	0.002934648443392188	0.01266448600232572	0.002864512756541309	0.00980309387055881	0.001000829768817744	0.007493085570066942	0.001002437630851926	0.01132971678056965	0.001415445098028972	0.01650010004752853	0.100453349375872	0.08925491780418118	0.08988306480748831	0.08419225163352197	0.1004772062359664	0.1299717767026827	0.06495365235382182	0.07150281634081354	0.05054754534349074	0.05348845022248688	0.04354848221488462	0.05642987536038094	0.02748644066344527	0.06166649071144837	0.2200416484998128	0.1507280599034683	0.001157752400189918	0.02472314178854044	0.04870748854549036	0.01422626417213455	0.03954967254876467	0.0518665060071751	0.005827827713168003	0.01422786403597381	0.002282167895961558	0.02025874858960232	0.0019914352583325	0.1494770955826999	0.08275536307020308	0.09742191417115026	0.01586738886948449	0.003265665428217572	0.01954326065787687	0.01569147240621315	0.001554316846769335	0.007086012700909618	0.1196896559242408	0.1459089180055699	0.13361345247741	0.100432891569892	0.001524950730204844	0.04280813201820857	0.07077640073159193	0.1081925016970438	0.001001937025236932	0.03177741281587384	0.001000694504296182	0.02514861170357055	0.001001341301256043	0.0204906291608275	0.01058079314215073	-0.008921715235662793	-0.01449781472302377	0.01022860886617354	-0.02895171838094404	-0.04938599922870123	-0.01788575241863109	-0.008893756866547529	0.001002543533155124	0.001001426715842446	0.001001113828656041	0.001002871801968896	0.001008718750772391	0.1486818640009752	0.199445460479245	0.007497557918329065	0.01411341913583831	0.01233646832094688	0.008037709611144684	0.001576444964224846	0.00100212489399906	0.001001150231368006	0.004324212286824758	0.1251608854253558	0.4575218653096123	0.001007863546616989	0.0151999877899997	0.002082210661019032	0.001009018500425613	0.001002526311083936	0.001028182849349879	0.00100585472984968	0.1025673596472725	0.001003420279144753	0.00109411987910612	0.001004383327295653	0.001003884450769565	0.003200523646542817	0.1561653804438201	0.001006239345412974	0.001007313146785013	0.001020219756787377	0.001000731949494495	0.3647639026430368	0.1926747588750715	0.05193655668817715	0.001001332994851903	0.1202040211865919	0.1126545352210948	0.1002290281914127	0.1073020859316631	0.1243513173778208	0.00789193683887719	0.01175342343157391	0.1510916492888108	0.1763147030559772	0.09782242753668612	0.003585526181541242	0.004758091165583191	0.08193342938013268	0.003797001352950699	0.002003262928988586	0.002303287746727846	0.002066764567966677	0.001001013164647119	0.001002452014404088	0.001254556294816414	0.1074595621965619	0.06832518753869821	0.07847631812444326	0.07944551394541934	0.0544602943572951	0.03493798613306467	0.01427256175608687	0.2171134691804427	0.00105109839732384	0.04440625664317167	0.03487412366301599	0.01601510516724855	0.003057421096431509	0.001013468939403242	0.07845128448822165	0.0233869257311878	0.02927068919583707	0.00100043507556904	0.07851905766097222	0.1325587393469618	0.001017092429011386	0.08368352491091954	0.001002230439259211	0.001000796096702996	0.001001530801896709	0.0153231596907811	-0.01079648043553982	-0.0148244739254511	0.012393138936468	-0.02551453312228527	-0.0468903882539726	-0.0181540733554417	-0.007859876564082298	-7.334125433977854	-4.355753931617282	0.06109676433116916	0.05066998462666781	-0.003558416039762671	-0.0119063206225712	0.05334080924781107	-0.9611233168493448	-0.8714900527111293	-0.462237632180508	0.371074574070556	-0.1033404278638532	-0.2191841049344971	0.01752556180180475	0.3737872327684253	0.425935453109141	-0.3763020117583056	-1.314466794027174	0.173656921202578	0.01479756040945544	0.7079474026227006	0.0393338490711355	0.001513418738819199	0.02027243722665093	-0.02528100839419983	0.01526466807024531	-0.8086023620902355	-0.3762656555237663	0.0359040994470691	0.02241983317621832	-0.05329602105737948	0.04397411057163164	0.03104934241289284	0.05056065798201205	-0.02127350395343357	-0.00914857594819566	0.02681169825294826	2.494350452559349	-1.128842729636731	-0.0285683324088159	-0.07278579065572112	-0.7841948975300596	-0.7395960594994763	-0.5470599811573194	-0.3863131162299204	-0.7958874405484031	0.1747070976168362	0.09058739939875547	0.7873943525831572	-1.032985278496235	0.1016493682326592	-0.4049718214068581	0.09204123815783724	-0.4368376582118937	0.01517507977950279	0.04531172746978488	0.03573232126101405	0.05516345969555395	0.03887917845849903	0.06901162801610995	0.001130473064379957	0.4575290933503196	-1.05768188527191	-1.352276328437421	0.6415170618421296	0.1030696453612012	-0.934356290086049	-0.8999816542191786	-1.25157532983563	0.2749874232124812	-0.1291554688903843	-0.3016405038715397	0.7344245048299984	0.04722039439431493	-0.05697077135018197	-0.1540320553925337	0.1256803986495828	0.4714605223471688	-0.00439097743644544	-1.774644716723568	-0.8806026810718156	0.2853929724786584	0.7902797936394569	0.108226899750854	0.07609594137543391	0.05736465455602975	-9.458933483069854e-14	-3.228484682364816e-14
0.18	0.002168700019875772	-0.06373886824125956	0.07664599156702617	0.4564809524678696	0.9291927738649596	0.005901553391860572	0.0933436859348447	-0.09866450829870929	0.01189413481358349	0.2294841244735706	0.08755502710582248	-0.1414538718438109	0.00704796601125188	0.08731030591313521	-0.107421554668058	1.087585613622942	0.2514247975355829	-1.087585613622944	-0.2514247975355862	-0.2959448343866232	-0.07193876808926	0.01840889472958718	-0.08080138516410224	-0.1111007795578606	-0.04988367540760054	-0.1531129213872624	0.06164482476796565	0.5545650779560964	0.7298130127009181	0.1283125276564747	-0.0002694065114154194	0.3484239581396423	0.09234204163787277	-0.08428796502495847	0.1258479867651741	0.2750266321905978	1.362868425650155	0.2076978565611352	0.02042220234199396	3.531823831487972	0.5764914772636194	0.9129507296987522	-2.150433837759476	0.04189273178607612	-0.2792021399985892	0.03822776002547285	-0.1402230479424803	-0.4005346700009977	2.225898380976214	-1.163497940634865	-2.225898380976214	1.163497940634865	1.259979102122244	-0.2684501550529579	-0.09818483544317727	-1.476529135124143	0.4301119296124776	0.02381184462460129	3.348494347983671	0.8488110682520689	0.8998051652901518	-1.645645833608706	-1.420462203746064	0.09454656736484231	-3.754786411426478	-0.1714479585466422	0.001015105630082091	0.01178485323318267	0.001008776602732405	0.01180726932063576	0.001094245301263347	0.003614581215260328	0.001020495076118665	0.003492734591610024	0.001008509653339979	0.03389736653747759	0.1603362091470578	0.1542915623446204	0.2132638474809774	0.1953529329064868	0.01091517517705411	0.01590950285189024	0.01325847770364539	0.03516367293147277	0.01300799480354513	0.04460117405950081	0.009283301024619661	0.03681430198205851	0.001643722007529325	0.05567857177475427	0.001002069138235156	0.09257223369456852	0.001001115817135168	0.09391911352931658	0.008039138080820411	0.01274601841807848	0.1385866068290991	0.132878897723044	0.4440920291479604	0.4102195951549031	0.001010701031253908	0.01912003431503029	0.01360600138672778	0.02599874949061212	0.001972208661560201	0.009113614855411829	0.001031713016871222	0.003156618486503017	0.001029170591634177	0.00854434439181014	0.001063061122169294	0.01301078847238822	0.001023390590511294	0.03431031045592194	0.1130682426083241	0.1074135565921967	0.001150043976154489	0.04216529953239785	0.001085492395897826	0.01362871410430523	0.001004500799152199	0.01531572231063	0.001023092822117246	0.001820217219083797	0.002971151582230981	0.02028634844485933	0.1525542799241391	0.1704977452571616	0.001006730754767639	0.03473406454255629	0.0010288621788078	0.005153412767768779	0.001045929036992872	0.006478539733557955	0.001000710332024971	0.0124665286543928	0.3282551336678299	0.3522631992850642	0.2137622643275574	0.162071332565661	0.05230259453951026	0.1028238936851732	0.001010738045967987	0.02089608925969225	0.12676416481134	0.1094813100582129	0.1195150785481561	0.0935682531400478	0.1054136359643474	0.07563006886971851	0.1102135317829848	0.09877131265385582	0.1335227720155004	0.1050477500903017	0.007068087075176824	0.009794137742552278	0.01049216822001447	0.003632403205128101	0.1456656643600503	0.1018326481512715	0.1704150051455551	0.1326728082358194	0.09116026463675032	0.07762491990899706	0.006541027136504097	0.01334031505226274	0.004273756019887531	0.03141516114131584	0.08703438517874781	0.1069222374350926	0.004180422200652388	0.0291247346859779	0.00252470701387559	0.04871787070900054	0.002538572236779085	0.01318701776587901	0.002364603172435641	0.01025909306424407	0.001000962079050781	0.00783267800573899	0.001002450160030696	0.01208603146230511	0.001346789839913409	0.01712351198939696	0.1037059163752598	0.0935979634657319	0.07862162921683419	0.07422555409044966	0.08805873404963538	0.115571801834989	0.07302723134759226	0.07716407216113702	0.05262555557741036	0.05426864561209589	0.04149720755262214	0.05167935970212518	0.02011188634510396	0.05428943139912746	0.2194157236779757	0.1450763939496694	0.001092591100818536	0.0275367277754959	0.045980810502529	0.013045396286511	0.03665786266263679	0.04878951061544886	0.01425346365405694	0.02340081057716808	0.002818457438949495	0.02079541279579667	0.001521599769755849	0.1483001390865787	0.07989598891090204	0.09544205341531833	0.02101627507280923	0.004691590632484261	0.02735635074928802	0.02181144089132442	0.001288453914677153	0.007516186904450994	0.09807241358045736	0.127891573562914	0.1350024295429011	0.09332555718052148	0.001276830596062922	0.04576426839656911	0.07569096678981162	0.112602016970323	0.001002163745746733	0.03272405433211632	0.001000773037650169	0.02580681890006817	0.001001492231881336	0.02098718729359906	0.01542302366023491	-0.01074034727612606	-0.01485090941639783	0.01249581374472931	-0.02530720374406932	-0.04660888656697327	-0.01806108661383546	-0.00783038674461419	0.001003207342597567	0.001001609742920187	0.001001068500284376	0.001003301543114783	0.001008823029099459	0.1446630615145736	0.193052488429358	0.003339441952342014	0.02160304376010378	0.01122390476165816	0.005002481814968914	0.001510071267740775	0.001002247260124038	0.001001226459423733	0.003573478075527157	0.1049969664204849	0.4511507708519277	0.001009448138344316	0.02912723971033094	0.003161425069513927	0.001016865440613248	0.001004373738813012	0.001047580367488838	0.001008696108440921	0.09731647336027771	0.001003120494369544	0.001136497836093261	0.001004877628962225	0.001004372362038156	0.003696358179623317	0.1566367375789814	0.001005823764356419	0.001010263157324037	0.001033745060839715	0.001000763485611654	0.3858056128005141	0.1828377820537634	0.04767247071679424	0.001001335623642151	0.110963062353742	0.103216245718726	0.09230208621684971	0.1065730969501449	0.1187535346653601	0.01198235192396382	0.01368947929011702	0.1526742847381264	0.1862406036794398	0.1101366466438704	0.00100141301908113	0.006386251191103055	0.07532489384747655	0.003780939374946073	0.00181282639942212	0.001967301304999361	0.001644625199452151	0.001001171072351842	0.001002472081655165	0.001285148330313862	0.1090506781145515	0.05924547747394322	0.06451426493179381	0.08691457013563428	0.05583578328401742	0.04210261224037935	0.009561675395523841	0.2192912438299076	0.001001276711814205	0.041217365892491	0.03186553116793231	0.02913179107885959	0.003648391550101248	0.00101133253028454	0.07411879326382911	0.02947501655363217	0.0416694859712503	0.001000423175042457	0.05741167787249096	0.1407814337036623	0.001001548125846723	0.08122657319577287	0.001002536750803958	0.001000902272971826	0.001001744708368075	0.02031518616304477	-0.01253091273688242	-0.01521722185524522	0.01481435602741516	-0.02155902441808796	-0.04369102306174558	-0.01818992743823667	-0.006752271712947321	-6.955782703262529	-4.687085104160325	-0.01063408458862483	0.05081888913330752	-0.008668553554114083	0.004771419485622758	0.05762666099396355	-0.7500154195640718	-0.7517612627491578	-0.4176584557769563	0.5861785001417954	-0.108382194250862	-0.2513137029137461	0.01362442478766078	0.4038939070996019	0.4593339759117771	-0.2541459463909573	-1.550761890484548	-0.314670602497687	0.005993487979862818	1.043424861269544	0.1116226804003917	0.003050565952893536	-0.007802307521140103	0.06573955380106253	0.04916952893301647	-0.6783732073679073	-0.3500294688853035	0.05416271818744477	0.02149748699900685	0.05655001282803528	0.06286433551859376	-0.07652990008905959	0.0482481212492628	0.003615312059758893	-0.006071440230404206	0.0360662574529671	2.185990394999684	-0.9958188306360306	-0.1384528136141861	-0.04189003826400797	-0.8356393232290156	-0.7781771842393008	-0.5922268612933896	-0.2911011698545673	-0.6726437945309071	0.2260065498444016	0.1005309837303841	0.791589162864706	-0.4418171483520603	0.3425486105877261	-0.3294023948147751	0.1071135629546686	-0.4337208549841569	0.02680283719582336	0.112218183473121	0.09384552545070697	0.03037939539744807	0.02405026432104425	0.08720101134364042	0.1782465646185924	0.4089245623365106	-0.9416119573164357	-1.527664000102989	0.4894833511244313	0.05272516857264384	-0.03009035632382457	-0.575367945650341	-0.0783994896676129	0.2866942582738682	-0.1083331214929699	-0.3162909060364501	1.053618902430553	0.0639969870963354	-0.1714573981725779	-0.2387797622241058	0.1587877348138386	0.7314910241357244	0.1398037290377183	-1.813961900058208	-0.4574611030898862	0.2950313046176621	0.1189503606126947	0.08172397065982491	0.0560324555248151	0.04267266499288244	-1.925684322113699e-13	-1.042704999000086e-13
0.19	0.001113452448442297	-0.06207996035958798	0.07893688533444877	0.4700165355033792	0.9312066715779258	0.006122905336780406	0.1283895268996249	-0.09257999990140307	0.01936819989910888	0.2079165443569585	0.08770721949289062	-0.1436953498930916	0.00735187165752873	0.08541437368129939	-0.1108511969091286	1.106203672577474	0.2390306875576828	-1.106203672577455	-0.239030687557688	-0.2830610518371992	-0.0746256435971598	0.01746971562244354	-0.09560783894225724	-0.1068416778296927	-0.04959090264117275	-0.1197812554789888	0.06955478813379322	0.5639193137153837	0.7137380622212192	0.1152166446885364	0.0006320221326006451	0.3124690482450624	0.09107237294979759	-0.1269545717969532	0.2049010414181647	0.1779561657981284	1.344471750053144	0.1944554500367735	0.02408810278300942	3.475261317838127	0.6373882090594667	0.5805923592626373	-2.158891735501255	-0.01022583970306794	-0.1599262163469996	0.02275294172299182	-0.2366172617331273	-0.2804868512205851	1.500938292208199	-1.307869597147553	-1.500938292208201	1.307869597147554	1.316713957029826	-0.2699554719455556	-0.08997249014897241	-1.481355912604325	0.4224884314937689	0.03570856145657798	3.304965259074616	0.7386021570154548	0.971161680803034	-1.574172007863571	-1.183181385759111	0.08049119782912728	-3.427156681382305	-0.09060055234883155	0.001009325462797575	0.01218903785223245	0.001005350562220507	0.01235898719566784	0.001048579887306691	0.003602767948978097	0.001012127589631081	0.003450082209386094	0.0010082892834925	0.03453071518924661	0.1538816265640723	0.1477206736689776	0.2050657092924556	0.1884812474368491	0.00702410308125363	0.0126255508246235	0.01827131321209087	0.0405784103354971	0.01189235383935914	0.0436177416822015	0.007073482410289588	0.03472849712417389	0.001602780520572087	0.05584800202899311	0.001002202369838602	0.09659542418570101	0.001001197058260992	0.09849316981943457	0.005537426195386053	0.0106850658778137	0.1190698335093152	0.1160277343784821	0.4446360140835786	0.4060003945431012	0.001009601373973849	0.01927299999363128	0.0246691209161999	0.03738053231442873	0.002810578575437196	0.0100547746831314	0.001024304172674585	0.003257584046662642	0.001017021473059642	0.0086751265108167	0.001054672675396759	0.01311340710373998	0.001016180841133097	0.03458216145968952	0.105909122582242	0.1014902949114493	0.001077969807429088	0.03885290161044444	0.001130801465018967	0.01411755425104444	0.00101525797904972	0.01555297723990076	0.001014107435314568	0.001770840087335916	0.003747922972745882	0.02109510474135726	0.1548560407030576	0.1696813653247435	0.001033452383131741	0.03527099656505156	0.001019422378710812	0.005057828371746292	0.001040014220225577	0.006415957027650576	0.001000744830958397	0.01273459401205793	0.350305940007391	0.3727309308274571	0.2009619778064683	0.1530107958041842	0.0492710300146415	0.1012181737528721	0.001006168182375511	0.02044211066812235	0.1183798599981899	0.1011405441411664	0.1108510424523147	0.08583694321655258	0.09824389222809832	0.06975099263196485	0.1088421604333769	0.09644584517361246	0.1270083016192642	0.09906132097828887	0.01168966062526277	0.01308811632682155	0.0144254528515368	0.005236574645715496	0.1480687364349132	0.1095391143986653	0.177732363387734	0.1306498570373531	0.1011367578356679	0.08174080162033968	0.003849568135133651	0.01093642551682727	0.005753326834678081	0.03253646819555551	0.08058485479618172	0.1023785715436264	0.003964014285767054	0.02930150616533032	0.002122844279942904	0.04951448042082715	0.002169345607040279	0.01383843617210448	0.001927993801747084	0.01071773495717227	0.00100110492954583	0.008166063735027507	0.001002417721181001	0.0128773690029919	0.001428548640073469	0.01798255803890488	0.1057733118497289	0.09743640573207753	0.06868071062630152	0.0655374574766571	0.07453605555489341	0.09999764155350396	0.07958426119191817	0.0806557915370146	0.05428474216637175	0.05475144645964615	0.04008237284848877	0.05122987977113441	0.01503589259670583	0.0497156928523412	0.2151026147233759	0.1447506684185211	0.001048501493157015	0.03040630719367958	0.04337784254424327	0.01219804803923328	0.03378763504143407	0.04576889686234659	0.0221375636799478	0.03178242633077542	0.003531963091189479	0.02150114416914358	0.001271529431263368	0.1458478922131757	0.07616461449709849	0.09269428775384812	0.02703598447611756	0.006601417146758841	0.03557890886923837	0.02877810252016578	0.001147373336070899	0.00814867679941402	0.07693845291843271	0.1100142695993299	0.1370744660780191	0.08983271053990276	0.001144015190417656	0.04871340887090746	0.07516879977778025	0.1106921210459394	0.001002409910318932	0.0333692981594318	0.001000806751812423	0.02624213942336608	0.001001539531496712	0.02130932998633544	0.0195340639955874	-0.01235848833010633	-0.01494483861519704	0.01456892520193798	-0.02131074239432029	-0.04317950364496263	-0.0177625777863198	-0.007224919395120223	0.001003396780201668	0.001001933473371948	0.001001023576816977	0.001003518909633413	0.001007414312197356	0.1428418122558834	0.188977481347366	0.002439213944785434	0.025601805509387	0.01022348512483988	0.004465764292256307	0.001602388017867312	0.001002420347235203	0.001001328259101551	0.002287933677304784	0.07685227578238024	0.4410638662260248	0.001007618325350362	0.04358829142124915	0.004132785823935236	0.00101636285077304	0.001004380136139135	0.001044554290467327	0.001008661439533753	0.09426601100395299	0.001002771021734767	0.00121306366100599	0.001044707569741415	0.001005080543069883	0.005297493794795066	0.1600581685560069	0.001108168874703925	0.001009034855309092	0.001033953355587305	0.001000795325348246	0.4034327269522587	0.1753752110376516	0.0437429119506493	0.001001477229934565	0.1017767065907795	0.09406107715579046	0.0846247043621521	0.1071565582902959	0.1159724074990466	0.0206083964435587	0.02294053504100533	0.1509935664018243	0.1926004103651185	0.1190417553324968	0.001003652205299142	0.008103030659258279	0.06900374834033443	0.003698428555327871	0.001609262928930729	0.001627353281239617	0.001325337030255834	0.001001323405282359	0.001002309407784271	0.001707190501732633	0.1083713428258438	0.05261508480439879	0.04959029918119244	0.08929150330183501	0.05675816759467008	0.03522979843840107	0.009310383857080357	0.1971618445018107	0.00100373116480525	0.03941342145085151	0.02920882830264972	0.03228653404837702	0.004815606271626526	0.001010506080057415	0.06874733780042247	0.03752634668673519	0.04796055226460007	0.001000435560270103	0.04037249752500206	0.1396988470687539	0.001009183808737168	0.06864422514117802	0.001002775514246469	0.001000790703088663	0.001001456805088891	0.02302020659697526	-0.01383868985866579	-0.01482086122195776	0.0164456919987655	-0.01711565542555583	-0.03934090518952579	-0.01712218923727074	-0.006997570191364134	-6.572689375139209	-4.902018337934828	0.06655281222378508	0.05797577847903611	0.003079587169486492	-0.008695042860920455	0.06747725898929149	-0.5720568903205678	-0.6274358648183284	-0.2529324922894267	0.5049373557309054	-0.09159230447673418	-0.1670745641496865	0.0195499780377536	0.404586610465137	0.4595518426141076	-0.1702397257273706	-1.822252015191206	-0.5229809269796505	0.02056641849607208	1.219553550203787	0.0887348752538889	0.01537932864674434	0.02385290464451785	-0.01980724807629433	0.01404115459906139	-0.5205208988474661	-0.3103942793158296	0.04727690459297992	0.02519467129185363	-0.03341161132710146	0.1001862102796996	-0.07882155190464316	0.05739850146901498	-0.01620192688683011	-0.006139149506909363	0.02160090590463758	1.909409076243245	-0.8273095815260181	-0.1776990536157651	-0.04240380433044381	-0.8309436073055034	-0.7665928309282437	-0.5834815096542556	-0.1821500112989942	-0.5307235937431563	0.4163726735453367	0.2191699608342676	0.7420024349553169	0.007845278723493932	0.4649711676490708	-0.1666384616430162	0.1170913120247667	-0.469806624558902	0.01125552954184289	0.06102004174304226	0.05176944245714719	0.05744751707224736	0.03794700463267661	0.07602612188187663	0.04568532881247683	0.3552086781860195	-0.8017113924820511	-1.581770309003403	0.2183735438740381	0.04082430666836113	-0.09036862739182933	-0.3401138667053997	-0.03839366582340697	0.2868952524221762	-0.06350087547120199	-0.2915458464025578	0.6583686607028191	0.07937716772073262	-0.3114759742622447	-0.3111654688340231	0.2247274576649119	0.6693995092583441	0.02408766214497393	-1.7521809050463	-0.2660902537171271	0.2902887490318392	-0.4844997419138932	0.04821068843963176	0.03166933140054224	0.02257474787117827	-1.821284502116665e-13	-9.115922751218718e-14
0.2	-0.0003742518668558125	-0.05966149837608194	0.08010119577300913	0.483374858841047	0.9330693581461801	0.006388113770682874	0.1628072514190646	-0.08597718398018735	0.02348058343587638	0.186390098764808	0.08737507860513427	-0.1444690511004914	0.007507016292024025	0.08262488341286614	-0.1129331531526832	1.117668877112702	0.2254164947486002	-1.117668877112701	-0.2254164947485973	-0.2696118242606902	-0.0773584880365131	0.01660301484333904	-0.1103603892581178	-0.1026354106184369	-0.04915018712251203	-0.08727108769768283	0.07652527895032508	0.5739907054568647	0.6982330176330241	0.1049595600229756	0.001235458173000934	0.2800616022341407	0.09036773512528508	-0.1707793137974357	0.2777588071353127	0.0497099664191284	1.327416486081805	0.1774556276717366	0.02919350013852376	3.406200542426981	0.6801529820495391	0.2406144199394132	-2.142206932855746	-0.05497392316756123	0.01435322837945118	0.008475557313689399	-0.3189346552051825	-0.1309974705010475	0.7953274971167906	-1.407514506871466	-0.7953274971167907	1.407514506871466	1.373068107539092	-0.2776439413437382	-0.08368916983541373	-1.465748442665405	0.4195450262299521	0.05340039507107328	3.184194722588877	0.6609165583903596	1.043236361728812	-1.531664655308128	-0.852702543268129	0.03494804664767828	-3.045293634694861	-0.05844178583342188	0.001006531518710304	0.01261754555552649	0.001003800329176203	0.01293580674296161	0.001025730933859223	0.00361164669605592	0.001008054513944386	0.003410970795554968	0.00100747444397822	0.03521559551035121	0.1492117694812552	0.142692533043103	0.1983399775156859	0.1827070149373276	0.004587964009798276	0.01057484215403702	0.0227498436631974	0.04542578754802603	0.01083089647504416	0.04270356750461518	0.005683146730151592	0.03344826478934416	0.001628419202287214	0.05605533837489068	0.001002355539429035	0.1007408142907427	0.001001288583934473	0.1031916415916964	0.003628317110443824	0.009097320622709768	0.09537912975231651	0.09637823268403437	0.4418568830041376	0.3998837484729857	0.001008136453185588	0.01945069809995917	0.03711811895481688	0.05012225742893921	0.003713808179509201	0.01113082416270674	0.001020349966891627	0.003428940710393808	0.001010952798651336	0.008819285953379294	0.001048966381715582	0.01312281509894727	0.001012560269872842	0.03476794320327787	0.100413549432958	0.09671830321391967	0.001041762669123536	0.03599853066987528	0.001191737709450284	0.01464768406409046	0.001040557869755119	0.01580443918469609	0.00100997105127447	0.001812261547268108	0.004933123532128573	0.0223160584713942	0.1575918537814004	0.1690798049088648	0.00109799822918947	0.03584723893622535	0.001014090127163545	0.004959979516650842	0.001037162227048735	0.00636187577143697	0.00100077799961799	0.01297962860898962	0.3705854598870091	0.3904884440652203	0.1899993424470029	0.145304719737804	0.04581067330707028	0.09936975499743424	0.001003955198391591	0.02017805068744749	0.1095652773274179	0.09289384296960165	0.1018750723914448	0.07826623591212863	0.09078213754379272	0.06396257620871387	0.1082868390396821	0.09496515872574325	0.1219690105598168	0.09431164689798131	0.01821876533049106	0.01779326134408339	0.02090338443348973	0.007993135550805202	0.1488424369475782	0.1165186638171779	0.1846236324776969	0.1322420812115537	0.1105230024248283	0.08661121198133749	0.002486878782886944	0.00970228683354356	0.007346050196154031	0.03375585666522939	0.07412794704111451	0.0976302189189176	0.003814128829766921	0.0294039266941471	0.00181969302013345	0.05021659720073388	0.001814474787399723	0.01452903234821284	0.001549628658529283	0.01133001408341578	0.001001252523806949	0.008498020560680749	0.001002320131505407	0.01370574640137231	0.001680328720579897	0.01907967223500911	0.1066811245811876	0.1006310327745155	0.06006728977548138	0.05807724569989199	0.06009786806232766	0.0840443505986133	0.0842587974830878	0.0817218034350852	0.05560488166421624	0.05502491786046441	0.03611111993890396	0.04926072720393464	0.01227078269844557	0.04747247200508119	0.204156717819931	0.143275559648014	0.001027690563282971	0.0332681053652514	0.04113428232354384	0.01172809182690377	0.03100375551391851	0.04288431365101386	0.02765106909811707	0.0372814720399886	0.004470076545895586	0.02242751382457652	0.001145979991117431	0.1422209396468055	0.07168814962722876	0.08921090206339718	0.03395169015554588	0.009217137578239809	0.04278540712299734	0.03535059522920042	0.00107682358402696	0.008745808391091126	0.05693660716186127	0.09303431521422817	0.1378704475257916	0.08750411153250169	0.001081413706817041	0.05147988255311823	0.0693123256933571	0.1032406182036621	0.001002652371952884	0.03370598597367849	0.00100076778668693	0.02645295917312385	0.001001419143911251	0.02145505973705099	0.0227077577299929	-0.01376972009595538	-0.01471190792593849	0.01634751966857491	-0.01701634261604813	-0.03913629742281267	-0.01695124937650401	-0.007186629264233085	0.001003586217819666	0.001002257203841158	0.001000978653360963	0.001003736276161774	0.001006005595299676	0.1410205629971931	0.1849024742653739	0.001538985937229914	0.02960056725866618	0.00922306548802153	0.003929046769545598	0.00169470476799502	0.00100259343434679	0.001001430058779143	0.00100238927907598	0.04870758514427318	0.4309769616001218	0.001005788512363673	0.05804934313217051	0.005104146578350802	0.001015860260945226	0.00100438653347836	0.001041528213434654	0.001008626770628099	0.09121554864762781	0.001002421549108591	0.001289629485917802	0.001084537510540826	0.001005788724102703	0.006898629409952178	0.1634795995330322	0.001210513985066006	0.001007806553296296	0.001034161650337093	0.001000827165084254	0.4210598411040027	0.1679126400215399	0.03981335318450521	0.001001618836251781	0.09259035082781659	0.08490590859285402	0.07694732250745384	0.1077400196304465	0.1131912803327331	0.02923444096315379	0.03219159079189274	0.1493128480655226	0.1989602170507977	0.1279468640211231	0.001005891391543974	0.009819810127419042	0.06268260283319234	0.003615917735707949	0.001405699458437154	0.001287405257476244	0.001006048861035585	0.001001475738208066	0.001002146733907635	0.002129232673149409	0.107692007537136	0.04598469213485578	0.0346663334305965	0.09166843646803524	0.05768055190532136	0.02835698463641936	0.009059092318640674	0.1750324451737166	0.001006185617823143	0.03760947700921202	0.02655212543737018	0.03544127701788933	0.005982820993156882	0.00100967962983042	0.0633758823370137	0.04557767681983784	0.05425161855794872	0.001000447945488528	0.02333331717751331	0.1386162604338447	0.00101681949165991	0.05606187708657828	0.001003014277695903	0.001000679133197167	0.001001168901815552	0.0257252270309057	-0.01514646698044917	-0.01442450058867033	0.01807702797011575	-0.01267228643302382	-0.03499078731730608	-0.01605445103630485	-0.007242868669780903	-6.204539092924758	-4.993559467931738	-0.005769467597532251	0.05583922365259177	-0.004530150885828612	0.005479613144085434	0.06793299491190649	-0.4414658096105113	-0.5322706687265747	-0.1710097844201018	0.4727064619058842	-0.09453055430759	-0.09019919830111096	0.02120564310133655	0.4283338298926174	0.4842170723458454	-0.1595044893057586	-2.110429560451527	-0.6941596941591194	0.01093997351695908	1.315413319413317	0.1386006107702367	0.01712878664195357	-0.005126842580400283	0.04709742647555756	0.03195567688557029	-0.448119210725844	-0.2584240726077462	0.06242065137335152	0.02433889005556111	0.0747097309379999	0.1453038313226576	-0.03356599678296955	0.05611019097641875	0.00316242015205562	-0.004371150380275421	0.03146010530765143	1.643946734073184	-0.7249266916192586	-0.1869925782456905	-0.003906316084943779	-0.8168263741325953	-0.7460566604224795	-0.5740948983902021	-0.1221449633828137	-0.4252927881918334	0.5082398364321359	0.3310088766350703	0.646205797085376	0.2812179261843276	0.4934543405203184	-0.09545222422448933	0.1267298461283445	-0.474658201632831	0.01193264708664413	0.09331959707712427	0.1016810794194538	0.06110684206821095	0.02376448363125715	0.09460898284706566	0.2258601938182537	0.2801615175546404	-0.6960349899237374	-1.603490134797099	0.004341855563246711	0.01085927926699469	-0.3340248835625917	-0.109264405737451	-0.3082761375343926	0.2851380089669701	-0.03285471450441193	-0.2890847976826239	0.4771048936030374	0.1081246506570257	-0.4063985367102708	-0.3859037680167893	0.2999665182518425	0.65265724019615	0.1327320683742408	-1.634491984363963	-0.2246115764441138	0.2584979462278945	-0.9893710229567049	0.02001276805330463	0.01113230078875327	0.007390076556269588	-1.087354543781967e-13	-2.863683711290508e-14
0.21	-0.002357845010408543	-0.056571468593787	0.07986720904921894	0.4965682410187299	0.9347386838674451	0.00670754014642339	0.196547283485094	-0.07903633943369846	0.02425058983975349	0.1652295325490815	0.0866376195515208	-0.1432441734149605	0.007595209490565579	0.07910758184820003	-0.1134177448454636	1.122220655885526	0.2110774072319379	-1.122220655885492	-0.2110774072319365	-0.2556178499771579	-0.08020530531772287	0.01578824039304178	-0.1248814579259442	-0.09842971086227974	-0.04851071532659157	-0.05623950563001004	0.08270449569310266	0.584790172866419	0.6830556296823362	0.09830032931287468	0.001093399885248682	0.2511032164861466	0.09024460634582887	-0.2270314020138435	0.3365408587252372	-0.0946382243529256	1.311452870111227	0.1556935290922113	0.03431920024528386	3.342516419982233	0.70516900650737	-0.07778891772668216	-2.085486046814627	-0.09068754529231562	0.231445545397304	0.01148070461619079	-0.3793944771002886	0.03138988393340554	0.1208422013598079	-1.454286902172524	-0.120842201359835	1.454286902172526	1.424419190054991	-0.2930954287215151	-0.07981333395317416	-1.442456667402778	0.4215650105750172	0.07466652753366426	3.012659067403746	0.581369400622232	1.117689074038684	-1.489063405154352	-0.493155791402709	-0.06610199790544891	-2.741897822831554	0.02701324116213785	0.001005261004520394	0.01304151448035173	0.001003135985078895	0.01351697173832448	0.001013607986039134	0.003630360989571227	0.00100588666748084	0.003392220449693483	0.0010066867343258	0.03592647751961311	0.1460578320212554	0.1388320625618599	0.19282501618718	0.1778629995576132	0.003104841180317083	0.009324839925034625	0.02536856130947732	0.04856790695057338	0.009821160925485954	0.04184867721653181	0.004880070292030012	0.03280161044336574	0.001710643847953248	0.05631751049203756	0.001002560332474204	0.1049770628270124	0.001001402885948022	0.1079759948410176	0.002346436596503029	0.007988914591990607	0.07182504756658803	0.07647528113394432	0.4366904975400878	0.3931497470230737	0.001007198034337968	0.01964270002294356	0.05056581547644482	0.06371903285570468	0.006212713159716524	0.01373895931557401	0.001019276813188685	0.003661352007417931	0.001010365776653606	0.008964748091555249	0.001039846671574072	0.01312221729479809	0.001009638312370611	0.03488665118826857	0.09615271101948777	0.09274135201297842	0.001022464815848901	0.03371671313705805	0.001268889272112689	0.01521392002333885	0.001057663067818903	0.01604173185630614	0.001007906652504962	0.001963147903452544	0.00595574876418222	0.02338290860460187	0.1609960699343108	0.1690659774455124	0.001232071281644459	0.03648089148250493	0.001010494656393894	0.004890310905397372	0.001032494504027891	0.006313416277508356	0.001000815015870316	0.01321366486987309	0.3891475828419907	0.4056439984270828	0.1804473900387892	0.1387090417163949	0.04280207368848932	0.09776310705398189	0.001002823786304843	0.02014575443202863	0.1004566889517613	0.08486838633751845	0.09269582099071656	0.07095428065026949	0.08311699870613429	0.05832458596423332	0.1081012747378783	0.09387379857365392	0.1179965493859872	0.09038658910818412	0.02456931891819523	0.02243490126816065	0.02730898811591025	0.0113813241290732	0.1480214522043371	0.1223123115879148	0.1922629112191816	0.1362449049617032	0.1195298880475875	0.09177706326624194	0.001762278764936446	0.009022363417815735	0.008838919917199388	0.03494472120963397	0.06779383604729587	0.09276705664024766	0.003662046506568323	0.02940636086125365	0.001563806229127113	0.05085058247871446	0.001518670649208696	0.01543837163621403	0.001282822605362856	0.01214444888327802	0.001001404325718053	0.008830896792719173	0.001002257709033353	0.01458527639552051	0.00215013875766381	0.02052142542274985	0.1062967157900459	0.102920148360865	0.05297765157785753	0.05182405848519658	0.04501463030742303	0.06821219395660899	0.08616936429528574	0.08031748201732175	0.05646864566050079	0.05497700591939426	0.03399781973542279	0.04756405339130768	0.01079267488373195	0.04681223187265574	0.196638786757112	0.1424166621754183	0.001018455571465988	0.03607644525911914	0.0397574069166327	0.01169575749721913	0.02833000281996888	0.04013887848927098	0.02967309832171504	0.03908054241178595	0.00521495351897895	0.02316777361424737	0.001085618004090792	0.1375678272280819	0.06681613052186769	0.08522051727906167	0.04053308919091482	0.01250274272091825	0.04822071394268277	0.04100191669247596	0.001039387024955393	0.009476477669537083	0.03957355741492331	0.07783222032097439	0.1393080982846661	0.08577306849237988	0.001048254423604322	0.05387707332811446	0.05973758894606748	0.09228650771011876	0.001003142944027325	0.03374009530356621	0.001092792214590591	0.0265280434273175	0.001113967417304476	0.02152817928947687	0.02445709695047884	-0.01497626468961753	-0.01429148577008444	0.01780420006163502	-0.01294669779772081	-0.03456503070236213	-0.01518211540909531	-0.005214042499934919	0.00100423709991176	0.001002603179952439	0.001001001612935516	0.001003541203895568	0.001005749674693876	0.1413063427477098	0.1822654140799211	0.001548957774876277	0.02721857537467324	0.00832007762352947	0.004117210200844549	0.001882504171626184	0.001002925764296949	0.001001599487125961	0.001001702919165098	0.03279774374671944	0.4200297675265105	0.001006587707915697	0.07409245664980857	0.01202759760034119	0.001020105614153371	0.001014296866815183	0.001020900658865867	0.001004880412807895	0.08937324257910984	0.001002344292793919	0.001399690896552738	0.00106779198923821	0.001005732430704804	0.007154051525705306	0.1689308959741469	0.00150805491288441	0.001005861266647663	0.001022115407262235	0.001000875850545926	0.4348969075785589	0.1616299265123183	0.03864670873212464	0.001001669629850959	0.08324235600476156	0.07567645436147134	0.06912530383683974	0.1079220554796694	0.1113197066353337	0.03372383976862317	0.03651199840109969	0.1445025016371061	0.2103210642242218	0.1365070987689817	0.001004025887399956	0.01095189421396117	0.05690384265516592	0.003405894202299676	0.001204701937166934	0.001144619134806456	0.001003582557485435	0.00100163554000661	0.001002231679392144	0.003073630700270232	0.1040653863244863	0.04255113567696348	0.01935379493840314	0.08619060628615349	0.05742343414254213	0.03422335492544934	0.009309231485946593	0.1914961878936058	0.001011093514198929	0.03855893697808751	0.02415662577908826	0.02901920918642401	0.006015979601544706	0.001033849668522831	0.05807456869740157	0.05056272348349251	0.05520244377987697	0.001000394914462101	0.01418292019323642	0.1440065002996729	0.001011130999802282	0.04020852381424511	0.001004194271904494	0.001347554522742196	0.001425678130027833	0.02519193210662442	-0.01604664745061441	-0.01376465175936176	0.01904261812791112	-0.009096582071149937	-0.02965315868995652	-0.01271511293991907	-0.001618394799759418	-5.856448679957875	-4.973605527044853	0.06650230484633599	0.05921859262672797	0.005195087133122514	-0.005509703306623113	0.07294335873636647	-0.3352564800801543	-0.442517529009734	-0.08632921457479935	0.1709492734795902	-0.07926796923627076	-0.04008089947868712	0.03047048303196227	0.4231111107962837	0.4770206655969598	-0.07455676819610403	-1.872224379715791	-0.6498631854173942	0.02363913255762928	1.399496111297354	0.3755087141437882	0.02714982702228354	0.02449746532934103	-0.02635331214447705	-0.001376484768852064	-0.3568765927612647	-0.1984243365823481	0.05426395983717866	0.02277215458806368	-0.01358318629394982	0.07793115646932433	0.03265177816918938	0.06853193810149526	-0.01205321810905319	-0.005012118306151624	0.01925389575888084	1.395055373804804	-0.606567883494175	-0.13138025939592	0.00223247033208532	-0.7905071636858935	-0.7183922860867025	-0.5553628491501731	-0.09771076512456293	-0.3608661990330446	0.4260274596132677	0.3506975365545021	0.5080312700340582	0.5120152925351426	0.5409602323086923	-0.04641234222186424	0.1128292007583863	-0.4935673085107292	-0.008040181407604428	0.04481847452240015	0.08986897034409005	0.09883732730609786	0.03817854889370385	0.08587629644163589	0.111640120488533	0.1755375563182232	-0.5578396965859839	-1.564561604547933	-0.2698949894422124	-0.02127237776651499	-0.003896534818541451	-0.02476670981030814	0.1557742552487545	0.2780294985241497	0.0245134023796826	-0.2633903961041297	-0.06930422126838455	0.04836883022974087	-0.5173861553155934	-0.4139447718003462	0.3602153183010249	0.4848943216373498	0.04135005663606003	-1.396575131059268	-0.1091136103021505	0.2208486917810049	-1.199428692733804	-0.01221610931296749	0.003193609605859632	0.006422896114744015	5.308006371927992e-14	1.835687561085915e-14
0.22	-0.004936721649249249	-0.05300480701377018	0.0782458130223611	0.5096077746564874	0.9361689089781361	0.007067046280643979	0.2296717908028729	-0.07193074226468604	0.0221012895100391	0.1447687830979923	0.08559793454445462	-0.1398236754590335	0.007782982825208492	0.07513961748397521	-0.1123591404343048	1.120202000018168	0.1964510785909403	-1.120202000018168	-0.1964510785909353	-0.2411495916418462	-0.08324791488737911	0.01499579588969356	-0.1392893501362095	-0.09420470869536943	-0.0476534053033797	-0.02720715882039815	0.08828151917191794	0.5963651260147651	0.6687467401234678	0.09481620034189135	-0.0001414276592579126	0.2253133596189613	0.09077194417291695	-0.2898360128530255	0.373085166683319	-0.2277718941943581	1.296646778096707	0.1296355055600982	0.03720945183454114	3.283095592789334	0.7131035065635737	-0.3432469267834297	-2.002243579919623	-0.1154191138510721	0.453477282464494	0.02839158417632673	-0.409067215060097	0.1776417502846916	-0.5187594309175766	-1.46496273173875	0.5187594309175765	1.46496273173875	1.467924917894851	-0.3168023990330307	-0.0792231804456585	-1.443113151153333	0.4234055083804894	0.09696804052922997	2.78434767097945	0.5404779055968439	1.198333509487081	-1.357964976944462	-0.2176821954482222	-0.1836058046955809	-2.411587858533108	0.07165153547605782	0.001004951668845491	0.01346637269938973	0.001002977056359296	0.01409667494016719	0.001007560707373634	0.003653989989613037	0.001004705693119002	0.00337517630931184	0.001006165056123004	0.03664846172152167	0.1442642878152963	0.1358948395726709	0.1883665012103325	0.1737369619212731	0.002362146126670409	0.008701486798863661	0.02558620885370287	0.0491494101157675	0.008862061991065351	0.04106179880134914	0.004568149386504358	0.03262766222807348	0.001845587811181279	0.05664958208942868	0.001002828926589434	0.1092869411754672	0.00100154476525187	0.1128193966652622	0.001701216646012217	0.007358584231829036	0.05084382349265786	0.05889247248688489	0.429694978256627	0.3869420329727549	0.001007128854722367	0.01984705518057797	0.06488740550969541	0.07802326656204531	0.01087858707607272	0.01849064433250187	0.001020864164540617	0.003927864335312862	0.001015029995206378	0.009114799164211304	0.001024970257812587	0.01301302235826104	0.001006303926053276	0.03487716540994384	0.09289955336412126	0.08938866009270834	0.00101278117049963	0.03202034588567285	0.001362481994638438	0.01580171164738857	0.001057835605182516	0.01625293248222652	0.001006846794576487	0.002159583287210343	0.006596562942805503	0.02407198091494989	0.1651850990768676	0.1697698659533979	0.001447825859370085	0.03717611009447701	0.001007724656990515	0.004819773639427889	0.001024135775111829	0.006267806006398747	0.001000857869721362	0.01344284150197585	0.4059944853958596	0.4185473762514394	0.172050716869573	0.1329261826512977	0.04063402170114369	0.0968012848304637	0.001002283774138582	0.02031840820054246	0.09112569021433063	0.07703885546784724	0.08336997941173729	0.06385723230766358	0.07529362966248632	0.05281812525284595	0.1080696894757153	0.09297926946143552	0.1148734411596727	0.08707137433199078	0.02996248524012009	0.02643259676082453	0.03265480011150785	0.01508846023267915	0.1456108113830175	0.1265894394772782	0.2012366704612061	0.1423357564359855	0.1282452859632105	0.09745530294445752	0.001397865792973161	0.008656442324045744	0.01015008140250693	0.03604816344118099	0.06164452677635549	0.08784701166051143	0.003481076576359059	0.02931123571117928	0.001335229067396125	0.05133978701109933	0.001299190235826208	0.01652005559846649	0.001148068586194114	0.01324790481740045	0.001001560129724462	0.009168947261243213	0.001002269008124397	0.01551485793917669	0.002856194607850295	0.02229546817878994	0.1045481173900622	0.104099303032942	0.04748109442937556	0.04685570689662254	0.02942868102690935	0.05272071028847799	0.08487577479724394	0.07663012663973258	0.05682358514846409	0.05458285609985467	0.0356266444358362	0.04921106339046095	0.01015970909196802	0.04693747602756089	0.1980680603419932	0.1467765969976172	0.0010162952525439	0.03885868590975599	0.03946173964402375	0.01218087095073124	0.02577613100449176	0.03754874250009755	0.0276753391954068	0.03685511957474946	0.00560580910200196	0.02356372095967397	0.001067531001940925	0.1320099723755966	0.06171387962128903	0.08089657496849421	0.04630257128030995	0.01648266010459353	0.05155486766051926	0.04519422704572309	0.001020648144447015	0.01013177491020491	0.02557823333347296	0.06528984985756883	0.1423279166177119	0.0855715077519916	0.001028834505985982	0.05589502604868878	0.04714175737846173	0.07929249200958732	0.001003978404581077	0.03348115964259645	0.001312233127837751	0.02650301255607932	0.001382464743921991	0.0215672989028522	0.02468468007445417	-0.01597856653428177	-0.01371144583192742	0.01893348696451908	-0.009206346617028216	-0.02948285604397898	-0.01236617868903528	-0.0008068643318207727	0.001004887982013549	0.001002949156069774	0.001001024572534359	0.001003346131630945	0.001005493754093887	0.1415921224982267	0.1796283538944683	0.00155892961251957	0.0248365834906764	0.007417089759037464	0.004305373632143889	0.002070303575256741	0.001003258094248969	0.001001768915473534	0.001001016559180115	0.01688790234916199	0.4090825734529005	0.001007386903471986	0.09013557016744783	0.01895104862232716	0.00102435096737491	0.001024207200192461	0.001000273104318557	0.001001134055006401	0.08753093651059242	0.001002267036493941	0.001509752307182892	0.001051046467932764	0.001005676137307675	0.007409473641430406	0.174382192415262	0.00180559584070064	0.001003915979998634	0.001010069164186254	0.001000924536008756	0.4487339740531154	0.1553472130030969	0.03748006427974508	0.001001720423455769	0.07389436118170667	0.06644700013008857	0.06130328516622573	0.1081040913288931	0.1094481329379355	0.03821323857409427	0.04083240601030621	0.1396921552086894	0.2216819113976461	0.1450673335168411	0.001002160383268685	0.01208397830050825	0.05112508247713957	0.003195870668889772	0.001003704415902669	0.001001833012114533	0.001001116253944848	0.00100179534180441	0.001002316624874035	0.004018028727386906	0.1004387651118364	0.03911757921907225	0.0040412564462191	0.08071277610427149	0.05716631637976089	0.04008972521448251	0.009559370653254382	0.2079599306134945	0.001016001410586375	0.039508396946963	0.02176112612080901	0.02259714135495377	0.006049138209920601	0.001058019707222729	0.05277325505778597	0.05554777014714732	0.05615326900180349	0.001000341883419887	0.005032523208962043	0.1493967401655032	0.001005442507954309	0.02435517054190239	0.001005374266106969	0.001694429912255896	0.00185018735822678	0.02465863718234347	-0.01694682792077966	-0.01310480293005321	0.02000820828570671	-0.005520877709275669	-0.02431553006260698	-0.009375774843533328	0.004006079070262031	-5.523248184364093	-4.853707475202195	-0.005591608624006271	0.0555468650063008	-0.003547209579287745	0.005820854208810867	0.07015343349612997	-0.2568163111997844	-0.3886751200523237	-0.0456799638332497	-0.03941678549460929	-0.08092817972683536	0.004342027835057802	0.03518553912988096	0.4430597923409876	0.4960267873366737	-0.06388935517096168	-1.646400979826899	-0.5889022142409109	0.01341062043965943	1.456904975328618	0.5673105835918509	0.02394899275323365	-0.004209055473069786	0.02537799988835285	0.006316924183528487	-0.3232673545930528	-0.1413340163221398	0.0667317842630606	0.01912048084983731	0.08381953622144439	0.06974827586900896	0.1099771974622281	0.06842340409256487	0.002988689110158432	-0.003801305913771295	0.03048817955297256	1.193511426571695	-0.5623629003594618	-0.05802743426512254	0.03708368868670408	-0.7776412216500141	-0.7030752765680233	-0.5477889917680727	-0.08277875541196966	-0.3033241854745088	0.3794509501359097	0.3947983817096277	0.3429018208073882	0.6988234710095423	0.5959320191824518	-0.03265175973273898	0.1096453836328422	-0.4860347418463981	-0.007579216347128186	0.06436344794377236	0.1361500142831451	0.1189110689030371	0.02479933096246937	0.1046192927269903	0.2923181073646703	0.05816933470023271	-0.439067864715609	-1.535355540052184	-0.4522649364006652	-0.05838829638128527	0.3347118787962816	0.04783245172644255	0.7354903214222552	0.2799181602915152	0.07063484213386505	-0.2580249631751273	-0.3277937481013565	0.03926216895755269	-0.5873470233758464	-0.4526152732536576	0.4388289664495373	0.3608550182142226	0.1176576608147492	-1.102547098399579	0.08128488350074696	0.1826503353220404	-1.397352064329601	-0.03859623012609607	-0.00889072433100664	0.0005900887214825729	2.758766316540018e-13	5.464115545495581e-14
0.23	-0.008145096485429253	-0.04920811366077578	0.07543166998858	0.5225051035597951	0.9373201951830382	0.007437274471078417	0.2621972735619751	-0.06482263268518926	0.01765620039886873	0.1252237107487525	0.08437534913410213	-0.1343005214334213	0.008182660196835891	0.07105754813214721	-0.1100035454782555	1.111970817203475	0.1818915098312845	-1.111970817203469	-0.1818915098312747	-0.2262864212450118	-0.08656846974266399	0.01418996898925509	-0.1538861364562742	-0.08997288346161848	-0.04656267433784849	-0.000542599805960161	0.09350186117788414	0.6087740628199467	0.6563706120807717	0.09338204198782507	-0.0026215123354292	0.2024916802982174	0.09196045074990297	-0.3479433848594452	0.3827909478770057	-0.3292865020495225	1.283071104511142	0.1004723209981116	0.0361917435295678	3.216209480781217	0.7075628978823212	-0.5323009112592517	-1.909508752823146	-0.1275541372406936	0.6430950383119883	0.04832199289171932	-0.402452986335843	0.2871779942137801	-1.123369418623619	-1.443438730675665	1.123369418623613	1.443438730675674	1.504273858449285	-0.3478551569834754	-0.08271326368317281	-1.481269152328106	0.4222333428295643	0.1220811320199832	2.554238673771364	0.5100497683733229	1.282486760583256	-1.099031427166699	-0.08016028812542715	-0.3081183384612891	-2.152058930968175	0.1596247658133776	0.001005107360972152	0.01387458737861781	0.001003116655367377	0.01466853557999797	0.001004399692964463	0.003675982583378718	0.001003991326102678	0.00336549282739763	0.001013429459693492	0.03737100920164792	0.1442085358888263	0.1338251020812661	0.184564907165484	0.170051458389781	0.002185472291521755	0.008554388807054596	0.02350170498151236	0.04733605403120234	0.007949518454766475	0.04033238080474078	0.00439522822762329	0.03268296403210105	0.001962755237284731	0.05702415459803357	0.001003106087613874	0.1136789884333815	0.001001687173874998	0.1177332980143522	0.001358409180813084	0.006959492720397419	0.03471770889448458	0.04501461054274224	0.4218622011776145	0.381858026311018	0.001007601329190368	0.02005333997410144	0.07991074315151486	0.09286707358702677	0.01703669794890429	0.02472889775659626	0.001022913058462831	0.004195143845717195	0.001022374797542713	0.009258561077431509	0.001050510254592545	0.01293033815054146	0.001007869186759031	0.03478578373223739	0.09068996239006662	0.08671256650103765	0.001007640780642871	0.03085238383888298	0.001463893100347151	0.0164020027796696	0.001501264279899402	0.0168956973739187	0.001006178713030707	0.002377564734935899	0.006685515492270596	0.0242070215346659	0.1698576947276246	0.1712519430371008	0.001726841637251812	0.03790794199920849	0.001005792818401667	0.004765430956000639	0.001016466836513711	0.006225586078767372	0.001000889341175707	0.01368410540988626	0.4215204629288914	0.42984567679949	0.1636785213252442	0.1273723257864685	0.03682726639207563	0.09563203447261398	0.001002007814730455	0.02066522421654346	0.0816861931230352	0.06936776514505447	0.07400370775189784	0.05693757486411543	0.0673576695793304	0.0474060611117461	0.1073112363312634	0.0917270018824002	0.1117400319502327	0.08401184464375751	0.03376079032031437	0.02935144017649037	0.03616817860689286	0.01880958701674612	0.1414850020822797	0.1290639463886176	0.2113106157042743	0.149932049405349	0.1375444457769162	0.1038129150288089	0.001206075522378588	0.008445778776952392	0.01128788060073884	0.03708535631173787	0.05601278048631961	0.08305454699245175	0.003329298216219111	0.02924385882964953	0.001174611094470367	0.05181659433712518	0.00115343974066314	0.0178779056615277	0.001075992885846306	0.01459265332814532	0.001001684419709986	0.009509941499843095	0.001002390970302005	0.01649935298233506	0.003761569863479273	0.0243898628757457	0.1012506029936655	0.1039024766432208	0.04321311685766086	0.04290167941336161	0.01721245050090024	0.04053101975977619	0.08011259337350776	0.07115973676298684	0.05634310959193907	0.05362255507622755	0.03760724869605633	0.05197895059881026	0.009777200757904217	0.04735096614408479	0.2016505931026085	0.1534646975220349	0.001014536056601322	0.04168360506964763	0.03984964041997072	0.01311813141788545	0.02331101012845896	0.03507294794969028	0.02260344362079997	0.0318910961066169	0.005639533593029488	0.02361110790244714	0.001068998819840502	0.1257156151948987	0.05650681633686318	0.07636069931204632	0.05072443049733751	0.0210987526142683	0.05275047124156961	0.04780211841769459	0.001010683545728692	0.01086592024960538	0.01536046771939388	0.05576722193978503	0.1479395332337386	0.08739490361893681	0.00101773849268617	0.05761587189083713	0.03385780623098885	0.06619381388988971	0.001043455663855856	0.03297755217424046	0.001592943291722894	0.02632004665997711	0.001732181208029174	0.02150555727280087	0.02394478242837852	-0.01661954771102278	-0.01314875638149614	0.01967911382785925	-0.00653029422997948	-0.02496478779187571	-0.008925068262005349	0.004488403401930627	0.001005592079209775	0.001003526562204886	0.00100118238969727	0.001003164790140066	0.001034100218442548	0.146335084963287	0.1770150642012507	0.002374460005409606	0.0180051459087106	0.00659851757355782	0.004134727098637225	0.002097597328209121	0.001003509946313439	0.001001891602478911	0.00100083487138893	0.01403605913364394	0.4006226714986395	0.001008690465753185	0.1074520260793434	0.02782554728886563	0.001025633014298643	0.001034935836592056	0.001142088052434716	0.001016574820724021	0.08778425724194053	0.001002311549858835	0.001620220029742961	0.002735058340173542	0.001005320427714298	0.006246096132340256	0.1799860310468726	0.002197438681618715	0.001003669356524238	0.001007145550124897	0.001000920024971062	0.4611288255468315	0.1456723584499961	0.02792723722400699	0.001001720807824881	0.06465168727604073	0.05741969010111238	0.05339226279724814	0.1046078478108148	0.1053013893811898	0.03808791184505369	0.03976312445520049	0.1311765720136809	0.2347170367988814	0.1571086317089846	0.001009707937350447	0.01287833913564176	0.04707729808059321	0.003148005171168815	0.001010330949515124	0.001001453372894577	0.001000815267141206	0.001001829351064267	0.001002688180294282	0.005299189569525249	0.09330146267472689	0.03716297210830685	0.002893368896992177	0.06772844060580066	0.05452245216033851	0.03979266278802564	0.009202151072363119	0.2075434736358696	0.001009916347958102	0.04099444802215475	0.01947531839182048	0.01198527840558304	0.005358281191354447	0.001081106937177079	0.04756376093567358	0.05656873401408104	0.05255488815034394	0.001000288751435596	0.003019119002521026	0.1628626293668996	0.001006822846015051	0.01267829412976988	0.001151524797584138	0.002047287273155766	0.002305617005468895	0.02263380097913076	-0.01699870471995826	-0.01262122969221925	0.02016146512492133	-0.004661775059494004	-0.0209661257231874	-0.005123392569753102	0.01016953060101669	-5.200471139671055	-4.641817232529672	0.06409832415134606	0.05810519726294155	0.005041596259552457	-0.004729468227761962	0.07316007343323233	-0.1555642019065886	-0.35404288539421	0.01136388836204084	-0.3149303879400008	-0.06739544891460285	0.006630844818259481	0.03915768028508559	0.4396318958616723	0.4912587561166729	-0.02461276427860382	-1.137365058762908	-0.4427119755844741	0.02428757743951413	1.512778985404104	0.6791705108632803	0.02780729485852414	0.02370295161393402	-0.02547403459432344	-0.01909027285062124	-0.2194815217478002	-0.0945614756643802	0.05654688140922223	0.1021201184095557	-0.00994134767036022	-0.030597361940437	0.1872975417441588	0.07634182550252495	-0.01002344107769468	-0.004443585547859832	0.02132201627930302	1.079437283787305	-0.5632372085955629	-0.1841408094438726	0.03638016133281934	-0.758223970180069	-0.6823272023274445	-0.5360763664275173	-0.163423809548245	-0.3078057157239029	0.2139880587466056	0.3487529042986823	0.1508242116838754	0.8100978855796493	0.6723188640718706	-0.01273597692204249	0.09777207243094656	-0.4669625704779092	-0.005028209988159928	0.03872154687199879	0.1426601491145313	0.1494489686962718	0.03869210955405182	0.09637449911368369	0.1740378369750153	-0.09964009569773417	-0.3512674156538197	-0.9330281251877944	-0.6410093386632704	-0.1317517004786859	0.2179779785189447	0.03721483071016093	0.5875520793736104	0.2870161130535236	0.1173101460188134	-0.2397424835607657	-0.6436812258243242	-0.02165108827809563	-0.664559752451199	-0.4559868490411311	0.483040187436416	0.1634834383989499	0.05022940094551271	-0.8038292379937977	0.278258162315394	0.1617853102267046	-1.238993190507756	-0.06180843232176989	-0.02748871341993375	-0.01273177656928721	3.726283707154553e-13	5.435698680948591e-14
0.24	-0.01181767795608757	-0.04541823917730388	0.07177548719154503	0.5352742387857233	0.9381753671097083	0.007777992297121064	0.2938801508534837	-0.05779859453580555	0.01172467096863791	0.1065238507835959	0.08307772841907345	-0.1271229443795799	0.008684984734319839	0.06718843113720303	-0.1067415654843219	1.097816765913654	0.1676525497677835	-1.097816765913656	-0.1676525497677883	-0.2110728205333238	-0.09021594972620893	0.01332610933520888	-0.1690152339721184	-0.08577456574948376	-0.04519372307407269	0.02399110549234376	0.09861169999493	0.6219955194071044	0.6471306956687251	0.09299277832417659	-0.006217938587070712	0.1822859624925527	0.09383593920701233	-0.3826773397427116	0.3717213927786046	-0.3961798468455121	1.271008042620833	0.07041264989875272	0.03130737895618571	3.114574499271508	0.6962892205642953	-0.6405349905976769	-1.833201103093627	-0.130426174784358	0.784361888120791	0.04892101698956126	-0.3664767436273231	0.3589187578594003	-1.703333125943043	-1.400840992508226	1.703333125943043	1.400840992508226	1.538010980865436	-0.3821874246850601	-0.09082973116726492	-1.54957539030938	0.4167040040572739	0.1526121001780824	2.35817692775782	0.5183772678151897	1.360837465882165	-0.7307226508147903	-0.008703257367390142	-0.4068741197958445	-1.888395555517605	0.2090479115011993	0.001005537393577557	0.01428561477713022	0.001003475269099175	0.01524437757192058	0.001002898913957958	0.003696739273336984	0.001003543605439362	0.003341148591792954	0.001031369748503039	0.03808774340861799	0.1460668128874599	0.1328148952380351	0.1812008524536611	0.1665437582304346	0.002503776338281112	0.008830835024208767	0.019121069307574	0.04301728322719962	0.007081824188000768	0.03966508923666203	0.004223380152452305	0.032758529361382	0.00203502476303427	0.0574213100488647	0.001003370587744981	0.1181652238251303	0.001001819716649913	0.1227346772603227	0.001186696822456328	0.006692652603199271	0.02445655991482483	0.03598129831663018	0.4137986631458721	0.3777915363114741	0.001008489553472051	0.02026163151265473	0.09558301487140287	0.1082972973848463	0.02443199932674929	0.03205066274267332	0.001024578335114613	0.004450017942134736	0.001031412187477139	0.009403688467627474	0.001134204537916997	0.01283235780306602	0.001016375591956374	0.03460541969085881	0.089532525381174	0.08484842649760253	0.001005094089111773	0.03008305471966967	0.001569810123051911	0.01699705805933344	0.002563501434139721	0.01814908726826273	0.001005666893942479	0.002566394311655008	0.006154424422632217	0.0237028895672878	0.1748644025732444	0.1735330032376156	0.002062044536954497	0.03867092357733013	0.001004704005317934	0.004695980511637556	0.001011171600707667	0.006182916176007588	0.00100090281216807	0.0139404301125613	0.4359335170852089	0.4404018939421716	0.1547110354771455	0.1213648637596212	0.0302835502579209	0.09295210519876089	0.001001870097259469	0.02112802436341108	0.07219661445831586	0.06184143351880812	0.06465056001253774	0.05018126845740811	0.05933215141221678	0.0420675473247944	0.1054016553581947	0.08979581228737309	0.1081691736107552	0.08093078074643723	0.03569091458123915	0.03090576445056849	0.03751526153086954	0.02205003690261403	0.1355696193181017	0.1295824167154136	0.2223703576725398	0.1583309694018602	0.1478298088539668	0.1108362495535528	0.001113907036269331	0.008336622241916399	0.01225499921258686	0.03800318252940533	0.05105097218405907	0.07861767267670568	0.003229231125584822	0.02922803051088094	0.00109758896799271	0.0522686885407093	0.001080356517342448	0.01951806159630045	0.001039809371254729	0.01622509090015609	0.001001763546378371	0.009848641308603322	0.001002637792775984	0.0175242435854386	0.004852090481219415	0.02672576501618501	0.09630545900617873	0.1020643914579361	0.03998969873404024	0.03983976290905015	0.01014118154486016	0.03345123659424982	0.0716957272793161	0.0638260138722035	0.05488041970113904	0.05198622624809182	0.0385170494102809	0.0535528712737091	0.009406860598090663	0.04772875782429661	0.2037265671656832	0.1582360845033171	0.001010612858403885	0.04463801699762754	0.04074838743978985	0.01453693176553477	0.02092110015175237	0.03270172209567333	0.01479754897212363	0.02440808945303461	0.00531387975535403	0.02329337310813116	0.001081280215825116	0.1188580705327819	0.0512539556050095	0.07174829816775617	0.05356340324542311	0.02611647689232288	0.05175646705956783	0.04851909945832103	0.001005676956858334	0.0115575228067225	0.008976338403899555	0.0491762500408526	0.156614731301337	0.09103394844677966	0.001012883441439235	0.05913606179536727	0.02102713448282266	0.05418043558186885	0.001136283166511447	0.03225132762064953	0.001909535994312714	0.02595751311708001	0.002134441102342601	0.02131679613462977	0.02234825907754467	-0.01686779263605551	-0.01263881107279644	0.02002982734178226	-0.005065541667775642	-0.02122582881489489	-0.004943109937141952	0.01036246033368399	0.001006296176416905	0.001004103968350803	0.001001340206885552	0.001002983448647945	0.001062706682814636	0.1510780474283471	0.174401774508033	0.003189990398294466	0.01117370832674563	0.005779945388078371	0.003964080565130246	0.002124891081160802	0.00100376179837981	0.001002014289485311	0.001000653183620817	0.01118421591812427	0.3921627695443785	0.001009994028040567	0.1247684819912392	0.03670004595540064	0.001026915061228469	0.00104566447301663	0.001283903000574486	0.001032015586482116	0.0880375779732879	0.001002356063235149	0.001730687752296125	0.0044190702124008	0.001004964718123959	0.005082718623232257	0.185589869678483	0.002589281522535578	0.00100342273304172	0.001004221936056488	0.001000915513936366	0.4735236770405475	0.1359975038968953	0.01837441016827044	0.001001721192194648	0.05540901337037513	0.04839238007213656	0.04548124042827102	0.1011116042927359	0.101154645824444	0.03796258511601444	0.0386938429000945	0.1226609888186721	0.2477521622001169	0.1691499299011275	0.001017255491468082	0.01367269997077971	0.04302951368404701	0.003100139673446054	0.00101695748313835	0.001001073733684821	0.001000514280349132	0.001001863360324774	0.001003059735720621	0.006580350411657911	0.08616416023761657	0.03520836499754151	0.00174548134776994	0.05474410510732856	0.05187858794091248	0.03949560036157201	0.008844931491478285	0.2071270166582445	0.001003831285337286	0.04248049909734652	0.01718951066283403	0.001373415456202559	0.004667424172775836	0.001104194167133341	0.04235426681355677	0.05758969788101527	0.04895650729888197	0.001000235619498324	0.001005714796083819	0.1763285185682946	0.001008203184078044	0.001001417717636744	0.001297675329073868	0.002400144634054564	0.002761046652709344	0.02060896477591828	-0.01705058151913687	-0.01213765645438531	0.02031472196413601	-0.003802672409712167	-0.01761672138376773	-0.000871010295972844	0.01633298213177185	-4.884184618927267	-4.35083157647786	-0.005029064654603036	0.05634313547287162	-0.003794390340423774	0.002888703444630091	0.06899077890504839	-0.04491018156563312	-0.3531144456238225	0.03902887798732813	-0.540499729307547	-0.06850289402063225	0.008394732884771279	0.0397021275572871	0.4618974191127888	0.5135223667155636	-0.03743907630280771	-0.6774910361942004	-0.3853988818055205	0.01381196942725475	1.574188329894489	0.7840128960067045	0.0214679098631118	-0.003935959944181207	0.02231877193218157	-0.01147954850142234	-0.160876636947657	-0.06160743082033635	0.06568461367849412	0.1412454813173954	0.07798916179357855	-0.05808623240303926	0.2697738208212658	0.07465333875154299	-3.286314423984319e-05	-0.003891301024870704	0.0335003385055429	1.045094745496876	-0.6530839327649003	-0.3601632174741212	0.06028051484284609	-0.7486894823413183	-0.6704050691966039	-0.5330789209359326	-0.218563158614696	-0.3076310272981105	0.1065471217990849	0.298663002077096	-0.04830549610365067	0.8593488764355539	0.7290765072593652	-0.01235035720912236	0.08577205312034393	-0.4149166713842576	0.002730496210966066	0.05942082345820088	0.1926111886099997	0.1764488811341153	0.02434044502843605	0.1126984046993912	0.3406195959566802	-0.2700824244113428	-0.2606456689438056	-0.5133740674645583	-0.8249315392050425	-0.1935938572299603	0.09591857210273531	0.04069276445435817	0.3521476127937845	0.3058167138490362	0.1669428182318714	-0.2371112239089635	-0.8315903851144701	-0.03376217130345108	-0.699984519650572	-0.4679203708042206	0.5191553201230324	-0.01732704802750385	0.1091491043567519	-0.5162158946434131	0.4444146756716542	0.1425191477738288	-1.180292101954916	-0.08311964716955195	-0.04480425369183235	-0.02481381291311979	3.666769158801713e-13	2.427630457992461e-14
0.25	-0.015663382920361	-0.04182201122294356	0.06761463914982804	0.5479310596253313	0.9387332090347946	0.008052163368323026	0.3242844729885332	-0.0508954853798029	0.005108363136272448	0.08843460957831228	0.0817897594038747	-0.1187911591057133	0.009027031701121475	0.06380129812340844	-0.1029320263160812	1.077947402153442	0.1539473236363681	-1.077947402153458	-0.1539473236363725	-0.1955238669229977	-0.0942106431485588	0.01235397043274118	-0.1848760388684096	-0.08164026895686381	-0.04348486603148571	0.04684686479428683	0.103845230121673	0.6359477673114207	0.6418399447267789	0.09330407096619496	-0.01071876489795618	0.1644405657055401	0.09636558929055043	-0.381295395164298	0.3457577883741973	-0.4348790173817612	1.260684590745523	0.04145265571249484	0.02333765417590882	2.957018251127313	0.6830104755062252	-0.675760474059328	-1.789040870940341	-0.1259379480843398	0.878550548194433	0.01459726284949312	-0.308267909892286	0.4025796847160956	-2.268597610987623	-1.337154865616442	2.268597610987613	1.337154865616451	1.571240373758217	-0.4166365601696992	-0.1046278756410509	-1.609470179357522	0.4131390334613285	0.189314083670451	2.211245442762867	0.5314331924174563	1.427213473155129	-0.3631901774825423	0.073148645987321	-0.4893907823933781	-1.682915046773532	0.2918055096561307	0.001005514506282526	0.0146940045872111	0.001003624355168037	0.01583341427793225	0.001002147194533749	0.003714554338265102	0.001003197860642653	0.003305150418409082	0.001064205292836869	0.03878986753734214	0.1492327078948575	0.1328592056245744	0.1777881858095073	0.1629641006610989	0.00279983297835439	0.00909322997515267	0.0143956999714609	0.03808198433469118	0.006258577396405057	0.0390524584686426	0.00395224800584401	0.0327915141399724	0.001948405868906401	0.05778200554823334	0.001003592964913683	0.1227654935111451	0.001001953243229966	0.1278547876645245	0.001095526001156836	0.006483681633327413	0.01727944414927653	0.02964318801960716	0.4058324447771401	0.3741585440434475	0.001008641205116946	0.02046483366920344	0.1114851690685722	0.1241006009797921	0.02957032901520312	0.03731740008899292	0.001022987166039004	0.004685098516462657	0.001039264386168567	0.00954384018775793	0.001324008830504706	0.01283600626652081	0.00146399300315619	0.03468427205032978	0.08929899274257608	0.08373412791721957	0.00100366324053569	0.02958914529725302	0.001662860425928749	0.01756896062916351	0.004277314307593375	0.02003284771077075	0.001005123354992412	0.002734938558862525	0.005543450500444351	0.02309308205342744	0.1801006847156739	0.176703908096069	0.00231495747353887	0.03933707865080506	0.0010039995364261	0.004619399559223416	0.001008076780373247	0.006134893390160055	0.001000911016406978	0.01422397760890194	0.4495894199578978	0.450998331063066	0.1438677336204778	0.1142051867947253	0.02251871098242135	0.08925215793219811	0.001001749097544441	0.02167488097795132	0.06305952129024693	0.0546148710497661	0.05577638793337938	0.04376741766784552	0.05160854595176072	0.03695879157981084	0.1022695051986938	0.08724353351832827	0.1039835764012129	0.07785670811224123	0.03629903715063216	0.03146171456965217	0.03713411307210281	0.02463151955612976	0.1281252130012123	0.1282701142806357	0.2329865088905309	0.1668969872871826	0.1572609972078009	0.1179576603599467	0.001065071462586726	0.008288110554123054	0.01315830131202304	0.03884449081992561	0.04746748831732149	0.07496107872840892	0.003147448409093535	0.02922330142664178	0.001056231096175709	0.05271937662263592	0.001041457474404375	0.02150061621266859	0.001020532185597866	0.01818167644075653	0.001001828982720647	0.01017396279454485	0.001002976560092895	0.01857701675699697	0.006056114480796304	0.02923172943006859	0.09001776061537693	0.09868973850054505	0.0373473438320212	0.03740310682450457	0.005986371109418196	0.02918215733747756	0.06114127770662857	0.05539718855787552	0.05252498772308003	0.04977669927305199	0.03853832310009134	0.05421623803538837	0.008965956543662681	0.04810533484773047	0.2051304742983941	0.1613310766056439	0.001007252492564758	0.04780043666565829	0.0412922203630772	0.01628804293819118	0.01879969536003217	0.03059065218450858	0.008305331901965116	0.01818716624178363	0.004956544642832538	0.02292731317270662	0.001083706032363883	0.1116477551139133	0.04587064911590217	0.06701029616812844	0.05495099229356604	0.03130013781038722	0.04932592225202855	0.04780193303749456	0.00100300504586084	0.01233092467028583	0.005510531089763487	0.0448433551878239	0.1674945806993925	0.09587292283197134	0.001010050992179488	0.06048643225946062	0.01150110679683907	0.04520779145459093	0.0012922352586469	0.03131885737975996	0.002163474433742449	0.02534099698413473	0.002542463081377458	0.02096581612653235	0.02052081050016217	-0.01661654455072015	-0.01216537218842626	0.02020517865893875	-0.004570646723100122	-0.01847823481840479	-0.002944078147540835	0.01118274818413802	0.001004809171644085	0.001003504977957161	0.001001385790509635	0.001002715039961375	0.001128567062159949	0.1568041917176086	0.1702236327560893	0.003041783073534388	0.007511556606788895	0.005048519457555731	0.003415243473375411	0.001631990825370512	0.001003877337539993	0.001002158117930955	0.001000545926441294	0.007626944233487002	0.3852396596746134	0.001007787957364339	0.1416673442529814	0.03429369600510029	0.001016606714019867	0.001048936508955554	0.001722919481681096	0.002690282665333848	0.08979847760628638	0.001002020300953173	0.001784642168682609	0.00748092808496781	0.001004213349361826	0.004738332751338893	0.1913733973588419	0.00257079482847472	0.001003134161837533	0.001005392518248155	0.001000922972771581	0.4856726389307812	0.1191497941876683	0.009706775012741697	0.00100154024834342	0.04778234891358659	0.0413354889328624	0.03903131401718277	0.09503612336923462	0.09536949439324452	0.03619632792662435	0.03496721832035039	0.1119905159581105	0.2554119670812152	0.1744449461580598	0.001011674587749022	0.01453371538268595	0.04314737568885387	0.003029076704228378	0.001009981439046204	0.001000876563016993	0.001000430177437218	0.001001925609779686	0.001003557012750524	0.007964234570611002	0.07724918180753036	0.03338472209181458	0.001374345762553133	0.04148952280562804	0.04767229352767244	0.03776539412564441	0.008195284738507183	0.2078966018815804	0.001003691131761298	0.04147481547061922	0.01580305616008138	0.00118733734650771	0.004504143800867479	0.001071031542033395	0.03671386333238132	0.05587172222212589	0.04411595019255465	0.001000214972998209	0.002498875266782969	0.1922150936440545	0.001006172591461079	0.001002391740673124	0.001587491720788779	0.002452904783706252	0.003145295086362391	0.01862283850217432	-0.01601806689065143	-0.01171410589128888	0.02029289533193714	-0.004690131229135465	-0.01641985156962423	-0.002603500639194165	0.007882848876484484	-4.583236331418903	-3.992404628880155	0.06402664340265248	0.06062489271482967	0.004524805552709564	-0.007379373219583631	0.0702682887728442	0.0501724577945567	-0.3664569394998671	0.01516285210806366	-0.4577718369282823	-0.05608232313547055	-0.001985145244418352	0.03239734482812001	0.4613233426925526	0.5136547931102102	-0.0117388967172264	-0.5787843749065854	-0.3420727575359557	0.02346978267942015	1.587595468947344	0.3020177164777469	0.02439083228965013	0.02298831087568745	-0.009064951842592638	0.02801502371275002	-0.06826617723141046	-0.03767795900069239	0.05173826516461212	0.2278509980847025	-0.01424880126457554	-0.05981921316741919	0.3639834532768126	0.05901976514158017	-0.01210576228020576	-0.005430418796313475	0.0262659802150501	1.079076584283042	-0.7913760215684557	-0.3776058289864714	0.05372064421690034	-0.6967448673690864	-0.6125537638299682	-0.4898821098018087	-0.2883769349879667	-0.3067059575353085	0.008693861691482386	0.2127184687520246	-0.2166019311492723	0.853568362510532	0.6911830377146749	5.511785787329202e-05	0.08242255381138798	-0.309799909975029	-0.002962942367190018	0.0360776987398062	0.2086771046717834	0.2138838249629001	0.03610414665730644	0.1014869498593781	0.2066764838687188	-0.4076003201930152	-0.2245698109496865	-0.3415142771997186	-0.8708779173634189	-0.2477044676443898	0.03407685698103413	0.0350863576347283	0.2856001266500132	0.3262090152830552	0.1844017030181253	-0.1893012087876842	-0.4417494077215244	-0.03611497030289374	-0.7362283281503322	-0.4812123761022834	0.5110008844675333	-0.1283320243899023	0.06007514897209599	-0.3486160434907977	0.526403708885235	0.1264896849784548	-0.6493406799700755	-0.1031584467289051	-0.07705762856855426	-0.04460089529216359	2.53696641178449e-13	1.416578133823598e-14
0.26	-0.019340220700591	-0.03853841160451404	0.06310012172616181	0.5604944999096162	0.9390103586362748	0.00824096175881454	0.3528350823437437	-0.04416482772800859	-0.001651216476380553	0.07065515870518949	0.08058356306068169	-0.1096208257847312	0.00887910771728662	0.06107671192475467	-0.09869815961145888	1.052483653996138	0.140970439818637	-1.05248365399614	-0.1409704398186515	-0.1796588004069989	-0.09854638693726833	0.01121295529609462	-0.2009423293674805	-0.07745211150058393	-0.04140434589408956	0.06818142455028783	0.1093024525409711	0.6504918160336826	0.6391516393208688	0.09449948844823841	-0.01592774703525832	0.1485830366593277	0.09957051748911003	-0.3489039029338453	0.3091957255894661	-0.4669137232348033	1.252331931556234	0.01427418520700094	0.01423284281409811	2.743831943297896	0.6617989197415479	-0.6691893466680091	-1.77124303665537	-0.1140716403806187	0.952071497555361	-0.04907317349687702	-0.2339673805426094	0.4437842651334865	-2.822210005361843	-1.255172529771798	2.822210005361843	1.255172529771798	1.601233561999815	-0.4503974979570532	-0.1246049780031039	-1.590672510865517	0.4274761367893321	0.2269447191398633	2.053937018575873	0.5631157263298496	1.479197629471126	-0.2102335436077272	0.1681217106311798	-0.5485052850810858	-1.490822007356747	0.3441035345055184	0.001004759191984585	0.01511253998071364	0.00100339921356238	0.01644008916616746	0.001001794327935823	0.003730583428849758	0.001002890803268642	0.003247740425242663	0.001113556500189644	0.03946979402277755	0.1533992830837124	0.1337463483723555	0.1740677436800983	0.1591418220153145	0.002874277364417992	0.009168346864884856	0.01014976468676366	0.0336376107345778	0.005479547717049587	0.03850226150290283	0.003542771357374268	0.03271507909492856	0.001658830109148006	0.05806846439560776	0.001003761896058559	0.1274550271710148	0.001002091923405515	0.1330708747022367	0.001049888632342929	0.006310199088153134	0.01177506348590653	0.02463254378480805	0.3981642037644653	0.3709326174460114	0.0010076134079657	0.02066385358184445	0.1274531387078931	0.1400716683608392	0.03109073812492602	0.03874467993687499	0.001017035325525121	0.00491468713263672	0.001044825401334577	0.009683894824016527	0.001638284862087746	0.0129015413139377	0.002515522405177184	0.03518102023140064	0.08992347739780775	0.08335744099091814	0.001002780207790169	0.02931942543269007	0.001736363093380329	0.01809267065974278	0.0066535923168709	0.02255299504759088	0.00100447584734122	0.002882048505899343	0.00506404074821973	0.0225876265397056	0.1855149315215814	0.1808041983513303	0.002432346761680461	0.03986016066397639	0.001003503121362409	0.004517416566802082	0.001007115712052346	0.006079964546800889	0.001000918847743694	0.01452688610590263	0.4626880012183726	0.4620811037398673	0.1304480242241556	0.1052868521011832	0.01420446640774004	0.08544439675601732	0.001001598110292634	0.02229503397060031	0.05447064892965931	0.04790409905337213	0.04760374724898118	0.03792641967854351	0.04437148547135891	0.0322457074939395	0.09787478966133002	0.08409858679173947	0.09909582417241096	0.0748062124358268	0.03579297791535384	0.03116066087769676	0.03518343348248504	0.02620610508024053	0.1192814045061436	0.1252014392864922	0.2424297192418713	0.1753966098897058	0.1649691270137457	0.1245794579817632	0.001037867740426348	0.008285866563645857	0.01403943125668313	0.03965029258264652	0.04556855304411938	0.0725537186432077	0.003070993607454626	0.02918303907742969	0.001032068300944044	0.05309746063121975	0.001021915313830284	0.02378715108976292	0.001010855481670276	0.0204830793588773	0.001001892825003192	0.01047833013208602	0.001003394621777245	0.01962659698722655	0.00734632099265576	0.03178135863354598	0.08253282651267571	0.09385734199159536	0.03507695645384006	0.03539068143022213	0.003679236411548427	0.02659950118350571	0.04917340518546116	0.04620756765095652	0.04931331342281291	0.04704427829848929	0.03774107100960356	0.05418084994821602	0.008421774628607442	0.048439759324834	0.206296219062714	0.16432307341588	0.001005503016982927	0.0511530332136452	0.04111534789279346	0.01824741156026258	0.01702627861819185	0.02883172891048802	0.004858766939698034	0.01498999828763507	0.004695334708255126	0.02263777068326613	0.001068330828661839	0.1042505086889183	0.04031862307282529	0.06209340370637397	0.05492505400886039	0.03620497500120531	0.04577621648738277	0.04590794320577148	0.001001659426615443	0.01304990339852838	0.004484987411886544	0.04223886982031517	0.1801648364493447	0.1016224927749334	0.001007619649241515	0.06164455029323357	0.006508239168836804	0.0404915428538079	0.00151504934608037	0.03019247777154323	0.002316895988295355	0.02444518743226488	0.002938311572018903	0.02044040409698864	0.01858757679187164	-0.01584445210328473	-0.01172519218490527	0.02024907800985807	-0.004997320954490889	-0.016764456943479	-0.003432727779821385	0.005822755297430711	0.001003322166876581	0.001002905987568819	0.001001431374135529	0.001002446631272919	0.001194427441508923	0.1625303360068702	0.1660454910041455	0.002893575748771357	0.003849404886835546	0.004317093527033427	0.0028664063816205	0.001139090569571786	0.001003992876701635	0.001002301946377317	0.001000438669271802	0.004069672548850548	0.3783165498048478	0.00100558188669053	0.1585662065147235	0.03188734605479567	0.001006298366816612	0.001052208544913052	0.002161935962771258	0.004348549744177197	0.09155937723928544	0.001001684538673294	0.001838596585058089	0.01054278595752784	0.001003461980603245	0.004393946879471555	0.1971569250392007	0.002552308134412131	0.001002845590627278	0.00100656310043174	0.001000930431608366	0.4978216008210148	0.1023020844784409	0.001039139857209112	0.001001359304490397	0.04015568445679851	0.0342785977935878	0.03258138760609486	0.08896064244573187	0.08958434296204444	0.03443007073723375	0.03124059374060538	0.1013200430975473	0.2630717719623138	0.1797399624149926	0.001006093684040963	0.01539473079459766	0.04326523769366067	0.002958013735010978	0.001003005394973321	0.00100067939236521	0.001000346074559927	0.001001987859234333	0.00100405428978614	0.009348118729557243	0.06833420337744225	0.03156107918608722	0.001003210177336357	0.02823494050392484	0.04346599911442729	0.03603518788971632	0.007545637985536614	0.2086661871049172	0.001003550978171224	0.0404691318438919	0.01441660165733079	0.001001259236831559	0.004340863428973694	0.001037868916935469	0.0310734598512006	0.0541537465632369	0.03927539308622419	0.001000194326628904	0.003992035737480836	0.208101668719815	0.001004141998846371	0.001003365763717806	0.001877308112502632	0.002505664933356896	0.003529543520014079	0.01663671222843028	-0.01498555226216599	-0.01129055532819249	0.02027106869973828	-0.005577590048558724	-0.01522298175548071	-0.004335990982415557	-0.0005672843788033814	-4.312643922372444	-3.581811913799536	-0.00299994787882109	0.05987077194560064	-0.004151585215965382	-0.001393660533481098	0.0645512502537498	0.1236562906823612	-0.4016386609139972	0.00157326578267393	-0.4423146707566805	-0.05601613356508645	-0.0134892318427321	0.02485479715199701	0.4797502138833902	0.5327176934183659	-0.03034139134204061	-0.4119978237222522	-0.3039857476898866	0.01297552061090576	1.607741087113106	0.01612139634447408	0.02036951812505778	-0.003955376633155102	0.03469608870460732	0.07209961581765631	-0.01335430613252957	-0.01676951927302244	0.05604610578091038	0.2685228601365757	0.0737023015372303	-0.03721582319959539	0.4556509001805059	0.04603872667421911	-0.005113271190811429	-0.005272512561071134	0.03737253863664561	1.142361856677542	-1.004815478495021	-0.3817259994043241	0.07493979044522374	-0.6455313878133774	-0.5558345091411828	-0.4539445891123469	-0.3370967501244933	-0.3029156357461051	-0.06485364042910646	0.09728357620378075	-0.3995800079766124	0.8460698198739249	0.6291538703446743	-0.003096817698176489	0.07867074761530114	-0.1650698987657657	-0.004376156775655208	0.0449000087335533	0.2534072407395704	0.2454123566274727	0.020149615386713	0.1120598164033098	0.3493525537796763	-0.5616311347189012	-0.1757995309086583	-0.176089446959291	-0.9770906577150241	-0.2981726570701073	-0.04383239767649871	0.03226225516453737	0.3315485543738015	0.343852089814692	0.20859430811399	-0.1666818964962276	-0.2268393336224834	-0.01845867494033601	-0.7373707209016531	-0.5036984632019885	0.4633905746707132	-0.2526917301746255	0.09826447729652479	-0.1705339975559945	0.626533787229408	0.1040686616662677	-0.3290129965790525	-0.1219015206460431	-0.1006629374788039	-0.0597002172115436	3.796869940494593e-14	2.322661072490509e-14
0.27	-0.02256716262435341	-0.03565650473048711	0.05823117105835959	0.5729851287011754	0.9390248734204314	0.008339935114910062	0.3789958324898761	-0.03770667522055991	-0.008238497064410643	0.05295495387126027	0.07952633093241468	-0.09973040220720832	0.00797726617305986	0.05914894362197112	-0.09399386374901646	1.021551872275677	0.128918263777872	-1.021551872275697	-0.1289182637778981	-0.1635171203011952	-0.1032151415809319	0.00985443128582727	-0.2163683696070379	-0.07301353110649558	-0.03898352300350984	0.0876685073863662	0.1150560134815594	0.6654812440661554	0.6366991963202261	0.09667504509956575	-0.02171835141590829	0.1343654975606636	0.1034367398658997	-0.2956785196145159	0.2669539119027626	-0.5083953515040714	1.246089472473735	-0.01133937585907362	0.005767337740564481	2.485060929206321	0.628329134082465	-0.6464024494525735	-1.767648333020031	-0.09750534529191469	1.02638564816399	-0.131834095938001	-0.1516943563707961	0.4985566650530813	-3.358259782282702	-1.150203729064561	3.358259782282675	1.150203729064562	1.626428510624791	-0.4829814415487206	-0.1463001295006929	-1.494703716340166	0.460311642841998	0.2545408036288214	1.821292739698173	0.5927668002047992	1.516854742132058	-0.2809490001642302	0.256783099385385	-0.6071377758345329	-1.353255608410241	0.4241941540507922	0.001005723462875883	0.01553084044847001	0.001004129554280792	0.01706439792690783	0.001001634440122269	0.003744123165731991	0.001002646510239348	0.003180858468697135	0.001154425958831744	0.04009212028398586	0.1576996146761451	0.1351564494388909	0.1705044612069561	0.1550935807280896	0.002682246803395075	0.009017379926151927	0.007040837494848824	0.03023930722381958	0.004753540287772044	0.03801495780897062	0.003070123447462075	0.03259327029945966	0.001386165824586443	0.058396227720003	0.00100409182169474	0.1322121531630806	0.001002307459269419	0.1383637123196667	0.001025643343080435	0.006153965322970314	0.007661103346394321	0.02082427275990483	0.3908102395150914	0.3680615337404529	0.001006868983370331	0.02085538815172708	0.1431237406454284	0.1559275477060309	0.03074316084694712	0.03812030725425049	0.001011425829693037	0.005154246982155852	0.001050364195172438	0.009819943789927062	0.005346222874438546	0.01551700611524449	0.004993811061082589	0.03660784668223403	0.09059613857779962	0.08317352627818407	0.001002183034363283	0.02926449926771345	0.001675513131220924	0.0184476192338819	0.008961537128049908	0.02497523677290358	0.001003869813935898	0.003047703101599036	0.004642106084545011	0.02211257153213416	0.1910855754955333	0.1857959993287448	0.003340163737385977	0.04110029209689486	0.001003161950847256	0.004405329987058903	0.00100691419913107	0.006017257191273532	0.001000940103545691	0.01486056294986228	0.4757793036666363	0.4738992628468592	0.1158349809442186	0.09471480611139885	0.007874344255108605	0.08280954748465527	0.001001450909863438	0.02300496484327669	0.04595167482518038	0.04142523829806332	0.03960177751690094	0.03236382887865637	0.03726255515481747	0.02771911693900849	0.09304309274637998	0.0809199041830717	0.0941543942343525	0.07206774263266004	0.03478571995777465	0.03045042264705071	0.03218149332597853	0.02668319861082676	0.1101170835375063	0.1211309881182255	0.2479280497947242	0.1837604598267363	0.1684349546842699	0.1303746515096249	0.002414393452271345	0.009532952232319888	0.01507534986469159	0.04058130546283827	0.04500491710538653	0.07143246356633579	0.003002888117162302	0.02910171040981832	0.001018212264891757	0.0534046810097706	0.001011484396402696	0.02638399457589372	0.001005692877768783	0.02310492954491512	0.001002068828818676	0.01075224781208674	0.001003335849462857	0.02064871109874872	0.008645541387900772	0.03429957135564123	0.07459440438913602	0.08810060600239099	0.0334650711839448	0.03400108549236525	0.002415669833785521	0.0249908184548422	0.03671898474136963	0.0364936934078472	0.04563760359849067	0.04406335240822929	0.03711949578736311	0.0539483911253811	0.008393485168179102	0.04911237919426928	0.2062971697432883	0.1678897372944699	0.001005125650402106	0.05461605354755387	0.04113629958091533	0.02070578632631192	0.01583576676705895	0.02761793128337062	0.002979838381016952	0.01331754158867203	0.004474681577197205	0.02236914309532548	0.001057964167820475	0.09683555791291765	0.03495996845996539	0.0573027219847447	0.05390545125393898	0.04052239246910349	0.04177693255349574	0.04333531867465569	0.001000941846386965	0.0137415439409717	0.005717175129998755	0.04129849322539719	0.1893148464818567	0.1078021154339471	0.001005592983068418	0.06256852905196594	0.003832993294939584	0.0379197888418274	0.0018324308292175	0.02891040079827852	0.00240484752387768	0.02332129070593982	0.003331080228981271	0.0197615897039027	0.01743326315842434	-0.01473964772116644	-0.01124169675034711	0.02052197068065077	-0.005081713160289887	-0.01516294036205415	-0.004397121938116172	0.002624000884374983	0.001009607692698364	0.00100656789812491	0.00100149908009229	0.001002346299697111	0.001199135250150386	0.1661408008891848	0.1635592291877855	0.002131926796573194	0.003595748704428376	0.00370660528729581	0.002326614313462941	0.001070331320949051	0.001004809374708898	0.00100272620089691	0.001000382757445216	0.00253517351927805	0.3720649939619593	0.001006527787814561	0.1738474813252919	0.02902296837070728	0.001004986882825772	0.001059446434511574	0.01523839724655504	0.0103538353790977	0.09147127250963812	0.001001457535996928	0.001420272973066746	0.01216789654107758	0.001003050589718076	0.004029821709753676	0.203204578538592	0.005763976386131577	0.001002774177682542	0.001006824134276173	0.00100098912248289	0.5121819550219103	0.0873456595354694	0.001021265514984342	0.001001245620884054	0.0315596169088845	0.02634021051931671	0.02557651062485366	0.084130498927103	0.08534387220054532	0.03290637644307302	0.0265129724201749	0.09300803025771912	0.2533499563410676	0.1689168734039692	0.006258434574597349	0.01689637418051297	0.04523309523701245	0.002909023668005112	0.00100445636104887	0.001000585625002611	0.001000298242809388	0.001002475466167122	0.00100261507918763	0.01061192671209403	0.06042336411470281	0.03160764764577773	0.00116362090813716	0.01629579013486884	0.03921730359339313	0.03668949985123809	0.009056233777044098	0.2042060774058655	0.001005732955770768	0.04175356580421095	0.01462038830114311	0.001002827295555019	0.004158335330380332	0.00105504599486787	0.02657365441430018	0.05134614339657099	0.03501084816320484	0.001000195722128633	0.009582587376799543	0.2012034377080946	0.001002927032640352	0.00100356071730881	0.002405780238314374	0.002489346496449781	0.00392373905500551	0.01691619026897187	-0.01343811970624856	-0.01071911445351268	0.0209955849361736	-0.004769403855474308	-0.01351339066588807	-0.005410420860971454	0.001978274681862192	-4.054599764769769	-3.161291630407341	0.06443752898622779	0.06402748610530688	0.004123012851120451	-0.009654801263416187	0.05902325655707187	0.1496793013094832	-0.4083142148804618	-0.02955996162357119	-0.2544000350778002	-0.04328713439979771	-0.01168818461711244	0.03940319148017734	0.4748911684480904	0.5290957760429478	-0.007793309302023188	-0.3388589453410149	-0.2692817650813066	0.02209330665400137	1.562482700229838	-0.1321386030277005	0.0261809029774942	0.02241463930572907	0.4618358427886315	0.2089271499326972	-0.02964914572035846	0.005919992025354062	0.01906045545117629	0.2194011549813404	-0.0117545192884457	-0.05249245910134579	0.5404321259210302	0.1889232464605891	-0.01469935870408134	-0.006924656687324429	0.03235687064399763	1.219608299901836	-1.105528553575175	-0.1540058723115984	0.07137910421530123	-0.6509846738394469	-0.5570124103026161	-0.4513693721839122	-0.3043038206460954	-0.2480631315048758	-0.07909617095566422	-0.006426509883304153	-0.4186944353701296	0.8232976112458418	0.5252156965278904	0.2323354709208302	0.1059890692149989	-0.05983093927450288	-0.01092349901608178	0.02048676684539904	0.2677426670980758	0.276430046833234	0.03027849780153329	0.09601328528944038	0.1992987109670667	-0.5947904886385058	-0.1033160254060859	-0.1372785733545903	-0.9712139296482231	-0.30162803091707	-0.00599729166377266	0.09735231478408134	0.3852601232506989	0.3477686852032901	0.2827337927299507	-0.08262747777578376	-0.1149177722368498	-0.0309893491851816	-0.7409805306744912	-0.4595846066459255	0.3931027301986724	-0.2674462945809405	0.04977556844233123	-0.01579865222987253	0.6060128172216311	0.0802067888959835	-0.1909859961301115	-0.1340070839388384	-0.1227316324896569	-0.07500069060086383	-2.316524219520956e-13	2.4183928974699e-14
0.28	-0.02523767184900064	-0.03320396811300973	0.0529018358724277	0.5854222022735411	0.9387842081699279	0.008360418700678222	0.4024711577933436	-0.03162829399944445	-0.01454197903593527	0.03532518398691495	0.07863084495433852	-0.08908566421706809	0.006231646583139833	0.05804066327081989	-0.08869739115645771	0.9854361894794297	0.1180675442236737	-0.9854361894794326	-0.1180675442236861	-0.1471437091652334	-0.108198575983673	0.008302946597077506	-0.2308397672802053	-0.06824444462769304	-0.03636711092850667	0.1041635431654306	0.121261195313444	0.6807922461784922	0.6335187804446728	0.09943102003101244	-0.02802094624780643	0.1215065285704535	0.1079554648340777	-0.237617363123186	0.2233216742743119	-0.5589906268599364	1.241620887717577	-0.03676182161299207	-0.001465111251372463	2.206746974755195	0.5858446624856295	-0.6124296233877209	-1.757156046740572	-0.08172241033683934	1.102934380087917	-0.2178287829947508	-0.07006979015873321	0.562219611153369	-3.858990220519552	-1.014881232458872	3.858990220519552	1.014881232458872	1.647579768031269	-0.5133334497726513	-0.163197113699655	-1.399743997587676	0.4935773537320914	0.2660625560244565	1.455527607176526	0.6534399045941458	1.543512445443788	-0.355828118590054	0.2842053666524239	-0.6509033753420136	-1.219107985665242	0.4746040527832947	0.001009349684103195	0.01595684031245756	0.001006326416158444	0.01770136900653161	0.001001588407126473	0.003758313290992181	0.001002474234620931	0.003101202990087837	0.001177208099825534	0.04063244424530708	0.1617075606658623	0.136566241972248	0.1673441780622329	0.1509694453507242	0.002205951668464748	0.008621281470941527	0.005328666963878342	0.02820852995992211	0.004083939309115101	0.03759966823132505	0.002563566364241366	0.03246500225524726	0.001215309292775229	0.05883063470006502	0.001004665156853359	0.1370171742182953	0.001002627407723101	0.1437177091425803	0.001013497398950987	0.006016573950192744	0.004793720896215087	0.01807131359648343	0.3837798394505816	0.365565966711169	0.001006970143018304	0.02104095798045113	0.1583356945747065	0.1713022807315335	0.02920197273202949	0.03627905447346841	0.001007966345594001	0.005411074215459419	0.00105675281658403	0.009957177000395927	0.01362977793330893	0.02160703759434768	0.009202162094938945	0.03927279274182232	0.09094138264640794	0.08264004789038043	0.00100177103996539	0.02944053938805151	0.001436010210186105	0.01855621669654489	0.01092384680177085	0.02701053154805897	0.001003361150952692	0.003223295380227453	0.004248559855287564	0.02164383183389548	0.1968022818719868	0.1915672974821606	0.005390801437734774	0.04337733932408998	0.001002955727931283	0.004275523113528735	0.00100694407662107	0.005948357450007261	0.001000980086458975	0.01523390432853884	0.4891859521795285	0.486440036441541	0.1007806108516681	0.08325758434742513	0.004598657950117452	0.08218903896042833	0.001001320476336039	0.02380927045729839	0.03727255807258673	0.0348695273647346	0.03151802259589478	0.0267795962831876	0.03011405095104202	0.02321840304404895	0.08817769474559736	0.07789922939812292	0.08947814912669186	0.06977925367338519	0.03353360333969086	0.02954069415332915	0.02834504499672124	0.02598634208671708	0.1011939940456908	0.1167438663852731	0.247961789057523	0.1917945109889193	0.1663367630863365	0.134990389138323	0.00571305493524359	0.01252900637226008	0.01633574246724389	0.04173921878314796	0.04560911231486749	0.07134410340440576	0.002944299882481048	0.02898389065173645	0.00101201308646551	0.05358604996540657	0.001006224412149011	0.0291776286439226	0.001003088898646445	0.02596112762053474	0.0010024007137879	0.01099679163226514	0.001002586506719029	0.02161986828024938	0.009924132115361228	0.0366675072585456	0.06656963938739602	0.08186004370858001	0.03263074252862637	0.03330043354709769	0.001859990416612022	0.02402130022411169	0.02423480094239704	0.0266726942833195	0.0416733672035744	0.0409394074821945	0.03709453534515313	0.05399414561947988	0.009123514968487114	0.05028861754167451	0.204636702768391	0.1720977939190394	0.001006028601190367	0.0580887410825868	0.04174420898648987	0.02389515036753332	0.01532121867472231	0.02704818237780748	0.002032481810069293	0.01254632752272657	0.004272884112042559	0.02210353364050465	0.001061374616809372	0.08952367614757843	0.0299567321192425	0.0527987770633935	0.05206903612800859	0.04392722583094084	0.03762631727563724	0.0404467549438465	0.001000583936668665	0.01423965351243378	0.009098192939544109	0.04195775015956139	0.1923060678650975	0.113675190572343	0.001003972362116986	0.06323828004724817	0.002477611693672102	0.03655885912545919	0.002254988352889758	0.02752247189402322	0.002440767356281804	0.02201825028837225	0.003724261135141755	0.01896162970099331	0.01723481064096927	-0.01333975788984875	-0.01069957102237454	0.02109594572853867	-0.004571053100167012	-0.01348937410851743	-0.005434873243251693	0.003254788787133638	0.001015893218549028	0.001010229808711541	0.0010015667860495	0.001002245968120069	0.001203843058793778	0.1697512657714993	0.1610729673714254	0.001370277844374265	0.003342092522027537	0.003096117047558484	0.001786822245306063	0.00100157207235554	0.001005625872720219	0.001003150455419059	0.001000326845657339	0.001000674489714819	0.3658134381190726	0.001007473688938799	0.1891287561358591	0.02615859068661387	0.001003675398826489	0.001066684324122178	0.02831485853034006	0.01635912101401984	0.09138316777998992	0.001001230533319993	0.001001949361077042	0.01379300712462079	0.001002639198837849	0.00366569654008383	0.2092522320379833	0.00897564463784975	0.001002702764734554	0.001007085168117589	0.001001047813360423	0.5265423092228056	0.07238923459249808	0.00100339117278196	0.001001131937275479	0.02296354936097132	0.01840182324504597	0.01857163364361327	0.07930035540847276	0.08110340143904561	0.03138268214891156	0.02178535109974335	0.08469601741788846	0.2436281407198209	0.1580937843929456	0.01151077546515717	0.01839801756643334	0.04720095278036401	0.002860033601001601	0.001005907327134407	0.001000491857663726	0.001000250411112505	0.001002963073110208	0.001001175868598993	0.01187573469462306	0.05251252485196088	0.0316542161054679	0.001324031638933909	0.004356639765809071	0.03496860807235282	0.03734381181275667	0.01056682956854548	0.1997459677068111	0.001007914933373733	0.04303799976453014	0.01482417494495777	0.001004395354309415	0.00397580723181361	0.001072223072802008	0.0220738489773943	0.04853854022990615	0.03074630324018255	0.001000197117760866	0.01517313901611637	0.1943052066963738	0.00100171206643617	0.001003755670901767	0.00293425236412638	0.002473028059543073	0.004317934589996307	0.01719566830951368	-0.01189068715033113	-0.0101476735788329	0.0217201011726087	-0.003961217662389901	-0.01180379957629551	-0.006484850739527347	0.004523833742528165	-3.788998209783093	-2.797479079122437	-0.001460068537737633	0.06240323574950184	-0.00402150754550019	-0.003948364960679913	0.04815079027628653	0.1235945840465816	-0.4168174789423417	-0.04745303747064741	-0.1688094213196528	-0.04161331030902772	-0.0147810815929944	0.04618352825117605	0.4893292265108045	0.5449495345144543	-0.02657291283816254	-0.2009354514088664	-0.2288824124391946	0.01178257235412046	1.511511823175358	-0.2272546232533029	0.02382299480452182	-0.003718527671368218	0.7296094242642077	0.3197235375793246	-0.0832670411474726	0.02942373777673026	0.006775883447727933	0.1911334700735775	0.07568983791400671	-0.03595275213584197	0.6115503353796912	0.2534218855155706	-0.008657329977304149	-0.006510989732677001	0.04530544557855005	1.28688475421507	-1.181850633333073	0.0211421499643922	0.09381473870146138	-0.6609014234206187	-0.5601628682537065	-0.4487692571185745	-0.3054951853767421	-0.2129194669684205	-0.1047516930609181	-0.1375064347265566	-0.4629141209088849	0.7801100649046464	0.3932626905119954	0.3466968766007104	0.1240508356830516	0.04150908422258999	-0.01167437486583101	0.01972972413944821	0.2927653571139091	0.2922819345351987	0.01427484346336622	0.1018684303408568	0.3192971898542973	-0.6583963956313816	-0.03801073240673045	-0.04825654744302652	-0.9985156339825473	-0.326776464146711	0.01181026570762498	0.1329859507452568	0.4598271035709554	0.3457855300541789	0.3547921631474714	-0.03787215220521119	-0.04659080689710269	-0.01785504114353273	-0.7167569187984576	-0.4463511031087935	0.2808737534542761	-0.3158795700759577	0.05955828310609278	0.1493927082480505	0.5652242831070321	0.05322310894299333	-0.08684813740060267	-0.1430719068552626	-0.1364916757306426	-0.08392933918462477	-5.621962680557461e-13	1.598075637411222e-14
0.29	-0.02736031102308173	-0.03118921338216325	0.04702402882454645	0.597821772164001	0.9382859716263376	0.008316059124057747	0.4231595467983487	-0.02601668384756498	-0.02046020745399557	0.01791574919063407	0.07788043314843848	-0.07767010103644459	0.003669876234868326	0.0577285061456767	-0.08272974464005051	0.9445548670317147	0.1087641991160452	-0.944554867031741	-0.1087641991160261	-0.1305763816294301	-0.1134698319565648	0.006613639384945498	-0.2445015054352351	-0.06317965487375427	-0.03369562583249586	0.1162997223422466	0.1281738242459352	0.6963155761084083	0.6299556533249627	0.1020465312295449	-0.03473235759941082	0.1098628319530865	0.1130517837260235	-0.1894699998895591	0.1800578667473431	-0.6165346615423823	1.238566111798404	-0.06301688604820893	-0.007187902149942255	1.933358838265569	0.5356188853315258	-0.570042158239663	-1.721537252561125	-0.06903524074526948	1.178611359735758	-0.2910874888365671	0.005956886065857426	0.6311956901383713	-4.309475977554154	-0.8439733600190632	4.309475977554142	0.8439733600190544	1.665828496985035	-0.5398419129978447	-0.1736545605613524	-1.332965730956557	0.5180515830251928	0.2686221975690303	0.9740529110660445	0.7332826701789907	1.557943483020029	-0.3556375742372635	0.2345201402532168	-0.6887103522038487	-1.106526906638261	0.5387877742295003	0.001014547946200704	0.0163691295030746	0.001010598651414335	0.01833794520207303	0.001001571218757031	0.003772085743050155	0.001002346738920698	0.003021930840158101	0.001318544758092775	0.04118853395290513	0.1642176799093465	0.1373567236911213	0.1645521767963047	0.1467644933682095	0.00175712126278022	0.008243395599100801	0.004114275533341652	0.02662267093112469	0.003474284496755614	0.03725058974649978	0.002126194309776526	0.03240385298418137	0.001111520847876937	0.05935233849096856	0.001005160226262631	0.1418724022390681	0.001002743159355092	0.1491470033290423	0.001007039080590686	0.005896336385598703	0.002945624965529697	0.01623239499477621	0.3781231068723763	0.3642633927840985	0.001007865304200644	0.02121425547002331	0.1737039467790317	0.1865140081618931	0.02560102204260943	0.03269839713781506	0.001007142853176883	0.0056829104182417	0.001061366385291857	0.01008480599473614	0.02409373861905356	0.02933886690450208	0.01639713117209498	0.04371841909237742	0.09041948874365222	0.08138300740217888	0.001001507023412352	0.02986810527311949	0.002698760646017597	0.02009509655900038	0.01252612488286634	0.02865109842478002	0.001002969122734582	0.00343140624858444	0.003812600948508136	0.02111955589953668	0.2032380629844799	0.198096334798256	0.008595810980629124	0.04666453749966368	0.001002785414776842	0.004145461220332162	0.001006802712440889	0.005875940383080131	0.00100099169335078	0.01567109774201692	0.5035749459034932	0.4996437088895188	0.08777436594404221	0.07205108933309959	0.002846562624801635	0.08263661706951313	0.001001235137681856	0.02472243307471898	0.03009843765929376	0.02924784195291258	0.02496772926726902	0.0220948083781471	0.02436684469143246	0.01952623899621782	0.0830730943500067	0.07473172539981127	0.08485591595975654	0.06764953586579284	0.03141568235380308	0.0279938448252805	0.02415481035079711	0.02429953093899279	0.09320309550953225	0.1126274344605175	0.2465037078808034	0.1998411032761936	0.1632121210875278	0.1390512521001826	0.01060485572676558	0.01701123697772601	0.01947078878809515	0.04455137252419488	0.04693462420045826	0.0720723458781055	0.002903292119423629	0.02885434940606077	0.001120128246099162	0.05370781743402508	0.001070584529357067	0.03214508524116493	0.001033267296052686	0.02895270431201128	0.001002583775271896	0.01121122768916069	0.001071340856205087	0.02260397669403315	0.01097011203418504	0.03869784288054179	0.05874920969538429	0.07536707094941802	0.03241023009387048	0.03313607061129966	0.001824427889983301	0.02354791334250529	0.01439799361484253	0.01867845891333043	0.03747367154016801	0.03764629009310337	0.03785651542849032	0.05427201117741949	0.01015395434339243	0.05150047983035869	0.2046620909491169	0.1783799254304603	0.001007556684011418	0.06147949046400375	0.0449119847093706	0.02891789669472129	0.01540568121991976	0.02704298447067435	0.001529173984278456	0.01219890815950679	0.004064069325956385	0.02182249212462068	0.001077075796829894	0.08244054100669421	0.02560525861205535	0.04885099657619772	0.04980871539293648	0.04631028536572784	0.03367309759426936	0.03753162686723976	0.001000544186299424	0.01453549580539693	0.01414492946731025	0.04400151331979615	0.1926941823608903	0.1198416541913629	0.001034704650256553	0.06366901488290393	0.001756899803881691	0.03580347001406445	0.002769377264926034	0.02607382812956497	0.00242931443682445	0.02059032611156624	0.004076508908729741	0.01805461982936313	0.01827796383638815	-0.01152686291092669	-0.01018542520682853	0.02185299208325536	-0.002570262736970391	-0.01191051513618	-0.006491389511740988	0.00416598209548547	0.001023396816605616	0.00101911858407518	0.001001541947592561	0.001002187060800602	0.001687391330987417	0.1668647379786805	0.1591978391042356	0.001218927019422722	0.002402031932063377	0.002610834217545732	0.001568818697842816	0.001005025004521188	0.001005717360728137	0.001002620930732345	0.001000310269705274	0.001000763582067751	0.3663929660681978	0.001009916432160819	0.206341779239455	0.01752396295936027	0.001008494531394902	0.001065732208182034	0.04196396175285826	0.03088599144249211	0.08825598561825926	0.001001233740084466	0.006570560261226391	0.01465296381990933	0.001002495118785734	0.003089830958741686	0.2185283112337817	0.01457393141457747	0.001002528147030635	0.001006292161264083	0.001000966509946346	0.5457456306321186	0.06762232245116036	0.001004034349864018	0.001001158505130634	0.02069829875618909	0.01667354874131542	0.01716039138447716	0.07351224416846394	0.07644309723209566	0.02689587706879032	0.01735901353283783	0.07988113457505186	0.2440247372950965	0.1583125057559411	0.01949495895655681	0.02679421477615045	0.04968176631595093	0.002860554685644821	0.001424530090977283	0.001253553484761927	0.001119183809522656	0.001002614548103981	0.001262813780013519	0.0122825343175195	0.04566689261363081	0.03258197162678684	0.002179222937107115	0.002679113657853656	0.03038552838681293	0.03995858419772896	0.011848234277812	0.209077454775365	0.001010189302418078	0.05356426996397116	0.01607082572342851	0.001003280839210438	0.003732821651299928	0.001111354513145209	0.01941020653192531	0.04575182900631851	0.0275921543385077	0.001000761467574694	0.02336279733837416	0.192500208949264	0.001121665077323688	0.001003444123348797	0.003623750633175242	0.002370187951680249	0.004556209290448304	0.02018695345330624	-0.0094229085404811	-0.009701480693679059	0.02271635116648912	0.000543291566561463	-0.01041702861175028	-0.007553136798001273	0.004790894086202856	-3.580918778669841	-2.516002033144339	0.06243832569417076	0.06417987970301801	0.004103429417242135	-0.009968844795957296	0.06071434010541883	0.02624771801373721	-0.4238719608345481	-0.02990200517158073	-0.1511695559479756	-0.02983944428990444	0.001220523105123675	0.05717595285195996	0.4851345917114365	0.5443641244279898	-0.0043016951814959	-0.1553310455790875	-0.03404364312781899	0.01987281445199394	1.531729934949169	-0.4773677849393871	0.02917897690609361	0.02087205713398338	0.8164360293600779	0.5641255844756262	-0.1704435368229141	0.05571432327737387	0.2795181511815286	0.1405869498514131	-0.006492489067802746	-0.06255300314542092	0.6937352413312737	0.3913057879843329	-0.01528048021601492	-0.007632926597199194	0.04454568629195499	1.356052711578957	-1.04292522983443	0.07071119230089777	0.09256272066163726	-0.4678155393141754	-0.381812138476297	-0.2960196448035818	-0.3302937162219672	-0.2148352686311293	-0.2010616135949304	-0.2027243730758866	-0.3634625279051379	0.8270207052140982	0.4238347891157206	0.5338446074375351	0.4219652297806846	0.1027463507539609	-0.013509176942528	0.007626204691996044	0.3026775250488531	0.3054225555947338	0.02435645352110522	0.09729587324152618	0.1323359470901224	-0.6442133219665258	0.005643107066716543	-0.03655771623781436	-0.622479600800857	-0.3347955918659794	0.04846735390237022	0.1108482641751827	0.785570710340442	0.3317482451841661	0.651174098056239	0.03184804529957012	-0.02304873662785479	-0.03371508466984854	-0.6965130247359806	-0.3504366068811883	0.1932336764373415	-0.2737543349622166	0.008904085231939536	0.2613391845529735	0.6568502009527916	0.03317596279113021	-0.06131839222706902	-0.1459220183979197	-0.1478901281833597	-0.09610330192754905	-5.308914172516448e-13	-2.613613122738552e-14
0.3	-0.02907826241071042	-0.02959423888121148	0.04057186506495394	0.610198984938076	0.9375212424690051	0.008221038696476165	0.4411868947989881	-0.02093308594372478	-0.02591934416116863	0.0009583121347915718	0.07723663434117987	-0.06554477494830592	0.0004786527592611843	0.05812617141144201	-0.07607575739352138	0.8994026357577133	0.1012243656042386	-0.8994026357577167	-0.1012243656042311	-0.1138282840684268	-0.1189738976074408	0.004850050749162602	-0.2575063238501375	-0.05790999324802088	-0.03098691228934664	0.1236914950443297	0.1360107844826609	0.7118869146885016	0.6264292235821793	0.1040338881801447	-0.04174178243643941	0.09943807906109493	0.1186137812911159	-0.1566798058334813	0.1393656282996167	-0.6738619692014602	1.237149464440603	-0.09006034434098287	-0.01159728144359302	1.674538773873203	0.4802422128893877	-0.5206112812234902	-1.666756498650545	-0.06039981060772012	1.244886961597375	-0.3437194088220025	0.07189468807825124	0.6994877571734095	-4.71317198577756	-0.6621789132948864	4.71317198577756	0.6621789132948865	1.68373377307107	-0.5598953853695597	-0.1780533984298993	-1.268360049562341	0.5345517280907556	0.2735082454520212	0.5066463122301926	0.8383061654538653	1.553114175479096	-0.3484886432049589	0.1585745170704748	-0.7105060724278328	-0.9753192405888395	0.5677397874108261	0.001020899369881312	0.01677601520751364	0.001017180235480646	0.01897032412725413	0.001001550203325413	0.003786930508476804	0.001002253554914574	0.002940570498644286	0.001630863351107292	0.0417996748246473	0.1646174587542616	0.1369261154982464	0.1621088971992188	0.142498025268559	0.001456558157097395	0.007987684002437495	0.003033642789163067	0.02512899541124925	0.002925876152522394	0.03697013819282704	0.001798000300200883	0.03246279863180853	0.001061351908998847	0.05995452821647035	0.001005453401875511	0.1467882303336625	0.001002536107829221	0.1546740880640068	0.001003803172171574	0.00579399814479829	0.002013239635710797	0.01519503715212232	0.3744688615154428	0.3648368684454603	0.001009534637880373	0.02137833204701782	0.1895085152763784	0.2019548048716028	0.01955424957613866	0.02696187995388664	0.001009142079231506	0.005967348376298517	0.001063195979834199	0.01020717275523142	0.03586817323009681	0.03792935001341727	0.02701602550014839	0.05044978147027971	0.08877581008851117	0.079185127547324	0.001001376686757954	0.03054732353438435	0.006096517551093198	0.02371694096302854	0.01376091620975987	0.02989441143654323	0.001002701131585026	0.003644949100383925	0.003306620853340939	0.02051976049490524	0.2106858567257182	0.2054315645786501	0.01295500711796986	0.05094921585137718	0.001002612948291349	0.004011404877895333	0.001006335363036143	0.005802488859011548	0.001000956821286164	0.01617306703781956	0.5193446394831853	0.5136051501971057	0.07810590845765417	0.06272954254467238	0.001963319136359009	0.08365001721518077	0.001001205780879868	0.02573542358805005	0.02517353204893001	0.02542561897099128	0.02065898899543126	0.01904300499923066	0.02064590043802089	0.01717088830082018	0.07763026047212793	0.07124759303503053	0.08018486188663314	0.06544632481914636	0.02816551849963993	0.02559059306036654	0.01981889548712942	0.02187448306013669	0.08648679852239756	0.1094128105500043	0.2457073566794042	0.2082911713465086	0.1613826312932578	0.1435655826657584	0.01695898389097513	0.02288780578026417	0.02511287688688626	0.04985022972409425	0.04878787776642511	0.07337116922422346	0.002882980126948275	0.02872820105939964	0.001383466881138332	0.05379862276117249	0.001229304086497268	0.03527021039921611	0.001107837164261276	0.03205736176900662	0.001002500907943009	0.01139880241497631	0.00123654397757956	0.0236126381615779	0.01170063149862335	0.04022554645048782	0.05127214307653322	0.06889547395406227	0.03273139905677232	0.03342339492468815	0.002233540332602684	0.02348740815160105	0.008391793923346262	0.0137801390517827	0.03306287084760841	0.0341845240818799	0.03948209896672247	0.05505758285801413	0.01130557095292659	0.05253481796891488	0.208148246466779	0.1875886383584367	0.001009458091633048	0.06471138396532944	0.05143802676610968	0.03694697224397336	0.01605537563140086	0.02758545277397294	0.001276432210913232	0.01208223937314741	0.003838172517946335	0.0215219955661267	0.001104495427667696	0.07566055734517037	0.0220294969139311	0.04564541267521688	0.0472980177615932	0.04774180981831141	0.03007024459521495	0.03483950245064747	0.001000806640845557	0.01460361341208312	0.02066596223501864	0.047224119065641	0.1922541037760442	0.1265878297965135	0.001110061125186181	0.06390684139539277	0.001395221704880258	0.03539071713440403	0.003370485824735609	0.02461872807873288	0.002372267894424891	0.01908450835362566	0.004371862925439964	0.01706695032666754	0.02061987166405584	-0.009277378844719335	-0.009716581344877316	0.02276950753074763	0.00109967353672907	-0.01045971483570408	-0.007555752306886742	0.004647753427385626	0.001030900414659822	0.001028007359438819	0.001001517109134789	0.001002128153480757	0.002170939603179473	0.1639782101858618	0.1573227108370458	0.001067576194467477	0.001461971342108044	0.002125551387533632	0.001350815150381492	0.001008477936720071	0.001005808848737913	0.001002091406045477	0.001000293693823378	0.001000852674425311	0.3669724940173253	0.001012359175384716	0.2235548023430497	0.008889335232098731	0.001013313663976266	0.001064780092248054	0.05561306497537478	0.04541286187096707	0.08512880345652903	0.001001236946849602	0.01213917116138592	0.01551292051519268	0.001002351038740853	0.002513965377435426	0.2278043904295801	0.02017221819130463	0.001002353529324876	0.001005499154406311	0.001000885206533156	0.5649489520414315	0.06285541030982336	0.001004677526943179	0.001001185072985869	0.01843304815140824	0.01494527423758527	0.01574914912534199	0.06772413292845382	0.07178279302514572	0.02240907198866894	0.01293267596593124	0.07506625173221317	0.2444213338703715	0.1585312271189357	0.02747914244796081	0.03519041198587776	0.05216257985153788	0.002861075770288193	0.001843152854824297	0.001506615111864087	0.001238117207935847	0.001002266023101663	0.001524451691459764	0.01268933394040428	0.03882126037529873	0.03350972714810601	0.003034414235274989	0.001001587549901129	0.02580244870126648	0.04257335658270382	0.01312963898707655	0.2184089418439215	0.001012463671466158	0.0640905401634117	0.01731747650190194	0.001002166324123363	0.003489836070800905	0.001150485953489138	0.01674656408645191	0.04296511778273299	0.02443800543683056	0.001001325817394007	0.03155245566063067	0.1906952112021524	0.001241618088242414	0.001003132575800667	0.004313248902223145	0.002267347843815799	0.004794483990898638	0.02317823859709857	-0.006955129930631102	-0.009255287808525249	0.02371260116037012	0.005047800795512875	-0.009030257647205124	-0.008621422856475271	0.005057954429877314	-3.485550746799622	-2.327272893665709	-0.002540765718934489	0.06156378166001254	-0.003807044877953996	-0.004366003289203206	0.05916102310201066	-0.1206233983024691	-0.4291207023700141	-0.02301818239032442	-0.1503727194818838	-0.02788792408110386	0.009237902140263482	0.06228071526933529	0.5014492412547292	0.5645076442006649	-0.02299304805422665	-0.04062329958171746	0.1463275052353756	0.009938389807679466	1.557325679049071	-0.6584265928613481	0.0263433458230112	-0.004770974412917814	0.9013401840177031	0.7768707430570915	-0.2714349144781147	0.07975421301234525	0.4233687917686424	0.1116826970619742	0.07677623440410961	-0.05105663697802692	0.7727888282383248	0.4529179207313896	-0.009456219849968993	-0.006717881182458601	0.05826062203761265	1.43843852613634	-0.8048609881564829	0.1343065572505648	0.1137803178771333	-0.3010089374467151	-0.2335659630272131	-0.1814065866356798	-0.3688208586631779	-0.2276181147791154	-0.2760321804501743	-0.2851537809430601	-0.282552518050991	0.8608052215163469	0.4839562112567559	0.6255645160524821	0.6213915274834783	0.1556252587067289	-0.01099579506397787	0.01353729582258711	0.3242990692777374	0.3148980876246051	0.008902577266369326	0.1067790410917671	0.2187707793694717	-0.6541212428571918	0.0523267174150654	0.03431979063605215	-0.3793325322757181	-0.3605061884802842	0.1133514902412	0.09748112072340437	1.045143386885609	0.3140143540346976	0.9560580075599667	0.07166108985612117	-0.0004406914597231513	-0.02174604248719084	-0.6561266229769106	-0.297911785819438	0.0905667370061011	-0.2712788380318668	0.01401334586577032	0.3851612253625507	0.6811666803354847	0.01464144433645116	-0.01832089100554694	-0.144363164141311	-0.15207039196052	-0.1000612654040517	-1.712163723722018e-14	-1.134713054967632e-13
0.31	-0.03056090914993259	-0.02835026950447826	0.03354704732673636	0.6225716228658014	0.9364832713864805	0.008089181109815156	0.4567045019690795	-0.01639101681522213	-0.03088982376680818	-0.01537028903056255	0.0766123146854521	-0.05280823691190172	-0.003114230389910203	0.0590794905694183	-0.06874178001240132	0.850361852582837	0.09551167872038105	-0.8503618525828686	-0.09551167872030854	-0.09689547246646807	-0.124633107283444	0.003074222925702504	-0.26982917142284	-0.05251881432718044	-0.02820646956640204	0.1269975494417819	0.1449693866325207	0.7272915642570642	0.6228808333916608	0.1053211382525454	-0.04887982958261599	0.09039163683341435	0.1244616378434731	-0.1411745321313382	0.1099460401114215	-0.7288050520979173	1.237764197542434	-0.1174179197541243	-0.01466096041382535	1.430305862563745	0.4279354501022064	-0.4708564636462	-1.59981009918907	-0.06491688337292285	1.297126101877321	-0.3724206104690116	0.116829353514501	0.7646983780009707	-5.093420459141259	-0.4836369294475476	5.09342045914127	0.483636929447556	1.703511687344978	-0.570502966742694	-0.1758738002595664	-1.1951123468465	0.5423563037349401	0.2828503587586948	0.1810204137960032	0.9540830395171264	1.524287173264479	-0.363684993358538	0.1132239345153623	-0.7122249719226198	-0.8312664926599962	0.5972238920840347	0.001021826935024392	0.01716439583355404	0.001018909656111784	0.01959266344794947	0.001001471554991166	0.003805597234107078	0.001002149586368225	0.002867148629878907	0.003110877660829487	0.04329172746779066	0.1645919614386855	0.1352451687794921	0.1599661606766155	0.1382028335614665	0.001257309042501646	0.007814816139133131	0.002204972629898325	0.02384332450316623	0.002417016561302656	0.03673146025828303	0.001541676382312056	0.03259798073489594	0.001037103527828705	0.06061442582874914	0.001005354526034911	0.1518128326027759	0.001002117016255141	0.1603650641032597	0.001002088360092894	0.005704176439349871	0.001517923896255908	0.0145805445231137	0.3746928110912239	0.3679789320457933	0.001009744369534777	0.02153128759870124	0.2048310984082332	0.2171962960135073	0.01351361707606397	0.02125282195305792	0.001010482474493968	0.00626443008317485	0.001057235219427728	0.01031791794669806	0.04733649630718935	0.04669980289855774	0.03785928462207863	0.05824848487740922	0.0859932635047841	0.07609907257273944	0.001001315113891418	0.03145949020195665	0.01138413804510889	0.02898465560810855	0.01447373656263887	0.03061635570964952	0.001002476027983257	0.003881964312952868	0.002758619283618489	0.01988012416039887	0.2192317276972089	0.2135101255772346	0.01775856692695043	0.05556633043987015	0.00100242343744497	0.003886834457987846	0.001005713327255966	0.005730841632286335	0.001000895908560831	0.01675767099136219	0.5369351764296995	0.5283962822555899	0.06960758369784049	0.05509134128134269	0.001495331529868947	0.08500583915003326	0.001001196121559993	0.02685116242591897	0.02171195901635619	0.02282108345027762	0.01786398820873206	0.01711813355711792	0.0181411187536707	0.01563112428972966	0.07146145028093742	0.06706555610828099	0.07497637500294513	0.06281171138811678	0.02552650859576054	0.02358376805531417	0.01591516740210362	0.01926174503076137	0.08035439326849773	0.1065256054867105	0.2488343094271472	0.2169947958692047	0.162930087926719	0.1486802785447885	0.02457233357208652	0.02994710319306176	0.03250385887507935	0.05690459772292578	0.05017405545287	0.07482466681689549	0.002849081031696949	0.02860070135150158	0.001642743907303888	0.05383466269562046	0.001428129571089414	0.03856097996134123	0.001186777553635552	0.03538231646518405	0.001002368899929571	0.01155823788304922	0.001493715843649722	0.02463406808619191	0.01776487114169214	0.04722855157413842	0.04402570503013491	0.06237070964704229	0.0330232858214084	0.03377668235300655	0.002982406967156155	0.02375642036082037	0.004848484911120028	0.01084230567214103	0.028395546282366	0.03047712623979455	0.04054966282703814	0.05583533802517608	0.01175287574578146	0.05304568424542693	0.2132206952430679	0.1974915946597435	0.001009785444479481	0.06772414417956682	0.05818621472185191	0.04676358814671327	0.01703106442321812	0.02845572409289332	0.001143141173979696	0.01205763708735535	0.003586987113593231	0.02119949537226474	0.001107269297296579	0.06924294453731124	0.01891236651581348	0.04288737597600943	0.04472065903643392	0.04836763699629208	0.02684747625210656	0.03240203068137019	0.001003048298843847	0.01458217102494515	0.02715834197500863	0.05099702321187418	0.1956836033288663	0.1335241519563739	0.001273235836082027	0.06402370927138931	0.001203123035568636	0.03515079488016193	0.004103374598685524	0.02322485331021606	0.002375409664334901	0.01760174976118465	0.004663621734711596	0.01605913578147702	0.02368291364124392	-0.006684874119573913	-0.009157822486242707	0.02371630187257657	0.005025483143037948	-0.009190067412620604	-0.008355219915332633	0.004980129144532618	0.001015932081470346	0.001014534872491137	0.001001281917130853	0.001001967981200821	0.006765532043305877	0.1650541621172769	0.1558938827416936	0.001034522489192312	0.001231736834954049	0.001679898969276948	0.001209478581045188	0.00101472925090983	0.00100478017621526	0.001001333546031879	0.001000312342459379	0.001000966649272681	0.3825045465628773	0.001007934972713411	0.2370344144798493	0.005147658313678127	0.001010662244125153	0.001039397398042848	0.06558416040543726	0.05466495790388314	0.07972054363300397	0.001001262958822775	0.02120712064919403	0.01502754538678557	0.001002149320378252	0.001904809634061807	0.2396815304993657	0.02543548045415837	0.001002118506728677	0.001004699507200077	0.001000787940822117	0.5898590966202283	0.05474066264454228	0.001008810959222302	0.001001186912621497	0.01728686162666052	0.01460243042986038	0.01502689048478668	0.05964470979142551	0.06492858082649014	0.022616575626369	0.01046970171177361	0.0696054869145469	0.2635222660906461	0.1714065238421466	0.03781757499350048	0.04589695215908404	0.05160799377005583	0.002773338896744144	0.001972211050318526	0.00174417139489863	0.001295078035663391	0.001002202333949855	0.001962478162243849	0.03434496140668634	0.03214431657001308	0.0332353436887718	0.004386037842920367	0.001146190383687014	0.02064093293455582	0.04116478086399116	0.01147647945932265	0.2251643789175723	0.001008148322054082	0.06864232252846071	0.01877227540281942	0.001006133600675024	0.003181712507286798	0.001076034236334864	0.01432534180299468	0.04044402183096216	0.02207040535511817	0.001008812250724745	0.03695372379998161	0.2109354021204828	0.001613711312268264	0.0010028464568706	0.005348378580613111	0.002472940269686545	0.005120790346966157	0.02714969565374815	-0.003876164745582648	-0.008521091369782144	0.02466605678417004	0.008933438627366437	-0.008048267801869827	-0.008941725170864522	0.005250244633403991	-3.467598782020672	-2.214432292501445	0.05936623355752379	0.06239758490377512	0.004759273915779788	-0.00885347907170316	0.2243320488678221	-0.2036680011171208	-0.4278281362003965	-0.01270669795385615	-0.1111237015652247	-0.02102795660145699	0.01696115597433265	0.06882372011223697	0.5064500412276245	0.5766239721150561	-0.001767588430079092	-0.06624831218815794	0.4991877424590058	0.01778792829227954	1.485204738845168	-0.4994551500873591	0.0313038550342634	0.01878135973970372	0.8535486265854076	0.7787976534373291	-0.3461748717721529	0.1013937104339608	0.6170474451209695	0.03785986370512497	-0.003371177841609384	-0.0711613021754206	0.8423130311280549	0.4684973580348408	-0.01395288983043065	-0.007369251018674024	0.06037741618322674	1.52799387705493	-0.7329569429616485	0.1403192251362893	0.1121436078263585	-0.21955411084077	-0.1514608194512514	-0.1268675657849652	-0.4644718029911064	-0.2989804205670684	-0.1374888869967482	-0.2415191487216507	-0.2944995465781004	0.8922087863165823	0.5469804534989482	0.7744466729664566	0.7845644630846549	0.1288777816829888	-0.01454611089790425	-0.003546384016203229	0.3381909671451352	0.354421441239031	0.01878747449432334	0.09953037487091218	1.125397907631067	-0.6526599972284626	0.02217373326147312	0.03015848552290521	-0.214295244742247	-0.3821188644291437	0.0448363006315104	0.009545244181371787	0.9360768766229565	0.2882186218811728	1.007379484088406	0.1008279094709988	-0.002160834167484524	-0.03814373202036108	-0.6263921881866317	-0.2565166597019893	0.03512217906486356	-0.2217865542756615	-0.01141664314439832	0.369172668770968	0.7177410801762784	0.007940972640073518	-0.02414711425427164	-0.1354967541546237	-0.1454232266237719	-0.1017964453407403	3.033471319137453e-13	-1.158051725924002e-13
0.32	-0.03192825285552061	-0.02738496221790064	0.02604169454975355	0.6349619904177711	0.9351752031201026	0.007930084998036489	0.469819476098616	-0.01237910019551533	-0.03528390990904699	-0.03105481714425254	0.07592924141671924	-0.03970814378680244	-0.006921027242855439	0.06042396268224505	-0.06083397665455043	0.7975655103759947	0.09148605769584633	-0.7975655103759934	-0.09148605769584663	-0.0797443875210473	-0.1303550852804939	0.001357342064027549	-0.2813866284244693	-0.04708942222039043	-0.02532450392178215	0.1278410202509663	0.1551058207732131	0.7423020868544103	0.6191056117457728	0.1065853356125763	-0.05588871417730978	0.08286680345363626	0.1304661065132669	-0.1336191990775468	0.08363321028021016	-0.7699689769555027	1.240695389289503	-0.1440797812465796	-0.01704498646712359	1.194012165755206	0.3742117111514335	-0.4053325885545208	-1.537941888298493	-0.0721505332157568	1.31759797934378	-0.386502149936568	0.150125279101043	0.8142529525138671	-5.464283792171856	-0.32476574143067	5.464283792171856	0.3247657414306702	1.727388441763261	-0.5724490495789596	-0.1662640060729345	-1.115281935347881	0.5421943652801688	0.2938128297869466	0.01412959457689719	1.073872563643033	1.474288781235643	-0.3938549342790554	0.1539639745944735	-0.6846735621344048	-0.6709974710076592	0.5990622108983192	0.001014802744073665	0.01754632673165044	0.001013034446309819	0.02020814587343105	0.001001314594749984	0.003826493664971096	0.001002017501558047	0.002792798744947011	0.00613263350293088	0.04598796666883852	0.1649955119917764	0.1330907143625292	0.1580980300628216	0.1339832526015162	0.001141094924052898	0.007710523889860379	0.001673861277012143	0.0228192765916268	0.001939207516492296	0.03652597318532626	0.001342702742099353	0.03278527450121511	0.001028110767715102	0.06131350087726244	0.001004790515389215	0.1569768077311306	0.001001528453655735	0.1662652956755494	0.001001240714019018	0.005622720468568844	0.001269812223843242	0.01419060918910969	0.3798762656258777	0.375162673847138	0.001007635981343406	0.02167679476772692	0.2192300349578256	0.2315435434388014	0.008534616847565764	0.0166513740971269	0.001009825972959745	0.006558042665961119	0.001041559337416256	0.01042002689085789	0.05790537976031179	0.05501628721663319	0.04776557914130736	0.06594428884039175	0.08205877626196446	0.07225365428520858	0.001001297355830146	0.03254948954165294	0.01845781428189676	0.03579535602288928	0.01460153706002441	0.03075468283347879	0.001002262622580135	0.004097565822594459	0.002179524201631597	0.01921072109860142	0.2289214312503255	0.2222656183942203	0.0227412630172656	0.06027901023332936	0.001002211159059941	0.003762446567117197	0.001005002440409618	0.005659950101484079	0.001000816810014111	0.01741496031167826	0.556614146703293	0.5443291475681057	0.06116619975778259	0.04786685011637425	0.001262951515994259	0.08652562962597368	0.001001192214634489	0.02803381890709723	0.01934587678908617	0.02104141787121403	0.01624525652659935	0.01601273872910546	0.01648985361621651	0.01462710998102371	0.06438106898283487	0.06202045144922853	0.06899707232343257	0.05947319942498869	0.02423735450985502	0.02259769399156016	0.01268656541152077	0.01696159361001239	0.07445920930834637	0.1035305985791513	0.2576278092691335	0.2263811291387072	0.1688785414255296	0.15466514151473	0.0333733093235682	0.03813977336901429	0.04134881740735965	0.06544316680191446	0.05066912100078593	0.07582479529498863	0.002788341506737495	0.02843643955380115	0.001836846120232862	0.05378335357895606	0.001646231884612318	0.0421207522221518	0.001254715392954053	0.03923236238633828	0.001002271068751541	0.01169061106801588	0.001841105722443309	0.02564371427949934	0.03120442673117875	0.06160485784791601	0.03695471864024216	0.05580570643601025	0.0330480675429561	0.03394372889002571	0.004030166368631543	0.02430409454790979	0.003116832051060611	0.009373012135467356	0.02345269269063889	0.0265192371044823	0.04046308885368392	0.05600704401942877	0.01116980604163997	0.05282278504458599	0.2188866490303456	0.2063227559557799	0.001007790294392092	0.07046937506414781	0.06387449124376747	0.0570968481477516	0.0182371457318921	0.02957070567395054	0.00107846719363472	0.01208540132107679	0.003307328431577864	0.02085132628283069	0.001071416902333376	0.06315278858887534	0.01611502287013773	0.04045865736810048	0.04215805780800901	0.04845472300902081	0.02401506519708777	0.03029235059650605	0.001007913647165115	0.01451298415206288	0.03305957526297846	0.05460263373877258	0.2053869172363805	0.141175517970855	0.00154078055150338	0.06404983768360627	0.001106883371132818	0.03501810376157471	0.004985351287208629	0.0218870937037141	0.002479545803610074	0.0161572058192312	0.004972370430142831	0.0150251253856996	0.02735156567140622	-0.003768062421159709	-0.008482105240869156	0.02466753706905233	0.008924511566376263	-0.0081121917080361	-0.008835243994407502	0.005219114519266169	0.001000963748316603	0.001001062385582683	0.001001046725126246	0.001001807808919866	0.01136012448343348	0.166130114048692	0.1544650546463411	0.001001468783949382	0.001001502327807084	0.001234246551014476	0.00106814201169925	0.001020980565107479	0.001003751503691818	0.001000575686018513	0.001000330991193645	0.001001080624122859	0.3980365991084221	0.001003510770043906	0.2505140266166507	0.001405981395248674	0.00100801082427446	0.001014014703840675	0.07555525583550131	0.06391705393679949	0.07431228380947878	0.001001288970794203	0.03027507013700114	0.01454217025837546	0.001001947602022385	0.001295653890693363	0.251558670569151	0.03069874271701188	0.001001883484130373	0.001003899859987878	0.001000690675111257	0.6147692411990249	0.04662591497926057	0.001012944391507402	0.001001188752255522	0.01614067510191269	0.01425958662213463	0.01430463184423119	0.05156528665439466	0.0580743686278344	0.02282407926406659	0.008006727457614013	0.06414472209687928	0.2826231983109225	0.1842818205653604	0.04815600753904545	0.05660349233229448	0.05105340768857347	0.002685602023199327	0.002101269245810607	0.001981727677923562	0.001352038863371508	0.001002138644798993	0.002400504633024454	0.05600058887296345	0.02546737276472525	0.03296096022943876	0.005737661450559316	0.001290793217482834	0.01547941716783889	0.03975620514527426	0.009823319931566918	0.2319198159912267	0.001003832972643802	0.07319410489350982	0.02022707430373957	0.001010100877267352	0.002873588943772062	0.001001582519187552	0.01190411951953459	0.03792292587919213	0.0197028052734032	0.001016298684099112	0.04235499193933183	0.2311755930388186	0.001985804536288211	0.001002560337948215	0.006383508259001516	0.002678532695556632	0.005447096703032645	0.03112115271039814	-0.0007971995605341514	-0.007786894931039079	0.0256195124079694	0.0128190764592201	-0.007066277956534728	-0.00926202748525381	0.005442534836930883	-3.506245606095334	-2.03349897118891	-0.003830711280576706	0.06019240256876004	-0.003361103837486999	-0.004551606533957564	0.2999983346810141	-0.2153249379440617	-0.4139985529421329	-0.009303059567990341	-0.09804812013508064	-0.02124975176283435	0.01966023478478108	0.0701162025320953	0.5293238130723846	0.6063587507990288	-0.02131990109387003	0.004288159431344477	0.9546631454311791	0.008448713229507753	1.378476935730392	-0.4369045638150987	0.02564952093909131	-0.006498223860727447	0.8105464706070541	0.7562908542315255	-0.4233075770679263	0.1153207474320574	0.7319659457048924	-0.00504073280458665	0.07249349362551621	-0.05700997321007488	0.9081751919173996	0.4720309617131863	-0.009419714063170331	-0.006566742007358409	0.07279769538629681	1.666785176941745	-0.7221189684886419	0.1671002654422713	0.1271638465316119	-0.1360349491247195	-0.06967064020518789	-0.07425664616396804	-0.5414344051126968	-0.3683978211998372	-0.07188199220763872	-0.2226364592070138	-0.304112886891794	0.9973469708780657	0.6579896294389422	0.8522390687088931	0.9182317435282663	0.06495143579122524	-0.01834821302368029	-0.00393251442419567	0.3780996090203195	0.4199163326138584	0.003490120668222639	0.1044222948025326	1.693431009334095	-0.6621690236436774	0.01507853913866174	0.0900521861586491	-0.08562456364807569	-0.4106044470190384	-0.00785834434175085	-0.04927197474686607	0.8307843858250621	0.2605084880834829	1.05938682722015	0.1206031422522142	0.01003261251916694	-0.02687981441807119	-0.5906352511727145	-0.2320481675071413	-0.01718149605499823	-0.2057205011051699	0.004464448713165009	0.351702501491831	0.8241754512615654	-0.003506448432947353	0.003125336177991146	-0.1331401317469931	-0.1444274618634384	-0.1053004355243507	3.186037786487162e-13	1.607355058629176e-14
0.33	-0.03322066100777211	-0.02671823287772619	0.01825351690800097	0.6473941926693104	0.9336072772707771	0.007746622585855388	0.4805947225982665	-0.008937354357678857	-0.03885724222297382	-0.04621905793036259	0.07522048087562913	-0.02663568527059443	-0.01083451683218926	0.06210118094150333	-0.05257133721459997	0.7411189698082961	0.08888709770317554	-0.7411189698083029	-0.0888870977031893	-0.06233357015786724	-0.1360608003054432	-0.0002277649540722164	-0.2921156562334182	-0.04169573240667559	-0.02232996368768753	0.1276121436642173	0.1663281033244532	0.7567381889689948	0.6149724311123922	0.108753310488501	-0.06250759509765574	0.07684128023773472	0.1365192633552615	-0.1262777677874394	0.05010711445001696	-0.7834225994944426	1.24620470764325	-0.1693784603066597	-0.01972341692342955	0.9639712102660329	0.3152901573371547	-0.303654199006832	-1.496060758529342	-0.07011194263990116	1.287064450962164	-0.3933548577289578	0.1837890493283021	0.8333102529926445	-5.819742285808767	-0.1988455250987988	5.819742285808771	0.198845525098806	1.753940457420294	-0.567457146842654	-0.1500617095145129	-1.030467899816277	0.5353097249265143	0.3049944731387933	-0.06603167968530564	1.170631204974322	1.413796603518034	-0.4337708475479653	0.2767148989142855	-0.6289931979479122	-0.5375116480635527	0.6084290903245919	0.001008536493097796	0.01792220814699024	0.001007491665642386	0.02082940437870346	0.001001162881883662	0.003844379925134775	0.00100188393423909	0.002719523772896764	0.00967037688315389	0.04902963166336267	0.1652322151062662	0.1309945316662334	0.1567673489619612	0.1300974707355415	0.001072781184701662	0.007644439976010315	0.001344754160382903	0.02196314058278645	0.00156337866701288	0.03640208488736505	0.001199336135734226	0.03300892899726513	0.001022334838814631	0.06202591714812817	0.001003954565163167	0.16229673266509	0.002076340189965021	0.1728741109308972	0.001000799161634239	0.005538849251138916	0.001138192971020288	0.01392883547613897	0.3908525783354208	0.3875968978387541	0.001005725434132595	0.02181513207273091	0.2327576292662846	0.2451556983517868	0.005027803281295794	0.01335940150884528	0.001008507205921243	0.00682480751483914	0.001026669233877596	0.01051606035109132	0.06739375801592425	0.06284024620760563	0.05657367313431758	0.0733387481890304	0.07759532060840943	0.06811396481679648	0.001001278126167934	0.03373323245289339	0.0260608499960117	0.04304564440076152	0.01402668393388942	0.030215806356466	0.001002072153076338	0.004276469638551304	0.001708146425155051	0.01864602771969482	0.2392837905339766	0.2315693834684278	0.02762802411473592	0.06486062057185848	0.00100201296180129	0.003643376405014686	0.001004397751975881	0.005589064803540983	0.001000731772832227	0.01813936854453596	0.5780955532342813	0.5619600308315491	0.05344063255356001	0.04111601930037486	0.001139142787584152	0.08812413352777651	0.001001180213385578	0.02923582366777267	0.01734222113620944	0.01958061202049022	0.01498700846949189	0.01520917942554548	0.01501849823154644	0.01375613684751447	0.05673889170613718	0.05638578850948372	0.06227646418157383	0.05543565389737265	0.02324667465729268	0.02185520333174926	0.009830880272340494	0.01479923899772409	0.06835642934649842	0.0998899271549941	0.2687706935957683	0.236827177868426	0.1757926489340788	0.1613181653578563	0.04355081702525796	0.04762800640392156	0.05045652620195817	0.07449696783556947	0.05068191935102714	0.07625181102571418	0.002682581651457254	0.02820027736315907	0.001922861451961631	0.05363747804306866	0.001680451575836479	0.04612233896294535	0.001255748333880851	0.04373183517665949	0.001002343909363509	0.01179471571666156	0.002397129713849614	0.02673655765295301	0.04610144360583126	0.0769646299164142	0.03013186654305058	0.04929768029313546	0.03262796701395755	0.03381019779851598	0.00480008469824344	0.02468409373765167	0.00231267388784213	0.008707774581693176	0.01879882423093105	0.02275212145982896	0.04032641611531872	0.05629375449410003	0.0107874760734396	0.05270943786525972	0.223568384868935	0.2139615609659523	0.001028147775443513	0.0729288331634691	0.06809664643337135	0.06717149807100445	0.01940954780728367	0.03069567747732773	0.001048260612800992	0.0121614754827615	0.002984246207237654	0.02046267608373606	0.001086828734464137	0.05737386105082859	0.01354047534325487	0.03826574866489586	0.03891044106962492	0.04751562070858287	0.0212041266266241	0.02814100627374687	0.001009896506651931	0.01445295851879255	0.03787822520963222	0.05775977046582745	0.2180597009366813	0.1495564346680101	0.001717963444032101	0.06385778831195089	0.001057755700480128	0.03498830413782686	0.006049200494452667	0.02060122884231416	0.002833332062369291	0.01482283841214125	0.005368882349005434	0.0139952234145014	0.03093473999975524	-0.0009111264984691937	-0.007597381738958622	0.02588332998406885	0.01250622127133041	-0.006953662613400956	-0.009092047281884893	0.005306836384144909	0.001002904711006811	0.001002282432310797	0.001000969696572216	0.001001691739495587	0.01521177236616623	0.1651550187468149	0.1548450210532288	0.001001821081891013	0.001001641938830182	0.001117752270058127	0.001034621102401791	0.001012383154204669	0.001002520380759822	0.005056048866441142	0.001000346979870515	0.00100113771452846	0.4286729248325258	0.001003928700089307	0.2621395368320442	0.001203681396723802	0.001006393565079148	0.00100876621312056	0.08270451315560015	0.07037296388768542	0.06939023527116485	0.001001232007689813	0.03824265590926187	0.01242869943018	0.001001811611831812	0.001148292183666971	0.263411570395371	0.03524923060514513	0.001001741743670497	0.001003657310403363	0.001000603175580372	0.6422422890357942	0.04135044279795334	0.001007874469200988	0.00100114993262309	0.01426230350040313	0.01305417717536737	0.01264078056237723	0.04327462925588752	0.04991116170747589	0.02154048827751713	0.005678208513394623	0.05723461633599816	0.295698918677435	0.1893782633716409	0.06189812493358482	0.06559059251928742	0.05039210755482242	0.002475504915671043	0.001937649420891852	0.001491341170065052	0.001176252747050502	0.001002657518772803	0.00346713161337836	0.07022911221711543	0.01940326068483582	0.03144013811235401	0.005503636219412065	0.001621966819647668	0.01200031942177693	0.04051317586757169	0.01084288122807674	0.2316875775527626	0.001087832615233414	0.07374152050111871	0.02111762610007736	0.001022500927491252	0.002452184915879876	0.001188570083020511	0.009724934007493581	0.0325970448460941	0.01664233209069305	0.001008289200387037	0.04449145438053672	0.2477919005267016	0.001832458386027649	0.001010043079554249	0.007844991292841224	0.003648391109801657	0.006076492932123804	0.03436878415958894	0.001854667873873141	-0.006561047683383722	0.02731017695996526	0.01583764682597217	-0.005705041244259006	-0.009212866406667193	0.00528599948679431	-3.563868525369165	-1.774750314797905	0.05870590107919624	0.06354190645612857	0.004446037257277944	-0.008735470734201427	0.3070954501462109	-0.2043455411263141	-0.3628014218302411	-0.004608212663072245	-0.07530619005126385	-0.005092456193681957	0.02412499425720157	0.07145520465850752	0.5370651333773455	0.7108463185055788	-0.001949970307026636	-0.04032379507926627	1.518428114246609	0.01648633209495323	1.33828703446386	-0.2375142502915649	0.02641053302057159	0.01779385103492507	0.7595811268878109	0.7243126530771277	-0.4086586760370665	0.1190712930810315	0.7196963039896644	-0.09656580146474551	-0.01092841266990719	-0.0521375287611289	0.947807485944038	0.4454920717386007	-0.01308270643987668	-0.007303470544749502	0.07380517869837995	1.855404770004472	-0.6297586282988098	0.1547495040649565	0.1154213760066967	-0.1514731966360098	-0.08625064711871996	-0.09581607395343801	-0.588669803104598	-0.4426438403923192	-0.07823857126345196	-0.2108152269861605	-0.4212218116007548	1.096894322616143	0.6726930541418101	1.030634652537611	0.8960638091654725	0.02241615940132411	-0.02819508040107237	-0.02329977633955404	0.4210131044410227	0.4812149698407762	0.01332917115683778	0.1146446083216299	1.418541138809744	-0.6419250877332651	-0.038594944751034	0.001579345875002841	-0.0442609978554124	-0.3497316734893861	0.05822705706892887	0.02236460847346308	0.7054973040617045	0.232612306808309	0.9482966814473304	0.1057842939478297	0.007747264336790376	-0.04590936116849365	-0.5642473940408168	-0.2080492560367057	-0.1688443253226748	-0.2253936757059568	-0.01339340974653778	0.2770811101674439	0.8679102327456851	-0.03410993137453652	-0.003051809549272236	-0.1248634894575465	-0.1244348418217776	-0.1012025115250032	1.287892153916175e-13	4.253696032280786e-14
0.34	-0.03448211493988038	-0.0263749307954396	0.01045812159775123	0.6598952775032214	0.9317901724811785	0.007534098240822379	0.489157581825814	-0.006050243030149745	-0.04124340038480264	-0.06099912210716656	0.07451679521097274	-0.01416344022621434	-0.0147313061969882	0.06406915720087641	-0.04426706524444714	0.6812763053709839	0.08743276183394537	-0.6812763053709854	-0.08743276183395432	-0.04468226984169558	-0.1416794920459488	-0.001629978365606448	-0.3019948718883156	-0.0364079051728012	-0.01922662933691339	0.1263978513020519	0.1785193900402434	0.7705953181615066	0.610410401691757	0.1120613115573618	-0.06826638965676719	0.07204848097453466	0.1425718869762472	-0.1274283550739356	0.01894775869119142	-0.7714125106559184	1.254471905763863	-0.1939155691389969	-0.02285737303750357	0.7515347113341393	0.2632848090936789	-0.1678977581460055	-1.461106566451274	-0.07113555792589459	1.197555284985294	-0.3831621053869972	0.2082768791713585	0.8225794585469666	-6.143508566094578	-0.09584091674259455	6.143508566094578	0.09584091674259462	1.775485032361361	-0.5550443926903446	-0.1296852847598883	-0.9453195045377595	0.5210218493114432	0.3155716531227257	-0.1829535605048461	1.267673396571019	1.358494196821028	-0.4796246917302094	0.3819692131805802	-0.5126562899059336	-0.4244526804672859	0.5989555666979576	0.001006375825776452	0.01831442288898175	0.001005331936657005	0.02146863616231053	0.001001048530272829	0.003865568037850915	0.00100175912033004	0.002645447673030435	0.01333827383848534	0.05210509139020028	0.1649969670526438	0.1289951247437734	0.1561076840679764	0.1267343521333701	0.001038805791856192	0.00760446984782809	0.001180072812112193	0.0212706106222375	0.001316911052081559	0.03639283309407111	0.001110865963635642	0.03324886098281004	0.00101514741255135	0.06272436803050721	0.001002920926372346	0.1677661895916777	0.00463223345532995	0.1803910624104021	0.00100058649633155	0.005453808504381423	0.001072400438244657	0.01371051542657218	0.4080479084794352	0.4052561653592235	0.001004979705199353	0.02195187309609115	0.2454264382001395	0.2581959438800144	0.003142016478802905	0.01158060316300399	0.001007039114196617	0.007060395009495167	0.001016601787571475	0.01061768261430121	0.07570853787970663	0.07031462574037216	0.06419910712964638	0.08046477465351004	0.07289920362372132	0.06399991357601306	0.001001240020140235	0.03488378456854377	0.03373346129932436	0.0502213735850677	0.01269919941149076	0.02894674202678137	0.001001908936714638	0.004394683922638811	0.001398274275062293	0.01824379409178872	0.2500795278378039	0.2411263613735199	0.03231313598105964	0.0692128709829246	0.001001843007365235	0.003527024676543562	0.001003974224953685	0.005520017631480798	0.0010006455038208	0.01892548843585611	0.6012154876625661	0.581357508853368	0.0467399447227669	0.03523744887865517	0.001074693425241224	0.08966359948955951	0.001001154796068231	0.03038593183523793	0.01539203297301847	0.01810501442612754	0.01375158472915014	0.01438353725456123	0.01344915478049779	0.01279322663362446	0.0487037667220408	0.0501836229819338	0.05482967694496634	0.05054967149574133	0.02211348769409792	0.02100047393609846	0.00721987181299641	0.01272567379573026	0.0618329728046917	0.09516215407404553	0.2804816644714426	0.2484196465419718	0.1819564149276575	0.1681205608966329	0.05518433830173389	0.0584570087051997	0.05937281773964366	0.08343514990453803	0.05038628546693481	0.07631240746396326	0.00252476463248509	0.02788632083987891	0.001884200480884725	0.05335621438028916	0.001452508891094525	0.05051692161731162	0.001168361328091129	0.04888139667136378	0.001002639880421353	0.01187716173328626	0.003207033495678863	0.02794657101434726	0.06032642926578968	0.09077603531246101	0.02358804365001114	0.04291742702548734	0.03168769974836767	0.03323562624861054	0.005070520821171845	0.02464831534682644	0.002073991193019578	0.008551031163559045	0.01467610803597769	0.01938634380428673	0.04060558701266577	0.05703211751668853	0.01109292875275318	0.05318531860591958	0.226435036065675	0.220603115794036	0.001080338038120951	0.07514620470091765	0.07066125673324035	0.07591785225703689	0.02044343232658857	0.03171425306306985	0.001039364783199591	0.01229164749819477	0.002611941272808828	0.02003195641602007	0.00118804721675297	0.05188589795607031	0.01114718495126821	0.03626735858985908	0.03466989045230125	0.04511372927671446	0.01825808567232488	0.02576757083766068	0.001006880704849792	0.01430663926905291	0.04140815791871627	0.0600913812670656	0.2320111610572726	0.1588517695171303	0.001729973069409966	0.06338350894665752	0.001036940731460463	0.03507773659847713	0.007307558944417638	0.01937321093603911	0.003493721997220459	0.01362873253748554	0.005880539377277395	0.01299062409901605	0.03429421907533129	0.001809097098699074	-0.00648524240655153	0.02741570399040519	0.01571250475081599	-0.005659995107005511	-0.009144874325319626	0.005231720105679633	0.001004845673709101	0.001003502479045716	0.001000892668017742	0.001001575670070071	0.01906342024889901	0.1641799234449376	0.1552249874601167	0.001002173379844549	0.001001781549860389	0.001001257989127466	0.00100110019314532	0.001003785743314919	0.0010012892578257	0.009111522046867169	0.001000362968578952	0.001001194804932155	0.4593092505566362	0.001004346630124584	0.2737650470474364	0.001001381398203975	0.001004776305880294	0.001003517722400528	0.08985377047569731	0.07682887383857093	0.06446818673285083	0.001001175044583071	0.04621024168152209	0.01031522860198246	0.001001675621644553	0.001000930476685078	0.2752644702215912	0.03979971849327817	0.001001600003208317	0.001003414760813659	0.001000515676048533	0.6697153368725636	0.03607497061664722	0.001002804546909133	0.001001111112989143	0.01238393189889288	0.01184876772859902	0.01097692928052271	0.03498397185737948	0.04174795478711992	0.02025689729096537	0.003349689569172379	0.05032451057511422	0.3087746390439441	0.1944747061779171	0.07564024232812915	0.07457769270628285	0.04973080742107173	0.002265407808142418	0.001774029595973192	0.001000954662216901	0.001000466630749639	0.00100317639275096	0.004533758593730315	0.08445763556126164	0.01333914860494493	0.0299193159952704	0.005269610988260484	0.001953140421812568	0.008521221675710551	0.04127014658987285	0.01186244252458973	0.231455339114286	0.001171832257835821	0.07428893610872726	0.02200817789641718	0.001034900977734239	0.002030780887984337	0.001375557646864271	0.007545748495450357	0.0272711638129947	0.01358185890797989	0.001000279716782255	0.04662791682174144	0.2644082080145776	0.001679112235765512	0.00101752582120209	0.009306474326680006	0.004618249524046721	0.006705889161214585	0.03761641560877956	0.004506535308280406	-0.005335200435728367	0.02900084151196145	0.01885621719272415	-0.004343804531983468	-0.009163705328080635	0.005129464136657816	-3.615324436274139	-1.466994878969833	-0.0005640458412124032	0.06378705826620205	-0.002700733328231923	-0.004711832105091308	0.306757281139935	-0.1959697831772221	-0.3094659001816816	-0.004080302385720998	-0.06532691047019723	0.001677549154703506	0.02291573265384551	0.06732312480538725	0.5592302115768593	0.7879859956329546	-0.02155380693395449	0.01297889212385178	1.999671851202717	0.00812945689376692	1.264095058779425	-0.1342697152564102	0.01941405003493386	-0.005380463253902817	0.7406305789656636	0.7026042773995953	-0.4181799315424748	0.1086825883092031	0.717054106989132	-0.1510783033478916	0.06035558706701237	-0.02451801379600966	0.9588177580935107	0.4261589762093912	-0.008876027350663467	-0.00619911681944289	0.08514002707250962	2.020104128616744	-0.5476668896343923	0.1552926773625805	0.1167845278830913	-0.1389932978584943	-0.07408721368283286	-0.0926440622425893	-0.6549349226573418	-0.538085196005462	-0.09432973937953626	-0.2048785771323577	-0.5215332182359419	1.226630959636886	0.6878639685653518	1.120392921998156	0.895107950600644	-0.008332422703901398	-0.03390707954831085	-0.03101013981903723	0.4566987917652126	0.54993407353301	-0.0008416057113676759	0.1278562923644454	1.38375767478896	-0.6366144485792765	-0.07312955256079562	0.006896670009647212	0.01607426349930993	-0.3303368490791271	0.08247216524374885	0.0685736092534901	0.6313343494082633	0.2120911757155148	0.7937276797764968	0.09932389869116864	0.02085218327957836	-0.03529370094962055	-0.5324423625066749	-0.1931444418180023	-0.3097393223488525	-0.2501387237219832	-0.01279427463751229	0.1865973163247884	1.007059081636961	-0.05995244715427796	0.02697175310174453	-0.1215707407262892	-0.1163751553730622	-0.1002399043811778	-4.470417431446643e-13	-1.294284552435919e-13
0.35	-0.03582831639291807	-0.02631040330280291	0.002893528658921529	0.6724930728317207	0.9297294656202763	0.007288611681226461	0.4957276438368294	-0.003630179835607525	-0.04212043220835166	-0.07540932076487622	0.07376511978225894	-0.002895805449508605	-0.01840439340194201	0.06621674790105199	-0.03620749684112724	0.6184063199610167	0.08692317951541481	-0.618406319961045	-0.08692317951539902	-0.02685778471897116	-0.1471349301671566	-0.002813374256247834	-0.3110376423226516	-0.03130055847945972	-0.01602434530739387	0.1236092765526491	0.1915199710409526	0.7839512634730282	0.6053779606326759	0.116060758300444	-0.07258764770539727	0.06831893675040737	0.1487073543996802	-0.1457810850401841	-0.003407866552857957	-0.7419282681960158	1.265508449902236	-0.2181284234674429	-0.02597122769374545	0.5682995271739645	0.2217716626996847	-0.007074632178129005	-1.415291247294578	-0.08186147897714416	1.051267172289886	-0.3457858748705545	0.2174880142307545	0.7888701810754601	-6.423362342655164	-0.003211189635357586	6.423362342655151	0.003211189635347991	1.787593353805512	-0.5343620055555008	-0.107047380517282	-0.8647198344080421	0.4990900940259528	0.3244252215605354	-0.3889107281540325	1.328657807952494	1.312845511619206	-0.5253157703809144	0.3934468026026946	-0.3442282093687209	-0.3211197107083568	0.6337744054449066	0.0010055885014569	0.01871337712044935	0.001004473105064937	0.02212478108106495	0.001000963419736594	0.003891731399988483	0.001001661001613942	0.002579290408087694	0.01661767799779241	0.05481427139025007	0.1619453531902207	0.1267748134959374	0.1533739366904731	0.1234590925106374	0.001021258416149025	0.007572833733535008	0.001092666761682084	0.02069255692825519	0.001162777572783406	0.03647160010691083	0.00105756368256329	0.03347282340207139	0.001010461755473562	0.06338318331775246	0.007655857036120942	0.1764255842615854	0.01970891614742673	0.1929037054005447	0.001000478494928759	0.005366504382614883	0.001037527292201801	0.01351480721012677	0.4303283603730959	0.4268028343998019	0.001004744424852422	0.02208451139188245	0.257427526350919	0.270576427447352	0.002096479225961674	0.01059031500472299	0.00100603969070303	0.00725869470196462	0.001010974315424676	0.01072032376318272	0.08152813423450862	0.0771095686888339	0.07007472150902437	0.08719522270463349	0.06743450601367874	0.05960494078583439	0.001001251633213279	0.03585940408222171	0.04169593069786726	0.05750216011162401	0.01041984516643924	0.02676995772304703	0.001001811389985394	0.004469016852336548	0.001204704475500627	0.01796760545737152	0.2604821768476465	0.2505138206600332	0.03692673811166214	0.07344518796935308	0.001001703127109748	0.003423601554270377	0.001003664943542298	0.005455568322313383	0.001177695713999297	0.01991966928609323	0.6250565748410649	0.6020010425703424	0.03901256049261267	0.02948977886351989	0.001096725625602479	0.09107259734271636	0.001001163749388914	0.03141950117719362	0.01341556305058583	0.01660886673198203	0.01243259526754545	0.01351082673318499	0.01175866553954648	0.01175304113215894	0.04084430124921468	0.04382707342418254	0.04742803454492644	0.04520127234001022	0.02089404320033893	0.02007249488122428	0.005199433356910993	0.01114775659219053	0.05482435953351283	0.08926289255077534	0.2918116896679906	0.2614186524594607	0.1874821344804202	0.1753859041361168	0.0685518880295193	0.07073204969448667	0.06709486175650764	0.09158985571811482	0.04989543388001597	0.07612602411744092	0.002310429334987682	0.02752035536667468	0.001735116026092942	0.05296192158460736	0.00123146120171462	0.05553529792825744	0.001086154703015594	0.05474479649545128	0.001002610872449649	0.01194159448113248	0.005264803794463701	0.03020851580309393	0.0714403141467387	0.1011434887337476	0.01773422575564098	0.0371495903609287	0.03045467015335609	0.03237663356391073	0.007232732863332386	0.02635328195380933	0.002033135520753295	0.008627167573016802	0.01147348071938182	0.01672653341754419	0.04220575098560692	0.05832843033962272	0.01331330088985804	0.05472621239249839	0.2294917720016533	0.2277023623710941	0.001102810128174084	0.07717072882573019	0.07245821969867126	0.08348853656639239	0.02136911077717115	0.03264822857539591	0.001034486255232682	0.01248009140322346	0.002226838297828453	0.01960136626106119	0.001547673550431888	0.04676738484864258	0.008924755905434329	0.03445183961117408	0.02924361129683414	0.04106578857023467	0.01539991974432737	0.02339247236565982	0.001003704492188248	0.01404759267401899	0.04365977523554838	0.0614646640034283	0.2442824784793594	0.169661764808702	0.0016154826162724	0.06267841061089009	0.001026022546434099	0.03531623708804032	0.008931266808071124	0.01834327498793712	0.00491936968382054	0.01282842171521001	0.006782972130945149	0.01219065105270673	0.03678951683638224	0.004364573720981078	-0.005341487229041334	0.02868997776921038	0.01833159098559232	-0.004206438454906228	-0.009128449194924244	0.005262883645469599	0.00100470439664984	0.001003644361150221	0.00100085977130898	0.001001544698203139	0.02116928242253482	0.1508331361278899	0.1436955273132354	0.001003690763141908	0.001001552751222723	0.001003043131725937	0.001002900774850748	0.001007107916434936	0.02625032647909058	0.05901284679079206	0.001000368752396658	0.001001256463803133	0.4965675891695026	0.001004628983736408	0.2844875161473763	0.001001606823466676	0.001005188539521099	0.001006471448565459	0.08864823226750808	0.07826257732565113	0.05682913095358751	0.001001338743893221	0.05522388119581358	0.00595572969653814	0.00100173885821902	0.001004795664766552	0.2835849062051395	0.04444715982081894	0.001001521647276476	0.001003282444066719	0.001667870688880138	0.6946089537610556	0.02436869718673625	0.001218529584175701	0.001001225484774897	0.01030210905580365	0.01027842181498957	0.009032012489802734	0.02829369746719943	0.03542804225206003	0.01891259306879434	0.002806346414046208	0.04237236398044509	0.3178072419664986	0.1985382189946294	0.09387766674303814	0.07886013983588154	0.04892176846308776	0.001934553799795928	0.00141489464813434	0.001001251019201838	0.001000643324125329	0.001002076667653621	0.009887696024622859	0.0865850684821267	0.009385956476843335	0.02827572882918062	0.0131329651253933	0.002022031284804357	0.007541297619897234	0.04654462333867742	0.01899360226970841	0.2379941760014344	0.001087593942635216	0.07522203104253739	0.0227367659058888	0.001024761638827802	0.001648944322509425	0.002385232795919646	0.005678048016348895	0.01929514520227879	0.01112486623440128	0.001000500025449527	0.04610793798695667	0.268101725669555	0.001341122746992551	0.001012233455493224	0.01181727744482096	0.007947502497153938	0.008617430381672149	0.03862329557951506	0.006806481073423637	-0.004202761486181558	0.0297155605538144	0.02053097625466296	-0.002642988941145538	-0.009083819158003855	0.005400782792308721	-3.656401026860744	-1.24454629320401	0.06043222261976092	0.06668845831475456	0.005482895492431787	-0.007413937320581785	0.2385953383462878	-0.2639665233796614	-0.3638001470137885	-0.002711458549728418	-0.05104480448574529	0.01331279639215827	0.02140978827473651	0.06381663981443542	1.120026490599488	1.638031575287423	-0.002108301477087995	-0.03613018937996326	2.301614490264936	0.01571664634106062	1.205185907476472	-0.06839070038956768	0.01944701820139867	0.018236403811927	0.6094046986051534	0.6380297257404126	-0.4662663133736999	0.08563027707698931	0.7364989191426239	-0.2764032114878314	-0.01989896292082202	-0.02621241834117943	0.9129529024754879	0.4194384755789744	-0.01083969282754002	-0.006429523763685416	0.1133716652088873	2.090197335673882	-0.6113503739266737	0.127837730015613	0.09286215072162823	-0.1562901160628351	-0.09623308778057478	-0.111872205865907	-0.6211736976177069	-0.531644821206711	-0.09303689501025432	-0.1149832377713239	-0.6527044468100056	1.366626224526752	0.7697088095691224	1.317432665665252	0.7404374247002493	-0.02769634760494552	-0.03834099226110872	-0.04593783764789338	0.5413818507723233	0.6203351523040466	0.009799089747485709	0.3103432066966973	0.7471789072555861	-0.5238130868216834	-0.09760188479308737	0.3190598591647554	0.005685373797913177	-0.2116779450655391	0.1713245087676531	0.2295006192065333	0.7863684679161514	0.1942540865192787	0.7194361219096909	0.08843308504030196	0.01912676249185382	-0.04642709285838009	-0.4904732641897958	-0.1712266340706068	-0.499099335350861	-0.2278315049849703	-0.03658654237709984	0.0862939836300521	1.152763884027336	-0.07885552034009095	0.02586491090994468	-0.08658375374133494	-0.04950581582006857	-0.06274436444935429	-6.708732171476134e-13	-1.838188560649124e-13
0.36	-0.03747711963074807	-0.02639040025456584	-0.004388887588022226	0.6852138723006779	0.9274295516022522	0.007020047911047284	0.500640009095488	-0.001593933118117768	-0.04137621354059039	-0.08919210869708065	0.07282632660799979	0.006767813258298267	-0.02153363448331441	0.06834385255333285	-0.02849894244387402	0.5529515819827465	0.0874258251878041	-0.5529515819827414	-0.08742582518779063	-0.008966775533149791	-0.1523331076371096	-0.003771995718922839	-0.3193189736180804	-0.02645325119911005	-0.0127473235301573	0.1183366499633023	0.2050168462869537	0.7968552413166096	0.5999350412782032	0.1194407809527924	-0.07500361163514188	0.06563281583335688	0.1553601048342476	-0.1879487120285513	-0.00995713018757677	-0.714977172278956	1.279072733855447	-0.241757000546815	-0.02747281515415415	0.4199953608681531	0.1865215137036295	0.1563523401225624	-1.335624421343895	-0.1085591070343083	0.8767520712094923	-0.2743928810289165	0.2041796696385035	0.75237665732381	-6.660459079755361	0.1066046814413842	6.660459079755361	-0.106604681441384	1.788789844980508	-0.5035922624394307	-0.08473039916666292	-0.7930316767565174	0.4690139667120324	0.3305192026659918	-0.6797639285038639	1.366932245632535	1.268100703232838	-0.5617203508088016	0.2580843950342458	-0.131597466125854	-0.21576801905171	0.7024121689227377	0.001005124361804985	0.01912461395191859	0.001004114881103903	0.02278733598538339	0.001000904429487993	0.0039262157424482	0.001001596473498202	0.002519282597837701	0.01930924480155628	0.05694733054665242	0.1548371646857035	0.1233983131363874	0.1471407530087353	0.1190940667401174	0.001013247421202161	0.007540949915448223	0.00104885168159437	0.02023449500920852	0.001086581023325641	0.03664382788200159	0.001031819377042927	0.03366771749061035	0.001009781957066084	0.06398823497037291	0.02324687588614396	0.1891142747676471	0.05066202701878988	0.2116214733739893	0.00100042741527767	0.005287616793942555	0.001020127287629208	0.01330771855980654	0.4570414749296623	0.4511275058314573	0.001004768092791737	0.02221257490453244	0.2688509073146873	0.2821633470853324	0.001571252538871619	0.01012073347638363	0.001005746449955336	0.007433357968042242	0.001009639504432814	0.0108289649066836	0.084245814952945	0.08232365347006071	0.07393541176402768	0.09311625702662407	0.06094747118339811	0.05456555357093306	0.001001339328326967	0.03658016936315397	0.05003468589935919	0.0648992663843246	0.007104373872164007	0.02357618471523314	0.001001794275558109	0.004508505426605537	0.00110980412358909	0.01780969171275331	0.2700578491973958	0.2592709954883665	0.04151932071758637	0.07758432158446626	0.001001594024754598	0.003329608905444818	0.001003444189999017	0.005396651581460158	0.001599749639433614	0.02118643218468561	0.6490685821836208	0.6227933499847759	0.02930244486313367	0.02282077618940066	0.001215620693934882	0.09224697082485921	0.00100122543890417	0.03230183105393043	0.01138015546812593	0.01505813460298896	0.01098708220502036	0.01254331155524976	0.009937808947668863	0.01062619915997861	0.03342630295074222	0.0376641748552699	0.04043492411719855	0.03991577135020194	0.01961161853546867	0.01910431956758033	0.003905403836385128	0.01034044155656551	0.04730176344024702	0.08222035793018399	0.3022525279384375	0.2756212910459086	0.1924211392106841	0.1836048196928313	0.08377499756351953	0.08446200981465654	0.07320092047471159	0.098335982650241	0.04925834382081998	0.075783438491776	0.002037843562395102	0.02713840145132578	0.001481025781842532	0.05247566926055863	0.001121014957966997	0.06123266623977063	0.001045143209644018	0.06123988493783877	0.001002046232758518	0.01199456221752759	0.008942507979433563	0.03386964597433164	0.07841610373859965	0.106868531412904	0.01274381975837539	0.03230396123946635	0.02902416555158877	0.03130493054427443	0.0121873409452084	0.03072877668546088	0.002047067204996083	0.008795385747785652	0.009344482480263096	0.01495173056826606	0.04550035726707327	0.0603492898804814	0.01791103995952711	0.05757324041284251	0.2338020701013665	0.2362875551907003	0.001071907552828088	0.07906009517653889	0.07386921180775569	0.09028711349153812	0.02219844375146098	0.03350215238882256	0.001026976073500631	0.01271998604305403	0.00184307851494576	0.01919135937449355	0.002231615059160305	0.04209217256769254	0.006868164217516946	0.03281748030600384	0.02254426194334364	0.03514673224159668	0.01272243619471656	0.02115193005231529	0.001002227383212216	0.0136234784612948	0.04462149837512572	0.06178195599330731	0.2533547355393407	0.18186352534491	0.001389262030937604	0.0618506325330403	0.001017918360593651	0.03569776613830285	0.01098592503436936	0.01759818976425208	0.007283452840110037	0.01252224008634392	0.008182196095363197	0.01167594361867166	0.03829253607055594	0.006749696438503903	-0.004205276203506749	0.02959121505671381	0.02032112577181009	-0.002588042510314712	-0.009069716704741312	0.005454150595833286	0.001004563119591105	0.001003786243252198	0.001000826874599804	0.001001513726335542	0.02327514459616893	0.1374863488108423	0.1321660671663539	0.00100520814647525	0.001001323952594625	0.001004828274354439	0.001004701356578499	0.001010430089559142	0.05149936370035856	0.1089141715347166	0.001000374536220177	0.001001318122678394	0.5338259277823689	0.001004911337348013	0.2952099852473162	0.00100183224872771	0.001005600773159776	0.001009425174731852	0.08744269405931979	0.07969628081273152	0.04919007517432385	0.001001502443202095	0.06423752071010434	0.001596230791091451	0.00100180209479308	0.001008660852896925	0.2919053421886876	0.04909460114835933	0.001001443291343107	0.001003150127318156	0.002335225701709537	0.7195025706495475	0.01266242375682503	0.001434254621456905	0.00100133985656091	0.008220286212713727	0.008708075901380454	0.007087095699082839	0.02160342307701638	0.0291081297170008	0.01756828884662228	0.002263003258919062	0.03442021738577312	0.3268398448890575	0.2026017318113463	0.1121150911579501	0.08314258696548343	0.0481127295051035	0.001603699791444499	0.001055759700288512	0.001001547376194829	0.001000820017515338	0.001000976942570165	0.01524163345551269	0.08871250140298569	0.005432764348740799	0.02663214166309059	0.02099631926252121	0.002090922147797812	0.006561373564081316	0.05181910008748392	0.02612476201483065	0.2445330128886002	0.001003355627444762	0.0761551259763474	0.02346535391536228	0.001014622299931506	0.001267107757008159	0.003394907944973244	0.00381034753724515	0.01131912659156275	0.00866787356082147	0.001000720334176666	0.04558795915217138	0.2717952433245392	0.001003133258219096	0.001006941089799265	0.01432808056296093	0.01127675547026046	0.0105289716021289	0.03963017555025057	0.009106426838566889	-0.003070322536634781	0.03043027959566721	0.02220573531660183	-0.0009421733503078558	-0.009003932987927137	0.005672101447959448	-3.677629873218448	-1.129170358740224	0.001892474242502207	0.06506905539624037	-0.001036537262520997	-0.003481941170890196	0.1915331124081816	-0.4272076055200102	-0.5274191297398554	-0.004129843118074725	-0.04132855549368359	0.02036970166154853	0.01710206659331666	0.05657039789741499	1.365089378814049	2.029010992292833	-0.01987050028925017	0.01070280536391965	2.555272329405061	0.007214500272409459	1.105382272910979	-0.03012838917100301	0.01468676472226066	-0.004180464283184786	0.4244589455215051	0.540721531576165	-0.5470628164866771	0.05771174176484498	0.7403180562166475	-0.3544760441669534	0.05338671580648836	-0.0008630265400736718	0.8327608664558948	0.4075223019356302	-0.00698993266957993	-0.005092603134342098	0.1396564367393605	2.049858868107905	-0.7319334214369646	0.1083678031604029	0.08653663483812876	-0.1499101848327201	-0.09304814498723672	-0.1099753563876898	-0.6162047248709841	-0.5255055628303908	-0.1023689911364897	-0.05075814353017701	-0.7501878376816631	1.467357493434045	0.8785784320158976	1.411376748178792	0.6133921743126961	-0.03957287853232413	-0.03710476797153058	-0.04940204550724747	0.5924971918883827	0.6762717972003042	-0.00313460800770308	0.4076933688427004	0.4552755263190176	-0.4521729399394598	-0.1156716195702651	0.5410022949169643	0.03449061657838021	-0.1533353414623347	0.2273815088221623	0.3298004559945669	0.9285235979211128	0.1850596208898085	0.6393062029354137	0.08331355887167567	0.03114233021604253	-0.03117704007230456	-0.4437821972461794	-0.1569125070558444	-0.6839624467848966	-0.2232274919390215	-0.04580779818319491	-0.02460083297460903	1.285412130581818	-0.0844883955695091	0.05557746521487614	-0.0646005958450214	-0.01754931668794616	-0.04318678192461024	-9.683919287501099e-14	2.829410986927977e-14
0.37	-0.0396597057120617	-0.02644545391093791	-0.01148920989336032	0.6980834184502954	0.9248998916810804	0.006750690056093427	0.5042063376505387	8.495006863639087e-05	-0.03904252291956716	-0.1019809307485109	0.07153309761081732	0.01466051693364417	-0.02378868373058993	0.07021444608424263	-0.02109053393341741	0.4852493406264309	0.08916732266425631	-0.4852493406264138	-0.08916732266420517	0.008865529038052785	-0.1571727482977834	-0.004520771377344648	-0.3269435685638784	-0.02194706577687756	-0.00942908365446115	0.1098926020497107	0.2186779647825897	0.8093214108446929	0.5942129569487511	0.1207437638005398	-0.07518023217817318	0.06392037252698866	0.1631306894362913	-0.2468040877551814	0.0009769920780361211	-0.7116842737881809	1.295196713050606	-0.2632591704451953	-0.02554154192098889	0.2952848132461214	0.1440002527912485	0.3008835697762314	-1.221945359710611	-0.1522063848702563	0.7070749254464005	-0.1782076302642486	0.1666044899450322	0.7362093767377761	-6.853458368316271	0.2445898286814353	6.853458368316269	-0.2445898286814245	1.773792132030615	-0.4632354450251837	-0.0665616179250063	-0.7345130861500251	0.430799025855984	0.3318394844552714	-1.0029791136581	1.356397885017112	1.22966458027267	-0.5760407979318188	0.02618930839798171	0.09719754977595915	-0.1239729501278812	0.8673978806356916	0.001004583673362553	0.01953411696418685	0.001003707977220858	0.02344520109212824	0.001000850582581669	0.003968385378130843	0.001001566742441552	0.002468082823588824	0.02330981033539115	0.05995301362535915	0.1449941713755333	0.1183495231205213	0.1382706647324619	0.1130830072199986	0.001009314312039145	0.00750423071930271	0.001025561528430656	0.01989384605533947	0.001046911343177377	0.03690145429081221	0.001021166826474066	0.03382713942933149	0.001010447473205356	0.06453000034687713	0.05131386566824241	0.2060616918194369	0.09244224741520403	0.2335800224530207	0.001000405046096727	0.005219415058526213	0.001035477450809205	0.01312491900124301	0.4843235799280267	0.4754078068989632	0.001004697361920144	0.02233070288887051	0.2798594197841116	0.292810045762968	0.00129241956953686	0.009945651619118508	0.001006134451767899	0.007599835232155168	0.001010862120233995	0.01093809581629174	0.08400241234024453	0.08545762225860956	0.07630010364445415	0.09800659226666612	0.05433627489897233	0.04936864352900298	0.001001507787578875	0.03701592094223349	0.06081536175661235	0.07358978477647264	0.004440734642502242	0.02099968397688298	0.001001815509444964	0.004557198664810119	0.00105951334877319	0.01772392608430376	0.2765574103406847	0.2667241772153338	0.04641151363498861	0.0818898091090926	0.001001529629969453	0.003246786771804399	0.001003316627953928	0.00534280780921449	0.009235750483428286	0.02837201288021607	0.6706625906852636	0.6423618554293198	0.02090261011153023	0.01659092813425244	0.001590101575981655	0.09319332389236705	0.001001319754502228	0.03303535077432309	0.009346264364527027	0.01352747297275001	0.009345057651409789	0.01146285028156337	0.0080327134588396	0.009457777322655708	0.02682885763376064	0.03210416638133992	0.03245278636073413	0.03385166522534308	0.01849433720519192	0.01827325293192773	0.002937845345068895	0.009915676777134822	0.03988173509911841	0.0749784590532846	0.3149260117876158	0.2910663155268674	0.2005327933048084	0.1937694254608052	0.09956184640441799	0.09838780129452161	0.07712737053174291	0.1033104207693858	0.04862906802040184	0.07537214281535914	0.001745645369091362	0.02678674659243881	0.001265554799912932	0.05200214507678962	0.001062322698107936	0.06743269326386153	0.001023341728093996	0.06819776499968745	0.001069419993982569	0.01209565198382561	0.01409643122662728	0.03870016100491208	0.08368627598977017	0.1105808874898589	0.008937635132894518	0.02876997072298321	0.02686445570838976	0.02965428057183204	0.02370467232534907	0.04076169928110361	0.002063428304570783	0.009010499280106714	0.007931032747105401	0.01377759617102892	0.04542434790569342	0.06018570463060148	0.01999284672743687	0.05914451614888597	0.2390934942995069	0.2458171726131275	0.001038212631921967	0.080867760825243	0.07597720805577536	0.09751448427955166	0.02241514035627071	0.03381636127374211	0.001019742273774315	0.01300496753991897	0.001526000157674382	0.01886989294772161	0.002725540289697182	0.03776645067450797	0.005014379248384553	0.03140596123655173	0.01630561958748488	0.02912444588702974	0.01058062709605848	0.01941523084694241	0.001001412337411678	0.0130539423428091	0.0450563621601383	0.06127593703958218	0.2701550684555426	0.1976135196871157	0.001199894779109476	0.06108345493206443	0.001012227919448773	0.03621688475763942	0.0134740499580144	0.01712660500756138	0.01043312353815088	0.01257799338066239	0.01009845213885007	0.01142996803115056	0.03814607293531541	0.008837408131804765	-0.003019196809484601	0.03059658785213934	0.02018189362656034	-0.0008282906006491411	-0.009061867945225326	0.005730499187486007	0.001003562308416105	0.001002860027628116	0.001000767193471892	0.001001554480610142	0.03161808844765415	0.1228404701166201	0.1181103139222483	0.001005232026479141	0.001001318042149072	0.001006285630145643	0.001014630611806847	0.00101174073994842	0.1126104282860391	0.1792119248113637	0.001000387885476674	0.001093872005969268	0.5568500717862686	0.001004380436830073	0.305545414858399	0.001001689853235503	0.001007331407114324	0.001014426826225208	0.08041159793966697	0.07913636623838147	0.04339187863375893	0.001001835945343211	0.08276213466689646	0.001635292538426895	0.001001867652231706	0.001005890636648356	0.2860903941247704	0.05501310421716409	0.00100147896741428	0.001003212436149861	0.0300217295910455	0.7275530543901403	0.01028780764116286	0.002442575100567405	0.001001483941209086	0.006255179493886348	0.006621443230553073	0.00506375091483877	0.01721620823148143	0.01794638960944635	0.01698899994866039	0.001633037687605788	0.02803265636989939	0.3515512457668921	0.2245116235320064	0.1288928603432059	0.08150534182237355	0.04764777118615802	0.001302509823791998	0.001028506591748057	0.001000946223627061	0.001000507347224303	0.001256782659757128	0.02342528568068214	0.09240677674543114	0.00431939634134589	0.02249427859276334	0.0496036278518921	0.00207171615835513	0.006297248123967427	0.0397511265914533	0.01902170586701227	0.2522242948801998	0.001002957580601331	0.08096814201810085	0.02196975774341729	0.001010175766010198	0.001134303147942464	0.003112837214128757	0.002405671061960456	0.007716916180249747	0.00792126470065896	0.001000431991915568	0.04557238142135397	0.3277186108870443	0.001002146586120492	0.001005768187340747	0.01773292425345158	0.01595051335063567	0.01352907193512051	0.03681232770812681	0.01070990485969598	-0.001792216833742381	0.03173500725274257	0.01842358812927731	0.001022567508742904	-0.00910036715154802	0.006053565970760099	-3.671030170152314	-1.088044597932674	0.06089079808710415	0.06626763878608911	0.007072285523461845	-0.005997280728590544	0.3942648458438209	-0.5796473127566377	-0.6717138693731876	-0.003394305964702671	-0.02817859416563887	0.03116584278548014	0.01462711178251661	0.05145135753431012	1.973546468223017	2.33975089026958	-6.376923330293402e-05	-0.0325773648073245	2.292037519808564	0.01396379350449717	1.028762850489848	-0.006206478825372582	0.01798571899361305	0.01869366922245259	0.1949598074314863	0.4357427522498772	-0.4969743854723204	0.03027566409677424	0.9929703731172904	-0.1762612355338397	-0.01907593220754465	-0.01131355740589906	0.6409903682697389	0.4500198722044383	-0.008991344995361443	-0.005522724778850283	1.201854064078808	1.845643586134966	-0.5145904923300518	0.08145412053278606	0.06388766333430865	-0.1543410676278289	-0.1199912889573445	-0.1215602805927927	-0.5033179316129038	-0.6837875093273538	-0.06726529950528182	-0.03426731688277077	-0.7029966801997655	1.644660198890768	1.171096327810599	1.378745950521449	0.3781713953483342	-0.04063670875002824	-0.03495147973038449	-0.04633561345848882	0.6413997653925054	0.7113628934223404	0.01842595968609401	0.5468473077031489	0.3030730336255841	-0.267020703123248	-0.2097323028862324	1.404198201324251	0.01472509585655765	-0.08676727440037572	-0.2549769463940305	-0.01028743392383008	1.00860845256502	0.1718286278237519	0.7969076519355506	-0.0140226041353267	0.02718485360752486	-0.02999059065164184	-0.4179978237703475	-0.1277023581344798	-0.5312379890623555	-0.1321736692251822	-0.06538530103686067	-0.07144623038030971	1.904168188341679	-0.07267477523623754	0.05114160417554883	-0.02911251507316294	0.02790158763681374	-0.006984037242432676	3.223040937696668e-13	1.840581679189225e-13
0.38	-0.04237791305614987	-0.02633024855001811	-0.01875451276392599	0.7111250109014281	0.9221826844567004	0.006526361351281171	0.5065859946225072	0.001180974520746348	-0.03554858643115794	-0.1136271233065537	0.06973980506100085	0.02101503699899856	-0.0251296003289026	0.07160925142074134	-0.01363666826982809	0.4164130310802399	0.09237552205807693	-0.4164130310802399	-0.09237552205807197	0.02643148836287194	-0.1615758080441747	-0.005133965785561186	-0.3340617508160503	-0.0178657525197599	-0.006136319601451131	0.09839839850131156	0.2319669326178304	0.8215391604798414	0.5885473396625278	0.1204381097984416	-0.07304117679459989	0.06320831067267205	0.1730219250299622	-0.2950729645569722	0.02409467327543757	-0.7479732853260597	1.3134819941585	-0.2792664613004727	-0.01846698512583282	0.1826610442481853	0.06994976677805864	0.3884015136040212	-1.107098522641153	-0.2085718175628875	0.5691153492146644	-0.09156635159109251	0.1090220307998693	0.7614680879396875	-6.887272717730611	0.3999450649149995	6.887272717730611	-0.3999450649149992	1.73552079570354	-0.4162760795829331	-0.05761414912565505	-0.6917491380315456	0.3840395336875878	0.3254240381285677	-1.289795055452467	1.292502113560561	1.218416724645753	-0.5504269421632869	-0.06364297493877376	0.3315377191924203	-0.01569172864083537	1.126542367249356	0.001003812806697232	0.01996008331202991	0.001003041285211967	0.02410796221799013	0.001000793817075089	0.00401969787543061	0.001001572272082071	0.002414551642246847	0.02935016224697359	0.06452585431376857	0.1330927445981782	0.1118634285791826	0.1271922244627345	0.1057213674508724	0.001007360648014573	0.007469457598679301	0.001013918018123811	0.01964337594812396	0.001027811340971652	0.0372673499913159	0.001020809829650869	0.03395715553911079	0.001011435718021473	0.06501063572358005	0.09267448014425229	0.2275682528656988	0.1435458783947543	0.2579575325145175	0.001000400545352343	0.0051604629607597	0.001089443559140631	0.01294987830937384	0.5099890045515545	0.496793248941812	0.001004396430678367	0.02244290471285444	0.290535092438884	0.3028347118526212	0.001152800827711584	0.009970233969968247	0.001007194107160441	0.007780612965408487	0.001013975175314425	0.01105657875184223	0.08080498150101977	0.08607534952354559	0.07737378616006929	0.1017990567879556	0.04802477379427759	0.04453296199003922	0.001001758810489447	0.03720242444608411	0.07484705193136269	0.0846623688647631	0.003109072579582924	0.01974221736393981	0.001001858915976143	0.004618429499915513	0.001032988275401703	0.01768295149121586	0.2787357655988161	0.2717531006404276	0.05173364718730779	0.08651361241276738	0.001001515296213169	0.003161444986759486	0.001003284050058412	0.005289265616856327	0.02644456125202305	0.04331140070051754	0.6882366238711787	0.6593422490141747	0.01529795044271012	0.01251788028802589	0.002280754298900358	0.09388707943911254	0.001001438967346734	0.03365399140247119	0.007338456713579774	0.01200893472215705	0.007478501786691411	0.01020454219199268	0.006062177754838743	0.008237968157777919	0.02121381758667851	0.02744739698932448	0.02283829318930626	0.02631058421987491	0.01763540499691432	0.01769059430726435	0.002136903248841276	0.009653645128491406	0.03285100796655648	0.06806432947638105	0.3315234234072413	0.3089747509463244	0.213698844231605	0.2073618183736277	0.1154115249073921	0.1121362168796275	0.07859481762300992	0.1058329294737902	0.04807459447987251	0.07501169527679549	0.001448787816577497	0.02640486633819255	0.001144118130976215	0.05152830054675048	0.001032681875202278	0.07393849259675689	0.001012288910573455	0.0753883163712795	0.001231017494400717	0.01226454937985153	0.02066786698815816	0.04457534553682273	0.08823379991736274	0.1132475389761936	0.006435130167052344	0.02671563638189096	0.02374994975231281	0.02720480592704218	0.04300985699383408	0.05758506025406702	0.002062032981941876	0.009213747784445139	0.007081773887193207	0.01311087035320625	0.03978152263232011	0.05535218320067952	0.0176231439235146	0.05747264923158691	0.2452201528092205	0.2570838955618889	0.001021171640438846	0.08240377011262924	0.07926268032325939	0.1060400604756248	0.02180847519402615	0.03335068386078727	0.001013902671530215	0.0132903008037909	0.001300844538032046	0.01865406072589947	0.002832168128597678	0.03379950324445027	0.003377389821892366	0.03021721211792887	0.01128391200082499	0.02430710916163866	0.009116744855206407	0.01834723026650694	0.001000860776053803	0.01237005493004487	0.04528296978059458	0.06045616593351705	0.3002390149310777	0.2207385181212254	0.001104672584299642	0.06032258401606273	0.001008797295851732	0.03677850513177919	0.01639683438267301	0.01702801627117393	0.01430935174222506	0.01306430408075902	0.01253899265797449	0.01151674884057725	0.03621868666215271	0.01060229737699113	-0.001771766542882318	0.03180153055533141	0.01761405145326064	0.001068120608606301	-0.009123541134467311	0.006076925066570758	0.001002561497240568	0.001001933812001099	0.00100070751234347	0.001001595234884526	0.03996103229913962	0.108194591422398	0.1040545606781427	0.001005255906489651	0.001001312131719182	0.001007742985944554	0.0010245598670576	0.001013051390342402	0.1737214928717195	0.2495096780880105	0.001000401234733672	0.001186425889268094	0.5798742157901645	0.001003849536313947	0.3158808444694824	0.001001547457740928	0.001009062041079584	0.001019428477729693	0.07338050182001447	0.07857645166403199	0.03759368209319363	0.001002169447485406	0.1012867486236885	0.001674354285761536	0.001001933209669533	0.001003120420361272	0.2802754460608534	0.06093160728596871	0.001001514643484795	0.001003274744982694	0.05770823348038039	0.735603538130733	0.007913191525500463	0.003450895579673352	0.001001628025857842	0.004290072775057459	0.004534810559726624	0.003040406130594469	0.01282899338594256	0.00678464950189124	0.01640971105069529	0.001003072116298611	0.02164509535402308	0.3762626466447228	0.2464215152526635	0.1456706295284641	0.07986809667926344	0.04718281286721284	0.001001319856163217	0.001001253483241269	0.001000345071105298	0.001000194677006115	0.001512588376973963	0.03160893790585117	0.09610105208787312	0.003206028333950165	0.01835641552243402	0.07821093644125326	0.002052510168913319	0.0060331226838516	0.02768315309541513	0.01191864971918532	0.2599155768717843	0.001002559533759264	0.08578115805985372	0.02047416157147133	0.001005729232086859	0.001001498538863916	0.002830766483286169	0.001000994586677453	0.00411470576893288	0.007174655840495621	0.001000143649715658	0.04555680369053711	0.3836419784495451	0.001001159914039127	0.001004595284890104	0.02113776794394293	0.02062427123101325	0.01652917226811282	0.03399447986600303	0.01231338288082511	-0.0005141111308500071	0.03303973490981806	0.01464144094195274	0.002987308367793355	-0.009196801315168989	0.00643503049356091	-3.619438568304639	-1.090044692059441	0.005185141438024019	0.06604825923702724	0.000792035063196298	-0.003948222592025951	0.5049646343486957	-0.714668510614998	-0.7975351795419524	-0.003740628046855525	-0.02329278616808628	0.04202356000034614	0.01122090084037598	0.0443443979322906	2.276918177708998	2.512803188788366	-0.018020572732277	0.01225457873283864	1.976300524465274	0.006029268205876616	0.9809757553173487	0.009804452548463511	0.01754685851720688	-0.002310059058494896	-0.07878935920028743	0.3211473878275058	-0.4748171158921208	0.007862126727898862	1.216731195444841	-0.09066921908645086	0.0558942350172608	0.008095189710240713	0.3479092060807523	0.4711854577353379	-0.007493862954715139	-0.005032287131704972	1.690417861693895	1.532236496169608	-0.3005733796577177	0.05784829898159025	0.06356081638755882	-0.1474855089064698	-0.1286175081597732	-0.1202528219015633	-0.4355569084616072	-0.8209005389602152	-0.05268738893943316	-0.01821151736005295	-0.6846339776592673	1.960039681124981	1.564135860980439	1.375901569226318	0.1230062913614712	-0.02940325096161226	-0.04314984705032732	-0.04946611481140575	0.6536516536359661	0.7228060591421406	0.01042691796363519	0.6166272690904403	0.2461346081616567	-0.1562417048394794	-0.2754365540574136	1.899089970365357	0.03211761099453223	-0.05185362545181638	-0.7066057271877203	-0.3188280746787515	1.275944703178137	0.1307283486373742	0.898947284548778	-0.07266370074341036	0.03121268357487965	-0.01005019190282833	-0.3720273046464053	-0.1123585168289579	-0.442972520954551	-0.08948776690009007	-0.0686780570482558	-0.08735126344383716	2.760412948944355	-0.08322705858200002	0.0640778161276566	0.009998608213718238	0.06856216446654373	0.02336449746640116	3.125191839062396e-13	1.837790964421183e-13
0.39	-0.04548746425945708	-0.02592350517129879	-0.02657664042049271	0.7243540784533915	0.9193395726791286	0.006399432168573673	0.508054507081802	0.001347175858287436	-0.03164174827712799	-0.1241487347608492	0.06731423675557541	0.02615989822232206	-0.02570897264099658	0.0723222948737248	-0.005712946461380933	0.348948555097307	0.09725306160104218	-0.3489485550973313	-0.09725306160105021	0.0434924448737963	-0.1654775404012593	-0.005712700658264929	-0.3408283524848607	-0.01430294772960511	-0.002945593641884948	0.08408574339496996	0.244491386365472	0.8338030271237683	0.5833741567215714	0.1206468856486481	-0.06854518124384346	0.0637272653066903	0.1859224242708652	-0.3221743589423263	0.05671074260356521	-0.8164692346377661	1.332397802781486	-0.287988671513914	-0.006764387000383784	0.1186901028841727	-0.03905088807657116	0.3882628685421772	-1.003127292741676	-0.276508233085389	0.458071391901288	-0.02931265545555905	0.03337828287799677	0.824291026764745	-6.549324299045256	0.5720098206733426	6.549324299045258	-0.5720098206733286	1.673350683655736	-0.3639778988361685	-0.05937952096594458	-0.6632953198515453	0.3274761973697999	0.3122323910840415	-1.523176918359221	1.201067887443833	1.23737508866101	-0.4766919655791013	0.1499864913892898	0.5688224419415802	0.1085879249204228	1.467654896389341	0.001003390238846966	0.02040206111434295	0.001002728313767065	0.02478639336020594	0.001000745865879123	0.004080298321011969	0.001001596607294503	0.002357193476834008	0.03913564073099584	0.07177283116355335	0.1151201583426772	0.1030156014789263	0.1117643325592912	0.09644248162255332	0.001005848573070024	0.007442373320050344	0.001007759538042191	0.01945946396375235	0.001017089230657333	0.03775817246564343	0.001038627119693374	0.03406858944403682	0.001021147787604523	0.06543884124684834	0.1409940124662351	0.2508489663751687	0.1986094305115797	0.2831239012998984	0.001000395909945325	0.00510553582607491	0.001249740222018153	0.01285286803466202	0.5316380039426527	0.5134503281522003	0.001004531384320302	0.02254898251105562	0.3010314239916108	0.3125217297712328	0.00107866560419861	0.01013252961088851	0.001009251225780971	0.007981804621134896	0.001017151551922026	0.01118160214145256	0.07400766515086847	0.08345740831115543	0.07714857606810868	0.1043939312116784	0.04279178273237989	0.04043059620009505	0.001002013148105885	0.03717345719761508	0.09308804703696059	0.09835465509785142	0.002543964415169412	0.0192403919244182	0.001001907805575353	0.004710717882984316	0.001018283599292065	0.01766980618787648	0.2765705417738183	0.2735569255889429	0.05775641226335837	0.09167249262996632	0.001001528954691853	0.003071162102757682	0.00100330066828075	0.005233618259448968	0.05991061102262522	0.06617998107952579	0.7020897850177346	0.6729371705078865	0.01114274607193228	0.009746375323227134	0.002931024926318644	0.09417575213443272	0.001001561728397096	0.03419465351071331	0.0054277643124253	0.01056403369568191	0.005586875171643127	0.008915714757547837	0.004324717481262366	0.007163600103391303	0.01725218476542001	0.02421408156463721	0.01514202389776581	0.01991124827000155	0.01708439069506782	0.01741068982150057	0.001582050828490137	0.009597661443328524	0.02891359518784266	0.06458278422112036	0.3464570095577891	0.3300425965139716	0.2247608973820955	0.2233237773000128	0.1299819849798507	0.1247089761743855	0.0775798589241182	0.1056831195462899	0.04771123969920319	0.07482972278296339	0.001230348362099868	0.02595041486337497	0.001074510972738722	0.05093852628236194	0.001016897185268288	0.08022628044292546	0.001006399299018537	0.08226527650342097	0.001696573410569496	0.01269021643650661	0.02766230156603485	0.05061004450502112	0.09268796978549573	0.1157293691209303	0.004895074910923724	0.02569423634152739	0.02132177533860646	0.02518662293554	0.06014503424644366	0.07309348518449782	0.002067707666820188	0.009405045183182456	0.00658722660467532	0.01276783217093018	0.03360572404987209	0.0493718299220058	0.01501035125492866	0.05500178191570621	0.2503177618350262	0.2709860477411395	0.001014927913708721	0.08339590297208026	0.08541972321865055	0.1169266974449153	0.02063031061800168	0.03231503522295015	0.001009248775068822	0.0135492494591004	0.001154492394644927	0.01852524250397099	0.002699337632840263	0.03036714006117074	0.002774384058984425	0.03005482383600112	0.009238767652942457	0.02263579011238861	0.008263256318965439	0.01781630073517784	0.001000545392791285	0.01160526046290203	0.04623365847642583	0.05989050777639504	0.3266908699570018	0.2489514547556469	0.001054045383079474	0.05928223056503845	0.001006726817106496	0.03727296214062611	0.01913210060296994	0.01726268949955621	0.01741280353472042	0.01360491571358581	0.01480497850721025	0.0117983639411595	0.03301430559021064	0.01210130411144476	-0.0005073056787887623	0.03267553543972974	0.01455390050038526	0.002913928010922343	-0.009198217990816649	0.00694014420882341	0.001003279600751815	0.00100279925869855	0.001000686194659028	0.001001644520210184	0.05959028459598389	0.07151880501153901	0.07632802782293661	0.001003445025469807	0.001001382693961787	0.0010043963591322	0.001084762884444512	0.001046657482982948	0.243026802706372	0.3200772710885159	0.001000382499558599	0.001611476059601058	0.5838774175942757	0.001005367551631905	0.3263395698494331	0.001001424026408733	0.001013363429909575	0.001021327735021037	0.05784868355090629	0.07536104886053088	0.03551964351920191	0.001002369527752959	0.1315907570188622	0.002186383257552192	0.001001980235381738	0.001002860211454221	0.2654762665817736	0.06889778259803461	0.001001567303250065	0.001003354528466627	0.1365438845112261	0.7372395668656634	0.005527747976207762	0.003747669942261764	0.00100174147811291	0.002645626070901496	0.002767687317389063	0.002020673083521914	0.01286881054284231	0.006420427403237336	0.01653382205297993	0.001002356587437252	0.0266750929513617	0.3772921634426583	0.2420516588464504	0.1562731965446829	0.07310194970393268	0.04734463898251289	0.001003909092680762	0.001002709449534689	0.001000573884151226	0.001000333663002819	0.002748337184742172	0.03890319910641923	0.1010552419100211	0.003313088534149333	0.01879844405578997	0.08354343275079787	0.00209151647588812	0.00608553726846252	0.02520444757148927	0.01232222230817498	0.2593743894069098	0.001013396538037477	0.1004391147355283	0.01832749147276646	0.001003285406620055	0.001002521249669753	0.002331174389509768	0.003105977015168339	0.009501895837186676	0.007498171651152055	0.001000279400423979	0.04894445141054856	0.3745446109715552	0.001001497928000699	0.001004552457635306	0.02301174859591019	0.02097334751338956	0.01790077100988097	0.02902578509763467	0.01343064783039421	0.0007625995469537317	0.03325818074805754	0.01142371719425598	0.004701031127740991	-0.009274028187684311	0.008207454323286081	-3.525385464909609	-1.079747624373506	0.06473824399219634	0.06973049267417526	0.008917304104408068	-0.006818838528088068	0.9199975076146142	-1.109507027651989	-1.080590636304747	-0.00192968821644136	-0.01483880055479814	0.05641848687202066	0.01078311437206451	0.04069570353812715	2.365266155396362	2.504456713866647	0.0006523518472546751	-0.01913585323749558	1.349298773110289	0.01291361475794468	0.9663042440702205	0.0215462733172606	0.02137390810289532	0.02021729259623757	-0.4597117104877349	0.1949060214606741	-0.3464357114126732	-0.01524605793525726	1.524452026677054	-0.01658412937621963	-0.01473527936705698	-0.00565041853081489	0.0007855470112299237	0.5557215870508264	-0.009977469833450641	-0.005903153856448818	2.828655802910629	1.190660848879437	-0.2494967782017	0.001568543867016036	0.04655223776235421	-0.1411605534631002	-0.1287654453235421	-0.0954392568061506	-0.2248974560121793	-0.4760294248408282	-0.007987751687886194	0.006815026473927715	-0.05867028501489677	2.162024776681282	1.517162506575557	1.156315840993349	-0.1545657793270305	-0.008601614768310296	-0.04777050586312839	-0.06688674768271323	0.6039355935109845	0.6558049232921284	0.06709771599375079	0.592565060992277	0.2497878947622761	-0.05403102841312914	-0.137169746212579	1.230558910291638	0.01314870266869696	-0.01936997477571854	-0.4760248199813288	-0.1676781180614921	1.395189691239171	0.06732286909075746	1.260629232891514	-0.1311468321902231	0.02342299233767257	-0.01242453724560141	-0.3133155286316391	0.06455034232406727	0.07946046588265254	-0.02194707795818229	-0.07710753524329415	-0.02039759168138455	2.68452150655561	-0.1253916051696472	0.03962723272050914	0.0399102797423076	0.04518519135316824	0.03528802533630203	2.490620076447548e-13	1.50825267680132e-13
0.4	-0.04872814189209938	-0.02520689889568209	-0.03508423722983721	0.7377742926880912	0.916450255481996	0.006394162899920237	0.5091127697857516	0.0003531289831307064	-0.02787739403354324	-0.1338077396521521	0.06421031260784611	0.03014075476608712	-0.02581594433412522	0.07227264954036437	0.002869447325635768	0.2865525086955405	0.1037446580114635	-0.2865525086955453	-0.1037446580114665	0.05983210557947383	-0.1688535161609052	-0.006346490115888406	-0.3473621396955296	-0.01133713311202023	9.855296617953814e-05	0.06892604108309126	0.255761875396366	0.8463470319434921	0.5791638539598907	0.1243296065545194	-0.06164150693625425	0.06516217456057855	0.2026569712669287	-0.3212982504347154	0.08606725264676478	-0.8850671158837443	1.351711330705777	-0.2885075450661116	0.005864997684980318	0.1006110931819311	-0.1620998757765477	0.359904731511159	-0.9345772100514321	-0.3442429860242094	0.3363144133070691	0.002913771846021788	-0.0435157264281625	0.89320248364142	-5.87358680149727	0.722756438406347	5.87358680149727	-0.7227564384063466	1.591261634653862	-0.3111247600951396	-0.06862506610964715	-0.6451862464035052	0.2646414991717244	0.2961081678279625	-1.459204496573263	1.041709170221622	1.274444359804965	-0.3578509063084714	0.6311460362021947	0.813073470551351	0.1674991953317854	1.893351918285185	0.00100353829634703	0.02088540469227581	0.001003004851422937	0.02550442254137919	0.001000711238268179	0.004149828958589105	0.001001633423945388	0.002292266310911166	0.05328197376237451	0.08243713990618702	0.08872835944750614	0.0885810856618249	0.09076630270943972	0.08366258172112374	0.001004187012754713	0.007425794623090723	0.001004717066491296	0.01931961613995692	0.001010056433115878	0.03840127076839184	0.001077644881255525	0.03416716251103388	0.001042811996004299	0.06581252973031379	0.1946208981674859	0.2745944085978581	0.2562092854460348	0.3077263897034172	0.001000384221113036	0.005045854119019905	0.00154231836187809	0.01281757685382307	0.547813274262458	0.5236628935140015	0.001005358217784969	0.02265572347452078	0.3114296924742352	0.322358325047326	0.001041540844641575	0.01037899139103378	0.001012431021027898	0.008181739836297001	0.001019689042546316	0.01131897571619299	0.06324588261738623	0.07658285876957609	0.075610336145426	0.1056387477080024	0.03898293363796988	0.03758865437548042	0.001002240343181855	0.03686569365714869	0.1159179079038463	0.11520592890839	0.002515525762581165	0.01927276956523545	0.001001955762289008	0.004777749491644754	0.001010804287790697	0.01767141984930506	0.2699860010187961	0.2715274068484506	0.0645929252638173	0.09753066418062709	0.00100156212379193	0.002973600470308499	0.001003348885399315	0.0051750831497945	0.1112307300937298	0.09879166853479597	0.7123852148024332	0.6832337269179172	0.007826987295753244	0.007612561425999586	0.003404413716602797	0.0939520963920687	0.001001679832650765	0.03462464880769945	0.003642412218683243	0.009192406511422644	0.003750246513116056	0.007636883953689668	0.002938840384755827	0.006312813665035385	0.01520794547687154	0.02267362227870596	0.01092670705487537	0.01644874024650482	0.01686049952300494	0.01743695440414537	0.001303608215062928	0.009785950581103408	0.029207819346073	0.0659510195439037	0.3566600177180502	0.350385153365591	0.2300846952069919	0.2354832001507603	0.1426800409969986	0.1356158447248206	0.07403473096270177	0.1027096638378924	0.04758912283594	0.07480745564215732	0.001122354768226142	0.02544885506236505	0.001040440771356267	0.05022260540120637	0.001009122688392377	0.08601779802528436	0.00100352543716018	0.08856879395722939	0.002546071281652375	0.01345432815208482	0.03471156182713743	0.05647169748537212	0.09732646810589103	0.1182344263507595	0.00416911238840977	0.02551516131025467	0.02026673334435584	0.02428201696329702	0.07155789588760927	0.08275551635131882	0.002090021606947517	0.009616858516223499	0.006362985980610713	0.01267115158352026	0.02911368478743945	0.04610048897247128	0.01385648851834706	0.05427243227924463	0.2533850708862111	0.282801768558148	0.001017228611585896	0.08374272041161106	0.09516814668696262	0.130897627605112	0.01898178902405823	0.03079413110932	0.001005700423183492	0.01381567954718803	0.001081809358028155	0.01847134835796381	0.002383531077237628	0.0275557887390484	0.003519618719412173	0.03120160860269574	0.01083953072331784	0.02531135357489658	0.007989259275600742	0.01780330993598809	0.001000455691901543	0.01097137024788442	0.04830337039960527	0.06015586962587061	0.3407807218570675	0.2704758908247617	0.00102890709676764	0.05780379244195232	0.001005670664385202	0.03766732272733032	0.02143852128996365	0.01788570671158396	0.01916593571898039	0.01408050849283226	0.01662662184272043	0.01226909940102788	0.02863371538731766	0.01334581632264208	0.0007653217277782203	0.03311250096002227	0.011388701017629	0.004671678984992474	-0.009274594857943427	0.008409499809391076	0.00100399770426814	0.001003664705402398	0.00100066487697492	0.001001693805535883	0.07921953689283126	0.03484301860067984	0.0486014949677307	0.001001634144457298	0.001001453256228168	0.001001049732360206	0.001144965901832226	0.001080263575632899	0.3123321125410247	0.3906448640890213	0.001000363764380108	0.002036526229920846	0.5878806193983874	0.001006885566962919	0.3367982952293842	0.001001300595077124	0.001017664818751285	0.00102322699231835	0.0423168652817972	0.07214564605702933	0.03344560494521082	0.001002569608019484	0.1618947654140368	0.002698412229342851	0.0010020272610931	0.001002600002523031	0.2506770871026938	0.07686395791010067	0.001001619963015182	0.001003434311953046	0.2153795355420713	0.7388755956005939	0.003142304426913834	0.004044444304849248	0.00100185493036775	0.00100117936674391	0.001000564075048608	0.001000940036448858	0.01290862769973855	0.006056205304581634	0.01665793305526169	0.00100164105857544	0.03170509054869972	0.3783216802405964	0.2376818024402386	0.166875763560902	0.0663358027286045	0.04750646509781292	0.001006498329224753	0.001004165415849107	0.00100080269721525	0.001000472649040543	0.003984085992514018	0.04619746030698572	0.1060094317321642	0.003420148734348626	0.01924047258914423	0.08887592906034428	0.002130522782864118	0.006137951853071453	0.02272574204756767	0.01272579489716485	0.2588332019420417	0.001024233542346023	0.1150970714112035	0.0161808213740598	0.001000841581166858	0.001003543960479047	0.001831582295734437	0.00521095944366451	0.01488908590543712	0.007821687461810438	0.001000415151216721	0.05233209913056024	0.3654472434935671	0.001001835941974744	0.00100450963038063	0.02488572924787696	0.02132242379576528	0.01927236975164843	0.02405709032926649	0.01454791277996339	0.002039310224757446	0.0334766265862968	0.008205993446559387	0.006414753887688272	-0.009351255060199718	0.009979878153011172	-3.38922736078987	-1.092619205521888	0.01345829666595097	0.07396786708373117	0.002578073466610637	-0.005462022696161408	1.188431012915069	-1.832006253984874	-1.497737994164751	-0.001639511768295358	-0.01447995406117153	0.07247872562558913	0.008648733253626804	0.033440989937474	2.369863920353067	2.400027112416417	-0.01897148717863358	0.02459839754849612	0.6873977547474351	0.006161901265933761	1.010891226814259	0.02663768050198954	0.01729557034284383	0.0001599779781420184	-0.9301110250384877	0.05113580234608148	-0.2227323228249873	-0.04789713166665315	1.848528710933909	0.01617139697952768	0.05084287997044475	0.01104699183901175	-0.4187595317206368	0.6110437244176572	-0.008949612646606714	-0.005609837560422953	3.639039276946135	0.8725634794331486	-0.1730351661446012	-0.04461738856635722	0.04142745413220742	-0.1328307404623417	-0.1266181820351803	-0.07553649869664257	-0.09698568067548972	-0.2335349536882882	0.00854642475374753	0.03064304725213063	0.2853221379770305	1.814981937926812	0.8036286458557965	1.042723420357617	-0.441722864822104	0.002537819643373455	-0.05257151223717882	-0.07469543811861673	0.5543976008778938	0.6081175234748515	0.0781158497343841	0.5820180715026522	0.2507800251553529	0.01222329700193699	-0.05272115021836353	0.7298112176392788	0.03622079786495996	-0.002582106348868585	-0.164803261350507	0.02947546122186264	0.8586584307405417	0.00166526470377731	1.515805922731694	-0.169714795938738	0.03270897007961082	0.00493463050722895	-0.2478249324491355	0.1494760929635792	0.4264039814012879	0.01409997958006124	-0.04249720662588297	0.07885273787294778	1.422712835888033	-0.1708439929716122	0.04405853165538103	0.08766740493937784	0.05555839374210072	0.06118856932336261	1.915474627098123e-16	4.995004660245245e-15
0.41	-0.05176203431572781	-0.02425873528762798	-0.04421808233576687	0.7513932225551427	0.9136022573396061	0.006509858731341281	0.5100037475187404	-0.001874146185652224	-0.02421574053695138	-0.1430930713455901	0.0604630934944467	0.03275495242721303	-0.02580507029516927	0.07150922080766983	0.01211286940474332	0.2317701764904888	0.1115219823974409	-0.2317701764905011	-0.1115219823974359	0.07527654256075567	-0.171720446208183	-0.007091309300603131	-0.3537268521131807	-0.009005713359593754	0.002981738106217872	0.05650434252285796	0.2651752924745722	0.8592827528229716	0.5762742064085081	0.1333859003677228	-0.05219415652307993	0.06700131448610058	0.2238765671031772	-0.2814938646508	0.1000494797181743	-0.9368090746819578	1.372349610674739	-0.2798583319047983	0.01665707241120328	0.07560527477721453	-0.2808227567365666	0.3904992489582409	-0.9305577550046702	-0.4025990043969218	0.179003347372512	-0.003992927724449805	-0.105056783170688	0.9511825284196558	-5.083865021782465	0.8258503425024253	5.083865021782464	-0.8258503425024203	1.498546653095028	-0.2630906582060917	-0.07934382356691273	-0.6230869742933202	0.2033334419934907	0.2815945577407889	-1.035633576345626	0.8363949800851438	1.303162816590126	-0.2312690865951044	1.109500006132085	1.079330078360716	0.2033328145904036	2.347630646545739	0.001003667806814182	0.02142275963227968	0.001003259200200084	0.02629747370949689	0.00100067884114421	0.00422685736835188	0.001001668205966822	0.002218400781004592	0.06906073609810566	0.09457741432981709	0.06189587045481226	0.06816805193091993	0.06766830224769105	0.06718292480409076	0.001019520275168974	0.007436876051856841	0.001003138128049886	0.01918739061137461	0.001021307555279089	0.03922310342416441	0.0011328763917323	0.03423725151937955	0.001057615829317212	0.06610654117199811	0.2465053912697164	0.2972225862168267	0.3101865701494962	0.3304976194663581	0.001000370352036901	0.004965238671578612	0.001967261357389253	0.01283178384705303	0.5584137110400633	0.5272320307761422	0.001006039315403043	0.02276727468863659	0.3219204790225448	0.3330609802175274	0.00102178778529813	0.01065613325258274	0.001013830720997239	0.008357728116666165	0.001020231497608785	0.01146620413191788	0.05276611392079218	0.06765466424301617	0.07772612790905084	0.1073929448876223	0.03612040938387623	0.03566305764320375	0.001002423185594952	0.0361691221605165	0.1393821936019133	0.1336760163683101	0.00267536247170998	0.01949815868266179	0.001001986928259373	0.004801860347854152	0.001006657665273266	0.01767307936335919	0.2620372673247241	0.2658754519488153	0.07162826839743408	0.1036128669860263	0.001001603763462676	0.002868428395984166	0.001003399744649767	0.005111817692935111	0.1622053747260213	0.1355118579429098	0.7199641584599794	0.6907570772896432	0.005274794471329861	0.00605168007400953	0.008695069257988393	0.0949374306542182	0.001001765142466857	0.03489439579071465	0.002353251306233687	0.00819894468499744	0.002408370393897668	0.006690636937376468	0.00199196228501435	0.005742649647632642	0.01402896366186877	0.02192275401516281	0.008373245395170504	0.01444578821138229	0.017038854084183	0.0177841275334206	0.00227951703849066	0.01127996361872022	0.03310827249273222	0.07089705095546026	0.3664916358441748	0.3648023554044115	0.2335115467196585	0.2392693035309904	0.1535379466481774	0.1452122017640076	0.06799038136643309	0.09690499637637393	0.04728870958082385	0.07474611443958526	0.001065098007159396	0.02494499836549581	0.001022796597747159	0.04949879941670676	0.001005038540392624	0.09160749679779015	0.00100202909805014	0.09473376536911955	0.003642490745738743	0.01442696736607324	0.03964310372808687	0.0604224680202104	0.1000384828447656	0.11872084789081	0.003754331987185856	0.02561800331668387	0.02081373202998562	0.0246569941310006	0.07647721628743392	0.08658673374856436	0.001995533763072768	0.009798363450984067	0.006189543202948864	0.01263771334453779	0.02772763682656507	0.04619223096866161	0.01375680787136666	0.05516565667790111	0.2575223804269881	0.2892879722178499	0.001026363321326476	0.08347995047851293	0.1070973320374428	0.1463005774460116	0.01717381799428512	0.02910296215750114	0.001031579307990765	0.01417215071627757	0.001043188831640204	0.01844392912399748	0.002031013100306818	0.02535507817305009	0.005953801777881794	0.03394389362591464	0.01415132113004718	0.02990459521481849	0.008138790141026251	0.01815266274538629	0.001000412318071544	0.01068938443641029	0.05018028531198099	0.06096169866008364	0.3494586358566038	0.2776308642843782	0.001015680795687399	0.05600262889274417	0.001007533003988537	0.03802723850151586	0.02337871119112842	0.01885623524844755	0.01952768878918902	0.01436966662259877	0.01791945750441315	0.01282897463172197	0.0248684844023958	0.01421368396156656	0.001929504783808858	0.03223028559636575	0.009462731791378557	0.006330284042116475	-0.00927426982838977	0.008811367342155631	0.001003637500640538	0.001003404755674213	0.00100062841627152	0.001001713368285444	0.09731344831101686	0.01945232062508614	0.02699427262146224	0.001064112291462598	0.001001530240813064	0.001060063696011328	0.001228798488709572	0.001066899045521958	0.3586162824501493	0.4321334896742793	0.001000349281270116	0.002727412227599784	0.5795025803849357	0.001006631827847713	0.3481162844013859	0.001001168282434847	0.001013275898243944	0.001018739288268696	0.03733237170170888	0.08772048956695955	0.03215400563160229	0.001002650568527813	0.18477033493396	0.002964792948072357	0.001002012677293165	0.001002124289376206	0.2439605270808719	0.08394974298774034	0.001001670053543461	0.001003468206880544	0.2590078912790209	0.7388521442332051	0.00207278078685689	0.0230052893365629	0.001001853067776664	0.001001108633736468	0.001000491644147061	0.001000876246772039	0.01259839004970911	0.005268993593007492	0.01772601788494942	0.005241449169111497	0.04265166372638319	0.394681881669634	0.2413640068701196	0.1733418590263469	0.05482637367787542	0.04642520467918549	0.001004638849490002	0.001004658765962507	0.001000775924011383	0.001000471255371956	0.005476601619058919	0.04476751401610956	0.1018853206248074	0.003231437855479002	0.02328028119386837	0.07767654737433868	0.001699034424074063	0.005893378340603656	0.02904308071965073	0.01443123877407483	0.2707890308001736	0.001045715832885272	0.1312941405407979	0.01432071003776948	0.001107306888113366	0.001002517623881777	0.001519443432043606	0.01132840644142267	0.02016633590098751	0.008702640440813311	0.001000326593214512	0.05258327655963245	0.3688219062553519	0.001001982720565536	0.001013668948938726	0.02612211228470134	0.01874160139007897	0.01940423046729963	0.0217523686759774	0.01481416854577369	0.0030058434870806	0.03035099744076434	0.00854215324098344	0.007921313222782406	-0.0092123566133883	0.008278426226235586	-3.235664289010733	-1.148769342705346	0.075699985072453	0.08439038671832616	0.01041441555784324	-0.008594112955212679	1.241987301170193	-2.15813651331849	-1.776354417172781	0.003171923209009379	-0.01277298672759445	0.09154493020625036	0.005099954329226391	0.02486127902760201	2.142814191454324	2.140000019866627	-0.003130499743766025	-0.00988819778317288	0.03757684404456935	0.01386795668845463	1.128133954939154	0.02826508343974251	0.01661842660038243	0.02228822169049444	-0.829782040665736	0.3370079181291297	-0.160538562578809	-0.09307335373444738	1.836211113115679	0.02723918762380152	-0.0237867505443008	-0.005405187243174485	-0.6828663422505321	0.6065559444948053	-0.01149348213276652	-0.006797598930924784	3.649549388104341	0.6429572258892943	-0.1361867070761391	0.2193558981059209	0.01385923249800584	-0.06896730312433802	-0.06589757853579926	-0.03977608566142292	-0.05484938393309817	-0.1659912304287891	0.05642843072740606	0.2518191803183245	0.670983377605436	1.112816778527108	0.04627371580185902	0.88333181045172	-0.7160179631024437	-0.01642608250205102	-0.0457931816115353	-0.06787145126224307	0.558621311370996	0.6198053565896597	0.111045861856947	0.2268852988372112	-0.1386028128361801	0.01085096348619357	0.1172391497936252	0.052474962990958	0.008215004605798345	-0.004209259389028472	0.1642217036473742	0.1347893139495713	0.4844818350905325	-0.04942045441493417	1.561448778812704	-0.1694932710043887	0.04182550115704963	-0.006331727389512569	-0.1939177215620833	0.378943903244196	0.4923622589914978	0.05308089257640347	-0.01720494095791008	0.07437678461188606	0.1704303558451997	-0.1820344879884892	0.03484774096290825	0.1058989477729587	0.002206370820447963	0.05115495686023702	-1.900245393785519e-13	-1.203859963172445e-13
0.42	-0.05427829179269632	-0.02327622908663899	-0.05372256211120528	0.7652267842610769	0.910877763874279	0.00671496242472486	0.5105852917085251	-0.0052126781263146	-0.01970594343127146	-0.15258026727982	0.05621036916491628	0.03357038628266086	-0.02596088216554547	0.07025377861616038	0.02180710981867191	0.1848555006144909	0.1201245029358016	-0.1848555006144927	-0.1201245029357991	0.08982145647122576	-0.1741319175019044	-0.007913467641889478	-0.3597304939247538	-0.007236644458717073	0.005751758072182712	0.04800340233877937	0.2723981896915452	0.8722195482852823	0.5743146625754167	0.1451073522710385	-0.03999623604359979	0.06928891134873899	0.2495508521494537	-0.21777126111728	0.09293577122460982	-0.9591940497868722	1.394637698482307	-0.2638066096041807	0.0237465700774878	0.03872438454083229	-0.3843512301291495	0.5295334533362482	-0.9749500582147963	-0.4453440292550387	-0.02343834782374913	-0.03042341037465866	-0.141918418152125	0.9833661505918749	-4.300055535686663	0.8877956688830466	4.300055535686663	-0.8877956688830464	1.411357020491166	-0.2200330093838094	-0.0840928974240143	-0.5729721251881604	0.1521713288595468	0.2734751330129638	-0.6750528213407847	0.6036051979883935	1.274659276370965	-0.1718301626505274	1.164177654225867	1.363187483805479	0.257190582755274	2.784289760291597	0.00100355233643646	0.0220331502693238	0.001003256269121756	0.0271871906796397	0.001000644411206033	0.004309853411237569	0.001001695374454975	0.002134723458380461	0.08546673400321227	0.1073241545167196	0.03915320379940722	0.04726763497298671	0.04438010018074308	0.04857227281904952	0.001058435577823859	0.007475555601005936	0.001002387565808136	0.01904799970379563	0.001056450079844927	0.04022531186645568	0.001202404837996321	0.03426377931587336	0.001058329445143353	0.06629975492288562	0.2939972068154079	0.3171915441872223	0.3578090680976076	0.3502420136946413	0.00100035617585376	0.004863666175751058	0.002524549036446111	0.01285718892119317	0.563313648568572	0.5246373733221747	0.00100625275889405	0.02288747491063469	0.3326084811761754	0.3448908871003667	0.001011849087498435	0.01093378089368681	0.001012334693002206	0.008488435184814541	0.00101825767362088	0.0116247904804978	0.04463211877542346	0.06050213474841283	0.08568700928501058	0.1131249917615968	0.03398211753595125	0.03441485234493578	0.001002555061094496	0.03497110286100636	0.1619270189945588	0.1517445978120071	0.002888261416843801	0.01978420854005665	0.001001995207197982	0.004746693642830242	0.001004347419799848	0.01766951423192376	0.2544692231367359	0.2584453821225716	0.07860908161723414	0.1096849652270894	0.001001649630724166	0.002755557229346692	0.001003442117439664	0.005044044268922985	0.2073880049574805	0.1706736719654696	0.7253459096646313	0.6963098840552652	0.00344750955876725	0.004947915228046654	0.02057882784981	0.09789264749634372	0.0010018068437778	0.03492857925813751	0.001704652808502609	0.007750946882967174	0.001733068218346149	0.006253605236744602	0.001516406018964508	0.005491696334238246	0.01327174105650085	0.02154340636243684	0.006680505356219313	0.01315020009605446	0.0176485886280158	0.01847632761135811	0.004877153173806772	0.01449552658833042	0.04027739783323443	0.07871267176172896	0.3783843175346095	0.3735286551099085	0.2370194588056772	0.2382623081790274	0.1625307309327834	0.1534181573932685	0.05943477432463429	0.08845315786331144	0.04662868497596104	0.07444653354523113	0.001035545351475375	0.02458112434051547	0.00101422493134878	0.0489090625262301	0.001002984071955134	0.09709180740761841	0.001001280607801992	0.1008634730426733	0.004933405160646941	0.01556792276490119	0.04157543855560117	0.06138438872946321	0.09984285645893877	0.1157602281801142	0.003451756004247145	0.02578229776424393	0.02303908903222866	0.02641725127978731	0.07427295390005897	0.08412586963472778	0.001732713448853422	0.009943854918787052	0.005980804639270625	0.01258489203820182	0.0299957594458745	0.04900632390659562	0.01453764249790928	0.05668061646709831	0.2644037815076076	0.2934093959377798	0.001041674373972523	0.08285028726111536	0.1205999490954972	0.1620598978486579	0.0153344301097417	0.02738478015735191	0.001097764958260293	0.01471699431929908	0.001023371102494899	0.01842644888013983	0.001698422248669256	0.0236454234912963	0.01019229279105011	0.03837974649948195	0.01839671624789713	0.03516095700293449	0.008648961961221863	0.01881113399350404	0.001000346340542835	0.01056117172286974	0.05130806717438711	0.06148467963095446	0.356341160447846	0.2771274679378682	0.00100914397670253	0.05431018725994433	0.001013045618878621	0.03850273990174326	0.0249751737290731	0.01999289857383979	0.01846620188007514	0.01412329868142842	0.01864730501027479	0.01329956813917437	0.02207692630522909	0.01468047701841497	0.002961921310701165	0.02985246104479187	0.009044848578911106	0.007887525284553561	-0.009181562520664351	0.007811021901893262	0.001003277297017225	0.001003144805948337	0.001000591955568026	0.001001732931035029	0.1154073597292029	0.00406162264949575	0.005387050275193828	0.001126590438499248	0.001001607225404762	0.001119077659705487	0.001312631075586047	0.001053534515407455	0.4049004523592738	0.4736221152595373	0.001000334798158687	0.003418298225275076	0.5711245413714838	0.001006378088741228	0.3594342735733871	0.001001035969806489	0.001008886977739186	0.001014251584218118	0.0323478781216234	0.1032953330768918	0.030862406317994	0.001002731529034658	0.2076459044538825	0.003231173666802035	0.001001998093488737	0.001001648576243624	0.23724396705905	0.09103552806537979	0.001001720144071716	0.00100350210181031	0.3026362470159706	0.7388286928658163	0.001003257146797362	0.0419661343682734	0.001001851205184379	0.001001037900728021	0.001000419213248776	0.001000812457095982	0.01228815239967714	0.004481781881433475	0.01879410271463676	0.00948125727964076	0.05359823690406544	0.4110420830986689	0.2450462112999997	0.179807954491791	0.04331694462715308	0.04534394426055811	0.001002779369764414	0.001005152116087218	0.001000749150847554	0.0010004698617596	0.006969117245607384	0.04333756772523106	0.09776120951744623	0.00304272697661008	0.02732008979859098	0.0664771656883331	0.001267546065283624	0.005648804828133813	0.03536041939173102	0.01613668265098392	0.2827448596583024	0.001067198123430102	0.1474912096703927	0.01246059870147618	0.001213772195106806	0.001001491287322298	0.001207304568353463	0.01744585343918185	0.02544358589653846	0.009583593419819869	0.001000238035185326	0.05283445398870393	0.3721965690171347	0.001002129499172358	0.001022828267512112	0.02735849532152511	0.01616077898439187	0.01953609118295017	0.0194476470226882	0.01508042431158406	0.003972376749403756	0.02722536829523237	0.008878313035407334	0.00942787255787618	-0.009073458166576983	0.006576974299460305	-3.097763447278785	-1.203676728218748	0.02806543615858555	0.09330102752310368	0.003771600096507905	-0.007424381242081485	1.309724165561144	-1.92948289939472	-1.923937007767442	0.003880112307601573	-0.01591302987615383	0.1085538829678348	-6.350911807066206e-05	0.01328145172139854	1.838019990638836	1.794660005485208	-0.02316289682697407	0.02683801379396269	-0.5453611884753555	0.00789170281787477	1.236341569342171	0.02673883653483657	0.008239327810815556	0.002431564546626409	-0.5749780186489318	0.8467057412138608	-0.08725403602324425	-0.1481866922385022	1.768227507687757	0.02830354497128875	0.03498736756264772	0.01000207191446287	-0.7743825170416021	0.6090228115403092	-0.01048943111059362	-0.006511430976789462	3.327364199837492	0.4784547582120735	-0.08161186493553189	0.3493591274250413	-0.005685248992888471	-0.02373793557766638	-0.0247751189044331	-0.01169435789704152	-0.0226815584727737	-0.09206216973191646	0.07755181449998751	0.3749530336438774	0.8592400169506714	0.6768014712627548	-0.154991100582744	0.764643138368664	-0.9711570751440078	-0.04511011871313318	-0.02457497786779687	-0.04788161931810783	0.5333199683395519	0.6010647758007217	0.1117790866834829	-0.01575189362700595	-0.4386282250075116	0.02451378525093772	0.2243348459887782	-0.528605084583713	0.02901810448139624	-0.006458719688344204	0.3796669270014145	0.1538225393413047	0.3857024427885048	-0.0717133921873227	1.587080035081778	-0.1751174056374859	0.07038345692215778	0.006922435704803988	-0.1496137556308986	0.488189663096759	0.5590280110453069	0.07592366737239008	-0.01174258704692536	0.02228312520241475	-0.108961125338774	-0.1490996096731201	0.06717565681900238	0.120894362645043	-0.05154682044632804	0.0433322246794247	-1.195545224830029e-13	-1.548813882174157e-13
0.43	-0.0561225881408632	-0.02250633544709943	-0.06325445470626641	0.7792920761846123	0.9083416301991249	0.006967304203495326	0.5108219461809221	-0.009519753591335254	-0.01320184668621466	-0.1626447748570706	0.05165944371193974	0.03213829837887783	-0.02637739530039269	0.06880247588659665	0.03163699549519538	0.1456530139142953	0.1291783828285484	-0.1456530139142936	-0.1291783828285505	0.1035340302591901	-0.176138278685246	-0.008753182907171799	-0.3650685228745076	-0.005909118293718702	0.008473429158952907	0.04190007299457807	0.2770671961114466	0.8845116757012842	0.5725001509823845	0.154645491748932	-0.02496393861059184	0.07200754540524101	0.2795436065702013	-0.1583291117371444	0.05975320337512131	-0.9409319487950675	1.418874163185374	-0.2433931905074621	0.02598683013801614	0.01961001270381038	-0.4730408693285773	0.7665250232817115	-1.030722628276187	-0.4627242747436274	-0.266510597050493	-0.04262596304191232	-0.1456531411750412	0.9765356647960143	-3.53824094316301	0.9229874758118904	3.538240943163006	-0.9229874758118839	1.327460811006279	-0.1813373698437595	-0.08498244284823982	-0.494164352061518	0.1144431123325362	0.2711390019072586	-0.5491425583354189	0.3266041123310515	1.177348637721153	-0.1983407933672181	0.7279450434946956	1.638458447559786	0.2823435063659586	3.2099466244929	0.001003399640122669	0.02269845629233517	0.001003187593333562	0.02816976740126133	0.001000612691121574	0.004390739149151063	0.001001699903350851	0.002049247748858038	0.09999083877419379	0.1191358510266087	0.02264812178441673	0.03080740784687193	0.02625651553232507	0.03166151273717476	0.001235532491307024	0.007625518719573479	0.001001984168631733	0.01890100489698201	0.001342329003608737	0.04158119936264896	0.001216767806951237	0.03419548635886582	0.001049173120129125	0.06637721620287236	0.3343305806805687	0.3334947521675389	0.3977634949083081	0.3660477796440718	0.001000342713800764	0.004744519644740848	0.002996370967276816	0.0127502965829244	0.5642236224214563	0.5183360879770318	0.001006349301479477	0.02301009771527345	0.3434943676407238	0.3575605127275935	0.001006542283210599	0.01118947914631007	0.001011009123891882	0.00855171992532601	0.001016568628716879	0.01178421195436148	0.04050143397844697	0.05696754488729932	0.09980659829025672	0.1241668579037563	0.03213155397667967	0.03362705258083661	0.001002647166934007	0.03322064230160334	0.1811892763324324	0.1681992113730287	0.003141564433778839	0.02011681318757193	0.001002005314376732	0.004616119727827505	0.001003095143819091	0.01766416485527459	0.2497239205088123	0.2512155162432063	0.0851220395956496	0.115403255136999	0.001001666711676429	0.00264404318161686	0.001003425225185164	0.004974465440768346	0.2471279429154935	0.2016375757645764	0.7284899437150802	0.7004229492686281	0.002253949342251445	0.00428292399973067	0.03446079781480098	0.1012717208903157	0.001001827139038007	0.0346685989345062	0.001360205783110916	0.007569226009840477	0.001374432670970224	0.006064671269252914	0.001263929431016698	0.005396009147970757	0.0125978782439893	0.0212145381575949	0.006475769521689882	0.01310944516724742	0.01841154901201014	0.01931370438737912	0.007791677743168354	0.0179566564733073	0.04671546078609994	0.08525112136001566	0.3916533410004595	0.379589200487269	0.242421530926661	0.238145507185528	0.1710071139500338	0.1611789998757694	0.04837260305926729	0.07758472247298433	0.04580668368462774	0.07389372464965349	0.001035809405877705	0.02445622805879919	0.00101012991198189	0.04854340826707629	0.001001950226398123	0.1020692621731702	0.001000921569711473	0.1064257592399287	0.006212325959177463	0.01670961905616529	0.03856638297007191	0.05816901090787743	0.09050444348444155	0.1051194700042789	0.003308582178760188	0.02606335864175773	0.02520490897089845	0.02815411966948872	0.06993478566466416	0.07943527679965122	0.004780598356862321	0.01348804467388358	0.005854137667358778	0.0126062423041383	0.03335202152390362	0.05179567365821926	0.01565900789642252	0.05778822201004545	0.2745491893911723	0.2970947500944104	0.001196885656406152	0.08221673010009461	0.131986917306831	0.1748314615220549	0.01336949892539264	0.02555385640098547	0.00117582684643264	0.01550423077732887	0.001012835161024698	0.01841638205205772	0.001564326643141442	0.02241225178190565	0.01452474268977886	0.04279774760590718	0.02099840384915094	0.03872909927591162	0.00888187803751966	0.01915151474383463	0.001000302317709637	0.01041135506017467	0.04983876751820268	0.06067919576982081	0.3659690228497833	0.2789073252765775	0.001005946637431837	0.05312128174704273	0.001014978852810065	0.03924629207129731	0.02623090302658094	0.02123620583085133	0.01682592231373114	0.01357991287975926	0.01904540673029109	0.01372991451934678	0.018534589562288	0.01471930175729429	0.003645855191373436	0.02703766545032379	0.008775118735557329	0.00929420710701867	-0.009035868933461458	0.00659137126376631	0.001003209799253097	0.001003091857628269	0.001000569296084232	0.001001680660020532	0.1236809249468539	0.003072440811544018	0.00458969725622378	0.001668143221147583	0.00100152810062118	0.002080890594544476	0.001163263515316544	0.001027888864614059	0.4217582264381807	0.4888509780436874	0.001000323548579056	0.003551574279194712	0.5620984999354989	0.001006510421714704	0.3711672489950092	0.001001005533178252	0.001010257916187232	0.001015283968073389	0.03828294557320277	0.1329071702551069	0.0292328447798056	0.001002752738669589	0.2163220240724305	0.003556070490210895	0.001002030840555899	0.001001913276019963	0.2442923087074058	0.09618936222890571	0.00100165431872044	0.001003327728943017	0.330045081770828	0.7340951728828576	0.001002459194708878	0.05736686948069888	0.001001845767331704	0.001000970258728542	0.001000384448364502	0.0010007575196495	0.01150779514945579	0.007761728223677523	0.0196461940836702	0.01207122902409914	0.05511908526799689	0.4277252413945701	0.2585127882041002	0.1888091488564605	0.02729780609155716	0.04435857637868942	0.001064262517500474	0.001006474018432536	0.001000980240942656	0.001000613981986953	0.008070543721581237	0.02784941565341045	0.06012154989742074	0.003256087641674964	0.02792293046313189	0.062408858758562	0.01366221529801833	0.005780214464259903	0.03882505473469883	0.01752232256950804	0.3033063813819652	0.001604943133530309	0.1499390499153018	0.01017599012293832	0.001293767120255256	0.001002190470788564	0.00160812866094968	0.0207212427169622	0.02255319288603074	0.008747012655385187	0.001000272131636857	0.04392167711049782	0.3983639215723704	0.001003033490100592	0.001012051782170307	0.02790467390245545	0.01404228480511885	0.01944412755505212	0.01426180685102698	0.01446922845274199	0.004068571825621399	0.02407270757992878	0.008422833452323664	0.01059395656879707	-0.008860103959766344	0.005383238197084339	-2.978872310082919	-1.252787773504504	0.08673315856592802	0.1021646120259862	0.01019229421465393	-0.008917093365711044	1.05876205108612	-1.337369053577962	-1.409032062246848	0.02385105316682947	-0.01291330989822456	0.1602518145900807	-0.01323286151401343	0.00205577396603885	1.409367909350204	1.356293510279375	-0.006260241566905704	-0.03421461657385269	-0.7176008159155105	0.0143083741914207	1.283140499879973	0.02525456233890518	0.003641580194607382	0.02265699080115249	-0.1230567517972811	1.359890036496535	-0.06872855635802151	-0.2007897275565196	1.503010429627943	0.03689903374251433	-0.03884765565835616	-0.00534461258043868	-0.6478689193045643	0.5378328229549983	-0.0112039356462501	-0.007087921487348707	2.850838547682601	0.3326280228637356	-0.04941457476216364	0.3267646849190711	-0.04404105157300275	-0.01154536516228951	-0.01236478543398073	-0.006240517449477749	-0.04122151771580189	0.07716843501064424	0.08833098868651991	0.3224378198730061	0.4748778640018549	0.541058315544534	0.1299591870753103	0.7722320235179269	-1.2033256469578	-0.06425991959997489	-0.001632219286247424	-0.02538035965063663	0.4594219831986259	0.5091823053045182	0.1143336613297014	-0.6014288940686989	-1.626733067862171	0.03309174886801869	0.1296052564586108	-0.4130581919776826	0.6430799389799853	0.008779209978535287	0.1984077944905273	0.07498222384782763	0.3608401813429693	-0.05309556622778887	0.9652847601199979	-0.1910664192606702	0.08767718466159496	-0.004366533613226775	-0.0981502419415229	0.4011219951502356	0.1747152438631641	-0.001154416168105681	-0.01575866024685295	-0.1970786055713836	0.4520807953720891	-0.08896800279854529	0.08418780461183323	0.1289076047098297	-0.05846298141699825	0.04315536010398681	-5.493755276629632e-14	-1.391341281319698e-13
0.44	-0.05758969609220876	-0.02210696008562334	-0.07241615067862973	0.7936133370640837	0.9060104387637482	0.007219999917054452	0.5111975620181177	-0.0145930356415048	-0.004470660413342182	-0.1730501432664311	0.0469982194018761	0.0281695470593099	-0.02660833635888144	0.06739449552472833	0.04121631671609312	0.1141346989750054	0.1385843957749765	-0.1141346989750023	-0.1385843957749723	0.1162967341694464	-0.177760627749929	-0.009635762243159877	-0.3696043947119852	-0.004925598048359384	0.01118013646162151	0.03694996095537582	0.2788584324651154	0.8956381696575458	0.5702024739598184	0.1593561491837459	-0.0073233381971929	0.07485192703247136	0.3136634946520175	-0.1423335817637057	0.01883211560837389	-0.8851547252478471	1.445831489669486	-0.2228181615014951	0.02381735703522011	0.06651665752347072	-0.5375925471284007	0.9749513589174059	-1.043122224648798	-0.4674038006742018	-0.5307710309774313	0.006691004540723529	-0.1332539445778413	0.9332532594513755	-2.763221183505651	0.9582222796194039	2.763221183505651	-0.9582222796194036	1.221383044949194	-0.1432305856520126	-0.0926657115652056	-0.4125407027331757	0.0833701449292235	0.2704823761924594	-0.444409360346034	0.02805118475647533	1.041532584422761	-0.2684632485575832	0.1986812456085252	1.884848079877879	0.282340096901176	3.609716492508463	0.001003289565009931	0.02340256124390383	0.001003126785358348	0.02920948882500092	0.001000585503675719	0.004469434230165277	0.001001676017749361	0.001971454936975876	0.1115943396557439	0.1286223338317749	0.0131949307423054	0.0210241233463237	0.01592425725194386	0.02137529050131746	0.001594724224143183	0.00790734749921128	0.001001742989626628	0.01880118593744915	0.001965701864863483	0.04338291212456306	0.001149251317725047	0.03400636650098796	0.001031768315118798	0.06633776979529943	0.3657760548402501	0.3451138284527459	0.4289407768035469	0.3771638904177978	0.00100033035862076	0.00462658470087824	0.003299128138292044	0.01245293388787809	0.5621711212402695	0.5102312582966047	0.001006463747220489	0.02312715271568843	0.3545794580295197	0.3702648359735127	0.001003874935658922	0.0114559471087956	0.001011032466546579	0.008545745986003935	0.001016240945530982	0.01194201550814291	0.04102523847831719	0.05821866374798957	0.1201021955484639	0.140287243477098	0.0303795090742301	0.03307182842654662	0.001002703806568338	0.03097762215167156	0.1960312316763663	0.1814111109067973	0.003430396823327501	0.02049582219909332	0.001002026746873454	0.004414830426224729	0.001002601773110927	0.01767716876563241	0.2491655653955946	0.245962438527024	0.09098643848286574	0.1205055747363772	0.00100164231825569	0.002543667372190975	0.001003329552485222	0.004908614102597515	0.28109535757031	0.2273988826731186	0.7293668887940868	0.702731839280621	0.001653377154842561	0.00399905985199204	0.04871452829707193	0.1044341238657541	0.001001834561139823	0.03409315350984686	0.001187728123353266	0.007541257057525346	0.001194855109669107	0.006019247311219507	0.00113756251511272	0.005390937223386171	0.01187100795928222	0.02075638730414601	0.007992853443659858	0.01455871381704206	0.01921653688477746	0.02021109634487864	0.01053039179388159	0.02104758051620653	0.05083049480911699	0.08873878826803518	0.4059130530900192	0.384464835647512	0.2506793855596532	0.2408280576243916	0.1796027541110185	0.1685569311713896	0.03478790533596187	0.06437073204320207	0.0449081214430939	0.07318516996928015	0.001066695426982565	0.02452392113859819	0.00100874465642609	0.04839883279011088	0.001001549168506763	0.1062252670400575	0.001000814239019639	0.1110029159817275	0.007400351972814566	0.01781006578645151	0.02965599208929101	0.04987370638045764	0.06860292811530332	0.08448137366880366	0.00334292631113605	0.02647199991414335	0.02661640826535754	0.02914068489906268	0.06568709978510513	0.07579381160424153	0.01241039280034146	0.02207065554729577	0.005855341007467502	0.01272148498113788	0.03673943233555247	0.05337857521973748	0.01690641111383736	0.05832593403602893	0.2882204886965143	0.3008156354207136	0.001543259050369826	0.08182642541193472	0.1396022424307607	0.1813266342615109	0.01124070445643429	0.02356347029943304	0.001254843450912761	0.01648280501224013	0.001007919371549313	0.01843050363396308	0.001697461643443823	0.02165982553830943	0.01830945576507588	0.04651641514235254	0.0209426174389905	0.03905755788647208	0.008587551558592265	0.01892190769331023	0.00100029737464298	0.01029524022279506	0.04493843040149011	0.05726913335668433	0.380910357677259	0.2859120478912116	0.001004800973350918	0.05252509700616322	0.001010554110284683	0.04023955654362736	0.02714560022518256	0.02259386098709763	0.01494795326190488	0.01292738622249997	0.01920634339512949	0.01417104151627991	0.01389658386686693	0.01432477943102612	0.00393796320240927	0.02399762644196531	0.008381555732383705	0.01054049038845391	-0.008845068266520194	0.005388996982806826	0.001003142301491762	0.001003038909307559	0.00100054663660074	0.001001628389006128	0.1319544901645044	0.002083258973599663	0.003792344237254593	0.002209696003791096	0.001001448975837319	0.003042703529376049	0.001013895955046659	0.001002243213839779	0.4386160005170877	0.5040798408278374	0.001000312298999674	0.003684850333114469	0.5530724584995149	0.001006642754692318	0.3829002244166312	0.001000975096572971	0.001011628854621485	0.001016316351916734	0.04421801302477982	0.1625190074333213	0.02760328324161685	0.001002773948303831	0.2249981436909787	0.003880967313620772	0.001002063587615071	0.001002177975796524	0.2513406503557613	0.1013431963924314	0.001001588493369124	0.001003153356076768	0.3574539165256853	0.7293616528998988	0.001001661242624342	0.0727676045931244	0.001001840329477891	0.001000902616730633	0.001000349683483912	0.001000702582206905	0.01072743789923181	0.01104167456592132	0.02049828545270234	0.01466120076855962	0.05663993363192409	0.444408399690475	0.2719793651082026	0.1978103432211267	0.01127866755596554	0.04337320849682046	0.001125745665249737	0.001007795920782633	0.001001211331057812	0.001000758102234338	0.009171970197557062	0.01236126358158877	0.02248189027739205	0.003469448306740223	0.02852577112767114	0.0583405518287869	0.0260568845307516	0.005911624100383954	0.04228969007767172	0.01890796248803886	0.3238679031056386	0.002142688143626623	0.1523868901602098	0.007891381544394562	0.001373762045391313	0.001002889654280741	0.002008952753545911	0.02399663199474223	0.01966279987552624	0.007910431890953112	0.001000306228090306	0.03500890023229327	0.42453127412761	0.001003937481036967	0.001001275296844271	0.02845085248338534	0.01192379062584488	0.01935216392715346	0.009075966679366046	0.01385803259390002	0.004164766901838993	0.02092004686462454	0.007967353869240352	0.01176004057971758	-0.00864674975295579	0.004189502094707865	-2.888064057801642	-1.298041302794014	0.03582522195091533	0.1047299679819271	0.003333468723167068	-0.005887801716572455	0.8446814246083342	-0.5940943742959786	-0.5990294385660231	0.03025324448884521	-0.006477860435360676	0.1977189361054733	-0.02422888929260648	-0.01010008587913742	0.9011936516176879	0.8567289703451497	-0.02292057936724239	-0.01125605749186187	-0.9060700555349354	0.006778141933102802	1.243281093082163	0.02889277864262361	-0.005612408235654502	0.002107980534410104	0.3821637257090535	1.862409627445943	-0.04073891406141043	-0.2466986103364435	1.119684702236522	0.03758441776971166	0.02084429008900314	0.01367273851989582	-0.3790248844038719	0.4858287494245816	-0.008261783451128959	-0.005765932971867024	2.286844821727082	0.1176197179379055	-0.00538644883332286	0.3060250437228468	-0.06877826920285066	0.007012448593681011	0.003926882982556206	0.006428694438889299	-0.04853808815126776	0.2059425459852642	0.08955485080924003	0.3009118652267153	0.2490834789363457	0.4398194278415841	0.4048791858907605	0.6880609009945349	-1.44026808306032	-0.07625927567229451	0.01394289443890144	-0.00366586291173534	0.3690299885982936	0.4040388846976329	0.1035291744629179	-1.031737234801817	-2.43809585693944	0.05002986424749754	0.07427421395755843	-0.3187795566527707	1.036702328150907	0.01231976265715398	0.1383772889804616	0.03984383594953975	0.3928086767181315	-0.02306289765848068	0.3318018482949143	-0.2070098746993657	0.1086510123150638	0.0117601249015335	-0.05346466250353389	0.3483229491648592	-0.08890872143548	-0.03807389275459132	-0.005002221987300364	-0.498632585200407	0.9360119298511852	-0.03055545526260816	0.1171181172901791	0.1437639424925863	-0.07337499156539416	0.04548834803618185	-2.54388661226466e-14	1.780690438671757e-13
[truncated: 472,510 more chars]
