# Supplementary material for: Transtibial limb loss does not increase metabolic cost in three-dimensional computer simulations of human walking
Source: PeerJ. 2021 Aug 4;9:e11960. doi: 10.7717/peerj.11960 (PMC8349165; doi:10.7717/peerj.11960)
Supplement: Supplemental Information 1 — Each subject’s simulation output and Matlab code for generating plots presenting the data. [file peerj-09-11960-s001.zip › TTA3D_solns_rev/Pre/soln_walk_N50_wm100_S03.sto]

num_controls=92
num_derivatives=84
num_iterations=509
num_multipliers=2
num_parameters=0
num_slacks=2
num_states=242
objective=0.815427
objective_auxiliary_derivatives=0.001027
objective_contactAP=0.014514
objective_contactML=0.009691
objective_contactVE=0.008412
objective_control_effort=0.546247
objective_state_tracking=0.187878
objective_torsoGoal=0.047659
solver_duration=19919.820882
status=Solve_Succeeded
success=true
DataType=double
version=3
OpenSimVersion=4.2
endheader
time	/jointset/groundPelvis/pelvis_tilt/value	/jointset/groundPelvis/pelvis_list/value	/jointset/groundPelvis/pelvis_rotation/value	/jointset/groundPelvis/pelvis_tx/value	/jointset/groundPelvis/pelvis_ty/value	/jointset/groundPelvis/pelvis_tz/value	/jointset/hip_l/hip_flexion_l/value	/jointset/hip_l/hip_adduction_l/value	/jointset/hip_l/hip_rotation_l/value	/jointset/hip_r/hip_flexion_r/value	/jointset/hip_r/hip_adduction_r/value	/jointset/hip_r/hip_rotation_r/value	/jointset/lumbar/lumbar_ext/value	/jointset/lumbar/lumbar_bend/value	/jointset/lumbar/lumbar_rota/value	/jointset/patellofemoral_l/knee_angle_l_beta/value	/jointset/patellofemoral_r/knee_angle_r_beta/value	/jointset/knee_l/knee_angle_l/value	/jointset/knee_r/knee_angle_r/value	/jointset/shoulder_r/shoulder_flexion_r/value	/jointset/shoulder_r/shoulder_adduction_r/value	/jointset/shoulder_r/shoulder_rotation_r/value	/jointset/shoulder_l/shoulder_flexion_l/value	/jointset/shoulder_l/shoulder_adduction_l/value	/jointset/shoulder_l/shoulder_rotation_l/value	/jointset/ankle_l/ankle_angle_l/value	/jointset/ankle_r/ankle_angle_r/value	/jointset/elbow_r/elbow_flexion_r/value	/jointset/elbow_l/elbow_flexion_l/value	/jointset/subtalar_l/subtalar_angle_l/value	/jointset/subtalar_r/subtalar_angle_r/value	/jointset/mtp_l/mtp_angle_l/value	/jointset/mtp_r/mtp_angle_r/value	/jointset/groundPelvis/pelvis_tilt/speed	/jointset/groundPelvis/pelvis_list/speed	/jointset/groundPelvis/pelvis_rotation/speed	/jointset/groundPelvis/pelvis_tx/speed	/jointset/groundPelvis/pelvis_ty/speed	/jointset/groundPelvis/pelvis_tz/speed	/jointset/hip_l/hip_flexion_l/speed	/jointset/hip_l/hip_adduction_l/speed	/jointset/hip_l/hip_rotation_l/speed	/jointset/hip_r/hip_flexion_r/speed	/jointset/hip_r/hip_adduction_r/speed	/jointset/hip_r/hip_rotation_r/speed	/jointset/lumbar/lumbar_ext/speed	/jointset/lumbar/lumbar_bend/speed	/jointset/lumbar/lumbar_rota/speed	/jointset/patellofemoral_l/knee_angle_l_beta/speed	/jointset/patellofemoral_r/knee_angle_r_beta/speed	/jointset/knee_l/knee_angle_l/speed	/jointset/knee_r/knee_angle_r/speed	/jointset/shoulder_r/shoulder_flexion_r/speed	/jointset/shoulder_r/shoulder_adduction_r/speed	/jointset/shoulder_r/shoulder_rotation_r/speed	/jointset/shoulder_l/shoulder_flexion_l/speed	/jointset/shoulder_l/shoulder_adduction_l/speed	/jointset/shoulder_l/shoulder_rotation_l/speed	/jointset/ankle_l/ankle_angle_l/speed	/jointset/ankle_r/ankle_angle_r/speed	/jointset/elbow_r/elbow_flexion_r/speed	/jointset/elbow_l/elbow_flexion_l/speed	/jointset/subtalar_l/subtalar_angle_l/speed	/jointset/subtalar_r/subtalar_angle_r/speed	/jointset/mtp_l/mtp_angle_l/speed	/jointset/mtp_r/mtp_angle_r/speed	/forceset/addbrev_r/activation	/forceset/addbrev_r/normalized_tendon_force	/forceset/addlong_r/activation	/forceset/addlong_r/normalized_tendon_force	/forceset/addmagMid_r/activation	/forceset/addmagMid_r/normalized_tendon_force	/forceset/bflh_r/activation	/forceset/bflh_r/normalized_tendon_force	/forceset/bfsh_r/activation	/forceset/bfsh_r/normalized_tendon_force	/forceset/edl_r/activation	/forceset/edl_r/normalized_tendon_force	/forceset/ehl_r/activation	/forceset/ehl_r/normalized_tendon_force	/forceset/ercspn_r/activation	/forceset/ercspn_r/normalized_tendon_force	/forceset/extobl_r/activation	/forceset/extobl_r/normalized_tendon_force	/forceset/fdb_r/activation	/forceset/fdb_r/normalized_tendon_force	/forceset/fdl_r/activation	/forceset/fdl_r/normalized_tendon_force	/forceset/fhl_r/activation	/forceset/fhl_r/normalized_tendon_force	/forceset/gaslat_r/activation	/forceset/gaslat_r/normalized_tendon_force	/forceset/gasmed_r/activation	/forceset/gasmed_r/normalized_tendon_force	/forceset/glmax2_r/activation	/forceset/glmax2_r/normalized_tendon_force	/forceset/glmed2_r/activation	/forceset/glmed2_r/normalized_tendon_force	/forceset/glmin2_r/activation	/forceset/glmin2_r/normalized_tendon_force	/forceset/grac_r/activation	/forceset/grac_r/normalized_tendon_force	/forceset/iliacus_r/activation	/forceset/iliacus_r/normalized_tendon_force	/forceset/intobl_r/activation	/forceset/intobl_r/normalized_tendon_force	/forceset/obtext_r/activation	/forceset/obtext_r/normalized_tendon_force	/forceset/pect_r/activation	/forceset/pect_r/normalized_tendon_force	/forceset/perbrev_r/activation	/forceset/perbrev_r/normalized_tendon_force	/forceset/perlong_r/activation	/forceset/perlong_r/normalized_tendon_force	/forceset/pertert_r/activation	/forceset/pertert_r/normalized_tendon_force	/forceset/piri_r/activation	/forceset/piri_r/normalized_tendon_force	/forceset/popli_r/activation	/forceset/popli_r/normalized_tendon_force	/forceset/psoas_r/activation	/forceset/psoas_r/normalized_tendon_force	/forceset/quadfem_r/activation	/forceset/quadfem_r/normalized_tendon_force	/forceset/recabd_r/activation	/forceset/recabd_r/normalized_tendon_force	/forceset/recfem_r/activation	/forceset/recfem_r/normalized_tendon_force	/forceset/sart_r/activation	/forceset/sart_r/normalized_tendon_force	/forceset/semimem_r/activation	/forceset/semimem_r/normalized_tendon_force	/forceset/semiten_r/activation	/forceset/semiten_r/normalized_tendon_force	/forceset/soleus_r/activation	/forceset/soleus_r/normalized_tendon_force	/forceset/tfl_r/activation	/forceset/tfl_r/normalized_tendon_force	/forceset/tibant_r/activation	/forceset/tibant_r/normalized_tendon_force	/forceset/tibpost_r/activation	/forceset/tibpost_r/normalized_tendon_force	/forceset/tricox_r/activation	/forceset/tricox_r/normalized_tendon_force	/forceset/vasint_r/activation	/forceset/vasint_r/normalized_tendon_force	/forceset/vaslat_r/activation	/forceset/vaslat_r/normalized_tendon_force	/forceset/vasmed_r/activation	/forceset/vasmed_r/normalized_tendon_force	/forceset/addbrev_l/activation	/forceset/addbrev_l/normalized_tendon_force	/forceset/addlong_l/activation	/forceset/addlong_l/normalized_tendon_force	/forceset/addmagMid_l/activation	/forceset/addmagMid_l/normalized_tendon_force	/forceset/bflh_l/activation	/forceset/bflh_l/normalized_tendon_force	/forceset/bfsh_l/activation	/forceset/bfsh_l/normalized_tendon_force	/forceset/edl_l/activation	/forceset/edl_l/normalized_tendon_force	/forceset/ehl_l/activation	/forceset/ehl_l/normalized_tendon_force	/forceset/ercspn_l/activation	/forceset/ercspn_l/normalized_tendon_force	/forceset/extobl_l/activation	/forceset/extobl_l/normalized_tendon_force	/forceset/fdb_l/activation	/forceset/fdb_l/normalized_tendon_force	/forceset/fdl_l/activation	/forceset/fdl_l/normalized_tendon_force	/forceset/fhl_l/activation	/forceset/fhl_l/normalized_tendon_force	/forceset/gaslat_l/activation	/forceset/gaslat_l/normalized_tendon_force	/forceset/gasmed_l/activation	/forceset/gasmed_l/normalized_tendon_force	/forceset/glmax2_l/activation	/forceset/glmax2_l/normalized_tendon_force	/forceset/glmed2_l/activation	/forceset/glmed2_l/normalized_tendon_force	/forceset/glmin2_l/activation	/forceset/glmin2_l/normalized_tendon_force	/forceset/grac_l/activation	/forceset/grac_l/normalized_tendon_force	/forceset/iliacus_l/activation	/forceset/iliacus_l/normalized_tendon_force	/forceset/intobl_l/activation	/forceset/intobl_l/normalized_tendon_force	/forceset/obtext_l/activation	/forceset/obtext_l/normalized_tendon_force	/forceset/pect_l/activation	/forceset/pect_l/normalized_tendon_force	/forceset/perbrev_l/activation	/forceset/perbrev_l/normalized_tendon_force	/forceset/perlong_l/activation	/forceset/perlong_l/normalized_tendon_force	/forceset/pertert_l/activation	/forceset/pertert_l/normalized_tendon_force	/forceset/piri_l/activation	/forceset/piri_l/normalized_tendon_force	/forceset/popli_l/activation	/forceset/popli_l/normalized_tendon_force	/forceset/psoas_l/activation	/forceset/psoas_l/normalized_tendon_force	/forceset/quadfem_l/activation	/forceset/quadfem_l/normalized_tendon_force	/forceset/recabd_l/activation	/forceset/recabd_l/normalized_tendon_force	/forceset/recfem_l/activation	/forceset/recfem_l/normalized_tendon_force	/forceset/sart_l/activation	/forceset/sart_l/normalized_tendon_force	/forceset/semimem_l/activation	/forceset/semimem_l/normalized_tendon_force	/forceset/semiten_l/activation	/forceset/semiten_l/normalized_tendon_force	/forceset/soleus_l/activation	/forceset/soleus_l/normalized_tendon_force	/forceset/tfl_l/activation	/forceset/tfl_l/normalized_tendon_force	/forceset/tibant_l/activation	/forceset/tibant_l/normalized_tendon_force	/forceset/tibpost_l/activation	/forceset/tibpost_l/normalized_tendon_force	/forceset/tricox_l/activation	/forceset/tricox_l/normalized_tendon_force	/forceset/vasint_l/activation	/forceset/vasint_l/normalized_tendon_force	/forceset/vaslat_l/activation	/forceset/vaslat_l/normalized_tendon_force	/forceset/vasmed_l/activation	/forceset/vasmed_l/normalized_tendon_force	/forceset/shoulder_flexionAct_r/activation	/forceset/shoulder_adductionAct_r/activation	/forceset/shoulder_rotationAct_r/activation	/forceset/elbow_flexionAct_r/activation	/forceset/shoulder_flexionAct_l/activation	/forceset/shoulder_adductionAct_l/activation	/forceset/shoulder_rotationAct_l/activation	/forceset/elbow_flexionAct_l/activation	/forceset/addbrev_r	/forceset/addlong_r	/forceset/addmagMid_r	/forceset/bflh_r	/forceset/bfsh_r	/forceset/edl_r	/forceset/ehl_r	/forceset/ercspn_r	/forceset/extobl_r	/forceset/fdb_r	/forceset/fdl_r	/forceset/fhl_r	/forceset/gaslat_r	/forceset/gasmed_r	/forceset/glmax2_r	/forceset/glmed2_r	/forceset/glmin2_r	/forceset/grac_r	/forceset/iliacus_r	/forceset/intobl_r	/forceset/obtext_r	/forceset/pect_r	/forceset/perbrev_r	/forceset/perlong_r	/forceset/pertert_r	/forceset/piri_r	/forceset/popli_r	/forceset/psoas_r	/forceset/quadfem_r	/forceset/recabd_r	/forceset/recfem_r	/forceset/sart_r	/forceset/semimem_r	/forceset/semiten_r	/forceset/soleus_r	/forceset/tfl_r	/forceset/tibant_r	/forceset/tibpost_r	/forceset/tricox_r	/forceset/vasint_r	/forceset/vaslat_r	/forceset/vasmed_r	/forceset/addbrev_l	/forceset/addlong_l	/forceset/addmagMid_l	/forceset/bflh_l	/forceset/bfsh_l	/forceset/edl_l	/forceset/ehl_l	/forceset/ercspn_l	/forceset/extobl_l	/forceset/fdb_l	/forceset/fdl_l	/forceset/fhl_l	/forceset/gaslat_l	/forceset/gasmed_l	/forceset/glmax2_l	/forceset/glmed2_l	/forceset/glmin2_l	/forceset/grac_l	/forceset/iliacus_l	/forceset/intobl_l	/forceset/obtext_l	/forceset/pect_l	/forceset/perbrev_l	/forceset/perlong_l	/forceset/pertert_l	/forceset/piri_l	/forceset/popli_l	/forceset/psoas_l	/forceset/quadfem_l	/forceset/recabd_l	/forceset/recfem_l	/forceset/sart_l	/forceset/semimem_l	/forceset/semiten_l	/forceset/soleus_l	/forceset/tfl_l	/forceset/tibant_l	/forceset/tibpost_l	/forceset/tricox_l	/forceset/vasint_l	/forceset/vaslat_l	/forceset/vasmed_l	/forceset/shoulder_flexionAct_r	/forceset/shoulder_adductionAct_r	/forceset/shoulder_rotationAct_r	/forceset/elbow_flexionAct_r	/forceset/shoulder_flexionAct_l	/forceset/shoulder_adductionAct_l	/forceset/shoulder_rotationAct_l	/forceset/elbow_flexionAct_l	lambda_cid33_p0	lambda_cid34_p0	/forceset/addbrev_r/implicitderiv_normalized_tendon_force	/forceset/addlong_r/implicitderiv_normalized_tendon_force	/forceset/addmagMid_r/implicitderiv_normalized_tendon_force	/forceset/bflh_r/implicitderiv_normalized_tendon_force	/forceset/bfsh_r/implicitderiv_normalized_tendon_force	/forceset/edl_r/implicitderiv_normalized_tendon_force	/forceset/ehl_r/implicitderiv_normalized_tendon_force	/forceset/ercspn_r/implicitderiv_normalized_tendon_force	/forceset/extobl_r/implicitderiv_normalized_tendon_force	/forceset/fdb_r/implicitderiv_normalized_tendon_force	/forceset/fdl_r/implicitderiv_normalized_tendon_force	/forceset/fhl_r/implicitderiv_normalized_tendon_force	/forceset/gaslat_r/implicitderiv_normalized_tendon_force	/forceset/gasmed_r/implicitderiv_normalized_tendon_force	/forceset/glmax2_r/implicitderiv_normalized_tendon_force	/forceset/glmed2_r/implicitderiv_normalized_tendon_force	/forceset/glmin2_r/implicitderiv_normalized_tendon_force	/forceset/grac_r/implicitderiv_normalized_tendon_force	/forceset/iliacus_r/implicitderiv_normalized_tendon_force	/forceset/intobl_r/implicitderiv_normalized_tendon_force	/forceset/obtext_r/implicitderiv_normalized_tendon_force	/forceset/pect_r/implicitderiv_normalized_tendon_force	/forceset/perbrev_r/implicitderiv_normalized_tendon_force	/forceset/perlong_r/implicitderiv_normalized_tendon_force	/forceset/pertert_r/implicitderiv_normalized_tendon_force	/forceset/piri_r/implicitderiv_normalized_tendon_force	/forceset/popli_r/implicitderiv_normalized_tendon_force	/forceset/psoas_r/implicitderiv_normalized_tendon_force	/forceset/quadfem_r/implicitderiv_normalized_tendon_force	/forceset/recabd_r/implicitderiv_normalized_tendon_force	/forceset/recfem_r/implicitderiv_normalized_tendon_force	/forceset/sart_r/implicitderiv_normalized_tendon_force	/forceset/semimem_r/implicitderiv_normalized_tendon_force	/forceset/semiten_r/implicitderiv_normalized_tendon_force	/forceset/soleus_r/implicitderiv_normalized_tendon_force	/forceset/tfl_r/implicitderiv_normalized_tendon_force	/forceset/tibant_r/implicitderiv_normalized_tendon_force	/forceset/tibpost_r/implicitderiv_normalized_tendon_force	/forceset/tricox_r/implicitderiv_normalized_tendon_force	/forceset/vasint_r/implicitderiv_normalized_tendon_force	/forceset/vaslat_r/implicitderiv_normalized_tendon_force	/forceset/vasmed_r/implicitderiv_normalized_tendon_force	/forceset/addbrev_l/implicitderiv_normalized_tendon_force	/forceset/addlong_l/implicitderiv_normalized_tendon_force	/forceset/addmagMid_l/implicitderiv_normalized_tendon_force	/forceset/bflh_l/implicitderiv_normalized_tendon_force	/forceset/bfsh_l/implicitderiv_normalized_tendon_force	/forceset/edl_l/implicitderiv_normalized_tendon_force	/forceset/ehl_l/implicitderiv_normalized_tendon_force	/forceset/ercspn_l/implicitderiv_normalized_tendon_force	/forceset/extobl_l/implicitderiv_normalized_tendon_force	/forceset/fdb_l/implicitderiv_normalized_tendon_force	/forceset/fdl_l/implicitderiv_normalized_tendon_force	/forceset/fhl_l/implicitderiv_normalized_tendon_force	/forceset/gaslat_l/implicitderiv_normalized_tendon_force	/forceset/gasmed_l/implicitderiv_normalized_tendon_force	/forceset/glmax2_l/implicitderiv_normalized_tendon_force	/forceset/glmed2_l/implicitderiv_normalized_tendon_force	/forceset/glmin2_l/implicitderiv_normalized_tendon_force	/forceset/grac_l/implicitderiv_normalized_tendon_force	/forceset/iliacus_l/implicitderiv_normalized_tendon_force	/forceset/intobl_l/implicitderiv_normalized_tendon_force	/forceset/obtext_l/implicitderiv_normalized_tendon_force	/forceset/pect_l/implicitderiv_normalized_tendon_force	/forceset/perbrev_l/implicitderiv_normalized_tendon_force	/forceset/perlong_l/implicitderiv_normalized_tendon_force	/forceset/pertert_l/implicitderiv_normalized_tendon_force	/forceset/piri_l/implicitderiv_normalized_tendon_force	/forceset/popli_l/implicitderiv_normalized_tendon_force	/forceset/psoas_l/implicitderiv_normalized_tendon_force	/forceset/quadfem_l/implicitderiv_normalized_tendon_force	/forceset/recabd_l/implicitderiv_normalized_tendon_force	/forceset/recfem_l/implicitderiv_normalized_tendon_force	/forceset/sart_l/implicitderiv_normalized_tendon_force	/forceset/semimem_l/implicitderiv_normalized_tendon_force	/forceset/semiten_l/implicitderiv_normalized_tendon_force	/forceset/soleus_l/implicitderiv_normalized_tendon_force	/forceset/tfl_l/implicitderiv_normalized_tendon_force	/forceset/tibant_l/implicitderiv_normalized_tendon_force	/forceset/tibpost_l/implicitderiv_normalized_tendon_force	/forceset/tricox_l/implicitderiv_normalized_tendon_force	/forceset/vasint_l/implicitderiv_normalized_tendon_force	/forceset/vaslat_l/implicitderiv_normalized_tendon_force	/forceset/vasmed_l/implicitderiv_normalized_tendon_force	gamma_cid33_p0	gamma_cid34_p0
0	-0.06445250139335797	0.02426650988190623	0.115298908217317	0.1650818254872866	0.8981728632958781	-0.006814353801416821	-0.2243815154170145	0.01294516890726699	-0.02946993394985107	0.5035852982715228	-0.04019770198048214	0.08883736428952528	-0.000226544656462656	-0.06094702860362648	-0.08476557282428328	0.2119537341993826	0.03867750056028361	-0.2119537341993822	-0.03867750056028327	-0.3914355300061127	-0.01035142821621119	0.02586504297539628	0.1361902517248288	-0.1804282626196484	-0.02220398881881043	0.2178482350405397	0.08886431671633123	0.550856355953998	0.9318946101193893	0.1118370575816616	0.1285734823733393	0.5774728993800345	0.0525271579110865	0.05652568812615195	-0.4605168977623424	0.3622085493028878	1.713046366030355	-0.06356254067775567	0.02521552709707649	-0.9254914723118012	-1.114440022744948	-1.039017519621268	-0.1188088941012167	0.3534908690216565	-2.1910201988942	0.5147291211492022	0.7975816735840946	-0.6128961991208494	1.757350202675086	1.268514079229527	-1.757350202675086	-1.268514079229524	-0.4483684244171355	-0.2001408344006095	0.08853094948309884	-0.3174753190750236	0.11586386895027	-0.3467983326564548	-2.151848715937601	-0.2865589700736523	-0.1764524353549392	0.3648441172570334	1.416752467494088	-0.7071982960330632	5.623560639204962	0.2975141445441081	0.05798580432032895	0.06347140910564122	0.06038915071098893	0.0613703117293851	0.0323890481562714	0.02921499717739256	0.06025839572812835	0.06200847521165943	0.04597810239794973	0.08372275951454222	0.2502582045394533	0.2406050961823238	0.1723259592112214	0.1835101301185546	0.1974291417677851	0.1748191297631629	0.00585650889662454	0.0453923096623099	0.009675104347722601	0.0307368633101524	0.001344829905946445	0.08134646449170255	0.001050734877140185	0.01381316768191296	0.002597583710001263	0.07159381445729519	0.002357565452651832	0.01186124986529411	0.003061107522086158	0.01306132743159287	0.001378324687006546	0.03184360907610708	0.003205588252922506	0.02422913586665254	0.03928211767889162	0.05652644435612661	0.009301498196221917	0.01521973709764727	0.05706651896164727	0.06671399152442453	0.09805337171483974	0.07909956526315531	0.03554703961312143	0.03860091439382256	0.09090427715549722	0.08681564443864362	0.07125648975323616	0.06181627907521937	0.2492521155168615	0.2377492460614631	0.01931226193241913	0.05967444541130731	0.1136556324703554	0.1295466502346862	0.01188905407447746	0.0249479589400858	0.1141496195569635	0.09188816942038369	0.001014053485140072	0.01912801018364026	0.00101181786873738	0.01388492548464344	0.0189046859201199	0.04740198121337755	0.05281878736865563	0.04609817725220463	0.0290036565141706	0.0381375866851489	0.001004949825653344	0.02355778493901942	0.005419446148704201	0.009799051087901372	0.1484602526775451	0.1726281587405119	0.001032554028076921	0.04226453005904418	0.07463065858872205	0.0947296199461676	0.001018435978230546	0.006979219767165755	0.00100704274220322	0.006987114762670639	0.001015461383176292	0.004654984485023176	0.00101287990354918	0.03015362072178355	0.00101369424673787	0.03759841466804756	0.001001864342794913	0.005417533005421618	0.001006505058584875	0.001673530538572493	0.1973626378586968	0.1910733939783981	0.001203769143229785	0.02262852310467725	0.001233024705960839	0.01953126431673497	0.01664838817820025	0.02115479540970647	0.001004716827316437	0.02550602158505463	0.1112862456405619	0.1099379360372479	0.007518892426164569	0.1020695773465393	0.1193866964788402	0.1027663330257376	0.4885750852093161	0.3489748642685421	0.4624271704661451	0.2819996435484737	0.001001078936079684	0.003809267918104415	0.001010816600546971	0.01129288591707489	0.4170140806920479	0.330234428303126	0.001021133993640395	0.01957036013788251	0.4298639139241551	0.4473395573313902	0.001004593484183586	0.01409152733491102	0.001025744873068672	0.010402816324926	0.001037323123232272	0.01343761326022427	0.370887731958027	0.3400578067628438	0.3276891823075581	0.2594739403314252	0.001075163973345489	0.01234386905397282	0.001008216693755003	0.007211161370749398	0.2946967125824206	0.2410159312110011	0.004235762703905968	0.02274847202903385	0.001006771809950561	0.004197150430413393	0.001008911844414631	0.0184256628367355	0.1062261277670844	0.1558530556941854	0.1281012578395089	0.1513739518556806	0.001013596723981015	0.0004995016876944088	0.001013455567418439	0.005389136600069826	0.3869693735698528	0.2867022167984603	0.5628298825827054	0.5561426901362011	0.00100597485468655	0.01778919277662181	0.03358991093557658	0.07213739826542721	0.001005168813091996	0.02654001235687848	0.001004573028087971	0.009458451867235035	0.001001510218971819	0.009407412574910658	0.001003551654900497	0.006205125231992194	-0.02123747540526244	0.02056644643395302	-0.007741602781143468	0.0007987890065081709	-0.04635723469090409	-0.002217257042936081	0.001835797318734751	0.005606147110521701	0.05637613467956806	0.04206681850822565	0.04640785738568975	0.06054714587789727	0.01759456167773099	0.2913131690435423	0.1784405046849589	0.1760210847960511	0.01088620459084445	0.01469342487807514	0.00125830497415061	0.001038048735219051	0.001015336083775648	0.001007994340129611	0.005578740123331928	0.001013156929391378	0.001016789007700957	0.04116891430962816	0.001044563367413491	0.01246758096468417	0.05235060016483682	0.03472958830364572	0.1522461218228363	0.129400591055537	0.299979571276852	0.001064751068127278	0.06017810364286608	0.001549609923432857	0.05817051276614737	0.001020200442436107	0.001012645748678629	0.001210254206787245	0.06444522351640281	0.04275998156629559	0.001005320138306663	0.001034798860796522	0.116698899727853	0.001024205390163233	0.005046163360035752	0.001029941742167733	0.001011597849067702	0.0010255815161384	0.001018966292151986	0.001020527773478793	0.001002516144075268	0.001009222267304614	0.223872361187723	0.001009081196651667	0.001014048843363318	0.01542730571286856	0.001006392862051237	0.2200576650005784	0.004814497294274632	0.1452626829149093	0.4810577906141558	0.4349756960279467	0.001001355992736248	0.001005743561899709	0.2370689247985094	0.001030164966969485	0.436252589784915	0.001006462130353514	0.001033061549448567	0.001055638108207925	0.5546456623092543	0.4226477077647232	0.001097238513370356	0.001009456785065583	0.3112063580859206	0.007876008927316682	0.001008362890113975	0.00101247474359484	0.02171722899408324	0.1321741930644752	0.001020792853569971	0.001019281602133373	0.4051526801873093	0.4402344107132775	0.001004124410445629	0.001054517681047676	0.001006133477701661	0.001005223210541215	0.001001702985678988	0.001004045814558155	-0.02553143936555986	0.02131912995071672	-0.008339684585409795	0.003650581994635027	-0.05505916294576566	-0.006659313130252071	0.0009753856495213322	0.004679324380981784	-0.7241359805114284	-1.914559719714059	-0.2648412257780396	-1.040210558396151	0.5168396885122288	-0.4392986524367685	-1.486756981323084	1.275144763055743	0.8552600967258719	-1.015325436054731	0.2611476213319042	0.3167910876602745	0.06893100063153162	0.01765788118444201	-0.349075002878856	-0.2330533218392714	0.1225482808655097	0.0646127168976825	0.01338451248272014	-0.03883196697386461	-0.4280247978034688	-2.54904177348994	-2.919623673004189	-0.1202668587356931	1.485970627007411	1.347087167393492	2.00206892124767	-0.955116317968405	-3.430511301038814	-0.6552262780606839	-3.016964189930474	0.01042921010852361	0.0854111848054989	-1.095992959449631	0.1356518176290879	0.6298080336006737	-0.07171975209999053	-0.1165799920352701	-0.07144322120567226	0.06461468219174479	-3.082417701246476	0.04073915484467763	0.03489213719263966	0.02684382037105081	0.09578093753744805	0.1940482534880228	-0.001886184150112451	-0.01365778565287856	0.7152112711360455	0.06998895757177158	0.06067595408451963	-0.04053449420385991	0.07913666194937923	3.93994327869137	-0.08525769078505714	1.353547220182131	-1.871707799783239	-2.424895064331747	-0.01800749091885316	-0.06141962087689271	-5.962698865670888	0.008657372262978582	0.4742749458839054	0.08405103807173227	0.01860639928231842	0.01562498790134013	5.098410316799487	2.27864034243138	0.09729749320099058	-0.1228420810042305	-0.2386561726672195	0.270249763939503	0.01258658777391833	0.01946189327920253	-4.211744231047121	0.1349798549728471	-0.01125798434415831	-0.01160903228962377	-0.78878362530115	-3.233107740803222	0.1383417314159453	-1.343986876040746	-0.06085056588928132	0.0421673724768124	0.04154102425030574	0.02715281344483531	2.657173940501871e-14	2.54265578006321e-14
0.01	-0.06303201877152459	0.01932736523774991	0.1173508872556979	0.1824269795021392	0.8977287757632563	-0.006424564513425005	-0.2337152352043833	0.001701107513633018	-0.04040390618738936	0.5017054940241352	-0.03488352027560974	0.06497022137012026	0.004583951774041319	-0.05234798704461508	-0.08949876268344538	0.2312127754786131	0.05650411227637309	-0.231212775478613	-0.0565041122763738	-0.3962385605008504	-0.01266655540880683	0.02652712641086044	0.1315174311821911	-0.1790663614929696	-0.02578057513669801	0.1937125980819758	0.07522246012571611	0.5500211500990797	0.9354134844166749	0.1232543766906509	0.1102818266268454	0.6355509917806105	0.05747480985275471	0.2295186825922422	-0.5222691304431146	0.05420790530569249	1.75442942753558	-0.02466804643467511	0.05141695597726136	-0.9260021642177136	-1.125381024221698	-1.137620473720657	-0.2723676005875014	0.6828518060192006	-2.540958077985816	0.4405721267220376	0.9179976041448632	-0.3395046441223738	2.123597299007576	2.242871142322617	-2.123597299007575	-2.242871142322617	-0.500436317580058	-0.2621667222682486	0.04745902450110469	-0.6071286248111604	0.1589046365608789	-0.3655368667497598	-2.678865650002956	-2.269496048435219	-0.01113963653526229	0.3185009187668926	0.8409636745277848	-2.736808361567809	5.978435802496666	0.5806810139578514	0.05868052639579915	0.06187118780158099	0.05104788631188451	0.05166604931930738	0.04504625769592853	0.03687109484411217	0.06051106482515844	0.05672905713696463	0.03093199160854172	0.07003805006714424	0.2713634429920795	0.2633514519190481	0.1854646089884646	0.2062978972402953	0.185477904467777	0.1631968825883771	0.00888354893616226	0.04742936505301282	0.01041864222377545	0.03230668370270239	0.001282901215362463	0.08253508868539665	0.001042563000350177	0.01395333677618687	0.001822938810842317	0.06546537514820716	0.001697050384985236	0.008510181430999696	0.009285855125536183	0.01812942193849737	0.001198339545935938	0.03277102544417464	0.002134898017498312	0.02470210953314125	0.04000793503152894	0.05553457535019041	0.005301196151991743	0.01195880338243962	0.03553263561628116	0.0455799621678437	0.08714840972181102	0.06069462807526908	0.03545687863941691	0.03764040239451092	0.1107671266850662	0.08718165487867449	0.088466412349008	0.067360654108226	0.2688019619371248	0.2675338334885977	0.01062917751828435	0.05215926825823214	0.08473369263764187	0.09402780741763153	0.006835938652545909	0.02001171773060399	0.1041147412079058	0.07416628332975471	0.001015999056488783	0.01917194764391672	0.001012710623291123	0.01497475250241719	0.0104368576245078	0.03914931777674464	0.0559456246764269	0.04501836194266311	0.03445251813626234	0.04153074186795987	0.001004964171938357	0.02155286972238388	0.003281745700439213	0.008737414569619947	0.1557176554528131	0.1947390341885874	0.001027285922805792	0.04333779431707627	0.05108135270199156	0.07389170402663882	0.009373191002985556	0.01478706029217009	0.009031485932591427	0.01410428237470401	0.007174803753507071	0.009259944684655191	0.001017131825820773	0.0315421160818184	0.01064744525234503	0.04896623055483528	0.001002090902386228	0.005582984705089591	0.001007573007154768	0.001506444706676304	0.210432457149953	0.1975488655672991	0.001107787121378556	0.02318319881074006	0.001124654999036099	0.01992966180651335	0.0174092840316488	0.02210600277064589	0.001005205001322992	0.0263878669406511	0.1623200158978943	0.1511706616723328	0.00571674408308387	0.1013462748882297	0.1345839986373897	0.1159220420634771	0.4818628503782642	0.3268725204928663	0.4483234249931871	0.2547544171956664	0.001001117393343595	0.003715601695743367	0.001007784339159173	0.01048480754974685	0.3406596289823455	0.2693332280129721	0.001024561192826612	0.01966707572159255	0.4305128341130947	0.450063180008983	0.001005229849427093	0.01489887280058474	0.00102702872197906	0.01057915540254779	0.001041991984398168	0.01372178045282694	0.4260925598819417	0.3826659775532117	0.3559561913799643	0.2783285904660497	0.001081385040838196	0.01328452582942681	0.001008062773997716	0.006003117128082319	0.3002452266429417	0.2362211735174912	0.01002780641796081	0.02887382141141391	0.001006997788904281	0.004165488141540619	0.001009943586770523	0.01856438279428006	0.0680842681989743	0.1151584421206545	0.1293727963790964	0.1519638846381675	0.001017091237660921	0.0003685739122480985	0.001015395004546687	0.005252440207196604	0.3893030360315225	0.2758987384061938	0.518504600359433	0.522306462932509	0.001004728647859824	0.01930690434370524	0.01838290259163511	0.05935943000712682	0.001005195875881215	0.02581073504530716	0.001004462465972013	0.009880134709210165	0.001001462571674803	0.009828280835438394	0.001003460322399497	0.00647885590864212	-0.02215769124376724	0.02150899170117943	-0.008241888176410033	0.001405909030623128	-0.05346772855728761	-0.007124482439350262	0.0007786531225485456	0.001988795324585815	0.06227710494959447	0.03715365758095784	0.07165496092039352	0.06107176641714838	0.009315227387640969	0.3276475744401976	0.2321055891535613	0.1560512913095928	0.01313960523287054	0.008257051868894135	0.001184596924634996	0.001030680267457927	0.001010953581723636	0.001005976141235398	0.02463858799222297	0.001008849610018007	0.001010464786475251	0.04060912107317703	0.001028299581329158	0.006738246850977217	0.08891720190366759	0.03588275453761557	0.1258774168305294	0.09484948364940214	0.309411133889499	0.001136562655005668	0.03063837285710649	0.001286028347506202	0.1165158395833376	0.001016182290960546	0.00101448070971561	0.001114078892470664	0.055799074345156	0.0389894042400417	0.001004690556833895	0.001022086773422398	0.2106176248456239	0.001019770332314359	0.03420511107451228	0.03277449323423041	0.03150099548869036	0.02436758285600438	0.001023748764322327	0.03768951966191379	0.001002166371565339	0.001008229339694828	0.2406331254233818	0.001006791854550007	0.001009896622544	0.02064351965911712	0.001005137845926885	0.2551302884892008	0.002945210777976428	0.1674105941016707	0.453358087788197	0.400073301395183	0.001000989401316027	0.00100368536602188	0.1237528806735666	0.001026404630338005	0.4280598324139016	0.001005409813687343	0.001024391109344546	0.001039416918393217	0.5334088789904193	0.4049766671814797	0.001079926383020333	0.00100658761102491	0.3108965660578535	0.02325314687721824	0.001006276949806265	0.001009784245383865	0.01136109196794515	0.1304692330361117	0.001020673226040705	0.001015832757733986	0.3844810678124592	0.3895843809966346	0.001002845681943248	0.001031775300212089	0.001004454579516312	0.001003606402880806	0.001001167623610064	0.001002789481887835	-0.02037890858483798	0.0226034263687764	-0.008663936444473656	0.0002172906835296113	-0.05930507491289069	-0.01240384328304342	-0.0004358770952158831	-0.003780979706465612	-1.240999790925931	-1.552968371721135	-0.02990333077133176	-0.8677483461982212	0.9760699218892684	-0.572402756562512	-1.239060663177028	3.105409131691746	3.454440407349179	-1.284396915868836	0.1544217114155758	-0.01549361767512154	0.1505505722294783	0.008891605963550247	-0.7981552673043807	-0.3735608559359487	0.8217608844814459	0.1102288583240631	0.082205686442161	-0.1387560251550136	-0.2329429815204515	-1.721644897288927	-0.8911587041340034	-0.06152969911893917	-0.9985274523483226	-0.1179876645128426	3.499745819468422	-0.5746689851853166	-3.543254751614966	-0.3555608062818889	-0.6711139772010535	0.0002720007697052793	0.1245562210123596	-0.5918455052398163	-0.3259435114342261	0.09182517227289555	-0.2775735595011193	-0.08299394624837636	4.19333253263411	0.1374688438832243	-1.177097654478824	1.420477738078014	1.297108666026099	0.837107342377852	0.1596875517308338	1.90698862466366	0.02506199011569242	-0.01945643473944152	0.5705043853308817	0.05024767785487677	0.03313400867276066	0.2125239473175017	0.0938606137318079	4.242865191462181	-0.05934703079210994	1.303156734850012	-2.5499668311819	-3.01689685929775	-0.004256819967190913	-0.08767532684365813	-6.316626453378274	0.007809972636964617	0.0613332378360875	0.07861006280802071	0.01570684348438112	0.03382978691617164	3.256926763805962	1.430925496154259	0.09407480877771662	-0.1142017661596812	-0.7410825526002867	0.8997852788280357	-0.01145425829602265	0.01033294693654141	-3.709058394954101	-0.01326905278304096	-0.01492285953629521	-0.01575700128541828	-1.371062617946721	-3.511193143757344	0.1704101721819045	-1.131284135878294	-0.07919984948695526	0.04553745167330621	0.04583631080039806	0.02975757931329606	-2.512806373091033e-15	1.236955339154311e-14
0.02	-0.05982317081447357	0.01392198528556323	0.1165034792620787	0.2001393138499108	0.8976912407554145	-0.005812522172353144	-0.2425965522824867	-0.009382626941966152	-0.05201921434094892	0.4978336333555572	-0.02707053917877144	0.03884720886982897	0.008448937111540581	-0.04267165720221707	-0.09167092313487384	0.2550084650962661	0.08245618097341734	-0.2550084650962663	-0.08245618097341768	-0.4012082292187203	-0.01558040502457264	0.02688568920324381	0.1242468825214327	-0.1772024042849412	-0.02945508487037918	0.1641991825559241	0.04692072173990917	0.5502225452051596	0.9378560320261254	0.1281413774766961	0.07812380497594207	0.6967691746616946	0.06191407359361035	0.4141987551693104	-0.5537639593682552	-0.2176688570969758	1.786482432614176	0.01774796427654618	0.06966613771308569	-0.8350109304585217	-1.082374635137946	-1.175284702825671	-0.5172201783397159	0.8532507474147465	-2.642194115071165	0.3256269023636344	1.0130393302598	-0.1006903175667254	2.664679870359596	2.893605475420477	-2.664679870359597	-2.893605475420477	-0.4816960690435682	-0.3198853190346302	0.02782682086694337	-0.8370209426991539	0.2162750852201652	-0.366383015815175	-3.227404429435201	-3.218535329112062	0.03086775684468598	0.1495787796900243	0.110688802905176	-3.48047147691508	6.251578735306574	0.1958365043816097	0.06171752555612169	0.06337933657547387	0.04360235346788647	0.04467321635384157	0.06314470759178881	0.04797019715632912	0.06088598520496769	0.05144406419920337	0.01873171397206194	0.05916403115060016	0.2973628323883275	0.2993389337642114	0.2135697890345903	0.2476418798600764	0.1702816228963684	0.1496257331064592	0.01151334458977491	0.04864390898276272	0.007622508346665352	0.03017365878615666	0.001215075128519365	0.08399261061872876	0.001034792875112881	0.01396131316704431	0.001432058063440692	0.05719986094389921	0.001364816439909721	0.005662022928248992	0.02166728302053222	0.02811035040055599	0.001106153005912492	0.0338353522747563	0.00159368114861685	0.02589315890803123	0.04013418983964643	0.05416704003419578	0.003252498845351578	0.01038525674157192	0.02074178295358792	0.03140347758941239	0.0964171550918362	0.05868049238924891	0.03595007850264009	0.03757643725160423	0.1107989461440469	0.07512991712473452	0.08283427768182047	0.06186101571054663	0.2845020288754407	0.2986421075566134	0.006130741515251863	0.04764606825683068	0.0542238422982507	0.06128160541753199	0.00411232798506253	0.01736596596553313	0.1223328076948639	0.07559187089623005	0.001014961337393546	0.01917172461640606	0.001014074708261192	0.01621608995015295	0.005972363717279433	0.03481895556132847	0.05370755468197844	0.0400927343855834	0.03552104339686151	0.04083413351683397	0.001004656392505737	0.01904010838351933	0.002195210999666545	0.008394239470375955	0.1961256251754514	0.2504890938294624	0.001022434478956408	0.0447625204260792	0.05078827267893044	0.06934902342020399	0.02886214889641359	0.03338175028715801	0.02776989176612982	0.03110063369943221	0.02161611862295924	0.02025631378902463	0.0010216491128093	0.03290276010165707	0.03306005435669592	0.07228766117720556	0.001002029149455155	0.0057204821283815	0.001007610003242235	0.001290460763520927	0.2246847177432278	0.2022959084587501	0.00105865097856987	0.02381950654605472	0.001068389424768792	0.02047655378621929	0.02032235409081075	0.02504023397456832	0.001004821142059037	0.02731579795093475	0.204256489281478	0.193520506729234	0.003874986962513758	0.1008837521323941	0.152261109000664	0.1293407106724227	0.4686680967925596	0.2979514101283092	0.4276057694209777	0.2218067733011576	0.00100095322297674	0.00365351019048391	0.001005239336283295	0.009789793895111169	0.2471525578235458	0.2019201940152019	0.001024392935254843	0.01966904415377922	0.4283787392588079	0.4483838950521414	0.001005021449102925	0.01568756874597569	0.001023333117455688	0.01069786173948079	0.001036211221502836	0.01396663572450716	0.4556766184283196	0.4018704004895989	0.3686585168957159	0.2868651664877244	0.001075835211489261	0.0142901841672849	0.00100655055082831	0.00501842607494762	0.3037705847529226	0.2257785364276848	0.02041276142927201	0.03964348093141404	0.001006067230808786	0.00411736100953723	0.001009113305279793	0.01867333879402434	0.04036487167621548	0.08603428956920565	0.1294306435928613	0.1511830557138647	0.001018777796403932	0.0002011387211460452	0.001014638993354604	0.005073461474362484	0.3842198268496808	0.259297953143634	0.4715247201502389	0.486377718384612	0.001003466168969713	0.02130158802388465	0.01018337177364685	0.05111816834267108	0.001004369529269277	0.02507211630589503	0.001003598401238746	0.01043656601580267	0.00100117094274619	0.01038821244982141	0.001002786195022132	0.006843561966820478	-0.01902940933612095	0.02267937106896263	-0.008624817880872189	-0.0006805785020761656	-0.05866850115749883	-0.01258991100668393	-0.0005145701060049948	-0.004857191329023382	0.0681780752196209	0.03224049665369003	0.09690206445509718	0.06159638695639946	0.001035893097550972	0.3639819798368528	0.2857706736221637	0.1360814978231344	0.01539300587489661	0.001820678859712404	0.001110888875119247	0.001023311799696798	0.001006571079671724	0.001003957942341353	0.0436984358611139	0.00100454229064501	0.001004140565250197	0.04004932783672594	0.001012035795245721	0.001008912737269962	0.1254838036424986	0.03703592077158549	0.09950871183822241	0.06029837624326716	0.3188426965021459	0.001208374241883869	0.001098642071346687	0.00102244677157917	0.1748611664005279	0.00101216413951957	0.001016315670752452	0.001017903578154053	0.04715292517390917	0.0352188269137878	0.001004060975361492	0.00100937468604895	0.3045363499633951	0.001015335274465341	0.06336405878898879	0.06451904472629266	0.06199039312831277	0.04770958419587003	0.001028531236493544	0.07435851155034891	0.001001816599055584	0.001007236412085076	0.2573938896590406	0.001004502512448338	0.00100574440172459	0.0258597336053655	0.001003882829802401	0.2902029119778232	0.001075924261678124	0.1895585052884322	0.4256583849622383	0.3651709067624193	0.001000622809895948	0.001001627170144229	0.01043683654862366	0.001022644293706712	0.4198670750428881	0.0010043574970213	0.001015720669240753	0.00102319572857898	0.5121720956715843	0.3873056265982362	0.001062614252670121	0.001003718436984226	0.3105867740297865	0.03863028482711958	0.001004191009498543	0.001007093747194759	0.001004954941806882	0.1287642730077481	0.00102055359851146	0.001012383913334664	0.3638094554376092	0.3389343512799916	0.001001566953440836	0.001009032919377397	0.001002775681330991	0.001001989595220407	0.00100063226154117	0.001001533149217528	-0.01522637780411611	0.02388772278683992	-0.008988188303537519	-0.00321600062757581	-0.06355098688001572	-0.01814837343583885	-0.001847139839953091	-0.01224128379391302	-2.389626883661482	-1.305608885822362	0.3568327898130125	-0.4979246694741181	1.205440617611632	-0.4404136250499365	-0.9246188751512469	3.923369984743488	4.566503196333902	-1.405105897481551	0.096645329141527	-0.4237779741584248	0.1227105485581791	-0.008780659499349757	-0.7764899819224185	-0.1324713355304157	1.105115071897668	0.09199480940080017	0.1569996541621833	-0.11396522898531	-0.09054738293760471	-1.1575328178575	0.3585366273679886	0.0590425125459343	-0.9975790117868614	-0.8617155187439791	2.266806249423724	-0.3547208876334869	-2.875983137647478	-0.1971283891777211	0.8125305414884525	0.001597116642578106	0.1157132707982234	-0.3115327152056108	-0.6335106318785548	-0.1881446731867448	-0.173288976545555	0.0271122917710955	6.656393617354198	0.1349070523857432	0.1766293613726713	2.198109048841038	2.010728879731627	1.305125601317973	0.09021066950143102	2.584771200604795	-0.007477039424693189	-0.02343740790482656	0.3695255316459663	0.08631536342195356	0.09037485206972148	0.3560702743923499	0.08835379288739492	4.163367163054634	-0.03310175028996375	1.406139134423342	-3.235461117559521	-3.565378572672147	-0.01169254749853322	-0.03880667833748281	-7.265065607193128	-0.01029205804176606	-0.4063065810028362	0.08032113401557055	0.007079851146562691	0.007762603718924959	0.4176607460033129	0.2150255198413825	0.1102978056817335	-0.078171443097588	-1.368232051926566	1.199111791462263	0.009293619147317096	0.01350910616156384	-1.897652026630284	-0.1391724863855212	-0.01855946747515396	-0.02006550028089282	-1.948244999359978	-3.651611209644146	0.2337361540352912	-0.4366455572732265	-0.06271885145795801	0.06911706540025125	0.06935369502132636	0.04534788975046544	-3.159735215120078e-14	-6.874510175458849e-16
0.03	-0.05464776398956817	0.008130807359402151	0.1135604397407797	0.2181247280018707	0.8981058594761907	-0.005097866031208477	-0.2501292656972853	-0.02013035153331141	-0.06343441027185472	0.4904333953330507	-0.01849699206060633	0.01246617882870328	0.01090908186708777	-0.03193007999041433	-0.09207737440563164	0.2850339558748246	0.1105554252649847	-0.2850339558748249	-0.1105554252649857	-0.4055210802340924	-0.01906007540921848	0.02714871051614923	0.1150275259167407	-0.1746388444798397	-0.03306930900606533	0.1291966937316085	0.01953591554463639	0.5499536943111857	0.937829484610332	0.1251121893701598	0.05077635988507361	0.7598169165576927	0.06368498928803332	0.6059734390590984	-0.6134351972340633	-0.366190528320573	1.807301768173106	0.06511748464512346	0.07341743402374137	-0.6357770754293552	-1.077466158280918	-1.107442911992937	-0.9453654103494	0.8727079675541407	-2.618905772457297	0.177170594276797	1.141617614074642	0.01395869991078831	3.364615053130328	2.692697634450339	-3.364615053130329	-2.692697634450484	-0.3676621528002827	-0.3747309478497018	0.02633399937243517	-1.000448821643932	0.2972791691034429	-0.3558267725985387	-3.769074396752295	-2.38876058196506	-0.1021160374712402	-0.1615639126596719	-0.7149895408719122	-2.074926642952085	6.290089262992693	0.2203668163720732	0.05660704891133123	0.06024282865340219	0.03453993977465201	0.03826089954974823	0.07240809619960956	0.05348015604957278	0.05961488338661922	0.04750753518224914	0.0102844285577041	0.05178200020659395	0.3244362551816831	0.3333676642534802	0.2461937682782824	0.2835329081961537	0.1508548346961012	0.1331752709077971	0.01152336908353433	0.0474815271702542	0.005244185517367137	0.02753557113307837	0.001158353447493562	0.08481618648569904	0.001027603546971638	0.01383088214400643	0.001223251905822741	0.05062489149638712	0.001187816479615809	0.004816780046690679	0.03359106223528023	0.03717729952013734	0.008659731206299806	0.0417902929806211	0.006821594578994073	0.03400563132469087	0.03642384989695697	0.05050547374490915	0.002158462478916849	0.009721420696481868	0.01135059401261551	0.02213704453214037	0.09475507136177883	0.05538146125794546	0.03201455679995485	0.03464817566779593	0.1174031922809331	0.0785465925871956	0.08055893909658829	0.05921049348022375	0.3035860633983926	0.3199831047678015	0.003712483379998814	0.04424379147378082	0.03009945728343883	0.03942585277347425	0.002603247608100448	0.01591835141104896	0.1250362967178743	0.0715061019596351	0.001015135971107936	0.01912328041627709	0.001014251580023618	0.01727984918053857	0.00356223903874304	0.03258708038740802	0.05298459115596948	0.03566854447673478	0.03699419807433898	0.04053686174776178	0.001004009261537508	0.01771522322588837	0.001616289345435987	0.008544129409830936	0.2436508826745935	0.3024852834253909	0.001018003422060811	0.04556865106071591	0.04892373106061491	0.06616661777002097	0.05070349558919266	0.05421674576535144	0.04886707661077369	0.05035275803609498	0.03849619775861166	0.03300736428465496	0.01259324130952865	0.04624160566825043	0.07329645339873238	0.1093478812147088	0.001002255029904404	0.005854113240270637	0.001009594480027298	0.001045316621972987	0.2379965013663934	0.2038026617112348	0.001032091483064725	0.02458518585412434	0.001037751667228327	0.02125548289222771	0.02501538657964316	0.02975103623480125	0.001005079862114416	0.02825272310139324	0.2391755192345153	0.2338732612109021	0.00688405919432094	0.1019363129743718	0.170442189370027	0.1438433358002876	0.4467609760943218	0.2626046195613012	0.3999328179530098	0.1841389909007575	0.001000808686241228	0.003634824826412284	0.001003469783916138	0.00922964566730226	0.1597089910276206	0.1352156692800721	0.006411555226636374	0.02460769135031567	0.4213641645156462	0.4403940925242056	0.005164966060984587	0.02122660683339443	0.001020630770636406	0.01085048376466006	0.001036941530229284	0.01420202543661274	0.4544828166678341	0.3906822197641716	0.3636923295980043	0.2821675748862244	0.001063526109618053	0.01535139577294858	0.001005235065145753	0.004335846852101996	0.3027495031555609	0.2087061887103437	0.03381965817524515	0.0533234209089196	0.00100537084102956	0.004162993348982243	0.001009888691567207	0.01875075019458006	0.02214850444601869	0.07087288638834371	0.1296464835374719	0.1500132978463322	0.002651506226311439	0.0003821310073023257	0.001178937160558332	0.004977495425528196	0.3688308496694543	0.2369998916458936	0.4265529473877687	0.449429922741554	0.001002614590715564	0.02390375457004388	0.005750802015831033	0.04711063542418609	0.001003710796790003	0.02445011119486844	0.001002780111492024	0.01116521846626161	0.001000896457099738	0.01112821655534688	0.001002148276264233	0.007321082807014553	-0.01493885062456756	0.02360313209865885	-0.009125439465940263	-0.002806474561622163	-0.06169484607094941	-0.01860885729277471	-0.002008816783409225	-0.009770321282045705	0.03465606403187817	0.0166294745089828	0.07315514410968042	0.05493262832240264	0.001030911639459362	0.390092170242312	0.3202601237642524	0.1058297172827902	0.008249597838888215	0.003473841660680235	0.001089464485711958	0.001017421305328868	0.001004916914625877	0.001002962718413933	0.05010713592184357	0.02989043096366846	0.02192130691097928	0.02519798908531757	0.001012546541002692	0.001007562327319498	0.06334974848488172	0.01922049027746987	0.1506523828953095	0.09223814643095649	0.3598788118608129	0.001114263349778132	0.001091863708032098	0.001014747963453226	0.08795568374740191	0.001017985932429332	0.00101284499640373	0.001016390843382931	0.05631776317042902	0.04171505498637348	0.001002722250536265	0.001013632795230404	0.3457751435567867	0.001011747515607374	0.0321884971698409	0.08681983042565605	0.08373778803767407	0.06656563567300169	0.0451746336247336	0.1650243587191764	0.001003059932234211	0.001015402207669264	0.2655522616004628	0.001004400134705992	0.001005960439889253	0.03405256089930016	0.001006589699268851	0.3091212415207814	0.0176748053014581	0.2077777915748754	0.3719043863002298	0.3163171292836712	0.001000688274870953	0.001001629150219607	0.005726678539715017	0.02144066642283252	0.3934053470305782	0.01674782682311798	0.001019593071433921	0.001049974857389428	0.3968411177479461	0.3226201395712436	0.001040643730019871	0.001003990952653395	0.2919461591000074	0.05801280340624163	0.001005031175801358	0.001013743161989457	0.001003905122983623	0.1310189586754937	0.00717911212374568	0.001635622223659487	0.3115145621544303	0.3133678699380794	0.001001864947326727	0.001015372837057163	0.001003236436515909	0.001001876875172803	0.001000592657487964	0.001001443173866279	-0.01061827016941216	0.02429922057784259	-0.009735861980752139	-0.004604749768419012	-0.0632362783371144	-0.02499619066437155	-0.003632405015783467	-0.01270668122556088	-3.566367208402534	-1.186608335796903	-0.966215755479694	-0.8070878669408879	-0.03618470330269115	-0.3677932403248368	-0.5699009534505858	3.073654953134274	2.93441553560853	-1.88135840401124	-0.2981869053483416	-0.1260841176009966	0.04837158403385571	-0.01752145543078324	-0.5679195544736013	-0.05933579902805365	0.7437115337870283	1.370603606894206	1.363433598355356	-0.608482296450947	-0.04268335925053991	-0.7084845507485277	-0.9803214783569403	-0.6184937042290085	1.400583994526367	0.2501592792056182	2.387302843820771	-0.312739708763548	-1.582609797752401	-0.101130601878446	-1.433096705031111	-0.008639324846836809	0.09970565281556031	-0.1488942260326535	-0.2520907997638612	0.1068465212326582	-0.113268268815005	0.01510845190805969	4.229716016779176	0.03404289675337917	-0.770769776967721	1.988792877974578	1.85357525053453	1.25647420800072	2.326794849248004	4.637813606790244	0.02386472593595735	-0.02510151570177009	-0.07488814065048616	0.0744979578360523	0.07670613834351957	0.5694296241734308	0.09916902219335366	3.865277361026036	0.2286066152727067	1.479646716683084	-3.804467564962736	-3.925863537736269	0.004815709208692493	-0.0614605043734435	-5.935151836529434	0.9019912895876981	-1.225438888125473	0.9616977584768774	0.01887454705976813	0.03131381551035203	-2.595280331013224	-1.146257458394845	0.1054393248488846	-0.05886104851522737	-2.03081604224648	1.51008551924038	0.002750420735662046	0.004823031577175306	-1.106564014552429	-0.1032706479719271	0.04554717137007085	-0.0009805448761951265	-2.504440724510262	-3.721929501888125	0.2918196473506309	-0.3433629939421902	-0.06018470134569943	0.07975296349855557	0.08164176559810438	0.05218890901826523	-1.372229620491245e-14	-1.778644210675389e-15
0.04	-0.04800188544833549	0.001474009913482515	0.1092746390725104	0.2362193766212832	0.8989924245436437	-0.004341126621722497	-0.2545970002496404	-0.03113786761058223	-0.07416184115355616	0.479275565464827	-0.009391394000974249	-0.01322878416538313	0.01220771990584487	-0.01971247488122608	-0.09150057640669229	0.3227847015144382	0.1356392186935736	-0.3227847015144383	-0.1356392186935733	-0.4082972326501336	-0.02304866778067757	0.02744350034385024	0.1043659372204777	-0.1712399750368057	-0.03655891954788251	0.0888980733943896	-0.003461183339844387	0.5478306624190635	0.9344912407766578	0.1138723243260675	0.03490709008303149	0.8212133523035414	0.06756181355843414	0.7082930984342088	-0.7268878633195734	-0.4862210864910698	1.808329326104693	0.1121372336096527	0.07808279138134806	-0.2220151579698195	-1.134332932323076	-1.037731692984988	-1.268738547483575	0.9596609357079425	-2.504980705663082	0.09332555882045433	1.308244909739529	0.0959595363781115	4.209730842570594	2.290515302824745	-4.209730842570593	-2.290515302824745	-0.1743563491774683	-0.4216697163977807	0.03418052382557799	-1.125467361013645	0.3833370128075657	-0.3414602970414583	-4.286630732015912	-2.340993866953723	-0.3399684427849341	-0.5127605038861289	-1.531446584606073	-1.184836419149687	5.92131750527667	0.617018219577133	0.03832615298075358	0.04441339384084111	0.0222051038137182	0.02808047550309447	0.06689137887480139	0.04859178580348116	0.05590107388406972	0.04367017815302891	0.005876936513365629	0.04740373928557746	0.3506638723114072	0.3646376096273785	0.2785114653917352	0.312784451866786	0.1265727375267064	0.1120711277910243	0.008011917494755143	0.04329886660169915	0.004856823128924977	0.02720708521127228	0.00111927863762853	0.08508738148336413	0.001021063836240847	0.01360656585198014	0.001117960687523082	0.04525315691655737	0.001098782130717127	0.004020135782752745	0.04269729507076287	0.04369331671167513	0.02641224633774223	0.0586796299150899	0.01964398987058466	0.05112060625885523	0.02741375339954991	0.04219470875360009	0.001608860460114288	0.009522318893164473	0.006430415390450151	0.01697917143142059	0.06656581369804758	0.03983449032753446	0.02141463245170001	0.02573058566860298	0.1420186514076186	0.0975349948202108	0.09303356754235641	0.06523516542518716	0.3298001489100228	0.3541063574531642	0.002441609419868402	0.04165116928582041	0.01657769399449464	0.02788056133072368	0.001839320882063409	0.0151686323247939	0.08992668083520672	0.05086168927110524	0.001018135553550088	0.01905187079679021	0.001012603792089884	0.01826354455720049	0.002341954924636791	0.03156003291158424	0.0567495733036486	0.03503564939285276	0.04080558392656099	0.0425341879786935	0.001003016158043294	0.01634313873053372	0.001328227636565898	0.008941263624309413	0.2869057976548653	0.3448208484639966	0.001013994178963865	0.04559785480538407	0.03337961335183585	0.05478044216968343	0.07197554968270142	0.07355566447018932	0.06952886906240109	0.06844972396879541	0.05579993002663907	0.04561359215288912	0.03940106123565398	0.07442338519525134	0.1323985069545955	0.1612547493108991	0.001002989894383789	0.005991005929775373	0.001014671113574911	0.0007982285435445206	0.2492949836271008	0.2006638804557106	0.001018765374132222	0.02546301489565637	0.001022546084189083	0.02223657993732956	0.03133056354198437	0.03609561538842098	0.001006563269131143	0.02930193409459059	0.2672737910656542	0.2699879265046957	0.01652224515364687	0.1051557383695866	0.1882603711436146	0.1586388615167536	0.4146002072832822	0.2224506474466421	0.3649715995794739	0.1441357899398647	0.001000769203919989	0.00368702906514758	0.001002586440315735	0.008795833064668036	0.09719513473714739	0.08603090735069865	0.01907589336921211	0.0357882657903049	0.4081551609523874	0.4231994180188098	0.01497387349961197	0.03360574941569162	0.001021217333605148	0.0109839525441125	0.001050701754507695	0.0144328815708961	0.4174601758641601	0.3511651250708458	0.3390183465386811	0.2641057449547575	0.001046384022484185	0.01646886685222104	0.001004713975812657	0.003830872163771964	0.2956989139082433	0.1854706445686584	0.0496830987621708	0.06930937762024419	0.001005443113654117	0.004230720864125636	0.001013602543337471	0.01882679662250808	0.01220398104076016	0.06446430117795056	0.13069126943206	0.1489478115374044	0.006525278366441756	0.0009278670818220778	0.001572578324425393	0.005016793869043901	0.3411494330348872	0.2093476701669865	0.3867258426318551	0.4122594966884367	0.001002338088722792	0.0272404308139782	0.003487991665048863	0.04468086911346197	0.00100361208994067	0.02389837166700913	0.001002314784231303	0.01209441606191376	0.001000739472051113	0.0120809405520699	0.001001784467679381	0.00792799276178351	-0.01050325929758046	0.02418538430256512	-0.009790762445775687	-0.004440939342032967	-0.06249382201349874	-0.02518038420716011	-0.003697075793098287	-0.01171829622081838	0.001134052844135036	0.001018452364275671	0.04940822376426363	0.04826886968840584	0.0010259301813679	0.4162023606477713	0.354749573906341	0.07557793674244589	0.001106189802879643	0.005127004461648304	0.001068040096304625	0.001011530810960707	0.001003262749580095	0.001001967494486597	0.05651583598257327	0.05877631963669239	0.04283847325670891	0.01034665033390918	0.001013057286759287	0.001006211917369323	0.001215693327264475	0.00140505978335406	0.2017960539523966	0.124177916618646	0.40091492721948	0.001020152457672627	0.001085085344717366	0.001007049155327136	0.001050201094275899	0.00102380772537836	0.001009374322055021	0.001014878108612154	0.0654826011669489	0.04821128305895922	0.001001383525711118	0.001017890904412302	0.3870139371501781	0.00100815975674941	0.001012935550692904	0.1091206161250196	0.1054851829470354	0.08542168715013339	0.08932073601297405	0.2556902058880038	0.00100430326541291	0.001023568003253614	0.273710633541885	0.001004297756963627	0.001006176478053871	0.04224538819323476	0.001009296568735174	0.3280395710637396	0.03427368634123801	0.2259970778613187	0.3181503876382211	0.2674633518049231	0.001000753739845993	0.001001631130294943	0.001016520530805975	0.0418586885519583	0.3669436190182683	0.03249129614921508	0.001023465473626965	0.001076753986200595	0.2815101398243078	0.2579346525442509	0.001018673207369783	0.00100426346832256	0.2733055441702283	0.07739532198536356	0.001005871342104174	0.001020392576802347	0.00100285530416046	0.1332736443432393	0.01333767064897994	0.002258860533984376	0.2592196688712514	0.2878013885961671	0.001002162941212606	0.001021712754737048	0.001003697191700884	0.001001764155125207	0.001000553053434786	0.001001353198515042	-0.006010162534708212	0.02471071836884524	-0.01048353565796677	-0.005993498909262209	-0.06292156979421307	-0.03184400789290426	-0.005417670191613844	-0.01317207865720873	-4.594506439599354	-1.160039286640703	-2.18175258828408	-1.251546117986576	-0.8742252102552585	-0.4205792275029823	-0.3238648705530695	3.371612961669439	3.238606263244862	-2.335842081103981	-0.5074104220673681	0.03814237209714328	0.01223437469677072	-0.02755771329684519	-0.5358430083856528	-0.1227516120062126	0.5949286862900739	1.878874055122551	1.957500157663559	-1.043804969389578	0.002399465417275995	-0.3358208265454391	-2.091051332454585	-1.138823170530249	2.116766342324195	0.8733233163135126	4.823257344258528	-0.1927899686155066	-0.8138908973853386	-0.05754929553050486	-2.499198208901393	-0.00299596313936266	0.09970050005383889	-0.07056717558702305	0.1247483331147747	0.2707749268139462	-0.1827288440900791	0.07656114677678305	4.72426870588931	-0.02047832560779835	-1.464124628657843	1.898893694170004	1.779697198939243	1.276161075838591	3.058797461584977	5.554100812342333	-0.006824723900973363	-0.02382619528097191	-0.5595813699559111	0.1087453101143175	0.1308084398883075	0.6828256530696785	0.1108109614359144	3.31574932547973	0.4002711603567233	1.464719252143564	-4.196897427089743	-4.032462284770737	0.002485373062865062	-0.01353955330166765	-3.761113046039902	1.238093390648642	-2.247280976494676	1.44834203299171	0.003249202003863085	0.006855888156522038	-5.248122047576374	-2.457822146152033	0.1215497004034284	-0.04265053619419871	-2.600871336795436	1.660315138225117	0.01371265428656158	0.01323611607553379	-0.1470884325364271	-0.1183181746649177	0.05438929019772129	0.006987398190108807	-3.019076995593384	-3.696137291655949	0.3806380935904392	-0.12109223572082	-0.04866573482502191	0.1092260944388533	0.1118976732608007	0.07122571266538151	6.151040665818351e-15	-2.360653947806624e-15
0.05	-0.0408478287235961	-0.006200545693915724	0.104083446583503	0.2542240124267478	0.9003201571433962	-0.003538543097909505	-0.253875865003833	-0.04262999790473967	-0.08365036112064377	0.4656964127693019	0.0005849821976350174	-0.03711433626991941	0.01300499087191986	-0.006115411457905118	-0.0904271412631415	0.3695669892500023	0.1569131615332769	-0.3695669892500023	-0.1569131615332769	-0.4089198847224897	-0.02738841907234348	0.0278069109299201	0.09252704219119214	-0.1671312219207165	-0.03986165914681281	0.04365081058010305	-0.02688144138634765	0.5432463523905201	0.9279272535311461	0.09419754756650366	0.02370277415036404	0.8758235484870994	0.07279111356497284	0.7182856918053343	-0.7955345235309537	-0.5462897392465706	1.790763148613843	0.1520427053650621	0.08242272360670486	0.3717920835348056	-1.152891032661796	-0.844333956970057	-1.436174037069605	1.023995689808662	-2.255506190174687	0.06429298249806877	1.393772048353749	0.1146258519353174	5.142120238637067	1.991363545722905	-5.142120238637065	-1.991363545722904	0.04311958873954082	-0.4432813143978503	0.03542969561991564	-1.241440290367485	0.4321565100667838	-0.3170955281771763	-4.741201566155246	-2.212227376291038	-0.5495220952941656	-0.7790702828689403	-2.374623540586591	-1.016878203350998	4.816216854691752	0.4567579338917936	0.02106434710989995	0.02855590600815907	0.01214419812201641	0.01885243857159785	0.05990577181573317	0.04271309872615137	0.05033359008363082	0.0392992807265525	0.003516541456559755	0.04458260442562899	0.3649281781553207	0.3949891775867985	0.3042494449785688	0.3441392346449469	0.1056337765734306	0.09360908967130525	0.004655739505400869	0.03921653841512984	0.004813109452203227	0.02729064645712146	0.001093153140111057	0.08518040957731496	0.001016679151021126	0.01345532122027534	0.001061681494824294	0.04058165279759774	0.001051284595615564	0.003296422993342743	0.0484921976881804	0.04775292969029727	0.04398417480926619	0.07511461481706483	0.03962130883964269	0.07573121243405805	0.01822750103600081	0.03344019034821009	0.001317411662361056	0.009527185781236987	0.003793906743843768	0.01401449799335844	0.03740669085734837	0.02405304689602285	0.01191903503643915	0.01746128785307042	0.1451090668642271	0.1122734460516803	0.09237040214177944	0.07161563733100179	0.3466143238808681	0.3838174630044349	0.001747979713779767	0.03972047111351044	0.009155286790920009	0.02138604249315161	0.001432028031204357	0.01476007210175842	0.05143478842227867	0.030929859487982	0.001020356896587292	0.01897404783151343	0.001012603706553364	0.01924382485653615	0.001693136158812723	0.03112197533170862	0.05670545179711081	0.03511290207477827	0.04176144454197346	0.04306534994032839	0.001002190703836113	0.01501567063903305	0.001179381924158084	0.009502228870760496	0.3240601916996275	0.3901275832318555	0.001011364608176316	0.04543263328877277	0.01825369651191611	0.04289693929948392	0.09023368493523579	0.0906287784647109	0.08742990075818796	0.08459802631969514	0.07067998786792801	0.05682767038394602	0.06817496178497637	0.1024929242434063	0.1815414238786955	0.2054038925834722	0.001003765641909796	0.006082476027286531	0.001199646348079879	0.0006170737324311242	0.2539892792648985	0.1912711263079517	0.001011834629028993	0.02651917900824718	0.001014701405548439	0.02352934215779091	0.03741435853074866	0.04218908420166224	0.001007948368981759	0.03042866766159028	0.2842121767642321	0.2984464840668896	0.02295698930724888	0.1082057151191718	0.1928690495578233	0.1712731758411429	0.3766666416905239	0.1802374455491474	0.3241858306926924	0.104741277107916	0.001000768206598782	0.003823372973606044	0.001002199653453175	0.008605033260881755	0.05589166114532047	0.05507561744072208	0.03869299910706945	0.0515567769426772	0.3895364905015489	0.3968832665140393	0.03692042748538534	0.05928696887064611	0.001024812160479726	0.01108645537350834	0.001063668019959638	0.01460568085746307	0.379934494781909	0.2935800205337404	0.3140251318726707	0.2353358545285286	0.001367554679909052	0.01799041738687385	0.001004669712908454	0.003676727529702095	0.2814952833817577	0.1578529492199494	0.06260336911017725	0.08222426821711802	0.001006015834664475	0.004343680204833947	0.001016489701175111	0.01890189214046136	0.006806319946264792	0.06358043217414891	0.1320815107022866	0.1476739423973862	0.01084493649663644	0.001298666057508973	0.004344491315557898	0.006604057402369389	0.3106151367617461	0.1783507838226605	0.3549115044609709	0.3774101591250439	0.001002416005137668	0.0315114704273249	0.002282440366769402	0.04359142813496984	0.001003920527442051	0.02349541415367126	0.001002011870811501	0.01325552735331577	0.001000638011999469	0.01328030828180668	0.001001546595312714	0.008677778075408654	-0.007787226948760225	0.02397009981968939	-0.01054898202441039	-0.004294891583972326	-0.06251586640807871	-0.03140264052198199	-0.005367154157776723	-0.01177709514845058	0.001131386393379396	0.001019974621513896	0.05238927975215024	0.03934657397838014	0.001023446038943632	0.3747366819761717	0.352850109338773	0.07480174321138988	0.001076870990554022	0.004461941227993349	0.001064189742147957	0.001012610822127542	0.001002949531951813	0.001001734020794821	0.05455819698395918	0.06928668513416103	0.07945887681019137	0.005809195588623129	0.001013984570147989	0.001005790747238652	0.001327265964778659	0.001467784118498941	0.1030842679316046	0.06260411296640875	0.3624374686472887	0.001025482849673928	0.001066719408987195	0.001007168411296537	0.001157119422590011	0.001021705057474294	0.001015335870046117	0.001015536407282799	0.04901837034250611	0.03832812367474554	0.001001287804028522	0.001029776399943353	0.4051902087151722	0.001009024128802276	0.001017188831370865	0.1190454024917306	0.1157839220748815	0.09301513617328876	0.1158479608891612	0.2597818921152763	0.001004801115634536	0.001704146511312452	0.252687081474291	0.001004895637288828	0.001006842291035087	0.04642190662177274	0.001009468738444987	0.3055700217624137	0.02647547608386037	0.1778593032490244	0.2738863319609959	0.2156557735158147	0.001000778530638057	0.001001937587473162	0.00102575921515895	0.07770196895805337	0.3335765239747457	0.08700840273055321	0.001032858392033127	0.001077511548366921	0.3138886520312948	0.2684183760996957	0.002280274656678194	0.001004928391959538	0.2369028093323462	0.07965525609399302	0.001007238395155847	0.001018734532540788	0.001002918830592761	0.1349378488746277	0.01726885596500512	0.01147807317389242	0.2397397082044349	0.2876287945852928	0.001002779808464806	0.001015937637942737	0.001004702051452954	0.001001639511199637	0.001000514973234621	0.001001253233067736	-0.006492846131203461	0.02316232049747502	-0.01135955869607459	-0.002789957965692544	-0.06221334809372434	-0.03727180294015123	-0.006996819695530041	-0.01071990726906745	-5.445863763437139	-1.217741124796528	-1.102354696870795	-0.6453943166586117	-0.3561797966575977	-0.4651598562979039	-0.2392130930180789	2.3939310173917	2.729289919888801	-1.41454220495039	-0.3248295796006671	-0.01404762607167969	0.00799096756017742	-0.004336210848807891	-0.3949091154123973	-0.02826414169739299	0.241052230738106	1.420228174801317	2.864447016530436	-0.7405017502139662	0.002494594336217845	-0.2481996858044352	-1.141494841883097	-0.5706348419052375	0.6570594048799623	0.2744727087006139	1.140930746270222	-0.1844115850124164	-0.4989074172069293	-0.02735375471100413	-1.52762482679353	-0.0104669826645268	0.09884016581667049	-0.02196833608742354	-0.1407421493071057	-0.1563532658337446	-0.08615422600297556	0.04667040255413295	3.948457252413217	-0.01285268275684165	-0.9331734214432754	1.531900041337025	1.463041100703821	0.9860313117262451	2.554119609116162	3.291977061518443	0.01595857562018994	-0.01343218510926686	-1.28997022930036	0.1095047704558789	0.1366998118269249	0.5479474568849273	0.112700463189709	2.28774678060762	0.2072787040308696	0.9403383040289771	-4.173359066820617	-3.78882496900168	0.02059680116596275	-0.016270905659034	-2.453558562718507	1.83652810809644	-2.965295864736977	3.516747832198519	0.01319449754354422	0.02070423400417077	-5.92446300980232	-3.151745077152117	0.1811290959002553	0.00682672225312412	-2.86509102902607	0.9664383779700235	0.01090624752436243	0.004136720543484143	0.009201778927485771	-0.1355235552336277	0.02067362095572918	0.2825403978215959	-3.104286576012233	-3.221069862124988	0.4767948900513521	-0.08406449650873801	-0.03156165971624803	0.1255107029405438	0.1302464270565756	0.08032632343999228	5.871481993858952e-15	1.101787153419267e-15
0.06	-0.03372082270638405	-0.01418690586455501	0.09846339772885618	0.271997945866076	0.9020059470314036	-0.002692895945082148	-0.2470501610508759	-0.05397164638688823	-0.09073575342370724	0.4507704438144829	0.0108561475110919	-0.05800643746748629	0.01345686651602589	0.007815051554504841	-0.08929009217589316	0.4255349769690763	0.1760082952201684	-0.4255349769690763	-0.1760082952201683	-0.4075689677946654	-0.03185430951788293	0.02809065630088182	0.07955455850262927	-0.1627219868423342	-0.04286098822007766	-0.005493552634992722	-0.04508912354454752	0.5373876498657952	0.9193291683662689	0.06695755804873775	0.01535249729666854	0.9138475918625132	0.07725529527949086	0.7028829569287292	-0.7892487759677296	-0.5719923596188085	1.762188852877422	0.1837486912588766	0.08669551718422101	0.9988985834602027	-1.104236569921441	-0.5571061601803333	-1.538101799342454	1.018618758677431	-1.906290524268986	0.02424649424168859	1.374924827565343	0.1086823251204176	6.046870839272515	1.854753472262391	-6.046870839272515	-1.854753472262391	0.2203574508586264	-0.4468975471725561	0.01824748080425069	-1.352185092869584	0.4434334052657368	-0.2807781919084479	-5.06605081217779	-1.298478689293112	-0.5948469420211988	-0.9195800877592497	-3.044489136246532	-0.6140286033551704	2.604086943647796	0.463994561172947	0.01167886627398396	0.02011410553106873	0.006857462350971621	0.01414592820300951	0.05734619221310192	0.04037483804139284	0.04316590162763836	0.03413578905695933	0.002321222962365842	0.04264245759358513	0.360830064235447	0.4064208377187548	0.3201156103315602	0.3613090428145916	0.09266434232232887	0.08262075044980434	0.002934510787348487	0.03648678772261286	0.004460713862752425	0.02707378262695675	0.001078167802607241	0.08527959530391287	0.001015028093765834	0.0134869416789161	0.001033391234328611	0.03742594860818705	0.001027425253888227	0.003329389032372463	0.05068157447561801	0.04899552775252062	0.05782065271502682	0.0873262984016962	0.06648398157006434	0.1064060653725312	0.01115651349226299	0.02671661297881173	0.001172000988534483	0.009650624422676632	0.002458102794844552	0.01219346122058648	0.02076427443425385	0.01547944372916347	0.006969372861237436	0.0132059198439286	0.1062842592219236	0.1071988929360143	0.06491590514037568	0.06815865247622546	0.3449435734369851	0.3773643119840586	0.001402740672276148	0.0381416992022546	0.005294685293238731	0.0176245220450373	0.001228111816934597	0.01455773711791375	0.02861528026555777	0.01950005115379673	0.00102041521713487	0.0188845641293476	0.0010155858777701	0.02029003999360995	0.001368119189259274	0.0310221862758466	0.04916769879635435	0.0315919193551614	0.03766126149859845	0.03957090803508164	0.001001730300051138	0.01455226517461569	0.001110879862401297	0.01009544167620412	0.3539090006671273	0.4160175736068771	0.001010482853592168	0.04533506704940058	0.01011435305611467	0.03570502421959595	0.1044704979931283	0.1045170840289839	0.1016215729863673	0.0979721025721344	0.08202663771291821	0.06572175321448237	0.09470314081430001	0.1254859625989913	0.2110745128510347	0.2274192749281911	0.001004402369610568	0.00612697408652448	0.001632254052892397	0.0005090364780036473	0.2495056419882953	0.175444460475613	0.001008669961131362	0.02779345546581349	0.001011113932119862	0.02514969232632719	0.04254727100812818	0.04729615147224853	0.00100872669959439	0.03151923758290818	0.2872875735883539	0.3139785539898189	0.02248551666150415	0.1092524027396125	0.1773469790538033	0.175009521423227	0.3357581733443691	0.1404311438220015	0.2783842309147557	0.06951159681217854	0.001000780109916187	0.004015232939209793	0.001002159664333658	0.008637404987427317	0.03109576457983483	0.0364874635611035	0.06504248864473457	0.07093721331764513	0.3659325862742757	0.3649065699185203	0.07279249058842456	0.1005176255436484	0.001031307327248285	0.01116670516837513	0.001070527298409761	0.01470697154793328	0.3643033460321868	0.2395645818756464	0.3006361723658277	0.2039590606505476	0.002158184550278756	0.02005882255769881	0.001004980221462015	0.003867508866296253	0.2593333186112849	0.1293203580665432	0.07051582475062873	0.08951365311604585	0.001006985919254751	0.004489386487994461	0.001017103168185982	0.01895660573825901	0.004033728356283812	0.06542607969952657	0.1335802383798401	0.1462559823948312	0.01493986432303644	0.001359401821258392	0.01028326732179769	0.01010910361241752	0.2831661050621216	0.1487822125919346	0.3329211671929585	0.3488913066238893	0.001002763533543044	0.03684082983445548	0.001673298678076462	0.04325420845266327	0.001004577351214294	0.02327442063520501	0.001001798137271841	0.01465492090270423	0.001000568258041373	0.01473128018060148	0.001001377711406191	0.009566418698189708	-0.007203671896816938	0.02286607307781726	-0.01138573724266915	-0.002110515035572345	-0.06205106673927954	-0.03709525599175405	-0.006976613281946574	-0.01016191386556714	0.00112871994262358	0.001021496878752152	0.05537033574003687	0.03042427826835442	0.001020961896519377	0.333271003304572	0.350950644771205	0.07402554968033394	0.001047552178228214	0.003796877994338465	0.001060339387991262	0.00101369083329419	0.001002636314323541	0.001001500547103073	0.05260055798534525	0.0797970506316297	0.1160792803636739	0.001271740843337095	0.001014911853536692	0.001005369577108119	0.001438838602292853	0.001530508453643827	0.004372481910812629	0.001030309314170945	0.3239600100750972	0.001030813241675221	0.001048353473256904	0.001007287667265754	0.00126403775090436	0.001019602389580815	0.001021297418038331	0.001016194705953344	0.0325541395180633	0.02844496429053182	0.001001192082345928	0.001041661895474698	0.4233664802801664	0.001009888500855019	0.001021442112048821	0.1289701888584417	0.1260826612027277	0.1006085851964441	0.1423751857653485	0.2638735783425488	0.001005298965856261	0.002384725019371227	0.2316635294066969	0.001005493517614019	0.001007508104016267	0.05059842505031063	0.001009640908154699	0.2831004724610876	0.01867726582648268	0.1297215286367302	0.2296222762837707	0.1638481952267062	0.001000803321430186	0.001002244044651363	0.001034997899511897	0.1135452493641484	0.3002094289312232	0.1415255093118918	0.001042251310439667	0.001078269110533512	0.3462671642382819	0.2789020996551406	0.003541876105986995	0.001005593315596439	0.2005000744944641	0.08191519020262238	0.001008605448207509	0.001017076488289056	0.001002982357025062	0.1366020534060162	0.02120004128103031	0.02069728581380046	0.2202597475376185	0.2874562005744187	0.001003396675717062	0.001010162521148333	0.001005706911205024	0.001001514867274062	0.001000476893034446	0.001001153267620425	-0.006975529727698711	0.02161392262610479	-0.01223558173418242	0.0004135829778771189	-0.06150512639323562	-0.0426995979873982	-0.008575969199446235	-0.008267735880926172	-6.094638075781121	-1.29806814770166	-0.6986151171645214	-0.3472408054044718	-0.166139931740816	-0.5790980761261668	-0.1476672649722928	-0.4123686038233085	0.4016113415416084	-0.8411023014605317	-0.2368949232560369	-0.02194264310500595	0.013465901227133	0.00901530477285553	-0.2326830224758001	0.02858415368171213	0.03152570301130053	1.0342137916542	3.170349510317505	-0.6376167621910351	0.02611381609142583	-0.1070934934868375	-0.6494832795245387	-0.336037209251126	-1.845834527102973	-1.094168035804237	-2.409593970070992	-0.122404716404609	-0.26729121949283	-0.01630424768964721	-0.7987939191169812	-0.005328106434955755	0.112887467602478	-0.002913470784603284	-0.5948987471937419	-0.5343458465625233	-0.009916318673412979	0.08301065857529545	0.8409198273218689	-0.006947270159870285	-0.5258070705952086	1.261932008120265	1.224851979247218	0.8121619957343461	2.043497323072498	1.127348626771494	-0.0162191315550609	-0.009202683944250077	-1.846363706871951	0.1523677791092933	0.1963260295032061	0.4855453445388563	0.1035782323004942	0.7304517976268063	-0.0003866654725566767	-0.3148744963174701	-3.715517393020042	-3.199495777528479	0.01358858449194903	0.03109475276559348	-1.287685839964372	1.960478435167613	-3.379389994644146	4.558229476601103	-0.001201404899108477	-0.007445831061922085	-4.534188871774149	-2.979202836502489	0.2309206276388545	0.02633465793899541	-2.783850497734899	0.5352139986351566	0.02026204277663797	0.009159736476144167	0.3988148732993094	-0.1471363471725797	-0.007623352189732807	0.3905439335356047	-2.733413972873446	-2.430040279208279	0.5923020523473512	0.02935202351618064	-0.01227293585123111	0.1568825460361071	0.1622185070723685	0.09899677449650715	3.800554829215993e-15	4.923734995832453e-15
0.07000000000000001	-0.02672843746843107	-0.02186532638477736	0.09245811441341609	0.289444562578577	0.9039815152698494	-0.001783534008288817	-0.2341525654407184	-0.06461970417117813	-0.0951105444128278	0.4349883706798803	0.02096104670429031	-0.07489238095970253	0.01333098168351773	0.0212161644213202	-0.08798989300398516	0.48993173430935	0.1942469358976043	-0.4899317343093498	-0.1942469358976044	-0.4046829883561623	-0.03631691010618224	0.02813329222202116	0.06557627259763493	-0.1582969966164693	-0.04544335739934662	-0.05807741958532295	-0.05282105787491577	0.531942140064344	0.9097873308226677	0.03436810258319371	0.01248774750507903	0.9261293531869205	0.08147106059025523	0.6965496661483043	-0.7429968690387494	-0.6258957860058345	1.726152413795038	0.2106642811794394	0.09508109715067986	1.565371931423894	-1.022371505495115	-0.3175616253387492	-1.620651939090448	1.000139815502704	-1.473099247518269	-0.05332361248113385	1.299387797034164	0.1517377887907613	6.781864074221941	1.780942986235399	-6.781864074221941	-1.7809429862354	0.3577099966488961	-0.4434470179388113	-0.0086481845409074	-1.43187063623587	0.4415164835104721	-0.2335066027647924	-5.483640198199428	-0.2877301069899209	-0.4930404870163746	-1.000793071610509	-3.444955993785839	-0.004114080685583539	-0.1520838484571725	0.3789285709007729	0.006576155218211721	0.01549917726154561	0.004020936287840247	0.01166355103661169	0.04998198296339511	0.03543579934635984	0.03389681488107475	0.02768016246640887	0.001685061225652312	0.04115104999808723	0.3446422052198271	0.3920066819590829	0.3256005587529862	0.3564767791399474	0.08196896515961441	0.07411954689496525	0.00201001270851666	0.03439838033704996	0.003815216454773154	0.02658791143735632	0.0011359119910985	0.08531275302720813	0.001016733360209113	0.01354448202785725	0.001018355374015167	0.03574038432407357	0.001014717829938199	0.003715064421106763	0.05258012818211037	0.0499454823900199	0.07478516126510761	0.1007989314772051	0.09950137575194661	0.1411374504265706	0.00635453483712347	0.02199179122884012	0.00109524350202896	0.00983440751000618	0.001747724525023901	0.01097874617561411	0.01153031417780277	0.01072520872400774	0.004277037987659787	0.01088338693816937	0.06264203931926381	0.07899773813920513	0.03631650225088703	0.05029861906156869	0.3292144909650697	0.3493937976973152	0.002792128517879301	0.03796343713618163	0.003226749521315473	0.01536822785120965	0.001119867996041392	0.01445239063522852	0.01572013084918715	0.01301852034592031	0.001020136287558716	0.0187768013920261	0.007633686864903844	0.02823253504346198	0.001196232900647717	0.03109126604972888	0.03973227596659669	0.02545432155339568	0.03139646407808866	0.03406539975513181	0.001001483024466768	0.01474225824182094	0.001075580405402348	0.01077189871793167	0.3704867174162943	0.4117854553292583	0.001012997820522543	0.04519932034401364	0.005718751115181428	0.03133171030099155	0.1159920404903798	0.1161689005634995	0.1132634135593952	0.109362241752093	0.09127277880662565	0.073250460716011	0.1189691239841074	0.1440593577131904	0.2315080172505467	0.235344074148704	0.001006169403717965	0.006142608432871771	0.001976986049274812	0.0003603672427972823	0.2314970856917045	0.1540335791025647	0.001007468213315518	0.02946482564359731	0.001009176364033088	0.02725209552902867	0.04687550566737449	0.0516908037560419	0.001009708967810897	0.03251094545746767	0.2765601800148031	0.3129419781115101	0.01843115535804639	0.1087464116402685	0.1490671777235279	0.1638272972159084	0.2823194124669072	0.1047075630027722	0.2394039571284886	0.04123962050330109	0.001000812873973483	0.004229176552751283	0.001002266516881563	0.008813990162737319	0.01699879721179874	0.02557615705069614	0.08223827292410804	0.08242933807622767	0.3389071761819387	0.3308344930853035	0.1089242086529551	0.1424142765805554	0.001036675012263264	0.01118503146245634	0.003955484137991378	0.01756575466287713	0.3292286620348503	0.1979003201139919	0.268238386932896	0.1743453130450024	0.01136757392020065	0.03173670979897925	0.001005662379440647	0.004154727648391465	0.2271249790777752	0.1025001965322488	0.07586356220674775	0.09383384064280141	0.001008731719928032	0.00461300555066754	0.001017224034967159	0.01898168791155752	0.004603596228807589	0.07042768500505177	0.1303661705678924	0.1414623559360735	0.01626270716123775	0.0009658386647094213	0.01274164776016509	0.01129641397650668	0.2411528194143247	0.1205214840932223	0.3156825186590257	0.3274084994557002	0.001002868604190788	0.04355547271459128	0.001347770097749561	0.04342944730902031	0.001005958290622512	0.02315061438493349	0.001001924020613384	0.01630045692994044	0.001000611243054481	0.01643384685792499	0.001001465998865858	0.01058688168793709	-0.005661872634522505	0.02106857242472513	-0.01216917211279083	-0.0008246239662499179	-0.05973333172057768	-0.04213811071882704	-0.008673350837925118	-0.01090939651052419	0.001071683431297245	0.001014600032080407	0.02843447105881758	0.01656742748204746	0.00101996687586066	0.2912777983985113	0.3236520210024998	0.0618416288978568	0.001037982031012476	0.002575963706957632	0.001310835265560332	0.001022583868194156	0.001002765890645342	0.001001485825725168	0.05689523034677276	0.1108950121436537	0.167412051111007	0.001151307612785528	0.001015670880840354	0.00100515736205673	0.001290637444931371	0.001335703715333956	0.002698250481477974	0.001020290385673085	0.2731268155544585	0.006963253619636595	0.001046279496563831	0.001007025366855053	0.001161839908963289	0.001020052133904282	0.02612425700249405	0.001017974927499735	0.02480407925275767	0.02037201232880696	0.001001254128471789	0.001036438564416686	0.3882047484606086	0.001020460416316203	0.001020351645026116	0.1354124710868831	0.1329430776662009	0.106438764786447	0.1626744113391271	0.2703500166005151	0.001010300675390556	0.002296101722770387	0.1696231538112919	0.001006830157217611	0.001006865344813003	0.05334627320034277	0.001011653704424101	0.2318221776200401	0.009864899789501284	0.08111422870277653	0.1280779756908572	0.1687698921035304	0.001000883901103201	0.001002490811871087	0.001026329821693927	0.09654507309374455	0.2673676772486717	0.1721286628922081	0.001042270415114352	0.01196757066337419	0.1756724609271174	0.1399728131214616	0.03611765520208167	0.001007031368564034	0.139825942926137	0.08361235522670558	0.001012192604949963	0.001017581124833101	0.008755420451877632	0.1158737297940362	0.01473199068260004	0.01085635354370935	0.1106340110293007	0.2752042395819085	0.001002623671001715	0.001006769940292589	0.001008824025835759	0.001002512040329736	0.001000807494983583	0.001001900209435913	-0.003069147697688485	0.01883479161064903	-0.01289947928579504	-0.0005292984522228738	-0.05599816096374728	-0.04673177563105658	-0.01044799370468984	-0.0137702076591612	-6.665219908255184	-1.403989897505207	-0.2866933424234513	-0.166385274700859	-0.8022885615422911	-0.7134045459124132	-0.1419170113229532	-2.326168010077867	-1.24044518946244	-0.8662865437028719	-0.1849056904170832	-0.06997131387680504	-0.001725372313104001	0.005113927311126534	-0.1111480015931342	0.04562894102769021	0.1462484819106756	1.612304087124375	3.71912818212915	-0.3371163495369828	0.01555953911564017	-0.1203332914413968	-0.3355218197660689	-0.1536163030272208	-3.323117611388452	-2.135343295560898	-3.222832393953334	0.08086276483536406	-0.1818296537147124	-0.006057731076832626	-0.5049162618458036	-0.01395499478273557	1.371878239518247	0.01475723469559183	-0.6133291556840572	-0.5731327706862261	0.04177567221456804	0.06031371010360442	-1.50654404040113	-0.01583949314086966	-0.3505660554858299	1.057364838425362	1.042415542841571	0.6891623520798786	1.672752921776156	0.4887851076928536	0.01012927490173794	-0.01825792740918923	-2.41978127741081	0.186801020968201	0.2314560934858382	0.3990475874681217	0.09329370515117653	-0.9298723452542095	-0.1042979830391123	-1.925086741196101	-3.462236038815256	-2.449441017204036	0.02569915660770887	0.01357384891509844	-0.8740452021277144	0.4196247824947706	-3.422345088979399	3.837749383063932	0.003188000275018757	0.5249780451313745	-4.046138132905134	-3.072344135384747	1.971284252664389	0.03250411686886452	-2.583179160146382	0.3349571801580677	0.009379563308938693	-0.001624945162538817	0.6127678529270011	-0.7825542624391212	-0.06117817166572435	-0.1138844482455439	-3.023181704998542	-1.914995503858716	0.7609693836206589	0.01327075576586288	-0.00957319022281463	0.1733883045908124	0.1791435718710203	0.1058258088255218	-1.57929355677594e-15	3.111447767058247e-15
0.08	-0.0197707178736763	-0.02897807406457127	0.08600885235800795	0.3065013526254257	0.9062052191499587	-0.0007931894625456326	-0.2160476945653478	-0.07435900686796398	-0.09708117768438172	0.4183106228024399	0.03081451853195363	-0.08751244388473163	0.01231239122979638	0.03368460852004204	-0.08624773080948368	0.5601599273623094	0.2113865214050858	-0.5601599273623096	-0.2113865214050858	-0.4003973366655394	-0.04067973882568592	0.02793913485077399	0.05114917481578009	-0.153892620300059	-0.04748733945175784	-0.1158247090052051	-0.05164016428853314	0.5275511307505154	0.8990731939210668	-0.001372642565450641	0.01436636116850027	0.9107189314995542	0.08482926809592292	0.6959498282893013	-0.6761142078819776	-0.6607881076121747	1.684223519746934	0.2333758195919611	0.1028920389741917	2.040353636502886	-0.9224855524207114	-0.07627461666730641	-1.717236747909755	0.9683332855705444	-1.053114410831439	-0.1542946301858676	1.18839107395956	0.1970749296394813	7.213157981809655	1.634942438271512	-7.213157981809656	-1.634942438271512	0.5002919012835456	-0.4269431734130298	-0.02911117767305308	-1.441947468241705	0.4393106233749148	-0.1731007665368982	-6.098735306088184	0.4840868940569972	-0.3839468444967216	-1.15403995935909	-3.674747072866614	0.3346440876471686	-2.934349658706912	0.2924830001535665	0.003930186899134898	0.01313378256894667	0.002579090861427779	0.01047520977247762	0.03339283285683888	0.02471665172501744	0.02228359543722035	0.01984015206014142	0.001365582678198777	0.03997806222321321	0.3196503396655466	0.3627833682778618	0.3200445407868358	0.3390525167655034	0.07044198803098527	0.06515205689183384	0.001540965345482256	0.03270629118307888	0.002882284386424562	0.02577956196819155	0.00129003081061544	0.08534726754275614	0.001022034204998549	0.01364164347106503	0.001010905484897371	0.03506862523140149	0.001008359568577812	0.004183528192176677	0.0555618302841616	0.05167616253918031	0.09740800020067635	0.118612205417721	0.1385497290697961	0.1796526426478877	0.003834626759431962	0.01937891075339898	0.001057247595034276	0.01006014995981979	0.00139129747324763	0.01009711987308622	0.006621087762519381	0.008085845368653507	0.002814812063548574	0.009630655160864119	0.03537232076624335	0.05016211712565282	0.01998070797995855	0.03230169359631699	0.3014256453245742	0.3121411939714806	0.006432584122738993	0.0396411637318691	0.002181101850593844	0.01403068828191631	0.001065611410241935	0.01441072885181796	0.00879914766929837	0.009253645529091765	0.001020221882184686	0.01865085319942257	0.02313797009194902	0.045652938726979	0.001111144374095245	0.03127788715244702	0.03093534427835536	0.01971116939098649	0.02419900571674085	0.02798071339618039	0.001001390488376856	0.01526499342090862	0.001055322521650279	0.01146237508493676	0.3700434794353543	0.3895026816477449	0.001019543175851345	0.04510552874211776	0.003471535533408891	0.02865949626267784	0.125245497042633	0.1254430515903416	0.1227475574392595	0.1186052071509074	0.09893850763575299	0.07941665720624953	0.1408447993553527	0.1589724454747015	0.2465183998661135	0.2378184548892839	0.001009554571270201	0.006145225066109212	0.002105152615724596	0.0001893426435740384	0.196836262511137	0.1273694607339338	0.001007536287831878	0.03162737117559151	0.001007886514120675	0.02992484384501903	0.0504477221453946	0.05539035272658046	0.001011206751257626	0.03335571893673868	0.2514234190058482	0.295538999645422	0.01202497870368459	0.1070967145059708	0.1114032563936337	0.1364374586783082	0.2089267508432199	0.07052567768590771	0.2150454309646233	0.02063194580895718	0.001000869558037454	0.004459196439191565	0.00100244336223797	0.009095913298112235	0.009442946147424358	0.01941716471836898	0.08415003466636284	0.08096327428645685	0.3094149102761244	0.2967132737993292	0.1410286333404868	0.1776055862505967	0.001039367182162496	0.0111968919050875	0.01077337266534592	0.02412204427217937	0.2459933638803834	0.1536923261705766	0.1958059424866429	0.1399362289272888	0.03162335088134631	0.05681705625193477	0.001006722672822347	0.004545491571455143	0.1831721495916428	0.07759682784316756	0.0795698007731209	0.09633547018804441	0.001011398645293443	0.004775333625189618	0.001017536895422246	0.01897447401237768	0.00872365891009058	0.07790667006048917	0.1199558774536085	0.1311855907888434	0.01378620826207757	0.0003340605370318774	0.009149250124977869	0.00861536289696181	0.1718661355525085	0.08622957892937469	0.2999178525940535	0.3096219095581313	0.001002534414642858	0.05226707470568653	0.001183115163071753	0.04367112372819622	0.001008207745796173	0.02314125931034895	0.001002485769890488	0.01814595989811377	0.00100079810995467	0.01833112648759539	0.001001883780988377	0.01169753458215072	-0.00254368486041755	0.01861665153005725	-0.01287291543723979	-0.001024581229875714	-0.05528944309468483	-0.04650718072362364	-0.01048694636008038	-0.01482687191099992	0.001014646919971026	0.001007703185408719	0.001498606377598331	0.002710576695740579	0.001018971855201905	0.2492845934924507	0.2963533972337948	0.04965770811537958	0.001028411883796607	0.001355049419576907	0.001561331143129482	0.001031476903094057	0.001002895466967139	0.001001471104347265	0.06118990270820044	0.1419929736556776	0.2187448218583402	0.00103087438223393	0.001016429908144051	0.001004945147005369	0.001142436287569681	0.001140898977024044	0.001024019052143254	0.001010271457175718	0.2222936210338199	0.01289569399759803	0.001044205519870675	0.001006763066444294	0.001059642067022252	0.001020501878250356	0.05122721658694944	0.001019755149046172	0.01705401898745211	0.01229906036708213	0.00100131617459763	0.001031215233358726	0.3530430166410507	0.00103103233177806	0.001019261178003448	0.1418547533153246	0.1398034941296742	0.11226894437645	0.1829736369129058	0.2768264548584815	0.001015302384924524	0.002207478426169561	0.1075827782158869	0.001008166796821175	0.001006222585609697	0.05609412135037493	0.001013666500693386	0.1805438827789926	0.00105253375252	0.0325069287688229	0.0265336750979437	0.1736915889803546	0.001000964480776181	0.001002737579090708	0.001017661743875771	0.07954489682334065	0.2345259255661201	0.2027318164725244	0.001042289519789359	0.02285687221621486	0.005077757615952749	0.001043526587782555	0.06869343429817659	0.001008469421531646	0.07915181135780999	0.08530952025078872	0.00101577976169241	0.001018085761411948	0.01650785854673007	0.09514540618205629	0.00826394008416978	0.00101542127361822	0.00100827452098293	0.2629522785893984	0.001001850666286593	0.00100337735943676	0.001011941140466635	0.001003509213385419	0.001001138096932825	0.001002647151251448	0.0008372343323217312	0.01605566059519327	-0.01356337683740766	-0.001472179882322862	-0.05049119553425895	-0.05076395327471497	-0.01232001820993346	-0.01927267943739622	-7.181688498294166	-1.577586395013225	-0.2487084017784641	-0.08843362495163135	-1.322161717002597	-0.8559748392694773	-0.08398330084748311	-3.374200188133079	-2.11678839841833	-0.934359591119196	-0.1576312769360737	-0.08643829901726625	0.01373725967838647	0.01693952362747062	-0.02992198418749463	0.04514183014879131	0.1876708053440567	1.902341964655862	3.927110943772855	-0.2152285072848163	0.0345056885889302	-0.04047574499757196	-0.2265089495643341	-0.1220769835593417	-1.972727770451623	-1.121546445924526	-4.266011857889068	0.2487930159474845	-0.08354029458459129	-0.003567307831784738	-0.2554627209111379	-0.008965193411472547	2.008469194335215	0.02059479498237577	-0.5160096193225421	-0.6501814623629613	0.05663210370302108	0.08581452363000584	-2.76921125345708	0.001443750538596577	-0.1855870945368339	0.7863989065855561	0.7954172230184484	0.5396597934762469	1.311435852536099	0.03726493078492253	-0.01882267417650902	-0.013673756747975	-2.8970111059886	0.2506028499513006	0.3103950521609995	0.3465246818882569	0.07419135324391678	-2.542828719929037	-0.2291278724637351	-3.556397362373795	-3.407178292547077	-1.666635454621887	0.0168038390717478	0.05216234477949423	-0.3372230043449497	-0.6311592745032404	-3.389218485195504	3.21716120322752	-0.002494575187084278	0.7320554678102592	-5.042935308126242	-3.938270138936127	2.911412469974358	0.04704368613323595	-2.400491928692309	0.1715024023320228	0.02800384514616844	0.002700526409716758	0.8942908232813869	-1.243764084867345	-0.05526634641533553	-0.3831283551901362	-3.939649305900436	-1.690796825084222	0.9916938745393354	0.04263953608023743	0.01061729928571612	0.1968759342234994	0.201161097541718	0.1170347553897058	-7.420851880630512e-15	5.12988202769525e-16
0.09	-0.01288690402800661	-0.03546785836812641	0.07952053606502241	0.3231138534812026	0.908616279560347	0.0002559018936995667	-0.1936674856887359	-0.083219598659037	-0.09647361904010021	0.4006542184313944	0.04035862944436352	-0.09629565711566995	0.01032222911916544	0.04501679975511588	-0.08426450350795123	0.6330922004080555	0.2267073765823469	-0.6330922004080564	-0.2267073765823471	-0.3946330498105594	-0.04481761486038639	0.02758292031345818	0.03697913289448136	-0.1494857842476336	-0.04889163218672699	-0.1797306643830155	-0.04399032223288018	0.5241048237696012	0.8863379328598017	-0.03913043574233332	0.01761857522457704	0.8649227135764627	0.08694793658634305	0.6719344497913265	-0.6268853540470034	-0.6243921730822454	1.638182287783291	0.2465190450704755	0.1059480480030473	2.419309041255485	-0.8562595058751903	0.2189746414468334	-1.806974798572917	0.9408902934915225	-0.7222448901865802	-0.2325349274237936	1.08161093129956	0.1882925298002853	7.315117919190903	1.418710708563809	-7.315117919190904	-1.41871070856381	0.6489292136302822	-0.4006232724176891	-0.04159202288495131	-1.392476027211501	0.442128975551023	-0.1101924896808057	-6.474051125022782	1.011779058777584	-0.3033142521303354	-1.384699876986842	-3.415823166727757	0.3081487214351632	-6.121753236181387	0.1391577634693648	0.002507177902318858	0.01185316787152041	0.001810624831459844	0.009903794991027462	0.01842601554765713	0.01491329525535521	0.01277686436765233	0.01292522538601691	0.001196063832483471	0.03905181193971105	0.2921101653432864	0.3269369528454104	0.3090026643451413	0.3166415617370568	0.05973621956317066	0.05665783677576062	0.001289372754027171	0.03126203886907129	0.002144964978046106	0.02507331477012891	0.002135984684159105	0.08575896070817403	0.001034185303428113	0.01382645815688031	0.001007044277460633	0.03512672141219762	0.001005006227434579	0.004643342264788553	0.05690217890600023	0.05219118498195757	0.1208620651624605	0.1372303228143206	0.1860188743439136	0.2241645960602235	0.002465371141939867	0.01782628547822411	0.001038147562241834	0.01031713403367066	0.001202167856844216	0.009410869972163591	0.003947896352280389	0.006485639479525979	0.001983022827663686	0.008910883517099542	0.01936304263975097	0.03312741147224256	0.01094225214021353	0.02290166244815178	0.2676000687600846	0.2678301559109293	0.008044563019722912	0.04051766583456638	0.001626832864730847	0.01321718813728147	0.00103691574489314	0.01440763748708808	0.005046014757862829	0.006947531128662425	0.001020882994849515	0.01851653660514419	0.04216791459679146	0.06687002704239889	0.001067464020443917	0.03154004815222299	0.02252095324316858	0.01467196463419303	0.01716816028466778	0.02204223596078878	0.001001352054192585	0.01598284519451594	0.01989108776985128	0.02732701937862368	0.3609460070828719	0.3607479628196156	0.003029128230010327	0.04651115264897853	0.002273145627912294	0.02695870152501981	0.1315932695700233	0.1316281643995388	0.129417560616541	0.12499129219471	0.1043070750213341	0.08368425432175204	0.1562526563764373	0.1683951246605171	0.253876324782972	0.2359731581173663	0.001014332196360852	0.006156346501680684	0.00202296111205232	5.928416094945995e-05	0.1622877283764193	0.1024844764714329	0.02177789687423474	0.05339258308193528	0.0283447404236248	0.06153380684087281	0.05262047808087679	0.0577557508953599	0.001013177390455746	0.03404345371143662	0.2198168246686429	0.2634101939245779	0.009764346654347488	0.1055433811552433	0.07587106382409575	0.0978346521595041	0.1373628985562419	0.04013667088387092	0.1872064313018168	0.006988367756074189	0.001000930041056738	0.00470260539787661	0.001002642167870341	0.009462186532909323	0.005366178147234525	0.01599032845872694	0.08186785107033472	0.07581766598352005	0.2807225878302583	0.2644748991312165	0.1626804586786992	0.2022835367014545	0.002883800488357004	0.01299640586580916	0.01975699954468952	0.0325590652479846	0.1573953268321531	0.1035001639412017	0.1209471599705337	0.09780526560888778	0.06816787382335862	0.1001747531797562	0.001007879011018622	0.005073067928293578	0.1412056702953249	0.05670697298115787	0.08186263614927999	0.09745212840204266	0.00101427610054022	0.005076397913045899	0.001020223291516269	0.01894744165013338	0.02632220672632441	0.09193037921498057	0.1095060291078496	0.1208753073416032	0.01185217460014318	5.396032018335769e-06	0.00521146923203859	0.005824420461385449	0.1045414957970388	0.04841785415299856	0.2867089081856572	0.2931852479918008	0.05052276974546726	0.1057011522260104	0.001184522878434836	0.04388987220879914	0.001009679561612729	0.02333089159772285	0.001003507981922712	0.02014243209061185	0.00100114967887201	0.02037084332733592	0.001002618261638478	0.01285901122475498	0.0006648463499392386	0.01590773874743098	-0.01352590019514666	-0.001068078558407391	-0.05031435860799034	-0.05040115338067989	-0.01232996589622033	-0.01671791956179132	0.001012360676997259	0.00100669116443251	0.001253264561106419	0.001872445697889852	0.001019868407887139	0.2273819219053848	0.278717742697093	0.04296145419001527	0.001026033844888114	0.001388497262304834	0.004252189634444222	0.0010598235154944	0.001003136287904166	0.001001554785976515	0.05630803325979857	0.1647761450835865	0.2986050527275888	0.00102633994614169	0.001019821663847944	0.001005263872114153	0.001099977051911342	0.001088826078504544	0.00101927975270673	0.00100843231965969	0.1846868680367285	0.00708576516046801	0.001051174342455157	0.001007287617266889	0.001041628652632288	0.001022475673837592	0.07530810616732665	0.001023883926284564	0.009443060270601518	0.006792487362733905	0.00100130857298788	0.07357283826013143	0.3319102186926661	0.008597002046629538	0.001014826966063469	0.1402814266464516	0.1388003769430398	0.1114124121656488	0.1774178484826032	0.2588760003680297	0.001022690298615352	0.001708236625983225	0.102973135026433	0.08112650535795488	0.1072898271308906	0.05458816699085044	0.001016549634472172	0.146994849205856	0.01260296576931373	0.0217591560710498	0.01377182391195419	0.1094753970653752	0.001001017099676301	0.001002943381561723	0.001017287845682135	0.07818248947239843	0.2159985154758025	0.1904363652930477	0.007999572478567092	0.03531912684104518	0.003047625383945468	0.00102442708236709	0.1510074613702965	0.001009601036805714	0.06927460586424712	0.08456160790470564	0.001018532171938216	0.001027193199738023	0.07074350588078659	0.09372466382479348	0.01100869508726707	0.001013856596795765	0.001004681316852812	0.2593323666807595	0.1987548120876576	0.001340482846182997	0.001010593750941103	0.001005470786682423	0.001001834897742747	0.001004004879341097	0.003735467174396102	0.01308048848621782	-0.01414890363913954	-0.0007882948277984648	-0.0451978045802876	-0.05400488612271075	-0.014180943581154	-0.01656515931210988	-7.573899857918915	-1.903840627901146	-0.05152806576444037	-0.03270514593079705	-0.6969440469190069	-0.534701114230495	-0.09143088318795606	-3.694253641197671	-2.307055880393819	-0.7798426586711465	-0.1319035102519746	-0.05409805498755893	0.06651660860048228	0.01967749317277217	0.03724256662678347	0.04578346856300301	-0.07005041562474616	1.824494861447785	4.929087954123493	-0.1089286398275258	0.02153802253848789	-0.08011398782189266	-0.110471284083742	-0.03857952371919382	-1.38384525083981	-0.742140219135672	-4.476495119447184	-0.0642228557451148	-0.07206898372795427	0.002068882805650357	-0.1960780816504809	-0.01537443643787825	2.211369358271335	0.03031769962753582	-0.4890947493815844	-0.5491979454769792	0.08272068556487648	2.796397830702747	-2.906282512466785	0.264574074637709	-0.1479320251918284	0.4454156714475948	0.4763802224159864	0.3118378060720022	0.5937699231475424	-0.4054076189708312	0.01169722173255864	-0.01088423702803706	-2.066128009851957	3.813243470638139	5.451956231249093	0.1373556082425822	0.06367395837853969	-3.752430101974128	-0.1527461831035402	-3.996190169519317	-2.56316898159116	-1.046837661400483	0.02851986553354727	0.0305080777580301	-0.304949104847077	-0.4108115361198311	-3.043742556691999	1.743963824269116	0.3417578165028619	0.9334100256256355	-4.465261041928084	-4.113247436313063	5.767101348777159	0.0612076115263156	-1.765799553169215	0.05460601846211192	0.03707271977430531	-0.005313800943615438	1.814998641672901	-0.8345831375492808	-0.01357459868022109	-0.1922024519349415	-3.355745949910004	-1.601959266488756	8.566592388704915	-0.04147879132470222	0.03229881853648605	0.2022819009085483	0.2062808752548283	0.1152910279083711	1.264066513242547e-15	-4.493563998674787e-15
0.1	-0.006509598698905926	-0.04161663516987373	0.07377066845441695	0.339263111108593	0.9110892557030665	0.001306207812075619	-0.167989095691523	-0.09161673098709627	-0.09227791893697922	0.3823125133855255	0.04964035233338259	-0.1023316747850692	0.007885749969800324	0.05538810231108495	-0.082707440230831	0.7052987115831537	0.2395503778040212	-0.705298711583154	-0.2395503778040211	-0.3874914775145327	-0.04869202905191316	0.02711808853119115	0.02329135204758317	-0.1450485930202062	-0.04973988342986247	-0.2411376386166391	-0.03208663227890075	0.5215248516989724	0.8715454438996929	-0.06046933798435761	0.02037633555454132	0.7903466805705271	0.08777056467608824	0.5946481249751587	-0.6079127075203467	-0.5130983711360003	1.591574874069611	0.2457589660600501	0.1031349514003622	2.699989860622661	-0.8297936598180616	0.6413536751005277	-1.854296882874077	0.9158556808924511	-0.5036752985234388	-0.2435580381176375	0.9962133381553377	0.1118421247554134	7.06800560768011	1.139371647154135	-7.06800560768011	-1.139371647154135	0.7757489894929235	-0.3742508047783211	-0.05083462666298957	-1.345495253361551	0.4453816583701786	-0.06189246817143251	-5.59893907725096	1.334856473722302	-0.2106798624396486	-1.56548553912776	-0.3909688858946845	0.2357533424246575	-8.690312675275752	0.03327492001856469	0.001789626533427849	0.01122095069252877	0.001424544653408283	0.00968399056201474	0.01025239069404173	0.009609081386852904	0.007372329155712442	0.008992317402030055	0.001111718280371752	0.0383461620127552	0.2659201456121819	0.2909148805970988	0.295616006692887	0.2940783336951703	0.05066860780644871	0.04924803918689842	0.001162280793520153	0.03005453449033945	0.001791512815822267	0.02471186258059647	0.003899433512276795	0.0866359044186755	0.001054437260877549	0.0140282749272729	0.001005235082553774	0.03572750348953887	0.001003372242952062	0.00507844724722482	0.05541872940452451	0.05056747224996232	0.1433200581701867	0.1551663695823517	0.243044611725487	0.2773105660389403	0.001773930699839052	0.01692769611529888	0.001030297768450486	0.01058384833774259	0.001107716977359725	0.008828045063953073	0.002572047959314162	0.005537638570532404	0.001539450676973554	0.008525021115977319	0.01070865279752672	0.02349257429666367	0.006214675263167909	0.0177852805050608	0.2314060800518329	0.2250053042780176	0.005980660791937145	0.03854210141022435	0.001352498891797345	0.0127311236196615	0.001022835313065881	0.01443450346635859	0.00312486497110028	0.005525725446517787	0.001022200773334099	0.0183938382915606	0.06288870310375805	0.08940874368285806	0.00104769431284467	0.03185384703808863	0.01436624707744702	0.009984006056442958	0.0107907032378673	0.0167630760714068	0.001001329044145659	0.01683505582313446	0.06293316951096155	0.06157600161090408	0.3478368079234003	0.3328860313924503	0.007783690100095312	0.05009487111094944	0.001668298760499523	0.02583365231489915	0.1346820573817715	0.134247205343167	0.1329154117179638	0.1280244203327044	0.1070196675703653	0.08561297685664386	0.1631674958665196	0.1712612427080719	0.2521852769170668	0.2297286358338199	0.001020415541599737	0.006192174709604131	0.001732465041371554	7.319579928700428e-07	0.1382437134401238	0.08632405527008548	0.06905229525047606	0.1021083193747681	0.089898686148012	0.1277751421547879	0.05310932847320152	0.05835347801893299	0.001015604489782239	0.03463556523798073	0.1864540428636545	0.2231004440512521	0.01425471216794008	0.1026176431354749	0.04957363467368755	0.05987313072527604	0.08398605931236459	0.02141137977946647	0.1441837171207485	4.247203240898069e-08	0.001000986590003876	0.00496243200722879	0.00100284447362058	0.009894390364844175	0.003285631917547918	0.01418208547619084	0.07997892423591188	0.07249006056334467	0.2549167631420111	0.23613270050019	0.1705960434470634	0.2129955614824801	0.007256555911837261	0.01761925721858709	0.03025398475665617	0.04235147075019391	0.09513208247315182	0.07499182724842537	0.07084990737473874	0.06516478196964706	0.1221935121122024	0.1722985718912239	0.001009022979104905	0.005824364327825248	0.1102082061903657	0.04251442659059055	0.08282528963456882	0.09748312611717119	0.001017090987293638	0.005614062167657464	0.001026121709212664	0.01892406199606737	0.06027312265843467	0.1122975955750678	0.102704527176598	0.1141681173784834	0.01220322198808164	4.076815724627569e-07	0.003202673922318383	0.004428467458080335	0.06044052206151104	0.02445365392047078	0.2766863714658868	0.2774742486622183	0.1589985863037256	0.2010283376633757	0.001353771111216074	0.04198976887441057	0.001009741075216967	0.02388702888801752	0.001005000108910101	0.02218886584893347	0.001001673951368039	0.02244671608966058	0.001003664522494151	0.01400396423586231	0.003666511981441004	0.01302131974723859	-0.01413391298228492	-0.0006266542982351695	-0.04512706980977788	-0.05385976616502914	-0.01418492265574761	-0.01554325536186424	0.001010074434023242	0.001005679143456272	0.001007922744614554	0.00103431470003948	0.001020764960572341	0.2054792503183189	0.2610820881603913	0.03626520026465087	0.001023655805979518	0.001421945105028644	0.006943048125758947	0.001088170127895135	0.001003377108841157	0.001001638467605735	0.05142616381139686	0.1875593165114953	0.3784652835968377	0.001021805510049479	0.001023213419551841	0.001005582597222972	0.001057517816252804	0.001036753179984978	0.001014540453270255	0.001006593182143503	0.1470801150396371	0.001275836323338001	0.001058143165039619	0.001007812168089415	0.001023615238242654	0.001024449469431662	0.09938899574770393	0.001028012703522953	0.001832101553751003	0.001285914358385722	0.0010013009713781	0.1461144612869045	0.3107774207442816	0.01616297176148065	0.001010392754123566	0.1387080999775786	0.1377972597564054	0.1105558799548477	0.1718620600523006	0.2409255458775779	0.001030078212306525	0.001208994825797	0.09836349183697912	0.1612448439190887	0.2135734316761717	0.05308221263132606	0.00101943276825087	0.1134458156327193	0.02415339778610667	0.01101138337327667	0.001009972725964699	0.04525920515039409	0.0010010697185763	0.001003149184032619	0.001016913947488489	0.07682008212145623	0.1974711053854848	0.1781409141135712	0.01495685543734487	0.04778138146587557	0.001017493151938443	0.001005327576951654	0.2333214884424164	0.00101073265207929	0.05939740037068426	0.08381369555862254	0.001021284582184061	0.001036300638080252	0.124979153214843	0.09230392146753066	0.01375345009036435	0.001012291919973346	0.001001088112722655	0.2557124547721207	0.3965077735090287	0.001677588332929398	0.001009246361415912	0.001007432359979388	0.001002531698552578	0.00100536260743069	0.006633700016470475	0.01010531637724237	-0.01473443044086033	-0.0001044097732740356	-0.03990441362631639	-0.05724581897070653	-0.01604186895237501	-0.01385763918682355	-7.806123338349527	-2.470455131355818	-0.1190288980892593	-0.01811155446402405	-0.4223331967706817	-0.2595711012418375	-0.03986322953809144	-3.409331551305094	-2.14724300110632	-0.7174750856769285	-0.1102816898779428	-0.01747929731097693	0.1067873686955753	0.02033994054408554	0.07861519512158043	0.04020001211364266	-0.2400762296103708	1.765927838942263	5.653914257048934	-0.08442132483515825	0.03645173463399758	-0.0197907464547707	-0.09606795353723484	-0.05529513502994732	-0.4927540748858629	-0.26481660490973	-3.968774572361065	-0.3216202894604628	-0.01805316917995959	0.002424160971314874	-0.07860097725919421	-0.006641533195047878	2.272794859343098	0.03092237219997914	-0.4457603835142442	-0.5183179531612242	0.08350387470522903	3.762682111349075	-2.590653773264243	0.437062661559913	-0.07043798902943917	0.07318453347168562	0.1248258418567861	0.07188487735400749	0.0001236248850271439	-0.8425801715407846	-0.01388131970515383	0.0006274991858568871	-1.15209849375814	5.640707727249139	7.236869515773312	-0.007009527152742145	0.05506670361451755	-4.179017550425371	-0.5036088062707785	-3.428140345458564	-1.074435153020679	-0.3355849008535265	0.02008736920523038	0.06534846420797094	-0.01350434892010882	-0.2675586979511385	-2.609983277778133	0.4239760692608616	0.5621729032256091	1.003132373091554	-0.7061702008069276	-2.040174203104183	8.66463682670374	0.09178769467257443	-1.061030234403967	-0.0456296974425263	0.07532383849703549	0.003431072472442209	2.16299226440055	-0.5231453880435747	0.009468884498351914	-0.1041304687345502	-1.170144397130727	-1.54566437773461	9.370315457947807	-0.3811308269169721	0.08391829986897717	0.2068682473882088	0.208392282058517	0.1137300290902771	1.278341938862344e-14	-9.969987934198243e-15
0.11	-0.001197827038125516	-0.04756379163506187	0.06944029770942284	0.3549521311773036	0.9134950710091877	0.002296357619368889	-0.139873063964324	-0.09961950614808077	-0.08318397451599005	0.3637848044139271	0.05850539158640879	-0.1068207620323427	0.005716380627471398	0.06485806270793489	-0.08221722640462321	0.774078116699762	0.2494517572543181	-0.7740781166997623	-0.2494517572543185	-0.3792025952869728	-0.05230005736856937	0.02657329309632119	0.009954325152208277	-0.1406036635744141	-0.05019432822625478	-0.2779600067202826	-0.01801215709663827	0.5199401228196537	0.8553697428671463	-0.03633831867879868	0.02240252049976144	0.7070234446341154	0.08757655436831378	0.4676236495198767	-0.5719273988378996	-0.3503668551756278	1.54669657406509	0.2358235174216976	0.09399180417132044	2.919445639223643	-0.7501440766375695	1.159599169963738	-1.85112776901638	0.8449881270523748	-0.4071749366540817	-0.1889519832560061	0.8884766699824498	-0.01669651733048029	6.675759148786807	0.8405256918782876	-6.675759148786808	-0.8405256918782876	0.878524298461981	-0.3473812596706276	-0.05860887336101726	-1.32209119668842	0.443128418944833	-0.03067442972214947	-1.840959811664114	1.466692705070874	-0.09974437320238111	-1.667401464188136	4.753784457084036	0.1739850930240891	-7.875928895746493	-0.06875214167266859	0.001408052892790769	0.01091610051716101	0.001219443527621064	0.009653703565061804	0.005784431919035575	0.006735286787938398	0.004293639589563766	0.00678684421142452	0.001067705561666481	0.03784988847157934	0.2414937177367537	0.2593176139215826	0.2801332889538461	0.2740872562793013	0.04448038327456622	0.04406103220280987	0.001102846890820595	0.02911954249652517	0.001576913466421995	0.02449211790212153	0.00512361179112058	0.08746063412934191	0.001067270837003388	0.01420211033670109	0.001004426267388753	0.03667537731054203	0.001002578765999405	0.005448281044276253	0.05112270759310645	0.04691018207302002	0.1589628431000447	0.1685805385943921	0.2951764952125414	0.3263075979621921	0.00140555665683139	0.0163695440454472	0.001030515635369327	0.01085853653392507	0.00105807639060999	0.008389434861592746	0.001830046810630453	0.0049167619805596	0.001296149498736027	0.008319930885237765	0.006027387360213061	0.01891255630217038	0.003682729417743086	0.01546865885479221	0.1976394387626256	0.1891679158893407	0.003658492633086973	0.03584560844794065	0.001210075156015731	0.01246830804812542	0.001016059302338291	0.01449173073688652	0.002097271672088416	0.004577528411636713	0.001024230981509768	0.01830125242607028	0.08191104013952251	0.1108417632968848	0.001038623684427229	0.03219170885570414	0.008246658771334686	0.006393311364515323	0.006178170178226883	0.01286163549747401	0.001001355471793492	0.01771932300703501	0.1071272544817597	0.1000640162112071	0.3304902024888642	0.309092614297752	0.01287857539880513	0.05433872646425635	0.0013457347652441	0.02497443517287375	0.1359292663847275	0.1341655781046407	0.1345874685485832	0.1284557538585893	0.1083295098602652	0.0859196491539774	0.1625581718222694	0.1674000321548242	0.2440611367286314	0.218820138149253	0.001022653926918729	0.006205780298107606	0.001449960007456271	1.312563704340276e-05	0.1263523814125299	0.07804838636486855	0.1022092164157165	0.1439939800611819	0.1227805096978375	0.166226145110078	0.05090419665018873	0.05617299705243921	0.001017255943110377	0.03515768940088857	0.1581806522259614	0.1862399795813811	0.01602292260597804	0.09572551201554667	0.03075017410328287	0.0329473694860056	0.04841473259995371	0.0173798303886491	0.09945849062260534	6.240629371331358e-06	0.00100105200723649	0.005243929364252407	0.001003245973043779	0.01044243997119127	0.002223893627279793	0.01338133682536315	0.08062182183761624	0.07142739166494658	0.2312644842069219	0.2112849795980971	0.1677536670304843	0.2119344624190566	0.01404938002100399	0.02528972259959024	0.0380327453095413	0.04953949138041112	0.06315331325894231	0.0782782941776072	0.04750146237217133	0.05653902148627003	0.1482148734015925	0.2198710129751044	0.001011366458944583	0.006868414790264843	0.08917037281434183	0.03336610718316118	0.08191824229759571	0.09590072862461863	0.001019861484596753	0.006341299806107586	0.001029580233498525	0.01891286722127108	0.08009044506627869	0.1263084387286017	0.1002946337715544	0.1112750561871762	0.01185255665291801	2.498416968770095e-05	0.002134087617833205	0.003676010798309566	0.03367473886179932	0.02079921702191086	0.266921977344073	0.2624451244230191	0.2110917432525346	0.2350127126743029	0.001423956061611416	0.03668774133463139	0.002148808814199996	0.02614733187865495	0.001005863980982301	0.02427144414104049	0.001001987333561254	0.02453757996746707	0.001004244517456814	0.01514245178161567	0.005548743798094329	0.009881802048962671	-0.0147398094610119	0.001018222711830106	-0.04062734199430312	-0.05653982852076142	-0.01585412039155467	-0.01434429958998201	0.001009989448926938	0.001005776610250165	0.001006861437159465	0.001024818532049043	0.001022836623019914	0.1881257781230066	0.2405923542478513	0.03754509921860575	0.001055607885988849	0.001294690949605669	0.005963242260317914	0.001074248672499127	0.001003760056346368	0.001001849928322999	0.0410128785640275	0.1793696505746276	0.4045249267753487	0.001020901497476131	0.001037112546479004	0.001007092323929169	0.001051465979349527	0.001047436570252985	0.001016580610872154	0.001007443710879314	0.1309356722021019	0.00114682536377792	0.001064705557032043	0.001010018333161921	0.00101902746545368	0.001027946822278187	0.1127791926911834	0.001030172560395611	0.001448914965089139	0.001197940593190815	0.001001452355355166	0.1833721911916454	0.2809700275015809	0.02022023142757625	0.001008533002321911	0.137025321142588	0.1364922900069398	0.1098695420908388	0.1525336679922004	0.2187556385607405	0.001020672927686816	0.001109877328154608	0.1171319118478468	0.1326708093623119	0.1272990640600163	0.0439952446776296	0.001018587049218673	0.1108249828157271	0.01264936151306333	0.006019331475299505	0.003703218208742702	0.02315062572774028	0.001001162698886963	0.00100409921462422	0.001191206547387312	0.08549344833254645	0.1798577652141075	0.1499632244043805	0.02681802630983731	0.04644266960922974	0.03637953732958768	0.03200125181647641	0.1447228443067473	0.001016405072594219	0.05993203912790123	0.07801868305745091	0.001023980344635221	0.001030539210954225	0.08807684098165744	0.100904643250154	0.009534931385711517	0.001016849903929847	0.001001354521622644	0.2420086974830095	0.1994561075714182	0.001344326393227829	0.005306587413348099	0.001006196664137464	0.001002128814894488	0.001004412795285698	0.006563010640064394	0.006563472888068349	-0.01535000915575587	0.003561205709996918	-0.03670595687323647	-0.0586550985166694	-0.01737311927872689	-0.0135346721406468	-7.915106927854678	-3.025679110806693	0.02045562418960744	0.008841103051402524	-0.1840867881566724	-0.1764905843110962	-0.04998526750993019	-2.916599562234132	-1.870124296374075	-0.3442953490406055	-0.07754703417501375	-0.02391218128779786	0.06101036844188318	0.01511868978115299	0.1101289077130481	0.03507761128966805	-0.4830721493155232	0.9011881649961151	4.162576994291088	-0.03562644323303234	0.02326181256469228	-0.05248949884511354	-0.03888099135854772	0.0006979487172391523	-0.3860955235665806	-0.1864180843392007	-3.203597471066766	-0.2284250266704007	-0.02688150027518918	0.008310562005703827	-0.09582435674555202	-0.009822478454592836	1.99628311352556	0.0356007525459937	-0.2756295947835555	-0.2811978450171269	0.09207787261682285	3.868066490671946	-2.209408708790288	0.4108794514685752	-0.09157119366436504	-0.08451376336176808	-0.03358089641559901	-0.01033121381656843	-0.7697410074903425	-1.348706934776962	0.007407556838909705	0.002765358935984246	-0.4908201542047687	2.602506007707525	0.6415493766264599	-0.4030225361842044	0.04756806592266444	-3.174183017294796	-0.8089526675606489	-1.957847357795597	0.08082983109755214	0.2096680928781303	0.03269187419003078	0.05277291762378457	-0.09600820568200093	0.03906883476157856	-2.359425833442948	-0.6715817621662848	0.9385098455739123	0.4604816172581324	1.019811543930093	0.1342103444268757	0.9425120237647282	0.1145832271549139	-0.7650117332931236	-0.2682240603546075	0.07089198710955107	-0.003351320145463506	0.6788049920722853	-0.06927092604845757	-0.002263762261168311	-0.05169514488172792	0.1559173254693079	-1.453655116825792	-1.780771335459294	-0.612089077206305	0.3520072370075599	0.2101157312582801	0.2100196448860933	0.1142018184722122	6.295817430640394e-15	-6.958215456297964e-15
0.12	0.002841223138285436	-0.05286335941304948	0.06681550980464616	0.3702063912777496	0.9158141144966404	0.003167979777760611	-0.1096755998189195	-0.1062072666050257	-0.06944265632037321	0.3452923008537963	0.06629683402121808	-0.1107358292326072	0.004133987244680527	0.07297159428628798	-0.08309931373380509	0.8385715692217938	0.2563533206210449	-0.8385715692217938	-0.2563533206210452	-0.3699910546964925	-0.05564018226762912	0.02593622280301435	-0.003154093305592492	-0.1361955408782332	-0.05038693079677067	-0.2794653402136495	-0.003019695330670008	0.5196603950394152	0.8382424786795587	0.02533858535887206	0.02394606634311602	0.6347962149808002	0.08646201864065053	0.3401038281013533	-0.4783949700803874	-0.1719818030925284	1.504622880416709	0.2284046023277846	0.07942942162005232	3.116276344263642	-0.5467907190103168	1.570828430026109	-1.847255800580165	0.7011363172491054	-0.3888712891214999	-0.1261628463941018	0.7249275744759938	-0.1626181063256292	6.210815088764767	0.5394084304401153	-6.210815088764767	-0.5394084304401153	0.9602806620766012	-0.3206701212590797	-0.06928959834561711	-1.299773565846349	0.4380203084479208	-0.009524023013444077	1.46446784480428	1.518453790463434	0.05032035737665541	-1.755798170135872	7.118208060527801	0.139225522051527	-6.471111418656455	-0.1508301639591911	0.001216939383351396	0.01087799839982302	0.001116883777797878	0.009796551582602363	0.003499474963458761	0.005294124320826889	0.0027257456153683	0.005563164767162601	0.001046740727112044	0.03753458088630073	0.2190783425206006	0.2324533337836966	0.2626948979497014	0.2562928114815565	0.04169140240972549	0.04187475144809398	0.001089114420057659	0.02848698730106755	0.001405880672752184	0.02428476809676193	0.005251444591564145	0.08791314768760136	0.001066721498959043	0.01434447969168919	0.001004213632438942	0.03791346841648054	0.001002288011610321	0.00580621675287865	0.04397735735341499	0.04107222239290024	0.1650071162991957	0.1728757769128796	0.3363466734634879	0.3609038032585545	0.001220651933348553	0.01604682016868388	0.001037577156025363	0.01114460274828485	0.001034017260795491	0.008087090990498941	0.001454744938191974	0.004544546205348238	0.001179738810936151	0.008267397287034848	0.003632307021201141	0.01651374383425732	0.002401208238028069	0.01429871163437305	0.1693884285822742	0.1608354675428338	0.002419341683614763	0.0337586664033328	0.001142120076088489	0.01234606251121436	0.001013776465111727	0.01458650008393291	0.001578686281824885	0.003913519770999844	0.00102699510545383	0.01823845199214823	0.09797946501539644	0.1289838869546358	0.001035170621100673	0.03254487731346249	0.004899073188054281	0.004406393362522476	0.003773496880987956	0.01075456550322604	0.001001444409420411	0.01865117948630949	0.1458424951982621	0.1376002450635511	0.3087260117823027	0.287870275954348	0.01742054229062709	0.05829588098766367	0.00118333236527226	0.02419891335583791	0.1359919427117819	0.1326568544322346	0.1350527251270209	0.1274523672096755	0.1088012479997639	0.08541073666172616	0.1545946820490288	0.1559189171191586	0.2308015983529745	0.2025627457501937	0.001019067722590848	0.006156428235042219	0.001258984373669447	7.432158294032181e-05	0.1268115372745295	0.07675195484759716	0.1078635199837068	0.1514800714823958	0.1045810324660298	0.1443704957141515	0.04552593230154849	0.05081430989448296	0.001017658208662517	0.0355511252955618	0.1391742425162208	0.1599946302304367	0.0112991927682604	0.0877558847873538	0.01795044996022889	0.02069947446136269	0.02873456972903107	0.019282067526225	0.06174318302390711	0.001650275540735511	0.001001131213026217	0.005545864930840875	0.001003921876187389	0.0111200779285762	0.001777244096190358	0.01327466487385348	0.08475289748242733	0.07295231558837605	0.209286680697366	0.1889468852152814	0.1549744132379549	0.1988562086347405	0.0232036986693329	0.03572124758205407	0.04146428248052392	0.0520813003814852	0.05994957156843243	0.0885150172727707	0.04828769280728778	0.06423275361814897	0.1271326468013205	0.1930020250403651	0.001015375200333201	0.008067245457723034	0.07688819500573635	0.02728663020050213	0.07887618530743119	0.09217115972434117	0.0010225945776119	0.007047267868173403	0.001028426670193259	0.01890340978306478	0.07445025171244128	0.1266662679318378	0.1025327884672545	0.1125066173409003	0.009601489936982694	9.289286360096108e-07	0.001599365125406312	0.003287878927219161	0.01850833214202729	0.02190520659086989	0.2556827756870635	0.2485312533912909	0.1653198655152545	0.1812662933602489	0.0012924417775978	0.03109169940694519	0.004856559498848797	0.0306044724031381	0.001005677542059593	0.02640054687860109	0.001001942400663319	0.02665189201504888	0.00100405922281176	0.01629268737354303	0.00612902815270801	0.006474067156754684	-0.01535216076384975	0.004010258704032428	-0.03699512822042486	-0.05837270233664742	-0.01729801985439112	-0.01372933630190344	0.001009904463830651	0.001005874077044062	0.001005800129704416	0.001015322364058883	0.001024908285467445	0.1707723059276944	0.2201026203353114	0.03882499817256055	0.001087559965999076	0.001167436794182951	0.00498343639487687	0.00106032721710335	0.001004143003851612	0.001002061389040371	0.03059959331665821	0.1711799846377598	0.4305845699538599	0.0010199974849027	0.001051011673407063	0.001008602050635378	0.001045414142446023	0.001058119960520801	0.001018620768473915	0.001008294239615244	0.1147912293645668	0.00101781440421785	0.00107126794902452	0.001012224498234354	0.001014439692664456	0.001031444175101405	0.1261693896346628	0.001032332417268206	0.001065728376427203	0.001109966827995928	0.001001603739332529	0.2206299210963862	0.2511626342588803	0.02427749109367184	0.001006673250520245	0.1353425423075974	0.1351873202574742	0.1091832042268299	0.1332052759321004	0.1965857312439032	0.001011267643067407	0.001010759830512611	0.1359003318587146	0.1040967748055352	0.04102469644386088	0.0349082767239334	0.001017741330186356	0.1082041499987348	0.001145325240020029	0.001027279577322427	0.006396463691520764	0.001042046305086506	0.001001255679197452	0.001005049245215721	0.001365499147286275	0.09416681454363665	0.1622444250427301	0.1217855346951896	0.03867919718232989	0.0451039577525839	0.07174158150723768	0.06299717605600128	0.05612420017107813	0.001022077493110281	0.06046667788511821	0.0722236705562793	0.00102667610708694	0.001024777783820618	0.05117452874847189	0.1095053650327774	0.005316412681058689	0.001021407887886198	0.001001620930522658	0.2283049401938984	0.002404441633807607	0.001011064453526552	0.009603928465279335	0.001004960968295503	0.001001725931236335	0.001003462983140676	0.006492321263658307	0.00302162939889434	-0.01596558787065141	0.00722682119326789	-0.03350750012015657	-0.06006437806263226	-0.01870436960507878	-0.01321170509447004	-7.949616229283926	-3.285845876468299	-0.06567928648090683	0.01651544843471614	-0.1358067704104012	-0.06321235197407046	-0.003670038358530609	-2.462734243779016	-1.707916477481516	-0.1173298398020995	-0.049794330203338	-0.01500032268816881	0.03234413821473553	0.01404672965641837	0.1366586521087418	0.03782039442384064	-0.6762101302461151	-0.05785829976828442	2.773748931670919	-0.03733568621726874	0.03872733827008368	0.007462519798996766	-0.04633579058413904	-0.02478380852185261	-0.05651296956972404	-0.03548171893978795	-2.467786563927008	-0.1997101059254221	0.01006083774669611	0.009932576278166709	-0.02176329841406992	-0.0006844428098288463	1.614615668087945	0.03398370022818272	-0.1250050455277141	-0.159443837224525	0.09302173377999982	3.572324961757227	-2.076438023005347	0.3797224955799088	-0.05369892403146104	-0.2122347533043372	-0.1621181931030315	-0.09123208056307945	-1.523857271597486	-1.912359114439208	-0.02647285001910949	0.01038795255445778	0.24374898383064	-1.239206125790873	-4.824460954470025	-0.642650765445315	0.02932904996907591	-2.055994526640039	-0.7191080279228899	-0.4925671025331206	0.1123221526580191	-0.008017550047968615	0.02417501111827192	0.09126613441650294	0.1253109909470087	0.2499598664141845	-2.108057973922548	-1.979454874917667	1.114384823518932	0.07389004726331817	0.6838810323900166	1.223724319947266	-6.223648977020261	0.1227437356772786	-0.4472617494501171	-0.4750639789881412	0.07106992321972747	0.003778544208945183	-0.5676105256587245	0.3017790809624556	-0.0002574613346052977	-0.03126551099685377	-0.2180591036268396	-1.322613736240415	-8.175843407048664	-0.439933704497492	0.5232858066368032	0.2161731364789455	0.2130819160135966	0.1160796383250814	-4.808952433333396e-15	-1.76998235957109e-15
0.13	0.005717283833018163	-0.05703673978292662	0.06596573079243016	0.3850595804675299	0.9180915023645402	0.003873789579353504	-0.07761428886988073	-0.1102889695578424	-0.05262818206510515	0.3267165425714338	0.07244046103897271	-0.1147218977839337	0.003105109362737455	0.07930531754992462	-0.08544382798578785	0.8974869581047278	0.2602516775911413	-0.8974869581047277	-0.2602516775911417	-0.3600802943240664	-0.05874865692005715	0.02517508286695035	-0.01602607486987003	-0.1318197189376187	-0.05041595290429109	-0.2644757881883876	0.01208669033620471	0.5211392679415768	0.8202196811615817	0.08946037578236371	0.0251876444408354	0.573213954309828	0.08468829245430017	0.2377937277050509	-0.3592864009608087	-0.001548982740407434	1.466849033045535	0.2272049993924295	0.061797448004555	3.288959208783144	-0.2734170716269321	1.763493025308129	-1.871284363200507	0.5323130181055913	-0.4120567894416887	-0.08073475980070216	0.5467670673444428	-0.3033400494322641	5.5679524321153	0.238126380037313	-5.5679524321153	-0.2381263800373132	1.019916553381146	-0.3026283296491944	-0.08235331685797366	-1.277933937255684	0.4377798781751194	0.002074223981117058	1.495606878155972	1.494238750754252	0.2454247273985696	-1.840309015234841	5.513385858860826	0.1118648838437174	-5.852395452982473	-0.2021171618670887	0.00111551179480946	0.01099270604413115	0.001062523532233882	0.0100606586004403	0.002281874825753841	0.004529895499551668	0.001889220988300871	0.00487349531967114	0.001036315571379397	0.03739805247523242	0.1991088297330844	0.2099705908602978	0.2456398036676827	0.2401983869456791	0.03886930323010279	0.03981519877556833	0.001105600107268041	0.02812659734842597	0.001282625257750071	0.02412041511230417	0.005208121618772161	0.08826967759560592	0.001067735521528358	0.01447287736179957	0.001004271303735016	0.0393796458633961	0.001002216769658249	0.006160690389864417	0.03623693410852801	0.03471762468743564	0.1659850928019555	0.1707962206649432	0.3704393745554036	0.3851674712422842	0.001122359590696947	0.0158616835969256	0.001063370928353641	0.01146759555337725	0.001022240064445996	0.007899630899311954	0.001254247470667462	0.00429245311311154	0.001120368190858029	0.008294819399069866	0.002356966981129779	0.01546547157159898	0.001720250347924889	0.01384763966088354	0.1456175110118068	0.1386943598033771	0.001733690907667853	0.03175537029114287	0.001106919352940925	0.01234921922448163	0.001013258759775978	0.01471512876866512	0.001302244112040543	0.003397595375308791	0.001029938251428416	0.01819864401872533	0.1113783047155316	0.1434471576568575	0.001034034990413752	0.03291406297804041	0.003027732803444152	0.003312027013547191	0.00246620433959211	0.009536322816393314	0.001001584070312101	0.01958746039926587	0.1809805797609212	0.171919179821242	0.2863831469834083	0.2681009716408695	0.02200797766487	0.06216454005298602	0.001096679493675514	0.02342624607142572	0.1347890914005601	0.129839507997307	0.1342054888941862	0.1251251407053306	0.1083729457041298	0.08408515127488027	0.1455552344561438	0.1424277464486785	0.216624402614914	0.1834866473532436	0.001015943765131488	0.006054780760832389	0.001140295557848808	0.0002072221695113367	0.1329169729548754	0.08066650204365837	0.1101534037684618	0.1434897907221547	0.08007260042112022	0.1090648901819612	0.0393588505481892	0.04471727100515591	0.001019271022307615	0.03578185964353124	0.1250293546946705	0.1423054745438016	0.006404649698697705	0.08160928010616222	0.009863526640444577	0.0163954534312132	0.01856921953841664	0.01589116321010241	0.03457129023692603	0.000943015848326379	0.001001224567902887	0.005858302711721086	0.00100458950721482	0.01191657129360402	0.00155836999593413	0.01353716993795426	0.09031028346975849	0.07600557648873667	0.1892608367265645	0.1692807251422696	0.1403531379446761	0.1803378916082606	0.03517565989601008	0.04862494234563049	0.04469391835945176	0.05376173842467721	0.0661627612285654	0.09690162203867853	0.05327511079283853	0.07238834622092608	0.116100515240647	0.1654311616402413	0.001040040480061265	0.009324679468869695	0.06877052809715824	0.02330171886169139	0.07536213619908302	0.08779443884501048	0.001032185370990933	0.007659457196950934	0.001028328992037199	0.01889583989763534	0.06160687555177902	0.1217418755770387	0.1057623636553746	0.1153437904712176	0.006994502697984441	7.85789611610847e-07	0.001319688830425397	0.003117032539135391	0.01014972801409674	0.01617073143024165	0.2421667444964212	0.2354963055709353	0.112534754904722	0.1266468445212448	0.001154372320089507	0.0275962188148425	0.01651153564784844	0.04491294301229531	0.00100534771717356	0.02849837467244695	0.001001847707291003	0.02871429122064913	0.001003767646542516	0.01740426200182194	0.006789058295700965	0.003184430686302855	-0.01578937395274566	0.006426072684000665	-0.03441731716302064	-0.05955426873693678	-0.01846900983608802	-0.01286271434735541	0.001009879479139706	0.001005982607619051	0.001004975645892151	0.001013268097056728	0.001025935621946109	0.1589921979040388	0.2087491868616526	0.03269210407153581	0.001152547425341512	0.001142982171794006	0.005313881882054915	0.001075952275643038	0.001004490653066007	0.0010022113666086	0.02400871099792591	0.164356423619499	0.4494066154812242	0.001020005350861643	0.00112339166581605	0.001011150693901443	0.001045218897620373	0.001058909676335216	0.001020012843692948	0.001008946793991424	0.1019883174354731	0.001016573192938701	0.001069425605622812	0.001013139190541996	0.001013744578084567	0.001034318976171016	0.1337515386563662	0.001033293510642233	0.00105089652638046	0.001081365945640903	0.001001835739963706	0.2508298479109542	0.2351515627942203	0.02951131671292105	0.001006267392794304	0.1309028016681161	0.1309545816827834	0.1065284564786178	0.1299573022034943	0.1870525778592076	0.001013898150698047	0.001021695094665984	0.1473676435639588	0.1215023508363473	0.05072601545870992	0.02948490476293051	0.001023663949437111	0.0999108020046402	0.001163521941039833	0.001025432737546341	0.00765815360184068	0.001496797890812242	0.00100137759485563	0.001005483171896007	0.001300003367695222	0.1009932131280392	0.1488407240028913	0.1140644091441618	0.05763580169129022	0.05152170793304408	0.07600949129675123	0.05622940089610824	0.1368031262697962	0.001102629751632509	0.05621239339118985	0.06944199182310486	0.00105527408037602	0.001031145985492301	0.03981366310641485	0.1110062386862381	0.003269069297447248	0.001033788589923087	0.001001385109723958	0.2076582388982274	0.05513506802074752	0.001010137147154395	0.04565241460644633	0.001005041281769251	0.001001768818162361	0.001003465246291694	0.007686478064315006	2.503524559271764e-05	-0.01608561600744588	0.008201287856553848	-0.03256735973989106	-0.06032774767691438	-0.01945171200273367	-0.01171689979511603	-7.908230873217794	-3.312588990741374	0.05268442518180673	0.03334592714769375	-0.03730738666150628	-0.06512002288290017	-0.01438672847788248	-2.040150252257621	-1.505001005150391	-0.2854895260766662	-0.02392050416242357	-0.01639319595649352	0.0380809624884076	0.01186298484975928	0.1565983932186894	0.03430482713668408	-0.6045183370006958	-0.3459262111991073	2.112041817261601	-0.006612025658697996	0.03003972122576991	-0.03092882642674316	-0.01306326351948364	0.0176426469211852	-0.1163640255678591	-0.04357958402001153	-1.977982861458425	-0.2015526152350073	-0.002152640659692987	0.01498037710613794	-0.06483457854346193	-0.005188848590310067	1.27898563626279	0.03899104905509876	-0.08914207220953196	-0.08981269753215626	0.09346931247138984	3.295145837171718	-1.868714461634347	0.3932723615380239	-0.08996358049757126	-0.3519413833709257	-0.3040397167617021	-0.1747974550467012	-1.18640177831762	-1.849866489938098	-0.002136943034552655	0.01555102646309775	0.5232705586311609	-0.4412547371346285	-2.377339471185238	-0.5831677341705868	0.01671339534589764	-1.514686846020467	-0.4953859661085492	-0.3434517769014624	-0.5817412650587201	-0.1012542797204419	0.03492047696098782	0.07554591368014799	-0.0206151256061585	0.353577094154662	-1.828140150949629	-1.705846290504684	1.442001597499693	0.2438039005741582	0.7674636855672794	0.3806870593917523	-0.1442548110608814	0.1290181749257926	-0.3571570732401578	-0.407779930967243	0.05548035980840298	-0.002875569066778192	-0.4321796555515057	0.2654332633109006	0.000298075531615952	-0.006757669066544451	-0.7127502808114735	-1.311720193596328	-3.08011462817	-0.2477142011909929	2.194089955361966	0.2041661881018544	0.1999275405374692	0.1069126886714401	-6.333148030788286e-15	-1.053525586390056e-15
0.14	0.0076508060295981	-0.06010919337358509	0.06671303048204165	0.399560053448788	0.9203608550472628	0.004405226923970124	-0.04403694837847465	-0.1117529520390461	-0.03474426372859594	0.307798843443634	0.07703757301940113	-0.1190512523873983	0.002496851450708977	0.08400593541526058	-0.08910722082971745	0.949844412749964	0.2610731165509513	-0.9498444127499641	-0.2610731165509513	-0.3496318208094191	-0.06172481926906437	0.02430085790602678	-0.02877899585563585	-0.1274272273447299	-0.05037835386768434	-0.250309916292373	0.0266933878412705	0.524568299674231	0.8016053447393703	0.1317510192298948	0.02623885974701661	0.5176072111722636	0.0824556336321846	0.1515961284707063	-0.2582096142367874	0.1474339372729671	1.434079638712291	0.2267975652915167	0.04455493022479795	3.419482252737028	-0.02324662468780941	1.784717246274382	-1.915643969667591	0.3918333097838131	-0.4575284995489637	-0.04203885259443364	0.3983064948381261	-0.4263938247188141	4.899228241225209	-0.07597517161717839	-4.899228241225209	0.07597517161717819	1.067823290520861	-0.2942076605746421	-0.09190660331876137	-1.27596145014397	0.441354238902515	0.003800205814763483	1.299731818954745	1.418516158101648	0.4403521234752071	-1.874105950982927	2.751978665335809	0.1011529637438549	-5.276007911974734	-0.2426166911122126	0.001064783762093533	0.01121295910026702	0.001035403619372589	0.01040426956585275	0.001669122303431132	0.004142608731256684	0.001468318870357881	0.00445279460233049	0.001031619016667721	0.03743182462428998	0.1818180765675632	0.1915236105114059	0.2303732246551921	0.2263121398694197	0.03448048817143612	0.03634678429909495	0.001146342378047169	0.02797584034108386	0.001208743933757673	0.02398644574255934	0.005350229316975382	0.08865714931941911	0.001076057763173412	0.01458634299836255	0.001004474036972758	0.04104586739974171	0.001002256193604344	0.006516923178879751	0.02893479676379029	0.02878567712980482	0.1639228138573999	0.1661997874612954	0.3988753092280459	0.4038057826475168	0.001073215497646243	0.01577617170502694	0.001112464136048368	0.01182876714234024	0.001017628925048103	0.007749028694162971	0.001153839150847812	0.0041036722218569	0.00109108049863395	0.008367738545319074	0.001716074779530807	0.01492201247078607	0.001379062122132952	0.01365018178873503	0.1255795710977579	0.1209248527637825	0.001389188986524073	0.02971554412418156	0.001088400916898246	0.01244854678670438	0.001013457600828634	0.0148698519548454	0.001163543952615412	0.002948568243709276	0.001032847206529028	0.01817644112671341	0.1221275259030919	0.1545825429580196	0.00103394818682145	0.03330745062191696	0.002075967762157028	0.002718074959478903	0.001794070238685316	0.008846151604776626	0.001001769924519713	0.02050526300893883	0.2129094136623325	0.2035768387548013	0.2658406206547725	0.2506701542827815	0.02686635482944884	0.06614658909949427	0.0010531521885998	0.02261706079295445	0.1322732274287355	0.1256038897710213	0.1319852951387388	0.1213573206945261	0.1070107699441066	0.0818965383959798	0.1387359218082415	0.1319503832364318	0.203966616939724	0.1666252974516847	0.001015698406267676	0.005948083410124663	0.001086411985326242	0.0003725193462653983	0.1411329870348324	0.08689956808520927	0.1187059343483478	0.1410068825221575	0.06976916703723954	0.09401011990610307	0.03347483699668875	0.03902274077605228	0.001023039746349661	0.03588330471692253	0.113038078044658	0.1290438886033574	0.003905086987445779	0.07814470430932612	0.005652948380527194	0.01432614545523854	0.01378047007207863	0.0118224772415255	0.01935764977836308	0.0002687921206019064	0.001001332210428697	0.006176433108125907	0.001005140226511417	0.01278126370401075	0.001416063028379107	0.01390625941217373	0.09636477582032763	0.07988155308140228	0.171332003909515	0.1523247599908931	0.1282567453540074	0.165106527622123	0.05013008266189409	0.06407422889812228	0.04937151203673849	0.05658950517695333	0.07145213362817295	0.09934476627962886	0.05286780385569179	0.07131235198165541	0.1421505741832881	0.1730423066580192	0.001092658351045904	0.01065311112371027	0.06227679588652672	0.01999475763713391	0.07215201914699954	0.08386556642320515	0.001051283600388515	0.008239123409777168	0.001031465737154462	0.01889423749046601	0.04916892210284877	0.1177244406158018	0.1082522811077614	0.1178108369713158	0.004652095582011048	8.275279309381833e-06	0.001185901285151975	0.003075647496971057	0.005792942192128184	0.01197191392838629	0.225892748188392	0.2217499622040517	0.100609439681759	0.1130226354484923	0.00108485809854051	0.02636637963777532	0.03947685821245738	0.07159990431372339	0.001005223064147952	0.03049934595687163	0.001001821839024503	0.03066103513441887	0.001003623063989564	0.0184444891737868	0.007805172877136418	9.015576061778786e-05	-0.01601513044023751	0.007880988452847423	-0.03293128655704223	-0.06012370394655463	-0.01935756809509025	-0.01157730349627007	0.001009854494448747	0.00100609113819402	0.001004151162079881	0.001011213830054414	0.001026962958424716	0.1472120898803833	0.1973957533879938	0.02655920997051087	0.001217534884684034	0.001118527549405321	0.005644327369232955	0.001091577334182896	0.001004838302280372	0.001002361344176828	0.01741782867919367	0.1575328626012382	0.4682286610085882	0.001020013216820592	0.001195771658224849	0.001013699337167458	0.001045023652794523	0.001059699392149368	0.001021404918911958	0.001009599348367691	0.08918540550637935	0.001015331981659549	0.00106758326222124	0.001014053882849557	0.001013049463504593	0.001037193777223433	0.1413336876780697	0.001034254604016211	0.001036064676333831	0.001052765063285869	0.001002067740594914	0.2810297747255222	0.2191404913295603	0.03474514233217019	0.001005861535068392	0.1264630610286349	0.1267218431080926	0.1038737087304058	0.1267093284748884	0.1775194244745121	0.001016528658328584	0.001032630358819268	0.1588349552692031	0.1389079268671596	0.06042733447355803	0.02406153280192794	0.001029586568687573	0.09161745401054555	0.001181718642059635	0.00102358589777027	0.008919843512160583	0.001951549476537986	0.001001499510513651	0.001005917098576063	0.001234507588104327	0.1078196117124418	0.1354370229630526	0.1063432835931339	0.07659240620025075	0.05793945811350434	0.08027740108626463	0.04946162573621518	0.2174820523685142	0.001183182010153973	0.05195810889726148	0.06666031308993038	0.00108387205366513	0.001037514187164831	0.02845279746435778	0.1125071123396988	0.001221725913835813	0.001046169291960908	0.001001149288925218	0.1870115376025564	0.1078656944076874	0.001009209840782177	0.08170090074761316	0.001005121595242997	0.001001811705088417	0.001003467509442731	0.008880634864971718	-0.002971558907708903	-0.01620564414424035	0.009175754519839778	-0.03162721935962554	-0.06059111729119649	-0.02019905440038856	-0.010222094495762	-7.785208874206245	-3.454844829912754	-0.0445702041131093	0.03241623794963272	-0.06041835981474972	-0.009418605944028905	0.0303900736668144	-1.65558172887765	-1.266280985557921	-0.3991022005910111	-0.007867741141861518	-0.008923599746541113	0.0385325013770601	0.01106032294664504	0.1766674699948612	0.03817222482975482	-0.5916801006797359	-0.5612336909105025	1.648677615971386	-0.01741075024502687	0.04636309504346566	0.0148340970072243	-0.03367335038557941	-0.01568440167778859	0.0444496627998302	0.01524110132845332	-1.593466423954618	-0.2070161168799841	0.02929500753924145	0.01515147657103319	-0.008383845599256604	0.002836577541117156	0.9490385878759878	0.03882409608773191	-0.02492218654736383	-0.05382954218170438	0.08932607312324889	3.040069796930895	-1.608740631927169	0.40240049181711	-0.06100252284328391	-0.4958891115759717	-0.4502368943949827	-0.263837578974065	-0.9210957799499128	-1.469409415361146	-0.02748282531803941	0.01686727059062992	0.7074527529282499	-0.1377316137420616	-0.774293903203544	-0.5621490334013866	0.003471195055479726	-1.170480577401852	-0.1827022510510701	-0.04562449169825424	-0.02323417783299406	-0.001410357110354177	0.02531353422328482	0.1049059434932755	0.1466278729738069	0.4145030048749791	-1.566018989595387	-1.322064266848838	1.623503181302858	0.3033557890804883	-0.5048110726016609	-0.6225930484623048	0.8127527065600521	0.1369432644157428	-0.3116717265997631	-0.3854942874837842	0.06456530002786416	0.004972044278998272	-0.386219046945966	0.2277537549185223	0.001269064410153828	-0.005373241811120961	0.08907242812766471	-1.464892845545995	0.02320454620168164	0.01319457851040856	2.998983945090725	0.1968018345947951	0.1899508576475187	0.1018101470622863	-4.750130352615418e-15	-1.787374647872538e-15
0.15	0.008798272387161698	-0.06225865749518386	0.06874582365893053	0.413758019336681	0.9226211743152565	0.004779835101570269	-0.009446829788957228	-0.1109196609349899	-0.0172633246363993	0.288358185482639	0.08040507217976318	-0.1238345574440478	0.002227956474056896	0.08735450933183901	-0.09381423750462609	0.9955895095184727	0.2587565049648185	-0.9955895095184724	-0.2587565049648186	-0.3387165420055151	-0.06464231569666487	0.02335634068045505	-0.04163432634539518	-0.1230033154606894	-0.05035699387355635	-0.2343088250429894	0.04031536124642221	0.5298080364019292	0.7829761330557187	0.1481486061593699	0.02725162178580937	0.4664966039277859	0.07995483436262556	0.07833908518554696	-0.1730017327217483	0.2502011920859425	1.406141009976408	0.2248452864210194	0.03122734725634877	3.493034979372283	0.1823100949021393	1.697688436610073	-1.970642336747993	0.2861696325573213	-0.4933800279395655	-0.01201404997568653	0.2734217583548837	-0.5065832029011755	4.248647956939291	-0.3828829978833581	-4.248647956939292	0.3828829978833574	1.115671038672971	-0.2892808774100034	-0.09643232942727728	-1.297043409111292	0.4428416415091718	0.0003729447880910607	1.91751419419124	1.305609506127988	0.6018312082236313	-1.846403694081239	0.660969615828237	0.1017351115442997	-4.92200008306464	-0.2576230407284918	0.001038052813215069	0.0114844431011344	0.001021185362177623	0.01080093669303238	0.001343498431751122	0.00392692241506579	0.001244298718599767	0.004206458716345402	0.001029758183885593	0.03764059715324296	0.1676441806679592	0.1767987075717642	0.2167779451199362	0.2147649615458079	0.02922220281650941	0.03204357494949393	0.001256970277621978	0.02803100786535546	0.001159318438786001	0.02388075945184718	0.005315019272291312	0.0889484137789711	0.00108501839351286	0.01468197541663164	0.001004780285376339	0.04288292463642739	0.001002357041439094	0.006884515029096133	0.02145898682123904	0.02284775298199946	0.1582905018675786	0.1592277324746979	0.4218283329940993	0.4179329328444312	0.001047387045217825	0.01575224559926195	0.003589755693800247	0.01455171242304685	0.001016821107493678	0.007655471698006986	0.001100253102948581	0.003949516862807755	0.00107524230001379	0.008457849899508036	0.001376755610236282	0.01478195869635153	0.001198478288197125	0.01365892766400749	0.109410245822761	0.1069204403437243	0.001205572309031683	0.02758954455500999	0.001077788822123075	0.01264911457315837	0.001014254571343607	0.01504582746457556	0.001089928171221463	0.00256115357180068	0.001041957643797228	0.01817430260336848	0.130405549705403	0.1625883128491557	0.001034608602809439	0.03372926340278488	0.001566528676237132	0.002410446732985998	0.001430764306481527	0.008422257578072653	0.001001998166063966	0.0213737568758542	0.2420637920713753	0.2328396387615781	0.2466560115613708	0.2357136615229613	0.0299674361876979	0.06936567466762276	0.001029950840646886	0.02179759567635082	0.12819671754265	0.1199417028366223	0.1280377521359406	0.1160916531569615	0.1042907429906925	0.07871443575267154	0.1339089090175313	0.1242683786388856	0.1931827645410343	0.1535295435080056	0.001016936354945542	0.005845697866217602	0.001063612775729658	0.0005452094595896022	0.1499917614141999	0.0945090228651546	0.1241757671992151	0.1363743013258867	0.06702226734984534	0.08755563503884847	0.02737392529490843	0.03326026207559959	0.001027880681518074	0.03588147344614869	0.1025976325339437	0.118274700162914	0.002573385077192844	0.07705198531666478	0.003399664975679517	0.01375420223549985	0.01120649529869672	0.01170549783155246	0.01103047713955226	0.000320844264390749	0.001001457470052443	0.006494569770779343	0.001005482686903706	0.01370821635743135	0.001298998084223137	0.01434901568632913	0.1023752276146183	0.08421171120012647	0.1554992572434568	0.1379203008872653	0.1177883272051998	0.1524027251168266	0.06405958239523508	0.07828703438153549	0.05420005798359131	0.05949360647622589	0.07281597874107291	0.09372716957232641	0.04938913838878947	0.06455955399380903	0.1683673828390635	0.1685977427916241	0.001812474773431923	0.01279767496407688	0.05651827482102424	0.01700556583310579	0.06910260152952546	0.08023981836434964	0.001100650238157645	0.008842195410273715	0.001042625637530512	0.01890291488857066	0.03683288079387215	0.1140130648027497	0.1096895256824189	0.1195686835303315	0.003025541784715604	2.496680666526233e-05	0.001923959147561594	0.003646463003703024	0.003461674421144819	0.011079335626485	0.2074392423942671	0.2061320188185423	0.1023749826144202	0.113018512664553	0.001047935657382033	0.02699916532330996	0.06263038695491227	0.09870539709637206	0.001005244721914811	0.03234938055386622	0.00100184552637315	0.03244148329001122	0.001003583640610833	0.01938966367615128	0.009497666035412116	-0.002837753116190722	-0.01625247719652909	0.00920394659159988	-0.03160500395220306	-0.05980222713068686	-0.02016152586479803	-0.01052957753942782	0.001010546421843826	0.001006637878747899	0.001003795726761059	0.001010528841878105	0.00102854782862455	0.1421026861105525	0.1885793811680622	0.0202248513145043	0.001503039316584871	0.001098811007555543	0.0049671911671317	0.001096688850384092	0.001005319558190414	0.001002547146619994	0.009230287394426766	0.142148220038325	0.4744361378164421	0.001020915649079316	0.01040154425733167	0.001017910343920243	0.001043984604433244	0.001057955795582971	0.001024129835579844	0.001010962919770677	0.08295611716580774	0.001013364465308197	0.001066029824993986	0.001015955552446657	0.0010134766927663	0.001063493409813322	0.1437752768326269	0.001036177039619938	0.001033483816139459	0.001050945508207251	0.00100237779000803	0.3047181065322114	0.2038810733986916	0.03244804937653022	0.001005751831906558	0.1183069492587216	0.1181496223160782	0.09746647692885688	0.1265043695707756	0.172482227765323	0.001019659735828015	0.001046013069035332	0.1678239850948111	0.1262520009510073	0.06610391572972665	0.01718431053154388	0.001035738422749699	0.08437337506417138	0.001170083403667879	0.001021301915739951	0.00798464959485567	0.001838060673453554	0.001001662544355607	0.001005773070134173	0.001128361146373546	0.1132738712972444	0.1255563992024783	0.0989148604851595	0.08551306473165637	0.06200613858265387	0.06965397327021126	0.04140293798482672	0.2017799975808712	0.003730395807173101	0.04698543254216585	0.06385313458383737	0.00120971566005569	0.001068393363839309	0.01657963937662093	0.1110639371888519	0.001392127215330061	0.004087722962916562	0.001001074821774717	0.1646048127578046	0.1022121759488258	0.001009748833035526	0.09879528269021312	0.001005390505909469	0.00100191964923695	0.001003606157790973	0.01168378413007461	-0.00565861735966019	-0.01652729039475612	0.01054945838780466	-0.03026094902146837	-0.05884963818665862	-0.02093546080590685	-0.009727838017570829	-7.578135297807932	-3.739525542496803	0.06425468333486312	0.044336903025075	0.0005295284403156036	-0.03034652966293136	0.01982681528282558	-1.296071882217177	-1.052326659482214	-0.4601036331669942	0.01730547254130912	-0.01124581966107165	0.02047114136187741	0.008397066132897899	0.1912499840937932	0.03642769345585525	-0.5991142086728757	-0.8291298730736705	1.181857921790325	0.006416259661008371	0.4677972241334673	-0.02025781669921078	-0.004874223523304771	0.02175243443851143	-0.04133515411544272	-0.005396203788580597	-1.219642774671511	-0.2155841276959381	0.0170930725535281	0.01925496627922704	-0.05216559614482721	-0.001173757163002063	0.655219307630591	0.04450543007736046	-0.03033799087082727	-0.0325449275165435	0.0844473050228004	2.810119888769979	-1.399641699830492	0.2357207450461466	-0.09182717039574763	-0.6340844247668782	-0.600857129776555	-0.3713182455837228	-0.6326561632501737	-1.156779828758864	-0.001260122065346084	0.01783583007272833	0.8165832051484769	-0.7716174808888164	-0.533896700673542	-0.5911292246406716	-0.003807442828014262	-0.9848394727874893	-0.03642701217021989	-0.05468942272850275	0.002697176363593752	0.01306443105409665	0.03515953392394285	0.08786720080215794	-0.006700341820823497	0.4513965741168683	-1.339268675003657	-1.21457613207914	1.236824311613284	0.2747666914652263	-0.6584745310102108	-0.7212596338839129	-1.455809864859515	0.2848612532755144	-0.2839165015160357	-0.3454506913135483	0.05896506521866535	-0.0008396425412033209	-0.3648841681725556	0.1266394094418387	0.002281160010147676	0.1104954167410769	-0.1599406009210295	-1.660758233222552	-0.08971645448556304	0.1117620209369674	2.440253423604645	0.1737799572140488	0.1665676315214561	0.0877292045882667	-4.485198836974049e-16	-1.03220053859566e-15
0.16	0.009226426576199966	-0.06359559848080186	0.0715385842033817	0.4276954230705216	0.9248493407379943	0.00504698670831815	0.02571362149308969	-0.1082586451529452	-0.001066137707490489	0.2684229024243619	0.08285102787591937	-0.1288038032693636	0.00225109230457466	0.08951463998014368	-0.09907035874054761	1.034794508778003	0.2535047395478013	-1.034794508778003	-0.2535047395478013	-0.3273096286677029	-0.06751022186657864	0.02238350156484413	-0.05475863926392333	-0.1185821244424617	-0.05037287193637757	-0.2116190771431629	0.0528001976278179	0.5364896435619138	0.7647839246910894	0.1476390294518558	0.02828027532849394	0.4196494785880967	0.07730157525903691	0.007733694765910846	-0.09570498704107717	0.2994274107854574	1.381967207901786	0.2203669962443101	0.02306361605434498	3.533548791242907	0.342298310909791	1.527966813616809	-2.014568989123432	0.2075246169425037	-0.4947166532821166	0.0163673086569244	0.1606178412073052	-0.5362147369252144	3.591208739429637	-0.6630059377940617	-3.591208739429637	0.6630059377940614	1.166150197302423	-0.284289609037294	-0.09757098132647045	-1.329757935897612	0.440810065739994	-0.003647405575786588	2.637463149043316	1.191088753350548	0.7287262099324744	-1.786705287178443	-0.6294540620620026	0.1043312645221246	-4.423311531017009	-0.2731086579180913	0.001025038174756699	0.01180580634795082	0.001014352758886615	0.01123940193712968	0.001180315484947466	0.003818167937333579	0.001131870736585047	0.004035904840872189	0.001029620978815576	0.03799760859313107	0.1567833765028583	0.1654687124037326	0.2047677026034536	0.2050821670734202	0.02339982772495759	0.0271734323590097	0.0014549918583959	0.02829003432282363	0.001124746377726642	0.02378088612401902	0.004961213951988299	0.08908158716323213	0.0010920536671897	0.01476090242952859	0.001005174081291699	0.04488098721664956	0.001002500388102862	0.007267108012843609	0.0135338674450798	0.0167392033605139	0.1487628750052871	0.1496981386665272	0.4392316770610561	0.4275450510508987	0.001034928588313962	0.01578031150962927	0.009381023306437126	0.02057613688571932	0.001018523898895078	0.007609625950972003	0.001072944321508465	0.003851857709438423	0.001066453573886121	0.008563702472571032	0.001208238491874988	0.01471781465991035	0.001108827946578952	0.0137041721626708	0.0970810690629567	0.09628746297806298	0.001112736939230545	0.02545585495543164	0.001071707506036663	0.01291589869382333	0.001015604156835659	0.0152391780985478	0.001053337780485661	0.002243926173531658	0.001059666033644776	0.01819477652503354	0.1362332249049257	0.1677490074562184	0.001035900307274147	0.0341768986233028	0.001309958674871088	0.002236624499668712	0.001247933708029793	0.008163339767292294	0.001002267332209165	0.02219570120465341	0.268497221400258	0.2597318302171114	0.228547711800522	0.2223356446902992	0.03049496267704722	0.07074708646516953	0.001018299699419336	0.0210017839866729	0.1224266096579796	0.112971478286423	0.1221740991906541	0.1093809677658227	0.1000008474834512	0.07449546756638238	0.130927179804395	0.1189502394976191	0.1844537153476466	0.1433489317688233	0.001019121315374504	0.005757564196788152	0.001058910683777026	0.0007325375076878894	0.1588059286365006	0.1032741322299304	0.1221661103224757	0.1259178757968463	0.06801282159288081	0.08298631328410859	0.02083296914515301	0.0271845059241925	0.001033377324992125	0.03580775598803478	0.09336269133089484	0.1093174519055943	0.001897245372686446	0.07740445477214188	0.002259259875489726	0.01351385159108377	0.009425871507098742	0.01193359837930144	0.006628276919597826	0.0005549536454094525	0.001001601626367195	0.006816538498936776	0.001005581780758843	0.01468625999229035	0.001187366159191578	0.01479977810222111	0.1081008973644065	0.08890684366867888	0.1417304301630803	0.125051469613353	0.1084375114638566	0.1408974070231686	0.07546704354035511	0.08916604305506279	0.05864560439062581	0.06203088342008483	0.0688664818151208	0.08537995041639694	0.04377745185104708	0.05702129760843799	0.1776262081350941	0.1488432216604199	0.003442173756509142	0.01620817118158502	0.05106331146220101	0.01436143026060686	0.06614637434336811	0.07684064525640423	0.001188258485653314	0.009476744017080645	0.0010636489133195	0.01892538312609737	0.02444741447565356	0.1102501962021914	0.109920045048296	0.120400102211297	0.002290250071896458	5.813685849867688e-05	0.003808571469825115	0.005104737303459581	0.002282518713022459	0.01092605166170299	0.1871367373861088	0.1884935495062671	0.1009990100297813	0.1099145593288609	0.001029749604665417	0.02856960930332881	0.08227458550871511	0.1207677490291299	0.001005390068140969	0.03398644254935193	0.001001911363534309	0.03400096492585831	0.001003633298050768	0.02020916228910533	0.01193059659823924	-0.00560509504309442	-0.01654602361563663	0.01056073521649399	-0.03025206285848523	-0.05853408212237238	-0.02092044939171282	-0.009850831235019711	0.001011238349238905	0.001007184619301726	0.001003440291442291	0.001009843853702351	0.00103013269882434	0.1369932823407216	0.1797630089481307	0.01389049265849751	0.001788543748486006	0.001079094465705974	0.004290054965030458	0.001101800366585396	0.001005800814100428	0.001002732949063176	0.001042746109659776	0.1267635774754121	0.4806436146242964	0.001021818081338054	0.01960731685643833	0.001022121350672929	0.001042945556071894	0.001056212199016305	0.001026854752247886	0.001012326491173758	0.0767268288252361	0.00101139694895684	0.001064476387767072	0.001017857222043732	0.0010139039220279	0.001089793042391515	0.1462168659871839	0.001038099475223718	0.001030902955945034	0.001049125953128585	0.001002687839421181	0.3284064383389004	0.1886216554678229	0.03015095642089023	0.00100564212874477	0.1101508374888082	0.1095774015240639	0.09105924512730794	0.1262994106666626	0.1674450310561338	0.001022790813327643	0.001059395779251606	0.176813014920419	0.1135960750348551	0.07178049698589523	0.01030708826116008	0.001041890276812193	0.07712929611779723	0.001158448165276108	0.001019017933709633	0.00704945567755071	0.001724571870369123	0.00100182557819742	0.001005629041692259	0.001022214704642711	0.118728130882047	0.1156757754419038	0.09148643737718548	0.094433723263062	0.06607281905180334	0.05903054545415792	0.03334425023343826	0.1860779427932281	0.006277609604192105	0.04201275618707021	0.06104595607774432	0.001335559266446004	0.001099272540513371	0.004706481288884086	0.1096207620380049	0.001562528516824308	0.007129276633871843	0.001001000354624179	0.1421980879130526	0.09655865748996409	0.001010287825288968	0.115889664632813	0.001005659416575967	0.001002027593385576	0.001003744806139268	0.0144869333951775	-0.008345675811611483	-0.0168489366452714	0.01192316225576957	-0.02889467868331118	-0.05710815908212075	-0.02167186721142514	-0.009233581539379882	-7.289668331731503	-4.111744129172686	-0.03459435492119833	0.04077586133315064	-0.03903199212344141	0.005737796158261555	0.06003785585420303	-0.9766001745556157	-0.8934042153130846	-0.5124888487666662	0.03290404549866208	-0.007761007171367282	0.006914286319457833	0.007719241871556909	0.2088685387023283	0.04117245153598335	-0.6258051954160258	-1.072741455225355	0.7456712178817455	-0.007012347018307677	0.7066589314362839	0.02437634683230923	-0.02237410924686374	-0.01253615790113265	0.05963161039937623	0.02254082600662604	-0.9191794130751783	-0.2085541229612854	0.04253827438252824	0.01862650142279997	0.005653609125282071	0.007359070607638197	0.3800235310612555	0.04398858401775973	0.00183901208750389	-0.02083429899749948	0.08001616549992249	2.565948086682204	-1.293045446495455	0.03486573770088144	-0.05627183745818484	-0.7574966347360491	-0.7392404651098337	-0.4712106875703037	-0.4483226886930083	-0.8863809744618234	-0.0246324504214501	0.01979485754529939	0.9385836698940667	-1.302500480296005	-0.3972612807006103	-0.6248045235937051	-0.01090604240953912	-0.8080925407770848	0.1063354385768343	0.02069402336582566	0.04578181371137031	0.03500109033626967	0.02607994732420275	0.1151241397819755	0.1482291013238815	0.4874978748404737	-1.258893423651938	-1.082367384520924	0.9567438193263169	0.2299909179980799	-1.050735562327086	-0.7796847279672746	-2.249238746401766	0.3901297398446049	-0.2426604802942543	-0.3401792973024159	0.07086062128846252	0.007730216576057426	-0.3965176044468428	0.0424681793084791	0.004564769306024494	0.1721185167934664	0.2369312955514614	-1.868998030899123	-0.5967615641488325	0.2007262374077363	1.990355775112571	0.1542073142930995	0.1457575536984878	0.07667496918020544	4.940527701518638e-15	3.185828389849502e-16
0.17	0.008926741127020922	-0.06416069442019993	0.07453800998284381	0.4414062383632915	0.9270161364564714	0.005260135056591446	0.06118985452340971	-0.104187555755359	0.01308039220413013	0.2481768029597595	0.08459836343606728	-0.1335548439263801	0.002573493489450939	0.09055867249423442	-0.1043517350872699	1.067347144702537	0.2456704360892571	-1.067347144702537	-0.2456704360892576	-0.3153805182126869	-0.07031984117277874	0.02141381262548568	-0.06824063828136569	-0.114202800129302	-0.05042250992635773	-0.1828003328418392	0.06409871577479546	0.5442765652903838	0.7472821657130134	0.1380021769639093	0.02926806209071692	0.3771085515914841	0.07462117764661932	-0.06563929757803634	-0.01608655413728453	0.2917405619790167	1.360600122781542	0.2126064876330997	0.02026056082509982	3.555755350295721	0.4684642115768546	1.29325705534759	-2.033630968163273	0.142604526368159	-0.4467651627965695	0.04506202030501783	0.04775373823395327	-0.5113839054646304	2.9164696308278	-0.8970771395881705	-2.9164696308278	0.89707713958817	1.22045600634187	-0.2776503836960932	-0.09599132915133199	-1.366187150364827	0.4345139443408583	-0.005611936148258495	3.080714609671606	1.069860236144402	0.8254627288003881	-1.71135608003001	-1.219909287106405	0.09050387573896522	-4.071972913724098	-0.2637380375858548	0.001018526064065544	0.01214681631511068	0.001011030197769827	0.01170524925918694	0.001093637296700437	0.003759721932304181	0.001072086331843017	0.003939699955763093	0.001030749131871043	0.03848884734065314	0.1489186661951586	0.1571340245010903	0.194449741419163	0.1968863024447021	0.01778079916007743	0.02240544806813749	0.004266473036054962	0.03110590421592797	0.001101628289763186	0.02369873386029531	0.004407334512888226	0.08911338373937612	0.001092875068930454	0.01482838727366852	0.001005650830599318	0.04701687165076607	0.001002677628120964	0.007663136276137647	0.007521548494128643	0.0121112026669365	0.1356972108830149	0.1379106075530225	0.4514205871939934	0.4327749959093621	0.00102860828263914	0.01584178435177557	0.01857839449339501	0.02989090815309486	0.001021986371909377	0.007648702817337296	0.001057454068183068	0.003813305545171951	0.001061218123931195	0.008674078535177867	0.001121479538955968	0.01478859762667083	0.001062445115494315	0.01380577216365518	0.0876177700823291	0.08819237942956859	0.001062778186888205	0.02341630762649072	0.001069858310834778	0.01325056358124422	0.001017598045768684	0.01544588837698009	0.00103422289748128	0.002026387635235204	0.001124571257770953	0.01827757549158563	0.1405568543226883	0.1705608825214116	0.001037192939482469	0.03464231816584248	0.001173684563057698	0.002158129094659399	0.001151714057716141	0.007992072868912523	0.001002556562833979	0.02295918228994272	0.2925519268537175	0.2840775229795342	0.211756113921157	0.2099446129123985	0.02877371932709719	0.07024868187088269	0.001012050463041199	0.02029787492634112	0.1153455334368137	0.1050958266185965	0.114854923424153	0.1016435227039996	0.09444774221890387	0.06951755882515061	0.1291914662154948	0.1151401895055013	0.1771370479999937	0.1352321338253225	0.001116930055520464	0.005749353727850271	0.001438091924037074	0.001041739642788691	0.1670204497170966	0.1131304458968398	0.1192563555316315	0.1138432055529942	0.07176844685239295	0.08049626517129431	0.01464049124581347	0.02147442715727236	0.001043514042644658	0.03569182882956036	0.08470303624337909	0.1015545395136446	0.001545022325617646	0.07857445382853941	0.001652825535156514	0.01352667841904284	0.008028479239503995	0.01200760711785204	0.004294480383703822	0.0008177120628853013	0.001001770171413788	0.007142386519780373	0.001005559654083777	0.01572627585923447	0.001105882778237303	0.0153289950450238	0.1131826261278696	0.09377284730889313	0.1292572997249768	0.1133793269899688	0.0990156117966641	0.129547039213296	0.08563111035572972	0.09781194115047635	0.06259151188969526	0.06411188978019158	0.06443303821318075	0.07667159513158435	0.03779099721173301	0.0497873026505252	0.178804207184094	0.1327760524696616	0.004140229290934416	0.01880854379325283	0.04643675860322639	0.0123479196657229	0.06310627677264097	0.07344870783279495	0.004130007325686834	0.01314975004358475	0.001119222634711553	0.01898804326395393	0.01464399309153087	0.1068318275775833	0.1090749045719728	0.120392937075237	0.002142661636793724	0.0001047746425058794	0.008501474922375686	0.008681214412204107	0.001655741627394639	0.01165483453259267	0.1657969517479888	0.1690066328604945	0.1008494761159571	0.1045590680460485	0.001020837910368758	0.03064553485677464	0.09702254386274385	0.13658343096568	0.001005626194023866	0.03536304879056638	0.001002007270371856	0.0353000068654123	0.001003747072127951	0.02088215548269762	0.01479328147797352	-0.008191635615924514	-0.01668139563684743	0.01198573912922714	-0.02849971452370064	-0.05638028707836896	-0.02136358556676593	-0.009051239344570871	0.001012180277487513	0.001007900420244088	0.001003339759575804	0.001009847844800697	0.001033438289963181	0.136254393852997	0.1743267648919392	0.009492853309818352	0.01180634630545806	0.001076261255261869	0.003427738763548645	0.00108690183128775	0.00100643985860723	0.001002971330318797	0.001024107130378642	0.10597335879925	0.4766209623675562	0.001022209635196918	0.03626308529527757	0.001028524617921254	0.001039963045187033	0.001055393069784325	0.001034755545794652	0.001015711311251193	0.0728260037215285	0.001010239732509671	0.001070858433965621	0.001021209565200377	0.001014685625184655	0.001278735646705449	0.147905394293353	0.001038909613674262	0.001032439197016943	0.001053516367131287	0.001003001152979385	0.3470928298971029	0.1764863816580968	0.02393611797881788	0.001005466007395797	0.1005575063710216	0.09950630904967778	0.08301400240210878	0.12686116057445	0.1629877443560331	0.001384537481683892	0.002487708989630891	0.1829782483055992	0.1162129693432605	0.08079731822103942	0.005668514203626136	0.001064364976183558	0.06929734527483063	0.00119352726421223	0.001019652183574393	0.00609498128503282	0.001907603492104445	0.001002047095362869	0.001005458436825434	0.001020041513771352	0.1219344701539206	0.1057778243377994	0.08075953429115855	0.1031737750925603	0.06883792652350579	0.05850328085440489	0.02838183896916614	0.1760180788183467	0.003682285691538832	0.03975842609536348	0.05767164545664344	0.01218535371191718	0.001242906651415991	0.002891228192552807	0.1063463196140911	0.002348607657380862	0.0188660596755946	0.001000984045800954	0.1208325340636284	0.104176359201298	0.001012641759312187	0.1179523552383508	0.001006051728058289	0.001002174328358834	0.001003967569623633	0.01790104482395621	-0.0106549440322387	-0.01668273485138404	0.01346080454074162	-0.02643139486122856	-0.05364419443153717	-0.02156009642612354	-0.008105773698294563	-6.942589786974898	-4.503859597764603	0.06948825635830047	0.05046315062763575	0.01173574737856223	-0.01690463811668596	0.04626384498895819	-0.6964375937526355	-0.7480700313687374	-0.4478402485860516	0.4950960205982232	-0.008237019651355709	-0.0003586547545493178	0.005963128032132829	0.218894252087306	0.03907045291142406	-0.3272573234004627	-1.290246752294314	0.2942898301097455	0.01357915671217362	1.128146566487935	-0.004842957272898369	0.007336301506103524	0.02322336508103886	-0.02032399709960303	0.00328492287778395	-0.7076911275625868	-0.197773198092598	0.03005823776131017	0.02196847568769494	-0.03326212640150875	0.01051931881589464	0.1939851314894755	0.04818536087499525	-0.01207467959509499	-0.01395064975835093	0.07306251001790792	2.302821854677718	-1.188782236278758	-0.134750938495631	-0.07446599946650993	-0.8163246133475958	-0.8064676488607416	-0.5243860329592707	-0.3183753996568479	-0.740172762403444	0.01377512372480887	0.04126754860826871	1.031549535920782	-1.067582012359608	-0.1079897618310305	-0.5266483605680847	-0.01298570320675489	-0.7465084160182059	0.1295500911941966	-0.006606798388369693	-0.01920760271021939	0.02151459895547646	0.03582877645431952	0.09983366176468647	0.006970859614768389	0.485376248027521	-1.090179918406258	-1.186850140504939	0.7728297275634027	0.1857562622418066	-0.6883214198711224	-0.6635680950316249	-1.07076638712234	0.1436959551588986	-0.1639804185067905	-0.3405466525836243	0.6187878725074206	0.006619226904234534	-0.2997207873832423	-0.04190853997731508	0.005134629081918738	0.5204508154110344	-0.007189454469968254	-2.014011373133134	-0.4517939351021211	0.2152231212000846	1.191379686870269	0.121900343992171	0.1147250520202058	0.05854749952427689	8.37416641723448e-16	-1.474395234383061e-15
0.18	0.007954270365125617	-0.06389277662951699	0.07719905178040261	0.4549155109687434	0.9290937572941849	0.005466088069312883	0.09670987920849956	-0.09895846806202407	0.0246373611322678	0.2277706817737777	0.08571635902890265	-0.1375645802188041	0.003091314548590381	0.09046101627753626	-0.1091245043107831	1.093066925101573	0.2356987490425666	-1.093066925101573	-0.2356987490425667	-0.3028848262880454	-0.07306355217034338	0.02047118452970461	-0.08207328792668313	-0.1099026626066889	-0.0504717455337145	-0.1509162069807271	0.07422230955269286	0.5529349899986865	0.7306026116585422	0.1248009866781272	0.03003590859960466	0.3384680394052403	0.07201147104691154	-0.1268233677778084	0.07089775897562355	0.231750614404891	1.341658670438207	0.2025320200807737	0.02162454894397314	3.542307122196872	0.5738979700594459	1.010054616920195	-2.046573333400074	0.08165662347990421	-0.3464557803635814	0.05545128332770265	-0.06771990492544096	-0.4344933122867777	2.224637634329976	-1.090482655423335	-2.224637634329975	1.090482655423335	1.279466491227674	-0.271107947310072	-0.09215881261103387	-1.399888061470163	0.4249727076293605	-0.003566929031478159	3.250539461000996	0.9561038795342465	0.9030268058988774	-1.622264302461873	-1.342321621629113	0.060343213855195	-3.643228568943646	-0.2589704553760847	0.001015742679427321	0.01252940963524024	0.001009727790581269	0.01221005590066967	0.001050250300863287	0.00374074201012033	0.001042201569608382	0.003859294779804583	0.001032966490816905	0.03908396451968978	0.1438189950592378	0.1514179567730845	0.1858665857981694	0.1900747400272812	0.01269883881242816	0.01808198260373879	0.01061780024473794	0.037488476484315	0.00108865495866819	0.02362479424941289	0.003699441766058663	0.0890783403948668	0.00108583383900081	0.0148838730116768	0.001006208767658787	0.04927059033772463	0.001002885454180683	0.008069262106844281	0.004414354316367233	0.009644809290476909	0.1192434382705594	0.1237835639242587	0.4584976952049485	0.4333102891790679	0.001025645374650989	0.0159373394691675	0.0311799979291462	0.04257609310445975	0.001026919898762861	0.007747127131253933	0.001048219802086642	0.003852036241841225	0.001058191656306202	0.008800409667388062	0.001082051589244805	0.01481435511687562	0.001040952421049756	0.01387998559397681	0.08043897651965806	0.08197656380803395	0.001037225752215079	0.02153203388826631	0.001072126259035778	0.0136303341422458	0.001020271476044892	0.01566360604081695	0.001025060159387446	0.001896667453129714	0.001251493811349107	0.01843153486419861	0.1438022747935037	0.1718613830762517	0.001038244215049858	0.03512240656849774	0.001106298200123821	0.002104399177650931	0.00110579568686227	0.007873695390525161	0.001002857840863063	0.02366460057420977	0.314318247199145	0.3057808950881741	0.196413281979667	0.1984875734208424	0.02490303200448749	0.06804798205650954	0.001008839205569992	0.01971334350017526	0.1071451981288432	0.09667116772910292	0.1063102820086718	0.09328723275648573	0.0877776009196209	0.06400744746153082	0.1283879973193359	0.1124889697059646	0.1708624797467168	0.1284815935574542	0.001346688947339222	0.005848762013104991	0.002340795423219134	0.001542328062507361	0.1743644134108976	0.1238825323970043	0.1186171623700751	0.10546326667195	0.07781442264321664	0.08068168964811229	0.009138854890386624	0.01646279609725438	0.001059822034025808	0.03553391564548445	0.07629154362345525	0.09434691401712296	0.001386148394894865	0.08003317096585566	0.001349114213233121	0.01361215281102751	0.006846298548223264	0.01178489559091964	0.003203231434047162	0.001064525740452981	0.001001965215928381	0.007467896420220407	0.001005463251106825	0.01682202579075126	0.001064056086921338	0.01592632674209308	0.1174516642354248	0.09860783652573174	0.1176371410591523	0.1029549748976057	0.08890507775799647	0.1171775249520436	0.09503125694693619	0.1046305161624754	0.06598474532362487	0.06573692682929465	0.06172067000687958	0.07166580351426062	0.0322239444537806	0.04382085907947828	0.175664136616602	0.1252964680105243	0.00319813008839677	0.01935711373816774	0.04287140215405619	0.0110030462939833	0.05990097269533237	0.06998294290144394	0.01095520929137073	0.02095344723711999	0.001218827325074044	0.01909411602642117	0.008586773577086409	0.1040044871163606	0.1072106184244981	0.1196017847426161	0.002460901054355172	0.000168266271872232	0.01659285135233387	0.01505923182079404	0.00134148475903626	0.01246196791037423	0.1438998225195236	0.1485008005460508	0.1039789951017677	0.1013295357730492	0.001017561558393164	0.03288935668570717	0.106104566052912	0.1449673242599937	0.001005940451692105	0.03644017763004372	0.001002128604167824	0.03630895032242051	0.001003915368374001	0.02139258887931135	0.01802358405707085	-0.01059332795395268	-0.0166157184479933	0.0134858352901196	-0.02627340919738395	-0.05335304562997877	-0.02143678376824958	-0.00803283682036434	0.001013122205736154	0.001008616221186504	0.001003239227709224	0.00100985183589893	0.001036743881102104	0.1355155053652723	0.1688905208357477	0.005095213961139304	0.02182414886243014	0.001073428044817831	0.002565422562066861	0.001072003295990187	0.001007078903113972	0.001003209711574335	0.0010054681510976	0.0851831401230876	0.4725983101108159	0.001022601189055786	0.05291885373411693	0.001034927885169812	0.001036980534302127	0.001054573940552175	0.001042656339341881	0.001019096131328606	0.06892517861782094	0.001009082516062475	0.001077240480164487	0.001024561908357276	0.001015467328341283	0.001467678251007953	0.1495939225995222	0.001039719752125139	0.001033975438088758	0.001057906781133771	0.00100331446653739	0.3657792214553056	0.1643511078483707	0.01772127953674553	0.001005289886046843	0.09096417525323494	0.08943521657529181	0.07496875967690964	0.1274229104822377	0.1585304576559326	0.001746284150040283	0.003916022200010029	0.1891434816907795	0.1188298636516659	0.08981413945618362	0.001029940146092463	0.001086839675555608	0.06146539443186404	0.001228606363148398	0.001020286433439067	0.005140506892514776	0.002090635113839767	0.001002268612527763	0.001005287831958225	0.001017868322900321	0.1251408094257942	0.09587987323369535	0.07003263120513072	0.1119138269220588	0.07160303399520836	0.05797601625465187	0.02341942770489402	0.1659582148434653	0.001086961778885429	0.03750409600365675	0.05429733483554244	0.02303514815738815	0.001386540762317155	0.001075975096221567	0.1030718771901774	0.003134686797937407	0.03060284271731739	0.00100096773697747	0.09946698021420428	0.111794060912632	0.0010149956933355	0.1200150458438886	0.001006444039540623	0.001002321063332173	0.001004190333108036	0.02131515625273485	-0.01296421225286591	-0.01651653305749669	0.0149984468257136	-0.02396811103914605	-0.05018022978095359	-0.02144832564082195	-0.006977965857209247	-6.560803141165184	-4.823638024514279	-0.02627768432518728	0.04856772521829327	-0.03113877555478056	0.008897737988215791	0.08081354215762171	-0.4528761396283044	-0.6165437730536492	-0.4235850834704707	0.7462445205559894	-0.006118476605282673	-0.006453697810730142	0.005319420644277257	0.2324353892709786	0.04319196501852422	-0.1934837319934218	-1.540643958277913	-0.1932590998697568	-0.0001958919689125397	1.38074166823398	0.03624583634410769	-0.006917537056736355	-0.00934514397802697	0.05062651508889297	0.01706351187406147	-0.5433258276831843	-0.1774994048179057	0.05155940909917072	0.02082797850735468	0.02321728036018411	0.02159115587873037	0.07774862899081199	0.04692235604089525	0.006792109687557934	-0.01025641499935326	0.06840360529535462	2.037483955925644	-1.106246989226438	-0.305593306316283	-0.03239631062505543	-0.8672980790696178	-0.8630094422483525	-0.5776512120481093	-0.2165566501759421	-0.6131294393353368	-0.003108699582704999	0.05807211446744611	1.117738236544844	-0.5635542077344208	0.1378332372258585	-0.4851149822151766	-0.0193032475281942	-0.6970351616914486	0.1640790547605971	0.03522353617074034	-0.01356223938504254	0.03181214235491409	0.02601232324361083	0.1262709526975646	0.1618520521786572	0.4812949901652293	-1.009335317447297	-1.286196674796518	0.5912792026440201	0.1387970557976224	-0.310222828829352	-0.5261744505941786	-0.5317218000775632	-0.02023079350528097	-0.1089330356657003	-0.3549447988512956	0.8969988546936026	0.01641274590462825	-0.2783119717693091	-0.1143292600035585	0.007935538378293102	0.7324265767627099	0.2526013969297825	-2.072781164633228	-0.1715697621861741	0.2343054925053965	0.5039980466654568	0.09431183394575171	0.08773785718934787	0.04416300978449258	-7.867953155046889e-15	-4.791621283968588e-15
0.19	0.006466991431631686	-0.0627513684480582	0.07903064981537979	0.4682464008785252	0.9310608904284484	0.00570216001239751	0.1318789292482294	-0.09280568662038832	0.03317068168852937	0.2072250476466284	0.08626509571135058	-0.1403166713470402	0.003583419091608569	0.08924207681104548	-0.1128923290789902	1.111827230455697	0.223998897021803	-1.111827230455697	-0.2239988970218055	-0.289780921146904	-0.07575512609341901	0.01957114283996807	-0.09619340713830062	-0.1056989588877686	-0.05047249129930578	-0.1181374954339693	0.08320637682308177	0.5623168663115651	0.7148261130541894	0.1121625645031736	0.03036449672335272	0.3036064723494681	0.06954378733272924	-0.1695177365265116	0.1571479347452371	0.1292339591146816	1.324795562167016	0.1904026857214269	0.0258414854535291	3.487459363999326	0.6539534490709805	0.6949560108466664	-2.060029463412689	0.02833730077518419	-0.1955612816248765	0.04157941973776394	-0.1745585091901277	-0.3134262122127245	1.528331800473261	-1.241899031252861	-1.528331800473263	1.241899031252862	1.340749560020666	-0.2679748255193216	-0.0882920596917076	-1.418946848207658	0.4167307498648887	0.004720682279827008	3.283585991791917	0.8439538248164357	0.9735064817775936	-1.542235545035626	-1.164230402177689	0.0008798351981066262	-3.319624065447314	-0.2356087508648867	0.001014604998050609	0.01293266465135744	0.001009328060447417	0.01274960687189721	0.001027238338149383	0.003736951277948664	0.001026356709528039	0.003807361180800324	0.001035561795824905	0.03977046930443068	0.1407739964333693	0.147874885930711	0.1788596421712708	0.1845402907370615	0.008561286333741302	0.0145484760631592	0.01750558021763741	0.04458839661069158	0.001080917523126629	0.02356416049545294	0.003004206518454698	0.08904908551826372	0.001076696997084131	0.01494009671598551	0.001006867378341017	0.05162309208894456	0.001003132355702396	0.008488744320306612	0.002752128507551662	0.008238212571420088	0.09935521059645959	0.1071642790447542	0.4614684814442224	0.43012005091544	0.001024101535027091	0.01605461225844775	0.0453218939433129	0.05686264152464995	0.001038056243496818	0.007910525944172143	0.001041905964778921	0.003957790647879478	0.001056057012974516	0.008933749829641052	0.001070390350516351	0.01488020795755932	0.001032882174783604	0.01395152290517205	0.07503362288513472	0.07721142883506907	0.001023202773524082	0.01986502890789661	0.001076970187942191	0.01406063024250297	0.001028718460642119	0.01589230464009815	0.001020241131983004	0.001860715496853971	0.002134425047633952	0.0193442561911751	0.1466631341852644	0.1724255686642309	0.001038892303461877	0.03561452338739662	0.00107007271154904	0.002075426336926669	0.001080852611388086	0.007778610920338226	0.001003177123793702	0.02430890960607825	0.33391354089753	0.3249377116997028	0.1826607165635042	0.1879655421501806	0.02036268986099464	0.06490864908668884	0.001006997619693982	0.0192984810430442	0.09833950254001214	0.08800667737377113	0.09718813229125586	0.08468515681324726	0.08052426120159932	0.05823802121241986	0.1279835769123695	0.1106971997338267	0.1651902718518065	0.122898687029295	0.003994209017011148	0.007722422089339592	0.005363657477354723	0.002789648088526342	0.1805649368898009	0.1352047411588758	0.1198993119475208	0.1019342962124679	0.08446743444439987	0.08268552959624581	0.005212042500085787	0.01290160354794219	0.001205960959253066	0.03543770954692301	0.0681180084257194	0.08736941955662951	0.001319217725924914	0.08146869669822399	0.001189070184019281	0.0137795323408656	0.006027996701744141	0.01175280861765019	0.002762007121675262	0.001342629299276966	0.001002182881791809	0.007786718859086847	0.001005338332132533	0.01797410519635965	0.001041067213437103	0.0166051822800027	0.1207860103872235	0.1032991028927739	0.1069455116243755	0.09355492754086982	0.07806781478278425	0.1040012634000518	0.1023555473476122	0.1087132780518577	0.06881714043793107	0.06697946935930049	0.05923239156987473	0.06948931949157174	0.02813780402803037	0.03962519402009401	0.1699932395131406	0.1215546340954771	0.002160097529143282	0.01964114952086628	0.04064981176556458	0.01026587169459252	0.05659980601158837	0.06650033936779864	0.01831862970137927	0.0291467956149143	0.001873609138241782	0.01974801053096369	0.004943622636884399	0.1011645130565265	0.1045502472391701	0.1181696991288345	0.003073499463487095	0.0002542221460410808	0.02503503415067017	0.02218367983179384	0.001174715682656225	0.01371853332756465	0.1223736074171707	0.1278820590395053	0.1075914594099801	0.0998989317406304	0.001017077562060723	0.03510623817943826	0.1095387592880939	0.1465537028527967	0.00100630693871785	0.03719572539397851	0.001002265063343089	0.0370132526100377	0.00100412071490355	0.02173260858182115	0.02093655299415699	-0.0126675303857213	-0.01651114601228593	0.01503536443712588	-0.02302544150091045	-0.04952595978788969	-0.02140162378932113	-0.007867859637936634	0.001013673780784707	0.001009162365780391	0.001003327368582521	0.001009876774177517	0.001039548267467149	0.1366254022688305	0.1658524140456225	0.003256441783402962	0.02771412684560741	0.001072384593594238	0.002028028815262724	0.001063109606727843	0.001007953733145125	0.001003541246904103	0.001004185920043861	0.05859274727753067	0.4641354121400171	0.001022404727494619	0.06975430591381584	0.001062100441277576	0.001033941408457566	0.001053209971190735	0.001071446126945743	0.001029039938369491	0.06700260398721355	0.001008206261015996	0.001086050156379542	0.001048464761663151	0.001015021290366503	0.004399667098245446	0.152357168453295	0.0010394374829877	0.001030995813095763	0.001052330378109631	0.001003674318428468	0.3796755908872547	0.155447770410405	0.01317658580620955	0.001004904430786767	0.08162568792540759	0.08002718479362303	0.06717263067299883	0.1273468785756497	0.1538805684987474	0.0110181466852214	0.01246392595883778	0.1920745950125475	0.1243283738328685	0.09634488089041873	0.001024389302381551	0.001587655566851678	0.05404422811667085	0.001267128062882635	0.001024082022546197	0.005175066324741183	0.002476012759655445	0.001002528518946163	0.001005141066266425	0.001016521326925244	0.1260789922984602	0.08783181347825673	0.0579300917838827	0.1130450591142512	0.07318113567324182	0.05448407566225293	0.02344278897778859	0.156232125997029	0.001060741003911765	0.03842140359823704	0.05089492888021788	0.02917575071399065	0.003546483989306054	0.001059274029752685	0.09880163909118969	0.004206616370463107	0.0377102729651474	0.001001006590505868	0.08162673462668203	0.1134793186109007	0.001017909106593489	0.1095074954160487	0.001006895033496151	0.001002479843683299	0.001004456319955436	0.02354663932435642	-0.01450438732370789	-0.01640226394043117	0.01661442767325565	-0.01902333817383196	-0.04517545795140564	-0.02132910232921673	-0.008414797480092589	-6.166163574945005	-5.046171278689235	0.07445073187638052	0.0574602560924364	0.01548460520033618	-0.0122693799157726	0.06404537050827611	-0.2646460262632801	-0.4940087680006585	-0.2946152664395439	0.6784366727838672	-0.005883653807227656	0.0003676880059848664	0.005997780990815982	0.2387556940150433	0.04159864397239799	-0.09905502673418073	-1.787032405647375	-0.4456259587606137	0.0182725746453022	1.473877975671529	0.007651233773131672	0.02138960620896514	0.02500581791547223	-0.01753390037477784	0.000897457452487074	-0.4150710481608064	-0.1544944675217556	0.03938113020123393	0.02412892266652501	-0.01462274837727806	0.1517090344402956	0.04204953000716941	0.05050140236003116	-0.007867929261635907	-0.008782406964629582	0.0612298025344403	1.792400321696156	-1.000529951108487	-0.3171510125998784	-0.04124738151106924	-0.8631463681333497	-0.85436681890282	-0.5755958486480869	-0.1500264186902839	-0.5130357065416621	0.3426265431356815	0.1885516667047508	1.140074468943283	-0.1585761134221631	0.2561347185198728	-0.2483356327429587	-0.001759355678944594	-0.6953223420305883	0.1279566949639629	0.006697451072928755	0.01025266974379917	0.02590859942022182	0.03471828379769631	0.1111184210345494	0.02231358647843772	0.4538395104078848	-0.8785517432375871	-1.345280750227253	0.2324540647271728	0.1071558309844112	-0.1505739205785546	-0.3141123144219934	-0.2461912593302608	0.06968031274653137	-0.04152508960228563	-0.3443688307336792	0.7526070626668229	0.1084135741604576	-0.2929712670051783	-0.1728180555967525	0.009766187637255234	0.6972751318624372	0.06117423598019393	-2.039667716114849	-0.1129783130788622	0.2107109301172438	-0.1738185251256844	0.05776606484218862	0.05394498855833794	0.02451799436685793	-7.550464374623029e-15	-5.697343295753399e-15
0.2	0.004586209282501062	-0.06075453678604109	0.07967703029317728	0.481416947225065	0.9328919725878039	0.005987950693990799	0.1663781960534926	-0.08593349646454429	0.03850341167949343	0.1866205730778944	0.08628803679972326	-0.141307782578127	0.003895098830764826	0.08700003567763508	-0.1152801199722281	1.123651728390605	0.2110125427670363	-1.123651728390605	-0.2110125427670362	-0.2760811346272238	-0.07843840844502707	0.01869649264817547	-0.110348446237936	-0.1015487933351817	-0.05035127376174088	-0.08567682427606127	0.09116627105447954	0.5724082801362629	0.6995738982252759	0.1019390268582521	0.02996361378963922	0.2722647736315645	0.06727844676152359	-0.2055240109054957	0.2419824550861689	-0.005292897031013504	1.309589957789819	0.1753218251174844	0.03156829664570551	3.408350475303373	0.7177797129009447	0.3699365038607352	-2.058341421715686	-0.02350249533466272	0.005740199066514491	0.01936632237342629	-0.2723402382845867	-0.1584865372956318	0.8374761504867398	-1.347783102223982	-0.8374761504867398	1.347783102223982	1.398642766935509	-0.2694496330165579	-0.08708051308137407	-1.406872039073781	0.4142650743627317	0.02082573150429725	3.186931383231066	0.7512692717358489	1.044934308262629	-1.517407547373703	-0.8593447156226914	-0.08555099763720378	-2.939254901369909	-0.2185018267806998	0.001014312351176424	0.01336886515934274	0.001009401500879882	0.01332161676382281	0.001015780888659993	0.00375251363572017	0.001018450005872189	0.003754208738953814	0.001038261673876748	0.0405160310442123	0.1393860546239492	0.1459468762994811	0.1733244035972251	0.1801213110070606	0.005529116193275301	0.01195969643908066	0.02382639391903233	0.05115115330128386	0.001076528152670481	0.02350961358083366	0.002386754922127777	0.08908099346530492	0.001067681613629499	0.01500527784695029	0.001007634151648818	0.05405951887886922	0.001003421595400485	0.008919118312262756	0.001913629977750877	0.007439320457477056	0.07596816402431762	0.08796652805081788	0.4608912353473316	0.4243810218857652	0.001023231693900975	0.01619523345848253	0.06035517096557316	0.07199985181523993	0.001057213747018066	0.00812449795738503	0.001037230121186294	0.004146252124941025	0.001054307853690048	0.009080378855462133	0.001078961763187453	0.01486211804092162	0.001033822861361751	0.0139710048847756	0.07112143730024152	0.07356774521979759	0.001015755912282271	0.01847028701251761	0.001083797638735903	0.01451558313124694	0.001044896596131146	0.01613052812052363	0.001017609595483563	0.001919910950314016	0.004036241815202146	0.02128083409205229	0.1494750506540523	0.1728415945044446	0.001039074996975511	0.03611244250811111	0.001050474307820136	0.002041415563830465	0.001065595299554782	0.007697608692702387	0.001003516701257512	0.02490462865401978	0.3513521157544418	0.3415993206284197	0.1705622531609229	0.1784295606746215	0.01578222577660562	0.06180740730547231	0.001005884456489159	0.01907497185575477	0.08919246660993019	0.07945731284370096	0.08782153368010706	0.07626067492835162	0.07295150755479056	0.05250829427108573	0.1277129020959119	0.1093238598433927	0.1598796926572801	0.1180292026217205	0.009899575131644158	0.0119970094419448	0.01109086227812255	0.005256556915963749	0.1854759530257489	0.1465514408381458	0.1229130902050801	0.1019650198183031	0.09100177171857529	0.08566838334088997	0.003206925947358087	0.0110718413404457	0.001529345060899882	0.03546230086201203	0.06017535485827481	0.08050329494404414	0.001305000130870367	0.08269091693015032	0.001110917214336231	0.01391500345800682	0.005631177858503597	0.01205210548605298	0.00273254523985241	0.001624698329065677	0.001002421678565993	0.008101584481536635	0.001005202484291317	0.01918386406366168	0.001028903109729202	0.01734048909318466	0.1231208224357457	0.1076222512771832	0.09721172524863687	0.08522638824610157	0.06648696195203257	0.09034740765500003	0.1069993313776175	0.1094232152469173	0.07108115393224643	0.06782893106460251	0.05627989163224447	0.06814432620528696	0.02598169895938542	0.03751553772825222	0.1627060931530289	0.119781717295951	0.001625388098906235	0.02060356724713202	0.03988162720453103	0.01011208039413833	0.05323469862353359	0.06303970782965171	0.02499582081801601	0.03622431332647919	0.003277940598166581	0.02114333593680683	0.003080130178262812	0.09807929324010158	0.1011998240114106	0.1161308197738036	0.003913988168781835	0.0003738010482611624	0.03271737184758727	0.02910097658654744	0.001091320848423965	0.01493470361941591	0.1017568735807177	0.1079334346349745	0.1103797201690603	0.09910142413584547	0.00101829308078805	0.03713637776558339	0.1071160704117403	0.1417490298170653	0.001006715700041872	0.03761486584690821	0.001002412688734333	0.0374042978580726	0.001004356396782498	0.02189649003963652	0.02339519802093409	-0.01438571457687217	-0.01640010912233978	0.01662919471782295	-0.0186462703585425	-0.04491374995416135	-0.02131042158860866	-0.008770754992382593	0.001014225355833438	0.001009708510374696	0.001003415509455822	0.001009901712455702	0.001042352653832526	0.1377352991723886	0.1628143072554974	0.001417669605667342	0.03360410482878467	0.001071341142370515	0.001490635068458642	0.00105421591746547	0.001008828563176295	0.001003872782233989	0.001002903688988385	0.03200235443197375	0.4556725141692192	0.001022208265933497	0.0865897580935148	0.001089272997385735	0.001030902282612964	0.001051846001829226	0.001100235914549741	0.001038983745410482	0.06508002935660614	0.00100733000596946	0.00109485983259484	0.001072367614969864	0.001014575252391649	0.007331655945481109	0.1551204143070677	0.001039155213850955	0.001028016188102259	0.001046753975085131	0.001004034170319319	0.3935719603192037	0.1465444329724394	0.008631892075673515	0.001004518975526699	0.07228720059758015	0.07061915301195391	0.05937650166908784	0.1272708466690614	0.1492306793415618	0.02029000922040242	0.02101182971766532	0.1950057083343156	0.1298268840140711	0.1028756223246539	0.001018838458672134	0.002088471458147158	0.04662306180147766	0.001305649762616896	0.001027877611653359	0.005209625756967665	0.002861390405471145	0.001002788425362952	0.001004994300574086	0.001015174330949983	0.1270171751711261	0.07978375372281805	0.04582755236263508	0.1141762913064436	0.07475923735127514	0.05099213506985398	0.02346615025068317	0.1465060371505927	0.00103452022893815	0.03933871119281733	0.04749252292489322	0.03531635327059313	0.005706427216301586	0.001042572963284025	0.09453140099220189	0.005278545942988778	0.04481770321297727	0.001001045444034479	0.06378648903915965	0.1151645763091694	0.001020822519851536	0.09899994498820879	0.001007346027451627	0.001002638624034317	0.001004722306802773	0.02577812239597777	-0.01604456239454987	-0.01628799482336564	0.01823040852079763	-0.01407856530851807	-0.04017068612185767	-0.0212098790176115	-0.009851629102976069	-5.781452628469443	-5.1598911703866	-0.01968858594958527	0.05505950935791033	-0.02726815756660636	0.008653969419649394	0.09262493316620274	-0.1298638973995654	-0.3934498610098541	-0.2346397001688184	0.6388118333992266	-0.004901108739922691	0.005778866918348059	0.007110905974324896	0.2492203970122364	0.04537032071735363	-0.07194281096997102	-2.056337181164997	-0.7030172530789028	0.00447379018221701	1.550874042313898	0.04636047640297547	0.00962387715083266	-0.006687371261680747	0.03383796362421869	0.006652445555641502	-0.3190355561444809	-0.1230467878196855	0.05649076679637726	0.0227329547387941	0.0422467623042181	0.2263624747170118	0.04811667943847078	0.0480828164032494	0.005784523212862464	-0.0074399664891057	0.05868560850989588	1.538442419363448	-0.909037030205709	-0.2979750685952978	0.005874343343188673	-0.844272914017598	-0.8274906305806357	-0.5697113504930683	-0.132870633834274	-0.4704450152180843	0.4770767556919434	0.3019898747503748	1.122636420024356	0.148384605329005	0.3336359965279661	-0.1388289138554052	0.004856235202354079	-0.6747611921098012	0.1214179546719936	0.02884185363134312	0.05271452894987463	0.03260523654798836	0.02522095996046935	0.1378068450373714	0.1731423072349936	0.4076713936386208	-0.79503370505355	-1.381715513407469	-0.08328573621996864	0.06018089085714031	-0.1439246815485643	-0.108972697085709	-0.1379383769733486	0.1154455952085989	0.007743624121311146	-0.3505503997517721	0.6738327214468162	0.1646989305700435	-0.3273611230876602	-0.2356880082531835	0.0146601439894276	0.6909963255135362	0.2445223718619316	-1.938757744230151	-0.04495047665951264	0.1969571109884644	-0.7742122790411832	0.02703037174484167	0.02508644927293267	0.008935360845628942	-1.993896420344447e-15	-5.202837156557142e-15
0.21	0.002338389909139876	-0.05793348913649043	0.07885805320008571	0.4944424517640319	0.9345543025873492	0.006334386038922994	0.2000248358399042	-0.07849458048535229	0.04061175871739756	0.1661643104289329	0.08579620919285283	-0.1400537639467371	0.003998677461742079	0.08384133710978431	-0.1159929894968721	1.128633086984669	0.1972191800296005	-1.128633086984668	-0.1972191800296014	-0.2618332466300465	-0.08116625052846738	0.01782169897303636	-0.1242333486978492	-0.09738883936578203	-0.05003873620517434	-0.05471082521870151	0.09824959989165605	0.5832351975499108	0.684307763673995	0.09496990220348514	0.02850881889284168	0.2443407565259116	0.06527020904884871	-0.2452923617598075	0.3183728597778013	-0.156992896725435	1.295717351134189	0.1564333600134912	0.03739584516974719	3.321540617032415	0.7660919149951845	0.05924793663168784	-2.027901428346521	-0.07293877442297829	0.2462824331518503	0.003846596526870538	-0.3541477439881547	0.01391428048511355	0.1629316609078623	-1.404064138803845	-0.1629316609078632	1.404064138803844	1.449688615880047	-0.277573075879671	-0.08796033395452013	-1.373277842338127	0.417639016970111	0.042433077269238	2.999643302798459	0.668912268422877	1.121152760579308	-1.521671467361119	-0.5469437524800236	-0.2093142155440056	-2.642179304242055	-0.184188872807126	0.001014445916771367	0.01381208097463729	0.001009756737856707	0.01391209716724539	0.001009781285980405	0.003775568488347325	0.001014140431888231	0.003724562079651523	0.001041163213904434	0.04130293180496467	0.1397141602454025	0.1452581258669602	0.1689996432538923	0.1766348573594871	0.003598721929646925	0.010312162220143	0.02825709686978952	0.05602330529412681	0.00107325123964721	0.02346575696036612	0.001953578145396149	0.0892334140147681	0.001061080371975961	0.01508892898819851	0.001008518650478371	0.05656118048696912	0.001003745677685648	0.009359247973363981	0.001467816390280034	0.006939132636656089	0.05300382794361361	0.06863082140994364	0.4576529125692599	0.4171806468712612	0.00102268702561176	0.01634908565437953	0.07600401020070634	0.08765514185012052	0.002519350785294352	0.009685500899464562	0.001033584942760549	0.004404045482011448	0.001053050829213204	0.009230210517452162	0.001088608875325067	0.01481831486485732	0.001036862271564389	0.01394985505423203	0.06826007399494576	0.07070802811798246	0.001011412711596658	0.01739981494524914	0.001103887834923417	0.01500652222339447	0.001289974424397082	0.01659549972762974	0.001015789395376637	0.002083100673219743	0.005855952434338341	0.02314003212826751	0.1524376587829472	0.1734494638565337	0.001054880552573493	0.03662214910973056	0.001038470008463767	0.002022216423213612	0.001054791725262299	0.007626772053836156	0.001003836659085562	0.02546063438763035	0.3670990841456988	0.3557619225128509	0.159357873710075	0.1696794393709075	0.01145191282397743	0.05902616581739725	0.001005132079667421	0.01908314771942695	0.07979267415302278	0.07112128177989573	0.07824471527361271	0.06809316609772062	0.06514799985315456	0.04687244505932483	0.1272779402876976	0.1079878626685599	0.1547684997220506	0.1134515551142939	0.01576014097088187	0.01626575768841074	0.01726220453026467	0.008427090206931939	0.1890236881244933	0.1574345663604126	0.1272328920216949	0.104685754148095	0.09731594718549375	0.08948411995936373	0.002138294586863293	0.01007588441250602	0.001787870346585546	0.03542233289884361	0.05257856739084631	0.07375930235103835	0.001308205163122803	0.08365151116427139	0.001071703983807883	0.01405763716544626	0.004924211378726631	0.01210684996933872	0.002620872328318305	0.001900527896404857	0.001002658829093947	0.008413565743701206	0.001005094731817772	0.02046740368433881	0.001022105416024638	0.01817114020880835	0.1242642261847502	0.1113023993641318	0.08868693257997894	0.07789587557142794	0.05340634411379058	0.07597097288704566	0.1083679479705327	0.1068839186290288	0.07271579892566638	0.06822025201153031	0.05541991766626186	0.06788688149892695	0.02530549020488653	0.03709447181067151	0.1577726801488235	0.1199253546439865	0.001333950553719584	0.02189662485834597	0.03984445435437237	0.01036319305959445	0.04986797640159554	0.05963351852847307	0.02897034134256108	0.04021989384417386	0.004562921769715823	0.02241663034284989	0.002084308863296391	0.09454968117603721	0.0974224290675486	0.1136230562504605	0.005099917881721984	0.0005489800488681102	0.03916776536296571	0.03544333832946724	0.001047117649618804	0.01637696418639708	0.08320671347858134	0.08944697652980729	0.1129793005598882	0.09920753992583224	0.001020155224578806	0.03891116304951913	0.09950131734434566	0.1318588926661383	0.001007163261270945	0.03769664937014249	0.001002569650232023	0.03748406299369973	0.001004621129994629	0.02188550900815814	0.02520072830928244	-0.01574711891408919	-0.01615229838122343	0.01809994127754208	-0.01370882194604306	-0.03986179287028412	-0.01982824627166374	-0.007263599039273355	0.001014889143859737	0.001010480031261452	0.001003640535838021	0.001009446880688019	0.001045731990884949	0.1423792847688327	0.1612734696390223	0.001683880840612834	0.03299387706792338	0.001068570062804922	0.001509347123821073	0.001054203218113331	0.001009955746896176	0.001004260756389624	0.001002368800944164	0.01651174002896313	0.4455788429684144	0.001022045616318759	0.1043096103192793	0.006547558760737762	0.001028850829937929	0.001051654802762947	0.001097310613463864	0.001040907260529541	0.0641158040252741	0.00100652263758204	0.001150136904112656	0.001945245732573079	0.001013319561381428	0.008152753478114394	0.1587423868301083	0.001098556148759104	0.001024248856046539	0.001040832340642529	0.001004284244329821	0.4052941172891464	0.1368870897933859	0.005127237786907924	0.001004205356191867	0.06272802666261885	0.06093049034600155	0.05137714894780984	0.1260750294805026	0.1444846115225098	0.02366390140859204	0.02651743973178676	0.1948562497836347	0.1369097571664993	0.1086953390053934	0.001018961651680742	0.002031326986123305	0.04010120623147788	0.001316531843638331	0.001033423537153401	0.003302294254822825	0.002201331768586142	0.001003004786495313	0.001004972692090701	0.00101490902107717	0.1250121547565401	0.07455357479172056	0.02931610895985016	0.106938227293197	0.07490680867261845	0.05722799240541765	0.02545188575226315	0.1529324902259007	0.001026346822395612	0.04019540434621961	0.04422491434314875	0.03191402742091323	0.006089669367999246	0.001040707251058512	0.0901031333328393	0.007257695570080314	0.04833180459251803	0.00100115432919623	0.05248062201329786	0.1180440805735807	0.001023168357078465	0.07992782453057065	0.00100786848143721	0.001002812842390126	0.001005044127314212	0.02654434332826672	-0.01687056846682199	-0.01579593048641747	0.0194663140426592	-0.008475578843564596	-0.03456272118510365	-0.01724076475793825	-0.003686019035202192	-5.409981837407595	-5.160528080113668	0.07655541552909062	0.06119911486884934	0.01727664747157772	-0.008806195001664047	0.07200227332024767	-0.009531112134871995	-0.3071382578792548	-0.106299290665984	0.3488467364242258	-0.003960414167417475	0.02413959671440899	0.009548039329678201	0.251865207148367	0.04351241103635696	-0.03455209763907374	-1.817306076457351	-0.7193894392292961	0.02114197936523259	1.580832225342542	0.2591232503894552	0.03503818459268788	0.02590319658443447	-0.02654913573707253	-0.008295674872883643	-0.2553763367846947	-0.09072404798397149	0.0459073430525281	0.06615397603495005	0.004848765580957963	0.153250905591904	0.07528771026820787	0.05264739512685363	-0.005880119860572506	-0.006688933961987219	0.0534213290153233	1.301363583993154	-0.8502360335304148	-0.2570269075510905	0.003472861554552701	-0.8240281966301495	-0.8072010733389484	-0.558316011647742	-0.1356191722240775	-0.4463346322951227	0.3794152232676229	0.3363921555943709	1.047512848234025	0.3811863663539919	0.4235219252222476	-0.06817351577646169	-0.01122917789506208	-0.6699941325800576	0.07711828762620999	0.006174616865490894	-0.03550487224338325	0.02403344478612237	0.03423296427747216	0.1253587326425741	0.03940169858398269	0.3269218017005924	-0.6751419944880452	-1.48800888343438	-0.4072493404664044	0.01771584306597871	0.09796825105779211	0.02016635896846384	0.1590956231779452	0.1415159000450482	0.04233460433264377	-0.3331502655350402	0.168448853056194	0.09749745181213669	-0.3777695996052834	-0.2679888715643198	0.02105086329848063	0.5833376709509165	0.09156965602072874	-1.748985433695129	0.06560569017044514	0.1612374282755406	-1.195498288420941	-0.009548235198390792	-0.00821132423655669	-0.01040960498800968	1.717500529210655e-15	-4.218074696945245e-15
0.22	-0.0003446879125396531	-0.0544641638914095	0.07656736485590503	0.5073354222703653	0.9360064234925762	0.00672940905396607	0.2328202710952111	-0.07068988952349109	0.03983867107036149	0.1461627381055902	0.08486774634359669	-0.1363577557962799	0.004021974613565192	0.08002211542405406	-0.1150418014001809	1.126993083460399	0.1830677661201432	-1.126993083460399	-0.1830677661201431	-0.2471122866421439	-0.08401895580673778	0.01693564372891332	-0.1378773908732706	-0.09319774704672212	-0.04948758626714486	-0.02581646072894059	0.1046148318774058	0.5948454070700842	0.6694234267885012	0.09075088106566347	0.02569920480232596	0.2194885718570967	0.06357380616432383	-0.2925757005693957	0.3716379741918555	-0.2996351472488027	1.283083151263098	0.1332800062601687	0.04128583066788179	3.238109569082143	0.7909347094346543	-0.206350433127184	-1.967403356590987	-0.1108295438115562	0.4941381028803504	0.003310026358926719	-0.4044448618374867	0.1743249869695083	-0.4867962731798128	-1.419393336628263	0.4867962731798128	1.419393336628263	1.49325716506909	-0.294422271978986	-0.08933282687887184	-1.358699982175525	0.4204927442948418	0.06854820779720505	2.772604469711318	0.6076499014504259	1.201592729567737	-1.441048014216266	-0.3093240122336331	-0.3565148363808271	-2.32488841400227	-0.1561348611506483	0.0010148447217159	0.01426444680035603	0.001010320219014418	0.01450884993204447	0.00100689547498873	0.003805996972737887	0.001011759133074571	0.003693626964489796	0.001044303729894587	0.04210101759733074	0.1417730401414022	0.145723355596179	0.165734894192323	0.1739125980619878	0.002755838937778572	0.009605067684831605	0.03026237387805761	0.05839265145486505	0.001070227306938073	0.02342860132119543	0.001745746872904448	0.08955247247439162	0.001057774623157059	0.01519481297462346	0.001009524550184697	0.05911188867265308	0.001004101721809359	0.009806502523659872	0.001244239062333706	0.006619131615806731	0.03263512926659386	0.05149036793271125	0.4522790616384826	0.410346599313024	0.001022333455529774	0.01651497965315021	0.09217816247444899	0.1036294615356976	0.005962195049625337	0.01317262573269477	0.001030736960499413	0.0047090836234108	0.001052326932594121	0.00938343264567414	0.001091967505201132	0.01465212458817343	0.001039343474965158	0.01385682612314551	0.06623103401521949	0.06841084903278098	0.001008838262568579	0.01666227760584003	0.001141575292583819	0.01551793582067961	0.001848601372510931	0.01737145982828808	0.001014251579779098	0.002306037927983424	0.007175299107170676	0.02450132770580714	0.155649617607089	0.1743839590955959	0.00109249110258199	0.03714116823475348	0.001030585757146455	0.001998697796132572	0.001046429909831105	0.007564598559912222	0.001004121657193058	0.0259911710503895	0.3813832946161353	0.3677723048376925	0.1486133534717476	0.1612398639441465	0.007493044810844392	0.05669179558382406	0.001004599190771582	0.01929866973011077	0.07018624936099953	0.06295485095336248	0.06847621501475315	0.0600928547057006	0.05715812830180848	0.04132482364235805	0.1265319415200291	0.1065856689770867	0.1497699457043665	0.1090775070552669	0.02035468677326952	0.01964016050062724	0.02304303578456181	0.01206990747086932	0.1911585840954242	0.1673721810789268	0.1326511721617917	0.1092972292598755	0.1033637099566554	0.09401903380644425	0.001601331056297104	0.009552150143997636	0.001888616037057081	0.03527013030293576	0.0453795007505559	0.06718427617066892	0.001315248344806506	0.08436163059215106	0.001054876232021161	0.01416829037549409	0.003619360974789745	0.01146722324217573	0.002235575002498436	0.002134822582114878	0.001002885579559378	0.008727397203189245	0.001005030072954767	0.02182019178741507	0.001018575372188751	0.01905679871877079	0.1241154371682836	0.1141319588701854	0.08148367533344072	0.07164208506420748	0.03844676146782269	0.06069848112129633	0.1061226054808835	0.1016247133754205	0.07369050405345483	0.06817589881667747	0.05777179387214161	0.07021434144206709	0.02590008400869762	0.0378270018155991	0.1572750433356479	0.1228122252914605	0.001183990916052744	0.02340088470824652	0.04022355523705436	0.01095588638804345	0.04652780491071615	0.05632744641793093	0.02941698506163588	0.04045659980687482	0.005397237901155311	0.02324403504057933	0.001583108039014024	0.09053973505039221	0.0933463512438007	0.1107285588395446	0.006676044610749268	0.0008083224575618613	0.04418510869729964	0.04088496296317728	0.001025076706734064	0.01771889502955813	0.06733018930108674	0.07314469482323803	0.115685812179185	0.1004021790495263	0.001022259322000806	0.04042587598063385	0.08688328792192711	0.118005401303114	0.001007648287112747	0.03744640978093371	0.001002735244485117	0.03725851333156154	0.001004914421066078	0.02170273718294275	0.02631338569359194	-0.01675159107467628	-0.01574165190955338	0.01941412714535646	-0.008327681498573498	-0.03443916388448903	-0.01668811165956687	-0.002650807009720645	0.001015552931885915	0.001011251552147877	0.001003865562220333	0.001008992048920603	0.001049111327937895	0.1470232703652768	0.1597326320225471	0.001950092075557662	0.03238364930706206	0.001065798983239078	0.001528059179183584	0.001054190518761075	0.00101108293061598	0.001004648730545208	0.001001833912901176	0.001021125625952259	0.435485171767609	0.001021882966704025	0.122029462545044	0.01200584452409002	0.001026799377262829	0.001051463603696666	0.001094385312377968	0.001042830775648507	0.06315157869394208	0.001005715269194629	0.001205413975630484	0.002818123850176204	0.001012063870371231	0.008973851010738615	0.162364359353149	0.001157957083667159	0.00102048152399111	0.001034910706199926	0.00100453431834052	0.4170162742590893	0.1272297466143324	0.001622583498142363	0.001003891736857081	0.05316885272765757	0.05124182768004919	0.04337779622653184	0.1248792122919441	0.1397385437034581	0.02703779359678166	0.03202304974590822	0.1947067912329538	0.1439926303189275	0.1145150556861328	0.001019084844688562	0.001974182514099873	0.0335793506614781	0.001327413924659772	0.001038969462653424	0.001394962752677963	0.001541273131701136	0.001003221147629239	0.001004951083607897	0.001014643711204468	0.123007134341954	0.06932339586062324	0.01280466555706465	0.09970016327995038	0.07505437999396185	0.06346384974098133	0.02743762125384315	0.1593589433012086	0.001018173415853412	0.04105209749962187	0.04095730576140409	0.02851170157123327	0.006472911519693249	0.001038841538832923	0.08567486567347672	0.00923684519717189	0.05184590597205874	0.00100126321435792	0.04117475498743625	0.120923584837992	0.001025514194305398	0.06085570407293246	0.00100839093542296	0.001002987060746441	0.001005365947825931	0.0273105642605559	-0.0176965745390941	-0.0153038661494693	0.02070221956452085	-0.002872592378610901	-0.02895475624834962	-0.01327165049826501	0.002479591032571815	-5.044858459443363	-5.05134384305314	-0.01785858386279677	0.05631398163318024	-0.02579343121439037	0.008396278247826827	0.09486193948860705	0.100932134948408	-0.2406109909949778	-0.04655176344198426	0.1382506669783629	-0.003560912482246971	0.03910644895010413	0.01155747500869368	0.2590297125294653	0.04679529855634812	-0.03590545097484488	-1.617286548437538	-0.629751761826021	0.006882150757162165	1.614679972453106	0.4315848546322156	0.01907283401937308	-0.006009278012453636	0.009360543499700698	-0.007723374553179992	-0.206527952821715	-0.05645984224767212	0.06058566782336176	0.08493065345085733	0.05419626867278616	0.1267819870438624	0.1134418568339809	0.04994532108183124	0.004920625920083973	-0.005707337500118374	0.05359179433973727	1.107998507445716	-0.846927854815008	-0.208600817694744	0.04734357274540987	-0.8103528665633477	-0.7940511428588325	-0.5520657915342235	-0.1461099371611728	-0.429725125537808	0.2982076688422939	0.3964466693437425	0.9335342592737451	0.526532761726736	0.4774714422493407	-0.0443843819730709	-0.01759069134494068	-0.6409679095824832	0.07132299342340166	0.02244575415287616	-0.0861597131394676	0.02429826022225913	0.02559099942543383	0.1516565415183725	0.1841437861049014	0.237553677459629	-0.5796892715625885	-1.560926912965716	-0.6272674633632758	-0.02695393749857418	0.3730562483513973	0.1217464874158577	0.4107082829144044	0.1576860429456607	0.07605975671961403	-0.3305269616243744	-0.0779421895528964	0.07552099331502291	-0.4234279354040641	-0.3130347857672443	0.03149282560700223	0.5108489036717743	0.2244564270978129	-1.50192246451028	0.1727541900820111	0.1449426404245004	-1.566883121460336	-0.0393742507436286	-0.03597651028001631	-0.0254227979017187	4.156365751370251e-15	-2.895204430150156e-15
0.23	-0.00354037108665328	-0.05061599730833127	0.07297959427620249	0.5201079368996336	0.9372053360148291	0.007146794818947149	0.2648164744502288	-0.06276251007320056	0.03673471317649622	0.1269095573447974	0.08364100330873898	-0.1302746549456003	0.004128493051294547	0.07589941751006367	-0.1126381637115302	1.118998829616383	0.1689547198685554	-1.118998829616383	-0.1689547198685545	-0.2319934454202133	-0.0870873717990427	0.01603307439586148	-0.1515748935725173	-0.0889972344368031	-0.0486486660961034	0.000863407650135147	0.1104332076156059	0.6072780912844892	0.6560602884372216	0.08830770550058235	0.02135425357821632	0.1974777511056415	0.06224193253160371	-0.3438887244485332	0.3937124073139321	-0.4113296087139297	1.271665667932624	0.1062235289411098	0.04147911512197997	3.15696142995236	0.792430457558929	-0.4006436526423486	-1.884401996916223	-0.1326300229875182	0.7125804843637156	0.01624735642177888	-0.4143043011256566	0.299161730632055	-1.109111015921577	-1.399429839632049	1.109111015921576	1.399429839632049	1.529920925790171	-0.3202295584128003	-0.09149009867406499	-1.390130385420459	0.418075221837801	0.1001902575066388	2.567288148629014	0.5594811556330013	1.285151674422191	-1.200101835420339	-0.191041436470284	-0.506958379980047	-2.076221954101698	-0.1110057086997894	0.001015511085755982	0.01469849149632046	0.001011155592350081	0.01509702752259282	0.001005430248430683	0.003831250664249875	0.001010232881115338	0.003678021244982479	0.001053262011478698	0.04290244949793411	0.1451681354813888	0.1472159983615109	0.1630485170578279	0.1717129993231733	0.002375467370725335	0.00928863681368187	0.0298322791994964	0.05832156298397082	0.001066838608138223	0.02340235659791382	0.001590207445229245	0.08999837736200514	0.001053243628330931	0.01531826746122607	0.001010638371020365	0.06169913710702042	0.001004506839676565	0.01026332396177029	0.001125426973421927	0.006393044115916961	0.01784242548012746	0.03858281291100386	0.445873670788645	0.4051493875835172	0.001022070473428941	0.01668130739030949	0.1088471463669204	0.1198942086134075	0.01084322949572207	0.01809337127210724	0.001028360043116166	0.005021313184642898	0.00105186613311612	0.009527666103753357	0.001143991974800645	0.01448971755181374	0.001049769489557191	0.01372304631290859	0.06516685091407116	0.06681747300636093	0.001007131955689241	0.01623249879683911	0.001180071126257886	0.01603411595092413	0.004004937455452217	0.01973031158160079	0.001012837426036008	0.002556729797924012	0.007722208283383856	0.02509109746542984	0.1589750754082104	0.1757075268477185	0.001148591319967343	0.03765810661552337	0.001024993561475266	0.001985707017700463	0.00103970664641341	0.007509085660589486	0.001004355231473542	0.02650881834622478	0.3943938527623651	0.3781420622471889	0.1372477192188842	0.1524189668912527	0.004569417157155455	0.05521473520740738	0.001004186600320907	0.01970301031547115	0.06055305897267102	0.05497935626903652	0.05876529025440173	0.05231091920091814	0.04920075849149191	0.0359293994453409	0.1247596567990031	0.1046589237061021	0.1442120208628863	0.1046192310672291	0.02351069138902758	0.02201759328059335	0.02837767441159086	0.0162432727060492	0.1916273218486058	0.1759185512725485	0.138777073906265	0.11491567352132	0.1096564880330641	0.0990465345840396	0.00131591572914354	0.009254009011298647	0.001935719104230272	0.03512952713527305	0.03875143183033185	0.0609248921707084	0.001312678286947546	0.08493512290151257	0.001046874148871388	0.01431078837754438	0.002485974085586747	0.01096522772204262	0.001828944914414449	0.002373066487071071	0.001003115996377352	0.009043572735311693	0.001005061932741408	0.0232474655367167	0.001016854783477948	0.02001477386820288	0.1224391493084189	0.1158459683019341	0.07522453081876627	0.06615805975683312	0.02510809036259774	0.04730623198706576	0.1004599486665953	0.09462395948841047	0.07367163805480555	0.06748393052730885	0.0604406128847053	0.07361685619093432	0.02674788074882125	0.03900896066572225	0.1582147885812558	0.1263212267046063	0.001103395183350544	0.02505369459580213	0.04128836301761946	0.01198161603714357	0.0432559941845875	0.05313979463704161	0.02680646738181228	0.03784705107398898	0.005624051206161778	0.02347515490950507	0.001317215746139658	0.08607071915629544	0.08898679033333458	0.1074392888339055	0.008649958382094609	0.001193048070686485	0.04764811452243759	0.04528306568485309	0.00101344663048519	0.01921292053184092	0.05432606931969545	0.05947239113695252	0.1195262989090007	0.1026961608847124	0.001023969039382405	0.04177200207149975	0.07163225514914093	0.1023464013221077	0.001008200649749363	0.03687883977424088	0.001002919563679533	0.03673993068971114	0.001005256661232968	0.02135556266225698	0.02671078645295213	-0.01730137853278446	-0.0152224312039051	0.02057661415046825	-0.004233217622329559	-0.02977497300810789	-0.01242853479602357	0.004232645373414967	0.001016755940615115	0.001012679346648319	0.001003939112812619	0.001008350444840613	0.001073987419187183	0.1533119063822945	0.1578927258851671	0.002000309303340046	0.02673480634799347	0.001061206317614957	0.001343225442365708	0.001043735897551589	0.001012402136840925	0.001005165093792214	0.001001574826731687	0.001013609901906987	0.4280038052913686	0.001021723849353599	0.1408152305788727	0.01950204507794068	0.001025113572606784	0.001051321273524178	0.001285957332753478	0.00107567368736231	0.06437027488376409	0.001005052415820519	0.001232629281908931	0.009184677495414921	0.001010774976100152	0.00773634336119459	0.1658422142343869	0.001248494171878281	0.001018066540664824	0.001030845919010527	0.001004652447986504	0.4266415428995922	0.1133070564628162	0.001336539035951406	0.001003643417116416	0.04400663531339059	0.04226591722629874	0.03594728742186375	0.1197487110971822	0.1320094996931946	0.02704068660178138	0.03646491407035452	0.190389127809235	0.1515465375929822	0.1220836944435004	0.001017746341155878	0.001993971760237417	0.02848651167949113	0.001295265720966476	0.001038186025310411	0.00121439726992187	0.001288098846688902	0.001003469700412596	0.001005216928901145	0.001015419802774995	0.117327517721556	0.06489141740992278	0.006959645091097713	0.08624275523015482	0.07243136325616999	0.06406265070269627	0.0279433808331215	0.1599950118625212	0.001020576200061049	0.04383995314387623	0.03791147158296612	0.01982639933195419	0.005347524234659127	0.001041024072066765	0.08074401477351094	0.01204100228894462	0.05180444915200604	0.001001409966802825	0.03507685883801152	0.1287457841553722	0.001025946616084731	0.04324596697894124	0.001009100856432557	0.00100321656449546	0.001005821703621074	0.02662836496621138	-0.0175350091858006	-0.01463806254190247	0.02163861682431399	-0.001227253941034672	-0.02576695553940423	-0.007494465370758078	0.01251854122924617	-4.685869937015523	-4.84278785626711	0.07413082683411321	0.06014959964430944	0.01670703218794539	-0.006896476742019731	0.07240282835488064	0.1961607080151901	-0.2040963681412358	-0.01963359552533628	-0.1453962369627553	-0.001918201602905392	0.04948744583520912	0.01290991546908507	0.2592343876308782	0.04534274006974492	-0.01461178200186414	-0.9866250970482697	-0.4257409103797529	0.02157236113099495	1.642265063280347	0.5505526815592334	0.03703618110266644	0.02462915636908668	-0.02931510742825071	-0.01694429965805645	-0.1135344489968732	-0.0310628124734737	0.04667856976572394	0.3630500759637286	0.00986141264596333	0.002599338683518884	0.1530584535822269	0.05247410896751595	-0.004717667947558279	-0.005439704365941667	0.05079275179681189	0.9768828807496809	-0.9316498098472404	-0.08994545443986925	0.03989291857860204	-0.7861278394494892	-0.7634812314742995	-0.5282898593311128	-0.2364222693612483	-0.4614430812960528	0.1800086401354214	0.4400073006518614	0.7743131700361457	0.5909191876790346	0.5266154099243914	-0.01907287879427612	-0.01130577762239562	-0.6067273148918398	0.04806909534737789	0.00995014890442417	-0.0165475426909365	0.0239590855147566	0.03458195020501171	0.1396957490212009	0.05230829432367463	0.1029438607452811	-0.5161491877561877	-1.139055670421905	-0.7728385378640014	-0.1096410023229792	0.2981458412377735	0.1112826782006417	0.2949344471971271	0.1731045987236038	0.1300000924780433	-0.3095148721320673	-0.4209513638296652	-0.01990520553351248	-0.4680306468395683	-0.3442719077737686	0.04664317781812898	0.3716091579929583	0.1099524904054756	-1.228839448079593	0.2878636252248921	0.1264223261388209	-1.571571357479561	-0.0731535274239291	-0.06698144927868734	-0.04341361045021571	7.178191786118979e-15	-6.615985387646991e-16
0.24	-0.007169018205394742	-0.04667557444732749	0.06847255988117996	0.5327736534958627	0.9381253146864429	0.007544747212276063	0.2958761062548809	-0.05488349483360767	0.03210174787758652	0.10845131414031	0.08225292668730108	-0.1223041777668437	0.004311995644845841	0.07185183779844646	-0.1092033831901269	1.104869732736004	0.1551548908086448	-1.104869732736004	-0.1551548908086449	-0.2165256711968615	-0.09044291961360895	0.01509966057658395	-0.1658665951366197	-0.08486693372698868	-0.04746469249509766	0.0256076810941432	0.1158735731789362	0.6205525917806988	0.6460509464924797	0.08669544562250053	0.01567037777194549	0.1779852084188042	0.06133837512419471	-0.379168489494802	0.3900892297768064	-0.4834879103128721	1.261723544655195	0.07749323613330572	0.03739915633744869	3.050795259008967	0.7812618672950584	-0.5121519141360102	-1.808415845329682	-0.143096261127414	0.8716133684957311	0.01870685733801614	-0.3894212213425096	0.3805535535186533	-1.713764880452499	-1.356749898292777	1.713764880452499	1.356749898292777	1.563043765353163	-0.3518486364312549	-0.09550172412378286	-1.477539755146983	0.4064503642739025	0.1375588937902353	2.385485482697759	0.5320478664765961	1.369955985929002	-0.7702887329087263	-0.1431408748337752	-0.6242997528131232	-1.821232801078831	-0.07047161608838412	0.001016445900205088	0.01513632941262577	0.00101228731967411	0.01568840318828661	0.001004734792819718	0.00385739486991664	0.001009149166869333	0.003648116337796656	0.001070182105994037	0.0436886419188662	0.1496991908597135	0.1496178555544274	0.1606845939871455	0.1697349184716967	0.002209697875965626	0.009154412079591426	0.02691948658703218	0.05562616919950301	0.001062847667115606	0.02338563390055382	0.001419980055357231	0.09053047973634001	0.001045749541698471	0.01544854114714621	0.00101185493242026	0.0643128646910134	0.001004967607869441	0.0107288323451354	0.001065884890513841	0.006220901315802808	0.009888955672384145	0.03130985316885017	0.4391120735607911	0.4015107745793454	0.001021859447933714	0.01685020616489766	0.1260086453605911	0.1365546752051305	0.01695400811566419	0.0241434479300491	0.001026328829959887	0.005323069303002308	0.001051564633501552	0.00967147950789868	0.001265790524548395	0.01431635930647128	0.001071408079936994	0.01355970588670882	0.06512086349970844	0.06611241612215205	0.001005947630611948	0.0160096834979528	0.001212923172926953	0.01653207144679238	0.008235511406832072	0.02415666892261834	0.001011485928743666	0.002781652327486412	0.007387083253081871	0.02478186199625926	0.1623469388890262	0.1774808633670727	0.001221906097965038	0.03817128549199127	0.001020990655878481	0.001960366710363906	0.001034313120130089	0.007454915232574011	0.00100453105428126	0.02702412782571786	0.4062245259194152	0.3875285605786076	0.124672645429134	0.1423189026655307	0.002942725737156602	0.05483020255800321	0.001003856186311838	0.02022389558672001	0.05098220243830193	0.0472046587814207	0.04923450951029117	0.0448003246086851	0.04138005977495894	0.03073361022650117	0.12160403536843	0.1019135605433597	0.1377432879584662	0.09985838524481487	0.02513987557784364	0.02329492836303061	0.03323987790156796	0.02090567194310044	0.1902855226230668	0.18282991229136	0.1454267506456879	0.120990874955794	0.1164248145844582	0.1045230759380253	0.001172395210731765	0.009094111883516418	0.001969179415793879	0.03502849804179801	0.03276861265335614	0.05513336138318786	0.001295320266730896	0.08541688503706474	0.001042482805630845	0.014445219406526	0.00182582006804017	0.01109010935228525	0.001498671302333084	0.002626175587324149	0.001003355485660681	0.009357793071411821	0.001005210844006947	0.0247320575814358	0.001016383128261839	0.02100010561610726	0.1191096464223481	0.1161447491221951	0.0697126968147609	0.06133843335220401	0.0150756223625913	0.03748671258204413	0.09142103521803564	0.08616883814164027	0.07250357744399798	0.06601905313126481	0.06216794048264731	0.07599124106313697	0.02743146240680961	0.03998540329144933	0.1590343210502739	0.1287877631850501	0.00106430131131099	0.02686754996587545	0.04315034365091869	0.01357416662515496	0.04007090902683671	0.05008691942372321	0.0212688900265309	0.03249789639416418	0.005180007904629529	0.02303376725397631	0.001185234851139854	0.08122601404511082	0.08435171891708992	0.1038540668358105	0.01102455434100299	0.001765003629923392	0.04948340400834159	0.04837389646963243	0.001007707614813938	0.02063002117860084	0.04421822427723394	0.0486418823549891	0.1249817456508028	0.1061958805194185	0.001025039807081265	0.04299711747121512	0.05494660413991861	0.08644088449875277	0.001008831829992187	0.03600306369587697	0.001003126486517932	0.03593405572221688	0.001005655687435675	0.02084643488964356	0.02638845384317573	-0.01737693078329153	-0.01460548856364192	0.02158837465870097	-0.001771504038530888	-0.02609504224335059	-0.007157219089837591	0.01321976296557635	0.001017958949344187	0.001014107141148392	0.001004012663405	0.001007708840760991	0.00109886351043663	0.1596005423993122	0.1560528197477872	0.002050526531121708	0.02108596338892551	0.00105661365199058	0.001158391705547887	0.001033281276341965	0.001013721343065793	0.0010056814570392	0.001001315740563416	0.001006094177862692	0.4205224388151287	0.001021564732003171	0.159600998612701	0.02699824563179207	0.001023427767950683	0.001051178943351733	0.00147752935312863	0.001108516599076306	0.06558897107358605	0.001004389562446537	0.001259844588187304	0.01555123114065383	0.001009486081829157	0.006498835711640764	0.1693200691156247	0.001339031260089197	0.001015651557338966	0.001026781131821228	0.00100477057763276	0.4362668115400949	0.09938436631130006	0.001050494573760353	0.001003395097375809	0.0348444178991237	0.03329000677254849	0.02851677861719573	0.11461820990242	0.1242804556829307	0.02704357960678114	0.04090677839480104	0.1860714643855161	0.1591004448670368	0.129652333200868	0.001016407837622974	0.002013761006375455	0.02339367269750415	0.001263117517273176	0.001037402587967351	0.001033831787165128	0.001034924561676563	0.001003718253197408	0.00100548277419507	0.001016195894345746	0.111647901101158	0.06045943895922204	0.001114624625131369	0.07278534718035923	0.06980834651837801	0.06466145166441116	0.02844914041239977	0.1606310804238339	0.00102297898426889	0.04662780878813058	0.03486563740452798	0.01114109709267534	0.004222136949614863	0.001043206605300505	0.07581316387354488	0.01484515938071739	0.05176299233195348	0.001001556719247475	0.02897896268858664	0.1365679834727524	0.001026379037864102	0.0256362298849501	0.001009810777442292	0.00100344606824489	0.001006277459416446	0.02594616567186706	-0.0173734438325071	-0.01397225893433563	0.02257501408410722	0.0004180844965417626	-0.02257915483045884	-0.001717280243251134	0.02255749142592061	-4.33164198112113	-4.547388669044348	-0.01709993979273598	0.05695359666221782	-0.02561532838390144	0.005536440712312993	0.09181404355264226	0.2827750204653371	-0.1963074135274014	-0.01011053602878204	-0.3866103957359429	-0.001656507298911587	0.05634594629361393	0.01292131487157839	0.264325542455133	0.04853268760733152	-0.02511651101888307	-0.4903674925279193	-0.3180320167587	0.007396358243096313	1.693823875255328	0.6574510783371375	0.01697814544742898	-0.006093288796497785	0.007170301702674818	-0.01363549774558972	-0.02886412437946124	-0.01506714022459582	0.05694074094756093	0.4984317709933692	0.04904240059425986	-0.05301905464015721	0.2033956102800988	0.04919342021938562	0.002450720139554308	-0.005438843237635506	0.05312423107152173	0.9113466918300985	-1.102761289380618	0.009904727708066075	0.07065250992296082	-0.7701934272212473	-0.739782960348615	-0.5121387958983578	-0.3098335155117253	-0.4902390924135961	0.0781881293370236	0.4942534697180686	0.6065324243115687	0.6178841963326751	0.5672795575274242	-0.01673558099409124	-0.009675876506749424	-0.5473972670944316	0.05297695866119762	0.02083235953896748	0.03921571693621852	0.0272712992815149	0.02519996022129508	0.1631202006030628	0.1896151058013583	-0.04549204483785823	-0.4468094910136689	-0.8463809671221204	-0.9181409553145725	-0.1815357588332624	0.1674302730184436	0.08064324253658867	0.2022152963739473	0.1898951394485785	0.1894239445016348	-0.3035716481097165	-0.6258633789416574	-0.05898050716012529	-0.4985657788220946	-0.3722251842578801	0.06893881482897225	0.2493945162929458	0.2090714559931099	-0.9335634836459527	0.4139017499860681	0.1207405021945956	-1.616186489929709	-0.1010154650776741	-0.09343497540862973	-0.0578134482871733	1.067502292742182e-14	2.314088231916622e-15
0.25	-0.01100662393427141	-0.04288271194550265	0.06345243560211734	0.5453481211624945	0.9387579477458005	0.007880027636767721	0.3256560459548524	-0.04714948082889066	0.02678908047929548	0.09062840449248148	0.08081000538308047	-0.1131047558094607	0.004392496894389104	0.06820812016679673	-0.1051728416378788	1.084747693858927	0.141867471713934	-1.084747693858926	-0.1418674717139307	-0.2007322231235798	-0.09413196070198977	0.01410970553931164	-0.1812023772095058	-0.08088431970035155	-0.04586259855933848	0.04873624024264467	0.1210906933210555	0.6346617914003422	0.6409778163705684	0.08550933000124598	0.00898433422877682	0.1607639831616624	0.06090287524494505	-0.3854431604550801	0.3667159016296881	-0.5174762652373037	1.253490167943021	0.04914946942070357	0.02931143464999765	2.898672048912956	0.7651528031183831	-0.5406160196058215	-1.757631724329291	-0.1445877304836164	0.9619155756781087	-0.004560151393092729	-0.3368581071805707	0.4232602257229917	-2.309710743107221	-1.296307873494265	2.309710743107222	1.296307873494264	1.595269177789925	-0.3857911083981778	-0.10323884399171	-1.572892732419421	0.3935265701215184	0.1838908924954646	2.239193764545541	0.5156813389579916	1.448654816935625	-0.2907917707343109	-0.08628975150830272	-0.710340347625238	-1.624708626061994	-0.01860419563585947	0.001017505917437106	0.01556939223381268	0.001013644086893274	0.01629135141360873	0.001004361960888586	0.003877414917955376	0.001008324863965493	0.003612888064323374	0.001107649552456795	0.04446689783386095	0.153889652305424	0.1525803450954598	0.1587688318638551	0.167853526735967	0.002065703804251401	0.009039854927353538	0.02166369370127664	0.05049061891368979	0.001058571997881934	0.02338075842077041	0.001291152753656514	0.09114699554999452	0.001039065501793365	0.01558521975805071	0.001013360959267244	0.06694716055272631	0.001005544871386444	0.01120579333655244	0.001034218501754782	0.006070228453598368	0.005593403303587875	0.02711300424150066	0.4320235492790783	0.3985358829039963	0.001021653049337351	0.01701475840710516	0.1428597522186026	0.1532061973289685	0.02062458690244589	0.02799864687645096	0.001024674809366483	0.005594671522330855	0.00105134600053686	0.009809990684876162	0.005448618732410378	0.01719474485305306	0.003357032563529622	0.01495354094537061	0.06531266653549768	0.06579854675701029	0.001005090629411904	0.01590060382246357	0.001283115004041269	0.01706121678634034	0.01270779602760317	0.02880969462345125	0.001010277289855763	0.002966815914556083	0.006311729786008659	0.02370791742996653	0.1659694245477901	0.1798909852794645	0.001768236897126733	0.03910765285356054	0.001017981504519468	0.001929266445905573	0.001029996642632275	0.007397006712504373	0.001004739585352043	0.02754596683209914	0.4174114866542857	0.3966511577874969	0.1124344296848697	0.1311049647397045	0.002016650625514601	0.05508924715060805	0.001003597497690743	0.02081794737494332	0.04153902822277435	0.03960302265966307	0.03985818409326911	0.03748585424660954	0.03363971301698645	0.02566648152711161	0.1169653270100278	0.09833547381504718	0.1304183793516775	0.09489791148697821	0.02509776474866028	0.02333510758013647	0.03701855096819753	0.02567956721778303	0.1872444110149998	0.1881319871885167	0.1510479862561496	0.1270389837937654	0.1222200848804306	0.1100083898514583	0.001114425689418553	0.009029890291802676	0.002282781407570011	0.03520139024443219	0.02792895639006216	0.05015608465923873	0.001274223760372468	0.08585280295383833	0.001039449558823857	0.0145869170104871	0.001435210715333639	0.01166516934273196	0.001268549938286686	0.002916081808233508	0.001003654570846021	0.009661614939631458	0.001005544267885266	0.02625983569119651	0.00101694656752602	0.0220213198485274	0.1142227561645033	0.1149402048960011	0.06480693205552399	0.05716440233476408	0.008376210554322585	0.03083191252407553	0.08039229260458464	0.07696180526886498	0.07022121954114026	0.06383864890485255	0.06297032954942752	0.07734985443845686	0.02724362375560948	0.04040130342126802	0.159883952670692	0.1306814572147881	0.001045482562349617	0.02885941976686531	0.04619988057523314	0.01597445437935587	0.03706581691424991	0.04722983320068751	0.01519473493918846	0.0266817286109015	0.004382530449778696	0.02222794057367116	0.001117002759145909	0.07611721476909032	0.0794650153450389	0.1000495463325647	0.01407323073770719	0.002652649983198544	0.04988496481516051	0.05021085309953921	0.001004727726017715	0.02216390278140355	0.0370937982591834	0.04080736413149465	0.1309059395220179	0.11046874828501	0.001025704734623531	0.04413071932088932	0.03877131380638785	0.07136664539623556	0.001009604732293456	0.03483210549810092	0.001003377695086326	0.03484852198663486	0.001006155218667983	0.02017994990645327	0.02579315095806657	-0.01692686412291268	-0.01379546933107353	0.02231254852477842	-0.0003596701087387428	-0.02353076512018892	-0.004063700177467828	0.01520294767094436	0.001019159198797266	0.001015858987765604	0.00100394121630922	0.001007262407532509	0.00118708921726892	0.1611420630142921	0.1554513171650657	0.00180072207011109	0.01117856573091136	0.001052012844749082	0.001155645098732377	0.001031116342097725	0.001015949488823035	0.001006538341439261	0.001001209023500297	0.00100491623745851	0.4125339659335788	0.001021331217716184	0.1756837152416682	0.0226998709666321	0.001022551982676621	0.001051067240343029	0.01692446843215856	0.009672879025363519	0.06553012454946262	0.001004037326132136	0.001437784103544577	0.01919122715891767	0.001008624643670231	0.00404168713305925	0.1738917905181131	0.003183100149992352	0.001014171373536837	0.001024423627530976	0.001005113990136178	0.4465881585060454	0.09040985741370512	0.001044647618545145	0.001003271757936957	0.02606686064926791	0.02453780605295192	0.02111275733023118	0.1063505349576163	0.1151072075334399	0.02334885052479165	0.04187300155817174	0.1787237932774172	0.1603109972162585	0.1315373403391706	0.001085924308732588	0.003115566781262249	0.0214678093579803	0.001243047607128268	0.001035353243415918	0.001022537685472639	0.001023455130768198	0.001004175285896001	0.001006236867490706	0.001018664221882393	0.1032083205503934	0.05682748416746104	0.00111289908240474	0.05923530274176598	0.06506239446614479	0.06340418662522769	0.02581807395222021	0.1617540300209882	0.001028361130242402	0.05264564805325819	0.03236277319349779	0.006207006219051123	0.002964413053264789	0.001048279601806939	0.07046483780258489	0.01953240996640914	0.04918238893682428	0.001001685700211906	0.02829431356277572	0.1424364109694251	0.001026411763742245	0.01359538477729987	0.00101091531530197	0.001003802461423795	0.001007011489550608	0.02507543630190239	-0.01611953369487551	-0.01284401841590172	0.02282674994337367	0.0004299601368440764	-0.02172777622871611	-0.002847317212474625	0.01130249737234206	-3.978815806554011	-4.180967034355243	0.07371225208607396	0.06223790623308958	0.01585495842998235	-0.008525883941582374	0.07015588732761387	0.2967753611169865	-0.1810606950593432	-0.01335029770014654	-0.635200113422506	0.0003369002842677299	0.0665222659277199	0.0143752049596916	0.2634192352613339	0.04755102953076946	-0.009602560584287125	-0.3406904384195855	-0.2822592214901183	0.02092426741581603	1.636500385812414	0.1515488563788958	0.03205458947019089	0.02382829396381995	0.5301424890996258	0.2729732738935879	-0.0363901620938703	-0.006534965248475885	0.05157800918605047	0.4365761498210469	0.0026298053981428	-0.1521474909956452	0.2808289284877685	0.130387924722087	-0.006275686821056828	-0.006073030604116174	0.05237833664530525	0.9172877760381197	-1.126427753607053	0.04383994519988585	0.05505595994284655	-0.7502627526308491	-0.7232816016167665	-0.5015012512201752	-0.4057859334725991	-0.5039223308746499	-0.06639295313690795	0.4600002320915276	0.4514825335251945	0.5891444793797701	0.5247399089609125	0.0006198366598840403	0.04047058804608126	-0.4431577149272685	0.03632591779959186	0.009828768529080815	0.07564592170227824	0.03065339660663909	0.03262656192771667	0.1479411589468937	0.05806720732503601	-0.1983907816710056	-0.3885742735762669	-0.4997748146891685	-0.9346266660958699	-0.2545641333850664	0.1056188576616705	-0.001023053895168598	0.1927251194062316	0.2084392832624476	0.2935020275644323	-0.2705941801105853	-0.5468924182358612	-0.09731387688133067	-0.5211099757645667	-0.3902203302573282	0.1118194523646873	0.1186148616086173	0.1234624285685231	-0.6375131551367131	0.4395690430270712	0.1059572583295018	-1.411856892568498	-0.1322215385676129	-0.1229652508906284	-0.07490979563951106	7.719248391042182e-15	3.802634162645618e-15
0.26	-0.01481969149794979	-0.03937660379388748	0.05818424818167869	0.5578498604401639	0.9391106259482795	0.008124066027054845	0.3537191345916991	-0.03958820138184197	0.02148473840379819	0.0732693668518738	0.07937917746228847	-0.1031929751993402	0.00418172173585286	0.06516395961116167	-0.1007840692998394	1.058694160910972	0.1293172542818594	-1.058694160910972	-0.1293172542818597	-0.1846278210713415	-0.09815537232463242	0.01301989248344445	-0.1969899712447887	-0.07692731974319837	-0.04376625466252824	0.07037090473591419	0.1262733034983116	0.6494611056981245	0.6393060214925796	0.08512550055051642	0.001514942983349048	0.1454571083833145	0.06092677449399502	-0.3742608564531099	0.3327383597361591	-0.5331005385881848	1.24717786686274	0.02150226473285296	0.01915074949654182	2.707425046384266	0.7467149557614444	-0.5104868495772295	-1.715641443885337	-0.1406775844422485	1.014085099043057	-0.0395484244635926	-0.2695098061208622	0.4521997106755914	-2.900063694627977	-1.209309565765498	2.900063694627977	1.209309565765498	1.625234561144425	-0.4187227432834814	-0.1154733278509726	-1.567902147626143	0.4013275503769509	0.2364088859991385	2.086706551651383	0.5251458735039682	1.507978921555359	-0.09002168412411761	0.01731635927122701	-0.7809692932648724	-1.43836270532007	0.02140820957157849	0.001018636082021906	0.01601056941548505	0.00101519848575202	0.01690519846956665	0.001004139897021721	0.003899206447278168	0.001007689588402889	0.00355872288827412	0.001170499056704168	0.04521813462302499	0.157015855379541	0.1552944122442839	0.1573648790951051	0.1660919093416933	0.001868833406598438	0.008876418059979426	0.01409773264023838	0.0430281578911377	0.00105413365738798	0.02338548168507812	0.001225335968861741	0.09185222604468878	0.00103464192555184	0.01573526119934789	0.001015228215759339	0.06959896150372444	0.001006262014636984	0.01169368331284517	0.001018337386613028	0.005937160120879207	0.00339844762792422	0.02466228149090796	0.4246261878508724	0.3957593320859614	0.001021433086455676	0.01717689505756353	0.1590547739726761	0.1692850796473794	0.02042971396221083	0.02793362796632612	0.001023410082295688	0.005858406913469406	0.001051180854528025	0.009948700782636981	0.01512127133215531	0.02415192271818318	0.008738964316415351	0.01863058665289221	0.06539247254283276	0.06533500461137529	0.00100448613614502	0.01588326078547993	0.001407160448626387	0.01761742527499044	0.01673767830832835	0.03297624753200894	0.001009242334129446	0.003127038206990805	0.004548439858170992	0.02193135956969788	0.1699447559314112	0.1831414450626125	0.002961262555863177	0.04062520143896869	0.001015737186253861	0.001882754698148553	0.001026660064367856	0.007334851223945678	0.001005015590935506	0.0280943898874373	0.4282583877188098	0.4059566166211767	0.1013607944572612	0.1200623184369395	0.001548662264431391	0.05574571654973729	0.001003406517720908	0.02146297702999798	0.03225366770978952	0.03219682461879306	0.03062241354138627	0.03033128278534741	0.02595283334205322	0.02069929905728921	0.11078675012834	0.09379779980748412	0.1222659154726603	0.08973860519290165	0.02330562896214315	0.02204225595587594	0.03945964997574858	0.03009516952239271	0.1825525526737083	0.1918115625299726	0.154888951422672	0.1327219027057526	0.1263693251913458	0.114917007793278	0.00112021105847742	0.009041080096833038	0.002989170885040329	0.03576223522297303	0.0244396395846447	0.04636821434000513	0.001253639667890898	0.08618578925517544	0.001036908460704391	0.01468822692262512	0.00123395374837366	0.01260002059730967	0.001147669136401707	0.0032381125535793	0.001004032669438501	0.009951567280070676	0.001006088131528898	0.02780099551234125	0.001018462904787907	0.02303023909547404	0.1078182630447268	0.1121174538633754	0.06043470858262427	0.05355539665864072	0.004911083352026787	0.02718730088391652	0.06806098935110441	0.06724908388262289	0.06683499925736568	0.06092738952485145	0.062848278045531	0.07813014732869381	0.02589020463599793	0.0398937454671006	0.1608397378979201	0.1329662977698253	0.001038768818282566	0.03103554488137985	0.05059526898761958	0.01950157560095964	0.03428086532054814	0.04462006414925586	0.009610532872587152	0.02136960321893531	0.003354786558042979	0.02118490880100269	0.001085426264348783	0.07084549654216452	0.07433889358832539	0.09601883195335094	0.01790044852738811	0.004065972607990471	0.04891907440477937	0.050758554740213	0.00100330303956746	0.02361442102999296	0.03291160281837378	0.0358081593705785	0.1367620463663415	0.114965206177855	0.001026053414662434	0.04511581044959247	0.02410018540548393	0.05793983540748867	0.001010543532797538	0.03337772564272477	0.001003681522395421	0.03348888112074853	0.001006772057393016	0.01935971403108139	0.02501423041638636	-0.015940901811032	-0.01277330257459479	0.02272176371964822	0.0001188582947261496	-0.02210842034463988	-0.003785885186161122	0.008360679870347587	0.001020359448250327	0.001017610834382633	0.001003869769213386	0.001006815974304164	0.001275314924101069	0.162683583629272	0.1548498145823442	0.001550917609100126	0.001271168072897358	0.001047412037507396	0.00115289849191691	0.00102895140785334	0.001018177634580219	0.001007395225839276	0.001001102306437708	0.001003738297054135	0.4045454930520285	0.00102109770342919	0.1917664318706355	0.01840149630147239	0.001021676197402532	0.00105095553733441	0.03237140751118857	0.01823724145165062	0.06547127802533918	0.00100368508981778	0.00161572361890163	0.02283122317718154	0.001007763205511365	0.001584538554483469	0.1784635119206016	0.005027169039895323	0.001012691189734889	0.001022066123240795	0.001005457402639691	0.456909505471996	0.08143534851611017	0.00103880066333005	0.001003148418498142	0.0172893033994122	0.01578560533335565	0.01370873604326669	0.09808286001281281	0.1059339593839493	0.01965412144280223	0.04283922472154264	0.1713761221693183	0.1615215495654801	0.1334223474774732	0.001155440779841037	0.004217372556149261	0.01954194601845644	0.00122297769698335	0.001033303898864445	0.001011243583781285	0.001011985699860216	0.001004632318595173	0.001006990960786524	0.001021132549419128	0.09476873999962883	0.05319552937570001	0.001111173539678556	0.04568525830317253	0.06031644241391155	0.06214692158604422	0.02318700749204064	0.1628769796181424	0.001033743276215958	0.05866348731838579	0.02985990898246749	0.001272915345426935	0.001706689156917644	0.001053352598313299	0.06511651173162487	0.02421966055210097	0.04660178554169511	0.001001814681176499	0.02760966443696484	0.1483048384660978	0.001026444489620431	0.001554539669649739	0.001012019853161733	0.001004158854602971	0.001007745519684916	0.02420470693193777	-0.01486562355724391	-0.01171577789746781	0.02307848580264013	0.0004418357771464333	-0.02087639762697338	-0.003977354181698119	4.750331876355101e-05	-3.626695284125919	-3.759722351463361	-0.01547706769377268	0.05913336278943989	-0.0252610321275705	0.001749060197251875	0.08641021838449786	0.2330905420236491	-0.1723525452362316	-0.01988647905433417	-0.8519925430835936	0.0002632415189480674	0.07408888250002546	0.01559388095008912	0.2678265603128629	0.05071848458252642	-0.02159560512105251	-0.1411422571765388	-0.2783638452958445	0.006913239893404918	1.579295914169594	-0.1265924929695995	0.0154047798119448	-0.006053504637247608	0.8229287654122874	0.4430066320262213	-0.0587986804780812	0.003280187476649973	0.0623533707676248	0.4011372125396918	0.04405414166449356	-0.1935417093439756	0.3714631844307586	0.1654296649854024	-0.0006315765199401511	-0.006288236934360258	0.05844104086308299	0.9479190167881213	-1.068502964768394	0.08938968901260626	0.08084808328905006	-0.7311058110436797	-0.7078031801856889	-0.4921495499845009	-0.5017509713604454	-0.5300055996618613	-0.1884180389358048	0.4225948757034213	0.2820325131714172	0.5448462111358182	0.4519403632047386	-0.001653301650700616	0.06791467867497378	-0.3095159861512658	0.03239063557365854	0.0127548211744149	0.1111739697619837	0.03369620416843661	0.0224260546655006	0.1657965428810272	0.1871561087085586	-0.3691334061240123	-0.3338044227502406	-0.2443432835592957	-1.01927865800691	-0.327706789550462	0.05176617600190891	-0.1040483742605342	0.2804446014337531	0.2267462021529031	0.41479063798201	-0.2541082137881502	-0.5250549006835471	-0.1064215212052854	-0.5311495690035414	-0.4174639594506518	0.1740740691323482	-0.008456481553209791	0.1923987851504075	-0.3665007911303249	0.4586197754365633	0.09103835800060336	-1.286700667175423	-0.1576997965975284	-0.1482564014693563	-0.08856362672343064	-1.431027595912643e-15	3.863524887020381e-15
0.27	-0.01847658832735886	-0.03622737021887231	0.0527845538534821	0.5702992059731858	0.9391893552679803	0.008263557074048378	0.3797044483024617	-0.03221770756327644	0.01668342900553873	0.05634664027311549	0.07799160136151161	-0.09284206526118291	0.003609162414083783	0.06281586924964187	-0.09610504443255996	1.026769552410298	0.1178111521467088	-1.026769552410298	-0.1178111521467073	-0.1682435009559036	-0.1024949146763526	0.01179644295197253	-0.2121257159362073	-0.07276299327640177	-0.0411729344755291	0.09028783643254404	0.1316994945386902	0.6647408250443997	0.6378818280361264	0.08608387068855783	-0.006613660344841158	0.1317514597755263	0.06137050830159013	-0.3566771072091547	0.297070133567694	-0.548378781424012	1.24304845414676	-0.005787615174964667	0.009009113682032485	2.486077789050912	0.7255332158026059	-0.4485652762048871	-1.666707501102971	-0.1367176797083938	1.05685413353824	-0.07491822205295764	-0.2004973541551197	0.4849904243347416	-3.480911745852735	-1.085211882068561	3.480911745852736	1.085211882068561	1.650586355832978	-0.4486348292022038	-0.1288462873283827	-1.460391218689818	0.4316724279370582	0.2780493925509555	1.877506630830619	0.5659553327372426	1.546539301306611	-0.1947124644034147	0.165619692996247	-0.8431645154926668	-1.303202505044428	0.06613940699086882	0.001019804579763518	0.01644052728541822	0.001016933633796885	0.01752167064362446	0.001003981500756712	0.00391795909021882	0.001007177662055411	0.003502973642276562	0.001299661384155906	0.04596175511429879	0.1598959034534362	0.1572873842542214	0.1564236210833034	0.1643447124497856	0.001659983351233071	0.008697954511992446	0.007903242824554251	0.03672070495593949	0.001049785609597953	0.02339967450295578	0.001191866508147443	0.09263682213977792	0.00103145270849072	0.01590242395883827	0.001017969287073256	0.07227753145992495	0.001007314540738846	0.01220053317744185	0.001009886357459997	0.005818199424585566	0.002229080202671582	0.02314039245225412	0.4177686211931524	0.3933651279593093	0.001021217972869336	0.01732956703768283	0.1747189644286485	0.1847842980466782	0.0183436217764097	0.02595654278953838	0.001022427891835215	0.006125779642464929	0.001051092565111761	0.01008081247759019	0.02676017478803161	0.03259395816349772	0.01664523989703779	0.02385878659511714	0.06517581072298456	0.06453020843829031	0.001004031951242914	0.01596535067956015	0.003226477422120949	0.01984161784802913	0.02017804646159471	0.03652099018104929	0.001008349816268575	0.003298549588236562	0.003041275057863367	0.02040523606932699	0.1740267266573163	0.1872732076925642	0.005554527341224183	0.04339634425807623	0.001013980459962567	0.00183359752345455	0.001023972360698179	0.007268456727445924	0.001005351248949254	0.02870176395234839	0.4394170257517759	0.4156355200682919	0.09074165582657304	0.1093961763469947	0.001300041739166303	0.05666845322242058	0.001003263992409161	0.02217484537936384	0.02324616820820179	0.02504165382654129	0.02181514737849866	0.02349913497377401	0.0186055433206847	0.01597856283196942	0.1039295033406148	0.08881751336601944	0.1141962006720425	0.08467706423153641	0.02016982401531326	0.01971036326911531	0.04032563550859462	0.03371433977288939	0.1769378073517358	0.1943008095885845	0.1559205096763929	0.1379616711032703	0.1272825763473608	0.1188857032039679	0.002456158499535312	0.01023945480950736	0.004523327170983819	0.03709082633915885	0.02265997091006436	0.04405999878179706	0.001246061517199277	0.0863798039061331	0.001035561626093537	0.0147480115060453	0.001125015478166079	0.01379076820893529	0.001081046269248587	0.003555009148601005	0.001004396984081658	0.01022192816899139	0.001006861854605208	0.02933484297497738	0.001021075090852172	0.02403647587576611	0.1004198928723817	0.1079414822599183	0.05714074860593819	0.05082492239709752	0.003048921608335474	0.02505697983477318	0.05556410310196346	0.05726177494846227	0.06268038804528346	0.05750040401020046	0.06268543094510327	0.07883058991599123	0.0257044851118496	0.03962124427848202	0.1606664720260165	0.1359161417854646	0.001036117587734772	0.03338297669040028	0.05467686835020073	0.02395385142928933	0.03199020338455523	0.04247215193876296	0.005549238486825113	0.01753516004458633	0.002478428911503184	0.02028896343167732	0.00107107239892319	0.06550208470341433	0.06935584826909527	0.09206364684883871	0.02192834850133461	0.006186700959425687	0.04690665581553712	0.05022476515436429	0.001002654148861328	0.02505746746180099	0.031802572877935	0.03343725481593528	0.1393643610673169	0.119096685871359	0.001026503224060749	0.04589231273952287	0.01336224066416886	0.04797963274769221	0.001011610972563541	0.03166331041648381	0.001004025675691182	0.03187069140576197	0.001007489978723783	0.01839659141008931	0.02427486642900985	-0.01452417292149668	-0.01186148762146438	0.02319489828605406	-0.0001211562160592778	-0.02075857719058206	-0.004262859580323462	0.004116053979136038	0.001021580138362818	0.001019694350143045	0.001003771726933714	0.001006500164101809	0.001568631321892459	0.165992423438364	0.1550191188341781	0.001349880081437229	0.001151738378945163	0.001043438971937635	0.0011604854702878	0.001027441293240536	0.001023059353907	0.001009268388880839	0.001001081775401981	0.00100328316398636	0.4011039565923164	0.001020906431912379	0.2068849684550856	0.01400960209099712	0.001021176789404199	0.001051038855575826	0.04601861880315187	0.03116717878565644	0.06440660515048824	0.001003452852432849	0.008103594564181821	0.02496223853148343	0.001007131418513538	0.001347113994662622	0.1825520697606889	0.01104765288018214	0.001011696163411144	0.001020421220771684	0.001005906296718722	0.4704810818454976	0.07138546054006971	0.001042642427320505	0.001003087961251997	0.009270160193753436	0.008416897285705976	0.007519038710222767	0.09080803226525037	0.09940509855038401	0.0141153226286389	0.04007584435401435	0.1644710875063785	0.154041157681012	0.1244458544981998	0.006131645536268986	0.00776160334804902	0.02160085595763411	0.001251020880497918	0.001034884033407957	0.001011841610223947	0.001011427257964182	0.001004897786444382	0.001008239095931738	0.00102604526059265	0.08584405755521517	0.05284821122383647	0.001069231082918081	0.03464233985896147	0.05486115838665646	0.0627648658227645	0.02745706999644363	0.1582084011312117	0.001033032324574892	0.06058713625264675	0.02887713986980592	0.001165100209698762	0.001435473610522268	0.001058480760112267	0.06094878027311286	0.02826701525383884	0.04262854049065027	0.001002117775451655	0.03299252818223757	0.1389232284709351	0.00102741715662388	0.001314423300429736	0.00101331582501562	0.001004574175629107	0.00100865304280797	0.02359163003933021	-0.01283428352297072	-0.01106624044743769	0.02376116283921768	-0.0008115643214501348	-0.01931447768718377	-0.004968238293370351	0.003126268616201669	-3.285152893588638	-3.314196934834442	0.07214496601184063	0.06277637951861219	0.01551243640469911	-0.009586142353212101	0.0676564173241779	0.1672948383037682	-0.178636194985543	-0.01683394016521324	-0.4458944760568371	0.002240109806032633	0.08262039929050406	0.01776083792317067	0.2686548768189425	0.0511179299823384	-0.006619130731637647	-0.1443363222575065	-0.1942774505265219	0.01923570048047314	1.519711091596475	-0.2603910147189956	0.0328786284854255	0.02279145808190222	0.8637790619702915	0.5971770287332741	-0.1024434463533689	0.01369392477439333	0.3596395942836667	0.3136013121941543	0.004082751002681601	-0.1166003220810678	0.4535435001853383	0.3702645201772179	-0.007338566766035179	-0.006934007719408091	0.06415446996997481	0.9907121122775132	-1.069245362179328	0.09809083392388243	0.06818695573243823	-0.7012745889500229	-0.6601338401477689	-0.4538534669242053	-0.495677946461433	-0.4792915177015296	-0.2780462005702242	0.2977070580305738	0.2119456966374781	0.4997797744310464	0.3378648738318175	0.2215515008399149	0.1891983273555482	-0.1503058518562315	0.009004351983170617	0.001213427969632496	0.1270962780834971	0.02918963877988144	0.02876500791057986	0.1459960798122678	0.05602046103894578	-0.4691827972186247	-0.2144798460123754	-0.1766354996522558	-0.9846782016536927	-0.359218032860886	0.0805825030254381	0.05304211963178296	0.3037570761754028	0.2415622937305491	0.4780466561453978	-0.1803640223719294	-0.2632133738854677	-0.07378592980643986	-0.5354941612561762	-0.3781330511057727	0.2535511804097768	-0.1005159595789231	0.113841894108984	-0.112493045333982	0.3664840692559193	0.06513592853422885	-0.7321556888347265	-0.1836941064796723	-0.1741510998278221	-0.1031481020179666	-6.512633915364797e-15	2.204837901064104e-15
0.28	-0.0219444055977111	-0.03343596555650845	0.04718586346573893	0.5827179738112059	0.9389942493570353	0.008309481376289998	0.4033694922383785	-0.02511454890877299	0.01253762795709697	0.03997914424509635	0.07664722298821633	-0.08204074762958187	0.002684261649687393	0.06114623076879677	-0.09105655758207058	0.9891548511870007	0.1077469962244063	-0.9891548511870009	-0.1077469962244064	-0.1516369560768836	-0.1071170509515109	0.01045037255917487	-0.22622068417923	-0.06829117748536195	-0.03828938198850243	0.107537574215647	0.1377096701163668	0.6803633787963959	0.6354138630597873	0.08826313490362429	-0.01531661018889426	0.1193843485062874	0.06222557973468057	-0.3364449446406373	0.2611725772064297	-0.57289975049757	1.24106232786242	-0.03326478140658094	0.0004374005461596114	2.243371091415431	0.6932479229490829	-0.3793851796136346	-1.60459533373741	-0.1320380389461083	1.104166637731631	-0.1100167131742285	-0.133819429968334	0.5260921073160599	-4.038082239152537	-0.9209203231958664	4.038082239152536	0.9209203231958664	1.669679513860945	-0.4752415279713225	-0.1399975001162446	-1.359746857946923	0.4628254152256389	0.2944553460047259	1.553267768945999	0.641942780963471	1.576545802699716	-0.2987759881012244	0.2614951746762669	-0.8958385964374831	-1.170655237610174	0.1036757346706726	0.001020999183325037	0.01686699522236785	0.001018843042795592	0.01813303220986926	0.001003853296654904	0.003939472689147147	0.00100676384215531	0.003433255382081566	0.001510840511368817	0.04667811371857105	0.1629336881318429	0.1586761285771577	0.1559184326883935	0.1624881982051773	0.001454952894483823	0.008519185064249906	0.004648486261077236	0.0333823397279868	0.001045625094957734	0.0234235796361888	0.001178926193845473	0.09350043528593958	0.001029103404043667	0.01608892129731744	0.001021781173443521	0.07498740795794653	0.001008777586618506	0.01272537074540326	0.001005652541091069	0.005716325574374338	0.001640916826216727	0.02215353961169423	0.4119693141531459	0.3919977736655965	0.001021014785837391	0.0174738999541744	0.1898978867433834	0.1996625679974322	0.01512886743448795	0.02289447822530533	0.001021687204007931	0.006412156733167644	0.001051090115082656	0.01021084223337857	0.0391041499142602	0.04139351872398191	0.02684801562142647	0.03046500067384795	0.06458001146274298	0.06328047784001874	0.001003688795694222	0.01616826194966864	0.007353166451781719	0.02435330616953445	0.02296729178688697	0.03936407367441938	0.001007587727039922	0.003485385555378491	0.002163180438637882	0.01950100654204816	0.1780921977489774	0.1921853982388291	0.009825541808318022	0.04765980426932129	0.001012604762966039	0.001773209195885365	0.001021806287844711	0.007197304162490462	0.001005743553142007	0.02939989324385435	0.4512678915291639	0.4258278676595775	0.08020132164937166	0.09858701301417674	0.001177545457295334	0.05776619699621171	0.001003162521842974	0.02295994352761078	0.0145690269453285	0.01814440800892585	0.01356416253481894	0.01709845682201898	0.01172297584809791	0.01158511428191389	0.09682790885297825	0.08385680828768896	0.1066810530981711	0.08021299633706153	0.01585033649886364	0.01647961790140028	0.03949953871549085	0.03597866835569605	0.1707891947771453	0.1959730524244538	0.1535940837931457	0.1426509443156415	0.1241476403346811	0.1215956283678868	0.005597604633341938	0.01307657524668383	0.007048560472631053	0.03937409742595364	0.02271840009051233	0.0433985227755629	0.001256294263458015	0.0864177174421428	0.001035678920208072	0.01475272213122082	0.001070841264030381	0.01514436066938969	0.001047460260028573	0.003812035808057646	0.001004711850204142	0.01046924513412342	0.001007872900513339	0.03082137971191851	0.00102483806219763	0.02498923259004244	0.09229076870608562	0.1026713602659814	0.05516567831475264	0.04922201140931459	0.002088265515187048	0.02375629942321609	0.04347572447570838	0.04742561839299072	0.05791146577971176	0.05371247447801665	0.06287267990365612	0.07958700062055982	0.0276424756942581	0.04102446752163556	0.1587309700826584	0.1389260967829617	0.001034436913440298	0.03584323343757224	0.05775394921893791	0.02911015129309478	0.03030928978547745	0.04091498782059678	0.003422676696224224	0.01567774294722983	0.001902680629146932	0.01968882270625325	0.001066462855878051	0.06017638606684629	0.06469716453295829	0.08836497113816401	0.02593616228828459	0.009206587801287844	0.04398183364502288	0.04870394506939092	0.001002481491202079	0.02624388677012842	0.03375253814129456	0.03346203995318367	0.1371343896340552	0.1222710456828099	0.001027214581926041	0.04643600559125394	0.007579071299756879	0.04276040514977655	0.001012792731895152	0.02973362635655281	0.001004405430542283	0.03003046795819567	0.001008302746998501	0.01731500789986279	0.02361969383814541	-0.01269770326880279	-0.01112452433706653	0.02380772783257425	-0.001036761118719351	-0.01926734951270331	-0.00508244045282322	0.004753688880357453	0.001022800828475494	0.001021777865903751	0.001003673684654033	0.001006184353899257	0.001861947719683674	0.169301263247456	0.1551884230860119	0.001148842553774781	0.001032308684992461	0.001039465906367773	0.001168072448658622	0.00102593117862768	0.001027941073233597	0.001011141551922324	0.001001061244365507	0.001002828030918348	0.3976624201326046	0.001020715160395599	0.2220035050395354	0.009617707880522046	0.001020677381405849	0.001051122173817338	0.05966583009511513	0.04409711611966224	0.06334193227563728	0.001003220615047894	0.01459146550946198	0.02709325388578535	0.001006499631515775	0.001109689434853196	0.186640627600776	0.01706813672046888	0.001010701137087167	0.001018776318302504	0.001006355190797586	0.4840526582189991	0.06133557256402927	0.001046484191310855	0.00100302750400588	0.001251016988094568	0.001048189238055738	0.001329341377178737	0.08353320451768774	0.09287623771681859	0.008576523814475483	0.03731246398648604	0.1575660528434387	0.1465607657965439	0.1154693615189265	0.01110785029269691	0.01130583413994861	0.02365976589681181	0.001279064064012494	0.001036464167951473	0.001012439636666549	0.001010868816068398	0.001005163254292665	0.001009487231076734	0.001030957971766635	0.07691937511080146	0.05250089307197287	0.001027288626157608	0.02359942141475039	0.04940587435940128	0.06338281005948482	0.03172713250084667	0.1535398226442809	0.00103232137293377	0.06251078518690772	0.0278943707571443	0.001057285073970557	0.001164258064132249	0.001063608921911301	0.05678104881460076	0.0323143699555767	0.03865529543960537	0.001002420869727331	0.03837539192751025	0.1295416184757723	0.001028389823627377	0.001074306931209852	0.001014611796869493	0.00100498949665521	0.001009560565931006	0.02297855314672249	-0.01080294348869754	-0.01041670299740757	0.02444383987579516	-0.002064964420046855	-0.01775255774739415	-0.005959122405042588	0.006205033913639715	-2.959809123051007	-2.915875046300406	-0.01617505428872716	0.05811124122693518	-0.0247088409305325	-0.001044742642182549	0.08095784098250011	0.1122450046233912	-0.1942160157763705	-0.0199476590036901	-0.2581750016343247	0.00220570459004519	0.08989229271294928	0.01946079674807586	0.2740878686780444	0.05431602525555731	-0.01817823590386618	-0.03413501755759524	-0.07299387870765933	0.005245427167965082	1.455106224460349	-0.343588370460761	0.01920565215583519	-0.006469892467839804	0.8944337884460903	0.7186094593273491	-0.1477855655153889	0.02744446268238434	0.5198525204608357	0.2608053814068743	0.04711905884108796	-0.06916291062571149	0.5275487676929804	0.463893103411415	-0.002877807094897152	-0.007239850624557657	0.07659208618212578	1.050607845622094	-1.097107213342944	0.12439110923413	0.09549404306504217	-0.6795208161164076	-0.6215092482217141	-0.4266920149312444	-0.4978346987321079	-0.4105109862839412	-0.3681885751259991	0.1516265421651613	0.1186316686229164	0.4347471741066853	0.2001863138506483	0.3260958432460736	0.2588506727970091	0.01983192424356169	0.001170412583896547	0.001740029525799653	0.1437429395279931	0.02172221705551596	0.01781726990799981	0.1563343977430964	0.1764600955073497	-0.5879634842196581	-0.1082917679979936	-0.07841515604165081	-0.9890481822677668	-0.3998955930563742	0.06295979945614856	0.2310965120939348	0.2924667978055787	0.2493111897825495	0.5555954450769103	-0.135958595321827	-0.1296496852862169	-0.04726058799290534	-0.5276069285672144	-0.3661620806822549	0.3539057672177217	-0.2058625813777081	0.1410733604543154	0.1126371472479053	0.2671957990262325	0.04447647036094029	-0.3385056547992288	-0.2007535633353765	-0.1926631479852081	-0.1122558045702812	-6.994874523726974e-15	-1.397719540049001e-15
0.29	-0.02520612501242727	-0.03100895445376344	0.04127110961683781	0.5951268733818816	0.9385227486598442	0.008281211471597631	0.4245310809761976	-0.0184216997346776	0.00905128538032263	0.02431357084774283	0.075363453692547	-0.07070690992636711	0.001413191863651648	0.06013158313362242	-0.08553716848869812	0.9461399121766972	0.09952891178317767	-0.9461399121766974	-0.09952891178317731	-0.1348683984599787	-0.1119866864123519	0.009005771660183964	-0.2395263767047799	-0.06354997543518173	-0.035347268122908	0.1209286787158934	0.1446100110547311	0.696252460854288	0.6324384415933767	0.09084425749923704	-0.0245251731797492	0.1082127795103268	0.06349413516254028	-0.3152303481607406	0.2233619836765241	-0.6102638909786799	1.24112477866005	-0.06095590753751713	-0.005860576993997698	1.986918597262462	0.6423420198629887	-0.3178952222980822	-1.530107552393699	-0.1235706288411913	1.161242886295575	-0.1441939578654775	-0.0688756728015999	0.578014013044049	-4.55878336347825	-0.7232047126366056	4.558783363478249	0.7232047126366049	1.684136483331484	-0.4978364789838504	-0.148307316938762	-1.301990148790265	0.4844192703260566	0.2942174325977819	1.126876398192935	0.7408588667846649	1.597103647548601	-0.2950733107897289	0.2437902244330346	-0.9415581819274252	-1.061567614230811	0.1493814428848234	0.001022280529819028	0.01726671181970817	0.001021188664137095	0.01872654416656902	0.001003742038817424	0.003955329243164897	0.001006435100804375	0.003362000033422565	0.003600305829146132	0.04880040252601815	0.1659132190932419	0.1595226235938137	0.1559677165027855	0.1605271314523591	0.001293877680944745	0.008373787918798085	0.002884333571284215	0.03143956795504452	0.001041843870663707	0.02345773825675899	0.001171638762973191	0.09444146606810321	0.001027076376320171	0.01629515398491889	0.001026345953517359	0.07772938969395467	0.001010661766153649	0.01326918986274672	0.001003409463054488	0.005629606465758256	0.001328481182243374	0.02149173312020546	0.4076660548627201	0.3922135844585735	0.00102086922354534	0.01760236177402202	0.2053786256527708	0.2144144834371319	0.01144194665537011	0.01938773344050666	0.001021103971105496	0.00671415490438282	0.001051298300129481	0.01033049969595845	0.05145543765735386	0.05022171266269057	0.03712514070425278	0.03756432073905444	0.06356456382642715	0.06161500983678912	0.001003419504055921	0.01651593084793036	0.01367340357431837	0.0307722229688697	0.0253521081547568	0.0417537748100996	0.001006937234426555	0.003699969583333425	0.001639112448434385	0.01894082053207264	0.1823264905303667	0.1978516265005686	0.01486449683889724	0.05254814210027595	0.00101155111576057	0.001710604730566902	0.001020075149134814	0.007121074016089233	0.001006114978674829	0.03021809151321527	0.4639656010210604	0.4367134837865328	0.07048295446912925	0.08794769097003176	0.001113371532727256	0.05902460701617734	0.001003089612376406	0.02384364464647868	0.008143667324379305	0.01286758049989226	0.007539733809447526	0.01228382016246802	0.006670143939175847	0.008305801030951845	0.08906563007460289	0.07865039519028769	0.0990649547726669	0.07612391368828687	0.01139469698103486	0.01312921910842252	0.03737407056508944	0.03680798770302602	0.1646727678841175	0.1971592332359641	0.1502911196741723	0.1469347418477044	0.1200383997722258	0.1235636589511019	0.01034988389354042	0.01739814788633889	0.01038393080227632	0.04244621731749298	0.02383393671199306	0.04398463110224219	0.001293630011750915	0.08635247675269049	0.001038525654974632	0.01473114648633757	0.001043453030804482	0.01660616208983783	0.001030546587236016	0.003990658612303996	0.001004982797689499	0.01068805851941938	0.001009427801359419	0.03222814310343244	0.001034094968703145	0.02589576586370428	0.08373667325394281	0.09649532105347172	0.05417527552833665	0.04850846932507789	0.00156741758903474	0.02289407128348589	0.0323526759442556	0.03805335677285435	0.05257286613324388	0.04957803826006179	0.06372190804847015	0.08007430178067931	0.03031318005813493	0.04333444550257848	0.1572141114167816	0.1425087087835065	0.001034213421015695	0.03833101679924752	0.06229744270340951	0.03608242063668934	0.02907499105362739	0.03979502546705008	0.002262960399159168	0.01479884020052293	0.001535841856410662	0.0192928018343218	0.001066295025272183	0.05496548672967657	0.06061122951713688	0.0851182506354132	0.02953114788171332	0.01315710021501926	0.04054874910147122	0.04650135107285862	0.001002617782755898	0.02715892199503863	0.03813922303352314	0.0354004776486903	0.1329136807286992	0.1252143130674425	0.001028591990363882	0.04678417748304621	0.004416162011840249	0.04007103144783117	0.001014004892434586	0.02765245157992871	0.001004788635729787	0.02802415082855365	0.001009158921758601	0.01615018798745585	0.0235961321994218	-0.01060184493923719	-0.01029154894731669	0.02418413241311688	-0.0006249513953451451	-0.01766372050289606	-0.005905830478347076	0.005467878381932628	0.001024302175783574	0.001025196787385872	0.001003586125828647	0.001006015675712753	0.009111243174841988	0.1718787106400735	0.1567962944529153	0.001106697450635029	0.001025335124295985	0.001036590338770727	0.001160646328704101	0.001024150672814752	0.001033766783568874	0.001013875756029856	0.001001086878849172	0.001002629928447886	0.3989032824359034	0.001020719904877024	0.2399908755888757	0.005578227612238207	0.001020344333049874	0.00105184735454924	0.07202679990611227	0.05318478658534929	0.06135268006411394	0.001003070423493405	0.02548376713188966	0.02884801643206513	0.001006057753476382	0.001076701976536818	0.1916178155393459	0.02309013287568476	0.001010245960238287	0.001017848027244576	0.001006625320051711	0.5000314517607405	0.05460524196945554	0.001046606813468861	0.001003002089365756	0.001134887569325994	0.001027883480043437	0.001172390907909101	0.07398073831792006	0.08444063073367654	0.00481620616914814	0.0327731306593534	0.1524209947159184	0.1438831308392779	0.1127298872712914	0.01908388083084995	0.01619902798983937	0.0263056517451314	0.001377758747154295	0.001045739649527748	0.001017064239981112	0.001014696938119982	0.001005350657214684	0.001012364817704621	0.001054535103182311	0.06800356539447169	0.0533317890202642	0.001020533972647627	0.01549203542648136	0.04297691507226004	0.06601964462241446	0.03477610017752375	0.1559368256223613	0.001035384843533406	0.07274598820326261	0.02745516811980794	0.001038983595952044	0.001143519429469174	0.001068245223399236	0.05426991488405366	0.03475333692622736	0.03455949724575664	0.001003046226532715	0.0474705134965689	0.1239272486555169	0.001031409534099006	0.001048497966015343	0.001015820262354008	0.001005354898840559	0.001010463993145534	0.02406663380285359	-0.008345107770098373	-0.009358450317540236	0.02435277102352652	0.0009388687477967049	-0.01598902169771214	-0.006686586962854337	0.005592343458130457	-2.732300003769008	-2.59694458281833	0.06778296161520254	0.05964995175380943	0.01471059483225321	-0.01046377749903916	0.3257690749675851	0.05887244955505117	-0.1955218096117394	-0.01065430212806134	-0.1434333426432715	0.004301511738032826	0.09776520808318445	0.02154399603507318	0.2754291137322421	0.05509485378467881	-0.003678506372378131	-0.07751404570577922	0.1148739265150093	0.01638040947893339	1.499971733739753	-0.3583060844939586	0.03593921248681241	0.02108762660454209	0.8729166741145653	0.6982604293747973	-0.1841155673193795	0.04154112377534884	0.7484767898592735	0.2193796182170672	0.008521835431727545	-0.0436271436639395	0.6033218112499263	0.5092506148933217	-0.008145663485621348	-0.007937585359323327	0.08778611868146385	1.132126457981731	-1.024175578767698	0.1292418610488965	0.0867656076331161	-0.3890955397866735	-0.3533123148558921	-0.2397407133147436	-0.5451945254742351	-0.409995303313324	-0.3125428582981568	0.01076341758566461	0.1160820670059333	0.4172415175172259	0.1940761540842988	0.5215315807359673	0.3502976823265509	0.09572863805276871	-0.01168019652434432	-0.00447574894488009	0.1503091438337003	0.01528735608479161	0.02314463969861451	0.129693950335849	0.04523982789197364	-0.6498727324453648	-0.03440635537319003	-0.0837500442314533	-0.8890607232011333	-0.4291730167069681	0.04218936298559204	0.2281207771874738	0.413140103869826	0.2467916099560102	0.8435151199691807	-0.09050959564292592	-0.05269678170841247	-0.03158748656888657	-0.5127684600360083	-0.288131052360767	0.4348610648233168	-0.2392004843175982	0.05755854766780205	0.2710037898462289	0.3099554571879666	0.02661758440252283	-0.1977118957187517	-0.2138917839135239	-0.2072064684817864	-0.1197638292538798	-6.785314418926109e-15	-2.368741067864799e-15
0.3	-0.02823564075806149	-0.02898607907629244	0.03497632821224356	0.6075486132321571	0.9377767202161191	0.008196885926221866	0.4430673030059168	-0.01232730635165338	0.006179485780000927	0.009345229064031822	0.07419871423832579	-0.05884305023598671	-0.0001995517861210293	0.05977340579822973	-0.07949171128749692	0.8981016279060344	0.09327273901993589	-0.8981016279060344	-0.09327273901993584	-0.1179521369340247	-0.1170567988269233	0.007496533475261795	-0.2522724571876377	-0.05862270656850724	-0.03240003322686617	0.1301135675212987	0.1525815166535648	0.71222211252081	0.6295370967318519	0.0929201569920181	-0.03406145743132	0.09819481516869386	0.06520013043206072	-0.2900042108235293	0.1803454321519686	-0.6489052616362192	1.243630383782376	-0.08817033071743605	-0.01077372759051955	1.718297749795811	0.5735567647350542	-0.2564765843229558	-1.465149011008628	-0.1082320706564851	1.210171035164742	-0.1783514861063948	-0.002525369995575717	0.6313057288798369	-5.042751291224408	-0.5285379875985183	5.042751291224408	0.5285379875985183	1.699220295670685	-0.5153369187174039	-0.1529249573018968	-1.2478244494089	0.5000387785244585	0.2954795520947605	0.7120246299777813	0.8561757130570677	1.592659724425676	-0.2839606671240997	0.1604505541099519	-0.9613828485805983	-0.9399343067445776	0.1911637030028255	0.001023671924745956	0.01765594621185608	0.001024071175032507	0.01930720727776054	0.001003642636442872	0.003970293447750533	0.001006186430823586	0.003278830823912435	0.008235208027157704	0.05283887830712391	0.1687262463382384	0.1598899465852035	0.1566302807865542	0.1586272725164529	0.001192221912163779	0.008275648380878643	0.001991115168807515	0.03025259308133203	0.001038515644255869	0.02350311971523223	0.00116428180993149	0.09544476633486718	0.00102517265869809	0.016514966323278	0.001031541439636501	0.08051840293677583	0.001012971158345534	0.01384020893252902	0.001002301306539077	0.005552497035872784	0.001171989907905405	0.02101750339826838	0.4051188512915987	0.3942696099801323	0.00102079885001035	0.01772017759730149	0.2215370389419518	0.2297559000774315	0.007555517184801999	0.01571744657550076	0.001020645888796178	0.007025845590919903	0.00105176508921851	0.01044631959790559	0.06356130374114144	0.05888608570265178	0.0466701250546994	0.04437032677456117	0.06211064272661342	0.05962201584985479	0.001003209792426795	0.01698812056128405	0.02213010240758425	0.03901376097578094	0.02742633329378807	0.043796561488531	0.001006391100340948	0.003910304037624242	0.001359969578978537	0.01861340666387979	0.1868235788021208	0.2042043329957265	0.02033229814863696	0.05775433960945184	0.001010796848352289	0.001640244375836563	0.001018745618991522	0.007039924321239848	0.001006435730495227	0.03117038663731234	0.4776032557599209	0.4485826183834677	0.06195122314931405	0.0782351337731898	0.001081348717892351	0.0603900535429901	0.001003040462328299	0.02480564421876181	0.004767783062543007	0.01009748013126454	0.004425263838236353	0.009794325901542864	0.004000232436451868	0.006578898454550516	0.08043541991940134	0.07291798568369852	0.09101412585601973	0.0719592950739506	0.007244274940884744	0.01001572723887146	0.03410706543061039	0.03612445851310116	0.1588921411809959	0.1982442452311092	0.147223186618319	0.1509003583702127	0.116472716657013	0.1254902784754116	0.0166318858141108	0.02317346478239948	0.01445997898986156	0.04627453860879898	0.02567907003137535	0.04527987347582754	0.001361638031622785	0.08623488059065354	0.001044588124664848	0.01469479534347662	0.001032076865887491	0.01818437953151091	0.001024008048040273	0.004143483175576573	0.001005211951782031	0.01087612257904641	0.001011644364998009	0.03350877211416859	0.001050514857577277	0.02670189452122797	0.07491270126814845	0.08962133813381601	0.05401174630565907	0.04853409017137735	0.001303034963138085	0.02228690709203985	0.02244980004110274	0.02957127230014624	0.04668614847284581	0.04508538682043842	0.06536907838882827	0.08058456648862812	0.03314986816287519	0.04553131692724086	0.1572330408512158	0.1469705888916877	0.001035634138941337	0.0407499881847563	0.06934426585134738	0.0460735876190204	0.02821586636699968	0.03905528150264039	0.001670721897133798	0.01449248895998273	0.001341747891314402	0.0190641950156825	0.001068530174139387	0.04995710644274138	0.05720960650748735	0.08250336944110161	0.03255682972858799	0.01787709608364728	0.03678555139226094	0.04382905005526527	0.001002998730728998	0.02770755498628568	0.04467715361237985	0.0388011837099645	0.1281026873009103	0.128240110412325	0.0010307909180755	0.04699755080740583	0.002796616335385155	0.03883931103281873	0.001015215201690409	0.02548758283980222	0.001005162934660188	0.02591421477778876	0.001010038732964703	0.01493861828792982	0.02431366542393453	-0.008264668350315887	-0.009308388697488535	0.02424888803845195	0.001514873957675159	-0.01595348679983896	-0.006665270192063183	0.005297481245451477	0.001025803523091794	0.001028615708868241	0.001003498567003279	0.001005846997526462	0.01636053863000016	0.1744561580326909	0.1584041658198187	0.00106455234749531	0.00101836156359959	0.001033714771169393	0.001153220208744784	0.00102237016700183	0.001039592493904753	0.001016609960137557	0.001001112513332704	0.00100243182597735	0.4001441447392022	0.001020724649358473	0.257978246138216	0.001538747343954363	0.001020011284693894	0.001052572535281214	0.08438776971710941	0.06227245705103169	0.05936342785259058	0.001002920231938918	0.03637606875431868	0.03060277897834487	0.001005615875437074	0.001043714518233302	0.1965950034779143	0.02911212903090055	0.001009790783388981	0.001016919736186641	0.001006895449305914	0.5160102453024819	0.04787491137488182	0.001046729435628563	0.001002976674725686	0.001018758150557449	0.001007577722031833	0.001015440438639443	0.06442827211815245	0.07600502375053461	0.00105588852382063	0.02823379733222076	0.147275936588398	0.1412054958820119	0.1099904130236563	0.02705991136900275	0.02109222183973008	0.02895153759345099	0.001476453430296104	0.001055015131104173	0.001021688843296955	0.00101852506017265	0.001005538060136479	0.001015242404332453	0.001078112234598715	0.05908775567814185	0.05416268496855561	0.001013779319137719	0.007384649438212379	0.0365479557851188	0.06865647918534402	0.03782506785420076	0.1583338286004419	0.001038448314133001	0.08298119121961751	0.02701596548247153	0.001020682117933482	0.001122780794812092	0.001072881524887183	0.05175878095350656	0.03719230389687801	0.03046369905190783	0.001003671583339165	0.0565656350656276	0.1183128788352617	0.001034429244570714	0.001022689000820972	0.001017028727838522	0.001005720301025903	0.001011367420360061	0.02515471445898467	-0.00588727205149922	-0.008300197637672908	0.02426170217125787	0.003942701915640238	-0.01422548564803013	-0.007414051520666086	0.004979653002621183	-2.659237211303583	-2.371056960908803	-0.01827149532558353	0.05554147212527313	-0.02488731081746547	-0.003427514812399855	0.4641952357128913	0.01641059957013654	-0.1819744523939561	-0.01049613749546309	-0.1070156217892636	0.004450272170844836	0.1023461896323072	0.02217672689982553	0.2834941700420563	0.05975601574350918	-0.0162563001570892	0.003380336352951051	0.2950490670084104	0.003116227854432943	1.573006464580383	-0.3762967865048732	0.02114415522260464	-0.007237404592190841	0.861669608696546	0.6599466533873974	-0.2132907622562679	0.05234862570085271	0.884376761975939	0.1914224899583877	0.04626914410573412	-0.02260847816843813	0.6648444143766413	0.5274650390543781	-0.004428984977262762	-0.00822376031332187	0.1034114571294117	1.247311539618038	-0.9117542438822117	0.1457984106037487	0.1111537337478143	-0.1781753880353161	-0.1564807684976485	-0.1162098800187253	-0.6030339805679026	-0.4256181793959993	-0.320807190439967	-0.150943165286368	0.09839790534997528	0.3711109721959138	0.1919041020696676	0.6168446945244757	0.4100909527504005	0.1616587336247943	-0.009300681933273616	-0.001215070069455522	0.167026143773742	0.01656256886111317	0.01166740477444096	0.1311075215885346	0.1563791722806206	-0.7275522256484536	0.03954081810964299	-0.02740236638529433	-0.8110127527808628	-0.4715386373891886	0.06755250902200077	0.2084752008378001	0.4683204193329065	0.2355487945485704	1.159374972824044	-0.0599149174933347	-0.01513938405426772	-0.01377777290216405	-0.4871031185202351	-0.2397942189933402	0.5078024581968306	-0.2998039855895561	0.06779291372171874	0.4050908204014983	0.2837017910765905	0.01751675687457466	-0.04697499741301884	-0.2174923560357027	-0.2133869322097193	-0.1216057619940869	-5.653353363241213e-15	1.689519553823989e-16
0.31	-0.03097952678375996	-0.02739535242307166	0.02831184275011619	0.6200094577652725	0.9367640014516321	0.008068163583059665	0.4588411967450818	-0.006972281809921538	0.003924645352280756	-0.005093188349311665	0.07318978016665317	-0.04658871164219544	-0.002163267628494839	0.06005713260483075	-0.07292712002013364	0.845354887998981	0.08883881418365294	-0.8453548879989807	-0.0888388141836521	-0.1008696492646268	-0.1222689933114321	0.005963502897799531	-0.2644180741299972	-0.05356509096720957	-0.02940925999556985	0.1355856419385555	0.1616453020406046	0.7279893081868037	0.6265902500959059	0.09401197327104115	-0.04361506127066843	0.08938303782021756	0.06742373243460197	-0.2577680926619896	0.136899617140981	-0.6816977453703167	1.248999561722558	-0.114124307921273	-0.01492376532297381	1.435245424169186	0.4958809361878919	-0.1914671163318229	-1.426978773507457	-0.09260482123375624	1.234725067852213	-0.214500983687498	0.05935947538716081	0.6791674411147851	-5.5021963342755	-0.3640265453585905	5.5021963342755	0.3640265453585898	1.717861221698832	-0.526163986775098	-0.152631865613035	-1.179022492558581	0.5107588563628532	0.3034012038461595	0.398608766508562	0.9509577219189868	1.556577952585991	-0.3108700490867489	0.06912274015455493	-0.9431907038775519	-0.8235144876413847	0.2561090199544483	0.001024263752028205	0.01803081874632445	0.001025562684501016	0.01988574600782285	0.001003522541698525	0.00398106630514799	0.001005966840412266	0.003194968771268864	0.01379804904652906	0.05747821863632342	0.1712690777391896	0.160011849939213	0.1575130426207947	0.1569558794277733	0.001124574113358283	0.008205144563931566	0.001514118482243069	0.02937036688935754	0.001035596701974843	0.02356384005290929	0.001157906626455066	0.09648443485253842	0.001023508926377003	0.01673742650227739	0.001046709461599952	0.08336835731209363	0.004918175718024896	0.0176450429525641	0.001001720188055366	0.005475008480526239	0.001088930937708372	0.02066811870912129	0.4063016346643912	0.3989260208275617	0.001020556417089407	0.01782757960729232	0.2371374051695137	0.2451648708529608	0.004568709273400442	0.01286684882432103	0.001020279026843132	0.007335377796016963	0.001051620245593484	0.01055590598075018	0.07493453602743252	0.06733701692482277	0.05550998024063188	0.05082157589125431	0.05998537924181185	0.05733515143218828	0.0010030539483388	0.01754179694334735	0.03160930808674651	0.04804777504287164	0.02866431766032741	0.04502868792087013	0.001005940672465814	0.004108524046646145	0.001203185702571119	0.01839610604500367	0.1922583624418759	0.2112036670536142	0.025863563956442	0.06296579826394058	0.001010174735632715	0.001570535470709012	0.001017569369866333	0.006954606530088476	0.001006634098088739	0.03224661407422524	0.4926407977509464	0.461761925378659	0.05478825859769628	0.06989353051997117	0.001065058361406137	0.06182904221561528	0.001003012553680304	0.02583233718844257	0.002940330611199988	0.008618105308636827	0.002758733720598792	0.00848248727046292	0.002543563406823664	0.005644296581750008	0.07135862792697037	0.06678552516188249	0.08284923854165406	0.06770568501212113	0.004234516925205354	0.007740101311146253	0.0303223935520001	0.03431302024399424	0.1530502224354492	0.198768660343511	0.1457837468229941	0.1543304744352891	0.1147374058214775	0.1274187830655873	0.0243854042001719	0.03035996357288519	0.01968687069633824	0.05116296916533961	0.02723278888932547	0.04674171786180442	0.001431165990902206	0.08611603180198588	0.001051649940315464	0.01466827084209086	0.001031551837107641	0.01987141973492955	0.00102346974004975	0.004421493381775258	0.001005426264997985	0.01102840573883745	0.00101548975606088	0.03463418939684069	0.005046784955923232	0.03161067736488327	0.06610234454363174	0.08229321613247093	0.05412812376620006	0.04896401089884162	0.001163804190724169	0.02183130397875378	0.01449231527003425	0.02258919066775015	0.04058242979606444	0.04040898813768666	0.06617560917409074	0.08074226284979644	0.03465435801241564	0.04699531275124098	0.1577892996880254	0.1510084283977088	0.001038453552334601	0.04300675293187904	0.0802661691578344	0.06034341388803904	0.0278490696200791	0.03878740240083415	0.0013526206944045	0.01444096910623492	0.001225095859241931	0.01890724399208801	0.001070998912534396	0.04522430281785157	0.0542462917642079	0.08030209641520959	0.03483520853682069	0.02300563351243337	0.03294025770365329	0.04089145528311831	0.001003426245759154	0.02803834400417095	0.051393172082209	0.04292000995446918	0.1252091435052969	0.1309452830345334	0.001033703850396792	0.04714055736898788	0.001929550017858	0.0383434757601675	0.00101637724742577	0.02329796031614513	0.00100550907242153	0.0237564909156892	0.00101090000685321	0.01371043936194288	0.02572839436398733	-0.005740455800147387	-0.008200820631488895	0.02431600227173017	0.004512659623586435	-0.01420712431833706	-0.007129158984039546	0.004900996639357511	0.001024098062820995	0.00102584523769404	0.001003312102943217	0.001005646361254635	0.02271534452930963	0.1761806061071874	0.1593430931757173	0.0010453169480502	0.001014479030814703	0.001031580467038598	0.001149616628260018	0.001021275838656886	0.001081875629449508	0.015784242037512	0.001001117905194596	0.001002465532723439	0.4166888881261583	0.001019948291029483	0.2709418929587705	0.001281580465438463	0.001019800707662122	0.001050536196809369	0.09406356736902605	0.06982124026065985	0.05553386737768012	0.001002867679731322	0.04752131612733351	0.0296283231214004	0.001005350117179861	0.001036575932981351	0.2055199223757522	0.03460326852405371	0.001009304371044854	0.001015859106919683	0.001006794076864522	0.5368443535950278	0.04403637752271738	0.001049261260417408	0.001002989292861926	0.001016028360220197	0.001006133934929751	0.00101304831687108	0.05511609974324006	0.06817961178689561	0.001034506162302	0.02398342779113018	0.140854580700486	0.1456168840237891	0.1141676977814852	0.03810551907961211	0.02914733237347279	0.02903608255065823	0.001526618929945005	0.001062371993376854	0.00103888799761129	0.00102661910440328	0.001005743413520315	0.001023087001080781	0.01614872548717206	0.05089513075962961	0.05436594196712482	0.00102300880493608	0.004214385313625441	0.03044500958115158	0.06595367349639046	0.03518545939627091	0.1589588684479172	0.001043875271343096	0.1045723515029543	0.02778310535477865	0.00102112030168458	0.001087314992233596	0.001074150109412158	0.04953611645475688	0.03773119580402882	0.02673100617515682	0.001004040001136438	0.06210127992637969	0.1231813495999325	0.001038686978457928	0.001022148772141234	0.001018058639108978	0.001005995352061473	0.001012159239082536	0.02760206722804335	-0.003098790248992703	-0.00701375096064235	0.02442655658540382	0.007966411455857678	-0.01244607277332279	-0.007365133746988154	0.004441586942644838	-2.667363052010373	-2.212167068087186	0.06547442670766636	0.05918856417335117	0.01407010302434571	-0.01110004599026261	0.4670762909481989	0.01301991868389118	-0.1501187534557434	-0.004852942249167005	-0.07529352054559868	0.00742491361305536	0.1048704866798992	0.0221303342187557	0.2863591401150714	0.6570230806234322	-0.003570448635940302	-0.05271439276884118	0.6558212966909371	0.01443433643345546	1.507223246513282	-0.2079378072040018	0.0355638373529732	0.02001996107289028	0.8282923356697228	0.6306215378686022	-0.2450424202268425	0.05780494011858203	0.9226892510843524	0.06283722938967991	0.005610445297380854	-0.01973550679651055	0.7379506924148997	0.5153688243516668	-0.008343540637622465	-0.008784452424947586	0.111843843407017	1.394751495624108	-0.7550112051120336	0.1428565100262373	0.09887838174300559	-0.1148033900617713	-0.102566210346444	-0.0705409022032097	-0.6260427055259503	-0.4264386876257932	-0.1530623926565284	-0.214285641939831	0.001924594839463505	0.3283577710177071	0.2050870543525608	0.8056526712115759	0.5598510515833404	0.1264523224471584	-0.01386207370602498	-0.003661503460340841	0.1781373560157218	0.03719496474363204	0.01612370126552262	0.09838476446484211	0.7899529184293549	-0.7410587561579769	0.04775804907553395	-0.05225494902539136	-0.59293917597642	-0.4673483620815619	-0.0341433212227272	0.08073216020788497	0.3511074130959786	0.2148204490065521	1.7021913208931	0.003163106056167645	0.00351113071636615	-0.0157856679264153	-0.4596505457259628	-0.2028646240685864	0.5120564759856798	-0.2931643928844678	0.01042248465673329	0.4113297494855955	0.2726281745155502	0.01074094019788659	-0.04059215604011121	-0.2200305913561673	-0.2179122240696251	-0.1238950358938363	-4.021770464704692e-15	1.37919877271894e-15
0.32	-0.03337090457819411	-0.02626609236049268	0.0213882550132149	0.6325378252442496	0.935499216342827	0.007899350134138155	0.4717475000119457	-0.002441031776363475	0.002410631151152413	-0.0192832324430479	0.0723656162625383	-0.03426798119376954	-0.004491757488102104	0.06096237018755857	-0.06595726413478599	0.78814570833874	0.0858766167987505	-0.78814570833874	-0.0858766167987503	-0.08358323283019932	-0.1275613187341672	0.00446488201446187	-0.2758073781086859	-0.04842203914868781	-0.02631748695633104	0.1384101131121694	0.1714881982433083	0.7432696424487374	0.6232104679696199	0.09452681256430752	-0.05280232720063849	0.08170265892205614	0.07037335728011949	-0.2195025645701963	0.08805211402379247	-0.7007257165910286	1.257134972954697	-0.1385835995844825	-0.01879194874238178	1.144779655335747	0.4088018631005	-0.1083113390043356	-1.415474347086853	-0.07127803714489719	1.223449406091659	-0.2513062897379205	0.1217767852454137	0.7123586524740964	-5.935239241861894	-0.2341924973224409	5.935239241861894	0.2341924973224409	1.740006048681842	-0.5313631063559258	-0.1460430184861318	-1.09656185667644	0.5171260219713573	0.3156795136806573	0.1825039812492817	1.011997876189888	1.495287443614088	-0.370547765193765	0.04505515695859747	-0.8881152667048253	-0.7136546166815975	0.3363682715980599	0.001023706400635419	0.01841000323579137	0.001024922213884965	0.02047142436694679	0.001003369245498214	0.003992259922780058	0.001005756731721553	0.003101726898628234	0.01968739067568538	0.06224847334250229	0.1734885576732434	0.1602513419079237	0.1584169211876862	0.1556686056850626	0.001081131607276752	0.00815362320880752	0.001273203385823235	0.0286294445916305	0.001033070237532304	0.02364624035246488	0.001152917440871796	0.09752783552402557	0.001022130023975841	0.0169538735140288	0.001075439796188057	0.08624283444094456	0.01412863323656674	0.02609691639219358	0.001001432473368332	0.005394507308685795	0.001047421450450413	0.02037407317116432	0.4123696092169025	0.4077777997982206	0.001020046895214584	0.01793026757176549	0.2515649737914876	0.259869076127453	0.002924001845439065	0.01127638956193553	0.001019990344054837	0.007633153369125732	0.001050529264569364	0.01066402441761944	0.08537092430877895	0.07544744641468795	0.06364201783629285	0.05698912489028103	0.05708263608312945	0.05470196146632232	0.001002949776285704	0.01813258515179142	0.04171034777734457	0.05747280999031043	0.02884877035532268	0.04520999473394299	0.001005582625248495	0.004267224695522296	0.001121194178745075	0.01824101934514322	0.1989735619135013	0.2190219127483034	0.03132114010329362	0.06807255874664105	0.001009620505792006	0.001496758671296633	0.001016450955691843	0.006865342182589209	0.00100668252080721	0.03340745976853053	0.5093533859070725	0.4766016810200275	0.04906074611493197	0.06316601370393878	0.001058182300936594	0.06326432746561997	0.001003004918677212	0.02687708228471168	0.002017023810592565	0.007859336058597278	0.001917963209425406	0.00780941664205087	0.001808885289291339	0.005171472257249127	0.0620462178773826	0.06034543993858101	0.0747314828467642	0.06340382422831793	0.002696201183450323	0.006579591434714338	0.02629045414950409	0.03177992260620256	0.1469363363622234	0.1981915266820809	0.1466726772204232	0.1577364243945311	0.1154514652886452	0.1298178243302034	0.0335911869161122	0.03899047035939199	0.02621933536021486	0.05731667750097838	0.028083147143404	0.04772376350230217	0.001491007292405724	0.08596977915841507	0.001058859241813835	0.01463013180921658	0.001039892803822288	0.02190223583393584	0.001027249600179646	0.004850492317744614	0.00100563609596336	0.01114528608599441	0.001021335669749004	0.03556464399385634	0.01444850793198477	0.04179246332939276	0.05744544445281985	0.07474043137991297	0.0542839854795895	0.04951554558673708	0.001098787219517231	0.02147107425645435	0.008768101080322796	0.01756177673506484	0.03441445947288452	0.03566627432040855	0.0654148197407349	0.07993909837548663	0.03420609601089482	0.04707412405631285	0.1583721924656025	0.1542299357780987	0.00104257728530916	0.04502672304749233	0.09559977547810415	0.08026943483515016	0.02802148391748312	0.0390550238022564	0.00119360127231604	0.01453622592252958	0.00114901776724272	0.01878501697926186	0.001072867340580768	0.04076023674285921	0.05160625352930937	0.07839799220206943	0.03628849289699729	0.02800125457186404	0.02912212991949001	0.0378567737166868	0.001003824196902506	0.02815715657544842	0.05749907385322603	0.04688088511939932	0.1254816352323105	0.1339985827256402	0.001037289463460351	0.04720549730648481	0.001493998809197488	0.03825946593354979	0.001017473191697885	0.02109500215947128	0.001005819648786572	0.02156088261920804	0.001011726534716941	0.01246341731624236	0.02783153919004402	-0.003040063748420202	-0.006974000158135306	0.0244482766255869	0.008194394539035154	-0.01243872824136487	-0.007251176732271404	0.004410124397341928	0.001022392602550248	0.001023074766519882	0.001003125638883162	0.001005445724982794	0.02907015042861898	0.1779050541816839	0.1602820205316159	0.001026081548605059	0.001010596498029339	0.001029446162907812	0.001146013047775148	0.001020181510311946	0.001124158764994252	0.03055187411488615	0.001001123297056518	0.001002499239469553	0.4332336315131145	0.001019171932700504	0.2839055397793249	0.001024413586922489	0.001019590130630354	0.001048499858337553	0.1037393650209427	0.07737002347028801	0.05170430690276966	0.001002815127523763	0.05866656350034832	0.02865386726445585	0.001005084358922713	0.001029437347743531	0.2144448412735901	0.0400944080172068	0.001008817958700706	0.001014798477652727	0.001006692704423101	0.5576784618875735	0.04019784367055296	0.001051793085206172	0.001003001910998222	0.001013298569882939	0.001004690147827378	0.001010656195102805	0.04580392736832763	0.0603541998232565	0.001013123800783568	0.01973305825003967	0.1344332248125741	0.1500282721655662	0.1183449825393141	0.04915112679022123	0.03720244290721551	0.02912062750786546	0.001576784429593895	0.001069728855649552	0.001056087151925325	0.001034713148633452	0.001005948766904115	0.001030931597829109	0.03121933873974537	0.0427025058411173	0.05456919896569404	0.00103223829073436	0.001044121189038654	0.02434206337718429	0.06325086780743697	0.03254585093834111	0.1595839082953922	0.001049302228553167	0.1261635117862911	0.02855024522708573	0.001021558485435538	0.001051849189662734	0.001075418693937129	0.04731345195600718	0.03827008771117966	0.0229983132984058	0.001004408418932975	0.06763692478713179	0.1280498203646031	0.001042944712345127	0.001021608543461612	0.001019088550379447	0.001006270403097086	0.001012951057805033	0.03004941999710203	-0.0003103084464861909	-0.005727304283611793	0.02459141099954977	0.0119901209960751	-0.01066665989861543	-0.007316215973310221	0.003903520882668486	-2.725155663812151	-1.970981399191924	-0.01740910432449074	0.05696939793720883	-0.0248031587710617	-0.005303478811810974	0.4903781111076973	0.03992832251038257	-0.10515058320016	-0.006699645129350019	-0.07875484293907094	0.008786264546750329	0.1030926203954237	0.02097409345041776	0.2883987207483766	0.9891638996619709	-0.01685882345524757	0.01444816659120109	1.13412269165435	0.002173418750946996	1.432053364372941	-0.1242690887488135	0.01879282882726164	-0.007530993785206311	0.7935692622353477	0.6032066298541325	-0.2825558718960899	0.05977099097704509	0.9625809380454168	-0.01874143389347031	0.03836527207416311	-0.01016569026623672	0.8286267417369266	0.5065254046956239	-0.005242563834230558	-0.009013071582077347	0.1203351086079769	1.57940126885346	-0.588936956444826	0.1450577260802554	0.1147641590651358	-0.03405427351781914	-0.02872716796428193	-0.02385437035882036	-0.6645589208633192	-0.4352683237905074	-0.09778398018107792	-0.2952750390239911	-0.1219118494163034	0.3662777510289743	0.2860114369577005	0.9056462937267382	0.6631465085700411	0.06569898452900297	-0.01478145291414501	-0.003537976367150682	0.2357813228908762	0.04676031481474818	0.004586842247863751	0.09211498445851145	1.210979796451472	-0.7724847758904948	0.06386361019622645	-0.008327688188782077	-0.420079212837689	-0.4848016642934704	-0.1246196580735313	-0.06856170294770814	0.3050539942066096	0.1881898682459696	2.290613908442459	0.04718518315353484	0.01421594995277857	-0.006832966317934301	-0.4333556085405612	-0.1803604564418834	0.4812191843254415	-0.3192213444460862	0.02539762440015171	0.3735006044866363	0.3533272048560478	0.001903432057588843	0.0353900917928211	-0.2201594826389074	-0.2209638190859926	-0.1253743859368065	-1.601310972191926e-15	4.934778965123024e-16
0.33	-0.03536096963328354	-0.0256876946577687	0.01438146159426028	0.6451609910132867	0.9339965788743337	0.00769101001752381	0.4817553634725712	0.001156103155591251	0.001888304221872515	-0.03348206983131041	0.07182180147948462	-0.02227561695182596	-0.007176932666304047	0.06253144502195855	-0.0587714532248815	0.7267960974058864	0.08403308645113354	-0.7267960974058862	-0.08403308645113303	-0.06606691604771217	-0.1328840185662568	0.003062822954338864	-0.286318366770169	-0.043233633866483	-0.02309162875226143	0.1394964181394074	0.181737859659074	0.7578510472153777	0.6191103039047362	0.0954121174724805	-0.06126612193608972	0.07497542207006395	0.07429902065406352	-0.1808285264566604	0.02752837927163856	-0.697753612655493	1.267928120131628	-0.1618720220050266	-0.02287422295900116	0.8607947105303079	0.3108811147232577	0.008534853396402744	-1.423859095272346	-0.03757199405140047	1.167918700719019	-0.2820310571474936	0.1911483100521621	0.7212015902316455	-6.327137586028618	-0.1376878347196997	6.327137586028618	0.1376878347196995	1.761789919870266	-0.5322149797610168	-0.1339038331403427	-1.006820553509892	0.5194885061923709	0.3289221197516344	0.03493235380806548	1.033103453877141	1.421726963045763	-0.4479653493843263	0.1343683015731903	-0.7963331820709407	-0.6317987600584394	0.4562403255462406	0.001022279256285149	0.0187785952539042	0.001022888238960129	0.02106477568147321	0.001003189235852859	0.003994771610451162	0.001005541280750651	0.003008074628633864	0.0248404117384623	0.06641426380157063	0.1740924973929688	0.1606254061880478	0.1582954403617431	0.1546347828512321	0.001054053659252996	0.008110752140034089	0.001144163487267942	0.02791379557537679	0.001030875803924839	0.02375779143496497	0.001145724309319256	0.09854493605492462	0.001020796761643844	0.01715879217687655	0.002724999882085469	0.09013362237729125	0.03809281124226929	0.04132144902203249	0.001001274630144294	0.005306660748505389	0.0010255002469238	0.02013184313269123	0.4234188787624311	0.4216685197569389	0.001019289602231556	0.01802395249250761	0.2647741575905774	0.2738008761510514	0.001994228790509877	0.01031670738201381	0.001019742507668912	0.007894077162116318	0.001048626179011138	0.01076174556758232	0.09382163351178055	0.08290036192215762	0.06994130744267855	0.06262352962029323	0.05345037888248383	0.05171613311307337	0.001002890870797793	0.01871823534864202	0.05170572488632649	0.06685284380038808	0.02773739057532932	0.0441452772599937	0.001005304922539385	0.004376140026207459	0.001075262341245924	0.01811097198542463	0.2065943629312935	0.2276945780060458	0.03647707693578481	0.07289154970431916	0.001009091434506389	0.001425503530002404	0.001015363179728987	0.006772811974903778	0.001006783137204848	0.03461502346023303	0.5274743857046701	0.4934312953086115	0.04354148041614849	0.05745600890466107	0.001053097275549297	0.06464344149866554	0.001003013635961723	0.02789926740136245	0.001525736364559461	0.007470214757804718	0.001470964417072468	0.007465376225376848	0.001418051885322836	0.004927088324849594	0.05270686782343417	0.05365253062892023	0.06654083597378087	0.05886977037897888	0.00187327614044815	0.005961774023731806	0.02195541806416393	0.02851544541112892	0.140194712209623	0.1957981136268351	0.1487877054203278	0.1617101429581283	0.1165325734580676	0.1326270684080373	0.04448017934181931	0.04926943451551456	0.03353304725972419	0.06428861338117543	0.02827407502507142	0.04809337539983767	0.001522027751658177	0.08574067347101726	0.001063320236685095	0.01456222370881893	0.001046543197482879	0.02434357696893239	0.001029615081334529	0.005357733398848315	0.001005882681315541	0.01122774161239972	0.001028000389701401	0.03627014791866593	0.02587562075427789	0.0534049963556112	0.04900890986616627	0.06702703979107431	0.05415675952550261	0.04993948681323995	0.001081792318518489	0.02122564404837089	0.005051017042044905	0.01433208790503227	0.02849332738753482	0.03105421135292712	0.06450045743062616	0.07917635173769662	0.03428232972444387	0.04683783713374071	0.1586159524947598	0.1571957900940937	0.001047643835502606	0.04675331312362437	0.1106339550252584	0.1033787753138911	0.02862810306670823	0.03976243413771625	0.001110506924008726	0.0147199075893339	0.001100691256475512	0.01868674398427512	0.001074320748780006	0.03654162182700998	0.049128644239309	0.07660400172443881	0.03646804332483834	0.03208235654672073	0.02518000003571219	0.03455186127674826	0.001004112150772555	0.02817799308413594	0.06263058656476594	0.05028555369922263	0.1265297568576274	0.1372905105471063	0.001039939216354974	0.0471373444797728	0.001264064018512433	0.03842519733055488	0.001018561406801275	0.01889033868860919	0.0010061253963102	0.01933722447458505	0.001012555695033401	0.01120147981032572	0.02995726951988091	-0.0001994802314500635	-0.005755168175325082	0.02496965664265904	0.01132252480717736	-0.0106684138870394	-0.007306979169301325	0.004136179676682223	0.001019441355048703	0.001018822490531627	0.001002897214032658	0.001005208206022374	0.03192078578817133	0.1725813861722153	0.1561909591574657	0.001025685781302537	0.001009064036411973	0.001027869056210699	0.001131653074009773	0.001018755709761741	0.007260438179393261	0.09516702906148695	0.001001099427989971	0.001002841000132984	0.4603864241473979	0.001017934177487799	0.293946716094163	0.001018307815512416	0.001019395264596019	0.001045076251272999	0.1066345999414836	0.07854050741171742	0.04657124476370394	0.001002841788200316	0.068181586211844	0.02460147085781258	0.001004958017572721	0.001025758621390472	0.2241636896736254	0.04450585210291829	0.001008306355714341	0.001013751057031011	0.001007052955119836	0.5803635022980472	0.0340150543089842	0.0010444295741166	0.001003040303653123	0.001012602948307484	0.001004373434542599	0.001010081946552212	0.03694460125390262	0.05211084579653761	0.001012093609015202	0.0147949272059668	0.1258202641342415	0.1538406371141847	0.1178805264694667	0.06437440136006803	0.04597210792126669	0.02795568553000105	0.001535399466799889	0.001066470136919954	0.001051246585790198	0.001029846588119067	0.001006300505615951	0.001038325470368792	0.04486355983397256	0.03506709189943658	0.05350977730324107	0.001091057520466226	0.001135024276242682	0.01935648899400737	0.06340617677047485	0.03592940662356923	0.1584898258881743	0.001055975967345186	0.1365178893203306	0.0299796741770824	0.001026032958455053	0.001049128717546424	0.001076184768619145	0.04505350628949745	0.03531591831713048	0.01872152689031252	0.001004414694798211	0.07031800681844302	0.1281066429125119	0.001042487613838002	0.001026804820738159	0.001020206167202286	0.001006590109169159	0.001013814200779259	0.03200927946794366	0.00272976585755428	-0.004558627305924843	0.02579363317422102	0.01391657812420675	-0.008899502723549606	-0.007355392163177247	0.004048361991235576	-2.811560076907751	-1.646218003145604	0.06410884180328619	0.0607301569647384	0.01282787958754178	-0.011434551210463	0.3550818816585694	0.0264531828252796	-0.1107732820905185	-0.00300055415160078	-0.06741367803582524	0.01342532479018703	0.09964399418334979	0.01984092015795372	0.4740675317341267	2.004387236943949	-0.004809963544893618	-0.04333028714898547	1.632055798943707	0.01285182238645042	1.349157677967762	-0.07166586223424513	0.02886410810054868	0.0183244171653552	0.6948307508905968	0.5189172900748905	-0.3169324179030326	0.05661675107087281	0.9147038371016871	-0.1848349436996405	-0.004181607954884693	-0.01396530650552108	0.901666637967229	0.4598549045478968	-0.007983849637915715	-0.009361863377126904	0.1211416813352661	1.77957428610104	-0.5617715910202157	0.1308692536528225	0.09400904795949205	-0.0365260676680601	-0.03300581192090914	-0.02162199218951927	-0.6790737360621771	-0.475341415015084	-0.03593669723098117	-0.3587905873668508	-0.3576659939854904	0.4298169696402293	0.2699948909679099	1.13195031503905	0.7308998629378549	0.008241460596289406	-0.02976745570680632	-0.009215081081493092	0.2581937757970045	0.05382840471770388	0.009398718602797082	0.05384441084867475	1.134920202976642	-0.7725854882331573	0.02239062330538802	-0.03011081333693923	-0.2315007320465861	-0.4436660189669383	-0.03365334580265086	0.02893218966318933	0.2869235513162596	0.1576756185071933	2.318690694316407	0.09244096523477931	0.02239651920097459	-0.01068413267767163	-0.4104564225632586	-0.1785341553223195	0.3296777139451259	-0.3442939737004944	-0.01365834352827113	0.3042856456861415	0.3066078402039686	-0.01510146907019205	0.01165433923001775	-0.2200668858744937	-0.2231582706426959	-0.1266121115373743	2.018291195330535e-15	1.412571405779969e-16
0.34	-0.03703383670748692	-0.02571750572004421	0.007490769850992516	0.6579049864324635	0.9322632133448929	0.007441902707385617	0.4890434276973772	0.003781710346759474	0.002675106224044918	-0.04775173364261404	0.07161243488980114	-0.01105170201095101	-0.01005842485780165	0.06476753895710542	-0.05160527111568909	0.6617538637917715	0.08305937485397891	-0.6617538637917715	-0.08305937485397875	-0.04837678219165108	-0.1381863807233601	0.00179610455958599	-0.2959674827366676	-0.03805359959038173	-0.0197504447089306	0.1391122667805253	0.1920536482591285	0.7717188507762764	0.6142815549499056	0.09726142813371373	-0.06856278087576605	0.06906656359405559	0.07964768223815381	-0.1560629683926215	-0.03358963897596813	-0.6775053814536486	1.28130090298262	-0.1847292117766484	-0.02694538744715199	0.6008198081720673	0.2144963149434117	0.15351444728643	-1.429639631694784	-0.004388398470817901	1.069759545877927	-0.2905696925819407	0.2551806054098713	0.708432892328183	-6.673763778114133	-0.06022874722997922	6.673763778114133	0.0602287472299792	1.774769463402038	-0.5272955713580519	-0.1189748854162034	-0.9241873176795278	0.5154518207505906	0.3387446815329084	-0.1115872959746616	1.025223313047537	1.35256720246473	-0.5162647431831756	0.2378563075706042	-0.6546881075496483	-0.5499789414848263	0.6209679136272525	0.001020089697164563	0.01915180674899541	0.001019744582457879	0.0216666133461717	0.001002985006290677	0.003999265180170795	0.001005314790161258	0.002912884353951088	0.02884969330408625	0.06959614899471855	0.1724091491497466	0.1606117785506461	0.1566136826405276	0.1532699540727602	0.001040321018669807	0.008071092415284838	0.001078865659386842	0.0272203966764469	0.001028990164786732	0.02391277430500839	0.001134946785344758	0.09950704557567876	0.00101941720488263	0.01734731753796601	0.006595776925871263	0.09541035837988997	0.07937420721934113	0.06515755334383631	0.001001183808090278	0.00521631853851267	0.001014714910509919	0.01989874517094233	0.4394689735495771	0.4401796057541842	0.001018291962743387	0.01811306915928396	0.2767238822261126	0.2867492504392289	0.001524268615413297	0.009763102017248977	0.001019521168897867	0.008119879097750657	0.001045962506145512	0.01085549662869807	0.09980657619364015	0.08930039966512168	0.07391417577693046	0.06727233017031073	0.04910953481837283	0.0483168607252756	0.00100287477004962	0.01925007422676463	0.06132003303053436	0.07579244699497519	0.02522008804486186	0.04170063820390051	0.001005102938339288	0.004431604496046461	0.001050461427672816	0.01799928275945665	0.2149315925459071	0.2369704520707607	0.04124004822186413	0.07732129919174829	0.001008571101148492	0.001357573974293655	0.00101429558888814	0.006680727046612559	0.001007013635445158	0.03582957442729124	0.5468508557241762	0.5120542206868023	0.03766057866960097	0.05175643013134484	0.001046872482065345	0.06588379600116623	0.001003037198438602	0.02884398691778671	0.001279237778676589	0.007273693084692391	0.001246900264212528	0.007290802472624779	0.001222047514215749	0.004807040892090356	0.04344243075159726	0.04666294931748425	0.05821882969749154	0.05382101654926316	0.001459741830986868	0.005657713585790263	0.01729417219513668	0.02458070711133697	0.1326389070229573	0.191020302155319	0.1515698693738688	0.1663597839463299	0.1169722813899634	0.1351008723967384	0.05714768912528743	0.06126555221098651	0.04143347251387461	0.07192785866910487	0.0278199940235484	0.04788895402659126	0.00151686178913522	0.08539987462145004	0.001063919843767334	0.0144624014402037	0.001047445619612938	0.02718024878364473	0.001028362887500167	0.005909870478330776	0.001006181869522414	0.01128314956944369	0.001035029759383379	0.03673870441774321	0.03811567715846353	0.06495873527261296	0.04082283659139738	0.05924088268813702	0.05360531822203682	0.04999267781686802	0.001102716432559869	0.02108180879153001	0.003202514833807139	0.01281891851657429	0.02295683043384962	0.026671852145798	0.06406337825884187	0.0791515579330664	0.03591163982810911	0.04780532527417392	0.15833454085062	0.1599445404508983	0.001053514259801335	0.04819118484816459	0.1234257481899895	0.1263919788616917	0.02962456712730957	0.04086672473288972	0.001071199055343986	0.01498167902239962	0.001075171276913184	0.01861408437002908	0.001075430359943431	0.03254932733291743	0.04674081784161425	0.07482537877087163	0.035177014745816	0.03448833891674817	0.02104884742587335	0.03092023763950323	0.001004259194533442	0.02803542928757023	0.06662556229964624	0.05290364871728422	0.1271715935548133	0.1401617291450556	0.001041034858789076	0.04691211849167697	0.001151610872394228	0.03877051575057702	0.001019664327404429	0.01670779095517513	0.001006438126409465	0.01710990799027274	0.001013401853588048	0.009939195159677854	0.03197241927705424	0.002774097143568693	-0.004569772862596903	0.02594493143146392	0.01364953964864583	-0.008900204318887031	-0.007351697441555925	0.004141425508840443	0.001016490107547174	0.001014570214543357	0.001002668789182177	0.001004970687061943	0.03477142114772361	0.1672577181627467	0.1520998977833154	0.00102529001399968	0.001007531574794522	0.001026291949513601	0.001117293100244322	0.001017329909211514	0.01339671759379209	0.1597821840080877	0.00100107555892347	0.001003182760796426	0.4875392167816814	0.0010166964222751	0.3039878924090011	0.001012202044102414	0.001019200398561711	0.001041652644208433	0.1095298348620246	0.07971099135314681	0.04143818262463819	0.001002868448876906	0.07769660892333967	0.0205490744511692	0.001004831676222739	0.001022079895048659	0.2338825380736607	0.04891729618862972	0.001007794752727958	0.00101270363640929	0.001007413205816569	0.6030485427085212	0.02783226494741541	0.001037066063027007	0.001003078696308072	0.001011907326732028	0.001004056721257899	0.001009507698001641	0.02808527513947768	0.0438674917698187	0.001011063417246706	0.009856796161893944	0.117207303455909	0.1576530020628034	0.1174160703996194	0.07959767592991464	0.05474177293531788	0.02679074355213665	0.001494014504005885	0.001063211418190324	0.001046406019654999	0.0010249800276044	0.001006652244327728	0.001045719342909382	0.05850778092819992	0.02743167795775581	0.05245035564078812	0.001149876750197695	0.001225927363446871	0.01437091461083042	0.06356148573351272	0.03931296230879734	0.1573957434809563	0.001062649706137202	0.1468722668543701	0.03140910312707907	0.001030507431474389	0.001046408245434119	0.001076950843301167	0.04279356062298775	0.03236174892308133	0.01444474048221922	0.001004420970662948	0.07299908884975427	0.1281634654604208	0.001042030515330811	0.001032001098014761	0.001021323784025137	0.001006909815241244	0.001014677343753496	0.0339691389387853	0.005769840161594757	-0.003389950328237889	0.02699585534889228	0.0158430352523384	-0.007132345548483774	-0.007394568353044275	0.004193203099802669	-2.913704730754207	-1.294081409957912	-0.01648520892746256	0.05866666797126777	-0.02440678236188497	-0.005611079749481765	0.2935970579227881	-0.03761006099476303	-0.1713517721284487	-0.006057376322450164	-0.07430481947283453	0.01747262205557954	0.09209441836704747	0.01769543309894864	0.565588333998653	2.711478238054892	-0.01735795341711616	0.01627458193629209	2.058195899359903	0.001259767957835391	1.235368217288766	-0.04305372572041932	0.01176845735827693	-0.008325011552642122	0.5829937093335048	0.4060857938552186	-0.3652446788057758	0.04900872723143857	0.8744948149471892	-0.2947257503206739	0.0276750999026283	-0.006494059417480348	0.9492685031314438	0.4286771106448731	-0.004577446717046301	-0.008924015702411721	0.1217325636792023	1.938063486774835	-0.5868517512523664	0.1173058199721885	0.09927103901940983	0.004465652018378462	0.005166164820057478	0.001012929569269513	-0.7238933212167782	-0.5382083198654665	-0.03503258557226641	-0.4293272599683844	-0.5987915326702974	0.5014622359498285	0.2189234191311833	1.249077001595247	0.7966083901164647	-0.0491076696273448	-0.03712008534820901	-0.009920810010731652	0.3148474588337334	0.05573951449021928	-0.0008226716241351136	0.0447254993130601	1.199220974608035	-0.7870378787096074	-0.01028643437840925	0.01199130205917505	-0.07677532452303183	-0.4388609122218942	0.02297090855808931	0.172193309653325	0.2616332023682115	0.1304461979268831	2.271386522254324	0.1265612350974279	0.02983390320424287	-0.001710285740828708	-0.3880915241888958	-0.1772869516281027	0.1461952633592346	-0.384563583906987	-0.007282436650533201	0.2161858921343372	0.2691853601527197	-0.02951120021917894	0.07130749639530627	-0.2157363351530982	-0.2216954870238066	-0.1254438148830426	7.895103104047678e-15	7.932719051562984e-16
0.35	-0.03857378417628994	-0.02632596923097721	0.0008617743791047932	0.6707950397813578	0.9303015296700609	0.007153939555708174	0.4939050202267591	0.005482486318728868	0.005020370184476214	-0.06198628285088444	0.07169519411179863	-0.001008470719282688	-0.01286363071021911	0.06757879916951033	-0.04465270933609906	0.5934660598118311	0.08284202518564758	-0.5934660598118308	-0.08284202518564779	-0.03061874176397316	-0.1434041684046478	0.0006862941519184555	-0.3048555713461608	-0.03295169580006187	-0.01633424627750734	0.1370949780979468	0.2023171899424397	0.7849414277067036	0.6088588531631807	0.099797796846386	-0.07415903849191138	0.06394336594465087	0.08685396046379648	-0.1559372928390741	-0.08293521087268761	-0.6518109189491773	1.297076227585477	-0.2075055448841783	-0.0301136823089452	0.3767568776040451	0.1278961124051422	0.3127472485490804	-1.411302636320722	0.01522414718307366	0.9375282241554513	-0.265183144647278	0.3001739563907782	0.6849219829285706	-6.97741064431973	0.02153949367721448	6.977410644319732	-0.02153949367721469	1.774607213883618	-0.5141564127443464	-0.1032266480081523	-0.8553895120571464	0.5031692171560904	0.3436660323663642	-0.292519373751392	1.034478600645078	1.291762537021814	-0.5670394399042623	0.2508917690703192	-0.4559566853002285	-0.4750505224189067	0.8221595325126227	0.001017752561248754	0.01951735843246552	0.001016600288633211	0.02227284606020846	0.001002773139038124	0.00400464641832509	0.001005086945089243	0.002827222965850269	0.03222452130997296	0.07221375412866635	0.1681903658928993	0.1595647239408382	0.1529883222512437	0.1508459163271961	0.001032504591508697	0.008025515100503144	0.001043712097917657	0.02655968093829287	0.001027308988402435	0.02411818917140092	0.001128497852624994	0.1003878195457611	0.001018517665899612	0.01752022772449727	0.02399279868645007	0.1075525484240035	0.1237915949939635	0.0937150830158784	0.001001126449685056	0.005126496221973088	0.001009344732585246	0.01968235513843485	0.4596393260244636	0.4619810826580613	0.001017232625047233	0.0181939581626606	0.2877544244760044	0.298638318406628	0.001272784405083942	0.009419176245373662	0.001019364820887553	0.008307108100452794	0.001043087806396857	0.01094165313764866	0.102946409746518	0.09453125480863898	0.07621701327499751	0.07093325096572085	0.04412471453971514	0.04434878680970544	0.00100291197524984	0.01968132361809972	0.07149939826966495	0.08484018921834445	0.02144437080071314	0.03804556865259623	0.001004961370169782	0.004454207388586822	0.00103560288450803	0.01790536299563211	0.2225495454468085	0.2463214919298213	0.04585528284163207	0.08155939259758005	0.001008065867791771	0.001299754984978393	0.001013274636273129	0.00659200897384759	0.001007542749103653	0.03705192011860147	0.5667784275976471	0.5318300529581409	0.03033229303101997	0.04505551446672081	0.001044547904288383	0.06692955076714578	0.001003084342125932	0.02967647870238803	0.001148404690381297	0.007195707986893649	0.001127928376679356	0.00722201891901531	0.001118016049459698	0.004758587957442348	0.03440065716964354	0.03944567229727944	0.049858393938469	0.04819954961385869	0.001239893651105204	0.005500089515018645	0.01270313930567562	0.02041442088115455	0.1243545541662541	0.1838846511119152	0.1554219194110182	0.1718609678761842	0.1179961238919618	0.1376032739503997	0.07113622025654906	0.07441273966776622	0.04876110333998641	0.07938533506952222	0.02696389529162412	0.04721985663234025	0.001486388836235131	0.08499166896545761	0.00106230111997716	0.01435457736550867	0.00104755490320645	0.03047642234474578	0.001026735350332505	0.006490241219248414	0.001006537016253257	0.01131680151672782	0.001192610176862975	0.03711620117850328	0.0491488666561196	0.0747657958250237	0.03303221006381593	0.0515732085179355	0.05263431316858943	0.04965087492000731	0.006269513631327384	0.02575601147968783	0.002316604317823471	0.01224477407775761	0.01801981367325507	0.0226685679914462	0.06458375314080034	0.07949074322304382	0.03842959769221219	0.04973208635036962	0.159485262609238	0.1634656105000954	0.001064336798274812	0.0493845904545056	0.1333681930572523	0.1475594664490566	0.03070877388916901	0.04208746579159177	0.001052565233037558	0.01531522991827705	0.001059371217111164	0.01856221337957779	0.001078247171036934	0.02882289003120005	0.04442832005587591	0.07304590211540295	0.03232556886285659	0.03478574769978687	0.01683091094671326	0.02706881184771201	0.001004443278192551	0.02774518911125602	0.06947019182557626	0.05459975457035494	0.1280255626049303	0.1432964422616644	0.001040518278964845	0.04657149219484501	0.001096184408262402	0.03929277871519275	0.001020912635988045	0.01461398627632912	0.001006816221770781	0.01494817241736747	0.001014365793735116	0.008722696475093668	0.03325296755035469	0.005748023992022982	-0.003335537726305318	0.02667806696722392	0.01476212965635902	-0.00715142526424446	-0.007397450258692393	0.003773096666905049	0.001014330389927464	0.001012276821107479	0.001002454394061837	0.001004747575459289	0.03724914295992362	0.1561969235796915	0.1430863628213939	0.001023590090899261	0.00100677230547605	0.001024939352893512	0.001125582719570587	0.001017794334203688	0.06838348186482965	0.2080544127940792	0.001001059312759879	0.00100424085530852	0.5200027584812161	0.001015651012909856	0.3131236621094238	0.001009363311982861	0.001019203545951364	0.001038778414335426	0.105421487172614	0.07881670244440867	0.03522563388971452	0.001003020279732373	0.09040272493282622	0.01434512392191407	0.001004799122851068	0.001018494285033277	0.2376534912635971	0.05349999320424646	0.001007324593270606	0.001011796243094838	0.001008668889126103	0.6238356828700867	0.01665361062380698	0.001046411561535799	0.001003179690157915	0.001012331674005855	0.001004002530878354	0.00100982950511071	0.0199590610599169	0.03577636008730558	0.001010560937606931	0.005831559147529012	0.1074935847796042	0.1647787120365421	0.1212829544859164	0.0969412412396298	0.06000518947761152	0.02530383456742073	0.001421281308943288	0.001058420350336658	0.001048736947606375	0.001025093421607022	0.001007121830913606	0.0016197695545348	0.06564627335454298	0.02083194510777179	0.05056678208749758	0.02064089297128117	0.001525669292329676	0.01093720523350238	0.06669638025413839	0.0431659843906473	0.1647329397271207	0.00108656070903961	0.149208538323569	0.03242170995410281	0.001035421093131028	0.001039976930954135	0.001084757126235638	0.04064895191609198	0.02614616252903997	0.01020723663268065	0.001004815810620984	0.07323269137452147	0.130279465941157	0.001038246202515048	0.001043954868171628	0.001022963144575084	0.00100746343069992	0.001015954168984033	0.03396057871291305	0.008704497904832562	-0.002057772508451112	0.02715697179765451	0.01500999518728832	-0.005417909982198343	-0.007445508600383198	0.00306868267865186	-3.021023807462422	-1.039127545786841	0.06349237471927484	0.06186875219017159	0.01341964314913682	-0.009910804334492722	0.23414892637762	-0.1843162799057897	-0.3249596853342686	-0.003906607314710725	-0.05995195885535896	0.02339705927653064	0.08349139600175463	0.01678354568023847	1.764913199970902	2.976676856958122	-0.004586602272232031	-0.04117701354898988	2.271878744455361	0.01145484104599206	1.138266493348375	-0.02568546309230375	0.02207151883345727	0.01723460887324831	0.4579030601146637	0.3292131011064545	-0.4287683884911114	0.03705915852566124	0.9320043857024745	-0.4302484471938883	-0.01051482594472025	-0.01024602759098458	0.9095894796419387	0.4182057285206179	-0.006241257585093907	-0.008723916189868345	0.1236822308129418	1.995740985529141	-0.7598582845196402	0.09205865219809208	0.07222426812321796	-0.01228139588461493	-0.01146796195179539	-0.006661981705848296	-0.7225946775814435	-0.585207396287286	-0.004020732157130047	-0.4081906083233785	-0.82503351294659	0.5962487977388795	0.2886299711059394	1.368681556412924	0.6991097504293999	-0.08351900314816903	-0.04250195430877637	-0.0109346041952854	0.3491571845627249	0.06065997153379234	0.005002132520007646	0.03368035449338475	0.8100807128894226	-0.7493451255241788	-0.05608843521461938	0.8596596561317993	-0.03319355012014377	-0.3684554753510776	0.04449825948281919	0.2076306369776862	0.4395896750423054	0.1085134771976679	1.953271004259527	0.1191409357237013	0.03618333206381719	-0.006394172977207021	-0.3574680324568249	-0.1781408226622143	-0.08807419513251444	-0.3889745687966665	-0.04432365944645254	0.123936637381018	0.3598609109978249	-0.03686195608375535	0.04583297961461071	-0.2028528465944289	-0.2104941422510789	-0.1179183148180269	9.691140093437006e-15	8.689493633371518e-16
0.36	-0.04023279791367747	-0.02727285289073828	-0.005615792648497079	0.6838538401999612	0.928115142013344	0.006850300272792069	0.4966837288474592	0.006384377253960017	0.008874229270015754	-0.075858434896247	0.0718025959197208	0.007671692706151451	-0.01525632108750914	0.07063306847146515	-0.03784998107038547	0.5223333783764624	0.08358577832979121	-0.5223333783764623	-0.08358577832979132	-0.01292926607900116	-0.1484273979351584	-0.0002732174383950185	-0.3131144551346083	-0.02802540965035712	-0.01289370350931851	0.1332489006412887	0.2128830918126361	0.7975503885847477	0.602965489636981	0.1019087501972488	-0.07750977997418521	0.05955775446522296	0.09612830890863278	-0.1798762221096671	-0.1012736687416479	-0.6472196925964572	1.31505031692444	-0.2296700081531139	-0.03008061369488402	0.184243026435998	0.05471930759620523	0.4552334723083929	-1.357160199113243	0.0005401187142438531	0.7971459726310939	-0.2080665977411386	0.3037824233348793	0.6784661895483236	-7.242739269199769	0.1319918152650435	7.242739269199769	-0.1319918152650436	1.761056514860822	-0.4883839412026912	-0.08891512194467503	-0.7983463534704257	0.4803282926287735	0.3436135488853094	-0.4773450507905589	1.085695350424407	1.229843991988068	-0.6103970910781564	0.1527732352086736	-0.2055848807750749	-0.4024617074894536	1.034581957465917	0.001015504166383592	0.0198995908253512	0.001013881631213454	0.02288976593705604	0.001002560007122254	0.004026390306275932	0.001004861467839848	0.002746876137985216	0.03515726337618055	0.07436362667248259	0.1612823713390053	0.1566751445737503	0.147208308800387	0.1465406821990768	0.00102774768198734	0.007975989855413861	0.001025761062603561	0.02597908488540974	0.001025792172160227	0.02437644965161214	0.0011294200452238	0.101165493902772	0.001018300432121135	0.01768092728103242	0.05825357161786492	0.1287498928822467	0.1672059895433031	0.1242240736950914	0.001001089657875991	0.005044984645445081	0.00100719023226397	0.01944271639774117	0.4834184408149312	0.4850127659040896	0.001016180252661866	0.01827290214677419	0.2980357016914033	0.3094310026493432	0.001145520383145379	0.009250312066632987	0.001019288258362553	0.008489192987468258	0.001040213325375834	0.01103375471679366	0.1030139972689881	0.09835297568230927	0.07710936209334233	0.07391888691003268	0.03852577470194536	0.03973352727179733	0.001003006522286044	0.01998761754707912	0.08262442835388562	0.09437154982854061	0.01646641938434894	0.03321646351496629	0.001004874336740631	0.004474101886126821	0.001026382959076602	0.01783523956373423	0.2287074145045958	0.2549352418828236	0.05041978062187503	0.08567069692213591	0.0010075781796023	0.001247650693810296	0.001012310488954168	0.006508162376037832	0.001008435327301319	0.0383221321681533	0.5868389092403556	0.5515418007581103	0.02106251469187146	0.03642872638400823	0.001048060810983606	0.06772923942462737	0.001003158424509048	0.03038841128469336	0.001083187843042328	0.00718369068086962	0.001068408543179688	0.007210541505392097	0.001066158798700415	0.004754631953834161	0.02564908935763167	0.03215040387072051	0.04150439304050176	0.04213442204208245	0.001129646709646512	0.005426728871154224	0.008350667950591535	0.01633168249975802	0.1153874143662084	0.1745857351576651	0.1605407755730895	0.1782342448554635	0.1201914467142946	0.1410149334089538	0.08628731204996216	0.08840560467228106	0.05505876216988172	0.08599451088694009	0.025805447307445	0.04624243008512184	0.001434791766982003	0.08459021736610155	0.001059095594288804	0.01425789737095693	0.001048775474139242	0.03425879109841996	0.001025978674609351	0.007129576665814283	0.001006949411201637	0.01133217364862813	0.001558311034208104	0.03747044154069263	0.05821190999662026	0.08211814107070355	0.02570022039137828	0.04419701677378997	0.05124504674297596	0.04891062330815917	0.01837930218827559	0.03701121032535473	0.002021061925175855	0.01225224777656892	0.01376975833954933	0.01916955150473513	0.06627082160506886	0.08003416532363086	0.04155794189580846	0.05184737264156447	0.163053314461969	0.1686765113031651	0.001081705719622131	0.05036702546923646	0.140120015653833	0.1652805991276984	0.03175704771741506	0.0432806226289881	0.001045709422396886	0.01569148678552083	0.001048256977029411	0.01853159574219355	0.001083559571162779	0.02539452475773743	0.04218451880989254	0.07127191345370534	0.02786335995729839	0.03269964124647452	0.01257026653068244	0.02307568637666558	0.001004732792939562	0.02727779488195858	0.0711457200152576	0.05540040864292839	0.1293926645587062	0.1474010203215865	0.001038367120993664	0.0462099214312713	0.001074454126927877	0.03994093300459301	0.001022356559205386	0.01265416910372153	0.001007282120613578	0.01290317485137494	0.001015486250081965	0.007579581007632604	0.03367411015754003	0.008695771436999606	-0.002036007467683973	0.02702985644498539	0.0145776329488967	-0.005425541868515652	-0.007446661362630167	0.002900640105492661	0.00101217067230776	0.001009983427671548	0.001002239998941532	0.001004524463856631	0.03972686477212356	0.1451361289966363	0.1340728278594724	0.001021890167798521	0.001006013036157534	0.001023586756273425	0.00113387233889681	0.001018258759195806	0.1233702461358673	0.2563266415800707	0.001001043066596345	0.001005298949820599	0.5524663001807509	0.00101460560354462	0.3222594318098463	0.00100652457986312	0.001019206693341046	0.001035904184462377	0.1013131394832034	0.07792241353567049	0.02901308515479082	0.001003172110587865	0.1031088409423127	0.008141173392658815	0.00100476656947937	0.001014908675010304	0.2414244444535336	0.05808269021986313	0.001006854433813455	0.001010888849780384	0.001009924572435645	0.6446228230316524	0.005474956300198673	0.001055757060044755	0.001003280684007789	0.001012756021279721	0.001003948340498835	0.001010151312219803	0.01183284698035633	0.02768522840479251	0.001010058457967151	0.001806322133164034	0.09777986610329935	0.1719044220102776	0.1251498385722133	0.1142848065493448	0.06526860601990514	0.02381692558270481	0.001348548113880718	0.00105362928248299	0.001051067875557682	0.001025206815609569	0.001007591417499394	0.002193819766159929	0.07278476578088611	0.01423221225778774	0.04868320853420709	0.04013190919236465	0.001825411221212571	0.007503495856174336	0.06983127477476408	0.04701900647249811	0.1720701359732852	0.001110471711942045	0.151544809792768	0.0334343167811266	0.001040334754787542	0.001033545616462801	0.001092563409170187	0.03850434320919625	0.01993057613499861	0.005969732783142068	0.001005210650578866	0.07346629389928867	0.1323954664218932	0.00103446188969926	0.00105590863832858	0.001024602505125051	0.001008017046158566	0.001017230994214567	0.0339520184870408	0.01163915564807037	-0.0007255946886643346	0.02731808824641673	0.01417695512223824	-0.003703474415912922	-0.007496448847722122	0.001944162257501052	-3.119689762741399	-0.8678641998863623	-0.01314906704291764	0.06080410053333044	-0.02113425240312145	-0.004548167702308345	0.2000505398958282	-0.4061150124507473	-0.5475910486394817	-0.006846962380244819	-0.05828088241690731	0.02804174481944307	0.07147449575392063	0.01525330710003862	2.376619216824661	3.101770439489069	-0.01569580541423247	0.01162484029931886	2.304237167790283	0.0008707641052640615	1.016091472352056	-0.008041407095276081	0.01073963422318282	-0.007135997511702972	0.3011668553640955	0.2710288236355941	-0.4946818032732482	0.02401763476026631	0.9712184923124891	-0.5295328675840227	0.02713342090036416	-0.001734788934878482	0.8018105219197526	0.4033192943888656	-0.003434507087586007	-0.007949720710533726	0.1313058353276649	1.925246592501034	-0.9720262348699824	0.06809259827400149	0.07515919855972038	0.01765921037350165	0.0166273928173104	0.009912315777269361	-0.7394916024863818	-0.6269404471395035	-0.01817990019005016	-0.4126176902118865	-1.031444514839536	0.6758808458347394	0.4007750001096933	1.418212511141302	0.6269482735165132	-0.1107735002207617	-0.03576927402121192	-0.007691993982163465	0.4120864973479209	0.0675324556196225	-0.004478634700570141	0.04007421959829841	0.7082779132614654	-0.7287413934977521	-0.08997617737569576	1.328190533560919	0.03954830300204643	-0.3380073786926194	0.06381827067995512	0.2098983526530877	0.5995993531426083	0.08825207960393436	1.582115540509588	0.1210443908373822	0.03837509747679144	0.002540389299321762	-0.3284771185376939	-0.1761893528728494	-0.330507783911348	-0.4129035197576312	-0.04271324724715386	0.03709553603490332	0.46315834881516	-0.03370009356750119	0.09648576135107968	-0.1889388339052334	-0.1983478856412103	-0.1107671714584076	2.237420599016633e-15	-3.617377396495454e-16
0.37	-0.04222234370175528	-0.02821671411574053	-0.01224538395771489	0.6971043577048823	0.925713835904146	0.006571444893401382	0.4976234795844315	0.006589086392405419	0.01400031787509803	-0.08902246694739037	0.07155865960181376	0.01501921460775249	-0.01695601151620708	0.07347839367019671	-0.03092773468539325	0.4486081219660598	0.0855738295840764	-0.4486081219660595	-0.0855738295840765	0.00453871634602174	-0.1531270942924477	-0.001106918280670314	-0.3208710894606164	-0.02338541474009171	-0.00948227461473233	0.1277248826107351	0.2238976622025652	0.8095580870453856	0.5966941416318089	0.1024851812414303	-0.07822850874269732	0.0558933986841415	0.1077244897006462	-0.2182826075049257	-0.08374515967036607	-0.683333430989633	1.335136344177357	-0.2499028164144175	-0.02496440376887091	0.0146266614817783	-0.0156803227254674	0.5586198464869915	-1.273293192199545	-0.05342765847178282	0.6747868095442966	-0.1315751866900423	0.2597544755240973	0.7108357182527337	-7.451117639049513	0.268220916950088	7.451117639049512	-0.2682209169500883	1.727835364213747	-0.4502147404130583	-0.07927510632936206	-0.7565220033875144	0.4454312221904527	0.3375988104505029	-0.6606704716099819	1.111126582469791	1.17878182894335	-0.6353390035253038	-0.02860782042371574	0.06294074367208041	-0.3196839931047195	1.292306388659311	0.00101353643460195	0.02029693562129207	0.001011677326945464	0.02352417978386849	0.001002356152717844	0.00406316374123414	0.001004666144985094	0.00267866214974205	0.03977776597457642	0.0775730295474433	0.1517158906357632	0.1515625442288706	0.1387017182767644	0.1400296508113282	0.001024453591538534	0.00792572153559157	0.00101600625300229	0.02550315066050323	0.001024471077380607	0.02469778298399903	0.001131078302513264	0.1018252255128197	0.001018311803362647	0.01782552016092327	0.1044217209675043	0.155248468322566	0.2114180821070983	0.1556295865265405	0.001001061594486413	0.004973115854855775	0.001006814770104466	0.01918881363014398	0.5083529963754337	0.5065629359244236	0.001015221533089778	0.01835037512633469	0.3079632529676181	0.3192289615845277	0.001077174302248187	0.009236513633169484	0.001019179975798406	0.00868915082879102	0.001037444470706482	0.01113333146293802	0.1002866661156146	0.1003123044011031	0.07697777606430931	0.07631004596274052	0.03236646020070422	0.03464255830114131	0.001003138190002916	0.0201696858763127	0.09661412697226281	0.1053069025045102	0.01159793009495422	0.02847076016236651	0.001004800502436154	0.004530978524472417	0.001020335539081868	0.01779299082918253	0.2314687148095133	0.2617930068778921	0.05541244486348355	0.09005126505671594	0.00100718484861989	0.001203511743543915	0.001011487566295427	0.006430180529658372	0.008210737588382104	0.04482759470658729	0.6055377222899931	0.5697880262968625	0.01308118231279274	0.0281935917833082	0.001050366889693315	0.0682456226623346	0.00100323922543796	0.0310112518037399	0.00104833537711232	0.007231794211061191	0.001036698056645713	0.007253782263921388	0.001038444638735417	0.00478648252347596	0.01778161278120068	0.02539489870801319	0.03237396330112734	0.03518137663616436	0.001071107113797268	0.005393370345519344	0.005154269941614863	0.01335424460578561	0.106694566116357	0.1644694272094295	0.1670870418631093	0.1852778036029472	0.1243245170940392	0.1457839376270655	0.1015295002018334	0.1021619243511272	0.05984665707443756	0.09137182459940001	0.02462294525241791	0.04514336269559666	0.001388945282524017	0.08428472633840237	0.001055174715227211	0.01418824947397446	0.001045610325024345	0.03860919142856607	0.001023449445969748	0.007840558669112851	0.001007619420330229	0.01132751887110498	0.004588885105730269	0.03983682546963211	0.06638171393136767	0.08840927407877715	0.01900332919388025	0.03736234269854129	0.04930472180442419	0.04772310914332456	0.03471106706695633	0.05199407247441269	0.001856643097861461	0.01241686870310703	0.01002283192303165	0.01604519666736654	0.06594286413506763	0.07925001536679303	0.04086932966635974	0.05232114179248983	0.1677117912542332	0.1745931787419939	0.001146620168523071	0.05115967397168074	0.1458575631761861	0.1811972511077477	0.03244067907478164	0.0441504450694924	0.001045092363535844	0.01607881892340814	0.001039879448587404	0.01852291024183846	0.001084588340849991	0.02226970268088141	0.04006761023632432	0.06956732992509382	0.02354989188297061	0.02973230030347985	0.00893470422431674	0.01966275637409942	0.001004784596425072	0.02669625491915737	0.07240075315424467	0.05556743843263396	0.1350801715110219	0.153939973129582	0.001036274486196327	0.0459236976401065	0.001072310452082439	0.04068751642625385	0.001023584776257509	0.01084885945145178	0.001007698331534624	0.0110090660391173	0.001016473067515201	0.006522219738678406	0.0327745299312113	0.01145125967998628	-0.000741351312470971	0.02797895042621268	0.01276418630365616	-0.003745611859341159	-0.007408078652523734	0.002560605916728826	0.00101091146518714	0.001008875499211511	0.001002062789499211	0.001004410767333668	0.04991267843231695	0.1291894377934568	0.1182851657918649	0.00102029339536008	0.00100571935217103	0.001022681024498436	0.001131901549433388	0.001018378530566232	0.2025956981852968	0.3099916337042824	0.001001023356356282	0.001007375939543403	0.5773558705079185	0.001013900706419301	0.3319878969251411	0.001005589256604385	0.001018949328027068	0.001033427516569838	0.09225867021887862	0.07583840320765237	0.02187246728698921	0.001003362446968021	0.1264790550921555	0.00471418633531035	0.001004687363026414	0.001013308101851845	0.2319115976259847	0.06455389627715567	0.001006708737392472	0.001010413100211213	0.02835505420604407	0.655902137450952	0.003250512824544629	0.001050237473749593	0.001003359380780116	0.001011464459473309	0.001003473803323234	0.00100912919322167	0.006535274147267033	0.016482640332277	0.001010251686378838	0.001709363690497342	0.09115640252366684	0.1824737039028035	0.1349572877693208	0.1295117333457587	0.06628707701614762	0.02283092118337167	0.001334911799914438	0.001048948045910317	0.001034910868749289	0.00101710306330736	0.001008930337888284	0.01248816344543896	0.0800916853982368	0.009155544681528448	0.04542911037326343	0.06449901751588356	0.001566078253384656	0.004663034573116906	0.06180433887805781	0.0340628422916367	0.1778871873169234	0.001301972295849751	0.1573622340453566	0.03305793253081146	0.001047932069205379	0.001029141247588957	0.001079817645227527	0.03672939143946939	0.01757147531452567	0.004203090135196494	0.001004523643449308	0.07451718284998321	0.1533919502906551	0.00103378726202463	0.0010820684363531	0.001025083485753367	0.001008228299344927	0.001017727737461365	0.03093295886022461	0.01405643114849251	0.000540699543717728	0.02945673415128092	0.009820524603544146	-0.0020993918049374	-0.007298799786286967	0.002713726655344088	-3.197197100368058	-0.750482672261037	0.0670521838596506	0.06540160756603998	0.01653006436511542	-0.007884436401735627	0.4283912478093605	-0.6173572037181875	-0.7568545532254211	-0.004019919605735514	-0.03941578698307689	0.03613449833095947	0.06034700526604257	0.01363968675948617	2.906861197526816	3.170684692109447	-0.002698858878638697	-0.04496560305453398	2.009565177464258	0.01126473416244963	0.9477712749190942	0.005180390850332181	0.0252202572509808	0.01886191070194491	0.08295865077632431	0.206536009078186	-0.5263808192558609	0.01221040144780047	1.216725947678488	-0.430345745822227	-0.004465636163254353	-0.004824693659853401	0.5462683019819421	0.4675624266395789	-0.004868848155766346	-0.00762261666059015	1.084169520531427	1.711021831618728	-0.6798005509169724	0.03553759417582248	0.05392702620767978	-0.0009049183655637159	-0.001187110205385088	0.0003229037730111773	-0.6218099612892509	-0.7641055103584624	0.005082470646009796	-0.1978540367167811	-1.009236442241139	0.7756883977049249	0.590770677048662	1.338143106057474	0.450528032672881	-0.1064220647767521	-0.02738233759410469	-0.007914376458005358	0.4501530767214351	0.0684622709217739	0.001340624127534773	0.4033132666202521	0.5742041150724754	-0.6445916587306902	-0.1486521309629968	1.645426048592672	0.00348469022840044	-0.2916063915640702	-0.226676276952527	-0.1465138576992713	0.658957844588051	0.06882666413183079	1.574502020634595	0.05679574689442116	0.03884166125169684	-0.002116509412651325	-0.2940821539208711	-0.1690560069861956	-0.2716795733675478	-0.2824789576838966	-0.07462244688033087	0.0003075129961255651	0.9188726763256813	-0.02724034755541074	0.06361749587506395	-0.1698973169482205	-0.1779424861961115	-0.09918463479340237	-2.881123816283654e-15	-9.824871314049144e-16
0.38	-0.04460344350373917	-0.02887268775237383	-0.01937515850314114	0.7105582302858647	0.9231308536304886	0.006365533365699255	0.497194652887567	0.006032713943088111	0.01981933815533778	-0.1012772383619077	0.0706520372267648	0.02121599693414081	-0.01788189879698429	0.07571759516434949	-0.02353621408933327	0.3743349130720972	0.08900224629595276	-0.3743349130720972	-0.08900224629595276	0.0215333490867013	-0.1574048809465696	-0.001887720761381133	-0.3283157250354504	-0.01916157455124791	-0.006163195691943154	0.1193712528832912	0.2349837805601964	0.8212677477396846	0.5904293796950865	0.1015141779077463	-0.07622893276875328	0.0533785837155706	0.12212748043627	-0.258187024890527	-0.04369615106772895	-0.7472563398381346	1.355721332136721	-0.266005241047613	-0.01549184335717149	-0.08947246033111529	-0.09749700995589466	0.5938198073402551	-1.175308071787761	-0.1319970927140794	0.5669980575885561	-0.05330596834118313	0.182557682433906	0.7723210317562541	-7.352329765911741	0.4200649067832623	7.352329765911741	-0.4200649067832623	1.666386577992201	-0.4040020005695295	-0.07833544963322131	-0.7359466032355844	0.3970973483453696	0.3251435545252239	-1.043267390168473	1.100004943964515	1.170236438720872	-0.6090798773877696	-0.1567136403644709	0.3380760677164229	-0.1725535449873318	1.595943946187931	0.001011923130429407	0.02072931765512923	0.001010021470564252	0.02418425686311308	0.00100216562747525	0.004117814092979705	0.001004511655755058	0.002613391280842556	0.04693476480975358	0.08266267588292672	0.1394857134025247	0.1443089575555267	0.1271443414717165	0.1313588046482644	0.001022008535751201	0.007879327102912925	0.001010984129645001	0.02514057265739244	0.001023357757458158	0.02509733115169312	0.001130921570203599	0.1023699375883147	0.001018377400567932	0.01795320937385333	0.1611066177401752	0.1865624233585358	0.2571031874662282	0.1874648188434552	0.001001037709801351	0.004910589344378035	0.001007666143959994	0.01889220015193817	0.5330329138959714	0.5252794362771297	0.001014389784307436	0.01843101487713571	0.317748753397021	0.3284718473524105	0.001042538384163264	0.009351893292574914	0.001018997116454768	0.008912964596702211	0.001034821758983599	0.01124720421008198	0.0948546247203739	0.09985734394546918	0.07598910733779428	0.07803626753504053	0.02567258321530013	0.02914853431872304	0.001003299206850591	0.02022811298326174	0.1142602818491316	0.1187235468780518	0.007395133379011585	0.02439478974081618	0.001004723980690686	0.004610638304200721	0.001016512548131449	0.01777655101779114	0.2297655728214273	0.2653911244202217	0.06103151217054312	0.09491730733716981	0.001006915396321862	0.001160762426893832	0.001010838314006202	0.006356190680929802	0.02506418668539696	0.05829317954222925	0.6219617562993108	0.5855027037178713	0.007814478478710642	0.0227367180527303	0.001048758479390529	0.0684470622063152	0.001003318973741924	0.03155731422800349	0.001030268446273489	0.007308264032951631	0.001020610829818967	0.007322641919405982	0.001024081113353502	0.004838392141733078	0.01105521075647649	0.01951019402025675	0.02210361089965335	0.02684357430862698	0.001041939468510393	0.005399863795740196	0.003480017799462241	0.01207491880273411	0.09877011102222984	0.1540526189641713	0.1751375991783416	0.1946051626904205	0.1307481796469085	0.1535852436206474	0.116439088964632	0.1152703004220142	0.06290491533326714	0.0950453428143448	0.0235320779709673	0.04416634704773748	0.001359196526477092	0.08400150249270508	0.001050873471776931	0.01406607402092206	0.001035946403384128	0.04310504279364353	0.001018131623845199	0.008374788601879658	0.001008624050038355	0.01131484502981484	0.01118197333492477	0.04493892088170845	0.07406480096026799	0.09408733190653222	0.01301274721613587	0.03117721885560829	0.04675404311166369	0.045915071181464	0.05428744748967868	0.06946061434404842	0.00164475649325026	0.01252411773958641	0.006696856458060803	0.01324256761780495	0.06216669933987539	0.07538007948648001	0.03443490403954471	0.04828970878295343	0.1727931766161409	0.1833601423942232	0.001274823648131567	0.05171453961680323	0.151585958932821	0.1962363828430758	0.03262336010645415	0.04449405055950385	0.00104858421494788	0.01646332663357018	0.001033489256074348	0.01853248519734237	0.001078727421055389	0.01956098453756703	0.03810258719383643	0.06780422023125561	0.02014376684309281	0.02709166640552189	0.006198147995541324	0.0171701776844258	0.001004466808779604	0.0257647919130069	0.07356327841813655	0.05548650072464891	0.1468564093485115	0.1672632831189345	0.001034891160585451	0.04559120082236412	0.00108432355698832	0.04142901437996023	0.001024439198545514	0.009300738356766905	0.001008012012372412	0.009394952939736757	0.001017214728649047	0.005626297262544085	0.03046196343789094	0.0139812727612633	0.0005343968941880669	0.02972107902319786	0.009255417076113225	-0.002116246782307061	-0.007263451708198049	0.002960304119036053	0.001009652258066559	0.001007767570751508	0.001001885580056911	0.001004297070810696	0.06009849209251026	0.1132427465902772	0.1024975037242574	0.001018696622921555	0.001005425668184459	0.001021775292723429	0.001129930759969954	0.001018498301936575	0.2818211502347263	0.363656625828494	0.001001003646116271	0.001009452929266174	0.602245440835086	0.001013195809293992	0.3417163620404359	0.001004653933345917	0.001018691962713089	0.001030950848677256	0.08320420095455386	0.07375439287963424	0.01473184941918759	0.001003552783348209	0.1498492692419982	0.001287199277961765	0.001004608156573448	0.001011707528671587	0.2223987507984358	0.07102510233444818	0.001006563040971473	0.001009937350642034	0.05570018383965268	0.6671814518702518	0.00102606934889027	0.001044717887454683	0.001003438077552475	0.00101017289766691	0.001002999266147659	0.001008107074223545	0.001237701314178039	0.005280052259761551	0.001010444914790555	0.001612405247830533	0.08453293894403434	0.1930429857953293	0.1447647369664283	0.1447386601421726	0.06730554801239017	0.02184491678403853	0.001321275485948167	0.001044266809337654	0.001018753861941592	0.001008999311005907	0.001010269258277075	0.02278250712471805	0.08739860501558758	0.004078877105269154	0.04217501221231981	0.0888661258394024	0.001306745285556813	0.001822573290059486	0.05377740298135156	0.02110667811077535	0.1837042386605614	0.001493472879757226	0.1631796582979451	0.03268154828049641	0.001055529383623086	0.001024736878697101	0.00106707188128493	0.03495443966974259	0.01521237449405268	0.002436447487250901	0.001003836636320095	0.07556807180067777	0.1743884341594169	0.001033112634350017	0.001108228234377526	0.001025564466381696	0.001008439552531245	0.001018224480708154	0.02791389923340842	0.01647370664891464	0.001806993776099788	0.03159538005614513	0.005464094084850052	-0.0004953091939618854	-0.007101150724851815	0.003483291053187129	-3.233773781886596	-0.6523766192189894	-0.006141619462274981	0.06593674701962635	-0.01755886904620977	-0.003959543833546195	0.5760992319998685	-0.8343122781435495	-0.979554003702513	-0.006072184947185274	-0.0356096380559574	0.04368471188101251	0.04847058884484245	0.01187257370829733	3.339695135954714	3.187714336582184	-0.01382734939137696	0.003082698177913823	1.737503234264739	0.001504118353392674	0.9050768388917753	0.01779421147651525	0.0155108195430858	-0.004276797309607823	-0.1816909795214444	0.1380413275540784	-0.5752928056255697	-0.0007106096966874805	1.46747683182684	-0.3955862813720972	0.03169004917482571	0.003426999791853869	0.149881031371972	0.500414123562903	-0.003156580364287723	-0.007151321179512584	1.523330294769507	1.418936968952344	-0.4163740608453357	0.005103859529299061	0.05980357960259362	0.02333246871335579	0.0217511722083936	0.01392412550036041	-0.5653315074955658	-0.9038918314631965	-0.01020950501818536	-0.07299527202824797	-1.091544574244041	1.132640913832549	1.007235355203713	1.288623789548613	0.2861891740133681	-0.0863631518874951	-0.03131583762126887	-0.0181975051962922	0.4411767043331996	0.03218204151274486	-0.006082447453573626	0.587216516225412	0.5856628771972038	-0.5988313470339475	-0.2140809367808235	1.824926477676432	0.02807392498965286	-0.273662221130115	-0.5533389140151523	-0.6911420794393981	1.169658595822607	0.04069550813862953	1.406611491565209	0.01580100073974916	0.03781021193117978	0.006192484896268273	-0.2452563318299229	-0.1878945859172196	-0.2651663749043365	-0.2288332571787039	-0.1126978559170551	-0.01249796350320877	1.820029785086406	-0.04295469888300753	0.09546866775881387	-0.1375011223882367	-0.1423487430657866	-0.07847941289451769	-1.533029550943626e-15	8.582175409572575e-17
0.39	-0.04736902279549847	-0.02903951457110639	-0.02720969914032615	0.7242117804754734	0.9204138476368604	0.006270859039889858	0.4962812587831359	0.004597575943294813	0.02547054485711749	-0.1124913123551314	0.06886567984962469	0.02634659246335571	-0.01805248646778098	0.07704490221375711	-0.01544893286956864	0.3036725189879527	0.09404531742936728	-0.3036725189879525	-0.09404531742936724	0.03777547279081218	-0.1611851187874104	-0.00270438444536721	-0.335657426246208	-0.01549571476296467	-0.002995017926623794	0.1067360694295667	0.245836280126547	0.8331340623842761	0.5847455701458742	0.1010053523255409	-0.07145878571008997	0.05206949098344747	0.1397961256941465	-0.2889906562746	0.00897507653714469	-0.819564590105782	1.374971252511495	-0.2760125029736742	-0.003335237838395544	-0.08927697233596563	-0.1910845623004129	0.5343260130523633	-1.075312921575961	-0.224416317987147	0.4581182065530224	0.01251969556496547	0.08370137682722036	0.8458589627318087	-6.738139511882047	0.5834374219927613	6.738139511882048	-0.5834374219927616	1.579644248945353	-0.352501535341297	-0.08539314481023577	-0.7343129448471518	0.3349774387071975	0.3084173225490939	-1.364664505522389	1.056338136983137	1.207016421644104	-0.5173856197407413	0.1286552053839044	0.6142123733373833	-0.1051668550186788	1.948489718566335	0.001010737941921206	0.02119055209863593	0.001008901299906473	0.02487560233168826	0.001002007794162819	0.004182839689143291	0.001004443319727853	0.002551032653288367	0.05805478881421269	0.09046065713218375	0.1208628838244952	0.1338127364837492	0.1114453643805009	0.1200047013335836	0.001020625095396121	0.007842462979723163	0.001008248885937195	0.02488638188828469	0.001022554287521358	0.025585632436591	0.001134025273697893	0.1028060028675642	0.001019262119825825	0.01806622602812716	0.2195203970165042	0.2206882299780961	0.3017239513369405	0.2189986889871534	0.001001018097533321	0.004852594959188946	0.001009697325789671	0.01856487018603316	0.5542360938265259	0.5393272238969913	0.001013877086422564	0.01851155802943058	0.3275417589967792	0.3374525472310044	0.001023962551791066	0.009573539873970777	0.001018937849257318	0.009148892219189218	0.001032792940044625	0.0113716364542935	0.08689655336470166	0.0966355252127461	0.07400097894623563	0.07899648349065004	0.01878230426966539	0.02345414653297018	0.001003518146849298	0.02014287988802201	0.1355099127114469	0.1344672796741158	0.004422709564604766	0.0215187103054824	0.001004687677581419	0.004704722164708385	0.001013993214287006	0.01778250586003504	0.2234464102566622	0.2645363974084817	0.06750404681308875	0.1004400093147958	0.001006842464609965	0.001118203192344328	0.001010439168279748	0.006284174027200918	0.05988221525458085	0.08005288605486544	0.6356540014209626	0.5980695181997897	0.004520194106142658	0.01925993350873453	0.00123783842565641	0.06841824127819383	0.001003426063454815	0.03203321431549831	0.001019887845927324	0.00742463957326313	0.001011836355828525	0.007429363137403665	0.001015826478811639	0.004913604015518934	0.006287075235783683	0.01526619673801489	0.01361146154608946	0.01945867559653285	0.001026351954006891	0.005440410236118646	0.003810552997687226	0.01296089713939672	0.09415431743004629	0.1459232263116661	0.1825110594616776	0.2075625714077057	0.1372070627861248	0.1643747617136206	0.1297818580601436	0.1267736591354755	0.06361656933054213	0.09646047711322824	0.02257405425327867	0.04330764509951025	0.001345385583170537	0.08348275650049826	0.001048686334634606	0.01380514883278115	0.001027506769112813	0.04716037094083345	0.001013485469100004	0.008633866172246022	0.001009412407808177	0.01130781005091334	0.01850890298182853	0.05056489957587224	0.08186318633320086	0.1000849699494646	0.008507998618090894	0.02653258294010823	0.04533791824713831	0.04465398551628699	0.06985647215902967	0.08374898373757672	0.001440876357240117	0.01260878170928481	0.004568225705906609	0.01143640178102044	0.05758667190735699	0.07118614226023867	0.02842495867139665	0.04214198864211775	0.1775620668779612	0.1961408599718527	0.001896962300462407	0.05224664873377693	0.160020691429252	0.2112871684083181	0.0325778242919192	0.04452353476316394	0.001050340158604553	0.01682150177247929	0.001028286356684937	0.0185553361743125	0.00106753128138693	0.01741074602361355	0.03756017908203859	0.06713834319927126	0.01934204561144267	0.02635656190956743	0.00469438753469282	0.01592336932420406	0.001004069811307414	0.02448946082466519	0.07568832585761466	0.0556186986329008	0.1568650402457974	0.1852851248433088	0.001034619546991103	0.044909127024947	0.001098973138483906	0.04206029628704732	0.001023565888306491	0.008132799636653856	0.00100776528733915	0.008200025037201478	0.001016738551684301	0.00497966821674343	0.02760200447030164	0.01608955631672768	0.001653562053869241	0.03121096851247493	0.006388749829492112	-0.0004226849560248361	-0.007231690966653993	0.004448977045053035	0.00100937949643575	0.001007708433941516	0.001001807973197149	0.001004435772260451	0.0817551495628108	0.0753688944108178	0.07636191309101312	0.001019598734645553	0.001005382549369475	0.001021669662435489	0.001143455410591592	0.001021608176229087	0.3469299172967301	0.4062319053370607	0.001000992646330459	0.001013806443761128	0.6057906682243711	0.001013468481230309	0.3519835674065032	0.001004607601341608	0.001019032021001323	0.001030453343377136	0.06982782161907568	0.06936128386084622	0.007930521056168776	0.001003909463852336	0.1816301360055208	0.001255852572917627	0.001004685213882913	0.001011086820173561	0.2032212234831683	0.07979778805287825	0.001006938763635143	0.001010096897606293	0.1411131116598025	0.6706559368364147	0.001019755780779777	0.001764697785472967	0.001003621636720588	0.001008162869354334	0.001002455098269643	0.001006498113098889	0.001125451658239786	0.003303326867309535	0.00100986069072362	0.006310896616975952	0.09054205644164755	0.1959554868795838	0.1487959779531956	0.1533788081038897	0.06211411109724297	0.02120146636028986	0.001339218027742472	0.001048223029940128	0.001018696672102889	0.001008354622794061	0.001010202046696572	0.02968302538950378	0.09625808353092641	0.003279686369084127	0.04486752839673538	0.08994412324577347	0.001161877153333763	0.002727797696206992	0.05014754309576006	0.02177984007053834	0.1867601589132657	0.003436450050685169	0.1821303142150014	0.03239137618512862	0.001049323636507398	0.001021292827359798	0.00104640450807257	0.03859988825241107	0.02119691392354562	0.003665988039575675	0.00100350439190444	0.08097409622663197	0.1707141490394031	0.00103537264786086	0.001119296220768965	0.001020196999601233	0.00100672079224171	0.001014566459949474	0.02449252969222436	0.01789051960655271	0.002649981835799274	0.03239332876681835	0.004261807178589001	0.001328976260665531	-0.007304362418549181	0.006710198764563238	-3.217247144101516	-0.5733257168910081	0.07374738094503668	0.07227413531057411	0.01883614242001957	-0.007591098347047375	0.9673060239673983	-1.32679441558794	-1.304698581826063	-0.002105556605771098	-0.01871812544132788	0.05411946026976591	0.0387255866351059	0.01052004525801411	3.454313291021743	3.095120130959146	-0.001986119050700137	-0.0523104005923639	1.077764565132245	0.0115332248697812	0.9056106988268838	0.0257133428219941	0.02782047884871537	0.02126383217158943	-0.4697574896831169	0.04923811792966237	-0.5661564469180493	-0.01686384880151994	1.688165616818493	-0.1975907532754765	-0.002178997698181048	-0.0006388226685771903	-0.3345201976565769	0.5992515911893954	-0.004992632687163102	-0.00728734572989518	2.765198184555813	1.102682553100636	-0.2761307173301419	-0.01188837174619593	0.03910932623238021	0.005903504058142279	0.005273954410299752	0.004411072256077568	-0.3018877628223926	-0.5882146569949658	0.01183266622153802	0.2297704402688142	-0.5541132955511747	1.32486626290198	1.017010882408834	1.035158978488691	-0.001279713171610488	-0.08484941440839872	-0.07161102709007978	-0.03047476586477396	0.38520201341739	0.02928777615630786	0.001978620628979704	0.5407820778577164	0.6098490605543468	-0.3462893674906621	-0.04382364369061351	1.055934411119469	-0.0006423125790050106	-0.100737225190355	-0.2600233638047528	-0.4864891812401665	1.230542805390736	0.06104784710016554	1.605190056693777	-0.007381335429853583	0.03455649423515009	0.0003344679263209071	-0.1861398623686271	0.04097488794416873	0.1010521918861245	-0.03671449649782776	-0.1249027013005506	0.0461016503671083	1.535980724931614	-0.09141364615957374	0.04317504872982533	-0.09760237537268716	-0.09829320520511092	-0.05217297802216405	-3.731821482934989e-16	1.93352074673566e-15
0.4	-0.05026449308547935	-0.02872030043730993	-0.03576470635539609	0.7380573062706286	0.917638272665136	0.006300984288254576	0.4954877012052392	0.002179943251130219	0.03046394801712157	-0.1229396206877958	0.06618087216156035	0.0303583042311735	-0.01776487965986087	0.07740757568862429	-0.006604559824056912	0.2404123136151581	0.1005687567776679	-0.240412313615158	-0.1005687567776679	0.05307835578791379	-0.1644640310082699	-0.003603500810505323	-0.3430403700510451	-0.01248396918918866	3.657239238642537e-06	0.09446005867392095	0.2558274066534089	0.8454878748016584	0.5802875955546097	0.1055614156446339	-0.06397950471558304	0.05095720954356901	0.1613113670711753	-0.2841652245338976	0.05351203943831585	-0.8913496554151291	1.394116453246037	-0.2777190366633445	0.009468071477651704	-0.06550515502310092	-0.2939959484297676	0.4622590989854203	-1.022154939675681	-0.3116871548988751	0.3432213053091319	0.03833292721835884	-0.01036903246055871	0.9237393968991612	-5.871892023641803	0.7161385497604388	5.871892023641803	-0.7161385497604389	1.478538436590123	-0.3037368765726007	-0.09482598586341745	-0.7441951220539659	0.2662745054440433	0.2912430346337067	-0.9714328505529549	0.9277303360666272	1.267735993293004	-0.3639128857941036	0.8562641398951827	0.8799028548852329	-0.1331912865383733	2.365263170018308	0.001010009188618152	0.02171144272967142	0.001008311906592997	0.02562857534162595	0.001001890094413443	0.004259980024196241	0.001004478554530138	0.002479990980506878	0.07366529762389591	0.1016849764845893	0.09362262581964448	0.1165358196562475	0.09095625054756536	0.1049961945598947	0.001020384967251456	0.00782111763254247	0.001006860360345292	0.02469641795506889	0.001022099899693466	0.02618259866051416	0.001142340670697086	0.1031441117136326	0.001021259940411868	0.01815939604125214	0.2770191116107063	0.2550256312402597	0.3441310314629292	0.2488884302386728	0.001001002793703146	0.004786575135284027	0.001012890233744339	0.01817075795542593	0.5700209414291578	0.5469489330882684	0.001013757263447326	0.01860025362981543	0.3374246404992036	0.3468750125689457	0.001014655233529984	0.009849724909378983	0.00101907833961925	0.009392289651586673	0.001031530114262244	0.01151449257393002	0.07647703473022281	0.09032049969860775	0.07094381560809342	0.07892575498087009	0.011847136707506	0.01777397147250225	0.001003805991769768	0.01988027921822557	0.1603680138548338	0.1526247770030725	0.00289803879070178	0.02008375172371228	0.001004708083173707	0.004780943937719625	0.001012423658081325	0.01779571877882699	0.2123540201045053	0.258426845188358	0.07492702815566833	0.106804845545494	0.001006993971898283	0.001068162450320085	0.001010319505984843	0.006209737043067712	0.1146225503098649	0.1123288867693066	0.6463172116126588	0.6077214872932699	0.002842609013516798	0.01727114631858341	0.001692162284172224	0.06818888823953573	0.001003571407183882	0.03241415851936563	0.001013694338883459	0.007545551408300152	0.001007178924456986	0.007541738667995417	0.001010896170138199	0.004992470046840603	0.003789101644928109	0.0131040424864155	0.008189428802955241	0.01477674624794068	0.001018269154560573	0.005506794582730738	0.006307661205270252	0.0162619176262688	0.09405091079402939	0.1425747662672648	0.188127742577054	0.2184229966140112	0.1426387903963131	0.1712523136491831	0.1409976649171192	0.1364357004986813	0.0616788723202658	0.09505740057221117	0.02176561921427357	0.04247991522656061	0.001347448475566866	0.08258572862549717	0.001049572144465086	0.01352683403496758	0.00102326016106314	0.05111534482824622	0.001010840984386752	0.009153630196925099	0.001009772768797355	0.01130048082151216	0.02553329063539463	0.05581061954386633	0.09002864320250394	0.1062039997009139	0.005798632469306661	0.02392756087730933	0.04581402911382616	0.04492484935893078	0.07868040965001316	0.09104304276824302	0.001266418128298875	0.01272124785741831	0.003939665766717167	0.01096449753473616	0.05340397420109878	0.07068811555895217	0.02553947774894612	0.03959818050790126	0.1816496197471409	0.2048521562157876	0.003176908499657505	0.05284192719568429	0.1724548514495113	0.2283730726811613	0.03241683868347044	0.0443968803424714	0.001048113595687233	0.01716909008595962	0.001023963250900374	0.0185783097486661	0.001051597377670593	0.01581121746203194	0.0389732358004778	0.06834883215862367	0.02180951472759421	0.02877084456669684	0.004544388398348632	0.01611216612182984	0.001003705206380479	0.02361605109601026	0.07924317358152315	0.05655181583626114	0.1613911583207024	0.1930157409204329	0.00103561430763519	0.04380385618798866	0.001111830969520056	0.04254026205596941	0.001020444442569342	0.007318375774545387	0.001006782177985484	0.007395961480357237	0.001014670685763089	0.00455630606696769	0.02436777178698254	0.01773685947364118	0.002588609146895954	0.03223956414934939	0.004631669476444373	0.001358025955820864	-0.007356578515266422	0.007096473161309388	0.001009106734804977	0.001007649297131545	0.001001730366337406	0.001004574473710199	0.1034118070331113	0.03749504223135837	0.0502263224577688	0.001020500846369535	0.001005339430554456	0.001021564032147517	0.001156980061213279	0.001024718050521416	0.4120386843587339	0.4488071848456273	0.001000981646544697	0.001018159958256186	0.6093358956136564	0.001013741153166638	0.3622507727725705	0.001004561269337539	0.001019372079289543	0.001029955838077004	0.05645144228359748	0.0649681748420582	0.001129192693149973	0.001004266144356474	0.2134110027690433	0.001224505867873436	0.001004762271192361	0.001010466111659828	0.1840436961679008	0.08857047377130828	0.001007314486298805	0.00101025644457055	0.2265260394799524	0.6741304218025775	0.00101344221267017	0.002484677683490999	0.001003805195888714	0.001006152841041747	0.001001910930391658	0.001004889151974236	0.00101320200230168	0.001326601474857595	0.001009276466656718	0.01100938798612121	0.0965511739392607	0.1988679879638383	0.152827218939963	0.1620189560656068	0.05692267418209586	0.02055801593654117	0.001357160569536835	0.001052179250542604	0.001018639482264442	0.001007709934582421	0.001010134835115946	0.03658354365428958	0.1051175620462654	0.002480495632899135	0.04756004458115097	0.09102212065214457	0.001017009021110508	0.003633022102354579	0.04651768321016855	0.02245300203030123	0.1898160791659701	0.005379427221612974	0.2010809701320576	0.03210120408976088	0.001043117889391564	0.00101784877601434	0.001025737134860232	0.04224533683507955	0.02718145335303852	0.004895528591900491	0.001003172147488806	0.08638012065258616	0.1670398639193894	0.00103763266137175	0.001130364207160242	0.001014829532820802	0.001005002031952236	0.001010908439190832	0.02107116015104029	0.01930733256419075	0.003492969895498758	0.03319127747749157	0.003059520272327949	0.00315326171529295	-0.007507574112246546	0.009937106475939345	-3.139862977380235	-0.5451784723965177	0.005789618044790278	0.078262255291946	-0.01513592126890886	-0.005696152878967848	1.261366852629206	-2.19045142928838	-1.710434695504086	-0.002968429740852237	-0.02276427087577558	0.06541769968624035	0.02887930221035225	0.007903245479364187	3.38201406447538	2.858888558146414	-0.01543243713402591	-0.0102737547620905	0.4522875485479256	0.003134607971400182	0.9934299307612923	0.0287019022767333	0.01700478152739855	-0.000592022222340878	-0.8003323358045239	-0.06814756552378867	-0.5724502605684535	-0.03618412460808681	1.95022973840535	-0.1073621106571665	0.02811763167357147	0.004878619193606638	-0.9010840103047754	0.6688409741766808	-0.004652881859184109	-0.007635387259530587	3.626589135130515	0.8359678912647136	-0.1187745900783208	-0.03500256257834762	0.04081240287651787	0.02423972765862775	0.0228820347272384	0.01465495700758803	-0.1489629013670474	-0.3632979587628133	-0.005041923770805167	0.4100131580133459	-0.1353580526232021	0.7132442116366839	0.2248421237216406	0.9203603194966694	-0.2774529939670303	-0.08016873683191934	-0.106972214180812	-0.0216754271309909	0.4211058523780256	0.08431933237569163	-0.006141297553167254	0.5111647709910857	0.6099412188998342	-0.1909085764930623	0.09230896478331801	0.4260644051040513	0.0336343606760372	-0.006809903029082598	0.1858431909757384	0.02964032188431555	0.3557743290837265	0.05332937712489653	1.81363523308532	-0.01542672412999662	0.03569284684499679	0.006217008795841619	-0.1351143413561843	0.1873786123510341	0.3647110557122505	0.05828777439123415	-0.03231358397968807	0.1476858955184685	-0.2382153443634673	-0.1275941067913421	0.06520544012457069	-0.06679815078748148	-0.0641758739276259	-0.0338260336897518	1.363579105187986e-16	6.473658291311299e-15
0.41	-0.05285789077197442	-0.02804898454732748	-0.04500295290747277	0.7520985638877332	0.9148933517201718	0.006453836771681047	0.4947404159772125	-0.001263035772039152	0.03512185530383663	-0.1332429958995779	0.0626835041897774	0.0331411307875398	-0.0174933085410843	0.07692342336236671	0.003010442138917246	0.1859444693978534	0.1081634266248387	-0.1859444693978537	-0.1081634266248384	0.06734477497849753	-0.1672912660015454	-0.004591874402146687	-0.3505161197620603	-0.01015931146380909	0.00284926372837209	0.08901165065303145	0.2642567797487264	0.8584584289952304	0.5775404210209114	0.1173556929603023	-0.05381657296989155	0.04984758074094283	0.1870694673757185	-0.2312385271035104	0.07661337716839564	-0.9513586792637018	1.414176125883333	-0.2701324714596949	0.0204407634247359	-0.08673956723063619	-0.3923178101485089	0.4917778832135318	-1.044805677262713	-0.3844499547148504	0.2072243279227518	0.01317962111747409	-0.08154890112007263	0.9948166306176301	-5.032651588427158	0.797292764062989	5.032651588427158	-0.797292764062989	1.37780575659085	-0.2624045690253182	-0.1018139918116641	-0.7427043770282696	0.2008143116440542	0.280020734240286	-0.1842438173043155	0.7529945559042267	1.313453282538391	-0.2019963524661172	1.392780083384032	1.152690660509633	-0.08400862852828599	2.781274995075858	0.001009632598861534	0.02230437692705839	0.001008131251551745	0.02648337587306816	0.001001805870891761	0.004342830911630386	0.001004575537060616	0.002398262263009662	0.09092305950359188	0.114513931677351	0.06533957443470394	0.09170595684940445	0.06779300876291387	0.08604909481437679	0.001019691076360084	0.007817039961384997	0.001006108953571782	0.02450965241578306	0.001021962407127954	0.02688887999158352	0.001152751407698305	0.1033734655896036	0.001023418413280642	0.01822352943418167	0.3291053581027825	0.2877726141014391	0.3818007214861935	0.2758838422135287	0.001000988817807575	0.00469781130372084	0.00101580265954506	0.01770663578563379	0.580134674677993	0.5482749988722582	0.001013953063869031	0.01870078214287723	0.3476901475957517	0.3576444374934826	0.001009819138987314	0.01013475576396814	0.001019396726163736	0.009626644993618042	0.001030828220133787	0.01167410284567482	0.06837316456688763	0.08364802916484868	0.07243936933429737	0.07978986222436929	0.00667294321613768	0.0134491041132124	0.001004146825469087	0.01938863072390557	0.1853034566214652	0.1721910629749086	0.002550665472058478	0.01981164469111879	0.001004786096735438	0.004821642791596635	0.001011369382184301	0.01780101656587573	0.1998564225111002	0.2475733635773287	0.08257979250824132	0.1134584322085657	0.001007294204856427	0.001008803733620052	0.001010364084226568	0.006129360675834069	0.1682746430308228	0.1489962809296958	0.6545987961401516	0.6151854965502715	0.001947774941582669	0.0161058134308573	0.008222784633692214	0.07020640566806678	0.001003742253557352	0.03267153437414718	0.001009803753074345	0.007672643889701047	0.001004546920105427	0.007662106125667915	0.001007793930815681	0.005072365598935109	0.002444537476054745	0.01202784376621101	0.005104302568963318	0.01217446682776521	0.001013696573313163	0.005580571385417027	0.01042293488511582	0.02117954696961563	0.09739698782305974	0.1430040515028372	0.1925134427048272	0.2211651642157422	0.1460555381534741	0.1694744242471083	0.1504209597598355	0.1449555822795441	0.0569809511350208	0.09078815263299375	0.02087930735810725	0.04168011863447169	0.001343446889977	0.08151232714665521	0.001050069785077704	0.01339012538744947	0.002327647798864604	0.05677013931684083	0.001523548427367474	0.01059775523465287	0.001009545583867937	0.01128354580518603	0.02978802369839053	0.058744392951639	0.09584760577277329	0.1097370141552295	0.004210045483374246	0.02258110213451534	0.04808477187870591	0.0466924722775602	0.0807779730254493	0.09192852502632747	0.001255123977560917	0.0130926329532088	0.003453034478930086	0.01064569547547687	0.051334290564231	0.07291203672548197	0.02513830051221614	0.04087211564345998	0.1856060037822947	0.2054938492890651	0.005413502322699264	0.05370185795334607	0.187029362335306	0.2463758689105841	0.0322647289234891	0.04428125000826161	0.001045024976248505	0.01758473548154547	0.001020704313578067	0.01858935436798181	0.001037316574270967	0.01463557197398246	0.04210791539085608	0.07128764126678427	0.02562365066107616	0.03251333935256621	0.005166986170996125	0.01706159632596383	0.001003462219914109	0.02356073278453561	0.08219808539343386	0.05805937636326273	0.1622126165571993	0.1846281503604844	0.00103571396840688	0.04255987813034971	0.001111086370354158	0.0429786995063644	0.001016877494050935	0.00673820067671838	0.001005649118232474	0.006848511057358808	0.001012255602430701	0.004266903595558372	0.02166394319534885	0.01875496149672644	0.003281896223566311	0.03146728540212437	0.005450871809907679	0.003288014956970578	-0.007468163345686575	0.008448591955952172	0.001009354010800676	0.001008191948504324	0.00100170794664104	0.001004762758068384	0.1230187346559491	0.01926423764618003	0.02565709312230708	0.001017672771800901	0.0010053164317025	0.001022035300510339	0.001169185575891094	0.001026465914701578	0.4465774991803039	0.4698159865400286	0.001000968035371264	0.001019403696929977	0.5997083126572496	0.001014508540449288	0.3743938237858406	0.001004976417844643	0.001020029293222753	0.001030217728776744	0.05895717580144	0.08247703648273684	0.00110313090521948	0.00100470067489355	0.2363669764937161	0.003000380713919316	0.001004956133666203	0.001010108136599596	0.1733066060673616	0.09625975413385184	0.001007853853717671	0.001010540801333889	0.2694963916800047	0.6756281510606786	0.001009765689225281	0.02583542451765779	0.001004017225469185	0.001005417984578109	0.001001720588993275	0.001004291527582202	0.001050968226348141	0.002241970078581131	0.001008651192037585	0.01805672111841852	0.1067554726681796	0.2007134850524125	0.1499639565193158	0.1674638639107279	0.04606451106222111	0.01931967368089318	0.001324144620875445	0.001049241196320821	0.005948167287456989	0.002946071493082938	0.001008610554975505	0.0329549918639875	0.1026706873868088	0.002574723996903332	0.05364335123525205	0.07706107896863386	0.001434851614351057	0.002356221061917141	0.05072489321563237	0.02658179189841817	0.1942046241479441	0.009794707229676562	0.2196191708549884	0.03207782646347172	0.001040703783800016	0.001016858932326227	0.001019673530744442	0.04890284993108703	0.03225128573262889	0.00661075061092284	0.001003240824830281	0.0859004516612013	0.1604216572984152	0.001034282066305329	0.001093343821464746	0.001011757108676171	0.001004019775929678	0.001008755437548462	0.01943434103917489	0.01933116666585825	0.003806324362816438	0.02931581299461354	0.008183155373417936	0.005325806551367997	-0.007548219562786153	0.008609899134592935	-3.010823009224253	-0.5407840519218107	0.08818445271149274	0.09191390218496716	0.02017670398709752	-0.009639685526613602	1.308221684790987	-2.670604651439573	-2.07342040859876	0.001060914667138672	-0.01694034429774505	0.07574778545358242	0.01666266329863167	0.004823600699005977	3.142759428351705	2.525211536963972	-0.006050420541697612	-0.06677182491405617	-0.1687347485969575	0.01383535329825597	1.154781353140246	0.02814901120588906	0.02587131913915865	0.02463387313682954	-0.5005858898278688	0.2764330760379844	-0.3090956565224555	-0.06246574864486294	1.946927145043439	0.03925055548866174	-0.009533929479753525	-0.001874190359360169	-1.229089205339103	0.6629666168343639	-0.006704870685737672	-0.008338534150991147	3.65168941843204	0.6647578047343814	-0.1047054219969866	0.4013036753905699	0.01355918246054181	0.006755573334306654	0.006464270098574956	0.004549362668385483	-0.07064828960876482	-0.1645750535397225	0.0137807630546883	0.5641135412439481	0.2038129522646975	-0.07200482207958259	-0.4624632584904976	0.787726995735193	-0.5708039833037999	-0.08200465665871901	-0.1024957577958817	-0.006616107226572058	0.6843494068295958	0.1935008000183587	0.0005253966684752242	0.1005490123372371	0.1180496525512438	-0.08413082895243343	0.2539940180584365	-0.233580549006911	0.04879139640062225	-0.05325719487857809	0.2317008986056121	0.2006923794670364	-0.1452471559953599	0.1186658467827328	1.781221881925792	-0.007900274243274139	0.04924555490574269	-0.001713198959694032	-0.1009371843439574	0.3874535551902767	0.3853466979485416	0.12547966782409	0.01455148693463844	0.1408743447273036	-1.220196652961812	-0.1160063273792175	0.03682200241437245	-0.04948176189058136	-0.04571348328631441	-0.02423587310808274	7.683606498520785e-16	8.902833098840336e-15
0.42	-0.05482374791430963	-0.02727078812173749	-0.05469306042594104	0.7663416499024671	0.9122582768532812	0.006696566321088539	0.4936971563276499	-0.005620772030727216	0.04074861617851271	-0.1439614457246764	0.05855860276212369	0.03438039722880143	-0.01755732074773917	0.07587484829975868	0.01320288548666506	0.1395397864744554	0.1164045589467107	-0.1395397864744555	-0.1164045589467107	0.08069567802101534	-0.169726011327615	-0.005619085833694221	-0.3577294487292325	-0.008424537516057436	0.005646921344985242	0.08945528105424828	0.2707843032296384	0.8714985091947179	0.5759181818748722	0.131220792515224	-0.0409255481802587	0.04937155388217321	0.2168352290564055	-0.1586571157015851	0.07488814655987477	-0.9817218486934797	1.434482132771884	-0.2557498210533305	0.02744348467385562	-0.1247000393305938	-0.4769473955333735	0.6560298165778812	-1.105169862338419	-0.437193846072966	0.03450928228823869	-0.02878373805179947	-0.1232535797190794	1.039227673846663	-4.259259764860458	0.8454310447006538	4.259259764860458	-0.8454310447006539	1.295435206976922	-0.225238943131049	-0.102593553846542	-0.6917109732856481	0.1482977499184826	0.2816532601292332	0.2069748338684398	0.5473604131852715	1.281641194475374	-0.1389258082621847	1.27042858774575	1.425521463673649	-0.006470897767032553	3.166795445246986	0.001009568095600222	0.02298287640949133	0.001008312429014833	0.02745117440909238	0.001001752564982038	0.004432926208559546	0.001004718193443763	0.002307395371852316	0.1087435516670758	0.1279253601577641	0.04036709851653768	0.0652220562402704	0.0431067324758834	0.06363908328793433	0.001017929583121814	0.007820496309083918	0.001005721931999864	0.02431058092280451	0.001022129437824178	0.02769573874810724	0.001164059381567874	0.10347078878591	0.001025371473561026	0.01825387140709029	0.3734747701440617	0.3173883582191184	0.4132738792597209	0.2990930149807363	0.001000975024367017	0.004590964897193277	0.001017880326131688	0.01715089854279206	0.5843640075872325	0.5439410309793894	0.00101443479602362	0.01881424586892632	0.358502999457646	0.3698571656116344	0.001007609923004444	0.01040959998476737	0.001019884606433388	0.00982981667960198	0.001030608435334459	0.01184956596799944	0.06490111622536016	0.08098029952443883	0.08094692569250106	0.08516369773791659	0.004004617795946338	0.01126060943739419	0.00100453453094408	0.01862456075754894	0.2088190727071047	0.1912413136855725	0.003261189438706831	0.02059495986050549	0.001004922063842152	0.004799143976474279	0.001010663440953238	0.01779713244103028	0.1878565207883047	0.2346555232128158	0.09016060871779794	0.1200859830501102	0.001007714064321938	0.000944344852507623	0.00101052861066351	0.00604499340078052	0.2146266821666925	0.1842586695676408	0.6608910682565167	0.6211751202799325	0.001496662673007928	0.01536876918803741	0.02283308823592352	0.07547091428946967	0.001003933701862568	0.03274327045618564	0.001007491785303886	0.007792198969243223	0.00100313635043336	0.007776480335793519	0.001005944605622709	0.005147961485350391	0.00178670930563652	0.01160364775552581	0.003989746771931268	0.01133690261179749	0.001011098569736957	0.005662079418764111	0.01593734948601995	0.02735620506290539	0.1036282850768611	0.1463029823631009	0.1959215075534252	0.2188390175566376	0.1469572112878981	0.1643621833922947	0.1581681238478576	0.1522724595945661	0.04943486852145579	0.08375317311758314	0.01982171534969126	0.04079554059192945	0.001324940067812939	0.08064005994540403	0.001048848863233466	0.01337551579335708	0.005430714184611176	0.06429226019461065	0.002747134792901545	0.01280354869426145	0.001008669530538296	0.01126641080249764	0.0302762885342253	0.05832078182608005	0.09810150863823694	0.1089927523636887	0.003454132930752037	0.02212999116053267	0.05209090894123082	0.04986029770241746	0.07583585164975647	0.08667917987770932	0.001458349335052771	0.01386005054378494	0.002572098549204795	0.009973219916057484	0.05212379553564722	0.07477733065657212	0.02689863431747603	0.04312294158203529	0.1897090606444753	0.2035909842645371	0.008716760156747458	0.05521542557884333	0.2028631008382861	0.2638834677022086	0.03217335795073958	0.04423485622698684	0.001042273739759489	0.01819018763674452	0.001018580458815018	0.01858994353314535	0.001027145833868211	0.01377402521334747	0.04685229377779841	0.07583931018062154	0.03000851520994453	0.03650895445540494	0.006330265032062005	0.01849938750608569	0.00100337514399383	0.02377311213969973	0.08364781900161303	0.05911026542771635	0.1601220446472119	0.1729939301544837	0.001034087734601182	0.04158763318754857	0.001092198114672374	0.0435635011534465	0.001013557902369054	0.006323842674481157	0.001004591495719279	0.006473706362345867	0.00100997161290354	0.004067960354485635	0.01967145425689404	0.01911021823886654	0.003721894894001434	0.02862621616446401	0.009139695988455428	0.005379707848070526	-0.007532455256189023	0.008014493326601677	0.001009601286796397	0.001008734599877113	0.001001685526944676	0.001004951042426565	0.1426256622787868	0.001033433061001454	0.001087863786845443	0.001014844697232631	0.001005293432850546	0.001022506568873105	0.001181391090569023	0.001028213778882245	0.4811163140018738	0.4908247882344299	0.001000954424197885	0.001020647435603823	0.5900807297008428	0.001015275927731953	0.3865368747991106	0.001005391566351934	0.001020686507155956	0.001030479619476503	0.06146290931928321	0.0999858981234155	0.001077069117289011	0.001005135205430647	0.2593229502183909	0.004776255559965145	0.001005149996139991	0.001009750161548312	0.1625695159668225	0.1039490344963954	0.001008393221136534	0.001010825158097228	0.3124667438800571	0.6771258803187796	0.001006089165779827	0.04918617135182466	0.001004229255049645	0.001004683128114472	0.001001530247594907	0.001003693903190171	0.001088734450394467	0.003157338682304654	0.001008025917418493	0.02510405425071572	0.1169597713970983	0.2025589821409868	0.1471006940986686	0.172908771755849	0.03520634794234651	0.01808133142524519	0.001291128672214091	0.001046303142098987	0.01087769509264926	0.004884433051582901	0.001007086274835081	0.02932644007368558	0.1002238127273523	0.002668952360907556	0.05972665788935309	0.06310003728512312	0.001852694207590816	0.001079420021479633	0.05493210322109622	0.03071058176653516	0.198593169129918	0.01420998723774005	0.2381573715779192	0.03205444883718254	0.001038289678208275	0.001015869088652153	0.001013609926628633	0.05556036302709453	0.03732111811221922	0.008325972629945229	0.00100330950217168	0.08542078266981645	0.1538034506774409	0.001030931471238872	0.001056323435769093	0.001008684684531552	0.001003037519907257	0.001006602435906148	0.01779752192730949	0.01935500076752575	0.004119678830134116	0.02544034851173552	0.01330679047450795	0.007498351387443055	-0.00758886501332369	0.007282691793245108	-2.861003928892157	-0.5483973029953895	0.02290267505521576	0.1008618562081215	-0.01368703937049074	-0.007523787610945314	1.377861510159219	-2.521258989746384	-2.403017051689001	-0.001461625965122205	-0.02522546161253672	0.08553318477736814	0.002473166278631902	0.001144961476302241	2.755766315775367	2.101640716616719	-0.01904895212641009	-0.02859676937181939	-0.6797191868237527	0.005721650568845728	1.282090569484404	0.02666457551622643	0.01076805032013529	0.002578547895863729	0.0006158428652835412	0.8337980884858419	-0.1451757238741311	-0.09066841901546051	1.847022686170865	0.1037223297411212	0.01547809787183921	0.00304224090524095	-1.313955761001512	0.6636338098706754	-0.005672914741597461	-0.008433568822659056	3.345588030641659	0.5410907857965929	-0.03311686109772756	0.6143956759961731	0.003684448327305545	0.0227322472870712	0.02168338521789396	0.01379502387180949	-0.01856235946480713	-0.01035491792126139	-0.003495677637941957	0.661818908001812	0.4385710723152543	-0.3004186405304818	-0.4420281668261643	0.6797594263278673	-0.8305993092062508	-0.0971250269225024	-0.06674535866366592	0.002744383554092338	0.7945711302129299	0.2366530167517907	-0.006181294825099126	-0.1603121356759279	-0.2455140302724777	-0.01183902273017452	0.3723494660289295	-0.8009010762365152	0.1128408596313772	-0.07754460306016601	0.1141177438877454	0.2250184824876621	-0.1531372904774168	0.1840567506918039	1.714595745525682	-0.001579413542230295	0.07365419876741927	0.004125922387110285	-0.07229459587341318	0.5099505734873033	0.4153351191059514	0.1559599695891682	0.02122594934796793	0.0563516030088928	-0.8875412735740813	-0.07324748382383582	0.09447827946097442	-0.03363473166948672	-0.02964672833053008	-0.01573418762254852	1.9446419692786e-15	1.949951297273531e-15
0.43	-0.05607086242516891	-0.02668647751680674	-0.06449161850403549	0.7807887307320156	0.9097908479420385	0.006985739402217555	0.4923247273064429	-0.01081500581442474	0.04863268328715398	-0.1553249960151422	0.05408481664864836	0.0337306576635928	-0.01800293575255866	0.07462360289100393	0.02365322358805469	0.1005876512034751	0.1250305550238187	-0.1005876512034752	-0.1250305550238189	0.09332005079912753	-0.1718101685746502	-0.006628706140674919	-0.3641458356160011	-0.007125563019781272	0.008517225564304058	0.0912912628176145	0.2750044453404322	0.8837546513409941	0.5742862953839781	0.1409077376884339	-0.02543272238095098	0.04946582737876511	0.2503801936790849	-0.09866038443137048	0.04006239094421322	-0.9709719628507006	1.455258560966982	-0.2377676946880368	0.02961239577435396	-0.1378278554014871	-0.5586319238822146	0.9122066156487775	-1.158444840439089	-0.4542985123644026	-0.1679597441863621	-0.0495708649367565	-0.1236695381226254	1.043875250914623	-3.529313568731034	0.8819416476430676	3.529313568731034	-0.8819416476430678	1.226237806175157	-0.1916764043597714	-0.1005440895615942	-0.5898954803274639	0.1128874083660475	0.2920718613022717	0.1630311179364228	0.2932151565025813	1.163055458996416	-0.1953910150244799	0.6812024495764419	1.666291921798093	0.019232496039039	3.539236398033577	0.00100960298871918	0.02371132049287072	0.001008630723763598	0.02850871310051838	0.001001708579183577	0.004513942291072179	0.001004811476594124	0.002216116380038575	0.1247835549372777	0.1405305025387235	0.02216096574103613	0.04389047166592237	0.02372847613128839	0.04254605665969723	0.001161738527655096	0.00793968227674057	0.001005419673430254	0.02409069215590816	0.001023321427760216	0.02860361325874246	0.001213654642298897	0.1034367381669521	0.001051750574721247	0.01827024155541644	0.4096251416666607	0.3423650931649683	0.4381055932783851	0.3174983217723045	0.001000958922767122	0.004473900167033642	0.001018867304829154	0.01654681641625115	0.584584800816643	0.5372772937855728	0.001014913388685341	0.01892763766166618	0.3697032162883416	0.3829251834048089	0.001006447359985018	0.01065402278935905	0.001020424486603387	0.009967337003066269	0.001030424206382556	0.01202178643397799	0.06733163540770983	0.08395182518341082	0.09521774378567197	0.09576890023639606	0.002571612037197095	0.01016948899454587	0.001004940923930566	0.01760360940099722	0.2291992302721897	0.2085150472430497	0.003997611903108391	0.02141495112097774	0.001005089872656632	0.004708754487046724	0.001009992542246163	0.01778889010940634	0.1793028093774632	0.2225928700571471	0.09725966844048139	0.1263321604394422	0.001008033700669562	0.0008821249622321387	0.001010591750637685	0.005958677208844977	0.2539122962242204	0.2154310842379302	0.6653160664000093	0.6261688657032678	0.001256238017975896	0.01496924389522761	0.03772764830503476	0.08118204496108797	0.001004119646975055	0.03258980779376253	0.001006072338486958	0.007921430727342261	0.001002341086697483	0.007900956369077245	0.001004805398555618	0.005228048579933886	0.001460430805594927	0.01150543650400618	0.007364686388798463	0.0144532363123582	0.001009760810112901	0.00575634845513733	0.02085530635578279	0.03287628356593322	0.1088756810926347	0.1488595787072611	0.1993110697416652	0.2166262990761157	0.1488920800008331	0.1624594965376074	0.1658206984460867	0.1595198242848714	0.03931989311075442	0.07443868315424973	0.01872716930760701	0.03979999462059984	0.00129455045731715	0.08018297934217324	0.001045846166710229	0.01343023620994188	0.008242090279060563	0.07105955714369601	0.003634938225742636	0.01445200885895829	0.001007756817464371	0.0112586582301623	0.02627011965941404	0.05423583058957048	0.09061097474320254	0.09995433908815356	0.003924707286735562	0.02294193240491051	0.05563708472935532	0.05274049499107868	0.06985459705267537	0.08013610730760885	0.005908348260971618	0.01942624513257631	0.003098114875969245	0.01056242979449061	0.05336256151785482	0.07435686219023979	0.02835514643633332	0.04427681310380288	0.196469194216978	0.2040424704567508	0.01222323325767568	0.05714016343936502	0.2161792811505021	0.2776924620586215	0.03195711083016546	0.04409674081657583	0.001039431724529035	0.01907548102911069	0.001016804106009799	0.01858843847238322	0.001020142803091779	0.01315722956302249	0.05140474951960392	0.08019335647616531	0.03255604693587629	0.03906101808887118	0.007093198404517546	0.01947068144522402	0.001003239166579465	0.02387828968308372	0.08244697456102124	0.05881031356174891	0.1601630989563781	0.1689839463221395	0.001031706269895137	0.04109606937482049	0.002971168809648217	0.04617721616599122	0.001010924333832222	0.006046597597874482	0.001003758373361492	0.006231212840131118	0.001008163109979557	0.003942816667619867	0.01675531777942751	0.01879304771926392	0.004018702796163406	0.02553224381576579	0.01199347520405682	0.007474154851057595	-0.007529710832490503	0.007177151299247379	0.001009671466109813	0.001009154348011322	0.001001643579327963	0.001004872606670592	0.152626960976677	0.001024034398534209	0.001064428265651948	0.001562403333517432	0.001004945786656455	0.00102630106138334	0.001336304686343334	0.001122350779513199	0.4912922305151139	0.4939155590057722	0.001000931795202584	0.001019257426190859	0.5806136252998191	0.001015526150025829	0.3988991720314759	0.001005107129077774	0.001021240065706873	0.001030023349946114	0.07816080710064333	0.1271601390247401	0.001058430936685672	0.001005557302242849	0.269639070524754	0.004766746371848218	0.00100536139548493	0.001008908693792452	0.1673466335359628	0.109648787062862	0.001008343604493574	0.001010515574592758	0.3339353413151572	0.6753862275884676	0.001005308788241051	0.05962847030057004	0.001004384143684487	0.001004520681872305	0.001001499284639955	0.001003557180666028	0.001146556000904369	0.01752950872294104	0.001008658532072677	0.02729863002141818	0.115707419543512	0.207253171986947	0.1560775082649738	0.182442955584714	0.02027574053026278	0.01702870155901077	0.001238993826124222	0.001039689848317788	0.01152393008050282	0.004295662662587823	0.001006570637406049	0.01517781119936569	0.06296864521774077	0.005900818087391337	0.06026178549415275	0.06115116896343594	0.01798581571784384	0.005822922191637309	0.05484952227821475	0.02942068833511217	0.2159777433765849	0.01751409192120318	0.2399627804377061	0.0314101554271288	0.001034937203545299	0.001014182365879005	0.001012215064554446	0.05813957424958886	0.03392335502840671	0.007544665021817266	0.001002918420428491	0.07687490578817584	0.1658507912686656	0.001027786091974219	0.008216583997598489	0.00100775954346402	0.001002767694830997	0.001006009041391933	0.0130054179836645	0.01802631476105278	0.004234729871232004	0.02251178771029778	0.01379660220326741	0.00954924462484389	-0.007479643063983001	0.006255376876684275	-2.721455861858152	-0.5649326211047145	0.09855421521110079	0.109300424794996	0.01889452684392604	-0.009765639621437231	1.147191702347978	-1.706279239691099	-1.743721203597782	0.02232733478497102	-0.01932737565802355	0.09592145775898572	-0.009280066725903103	0.001962403034206024	2.222907189799555	1.568232042581257	-0.00789064246854998	-0.07729529038133258	-0.6730498558636805	0.01392754099705606	1.317539638185693	0.02337173048150447	0.01342278607738108	0.02436342967517837	0.6001356089004255	1.277740598828013	-0.07480037905299323	-0.1131202483675947	1.587634685333242	0.06210415225990351	-0.02286452295565634	-0.002352720996421794	-1.063992192201928	0.5886901565200965	-0.006283157112958628	-0.008649860819946641	2.871180840740872	0.4495302225396819	-0.03827280266463678	0.5240491079286294	-0.0311345211724249	0.008170393268031421	0.007980286788427273	0.005245319628236963	-0.001142991094792566	0.5927072929780695	0.01622849512200501	0.4552640008568108	0.09070514846825692	-0.150483296893326	0.03326074886027275	0.7506743698968488	-1.034348012534861	-0.1014008159185337	-0.0267515757032078	0.0076299158210207	0.5727309713721089	0.1031042553336994	0.002478277946855085	-0.631212157723596	-1.493337250810039	0.1623108605456523	0.2113272393739833	-0.5138631833430091	0.9487971162457789	0.175026152873739	-0.1578668959258317	0.01958623600601117	0.2283844300868273	0.2019303283394201	1.028534254881126	-0.0248846420524225	0.1016499505680507	-0.001831685555691011	-0.05145750454126804	0.3701323046013587	0.1042504817970621	0.04681304220886182	0.004838706074452979	-0.1232956576653737	0.01605085689830306	-0.02741657149169554	0.4127284436740178	-0.02143000391641016	-0.01858393604519999	-0.009061361150176896	2.975927212572981e-15	-4.05794767526877e-15
0.44	-0.05695484756215391	-0.02650777197249473	-0.07397214360146172	0.7954533116783947	0.9075022882896667	0.00727323952102308	0.4911797574098039	-0.01672806176189198	0.05882120870145718	-0.1669484354271381	0.04953792979999296	0.03095115136794767	-0.0183333700888074	0.07346797681558562	0.033941096594549	0.06899058951192637	0.1340868614380124	-0.06899058951192641	-0.1340868614380125	0.1051564032951114	-0.1735612173764707	-0.007654239265169287	-0.3694939398609292	-0.006138984168150839	0.01148164412240182	0.09277209539560885	0.2765795493102717	0.8946289828589948	0.5718515710722157	0.1451296815603565	-0.007734745232093633	0.04963434178202918	0.2875607353919695	-0.08603124092672593	-0.006232865563935602	-0.9181152525598497	1.477982156138051	-0.2199759692793884	0.02710889220915766	-0.07920821441695368	-0.6207118282871782	1.11692147771038	-1.157147686644374	-0.451813993108926	-0.3914440637990141	-0.005747604521682266	-0.1041297130425288	1.006734654859678	-2.788245048974124	0.9314931121177992	2.788245048974124	-0.9314931121177992	1.137831150551271	-0.1586172540878273	-0.1057761173495066	-0.478054444917546	0.08581862098933146	0.3004761278852316	0.1359449967940804	0.01835278499434339	1.005279068819916	-0.2994933724358608	0.1774283274882358	1.866551733583573	0.008377283567430359	3.893910863288021	0.001009655533639437	0.02446932218553365	0.001008999770100199	0.02961027375934797	0.001001665612988991	0.004590902164850272	0.001004818857122797	0.00213141000203147	0.1380387498530294	0.1509496889310289	0.01221808320702388	0.03187204515508602	0.01308239361955908	0.03020200062318863	0.001507335245566184	0.008207613310586854	0.001005094709487834	0.02391253173183583	0.001025815268992011	0.02961176271147693	0.001315902441158962	0.103285251918278	0.001112018649294064	0.01828978616467847	0.4368403828071957	0.3615130323432089	0.4558386976566274	0.3302338838500483	0.001000939555805276	0.004362619076566266	0.001018665222821863	0.01590348004626759	0.5819346037985658	0.5300796017836336	0.001015277740633369	0.01903221334922544	0.381202329873526	0.3959284913560528	0.001005724076915616	0.0109000694959576	0.00102097120864259	0.01003200783526489	0.001030103895558265	0.01218679224903073	0.07605135398266008	0.09311193810187336	0.1146137146934673	0.1105284734668357	0.00184075989924743	0.009729561569183413	0.001005355172448685	0.01637018786874266	0.2455521466627713	0.2225922205924111	0.004362186982658694	0.02187360750386041	0.001005279487614029	0.004555682973390176	0.001009236331422072	0.01779683778665232	0.1757874349135334	0.2140673329273835	0.1036945568319542	0.1319215559509946	0.001008168618724346	0.0008284398342601621	0.001010468437273148	0.005875592359280474	0.2855808783582282	0.2413280051289513	0.6679458792251924	0.6300031632041101	0.00113554554033728	0.01477362103073417	0.05018977318937136	0.08587626944006528	0.001004290055957567	0.03218542922552149	0.001005281703086837	0.008056732613311558	0.001001928166257914	0.008031455378553947	0.001004167683621261	0.005313326369582743	0.001325960387769392	0.01157952592850629	0.01609683149915963	0.02237276117025277	0.001009408720409564	0.005864229525399951	0.02442279487586126	0.03672282924510306	0.1113708904151971	0.148476224371499	0.2031762197178247	0.2156621867923832	0.1536087756662437	0.1644627974289322	0.1741327621053018	0.1669051641557718	0.02674488165217933	0.06302522628539005	0.01765071866606062	0.03877919130205698	0.001253286507890186	0.08006341215691548	0.001041037380072313	0.01351671843094146	0.009972817360368213	0.07602373385741196	0.003786532810397323	0.01506693858385843	0.001007042739422437	0.01127292631321669	0.01734356719501431	0.04620585774964787	0.06998437984071175	0.08050263482796678	0.005765357311453788	0.02513788015024963	0.05780000836431817	0.0542395874433123	0.06561348745726235	0.07627892129965974	0.01604133827579338	0.03180397403107248	0.005718257233279193	0.01306653445607744	0.05399753625047882	0.07242688356262268	0.02850272513600905	0.04379127458495807	0.2071481630815401	0.2078576708896081	0.01560805107779577	0.05927482228416992	0.2250997748029434	0.284080775382316	0.03153850028323239	0.04376034391569718	0.00103633435130127	0.02018809606535298	0.001015072600660478	0.01860521484589552	0.001015945103318093	0.01273701571552838	0.05502504720945522	0.083427428652255	0.03228684589241558	0.03877742157554096	0.00709159916317397	0.01960593282967276	0.001002975572421081	0.02397046919610023	0.0780359584018703	0.05650527864514906	0.1648911658830551	0.1719250742883132	0.001028942663679952	0.04099227590231562	0.007460925853172238	0.05150734443944268	0.001009145386786608	0.005902928190863057	0.001003207040644368	0.006107388442786382	0.001006962457295801	0.003891396903489953	0.01258853632450863	0.01780153354174769	0.004194339457616242	0.0225485458319079	0.01327127609509693	0.009539566010320532	-0.00745598139170263	0.006213160679088724	0.001009741645423261	0.001009574096145537	0.001001601631711258	0.001004794170914616	0.162628259674567	0.00101463573606731	0.00104099274445874	0.002109961969801872	0.001004598140462349	0.001030095553893613	0.001491218282117682	0.00121648778014381	0.501468147028354	0.4970063297771144	0.001000909166207315	0.001017867416777854	0.5711465208987954	0.001015776372319711	0.4112614692638412	0.001004822691803754	0.001021793624257802	0.001029567080415736	0.09485870488200343	0.1543343799260646	0.001039792756082337	0.001005979399055036	0.2799551908311172	0.004757237183731273	0.001005572794829776	0.001008067226037062	0.1721237511051032	0.1153485396293287	0.001008293987850613	0.001010205991088287	0.3554039387502572	0.6736465748581554	0.00100452841070229	0.07007076924931542	0.001004539032319299	0.001004358235630135	0.00100146832168501	0.001003420458141885	0.00120437755141382	0.03190167876357744	0.00100929114672686	0.02949320579212063	0.1144550676899256	0.2119473618329072	0.165054322431279	0.191977139413579	0.005345133118179124	0.01597607169277635	0.001186858980034363	0.001033076554536571	0.01217016506835645	0.00370689227359286	0.001006054999977131	0.001029182325045595	0.02571347770812928	0.009132683813875154	0.06079691309895235	0.05920230064174883	0.03411893722809684	0.01056642436179487	0.05476694133533321	0.02813079490368915	0.2333623176232518	0.02081819660466625	0.2417681892974929	0.03076586201707502	0.001031584728882099	0.001012495643104264	0.001010820202480288	0.06071878547208325	0.03052559194459419	0.006763357413689304	0.001002527338685567	0.06832902890653524	0.1778981318598906	0.001024640712709582	0.01537684455942762	0.001006834402396526	0.001002497869754877	0.001005415646877788	0.008213314040019513	0.01669762875457981	0.004349780912329893	0.01958322690886003	0.01428641393202689	0.01160013786224474	-0.007370421114642308	0.005228061960123436	-2.615630404643167	-0.5925360159942308	0.0288141969130766	0.1096662496885705	-0.0144982811179979	-0.006209264849558418	0.9406703124282205	-0.658627377044549	-0.653222933343549	0.02828738727615491	-0.0168797930459517	0.1055881731976475	-0.02101395966445182	0.001779853663414239	1.590007162253493	0.9676917738518384	-0.01789222418749388	-0.03644761806021563	-0.786510148448277	0.003958429532665566	1.269148601098406	0.02698935591482065	-0.003801847930784485	0.001135617712818696	1.238333294763339	1.664672234877857	-0.01493712037714927	-0.1331624541560571	1.207710644547683	0.03145535422551567	0.00294169302430212	0.006280246767563127	-0.6065325558205054	0.5322774343142493	-0.003965962280812763	-0.00778730034759021	2.290489274787983	0.3092012012979859	0.007663624565240003	0.4110144374679601	-0.04649873283686987	0.02394627286130821	0.02288798045652658	0.01483316288495059	0.01589777573794328	0.9502833135455448	-0.0007732708593187865	0.3271123432302138	-0.149419063668831	-0.05069740117257343	0.3391693823762736	0.7073544624463377	-1.250392690312319	-0.1021764963650479	0.0007573249298610371	0.009096744437100339	0.4339470831390232	0.02994692879251988	-0.001777163746591522	-0.9493164563593172	-2.328172227204047	0.2649622774626748	0.09612849874358251	-0.263723763806365	1.475147721571519	0.3054343535711854	-0.1877842883692799	-0.1028635256349247	0.5196055576513888	0.226040947548446	0.2304595389819845	-0.04123571163493494	0.1191185275428312	0.007782213661305079	-0.03297823530727019	0.2859557495973912	-0.1517969102534609	-0.01124854134842463	0.0186263432743802	-0.3446650071175729	0.5026810861296034	0.004306584220818943	0.6377609316416722	-0.006919597750307575	-0.005912903356511194	-0.0009894030754520331	3.137235999074494e-15	-4.395949673663888e-15
[truncated: 472,798 more chars]
