# Supplementary material for: Transtibial limb loss does not increase metabolic cost in three-dimensional computer simulations of human walking
Source: PeerJ. 2021 Aug 4;9:e11960. doi: 10.7717/peerj.11960 (PMC8349165; doi:10.7717/peerj.11960)
Supplement: Supplemental Information 1 — Each subject’s simulation output and Matlab code for generating plots presenting the data. [file peerj-09-11960-s001.zip › TTA3D_solns_rev/Pre/soln_walk_N50_wm100_S17.sto]

num_controls=92
num_derivatives=84
num_iterations=328
num_multipliers=2
num_parameters=0
num_slacks=2
num_states=242
objective=0.746562
objective_auxiliary_derivatives=0.000968
objective_contactAP=0.012337
objective_contactML=0.008577
objective_contactVE=0.008968
objective_control_effort=0.494644
objective_state_tracking=0.181216
objective_torsoGoal=0.039851
solver_duration=13521.616205
status=Solve_Succeeded
success=true
DataType=double
version=3
OpenSimVersion=4.2
endheader
time	/jointset/groundPelvis/pelvis_tilt/value	/jointset/groundPelvis/pelvis_list/value	/jointset/groundPelvis/pelvis_rotation/value	/jointset/groundPelvis/pelvis_tx/value	/jointset/groundPelvis/pelvis_ty/value	/jointset/groundPelvis/pelvis_tz/value	/jointset/hip_l/hip_flexion_l/value	/jointset/hip_l/hip_adduction_l/value	/jointset/hip_l/hip_rotation_l/value	/jointset/hip_r/hip_flexion_r/value	/jointset/hip_r/hip_adduction_r/value	/jointset/hip_r/hip_rotation_r/value	/jointset/lumbar/lumbar_ext/value	/jointset/lumbar/lumbar_bend/value	/jointset/lumbar/lumbar_rota/value	/jointset/patellofemoral_l/knee_angle_l_beta/value	/jointset/patellofemoral_r/knee_angle_r_beta/value	/jointset/knee_l/knee_angle_l/value	/jointset/knee_r/knee_angle_r/value	/jointset/shoulder_r/shoulder_flexion_r/value	/jointset/shoulder_r/shoulder_adduction_r/value	/jointset/shoulder_r/shoulder_rotation_r/value	/jointset/shoulder_l/shoulder_flexion_l/value	/jointset/shoulder_l/shoulder_adduction_l/value	/jointset/shoulder_l/shoulder_rotation_l/value	/jointset/ankle_l/ankle_angle_l/value	/jointset/ankle_r/ankle_angle_r/value	/jointset/elbow_r/elbow_flexion_r/value	/jointset/elbow_l/elbow_flexion_l/value	/jointset/subtalar_l/subtalar_angle_l/value	/jointset/subtalar_r/subtalar_angle_r/value	/jointset/mtp_l/mtp_angle_l/value	/jointset/mtp_r/mtp_angle_r/value	/jointset/groundPelvis/pelvis_tilt/speed	/jointset/groundPelvis/pelvis_list/speed	/jointset/groundPelvis/pelvis_rotation/speed	/jointset/groundPelvis/pelvis_tx/speed	/jointset/groundPelvis/pelvis_ty/speed	/jointset/groundPelvis/pelvis_tz/speed	/jointset/hip_l/hip_flexion_l/speed	/jointset/hip_l/hip_adduction_l/speed	/jointset/hip_l/hip_rotation_l/speed	/jointset/hip_r/hip_flexion_r/speed	/jointset/hip_r/hip_adduction_r/speed	/jointset/hip_r/hip_rotation_r/speed	/jointset/lumbar/lumbar_ext/speed	/jointset/lumbar/lumbar_bend/speed	/jointset/lumbar/lumbar_rota/speed	/jointset/patellofemoral_l/knee_angle_l_beta/speed	/jointset/patellofemoral_r/knee_angle_r_beta/speed	/jointset/knee_l/knee_angle_l/speed	/jointset/knee_r/knee_angle_r/speed	/jointset/shoulder_r/shoulder_flexion_r/speed	/jointset/shoulder_r/shoulder_adduction_r/speed	/jointset/shoulder_r/shoulder_rotation_r/speed	/jointset/shoulder_l/shoulder_flexion_l/speed	/jointset/shoulder_l/shoulder_adduction_l/speed	/jointset/shoulder_l/shoulder_rotation_l/speed	/jointset/ankle_l/ankle_angle_l/speed	/jointset/ankle_r/ankle_angle_r/speed	/jointset/elbow_r/elbow_flexion_r/speed	/jointset/elbow_l/elbow_flexion_l/speed	/jointset/subtalar_l/subtalar_angle_l/speed	/jointset/subtalar_r/subtalar_angle_r/speed	/jointset/mtp_l/mtp_angle_l/speed	/jointset/mtp_r/mtp_angle_r/speed	/forceset/addbrev_r/activation	/forceset/addbrev_r/normalized_tendon_force	/forceset/addlong_r/activation	/forceset/addlong_r/normalized_tendon_force	/forceset/addmagMid_r/activation	/forceset/addmagMid_r/normalized_tendon_force	/forceset/bflh_r/activation	/forceset/bflh_r/normalized_tendon_force	/forceset/bfsh_r/activation	/forceset/bfsh_r/normalized_tendon_force	/forceset/edl_r/activation	/forceset/edl_r/normalized_tendon_force	/forceset/ehl_r/activation	/forceset/ehl_r/normalized_tendon_force	/forceset/ercspn_r/activation	/forceset/ercspn_r/normalized_tendon_force	/forceset/extobl_r/activation	/forceset/extobl_r/normalized_tendon_force	/forceset/fdb_r/activation	/forceset/fdb_r/normalized_tendon_force	/forceset/fdl_r/activation	/forceset/fdl_r/normalized_tendon_force	/forceset/fhl_r/activation	/forceset/fhl_r/normalized_tendon_force	/forceset/gaslat_r/activation	/forceset/gaslat_r/normalized_tendon_force	/forceset/gasmed_r/activation	/forceset/gasmed_r/normalized_tendon_force	/forceset/glmax2_r/activation	/forceset/glmax2_r/normalized_tendon_force	/forceset/glmed2_r/activation	/forceset/glmed2_r/normalized_tendon_force	/forceset/glmin2_r/activation	/forceset/glmin2_r/normalized_tendon_force	/forceset/grac_r/activation	/forceset/grac_r/normalized_tendon_force	/forceset/iliacus_r/activation	/forceset/iliacus_r/normalized_tendon_force	/forceset/intobl_r/activation	/forceset/intobl_r/normalized_tendon_force	/forceset/obtext_r/activation	/forceset/obtext_r/normalized_tendon_force	/forceset/pect_r/activation	/forceset/pect_r/normalized_tendon_force	/forceset/perbrev_r/activation	/forceset/perbrev_r/normalized_tendon_force	/forceset/perlong_r/activation	/forceset/perlong_r/normalized_tendon_force	/forceset/pertert_r/activation	/forceset/pertert_r/normalized_tendon_force	/forceset/piri_r/activation	/forceset/piri_r/normalized_tendon_force	/forceset/popli_r/activation	/forceset/popli_r/normalized_tendon_force	/forceset/psoas_r/activation	/forceset/psoas_r/normalized_tendon_force	/forceset/quadfem_r/activation	/forceset/quadfem_r/normalized_tendon_force	/forceset/recabd_r/activation	/forceset/recabd_r/normalized_tendon_force	/forceset/recfem_r/activation	/forceset/recfem_r/normalized_tendon_force	/forceset/sart_r/activation	/forceset/sart_r/normalized_tendon_force	/forceset/semimem_r/activation	/forceset/semimem_r/normalized_tendon_force	/forceset/semiten_r/activation	/forceset/semiten_r/normalized_tendon_force	/forceset/soleus_r/activation	/forceset/soleus_r/normalized_tendon_force	/forceset/tfl_r/activation	/forceset/tfl_r/normalized_tendon_force	/forceset/tibant_r/activation	/forceset/tibant_r/normalized_tendon_force	/forceset/tibpost_r/activation	/forceset/tibpost_r/normalized_tendon_force	/forceset/tricox_r/activation	/forceset/tricox_r/normalized_tendon_force	/forceset/vasint_r/activation	/forceset/vasint_r/normalized_tendon_force	/forceset/vaslat_r/activation	/forceset/vaslat_r/normalized_tendon_force	/forceset/vasmed_r/activation	/forceset/vasmed_r/normalized_tendon_force	/forceset/addbrev_l/activation	/forceset/addbrev_l/normalized_tendon_force	/forceset/addlong_l/activation	/forceset/addlong_l/normalized_tendon_force	/forceset/addmagMid_l/activation	/forceset/addmagMid_l/normalized_tendon_force	/forceset/bflh_l/activation	/forceset/bflh_l/normalized_tendon_force	/forceset/bfsh_l/activation	/forceset/bfsh_l/normalized_tendon_force	/forceset/edl_l/activation	/forceset/edl_l/normalized_tendon_force	/forceset/ehl_l/activation	/forceset/ehl_l/normalized_tendon_force	/forceset/ercspn_l/activation	/forceset/ercspn_l/normalized_tendon_force	/forceset/extobl_l/activation	/forceset/extobl_l/normalized_tendon_force	/forceset/fdb_l/activation	/forceset/fdb_l/normalized_tendon_force	/forceset/fdl_l/activation	/forceset/fdl_l/normalized_tendon_force	/forceset/fhl_l/activation	/forceset/fhl_l/normalized_tendon_force	/forceset/gaslat_l/activation	/forceset/gaslat_l/normalized_tendon_force	/forceset/gasmed_l/activation	/forceset/gasmed_l/normalized_tendon_force	/forceset/glmax2_l/activation	/forceset/glmax2_l/normalized_tendon_force	/forceset/glmed2_l/activation	/forceset/glmed2_l/normalized_tendon_force	/forceset/glmin2_l/activation	/forceset/glmin2_l/normalized_tendon_force	/forceset/grac_l/activation	/forceset/grac_l/normalized_tendon_force	/forceset/iliacus_l/activation	/forceset/iliacus_l/normalized_tendon_force	/forceset/intobl_l/activation	/forceset/intobl_l/normalized_tendon_force	/forceset/obtext_l/activation	/forceset/obtext_l/normalized_tendon_force	/forceset/pect_l/activation	/forceset/pect_l/normalized_tendon_force	/forceset/perbrev_l/activation	/forceset/perbrev_l/normalized_tendon_force	/forceset/perlong_l/activation	/forceset/perlong_l/normalized_tendon_force	/forceset/pertert_l/activation	/forceset/pertert_l/normalized_tendon_force	/forceset/piri_l/activation	/forceset/piri_l/normalized_tendon_force	/forceset/popli_l/activation	/forceset/popli_l/normalized_tendon_force	/forceset/psoas_l/activation	/forceset/psoas_l/normalized_tendon_force	/forceset/quadfem_l/activation	/forceset/quadfem_l/normalized_tendon_force	/forceset/recabd_l/activation	/forceset/recabd_l/normalized_tendon_force	/forceset/recfem_l/activation	/forceset/recfem_l/normalized_tendon_force	/forceset/sart_l/activation	/forceset/sart_l/normalized_tendon_force	/forceset/semimem_l/activation	/forceset/semimem_l/normalized_tendon_force	/forceset/semiten_l/activation	/forceset/semiten_l/normalized_tendon_force	/forceset/soleus_l/activation	/forceset/soleus_l/normalized_tendon_force	/forceset/tfl_l/activation	/forceset/tfl_l/normalized_tendon_force	/forceset/tibant_l/activation	/forceset/tibant_l/normalized_tendon_force	/forceset/tibpost_l/activation	/forceset/tibpost_l/normalized_tendon_force	/forceset/tricox_l/activation	/forceset/tricox_l/normalized_tendon_force	/forceset/vasint_l/activation	/forceset/vasint_l/normalized_tendon_force	/forceset/vaslat_l/activation	/forceset/vaslat_l/normalized_tendon_force	/forceset/vasmed_l/activation	/forceset/vasmed_l/normalized_tendon_force	/forceset/shoulder_flexionAct_r/activation	/forceset/shoulder_adductionAct_r/activation	/forceset/shoulder_rotationAct_r/activation	/forceset/elbow_flexionAct_r/activation	/forceset/shoulder_flexionAct_l/activation	/forceset/shoulder_adductionAct_l/activation	/forceset/shoulder_rotationAct_l/activation	/forceset/elbow_flexionAct_l/activation	/forceset/addbrev_r	/forceset/addlong_r	/forceset/addmagMid_r	/forceset/bflh_r	/forceset/bfsh_r	/forceset/edl_r	/forceset/ehl_r	/forceset/ercspn_r	/forceset/extobl_r	/forceset/fdb_r	/forceset/fdl_r	/forceset/fhl_r	/forceset/gaslat_r	/forceset/gasmed_r	/forceset/glmax2_r	/forceset/glmed2_r	/forceset/glmin2_r	/forceset/grac_r	/forceset/iliacus_r	/forceset/intobl_r	/forceset/obtext_r	/forceset/pect_r	/forceset/perbrev_r	/forceset/perlong_r	/forceset/pertert_r	/forceset/piri_r	/forceset/popli_r	/forceset/psoas_r	/forceset/quadfem_r	/forceset/recabd_r	/forceset/recfem_r	/forceset/sart_r	/forceset/semimem_r	/forceset/semiten_r	/forceset/soleus_r	/forceset/tfl_r	/forceset/tibant_r	/forceset/tibpost_r	/forceset/tricox_r	/forceset/vasint_r	/forceset/vaslat_r	/forceset/vasmed_r	/forceset/addbrev_l	/forceset/addlong_l	/forceset/addmagMid_l	/forceset/bflh_l	/forceset/bfsh_l	/forceset/edl_l	/forceset/ehl_l	/forceset/ercspn_l	/forceset/extobl_l	/forceset/fdb_l	/forceset/fdl_l	/forceset/fhl_l	/forceset/gaslat_l	/forceset/gasmed_l	/forceset/glmax2_l	/forceset/glmed2_l	/forceset/glmin2_l	/forceset/grac_l	/forceset/iliacus_l	/forceset/intobl_l	/forceset/obtext_l	/forceset/pect_l	/forceset/perbrev_l	/forceset/perlong_l	/forceset/pertert_l	/forceset/piri_l	/forceset/popli_l	/forceset/psoas_l	/forceset/quadfem_l	/forceset/recabd_l	/forceset/recfem_l	/forceset/sart_l	/forceset/semimem_l	/forceset/semiten_l	/forceset/soleus_l	/forceset/tfl_l	/forceset/tibant_l	/forceset/tibpost_l	/forceset/tricox_l	/forceset/vasint_l	/forceset/vaslat_l	/forceset/vasmed_l	/forceset/shoulder_flexionAct_r	/forceset/shoulder_adductionAct_r	/forceset/shoulder_rotationAct_r	/forceset/elbow_flexionAct_r	/forceset/shoulder_flexionAct_l	/forceset/shoulder_adductionAct_l	/forceset/shoulder_rotationAct_l	/forceset/elbow_flexionAct_l	lambda_cid33_p0	lambda_cid34_p0	/forceset/addbrev_r/implicitderiv_normalized_tendon_force	/forceset/addlong_r/implicitderiv_normalized_tendon_force	/forceset/addmagMid_r/implicitderiv_normalized_tendon_force	/forceset/bflh_r/implicitderiv_normalized_tendon_force	/forceset/bfsh_r/implicitderiv_normalized_tendon_force	/forceset/edl_r/implicitderiv_normalized_tendon_force	/forceset/ehl_r/implicitderiv_normalized_tendon_force	/forceset/ercspn_r/implicitderiv_normalized_tendon_force	/forceset/extobl_r/implicitderiv_normalized_tendon_force	/forceset/fdb_r/implicitderiv_normalized_tendon_force	/forceset/fdl_r/implicitderiv_normalized_tendon_force	/forceset/fhl_r/implicitderiv_normalized_tendon_force	/forceset/gaslat_r/implicitderiv_normalized_tendon_force	/forceset/gasmed_r/implicitderiv_normalized_tendon_force	/forceset/glmax2_r/implicitderiv_normalized_tendon_force	/forceset/glmed2_r/implicitderiv_normalized_tendon_force	/forceset/glmin2_r/implicitderiv_normalized_tendon_force	/forceset/grac_r/implicitderiv_normalized_tendon_force	/forceset/iliacus_r/implicitderiv_normalized_tendon_force	/forceset/intobl_r/implicitderiv_normalized_tendon_force	/forceset/obtext_r/implicitderiv_normalized_tendon_force	/forceset/pect_r/implicitderiv_normalized_tendon_force	/forceset/perbrev_r/implicitderiv_normalized_tendon_force	/forceset/perlong_r/implicitderiv_normalized_tendon_force	/forceset/pertert_r/implicitderiv_normalized_tendon_force	/forceset/piri_r/implicitderiv_normalized_tendon_force	/forceset/popli_r/implicitderiv_normalized_tendon_force	/forceset/psoas_r/implicitderiv_normalized_tendon_force	/forceset/quadfem_r/implicitderiv_normalized_tendon_force	/forceset/recabd_r/implicitderiv_normalized_tendon_force	/forceset/recfem_r/implicitderiv_normalized_tendon_force	/forceset/sart_r/implicitderiv_normalized_tendon_force	/forceset/semimem_r/implicitderiv_normalized_tendon_force	/forceset/semiten_r/implicitderiv_normalized_tendon_force	/forceset/soleus_r/implicitderiv_normalized_tendon_force	/forceset/tfl_r/implicitderiv_normalized_tendon_force	/forceset/tibant_r/implicitderiv_normalized_tendon_force	/forceset/tibpost_r/implicitderiv_normalized_tendon_force	/forceset/tricox_r/implicitderiv_normalized_tendon_force	/forceset/vasint_r/implicitderiv_normalized_tendon_force	/forceset/vaslat_r/implicitderiv_normalized_tendon_force	/forceset/vasmed_r/implicitderiv_normalized_tendon_force	/forceset/addbrev_l/implicitderiv_normalized_tendon_force	/forceset/addlong_l/implicitderiv_normalized_tendon_force	/forceset/addmagMid_l/implicitderiv_normalized_tendon_force	/forceset/bflh_l/implicitderiv_normalized_tendon_force	/forceset/bfsh_l/implicitderiv_normalized_tendon_force	/forceset/edl_l/implicitderiv_normalized_tendon_force	/forceset/ehl_l/implicitderiv_normalized_tendon_force	/forceset/ercspn_l/implicitderiv_normalized_tendon_force	/forceset/extobl_l/implicitderiv_normalized_tendon_force	/forceset/fdb_l/implicitderiv_normalized_tendon_force	/forceset/fdl_l/implicitderiv_normalized_tendon_force	/forceset/fhl_l/implicitderiv_normalized_tendon_force	/forceset/gaslat_l/implicitderiv_normalized_tendon_force	/forceset/gasmed_l/implicitderiv_normalized_tendon_force	/forceset/glmax2_l/implicitderiv_normalized_tendon_force	/forceset/glmed2_l/implicitderiv_normalized_tendon_force	/forceset/glmin2_l/implicitderiv_normalized_tendon_force	/forceset/grac_l/implicitderiv_normalized_tendon_force	/forceset/iliacus_l/implicitderiv_normalized_tendon_force	/forceset/intobl_l/implicitderiv_normalized_tendon_force	/forceset/obtext_l/implicitderiv_normalized_tendon_force	/forceset/pect_l/implicitderiv_normalized_tendon_force	/forceset/perbrev_l/implicitderiv_normalized_tendon_force	/forceset/perlong_l/implicitderiv_normalized_tendon_force	/forceset/pertert_l/implicitderiv_normalized_tendon_force	/forceset/piri_l/implicitderiv_normalized_tendon_force	/forceset/popli_l/implicitderiv_normalized_tendon_force	/forceset/psoas_l/implicitderiv_normalized_tendon_force	/forceset/quadfem_l/implicitderiv_normalized_tendon_force	/forceset/recabd_l/implicitderiv_normalized_tendon_force	/forceset/recfem_l/implicitderiv_normalized_tendon_force	/forceset/sart_l/implicitderiv_normalized_tendon_force	/forceset/semimem_l/implicitderiv_normalized_tendon_force	/forceset/semiten_l/implicitderiv_normalized_tendon_force	/forceset/soleus_l/implicitderiv_normalized_tendon_force	/forceset/tfl_l/implicitderiv_normalized_tendon_force	/forceset/tibant_l/implicitderiv_normalized_tendon_force	/forceset/tibpost_l/implicitderiv_normalized_tendon_force	/forceset/tricox_l/implicitderiv_normalized_tendon_force	/forceset/vasint_l/implicitderiv_normalized_tendon_force	/forceset/vaslat_l/implicitderiv_normalized_tendon_force	/forceset/vasmed_l/implicitderiv_normalized_tendon_force	gamma_cid33_p0	gamma_cid34_p0
0	-0.063322241055824	0.02191161185457223	0.11263236848744	0.1637890832763658	0.8979983245234779	-0.00717519763932878	-0.2320823033201274	0.01380126769216237	-0.03408844621265272	0.5031679118792434	-0.037235124532659	0.06606435290524286	-0.0003669320081035006	-0.05575437871869382	-0.08701449701837362	0.2005306334436109	0.03753573134283798	-0.2005306334436126	-0.03753573134283074	-0.3946581958465019	-0.01378287597939017	0.02468103565258185	0.1401809746932929	-0.1736903354777768	-0.02010645309856238	0.2157123618195476	0.08280311745179514	0.5499808622881653	0.9315585935186759	0.09942217530710019	0.1334208484084614	0.5768283497213488	0.04849599266938884	0.01286092468585094	-0.4459947239121256	0.335917876328051	1.711157733765452	-0.05707161625591968	0.03085535402724304	-0.9499794218051766	-1.094569767634586	-1.129489290520661	-0.05394332271136068	0.3321839608351045	-2.221012515203082	0.5432461392208876	0.7403663634897086	-0.554160112469851	1.611859978638707	1.426251087570297	-1.611859978638707	-1.426251087570297	-0.4034082477568121	-0.1709994748409031	0.08790845282047148	-0.3287404611872802	0.1162065739652028	-0.3323891382647786	-2.202197671479013	-0.4987370104465489	-0.1974371557562199	0.3282354701821055	1.501317872353972	-0.4482800626206156	5.597892247082033	0.2995935071126929	0.04280874054429052	0.04924050166256127	0.0349363471014693	0.03827060569894129	0.03486840475180798	0.03192343135381966	0.05098132544993154	0.05753529153447327	0.02288903686985228	0.06481088016272554	0.2277874915308512	0.1949417778981799	0.151645213030962	0.1474618331785035	0.1818316084586609	0.1580895765803029	0.001434072440919274	0.05717001543829088	0.006890017139145225	0.03090405405727532	0.001014150633022541	0.02052902504133883	0.001005375043645614	0.01974181224302491	0.001004994072825251	0.05555246751211	0.001002444556466176	0.02953055033370768	0.007224156672632854	0.01802818159641753	0.001401784561851494	0.02261276822803866	0.003204103431311534	0.02349093769615972	0.02835589975794407	0.04917196712599712	0.005826093098344014	0.01504591232948574	0.04013771041982553	0.05608381197450774	0.07034880769449224	0.05703010542796694	0.0255056689443496	0.02946277440707836	0.1068839615409299	0.1215768653809686	0.08509389512398785	0.05734880367556248	0.255822837127721	0.2369719269116921	0.00690487012910909	0.06506503624578321	0.05438120905333052	0.06863859452531479	0.003338380824140504	0.0177983205211352	0.08991826016328078	0.07513080294944903	0.001001893111096422	0.01933866156804175	0.001002563181221571	0.007036966747829595	0.007277436202856548	0.03599100254658964	0.05084730439954759	0.04955314682797934	0.02680410937337643	0.03702859882337279	0.001000672707473035	0.01098943854455469	0.003901561462773722	0.02505999876505314	0.1364715611877556	0.151996691315834	0.001005157362377479	0.07366803971260341	0.05679733393335062	0.08195032469967412	0.001041951851290551	0.006602463583368579	0.001015802365371927	0.003772788407857019	0.001017935749366871	0.004488364988177365	0.001001672266671878	0.02978640351723494	0.001001449926467016	0.03562190072251876	0.001000260635900318	0.005713960897711744	0.001000870519017325	0.002074796831265823	0.1486852588246485	0.1542824650445274	0.001192939919116438	0.009581258171470675	0.001184216157602718	0.009587037159996705	0.02689452879081402	0.02894400929630018	0.001000776918155326	0.0356116908554884	0.1227694778911881	0.1193878769975355	0.007640588666036631	0.03260195588945907	0.1166583606683319	0.1083978958976149	0.4485536452075995	0.3201246736877384	0.4871754426964611	0.338571059422283	0.0010001455518513	0.00421713964185986	0.001001538243524495	0.007271209549452959	0.3886092229199134	0.3032016640518731	0.001002628048456006	0.02252939257070683	0.3965816463895294	0.4195053699360994	0.001000717838338666	0.0177825956000877	0.001003681930483879	0.009650509181062422	0.001004733200269415	0.0130543328754653	0.4508685786806023	0.4208301196274836	0.2758812927066836	0.1817795191372875	0.001014823162468645	0.009816877540650087	0.0010011135531173	0.01028572500581401	0.2255238828771096	0.1863674180486824	0.001122719740579681	0.0211615003795698	0.00100096057952101	0.003953679332541502	0.001001259460189065	0.01867509046038162	0.1626853666542398	0.2282693724942409	0.1100534001944594	0.1358798743812411	0.001001298181285496	0.0009531053451216518	0.00100171825979479	0.00566787178065698	0.3433405946531781	0.2302894897280879	0.5849204986369955	0.5595866467165908	0.001000984473913583	0.01226465111154191	0.0190367062446321	0.09516674548689309	0.001000732203020845	0.02748066868820348	0.001000858049682389	0.008647935754755778	0.001000349594943723	0.005006560034590073	0.001000655736335189	0.005808855677093105	-0.01889133813934402	0.0197516184816953	-0.007741635414350354	0.00183479963509116	-0.04605233213788624	-0.00414598125220193	0.001772646336934254	0.004789035381729436	0.03114808317919388	0.01094055477268882	0.03770246426934087	0.04402307773584358	0.001072392797112066	0.2688506653027097	0.157946322584077	0.1624071598228902	0.001028011423154025	0.008699315392778031	0.001007086656207655	0.001004109977958501	0.001002882909778384	0.001001612403940574	0.01488393941795454	0.001005261851736144	0.00100693573032712	0.02297655296698534	0.001007333841438308	0.001009580738285398	0.02977970102946797	0.02163175419643163	0.1826255476424937	0.1459386543130114	0.3334881502820593	0.001010428811880884	0.01526105460872313	0.00100450629435982	0.001068127274454516	0.001002619050173975	0.001002788766406027	0.001009661563229354	0.05861938009212253	0.03613291136374472	0.001000744050079199	0.001005489880160224	0.1031399241752532	0.001003753199809138	0.001008633714141706	0.001091416473535833	0.001034053650919301	0.001038247671625044	0.001002401621721172	0.001001990418797817	0.001000354301585695	0.001001216905741594	0.1690984348952083	0.00100119354340905	0.001001854781367742	0.02986051267633045	0.001001062353485978	0.2399042522150852	0.001255203029058069	0.1391057273266948	0.4501106716345342	0.4669743344030831	0.00100018388389527	0.001000897626353186	0.2238094740027517	0.00100361507252951	0.4030002674441189	0.001001011764962973	0.001004592382136066	0.001006420333538173	0.676849858361473	0.3687236258873948	0.00101174791200592	0.001001282824963687	0.2410497218518979	0.001265984867416557	0.001001193688211657	0.001001744307056136	0.09034224735547391	0.1121637286219851	0.001001919522463966	0.001002408959090605	0.3668410968749914	0.4337652589781967	0.001000528777141033	0.001010171199278191	0.001000874302597528	0.001000962288158245	0.001000379742337959	0.001000733101469821	-0.02376289759184857	0.02054282116067763	-0.008324204633885146	0.004923520070986262	-0.05473191416792738	-0.008362099134388516	0.0009824420706826388	0.003448966446247679	-0.5066910451903783	-2.620986203403902	-0.761351661309966	-1.374216496497089	0.01615442729745476	-0.7484198034351537	-1.202689502256356	1.290121392647422	0.7493311359282914	-0.9207324554961883	-0.02221774671787971	0.1302209535533817	0.03587659200908797	0.01556111654410956	-0.2762072581054745	-0.2203911970519793	0.4120858579948426	0.035657775585758	0.002393914937445616	-0.4324436343897622	-0.2639664569365633	-2.282851517997204	-2.39555841783346	-0.2627508795974317	1.688373352988994	1.175749676754599	2.843474338498484	-0.4658824812762645	-2.596636501286024	-0.153767044678144	-3.942187997790361	0.008601647323370952	0.06737718866949852	-0.4078468480157625	-0.002717142010881362	0.4049575520785829	-0.06274775901772127	-0.007112213543833889	-0.2748479767628303	0.03942626101423596	-2.634992682417533	0.04469049426484866	0.02984948876108491	0.02855946061214421	0.07586189694115528	0.1766913720076752	-0.001028933918369817	-0.01323880973358561	0.6170296443847124	0.04550971655826876	0.04847295784435357	0.1781248069307279	0.1078942503179709	4.08454410660437	-0.3653307528959803	1.291173215737221	-1.541423842393883	-2.434717425481705	-0.01608074929317968	-0.03377200953642522	-5.31056685260639	0.008554155107224279	0.3545168002007122	0.09798034957372932	0.01085128330316974	0.008255713967313831	5.748066460201548	1.851238850824602	0.08075691028105507	-0.1626398383260689	-0.03285758485498529	0.03365135984287599	0.03256876062040991	0.01589207746911596	-2.964645751685397	0.05610430056210849	-0.01187123305964237	-0.01156202949986747	-0.7991575565173715	-4.02346309905276	0.1042544010088197	-0.8049137675978911	-0.07187133613092375	0.03709761517017408	0.02356681667936924	0.02436610670560805	3.241023160698033e-13	-9.121572305805189e-14
0.01	-0.06263486383647776	0.01733993991913228	0.1146807184394319	0.1811262253542454	0.8976047439077925	-0.0067423872190071	-0.241463562786301	0.002939270996584191	-0.04574288212993552	0.5022271142659586	-0.03259493028362348	0.04173530946744571	0.005053330125205644	-0.04807492318799394	-0.09140191455069788	0.218116715176023	0.0569600933451693	-0.2181167151760214	-0.05696009334514734	-0.3990875413542792	-0.01571801506012388	0.02535233572350587	0.1353131857429088	-0.1724104533312019	-0.02353443278440965	0.1910254767165724	0.06791455190685308	0.5489710376451896	0.9346727161676514	0.1119747361270401	0.1177359756493806	0.6344759078161963	0.05343782761078728	0.1318646463113731	-0.4678069842963156	0.07898758784757542	1.755009247749889	-0.02078806541992141	0.05451807187768973	-0.9155550984683638	-1.075372643851372	-1.19298489591725	-0.1611487230261229	0.5758186492091921	-2.597227525272074	0.5292762855156032	0.797089240557603	-0.3286202448071698	1.937347809221814	2.384433295921346	-1.937347809221817	-2.384433295921329	-0.4709109149676149	-0.2163520494535231	0.04983781957494177	-0.6357632131383281	0.1429919707136625	-0.3513371913424453	-2.73357456527761	-2.312827093086718	-0.02396457559577509	0.2772410318100575	0.9878286917372867	-2.483730539117887	5.915226487427122	0.5750011106657359	0.04410941932188127	0.04871301789881043	0.02847416038281207	0.03101909738937579	0.04449669748066042	0.03768333644892118	0.04903948840617516	0.05072024573857895	0.01253005549928295	0.05521989310989046	0.2468642812683892	0.214652719401959	0.1647710243785241	0.1663943344573049	0.1715373416822283	0.1481262679144801	0.001236304382596521	0.05685263011017057	0.006797065881044284	0.03131223882439731	0.001010483080106117	0.02111894032459814	0.00100457603817473	0.01989657852823306	0.001003764869950072	0.05054819054679333	0.001001938518996196	0.02549797326183379	0.01420113358074377	0.02388424348038676	0.001206978631709115	0.02317491195927302	0.002130161152380313	0.0238210776320283	0.02803263538766318	0.04743242297554347	0.003481076023415894	0.01307691895348416	0.02202207695166893	0.03841617681389602	0.06126489596414019	0.04315230266387131	0.02604129144760522	0.02925303129697284	0.1307058777700667	0.1219406495214742	0.1004186125868816	0.06142280017376332	0.2837867466423565	0.2716602891131136	0.004041736431647589	0.0612073389869158	0.03491968372548643	0.04529566949320707	0.002198369289669103	0.0166678391499367	0.06806679903270263	0.05249969369439178	0.001002109135427309	0.01941602167788054	0.001002879225561497	0.007855914563383902	0.004233978699262607	0.03294289445911951	0.0522186444844567	0.04737895852742335	0.03038403623958661	0.03895819145339792	0.001000690153517251	0.009521147896239217	0.002488018362898553	0.02489119176762186	0.1420459798378689	0.1691454525513564	0.001004302631846436	0.0747972940064346	0.03226358081861253	0.06165070253460312	0.01378863597613643	0.01789339950155158	0.0099560967260708	0.0096742539383016	0.0104956391437627	0.01121884992584158	0.001002072622790108	0.03110215114864909	0.003365828011359055	0.03980547577700172	0.001000293068017418	0.005867901116809959	0.001000990618545334	0.001917870092261488	0.1594952486592551	0.1600683499193356	0.001098917805744071	0.009886051233073822	0.001094723880907046	0.0098843451392797	0.02988042155025911	0.03165333213117532	0.001000858315470721	0.03679996180708709	0.1750475180892423	0.1619019369787152	0.004509779541834819	0.02959375925144212	0.1286927558671492	0.1204497099307828	0.4448847880529941	0.3014171659280716	0.4754029908086523	0.3106159098164266	0.001000150335232406	0.004125685641444189	0.001001137819351046	0.006753884828582189	0.3162971107822428	0.2484598484447071	0.001002942917752691	0.0226505082106583	0.3973792671041619	0.4209547517830769	0.001000838756126509	0.01876289109578947	0.001003834938342233	0.00977214033170787	0.00100522795223584	0.01330484315402884	0.517107631615041	0.4699967207262346	0.3065998350317375	0.1976296239859303	0.00101289721941509	0.01060332940937373	0.001001092699207776	0.008726694541914033	0.2307133745432091	0.1841212075538093	0.00480595967169772	0.02515664605535537	0.001000995079119816	0.003911195439222205	0.001001408751456437	0.0188328864873843	0.1248495580890758	0.1911623241718362	0.110727946173605	0.136020527981213	0.001001533474847185	0.0008174171556570296	0.001001965290951434	0.005541474255020945	0.3484785438436273	0.2198232808920581	0.5309833041652364	0.5179449267346944	0.001000716412024329	0.01340994562299148	0.01043551305152665	0.08811754846200523	0.001000737777278044	0.02667213672343782	0.001000829360729392	0.009006930701661068	0.001000331805574062	0.005249583774618914	0.00100063254886542	0.006045881019925938	-0.02045237564795687	0.02069758261180996	-0.008314112693873317	0.002444620543537166	-0.05357263752702123	-0.008925978023755814	0.0007560551790378496	0.001292269643090992	0.05802778679748549	0.0294222182200637	0.07150098273187107	0.04892188491308032	0.001038118203140392	0.2920535726023417	0.2096231687504229	0.1479032045996505	0.001032096215984352	0.00499997249566589	0.001006310482829332	0.001003435324305486	0.00100214955667366	0.001001242256282211	0.027531870583035	0.001002948197816038	0.001003786536127833	0.03164738961002501	0.001004416830861154	0.001005271303889564	0.06630576641182277	0.03091575314479369	0.149330335598973	0.0992472926656684	0.3384969889880929	0.001009603895902597	0.008135972894691243	0.001003128028670461	0.07011019373984598	0.001002092727286944	0.001003562936700042	0.001006219541794597	0.04982984251539161	0.03304852912111647	0.001000678069165285	0.001003329500936785	0.1914104650912843	0.001003125400236552	0.003826882324954424	0.04971130443756445	0.03501486646228397	0.03708210799191379	0.001002563412681887	0.009930782347720941	0.001000303566408018	0.001001029891274057	0.1828323680846842	0.001000866089469805	0.001001276209126144	0.03622616581058612	0.001000842059675752	0.2685996412711092	0.001129727608963963	0.1526608400803483	0.4245942649553441	0.4318439110986058	0.001000131139935183	0.001000571762863819	0.1130485080016003	0.00100297913734635	0.395577925941254	0.001000924678504391	0.001003488033591411	0.001005169609554046	0.6575285588515735	0.3627620370575659	0.001010169406164689	0.001000891773623479	0.2389308374271314	0.01493599115661965	0.00100089331880659	0.001001411658765267	0.04567166201476171	0.1112807951631886	0.001001658883920326	0.001002064498827244	0.3519705873704091	0.3737524670067063	0.001000360177292024	0.001005919905367037	0.001000632974722083	0.001000661777305703	0.001000257071064545	0.00100050292643287	-0.01936499560145653	0.02176735590283045	-0.008878516421386829	0.001071321830023842	-0.06016552160343158	-0.01415707790680359	-0.0004416454921743779	-0.003929853538072819	-1.085347288195843	-2.230970239281525	0.5781426742021883	-0.1310755762812636	1.04351737006021	-0.5831294122180793	-0.7397725203090274	2.507999800072842	2.858727564126285	-1.052948007758275	-0.04327670838420551	-0.0531593882805765	0.0683940253074697	0.01287832482861395	-0.6525857962414298	-0.5144574458419637	0.7225004570226501	0.06767730870830335	0.06507210796097428	0.05568985657413317	-0.1355967375077812	-1.313611734986612	-0.5200161573712132	0.1948019489028906	-1.124838734267039	-0.2558942160164741	3.695832971320575	-0.3231820332996931	-1.998893071503606	-0.07868388427138173	-0.7952990115967993	0.006398299404431302	0.0894376175649584	-0.2161791280648317	-0.4097787349807197	0.01275844089609497	-0.1878820155362622	0.00100735542499695	3.485712457904067	0.170291840231986	-1.499592582361986	2.051766212533085	1.078307049701051	1.225781803415869	0.1588656168336771	0.6178065595741936	0.02330616530164961	-0.01826348933275731	0.5264143164683396	0.02377068701227663	0.02221049638882729	0.3560844511536757	0.1261596700563657	4.342918760846364	-0.23309140628258	1.141229568639087	-2.201571424814509	-3.148855113583377	-0.005009199349648016	-0.05884860567269695	-5.792605079741896	0.01168583606676815	-0.05862117222808916	0.0979479226792347	0.01224336853945099	0.03301463651201512	3.912665900876868	1.271604020778059	0.07910871964553792	-0.146109684661009	-0.4487435994010123	0.7058474388815068	-0.02254651831757807	0.01510898157576092	-4.407726610227562	-0.0281733177908871	-0.01564355113216738	-0.01419553975333969	-1.283794769933696	-4.299136987477853	0.1272899481769665	-0.6034970955722438	-0.08485419341556433	0.03848344635696499	0.02708229664215589	0.02556755291823312	7.356556085649913e-14	-4.996480656509592e-14
0.02	-0.06053994558706041	0.01256612574620862	0.1143168297199101	0.1988640395500895	0.8975996920443299	-0.006108609364871924	-0.250179057830231	-0.007657046632279838	-0.05777988419059474	0.4994062869569912	-0.02611947634377118	0.01507117534145364	0.009987993663547858	-0.03978130394938709	-0.09369283893075209	0.2399174184555926	0.08374063692181483	-0.239917418455592	-0.08374063692181599	-0.4038454153692257	-0.01811639113141134	0.02574751720829345	0.1276467927455473	-0.1707660537562314	-0.02709580477416832	0.1610729661907509	0.03986955569921818	0.5491128347211166	0.9367564535988172	0.1187514371439262	0.08784551662763465	0.694805021780684	0.05772056747268012	0.2943691307136928	-0.4864231714133502	-0.1465298579739953	1.791292157358335	0.02063413422595539	0.07104884078994188	-0.8168265373566904	-1.041433954293923	-1.20600251919434	-0.4299492618363067	0.6992358989939873	-2.688030652844786	0.4461264202112835	0.8631991050708445	-0.1348614820160413	2.454784288070172	2.897487402433143	-2.454784288070172	-2.897487402433142	-0.469113949190574	-0.2636468729516433	0.03268473559319707	-0.8884612705826473	0.1891100596443984	-0.3590675990470187	-3.255322756049321	-3.13002314298046	0.0328871880243532	0.1221584266202791	0.3461459117442373	-3.289397315154026	6.134203421010316	0.1677744912117176	0.05708196284523447	0.0592491104593372	0.03373423982231397	0.03454928595598841	0.06491415701393966	0.05094759432168885	0.05022574077991887	0.04650190216062022	0.00706099063586222	0.04953013751658548	0.2670713934609733	0.2422204317389159	0.1924429525778472	0.2010675533469149	0.159477210742829	0.1374102418231942	0.00113940610520363	0.05626413348100105	0.004916079284244868	0.02974935852862022	0.001008261906833062	0.02162265676083764	0.001003839238806708	0.01994910242623392	0.001002783714565772	0.04394199836147959	0.001001500460494141	0.02067473684638751	0.02382374508645626	0.03174566950123401	0.00110836919988609	0.02378444116323036	0.001588894465722675	0.02482114056996848	0.03196910608137812	0.04970886530294697	0.002293456771662133	0.012218687194495	0.01213541940760667	0.02855285285752912	0.07235040432982541	0.0438295018328539	0.0307309060391777	0.03283880721148574	0.1305855739914657	0.1088956465080313	0.08889388892421621	0.05433204257721306	0.3032238198577356	0.3029212837288239	0.002589244122948838	0.05825089432377497	0.0206907572980399	0.03012184176794473	0.001624591102146058	0.01609754974147831	0.08532389245807595	0.05499951955026115	0.001001953799274318	0.01945718605600403	0.00100342444849827	0.008686223961567128	0.002687322465981725	0.03137933281348183	0.04893613180638621	0.04180440779075485	0.03078719301289529	0.03791971698068792	0.001000665864760123	0.008092365335955476	0.001775342386735198	0.02563327670101023	0.1798286405460252	0.2173331851546411	0.001003561422620128	0.07675122136679022	0.01980086769194709	0.05046525641711877	0.04320964772008681	0.04440317829725254	0.03077768216276535	0.02389619804935112	0.03254114537961014	0.02716888658639579	0.001002353635386134	0.03239527560348299	0.0089662567961946	0.04713369032760981	0.00100028389515951	0.006009867954835986	0.001000957082712318	0.001707188019263243	0.1713033599092181	0.1645360910917365	0.001051743973893509	0.01022310773673017	0.001049690323335242	0.01025568425534983	0.03444454318570266	0.03591259214189012	0.001000788790199619	0.03806287885765517	0.215394112411384	0.2047392696387606	0.00285687389006266	0.02800447113226653	0.1411526800693543	0.1316632868252506	0.4343681778298514	0.276063370885947	0.4563467478350046	0.2757431047927402	0.001000126340219563	0.0040609726836591	0.001000774694231617	0.006311124015300941	0.2261559449989194	0.1842533862386968	0.001002782143866906	0.0226834465556714	0.3955428097384271	0.4184533316630796	0.001000855618642381	0.01973893751581489	0.001003358950371451	0.009870744985909589	0.001004849527475304	0.01353799150082674	0.5557749056322573	0.495631680471589	0.3241973836508378	0.2062680375903367	0.001011145072598393	0.01145055705716914	0.00100088665216003	0.007424662708428434	0.2332273771993801	0.1767453643550353	0.01337227194615525	0.03408784242874117	0.001000862058779767	0.003873129385482443	0.001001316951485188	0.01896610716818673	0.08207532928378374	0.1410955863410087	0.1107517162576944	0.1353124132809788	0.001001520676042283	0.0006326913965041729	0.001001916425973922	0.005374399703002647	0.3469906103848167	0.2048193831445211	0.4741791102805912	0.4737187851640012	0.001000498106420921	0.01486015901299672	0.005944962832585108	0.08312537441162254	0.001000619837401995	0.02588320208795339	0.001000664691435058	0.009493246124820883	0.001000261548433198	0.005589093273752026	0.001000505814735051	0.006370778556601423	-0.01804078682389993	0.02182926048328339	-0.008874479645382105	7.976201904416776e-05	-0.05970181094706924	-0.0143826294625505	-0.000532200248832281	-0.004792532259335505	0.08490749041577775	0.04790388166743826	0.1052995011944031	0.05382069209031649	0.00100384360916826	0.3152564799019736	0.2613000149167682	0.1333992493764088	0.001036181008814453	0.001300629598556804	0.001005534309455005	0.001002760670653942	0.001001416203563967	0.001000872108616487	0.04017980174811636	0.001000634543887106	0.001000637341920696	0.04031822625306447	0.001001499820282046	0.001000961869495571	0.1028318317941764	0.0401997520931555	0.1160351235554525	0.05255593101832597	0.3435058276941259	0.001008778979926366	0.001010891180655774	0.001001749762981924	0.139152260205237	0.001001566404401137	0.001004337106992675	0.001002777520359442	0.04104030493866122	0.02996414687848848	0.0010006120882354	0.001001169121710359	0.2796810060073154	0.001002497600665289	0.006645130935766777	0.0983311924015929	0.06899567927364803	0.07312596831220212	0.001002725203638846	0.01885957427664051	0.001000252831230172	0.001000842876806024	0.1965663012741601	0.001000538635531201	0.001000697636885438	0.04259181894484262	0.001000621765863511	0.2972950303271334	0.001004252188869934	0.1662159528340018	0.3990778582761539	0.3967134877941285	0.001000078395974948	0.001000245899375385	0.002287542000448721	0.001002343202161699	0.3881555844383882	0.001000837592044503	0.001002383685044994	0.001003918885566429	0.6382072593416741	0.3568004482277371	0.001008590900324202	0.001000500722284123	0.2368119530023649	0.02860599744582616	0.001000592949401664	0.001001079010474378	0.001001076674054962	0.1103978617043922	0.001001398245376339	0.00100172003856352	0.3371000778658269	0.3137396750352157	0.001000191577445274	0.001001668611454542	0.001000391646847102	0.001000361266453532	0.001000134399791858	0.001000272751396341	-0.01496709361106465	0.02299189064498331	-0.009432828208888511	-0.002780876410938574	-0.06559912903893599	-0.01995205667921867	-0.001865733055031351	-0.01130867352239319	-2.376148098501668	-1.742030816311421	1.451363603534107	0.7821228787362078	1.51702498282278	-0.2290793598470522	-0.4224432103492393	2.861475559283541	3.8974746580907	-1.071275940604376	-0.07644000693234715	-0.2639920590284773	0.01863682261137616	-0.00488736089520808	-0.596590302117611	-0.3785230657766437	0.8131586853596245	0.04513487013880144	0.136378515361491	0.3707536611781685	-0.0418141335283733	-0.7219892771509008	0.5154419687858018	0.4963529253079262	-0.9933840778018603	-1.057201142193464	2.158000821359356	-0.2856319621268149	-0.9628170399095807	-0.04172865213177289	1.083999024422497	0.001362501447617296	0.06964950519105692	-0.1109375596563032	-0.6827896292333687	-0.1886558684683516	-0.05484614141752731	0.1750661726317418	5.932946296791591	0.2043608743137347	-0.8121574729000411	3.088459069767918	1.693945204883347	1.872469805189944	0.0713372615982359	0.8056192712218467	-0.003423610150980754	-0.02398987653624376	0.3534009039054741	0.05196240497060312	0.06327918520661033	0.4881122421327391	0.1228234701060298	4.149198642377623	-0.08154904913095781	1.123525787997365	-2.870681298885134	-3.818248509047404	-0.01073254076845099	-0.01885922801809669	-7.203496172380019	-0.009081303885121642	-0.4356435931933281	0.09713053442750316	0.006245983993399933	0.004783327592844528	1.041738189521919	0.4089006019766572	0.09291206609238198	-0.1112401122451074	-1.058784125634604	1.020861499384281	0.0334523285322255	0.01097700856935242	-5.556583653376476	-0.1136493594768372	-0.02167874699696564	-0.01969743478317558	-1.706695338819043	-4.540347416812291	0.165238176719763	-0.3935091726925734	-0.06795187028171544	0.06256171042160698	0.04286396850064276	0.04194054547402193	-1.76971194356805e-13	-8.713890072139943e-15
0.03	-0.05643468432094831	0.007297898112692033	0.112138415339396	0.2169195867650485	0.8980528807923521	-0.005369014501758324	-0.2575863387127375	-0.01828187832356322	-0.06951361894572211	0.4924423916296721	-0.01886818241971629	-0.01156464386711358	0.013572165153553	-0.03039951499510584	-0.09449942584612683	0.2680637553974002	0.1110934059405149	-0.2680637553973968	-0.1110934059404856	-0.4080687281379541	-0.02102555591491256	0.0260679589460925	0.1178193924305729	-0.1684895863800207	-0.03069048589046905	0.1260850025072339	0.01260836944281112	0.5489316871273489	0.9366049419493839	0.118469912369449	0.06144764358086278	0.7564433780213007	0.05950318026319297	0.5142155726314781	-0.5749172996285148	-0.2878108963670982	1.816090137786203	0.06990353446491167	0.07726674756983699	-0.6248518093594295	-1.090739949054771	-1.137187689871911	-0.9425016160034274	0.76440962185356	-2.621526500284884	0.2777114348680908	1.01893494326411	-0.02853561979309635	3.211871291991084	2.556109407302638	-3.211871291991084	-2.556109407302629	-0.3604940043934901	-0.316766891259375	0.03277208365390583	-1.068541791445123	0.266759307750997	-0.3584805049886585	-3.737726156435493	-2.437658019696062	-0.08807440764341498	-0.1599263763189965	-0.4142966313298336	-2.067227495077789	6.130029583845053	0.2327230426060536	0.05994052437286875	0.06332173547849509	0.03446446398905586	0.03711432476919845	0.07719150483229387	0.05846600602780908	0.05000111398952893	0.04392113672923734	0.00411962698243854	0.0460589028936108	0.2889122200157904	0.2670869823791967	0.2225290104625829	0.233286559451181	0.1436848140028546	0.1242716215997457	0.001084783445543594	0.05519174832700288	0.003321444062706532	0.02813130108839073	0.001006686749588193	0.02165063856819731	0.001003159252745684	0.01983865160203129	0.001002010691666552	0.0388780595025572	0.001001126808663157	0.01767197695807922	0.03309223143391567	0.03868293484787907	0.00817098041396731	0.03116691411909369	0.007493733957808091	0.03351479117335	0.03169830249345555	0.04922531875895688	0.001661615576443721	0.01199294313772807	0.006769292286895711	0.02262534879618162	0.07382024424658233	0.0424293134314916	0.03026045350445526	0.0328629830610539	0.1376657560458358	0.1127269319972347	0.08213097821792392	0.04894100242164204	0.3242206048620291	0.3253935669320266	0.001815957697521885	0.05538548925101299	0.01132415015227048	0.02233944710771057	0.001319550712764742	0.01580659080553607	0.09268538128146965	0.05382302151297964	0.001001897929234758	0.01943490729197179	0.001003504390855334	0.009302222585138185	0.001863832922026078	0.03065712802065298	0.04765511845266784	0.03693244456394529	0.03191297944175502	0.03747927697376093	0.001000587618545619	0.007623211921555341	0.001396597872256065	0.02720915923432607	0.2234156799131572	0.2659765023855007	0.001002929765308268	0.07812672442575834	0.01281048374817909	0.04309223275614513	0.07120306079235268	0.07073515642716316	0.05148465017917601	0.03871497948948195	0.05413425334151936	0.04314039890982345	0.009496891200826824	0.04257605309015452	0.04044654334706476	0.07670348563747222	0.001000317932977165	0.0061726166425008	0.001001126512178335	0.001445142345071315	0.1828121743367933	0.1660043906082556	0.001026645276681903	0.0106261785787566	0.001025679049247264	0.01075979326176662	0.03972734991182005	0.04127559763701045	0.001000810111083412	0.03935413304801903	0.2483867365834032	0.2445078793620737	0.006766810531451236	0.03046454089894057	0.1545026219220191	0.1431477197027133	0.4148598378756089	0.2441464593662154	0.4285182702529972	0.2346776124843821	0.001000105394804785	0.004035581251598134	0.001000516373764552	0.005935968757750839	0.1425219909632507	0.1189395815200758	0.00105251309475466	0.02265344437732154	0.3887060884526754	0.410184419084434	0.004648349312924428	0.0249644548340597	0.001003053800559239	0.01004020399670976	0.001004999677840276	0.0137774289956193	0.5621859261182941	0.4899941860003072	0.3255849894407964	0.2052344532982744	0.001009243608166506	0.01232988789743534	0.001000707111341575	0.006418319842581355	0.2329617196594168	0.1629074113156855	0.02495632131206322	0.04596469990814225	0.001000762860794843	0.00395598032303726	0.001001351279991286	0.019058674750561	0.04658594082604105	0.09183024225702462	0.1107574370329158	0.1340647688432014	0.00100539318641295	0.0003973099238776668	0.001002601867874586	0.00516182682413165	0.3355306944566487	0.1858386438662771	0.4185279947988615	0.427048515451163	0.001000355397760297	0.01668078898588048	0.003540632919173003	0.07962402031900474	0.001000526450222603	0.02522876098095346	0.001000508316914731	0.01016694733156451	0.001000195774152347	0.006066465469042691	0.001000385636280253	0.006822954173873809	-0.01450482523831345	0.0226736606378643	-0.009459571726211221	-0.002446364728377991	-0.06355038145325145	-0.02015070943770568	-0.001931023909043375	-0.00946012332281408	0.04479683065965574	0.02445377344239466	0.08219559297210924	0.04620546239185248	0.001003457138675563	0.3437911131854041	0.2853607656374681	0.1064221291520781	0.001020921653425123	0.00193003221758209	0.001004635607383701	0.001002190112339582	0.001001028569525925	0.001000624460356448	0.04666014832815725	0.02801777864650203	0.02449961829419293	0.02371530093246061	0.00100159930963802	0.001000853494260511	0.05192355696905139	0.02071667677034136	0.1763441696134413	0.09036248245346029	0.3856835614298681	0.001006277421223243	0.001009711514366385	0.001001319301033731	0.07007930018969274	0.001002071093605587	0.001002953427582603	0.001002376787294269	0.05041263098285338	0.03598492470238498	0.001000416592053036	0.001001860072238553	0.3126238627317534	0.001002081887670434	0.003823474631133802	0.1124016036197813	0.08204582038362343	0.08567552725040095	0.03330336222291916	0.1253125278310663	0.001000438406106209	0.001001691991676912	0.2060350309934809	0.001000507788652611	0.001000679228678164	0.04879364063680763	0.001001010427175321	0.3155914522880076	0.0192667119052367	0.1829529369862976	0.3474540847634543	0.3390986145297402	0.001000087998677146	0.001000248943132203	0.001644820966720142	0.00119051247572186	0.3613888587871992	0.01479599685010147	0.00100303452660971	0.001006202583535093	0.5218937264412963	0.3027495710611465	0.001006142712534885	0.001000536807118012	0.2286477137569926	0.04564502559116076	0.001000716044691669	0.001001647594933167	0.001000720001688361	0.1110854779920198	0.001016213007535214	0.001004664816425412	0.2896477788043709	0.2753358001294219	0.001000219837672399	0.001001957690097588	0.001000461093488976	0.001000332313766649	0.00100012133939658	0.001000250264674713	-0.01059904895452603	0.02326347678674998	-0.01006605862089849	-0.004704882129751622	-0.065759953890886	-0.02607771161965049	-0.003382080252464054	-0.01264887422662955	-3.583166769089813	-1.293871573032794	-0.5811523358344158	-0.2759673912486488	0.07936900914141566	-0.3018227670226766	-0.2789541229105544	2.273406987062679	2.755600561819371	-1.546287918552141	-0.1350284314477802	-0.07858113649194023	-0.00806327165280013	-0.01705111158815786	-0.4392648907044669	-0.2475092302717977	0.5983519874672396	1.307465578954526	1.487040122055915	-0.4338573445495069	-0.005260234307717587	-0.4687244635433133	-0.7342539374539533	-0.4458702907662346	1.482690791863782	-0.06865375611847825	2.611891339013048	-0.279464364947193	-0.5983453172652998	-0.01937139740058132	-1.084552289915499	-0.005005098123577958	0.05593915565055247	-0.04053029399829581	-0.2908426728717374	0.08147798129817203	-0.0484143276278883	0.1614539262855516	4.144071210949734	0.07716759635264707	-0.6615370300408562	2.220993698440099	1.299637743630084	1.362069831713779	1.770265124024668	4.692627881211634	0.0260559689232571	-0.02799488560117504	-0.06331519468789111	0.03536951577354583	0.04664358761150324	0.5744295623570524	0.1352147890599427	3.77134240328808	0.5406646529006903	1.175140743906261	-3.492925181508734	-4.361237057887598	0.003610237961744818	-0.0440902408349411	-5.695648237862559	-0.002835541790034082	-1.256369600846711	0.8859537759220178	0.02194761214332018	0.03315366632503825	-2.140870520848328	-0.625806630315659	0.08583692011203886	-0.08865240729541954	-1.683850671622857	1.3252503523591	-0.003758594125683303	0.008024364832935664	-4.121495743947285	-0.140326673054382	-0.02504567859051601	-0.02299129712926625	-2.088316981808375	-4.752014202498025	0.2020232098708209	-0.2998990225376963	-0.06159006417612988	0.07536857335987789	0.05414898915830737	0.05061515293809002	-2.877917977585629e-14	-2.550197185822844e-14
0.04	-0.05050498513182507	0.000913880866779829	0.1085874542277807	0.2351112993488058	0.8989957611164061	-0.004555342098642871	-0.2618805374216779	-0.02961599691524066	-0.08045250314880766	0.4809628183895028	-0.01056354918597988	-0.03700722089258784	0.01568229350232501	-0.01928707993451	-0.09430514570129157	0.3049026081293914	0.1345236851878414	-0.3049026081293905	-0.1345236851878375	-0.4107542034538561	-0.02442334510681146	0.02643032831511775	0.1064454969359829	-0.1654193497581531	-0.03423765248945427	0.08640931954640643	-0.01119248292261813	0.5469721925509409	0.933408613676194	0.1102285892235256	0.04495996270848687	0.8161368485922198	0.06325452783910977	0.6592567153463458	-0.7095810939040444	-0.4210392041938361	1.81852523111797	0.1185724495626769	0.08586434879031249	-0.1942101026428714	-1.183291334375395	-1.047032408783299	-1.333084844374553	0.9099037609272783	-2.449382216227972	0.1513177919486598	1.209328326335197	0.06531193002541152	4.193287446106846	2.112989448158283	-4.193287446106846	-2.112989448158282	-0.1615464586252262	-0.3613717546311513	0.04107026183842316	-1.197760306505624	0.3478639087758824	-0.3495646955838794	-4.192866611511739	-2.437956364785915	-0.3227822085036786	-0.4868048981309818	-1.245813762545259	-1.307358880277534	5.745226287070918	0.5615214482927356	0.04309808015113947	0.04873978901986785	0.02368853473092304	0.02889289262789815	0.07368762800616917	0.05438920751918825	0.04637929673089935	0.04017046600831978	0.002627101872446776	0.04380804688510631	0.3126583142240254	0.290920019845967	0.2495578052088498	0.2603650445644502	0.1230207355867185	0.1066876871627233	0.001049844402493335	0.05362373670038973	0.002830357885871247	0.02779850164923918	0.001005449984478439	0.0215609351175107	0.001002534007371919	0.01961111404160979	0.001001430460082188	0.03469535212660345	0.00100081619049212	0.01521494587319779	0.04090851402556622	0.04419386132043772	0.02480034332028799	0.04745586990068702	0.02188192321886905	0.05225571334590939	0.02364045106938745	0.04170383092045372	0.001344868917147618	0.01207497137865079	0.00401325699617381	0.01907410501822528	0.05169634208272761	0.03036893731588609	0.02068533269856155	0.02483435068852626	0.1656855153027519	0.1330104546697063	0.09448687125883146	0.05200603011084283	0.3519432607213641	0.3606678209037484	0.001426704997032127	0.05282130077440794	0.006417497635510986	0.01806126692024637	0.001166651235388077	0.01565195654644502	0.06643735311043285	0.03800340059154076	0.001002122482939739	0.01937334722079186	0.00100285215209613	0.009852785797125504	0.001450336465648815	0.03042818903160164	0.05125168489717521	0.0360027611984538	0.03534007684659781	0.03916747889095578	0.001000450717393465	0.006935483060079286	0.001207294823910352	0.02928922707180208	0.2613394364088954	0.3071816906050724	0.001002406134097597	0.07842313047124545	0.007780756280840261	0.03725272040139236	0.09195235490592019	0.08968419511056056	0.0680534028523645	0.05048548613168764	0.07092929324088265	0.05521502666502321	0.02931529570304603	0.06390951584952065	0.1033560917621592	0.1326720097610178	0.001000427777994943	0.006332639757901069	0.001001635957317848	0.001155777761204366	0.193401315943756	0.1631983033162668	0.001014085272781689	0.01106485309897663	0.001013668836194963	0.01137057543828994	0.04538795121405316	0.0471999974986553	0.001001015195860901	0.04076292306067247	0.2752104465114704	0.2795024997245838	0.01765848476445557	0.03815979719895544	0.1689606849896882	0.1552017008315958	0.3848682677363643	0.2066003837268198	0.3908064924956228	0.1891906215297202	0.001000099731263798	0.004092297114987441	0.001000388802078261	0.005670950851727258	0.08499078726911018	0.07361275215103717	0.001171476525027254	0.02250840751972028	0.3754006660462699	0.3925613260799416	0.01325974070755966	0.03621762996812928	0.001003226887974213	0.01019573310806611	0.001006217136031836	0.01400205472630702	0.5317976206880781	0.4533816013132233	0.308246047209989	0.1935481215855035	0.001007068639218881	0.0132249518224062	0.001000635438339962	0.005679135635046907	0.2298295182665261	0.1435674671348285	0.03887140937509356	0.06000765659332687	0.001000774866154485	0.004060428440825786	0.001001652873731524	0.01913635160678171	0.02574796311598991	0.06216545985155274	0.1110477410964228	0.1324169369203917	0.001014739487381801	0.0001388152034378483	0.00100441754707002	0.004911090637564101	0.3118769160889031	0.1630757542087882	0.3667750162760408	0.3795123475791859	0.001000298217215577	0.01896333105067867	0.00232424933015946	0.07726464642669698	0.001000514521511393	0.02467832654318495	0.001000415685825074	0.01106441844066358	0.001000156370294068	0.006702843428933022	0.001000314328638554	0.007425493114505264	-0.01041414160542556	0.02313618478390236	-0.01007675602782757	-0.004571077456727365	-0.06494045485661218	-0.02615717272304528	-0.003408196594068836	-0.011909454146798	0.004686170903535705	0.001003665217351918	0.05909168474981585	0.03859023269338879	0.001003070668182973	0.372325746468835	0.3094215163581693	0.07944500892774707	0.001005662298035683	0.0025594348366072	0.001003736905312466	0.001001619554025525	0.001000640935488085	0.001000376812096957	0.0531404949081977	0.05503492274911203	0.04799859924646163	0.007112375611857465	0.001001698798994974	0.001000745119025772	0.001015282143929378	0.001233601447529751	0.2366532156714283	0.1281690338885932	0.4278612951656111	0.001003775862519227	0.001008531848075214	0.001000888839088882	0.001006340174149497	0.001002575782814731	0.001001569748170378	0.001001976054231243	0.05978495702704489	0.04200570252628108	0.001000221095874341	0.001002551022767251	0.3455667194561958	0.001001666174674943	0.001001818326500908	0.1264720148379695	0.09509596149359882	0.09822508618859974	0.0656039992421935	0.231765481385489	0.001000623980981193	0.001002541106549315	0.2155037607128019	0.001000476941774881	0.001000660820471903	0.05499546232877234	0.001001399088484673	0.3338878742488817	0.03752917162160068	0.1996899211385934	0.2958303112507547	0.2814837412653519	0.001000097601379808	0.001000251986889464	0.001002099932992514	0.001378681749281299	0.3346221331360108	0.0285911561081492	0.001003685368174606	0.001008486281498636	0.4055801935409184	0.2486986938945559	0.001003694524744913	0.001000572891952411	0.2204834745116205	0.06268405373649742	0.001000839139981919	0.001002216179392472	0.001000363329317876	0.1117730942796476	0.00103102776969064	0.001007609594280982	0.2421954797429149	0.2369319252236282	0.001000248097901731	0.001002246768740799	0.001000530540131517	0.00100030336108037	0.001000108279001626	0.001000227777953458	-0.006231004297987298	0.02353506292851664	-0.01069928903290847	-0.006628887848564717	-0.06592077874283593	-0.03220336656008229	-0.004898427449896743	-0.01398907493086603	-4.439224730610083	-1.054280125685321	-2.279550692037364	-1.375171312169049	-0.8020170601388946	-0.4630604177515369	-0.1783674874520182	2.654772924581662	2.869370459892131	-1.9603387833304	-0.1755653014599035	-0.006940458818543747	-0.004900228996807512	-0.02830470813877746	-0.4203440055279611	-0.2693773050934786	0.5278909105317486	1.826431435280212	2.145832829197378	-1.036834597728366	0.01974032600689685	-0.2467372204671977	-1.616595574060951	-1.114208719131464	2.297063358851051	0.6340124267588295	4.718394975065832	-0.2253886428931695	-0.2619741453385627	-0.01446371677440261	-1.844625552376801	-0.006493759517073688	0.0565624228742557	-0.01228439891360471	0.1056663430304521	0.2370725163561607	-0.09856123083362864	0.2759032334639087	4.445320494537611	-0.01145852838831833	-0.505455211654078	1.611871180464002	1.08429024529768	1.093092891543161	2.301874316113314	6.085365033953171	-0.003968724622619843	-0.02945365847701797	-0.5014764577938863	0.05908314060925307	0.08461381922960566	0.600391115470235	0.1463306345584898	3.194400770217013	0.9654882575359838	1.237435438281547	-3.996514122817528	-4.702548238307704	0.005688918319995962	0.003168242285913771	-3.206101102469489	-0.03208823974017177	-2.306479678360703	1.302662097577231	0.003460004080155238	0.001820974750111418	-5.15327985363907	-1.721648882165574	0.09605868303108425	-0.05780838058740771	-2.159182353935486	1.454081340557295	0.03777176457349744	0.007998863677142087	-1.636471317673099	-0.1936868564813939	-0.02630139656208435	-0.02733009633236231	-2.463125414668524	-4.71352704864006	0.2576205951014546	-0.1651131326334952	-0.04715053644422127	0.1073156908918255	0.07466512142050161	0.07201321014485798	1.363800164984647e-13	-4.475979825193585e-14
0.05	-0.04366050022680953	-0.006584936955822133	0.1039494078640881	0.2532104439911628	0.9003884110501821	-0.003657663235183599	-0.2606714178442892	-0.04160827634562226	-0.08982439076251078	0.4666552386409725	-0.0009296280119933168	-0.06006020632124435	0.01684272710486306	-0.006672126022247923	-0.09343831664372175	0.352364650312687	0.154256327073328	-0.3523646503126839	-0.154256327073329	-0.411183515204041	-0.02813684384114732	0.02686518504122467	0.09392446796137974	-0.1616985474638518	-0.03762679657394651	0.04235503820976162	-0.03501581795955885	0.5425284724335419	0.9271420749228706	0.09302000200570588	0.03268211231473799	0.8689330385770254	0.06798824487316647	0.7055677022715776	-0.7783372960965117	-0.5020412968224269	1.799130906504368	0.1585399310550135	0.0935783381356796	0.4417415901833109	-1.203409971722855	-0.8127537263837115	-1.513979732756687	1.005324771637249	-2.145350917657628	0.07808298508168499	1.297577245268125	0.1055481956784649	5.29525351255683	1.864949504541181	-5.29525351255683	-1.864949504541171	0.06995145980623677	-0.3789547640237402	0.04293135241194913	-1.303297946809145	0.3909642527823295	-0.325883212361214	-4.593996809803977	-2.210294471824904	-0.5393480436855461	-0.7491917258512806	-2.166097006358393	-1.111662800484584	4.609139618569957	0.4117641829149441	0.02496010780811077	0.03192263592843972	0.0129389007807807	0.01899939202548254	0.06850278526541677	0.04935525316386227	0.04105505685278747	0.03553208854213931	0.001833136137714732	0.04218778656150739	0.3252475357443597	0.3143325867855767	0.2694578611453369	0.2864843942650326	0.1053297814984506	0.09144193812419045	0.001028704661765296	0.05178889077572867	0.002524989389600849	0.02761572693594773	0.00100469282157651	0.02155594587195512	0.001002123221156015	0.01945245798771094	0.001001027652123016	0.03113588930079378	0.001000588418405412	0.01316648521580326	0.04629520421879171	0.0479770480870823	0.04049495246210816	0.06286534275153229	0.04355739235686328	0.0785745741735723	0.01504103266224821	0.03336376743830181	0.001176800978539824	0.01227116443246428	0.002543712145101245	0.0168026579068138	0.02860648793586825	0.01835610469187604	0.01142456499629547	0.01678070215549466	0.1704191647320457	0.1503069487438898	0.0944565295824098	0.05674655999166416	0.3677301746106681	0.3882779787411439	0.001219549397925655	0.05073552640975285	0.003788221477343059	0.01552320337879532	0.001085448829844663	0.0155636480950247	0.03720801802565103	0.02312076586096035	0.001002336347408411	0.01929603690736955	0.001013835831359701	0.01041838615570819	0.001230772663767336	0.03043269589396945	0.05129196584959889	0.03578626936528943	0.03636485984130061	0.03958077980758132	0.001000334945241489	0.006378815953269203	0.001107004003177092	0.03176856953596298	0.2924429819569672	0.3475827036953849	0.001002082828721812	0.07830257961238403	0.004492586882473781	0.0328918805130538	0.1090770915638138	0.1050016058845623	0.08236816093942584	0.06088255101526505	0.08506397490746839	0.06550279053362153	0.05393891480662021	0.08805409352478473	0.1563011260458172	0.1813133698204719	0.001000545415194186	0.00643084105896988	0.0010032011878937	0.0008411386653783335	0.1988817230070268	0.1548127677251433	0.001007431007216819	0.01159889344290211	0.001007303969766794	0.01218167473258591	0.04979386013027835	0.05186533284271318	0.001001203307544405	0.04224745038055615	0.2911957386577874	0.3066613396780503	0.0224349811671034	0.04544276714016042	0.170787935424893	0.1658324137306942	0.348794066032994	0.165904685293916	0.3479389426191604	0.1423245733502042	0.001000100060382995	0.004248149719192187	0.001000336167586628	0.005639835660279645	0.04836249932092408	0.04708988601275631	0.01300004638550042	0.03214672109750393	0.3566798095953277	0.3659317525922551	0.03273563144756916	0.05928712543868633	0.001003654660289707	0.01030766035671365	0.001008129916318312	0.01416045456860479	0.4959092728905359	0.3939923489986821	0.2894318254689069	0.1725603047474477	0.001246854688432167	0.01435508424174427	0.001000628613829963	0.005420396686020276	0.2207225565552079	0.1205562985415802	0.04994042690943783	0.07099154542521205	0.001000862726161759	0.004202835584804185	0.001001925432462045	0.01920356951107133	0.01405539141157594	0.04894698276103755	0.111712004086897	0.1305477301053209	0.003549961186843256	0.0005108032479165886	0.001083075363610984	0.004666575296085398	0.2851453039396847	0.1380036905335312	0.32266723316392	0.3353275322518765	0.001000286222209068	0.02183694393250865	0.001677587082802594	0.07607477143461686	0.001000565012948502	0.02431152569778375	0.001000354205133257	0.01221053541073479	0.001000130275024423	0.007498324862240352	0.001000266900043466	0.008187371314661521	-0.007644485271730513	0.02287310900157318	-0.01075201981578668	-0.004783501945916062	-0.06488640784154713	-0.03175489555761603	-0.004912125655514622	-0.01248963063969048	0.002924487284997669	0.001004256950760705	0.06406053894783283	0.03131036488761293	0.00100273630895855	0.3303842371365548	0.3034201332307424	0.07993935867408875	0.001007581524277879	0.001905455537790543	0.001004046952004513	0.001001760175077885	0.001000580987153697	0.001000329868716904	0.05239490070542845	0.06167065875803363	0.08643232019108847	0.004087903953635587	0.001001736424306826	0.001000714124539672	0.001025853972937736	0.001219522924862954	0.1249206295056114	0.06459235692286407	0.3755664241835001	0.001003628476436707	0.00100763781975304	0.001000913983801453	0.001008973498490568	0.001002544637830366	0.001045315952163428	0.001001972865777567	0.04405508142782849	0.03374940751385257	0.001000208854889887	0.00100258683074308	0.3561871767323641	0.001001814228132022	0.001002000605090447	0.1385214402543395	0.1062646025748957	0.1083978349702289	0.09839002325627137	0.2358431648777335	0.001000704941318547	0.001006766744010954	0.201584030844085	0.001000530320509271	0.001000696239509441	0.055248146157588	0.001001399053404816	0.310702677136083	0.01927598997980369	0.1506401527723524	0.2523529506230189	0.2359279568682733	0.001000102773180263	0.001000306272321847	0.001002893631346682	0.04616272678033551	0.3019961335798584	0.07693699664504816	0.001004450504735121	0.001011503241496929	0.4180367707308413	0.2560092550354083	0.001913495273265505	0.00100066264809314	0.1904947751303003	0.06362843469618065	0.00100105147485136	0.001002203069060653	0.001000390928863548	0.1134380601781288	0.01057803989758449	0.001298066566128587	0.2243946168386208	0.2268519836297832	0.001000295434213122	0.001001755430645088	0.001000691181583037	0.001000279109440462	0.001000098752458498	0.001000208882896047	-0.006005613717030239	0.02208047007768921	-0.01146946823004836	-0.003519617712985667	-0.06400486410545118	-0.03699384159021377	-0.006427013281454725	-0.01187025169964246	-5.132462728715735	-0.9966346429594254	-1.20637005207775	-0.6751176224316968	-0.2615969250297445	-0.4742650422068987	-0.1458156926603269	1.797720789149369	2.147258628046783	-1.139229967596168	-0.1896329368085906	-0.02760938671111532	0.003127036021519355	-0.00519918599013529	-0.2926024852658332	-0.1464469246337966	0.2478600616998548	1.274374717662716	3.023499636054265	-0.6709105166006628	0.02123065768487475	-0.2003531246771966	-0.8534863892768287	-0.5539034483117879	0.9452572265924031	0.1886789794479208	0.8358552991085159	-0.1901522274986837	-0.2274039930139059	-0.004930399987769737	-1.145779270149068	-0.008897956169976105	0.05851579690655116	0.01002782184034746	-0.179028003204079	-0.1441681046520144	-0.0188170647512083	0.2381078602909944	3.356860092344305	-0.01073072575007565	-0.3651389021213113	1.458787467971104	1.003508851214333	0.97370254770857	2.466509520722677	3.646010218268442	0.01544563142932519	-0.03303735298047727	-1.142190924771204	0.05361125479730088	0.08428324641031761	0.352798340804327	0.1479509865592799	2.144486105628503	0.3845309733240881	0.7461213573715132	-4.058720341493466	-4.580937861341543	0.02208304191859692	-0.001845390760404354	-2.10502828970242	1.740505741440566	-2.965679916565903	3.147384951056623	0.01445549161037837	0.02120388540925688	-6.335124084040249	-2.359653726171085	0.1298353752466673	0.0007023531254608132	-2.392297409477016	0.7871154281090257	0.003115407312556331	0.00537438170326409	-0.9768151679001985	-0.1817241430764987	0.08293070333016711	-0.02251146694597474	-2.485190925381414	-4.07148682546799	0.3177303143483139	-0.07024165997056074	-0.02634274810524198	0.1243884454200297	0.08539396490148209	0.08196521663077645	1.473702719485068e-13	-1.688397785793709e-14
0.06	-0.03647508235431933	-0.01441596156467632	0.09863720372572547	0.2710504616618496	0.9021382076141282	-0.002685637051155396	-0.2529315541767359	-0.05344910475016156	-0.09641574992496513	0.4509722511855361	0.009311832202139429	-0.07959696020885347	0.01719023433425662	0.00634276075388365	-0.09224429550391455	0.4107303288206052	0.1724508867907669	-0.4107303288206031	-0.1724508867907668	-0.4094698272333651	-0.03195497582303799	0.02722956074393702	0.08044248883191177	-0.1577067106485551	-0.04070769855761412	-0.0049907597294116	-0.05307004894356515	0.5367175071030441	0.9187710016928143	0.0675027825895652	0.02345767465852653	0.9042221991372054	0.07202065598533867	0.727443308840231	-0.7760224511512079	-0.5558707591304355	1.76669983678395	0.1900017755736474	0.1007338129040987	1.111938715389868	-1.153001129209229	-0.4909267185299844	-1.608166385760898	1.031411568957962	-1.746135908020843	-0.01126748269686079	1.289314899110021	0.130750346472682	6.374014711031339	1.80537301454867	-6.374014711031339	-1.805373014548669	0.2670534855469794	-0.3822984041420659	0.02697405715950149	-1.389950337478466	0.4020708129751056	-0.2879162754189228	-4.851169932017725	-1.284135554198213	-0.5962312511234416	-0.9077117934774434	-2.907540202209416	-0.6966763327708453	2.243820402145735	0.4212602639159568	0.01417301331047225	0.02216258546154884	0.007271212887118592	0.01395876389689019	0.06779308101686791	0.04802080673639812	0.03476574674543097	0.03049216582975057	0.001434550881383339	0.0408891107240608	0.3193821786013341	0.3222740421451292	0.2799827379903735	0.29916540008182	0.09492694826925682	0.08289470894634318	0.001019098962521678	0.04986649689746493	0.002045455422632195	0.02728641585754189	0.001004469530923193	0.02160796896059412	0.001001988278309823	0.01947167665478122	0.001000796361135136	0.02882222390862886	0.001000451106771077	0.01216336541555828	0.04881601096141679	0.04953333493240768	0.05160732356256198	0.0733215959094181	0.07200425763308986	0.1108369120614023	0.009040517402851745	0.02749097223042286	0.001092755180906414	0.01253423199089388	0.001803698505502764	0.01521102406746807	0.01573190195839061	0.0119489007595672	0.006567669325044857	0.01260863250531746	0.1286392421298804	0.1475760346137163	0.06655642895795294	0.05327131830067143	0.3611042438185789	0.3780293010198245	0.001115838696076769	0.04905053627518115	0.002455889853114152	0.01387787845891605	0.001044863786338515	0.01551870001695275	0.02047520869104097	0.01481025766069851	0.001002427646643404	0.0191967950420097	0.001041207930740232	0.01106226469649039	0.001120919713451883	0.03056558647730427	0.04407222528567685	0.03182093526356403	0.03302260689573593	0.0364890013655022	0.001000270965114873	0.006438244280610755	0.001056875790616765	0.03441423629606982	0.3157960300527943	0.3687584518282967	0.001001995322291755	0.07824693430885425	0.002821455910496792	0.0299814196367914	0.1237013741138407	0.1190034743426778	0.09502516041350667	0.07072338555192019	0.09720607329318497	0.07487393092984053	0.0812120387109114	0.1120290722994864	0.1870264103759914	0.2056542789329977	0.001000644704511572	0.006478285318163023	0.001006097285566482	0.0005037668556936892	0.1970482497571833	0.1410232795340473	0.001004132162172545	0.01225480472734129	0.001004140774747989	0.01318978450211739	0.05227041795138343	0.05465841206428729	0.001001297297842668	0.04366946593467711	0.2935018381824406	0.3205345995401984	0.01603102505396332	0.04371892151782384	0.1526756104939584	0.1672724122956917	0.3093508592974916	0.1271040813423426	0.302909526848285	0.09936633502796507	0.001000102812079042	0.004465986741295928	0.001000337020382132	0.005784960832798537	0.02676013209273808	0.03138106306668541	0.04021772883992254	0.0529336180713707	0.3331229913030905	0.3343228298008389	0.06475671504175884	0.09588828807967845	0.001004251199371321	0.01039544385926152	0.001010595052570312	0.01425303026836599	0.4743321030931567	0.3344680501370012	0.2793817595566325	0.1486802622475819	0.0018213084169214	0.01581901081546526	0.001000670104292509	0.005586017944349741	0.203794306819076	0.09673659805003029	0.05620218326070869	0.07663834520138851	0.001001012855318058	0.004370851448825383	0.001002055085248582	0.01924243253470853	0.007862522148840966	0.04323733514414697	0.1127924475174519	0.128751061327996	0.00953810259655424	0.001442063227548669	0.001267633489347527	0.004442091398977842	0.2609508009726033	0.114693863601199	0.288752414010621	0.2991215948969014	0.001000303908027067	0.02533050399931093	0.00135308902079174	0.07591221734349386	0.001000670607484345	0.02414880927159781	0.001000311348472991	0.0136018021950009	0.001000112468357391	0.008429978720169739	0.001000233745506789	0.009096853181994637	-0.006571006106527625	0.0218156885069118	-0.01149056054319965	-0.002781463351926131	-0.06359111574493573	-0.03681445318922723	-0.006432492563701861	-0.01127047398317221	0.001162803666460413	0.001004848684169174	0.0690293931458499	0.02403049708183655	0.00100240194973417	0.2884427278042745	0.2974187501033151	0.08043370842042814	0.001009500750520637	0.001251476238973468	0.001004356998699513	0.001001900796131934	0.001000521038819127	0.001000282925336832	0.0516493065026586	0.06830639476695616	0.1248660411357165	0.001063432295413533	0.001001774049618435	0.001000683130055221	0.001036425801946452	0.001205444402196153	0.01318804333979555	0.001015679957136555	0.3232715532013902	0.001003481090354574	0.001006743791430635	0.001000939128514079	0.001011606822829979	0.00100251349284787	0.001089062156154944	0.001001969677324074	0.02832520582861264	0.02549311250142432	0.001000196613905996	0.001002622638720125	0.3668076340085312	0.001001962281589577	0.001002182883679783	0.1505708656707094	0.1174332436561928	0.1185705837518581	0.1311760472703464	0.239920848369978	0.001000785901656327	0.00101099238146893	0.1876643009753682	0.001000583699244297	0.001000731658548144	0.05550082998640448	0.001001399018323429	0.2875174800232844	0.001022808338009066	0.1015903844061115	0.2088755899952831	0.1903721724711946	0.001000107944980152	0.001000360557754197	0.001003687329699036	0.09094677181138819	0.269370134023706	0.1252828371819436	0.001005215641293707	0.001014520201492839	0.430493347920764	0.2633198161762605	0.002823296021784512	0.001000752404235266	0.1605060757489801	0.06457281565586605	0.001001263809721019	0.001002189958729886	0.001000418528410256	0.1151030260766102	0.02012505202547902	0.00158852353797828	0.2065937539343267	0.2167720420359383	0.001000342770524311	0.001001264092549907	0.00100085182303487	0.001000254857800672	0.001000089225914759	0.001000189987838465	-0.00578022313607326	0.02062587722686179	-0.01223964742718827	-0.0004103475774065763	-0.06208894946806651	-0.04178431662034521	-0.007955599113012675	-0.009751428468418862	-5.754558834070162	-1.019907887624991	-0.8681301671474537	-0.404596817407	-0.06211547458015231	-0.5433694669906856	-0.1140505902199351	-0.4394493914303018	0.1817016831316194	-0.6206348112006898	-0.193074892182972	-0.036247731846633	0.006502237835670645	0.007270236050800055	-0.1711845188014769	-0.0603091336635501	0.08251092625887375	0.8357874966878867	3.334528241233324	-0.5433809428783976	0.03311522692673288	-0.1107745660504528	-0.4954698357269252	-0.3378929425842594	-1.708418282017076	-1.00914188760087	-2.853372136677279	-0.1452317968796698	-0.0834264210045683	-0.00579164212172558	-0.5302002462795675	-0.01088006943780184	0.07221805930863527	0.01339234526338677	-0.6441021106811606	-0.4639433553842965	0.02465785599773561	0.3091680926519916	0.6002675030514802	0.001522582670875096	-0.2153794092408568	1.348762717286643	0.9730441759152849	0.9097681970678084	2.267954535984317	1.225274844565938	-0.01412013301619926	-0.03400020125529003	-1.582266977786168	0.08345732871086263	0.1240159142772775	0.2259398910039236	0.1338282814047343	0.537284751953373	-0.8358748551718436	-0.6007074285384075	-3.617495226550899	-3.920986266852004	0.01808580189816021	0.03841631507707211	-1.043292464027723	2.19762843947315	-3.302349539105753	4.008995531659663	-0.001368745164143663	-0.011343853770169	-5.180289163067382	-2.300094014528282	0.1628175138999688	0.02706366087626961	-2.320888733595368	0.3866635294274444	0.04289350857597626	0.002327887887610712	-0.1347054229482188	-0.1791792489309735	0.08555299047519935	-0.02332380745968679	-2.11067806608354	-3.117751454173237	0.3816100320947469	0.04035104755482822	-0.006333652611085803	0.1563456537293174	0.1018996063446218	0.1015339435788871	1.446566215475019e-13	1.518150002830216e-14
0.07000000000000001	-0.02903035972707461	-0.02204281201861861	0.09265738179134471	0.2885214110938609	0.9041747601566857	-0.001625996250847714	-0.2387798559970265	-0.06461428173790586	-0.1000062589160652	0.4344910222107138	0.01974978658479271	-0.09463003644164932	0.01643826738523256	0.0190235632578904	-0.09056390756799389	0.4790593006102946	0.1905004703865665	-0.4790593006102897	-0.190500470386568	-0.4060201885657727	-0.03579478581824479	0.02736308121177575	0.06623650477479806	-0.1536706258096382	-0.04334894552450957	-0.0554517132031542	-0.06051411173058126	0.5312187844528784	0.9092091647727977	0.03584789398452352	0.0195221368854471	0.9125985807275048	0.07568835216479232	0.7573834931499488	-0.7461968959400322	-0.6361814683478896	1.726761440568074	0.2163231993200818	0.1108948491522292	1.700616092516798	-1.075816098115201	-0.2287470208964605	-1.686898753286184	1.052864379052943	-1.264179770031486	-0.1366996998764526	1.240932999204337	0.2047219714476229	7.219947659819666	1.791397296241379	-7.219947659819665	-1.791397296241369	0.4214640625999688	-0.3840642129686734	0.0006065228072881372	-1.442485720514546	0.4053569663686202	-0.2386449616411407	-5.290309358102139	-0.237889450745057	-0.5005907285931653	-1.014069499976529	-3.397812404983907	-0.1336624476820615	-0.5403753995983277	0.3165435986205541	0.007901035475574423	0.01644440081593854	0.004228834162281881	0.01126290246992246	0.06153069788781267	0.04358704153903226	0.02689501298730035	0.02456215571171773	0.001222882783292147	0.03973464735793106	0.3033009851192813	0.309649774720374	0.2816627975621785	0.2934255813528863	0.08599886984103053	0.07608991493253719	0.001013941994375372	0.04787977243412625	0.001633930768981402	0.02697096830620823	0.001005028995525194	0.02161743552160313	0.001002225339110726	0.01954942300991528	0.001000657967319908	0.02766616328663335	0.00100036385721706	0.01193282012253997	0.05140316711446852	0.05108633003607149	0.06796909983608308	0.08689120737150979	0.1068642688380093	0.1475559210897587	0.005170646950957898	0.02351565139167456	0.001048177454978105	0.01283127124587033	0.001410662566067468	0.01398615536137733	0.008683920024564884	0.008428584342195676	0.003936157724373646	0.01033173094468675	0.07962930028711897	0.1185840479565158	0.03728046568988033	0.03794152169698168	0.3395583214707903	0.3443410084297793	0.001062572166639323	0.04785047813618219	0.001747248733625841	0.01278565796597051	0.00102332870985621	0.01548966654909221	0.01120811391280053	0.01016883150569077	0.001002489596718633	0.01906608075012953	0.0108994480382511	0.02067374375543193	0.001062669423329014	0.03076747228104372	0.03529735199734457	0.02539765328573607	0.02778364296698126	0.03169022827683234	0.00100023638438311	0.006850409277604843	0.001033161084727268	0.03727515734640302	0.3272353951367263	0.3631596969221986	0.001002436696772445	0.07823622212531695	0.001932337419660759	0.02811512368457571	0.135854343291208	0.1315088937051491	0.106000652455378	0.07996942882025983	0.1073923528803901	0.08328641080864968	0.1079970254571355	0.1332417210619698	0.2089731535759921	0.2152757950943819	0.001001065532405177	0.006500160881413065	0.00106594526730674	0.000213746110301482	0.1834877613045046	0.1228699501511819	0.001002423703265808	0.01318555011235445	0.001002460139898335	0.0145259814119988	0.05417011356720348	0.0569750600006271	0.00100142013290297	0.04494144035077412	0.281832205445359	0.3175941095756301	0.008836732372733811	0.03588307974105581	0.1218388205114674	0.1522944054749142	0.2606419749540418	0.09252361911026097	0.2513069114717809	0.06347411185882409	0.001000108397730929	0.00470588712442653	0.001000354013406448	0.006013266757683237	0.01460832662979446	0.02220130506621381	0.06088215648103674	0.0673152487539569	0.3065032831744549	0.3015461304411487	0.09735575393205465	0.1327289241520992	0.001005998879346302	0.01043555555161259	0.003354637189975158	0.01657455446077461	0.4301563770597897	0.2860292185594782	0.2538704261488842	0.1253118132562763	0.01375918994785577	0.02970059251555056	0.001000752067895935	0.005888672004469253	0.1776241285387927	0.07476689050484625	0.06052296917479807	0.08001031983612682	0.001001288444502312	0.004526031478084398	0.00100218622840874	0.01924262401095066	0.02045375997076785	0.05649527141673959	0.1097138875793836	0.1239801574948714	0.01252136641384462	0.001440776837102946	0.001347045042431369	0.004127100841742332	0.2255558347664905	0.09264749686733836	0.2600504209963155	0.2710274470892561	0.00100030058851214	0.02974180725241317	0.001180685237938238	0.07645773894848377	0.001000883842325455	0.02409920100984643	0.001000329778820881	0.01523511356509364	0.001000118450794405	0.009467411089141446	0.001000246536124402	0.01013778096454305	-0.004766258188107101	0.02016506480603557	-0.01220499087759669	-0.001418776501443048	-0.0605089719463939	-0.04121009915955639	-0.008048046158659521	-0.01185753259049941	0.001082597558878754	0.001003025580547272	0.04019230854178995	0.01253110948795089	0.001002255318022434	0.2561872530995541	0.27364156572818	0.06810082603759443	0.00100779171345326	0.001164371139525371	0.001006672396949034	0.001002955362236248	0.001000507943759945	0.001000264712305648	0.05706898825269567	0.1059777503505534	0.1795695772596197	0.001033784177547984	0.001001774236044653	0.001000653611232394	0.00102423768088046	0.001107191540899355	0.007097800763282256	0.001009142699162695	0.2696976058366876	0.001010198972610989	0.00100647582262899	0.001000894431982504	0.00100844161383762	0.001002588398088824	0.0385488513643391	0.001002078341865122	0.02195141330203432	0.0185639477519833	0.001000203598546568	0.00101343139877787	0.3349638903371035	0.001003686045018996	0.001001950033462508	0.1568797871789518	0.124654843609915	0.1243253792263364	0.1564975780813751	0.2514210519864887	0.00100211059937704	0.001227434111203725	0.1369791995379334	0.0010006982461287	0.00100069378038945	0.05738203756164052	0.001001673983525343	0.2341264875934906	0.001012491783966905	0.05172660704756023	0.1287561432061451	0.1188178343439894	0.001000119511672797	0.001000381122556943	0.001002763649746233	0.08154275530697536	0.2386130663488225	0.153696468286539	0.001010019188358002	0.009860230015173898	0.239787237192272	0.1543453401445779	0.04662256489735246	0.001000909248184591	0.1099888355146624	0.06709170728839159	0.001001838738348094	0.001002435022297331	0.06238146876629986	0.0967647582425348	0.01197663014180733	0.001295412711208691	0.1203241838159433	0.1953553871196827	0.001000258521800153	0.001000928621230477	0.001001320590791764	0.00100042857559659	0.001000154670580573	0.001000318953285501	-0.002150338311313638	0.01814579116849839	-0.01289169597232047	-0.0008628327901890551	-0.05616284613051394	-0.04514637116125452	-0.009737557390134672	-0.01412947449549112	-6.379032366751976	-1.172726299934877	-0.3547688905585787	-0.1672997205286034	-0.7980508762845253	-0.6423726248120363	-0.1127476747712158	-1.963738615691168	-1.228651799124173	-0.7421308392518984	-0.2014394737254399	-0.02593639318719821	-0.0008276876139089241	0.009992527323807556	-0.06702526394551395	0.007159394442369751	0.2167480690665298	1.812470931992364	3.952928733076422	-0.2808961533649959	0.0285455559668501	-0.1221278677988235	-0.2394212459916172	-0.1455834791314995	-3.602905311576739	-1.785116365293333	-3.86642668966789	-0.09668433912265699	-0.1140131110158491	-0.001009485575900404	-0.3811226116731044	-0.01461749951093731	1.708888388115635	0.02494095897188222	-0.6211789259121296	-0.5000148105109087	0.05276249796622599	0.2767762743530952	-1.56893423201139	0.001419363088025838	-0.1541544584298196	1.138244407986688	0.868121328727724	0.7669986029836368	1.968855690370985	0.7161803943944214	0.00994220923646855	-0.02327019705302228	-2.025981550342359	0.1055430410127655	0.1476994902384587	0.232223222925731	0.1194685117873421	-1.11008989787422	-0.6785503131527779	-2.412021788018699	-3.30900320841214	-3.256531822633784	0.02733392711784095	0.01647376345221031	-0.7543826024634381	0.759400497675396	-3.245966759827855	3.381479328290631	0.006692225287697365	0.4288756833612142	-4.760785851868059	-2.447251260703359	2.438176845955577	0.03511645804900419	-2.076679764027216	0.2891442795469766	0.002577826351916266	-0.001858997678741014	2.572505388738113	-0.7443895449310891	-0.06543115784889809	-0.03745460112838413	-2.373427156418756	-2.554638002695624	0.5070056406181253	0.06636184968898383	-0.001264462976659707	0.1710404873759884	0.1054621792270136	0.1071014793009286	9.974009081458608e-14	3.739175593627433e-14
0.08	-0.02140976696070558	-0.02927688460949193	0.08599181754668862	0.3055711182921437	0.9064449609276835	-0.0004737300281238461	-0.2192749288870845	-0.07488106330799633	-0.1010221291669834	0.4172578892378585	0.03030282121280798	-0.1049545642393564	0.01450476448119944	0.0310431686882397	-0.08816196146023032	0.5536926422752514	0.2080159045482574	-0.5536926422752498	-0.208015904548261	-0.4010687496887902	-0.03960427244379688	0.02725922092806436	0.05176798949020892	-0.1495953550899853	-0.04544683466405951	-0.1117827187988782	-0.05849208690925821	0.5267641435375137	0.8983013335042677	5.903676618333558e-05	0.01991980118811062	0.8939780648349804	0.07843682049066868	0.7626173366676152	-0.6974668785367507	-0.6930192211876894	1.682451390038216	0.2367314212443944	0.1192588973873362	2.18258450143703	-0.9733220456798567	0.0240010295108287	-1.758547185369185	1.054427618030709	-0.8044262210040715	-0.2475746737154401	1.157075484379517	0.2750619808409439	7.63488868608481	1.698543127726756	-7.63488868608481	-1.698543127726756	0.5674135274250579	-0.376233730211063	-0.02050209315051075	-1.442456582973428	0.4099079891224353	-0.1792447099497823	-6.025180356413944	0.6090819674717779	-0.387414904163265	-1.176910663180027	-3.734333924869449	0.1699640823753744	-3.155559094419209	0.2374146932006251	0.004624956637844748	0.01348196507850868	0.002683550604744423	0.009958284435483356	0.04487628776286513	0.03259152298274765	0.01716084043865493	0.01764991196961744	0.001116912722091889	0.03871604539333939	0.2814461850312476	0.2854325793878934	0.2744792110049414	0.2766126366952193	0.0754609814923792	0.06801595520747947	0.001010509784256274	0.04589431795810949	0.001384226558010395	0.02678579569842002	0.001006466866383323	0.02166703996864257	0.001002871359607925	0.01970579704815355	0.001000582254840833	0.02734176546275154	0.001000311143556814	0.01216573969206472	0.05526799634535878	0.05364149580552038	0.09317961911416428	0.1082577372744863	0.1481599857103961	0.1887685900957083	0.003183092231705026	0.02128879059320179	0.00102589485601448	0.01315020174816802	0.001213828977807402	0.0130098928588672	0.005027669642835393	0.006543919874762457	0.002553866024698258	0.009135040730654159	0.04637314411188255	0.08525940313912288	0.0205132945698432	0.02300301235169431	0.3069061327651905	0.301057961059722	0.001039305061331871	0.04707875932865434	0.001391667442266188	0.01201770757015306	0.001012543101248725	0.01547862162274702	0.006354946297213359	0.007527052888605906	0.001002558029359502	0.01891735084500277	0.03378754428460715	0.0424162451714979	0.001033604611704824	0.03102352852632084	0.02752492207076357	0.01978486392477426	0.02168476510080837	0.02640463419206339	0.001000222596958995	0.00739324133125023	0.001026714927877466	0.04022496492187769	0.3240609400143004	0.3404014522332635	0.001003519589784143	0.0783770092198596	0.001485835853466292	0.02697283692363758	0.1454778471177322	0.1414868275579877	0.1152436154876681	0.08792494914597125	0.115589344609416	0.09009931947530059	0.1332014783895975	0.1512917955839617	0.2265909368004799	0.2203209269545523	0.001001938524770514	0.006506068774107253	0.001204099711667201	5.303793002663401e-05	0.15526182040007	0.1009519954961023	0.001001627204998363	0.01442269140200322	0.001001601295505973	0.01623329475768053	0.05605548452914108	0.0591995470562999	0.001001619071726097	0.04603687436990658	0.2553814733245476	0.2986386585225704	0.005103033406122654	0.03120277899534545	0.08150666980785549	0.1186894194872833	0.198170409010761	0.06071589740315914	0.1897429126516354	0.03425422946213189	0.001000116975430979	0.004961458331433922	0.001000372793226444	0.0062990139728644	0.00815771162534276	0.01705894168954394	0.06743539259361379	0.06973568403749036	0.277906686076722	0.26954396606437	0.126723085112422	0.1639648275548226	0.001009275246725901	0.01047531119790808	0.008904140822630344	0.02189508375768162	0.3373773597291332	0.23418615911103	0.1970272846209789	0.09826212749411657	0.04054857872742963	0.06107610813129481	0.001000871490741004	0.006321333243262655	0.1410212252924008	0.05513046299777361	0.06400575715308375	0.08244948843291641	0.001001713779416632	0.004711114557327002	0.001002374361927464	0.0192138644837536	0.05545450649843965	0.09041169714432162	0.1001883204151779	0.1144755098846322	0.01002682993031264	0.0005410222849152155	0.001240191848883366	0.00373739343353696	0.1695449553254788	0.06572868295822271	0.2332234556564421	0.2469576369361915	0.001000256783694018	0.03559771725351815	0.001094282310261692	0.07719162586214628	0.001001224908639872	0.02416999074721557	0.001000425892575346	0.01703708928423258	0.001000154179558776	0.01053672854024985	0.00100031744385723	0.01124788009539763	-0.001744752332127163	0.01796146620016788	-0.01287783335248385	-0.001266204359803609	-0.05553085512184487	-0.04491668417693902	-0.009774536208393428	-0.01497191614432338	0.001002391451297569	0.001001202476923643	0.01135522393772985	0.001031721894064748	0.001002108686310506	0.2239317783948336	0.2498643813530445	0.0557679436547592	0.001006082676385296	0.001077266040076179	0.001008987795191525	0.001004009928340123	0.001000494848700879	0.001000246499274766	0.06248867000273194	0.1436491059341508	0.2342731133835237	0.001004136059683103	0.001001774422470363	0.001000624092411048	0.001012049559816051	0.001008938679603474	0.001007558186765709	0.001002605441184567	0.2161236584719849	0.001016916854864356	0.001006207853827814	0.001000849735450859	0.00100527640484398	0.001002663303332929	0.07600864057252103	0.001002187006405842	0.01557762077545464	0.01163478300254195	0.001000210583187465	0.001024240158836906	0.303120146665675	0.001005409808449404	0.001001717183245405	0.1631887086871943	0.1318764435636376	0.1300801747008149	0.1818191088924031	0.2629212556029995	0.001003435297094609	0.001443875840940275	0.08629409810049866	0.001000812793016295	0.001000655902234101	0.05926324513687729	0.001001948948725847	0.1807354951636967	0.001002175229920526	0.001862829689008274	0.04863669641700719	0.04726349621678411	0.001000131078364349	0.001000401687359733	0.001001839969791433	0.0721387388025628	0.2078559986739393	0.1821100993911334	0.001014822735417613	0.01870593982885382	0.04908112646378034	0.04537086411289541	0.09042183377291861	0.001001066092134959	0.05947159528034467	0.06961059892091932	0.001002413666974529	0.001002680085867306	0.1237625190041869	0.0784264904084597	0.003828208258135872	0.001002301884438616	0.03405461369755987	0.173938732203427	0.001000174273076122	0.001000593149911337	0.001001789358548859	0.001000602293392852	0.001000220115246166	0.001000447918732646	0.00147954651344597	0.01566570511013497	-0.01354374451745268	-0.001315318002971515	-0.05023674279296141	-0.04850842570216381	-0.01151951566725665	-0.01850752052256339	-6.98808482645573	-1.481070334406112	-0.3169803855303356	-0.1263481389002039	-1.37446614637786	-0.739816191800127	-0.0868783099114407	-2.758034972975694	-2.032923502615386	-0.8744679534523366	-0.1928208947206203	-0.01019274314148877	0.01452981503254077	0.02299577266480773	-0.004851959179886511	0.03238383884585647	0.2829450594077469	2.395171184862681	4.233260236752604	-0.1936889348282392	0.03749347638808918	-0.06105332533369278	-0.1683394457478036	-0.1218506732891447	-2.574949914052107	-0.9308844359158536	-4.772323092681746	-0.0595639305885181	-0.01857240156066707	-0.002193933836317337	-0.1302707386556113	-0.01448319162057395	2.498422530730783	0.02422643355393824	-0.4820035873066942	-0.5613075546037276	0.05079126732914786	0.3269453976773296	-2.831630453517879	0.0318224382776105	-0.07057757098615514	0.8432656153594893	0.7149395873897455	0.5898539546357907	1.635439687872637	0.3099979843216061	-0.0173136671473362	-0.008137688231749712	-2.335192032227019	0.1447365096364478	0.198239201437788	0.2075077148986597	0.09852020201373117	-2.665707465744896	-0.2047666489594414	-4.326103261908677	-3.062947121554793	-2.586518112362181	0.0212199666718597	0.04990457313376284	-0.2358135392614084	-0.1946106403390122	-3.147442542522966	2.888048997720171	-0.001439954394154385	0.5884571671199413	-5.861134737252764	-3.036341368699836	3.661604297026581	0.0530650966010819	-1.854232725972162	0.2001023218450245	0.04887411856640077	-0.003462312459322996	3.996992468047394	-1.125928004353513	-0.09414064186884051	-0.03826717765845166	-3.085167501135186	-2.312883923257187	0.6705313816947474	0.07802410928492803	0.01774594720258008	0.1900785235361516	0.1082766227713273	0.1153682132382375	4.893478608186886e-14	5.8226864591465e-14
0.09	-0.0140194593954063	-0.03598862605070621	0.07913075878173971	0.3221654843645466	0.9088702933885338	0.0007338349601476186	-0.1954455853888176	-0.08413135768415589	-0.09937511306551076	0.3994032021608218	0.04070883855882548	-0.1112399822442544	0.01176734576630925	0.04208596919744661	-0.08535093950595139	0.6302801552143992	0.2240486886465746	-0.6302801552143955	-0.2240486886465883	-0.3946879871558965	-0.04327067431254858	0.02698375002045482	0.03753105700306624	-0.1454682172791744	-0.04692640706079317	-0.1756937910880367	-0.04939363583365651	0.5233275876832134	0.8853863303754199	-0.03880676609847077	0.02167198317907413	0.8473061649370887	0.08012277370340426	0.7056136130345217	-0.6474358291846755	-0.6641746498882841	1.636534841154633	0.2461883551293667	0.1211173943893735	2.565489979599871	-0.8826535940555914	0.3257170257739638	-1.80739736410037	1.022803905188927	-0.4794154051336837	-0.2873049755803417	1.051980730698461	0.2730624046956001	7.61686680692112	1.492063459947091	-7.616866806921118	-1.492063459947082	0.7045962354596763	-0.3562998424891644	-0.03402268260951159	-1.405944297454928	0.4147213364523356	-0.1184926122169775	-6.547395332274266	1.164042682501244	-0.2980556279795071	-1.397932632510214	-3.553530471839784	0.1723078533732229	-6.105565222352017	0.1090350206005171	0.002859352901426026	0.01187592709391277	0.001861191127195071	0.009304098634731525	0.02820087166290824	0.02154244163414814	0.009441282440485437	0.01188004523904619	0.001060663095111344	0.03785688017655297	0.2579479433824934	0.2566143985995519	0.263501212262487	0.2554238157324237	0.06543763949659634	0.06006855597349502	0.001008306637919067	0.04405178519988788	0.001226385907197715	0.02666122697872289	0.001015585304851433	0.02182406400852152	0.001003716317613921	0.01994457076036232	0.001000537077472149	0.02758453024175493	0.00100027730572244	0.01262054611759476	0.05738725890534888	0.05489859610553009	0.1180667462595023	0.1303019906047096	0.1956473070800988	0.2341471004806987	0.002118696603907806	0.01993440222214941	0.001014188308854988	0.01348518860819306	0.001109389299163395	0.01223939316286186	0.003071139373312555	0.005414494961746046	0.001798271203287866	0.008473821497660877	0.02555091670944699	0.06397985467590687	0.01122495284599431	0.0150807298494094	0.2700706608428225	0.253960869600646	0.001027208637781117	0.04655182546347449	0.001202883200318068	0.01153013440890002	0.001006830400215097	0.01549147979275772	0.003754121842591067	0.005908019116786313	0.001002663613981868	0.01877522271705895	0.05662575014743813	0.06669372491808701	0.001018271873427734	0.0313165697893687	0.02011077351269052	0.0151031180288516	0.01563293541025315	0.0212637365345742	0.001000216512211174	0.007945595589644089	0.01959997384002089	0.05776364718562574	0.3139772684545064	0.3112614167668802	0.001006617977453961	0.07892770540525572	0.001248690716435968	0.02624780093640932	0.1522223167529541	0.148108459991515	0.1221332127585951	0.09385737650603918	0.1214139494064469	0.09478835034226671	0.1501407063933258	0.1620545867659558	0.2348726801611498	0.2199467090391111	0.00100575018737053	0.006511283188813461	0.001262837804932647	1.555124308731409e-07	0.1271341428452692	0.081360971866045	0.01521315610239754	0.03038133734474577	0.01805776851684138	0.03783136552766397	0.05648919325145976	0.05985574523298572	0.001001872650865948	0.04696653861481705	0.2226481843887475	0.2656110895494062	0.008511462608901137	0.03209679280794656	0.04880617565753689	0.0766607155961707	0.1363061599167424	0.03421981445759539	0.1301950682265149	0.01368690824352717	0.001000127496211833	0.005233475961812063	0.001000397623909409	0.006641539728377252	0.004688620444085282	0.01426157775049954	0.06914460607069096	0.06824322091928933	0.249761344715984	0.2394768628000775	0.1477155601871847	0.1868868161014993	0.001016187308652823	0.01059527338973623	0.01725743773165488	0.0296681030259393	0.2353951388728709	0.175382791506152	0.1345904782195664	0.06713879874969553	0.07707451681391887	0.1049863006326215	0.001001025880231944	0.006935895416992023	0.1060850308658049	0.03925073120189928	0.06585048419725605	0.08338734100877723	0.001002218186230199	0.005022129107121168	0.001002613182370691	0.01917740332802335	0.09092382526341833	0.1282768599122578	0.09049005604847776	0.1050513706540746	0.00779499755725	6.865813652292989e-07	0.001123637589123283	0.003425983744602581	0.1127691116079118	0.03672626088660291	0.2117291862734294	0.2254315114957192	0.04409984428839946	0.08688806070431092	0.001053575181237424	0.07780549337130903	0.001001576382762562	0.02444089518876702	0.001000600975279816	0.01894285868663413	0.001000218643354185	0.01159934474381013	0.001000443365591045	0.01237800886352544	0.001306174544283419	0.01558852568859606	-0.01345955603055475	-0.0009857074479696928	-0.05013295990814914	-0.0482373794905828	-0.01139137514131032	-0.01631410674875838	0.001002003611350139	0.001001033471891498	0.006178599502196044	0.001017755263100093	0.001002103133041813	0.2043021800300527	0.2365463220390132	0.04958131464312949	0.001005955561041926	0.001048961156647254	0.001038685997130986	0.001005091211372641	0.001000486013696222	0.001000238362814976	0.0578930026033749	0.1612897280843422	0.3055602501403258	0.001003579059282067	0.001002199651222019	0.001000641486192949	0.001009556495342881	0.00100779128362407	0.001005481271299566	0.001002065092055854	0.183150360623578	0.001012674320655933	0.001006179769633334	0.001000915149074004	0.001003918109464715	0.001002866725721596	0.09088491921204106	0.001002421475628665	0.008498786464945918	0.006625878695398519	0.001000209838929715	0.07248952403046305	0.2855155610865008	0.001013592778466238	0.001001400561342662	0.1622038596719859	0.1323816846664109	0.1296998844184185	0.1706397098123298	0.2377167873564422	0.001015031665345154	0.001222575004938261	0.08183299481424856	0.05539944501343123	0.06650567374502467	0.05510431265700637	0.001002295263808287	0.1477522876811078	0.02155428752164313	0.01072592775970602	0.02481909647711458	0.02413241908636826	0.001000144677424983	0.001000441889447602	0.001001883265471048	0.0706539921837338	0.1872304037658566	0.1768303928466066	0.001030621617042852	0.03282410441656938	0.02504150836962265	0.0231860877728144	0.1507638316593287	0.00100128846424942	0.04984706464240456	0.06698206842542595	0.001003021842517995	0.001003015393242908	0.1481302870074646	0.07592152810242583	0.006732119880593729	0.001002218911888145	0.01752741395389485	0.1734240259066626	0.1717826001636143	0.001020174603933417	0.001002071426323477	0.001000936221045198	0.001000341242792054	0.001000681428295285	0.004218403845363919	0.01315384163979314	-0.0139739279191073	-0.0004415220921342471	-0.04465203838660356	-0.05134123783496176	-0.01290570165347009	-0.01590156633414938	-7.466861593716272	-1.932731969608436	-0.06187984543449826	-0.02481883831948036	-0.8831801465361634	-0.4280854681871442	-0.08067779124421709	-2.929929336417466	-2.140726221727487	-0.7280239722100148	-0.1734343160920268	-0.01267379743488807	0.01688291807841862	0.0244140362894997	0.04823511094008465	0.05495367472711272	-0.01401336143856337	2.020338766120393	4.827003576983098	-0.09278224541670307	0.0317470781739022	-0.08174038072982723	-0.07410176588486807	-0.02994432072993798	-1.659242022704969	-0.6361475750809538	-4.540065232157005	-0.0489086452594313	-0.0595500328962932	0.00370974637294208	-0.163749389879687	-0.01346220179768419	2.314314919402052	0.03255178046093549	-0.454607216612552	-0.478366843519511	0.0566023505749205	2.910443111845123	-2.902933682080405	0.07521329171851796	-0.06920188755664956	0.4778249111051167	0.4676552879256855	0.3466364906359205	0.5647672921391431	-0.3851824845701133	0.00999669464248489	-0.001486821600037465	-1.588794769381475	2.861756437191039	3.782516056489215	-0.06095316809359935	0.08753129402374463	-3.814412120748378	0.2825975019759215	-3.864708465602024	-2.176340492889987	-1.515551213820068	0.03063647854939093	0.02730278511578987	-0.268171498274441	-0.1192589926727747	-2.857011395661362	1.723072415528285	0.02411985901398993	0.9309515617682081	-5.232026992565931	-2.912458855442404	5.230595642392621	0.07247849851348769	-1.325396898953324	-0.003860208422539284	0.02788365579698382	-0.003457286489110813	3.484799733366247	-0.7752625341364098	-0.02048628090746286	-0.02407331013597265	-2.548041135468899	-1.974567863816324	8.514359982989843	-0.02514031084417688	0.04116761050563944	0.190882445951713	0.1037561226945045	0.110697840839137	-4.19296261331672e-14	3.077903624726834e-14
0.1	-0.007494105967411366	-0.04227668958272256	0.07300868218717373	0.3383040754494193	0.9113257937139844	0.00192588374220309	-0.1683210136673994	-0.09265247047919666	-0.09410149195167512	0.3812097992742831	0.0506794603968987	-0.1150780328452057	0.00901074684308089	0.052092705566935	-0.08298231347269942	0.704715036517194	0.2375381691074636	-0.7047150365171941	-0.2375381691074682	-0.3870596798534713	-0.04671533327257654	0.02659015539111243	0.02362881588110631	-0.141316893092698	-0.04785314376480323	-0.2385378500614873	-0.03614254456219745	0.5208398437522708	0.8705058274556456	-0.06130564914619158	0.02320266900666203	0.7733318736440767	0.08080270232776149	0.5896265092046192	-0.6127312966956882	-0.5452227871124006	1.591296392532177	0.2427649941406126	0.1161556561441379	2.841630146068641	-0.8274857294569147	0.7493220319860329	-1.826290347276953	0.9673485164413471	-0.3149527402162803	-0.2514107153996479	0.9498626564355508	0.1865827966345851	7.204362358814165	1.189882400240945	-7.204362358814165	-1.189882400240945	0.8169224813314498	-0.331885148466261	-0.04412683749707221	-1.375518309936771	0.4147452642557016	-0.06867757140504067	-5.811777693271814	1.439610006642855	-0.1976525194917697	-1.570010621365221	-0.4609499614841774	0.1256648496978497	-8.616037373443232	0.03620977552490671	0.001968724168083323	0.01109131548871495	0.001448381136189309	0.009055311327672238	0.01657568173840106	0.01397131958801873	0.005423187159218071	0.008809636328472321	0.001032541566304287	0.0371880284124973	0.23533931298052	0.2283474296250484	0.2515875284777091	0.2350804016249986	0.05698242843817967	0.05319523418600507	0.001007142013916003	0.04247065845280402	0.001133277760614325	0.0265732638169671	0.001034998179684037	0.02200485683293174	0.001004679496208593	0.02018717910415334	0.001000510080563087	0.02820307160073245	0.00100025632514847	0.01319233775594933	0.05645928315140251	0.05371146133605416	0.1391841106253919	0.1487976982956471	0.2495087019334507	0.2849998963701239	0.001583549334132921	0.0191212755641559	0.001008550370659487	0.01383000696276329	0.001057176489338368	0.01160120990699286	0.002082190860617427	0.004730759976375378	0.001418605838785213	0.008145131367427361	0.01405028415818407	0.05250891780285636	0.006361516412784756	0.01062855063931863	0.233426642495207	0.2123972557560956	0.001019040713311825	0.04603887036726139	0.001108431633684196	0.01121455086826334	0.001004008145433989	0.0155317001207156	0.002436171253207818	0.00484779760795067	0.001002818143945289	0.01865771145712714	0.07508715414553571	0.08784737357583831	0.001010726074450664	0.03163796336348769	0.0127580928032088	0.01068748709787919	0.01002360330320275	0.01660739998917793	0.001000213099079759	0.008463743667258971	0.06204425436007988	0.09302686829420541	0.3012596122841393	0.2842116377452446	0.00101225989362428	0.07981920491250739	0.00112987408225134	0.0256933539505554	0.1558632997595107	0.1509786065752663	0.1263450527838564	0.09720024297050928	0.1246477181693708	0.09700573472557998	0.1556271501195341	0.1635401162988914	0.2309537658098999	0.2126104589199338	0.001013456095056493	0.006538805557901112	0.001181537208954334	4.23409716687254e-05	0.1077935291513769	0.0690604585965393	0.04796355738350414	0.06795309531138548	0.0571444820942961	0.0851064379660626	0.05483856190575902	0.05828678192403643	0.001002172621423234	0.04778987319155421	0.1887296293227	0.2248583002703942	0.02023746885786742	0.03483529084478038	0.03377372808275798	0.04569383118947926	0.08544402815103186	0.01838766703872113	0.08135724619555719	0.004171103536496642	0.0010001395569137	0.005523246285318446	0.001000430144212135	0.007019113818092067	0.002923850332496109	0.01280526672957727	0.06943191889668282	0.06704296399658326	0.2236061162847105	0.2125830724446195	0.1577958449139724	0.1989607499436702	0.001027544758351302	0.01093145770316263	0.02824458445745832	0.03981021249770259	0.1529886248418632	0.1428958550828626	0.0840145862086414	0.04553026088013068	0.1217136827786328	0.167891249762214	0.001001214278278931	0.007823526420792303	0.08032322516432412	0.02854885970370906	0.06569361862640843	0.08254571622948791	0.001002774503231217	0.005559884961313264	0.001002900271877506	0.01915217140134358	0.1199339645007056	0.1582828847681869	0.08376527857406338	0.09864300535432913	0.008089318572100037	1.01025475150108e-07	0.001065313244864573	0.003254756230589084	0.06893880769688096	0.01811337580326616	0.1975970382329046	0.2078217456802842	0.1391516187365016	0.1844213704038342	0.001043021983519072	0.07529102557735981	0.001001893135795458	0.02508799634520146	0.001000855520929762	0.02085087998339664	0.001000311453502818	0.01260204108921026	0.001000623108682848	0.01346264292120024	0.004149055057698896	0.01312296987117756	-0.01394025252434812	-0.0003096778701334855	-0.04461052523267863	-0.05123281935032944	-0.01285444544309156	-0.01502420082462737	0.001001615771403048	0.001000864466860597	0.001001975066662094	0.001003788632134031	0.001002097579772825	0.1846725816652718	0.2232282627249821	0.04339468563149838	0.001005828445699475	0.001020656273217554	0.001068384199072719	0.001006172494404332	0.001000477178692197	0.001000230226356542	0.05329733520401631	0.1789303502345331	0.3768473868971275	0.001003022058880748	0.001002624879973188	0.001000658879976103	0.001007063430870441	0.00100664388764434	0.001003404355830718	0.00100152474292869	0.1501770627751709	0.001008431786447169	0.001006151685438728	0.001000980562697669	0.00100255981408556	0.001003070148108714	0.1057611978515614	0.001002655944851089	0.001419952154436359	0.001616974388254784	0.001000209094675002	0.1439548079020868	0.2679109755073268	0.00102177574847938	0.001001083939439805	0.1612190106567774	0.1328869257691841	0.1293195941360219	0.1594603107322561	0.2125123191098848	0.001026628033593857	0.001001274168936828	0.07737189152799864	0.1097980772338432	0.132010691587814	0.05094538017713546	0.001002641578889377	0.114769080198519	0.04210639981336552	0.01958902583040504	0.001001496537221685	0.001001341955952538	0.001000158276483892	0.001000482091535006	0.001001926561150254	0.06916924556490463	0.166604808857774	0.1715506863020791	0.001046420498667092	0.0469422690042835	0.001001890275464038	0.001001311432732412	0.2111058295457351	0.001001510836367236	0.04022253400446428	0.06435353792993415	0.00100363001806113	0.001003350700617813	0.1724980550107432	0.07341656579639223	0.00963603150305126	0.001002135939337909	0.001000214210228756	0.1729093196098981	0.3425650260541522	0.00103975605795497	0.001002353494095365	0.001001270148695696	0.001000462370335757	0.001000914937856266	0.006957261177281862	0.01064197816945129	-0.01440411132076192	0.0004322738187030243	-0.03906733398024571	-0.05417404996775972	-0.01429188763968351	-0.01329561214573541	-7.751258381627999	-2.580798238981612	-0.1526951096696194	-0.04526844016467817	-0.6788742858969443	-0.1999246277932773	-0.04881561936436795	-2.647792610207864	-1.86384213154118	-0.6596524641506853	-0.1405396925021505	-0.002871631555291796	0.01928357193939492	0.02376269897584753	0.0703033568138053	0.05578088141117858	-0.205901954494607	1.685462057003268	5.32811733763949	-0.08543659221849344	0.03945977529451379	-0.03459003730866837	-0.07920146022807897	-0.05534485275902296	-0.6132275960061614	-0.2368637774711158	-3.665627569777993	-0.05676817679238476	0.015825522578699	0.003278497735035901	-0.01850828602143272	-0.009559817551527116	1.873656312962128	0.0298968957520075	-0.4287805943108195	-0.4643953321837772	0.04395003117392076	3.871853166640444	-2.413579164567934	0.09998310264070724	-0.03645977071179328	0.09296844540342557	0.1970274082689968	0.09552465790426365	-0.2200126419519755	-1.082408456427851	-0.01285207628552127	0.01087588712482608	-0.8770899601153681	4.467358914413321	5.333639535119851	-0.2375245822020662	0.07725426838467624	-4.210751526914473	0.164130195885356	-2.113739365024364	-0.930160016215785	-0.3762148100482264	0.02477050529590258	0.05691423997124708	0.03239704436908357	-0.1361694012421116	-2.512779960756535	0.7184380568209785	0.04180446991374658	1.062275207813545	-0.5978485009339305	-1.133383193726916	7.460555622679067	0.1076788626030272	-0.8186606664333426	-0.1557931491820438	0.09422237944067327	-0.001216466307554307	2.425164885646099	-0.5227732181916106	0.01380938766735188	-0.01023074268174736	-1.00726010347564	-1.529611998249795	9.919124631440489	-0.5476429513452821	0.09298529016956676	0.1905289024058907	0.0962926511386506	0.1062692711457774	-1.406104495642656e-13	-6.089852974857561e-15
0.11	-0.00234006466049962	-0.04819443012486545	0.06844409239723882	0.3539964498811206	0.9136981231601844	0.003034597750956151	-0.1388871063973472	-0.1005582783773394	-0.08392148998381546	0.3629964428962502	0.05989769551827576	-0.118012638014866	0.006897776790145697	0.06101941023183487	-0.08183751895581917	0.7740071965781563	0.2478138898044033	-0.7740071965781563	-0.2478138898044035	-0.3784143132999207	-0.04989981134179456	0.02610924472317093	0.009952173950615007	-0.1372029586638302	-0.04834914979458234	-0.2776611552706019	-0.02108783952949201	0.5194301156332206	0.854289539799834	-0.03625880498477757	0.02425303842034533	0.6901018292804366	0.08062711444749751	0.4430069690586146	-0.5631672331752654	-0.3640936825796831	1.547547465785894	0.2322662691470572	0.1046637256575957	3.041291626130899	-0.7360095317791281	1.26832023998053	-1.817476974820823	0.8664295354499806	-0.2842054131621978	-0.1720223655432492	0.8284289081625016	0.03876692969164721	6.647880038298923	0.8662238592428988	-6.647880038298925	-0.8662238592428938	0.9093526979962259	-0.305225621460735	-0.05234581160222108	-1.358955907104275	0.4078761641013193	-0.0321572891963784	-2.068308167140511	1.558442607637406	-0.07823849442247079	-1.671218519928483	4.999189546450827	0.08767918611405114	-7.90980663793863	-0.06432337217907511	0.00149548067956432	0.01071041899629242	0.001229226929451064	0.00900426764035266	0.009118913523708959	0.009149500008901858	0.00327168320391805	0.007117870001405841	0.001017656130452824	0.03671563075376029	0.2140146574368563	0.2036518648812213	0.2383694136431207	0.2178156231010737	0.05144271519067345	0.04860684072333053	0.001007564516085341	0.04123748073740991	0.001077204199648494	0.02650207089018656	0.001054812075714235	0.02217754547904909	0.001005439782926088	0.0204124131094625	0.001000500956668705	0.02906985415112513	0.00100024683664353	0.01382938063161059	0.0526612440102693	0.05030961607997381	0.1527052769874277	0.161131644407248	0.2975985368280402	0.3308039698711099	0.001299253447837722	0.0185966519509338	0.00100606254152249	0.01418366129745248	0.001029512636882671	0.01110421257249763	0.001556020039294486	0.004257466410828466	0.001216879402837853	0.007980896223233466	0.007780355849527684	0.04722796156339082	0.003756087008381247	0.008538865147063925	0.1999908748167605	0.1789759276514745	0.001013234032464399	0.04530269102846645	0.001058409178529089	0.01106550422028202	0.001002598543426649	0.0156026642669543	0.001735080761566579	0.004093899590495141	0.00100302110678616	0.01857420252999844	0.09201310817581551	0.1055183959492303	0.001006877980440108	0.03197404642110046	0.007245095716389956	0.007233625401082956	0.005880635185455421	0.01307457120236842	0.001000217278788916	0.008948226126143183	0.1077734832238628	0.1329026523859241	0.2855678195879573	0.2620287258914893	0.001019097916532748	0.08089943724521269	0.001066739712265008	0.02514676685117241	0.1576444835503894	0.1510179236088665	0.1288570548196483	0.09847191122653601	0.1264022924085745	0.09746949565205539	0.1522536149010792	0.1575060118653552	0.2196894201999982	0.1994975204584783	0.001016574341873934	0.00654959313027859	0.001093332421935836	0.000149741606626869	0.09813093942040046	0.06288409449193984	0.07557067145302972	0.104256080421288	0.07656266518113899	0.111482773418739	0.05123589533422852	0.05469863358395008	0.001002372483376087	0.04852303661656985	0.1599301351182828	0.1876608417703582	0.02535825620345005	0.03268971845914476	0.02483255435133095	0.03109913261295519	0.04864200333483745	0.0151057043546526	0.04615279802428995	0.004437915768076651	0.001000154127104617	0.005834537446471573	0.001000511808059976	0.007467795835191735	0.00198610623083588	0.0121492651207513	0.07021990310202178	0.06667652173450805	0.1996091146861154	0.1888163071152313	0.1572828818910005	0.2003230247716392	0.003897116897449629	0.01432298939823326	0.0360731886619592	0.04701344747628516	0.1001840447514729	0.1512082340100412	0.05423701693210718	0.04291161789514997	0.1463769025567232	0.2151502775171787	0.001001664662585056	0.009064366994594458	0.06277631176132553	0.02141403360761577	0.06365480483685297	0.08001708250010275	0.001003574240990482	0.006301684738849225	0.001003131085462556	0.01914420644263438	0.1338454318376797	0.1742122131679547	0.08083050808724292	0.09551440861759977	0.008004544032247355	4.422947570622021e-05	0.001034538945971351	0.003165903570048398	0.03868842260340702	0.01436080485788621	0.1872860859771507	0.1944416452685751	0.1861217382307317	0.2246920754807057	0.00103650490537069	0.06705702299697427	0.0010138094639521	0.02624948865436075	0.001001007362194064	0.02275051552088563	0.001000365452156719	0.01357625431742606	0.00100072633327057	0.01451629704227769	0.00593586976031807	0.01043227513026129	-0.01434836834376433	0.00141810674999092	-0.03983938694032064	-0.05355551239506529	-0.01417119687834163	-0.01373657396280337	0.001001540638555011	0.001000850527938612	0.001001558338213508	0.001002888292934292	0.001002219943754364	0.1686532216658	0.2062810567272886	0.04558521969091672	0.001009845089390534	0.001017278636044093	0.00108140059745687	0.001006280502055177	0.001000503546343989	0.001000242661422771	0.04337311525655266	0.1686262053191874	0.3973996531694646	0.001002765802297244	0.001004191451000218	0.001000769753001655	0.001006373936245789	0.001006724855596951	0.001003757390531106	0.00100164307981242	0.133354089605292	0.001006140945776115	0.001006491157482244	0.001001259393052964	0.001002204256259908	0.001003369543348096	0.1223144941551373	0.001003057143242526	0.001212321962452911	0.001314342830824526	0.001000232233068649	0.1903740378337735	0.2436362149901774	0.001029969865390012	0.001000952258524382	0.1597725773416005	0.1323190416302351	0.1287102417010063	0.1359865763090895	0.1883959769605781	0.001014058936458948	0.001001674821779836	0.09063566472104721	0.1103591828298831	0.07350991447765881	0.04323129587882602	0.00100252877492727	0.1110180465652643	0.02155869717195822	0.01029705831356566	0.001014383196969316	0.001012597347054897	0.001000178607931744	0.001000693839518261	0.00100695176920839	0.07302144917287133	0.1501266866295528	0.1431700548730646	0.0118559233011263	0.04351281668517652	0.03751757487570069	0.02744821907370401	0.1578412298105283	0.00100266007320865	0.03960404871582345	0.05821867231727271	0.001005063485060707	0.00100338870806181	0.1381841465620196	0.0799113882024254	0.006452313706190182	0.001002820843970101	0.001000293286907574	0.1673078211088355	0.1808855122583575	0.001021231871410472	0.001046395953402193	0.001001076734425414	0.001000387191202136	0.001000765068967368	0.006905571329366155	0.007573817957993063	-0.01471188978158247	0.003934557715145667	-0.03568589101602265	-0.05538337538164548	-0.01539139570451813	-0.01280171655463375	-7.89108344042176	-3.148831966626334	0.02689116705480539	0.01964711742399321	-0.3250135242778137	-0.1357680781876332	-0.04204324019619968	-2.297416874601852	-1.608280436200391	-0.2818558965183174	-0.1052784970260885	-0.009174147204447491	0.01586163354649492	0.02160407066459641	0.1006245328226261	0.07015567293248044	-0.463753357803673	0.7659793256958012	3.848930455939173	-0.03073972538235749	0.03364201660523605	-0.05391722219976796	-0.02712261395938314	0.00623504919574342	-0.4166741842992757	-0.1703967867505142	-3.016144412920219	-0.0938654868716715	-0.02828439051251843	0.009924191288490491	-0.09943485418878542	-0.0069983602655947	1.671149986327796	0.03574819568733632	-0.2650563022123205	-0.2596600018462012	0.05084637069661616	4.048241772827446	-2.056898458446358	0.1142796900778914	-0.06580067726288148	-0.07849076238579419	0.06012451938408657	-0.001361938953965911	-0.9867524488919311	-1.54308553825345	0.006597295088887459	0.01144250498933513	-0.3523383121342452	2.708694552697826	0.1168200942502921	-0.4660152034175523	0.06729091962224609	-3.207143501153454	-0.4942978891978452	-0.9260434238094388	0.09388243027766667	0.2847939834790019	0.03487575898665693	0.04081195210827847	-0.1017596605555633	0.04174997338549365	-2.239771562992716	-0.4749804740968492	0.5942923761920191	0.411494199783025	1.318557400200669	0.4018481099472677	1.984233157886109	0.138168678731809	-0.6018399020969769	-0.3470336921222786	0.06383395568894336	-0.0004018676776530064	0.7022501155904128	-0.1182968406109169	-0.002489453667607195	-0.007022285184412919	0.04733219918050958	-1.156809003375428	-1.204524851577166	-0.9994706138852992	0.137117957078729	0.1898971487617338	0.09807192657636768	0.1047536264098761	-7.91401069281947e-14	-8.655884491829759e-15
0.12	0.001402537751200771	-0.05338704267506101	0.06579883830146013	0.369262404204631	0.9159824265778721	0.004000689856468551	-0.1075723747809973	-0.10701933474695	-0.06910224958416408	0.3448383388478172	0.06781067165817561	-0.1210068834973897	0.005553518124940099	0.06852029636253631	-0.08227915841985924	0.837548844981581	0.2548818886942929	-0.8375488449815807	-0.2548818886942931	-0.3689285885211904	-0.05282414882345836	0.02553742884884864	-0.003533218879843412	-0.1331626789590153	-0.04852896264164661	-0.281012509776072	-0.005231460254659004	0.5193961660617384	0.8371220248544435	0.02925555683649649	0.02502165579042118	0.6175390381122223	0.07965631447215515	0.3073387301643848	-0.4677056983059875	-0.1613556482815116	1.506012370894009	0.2251597884428987	0.08763127549600595	3.217795015328497	-0.5385354237510837	1.677169718345602	-1.815239881358075	0.7062967201426514	-0.3268808027907509	-0.09766843787049245	0.6646989495949341	-0.1307039995506829	6.054260027306591	0.5483380388308872	-6.054260027306591	-0.5483380388308868	0.9849941263674787	-0.2798570309553857	-0.06230787877322629	-1.337268489930091	0.4000143194453255	-0.005438934862030101	1.342612447457878	1.599944855069483	0.07750319002180096	-1.760256079280935	7.632553570487506	0.06931444097449502	-6.482586734358046	-0.1228326434908801	0.00125836018181923	0.01063664594699825	0.001119574001763132	0.009140001970574357	0.005249187791720154	0.006680571215327025	0.002184032221269862	0.006147485953404776	0.001010277827207634	0.03641957705232999	0.1942056805818239	0.182277161412122	0.2236287767627762	0.2025314556418571	0.04939293053540367	0.04708152289301531	0.001009784976909979	0.04038143558319178	0.001047483126719015	0.02643363700482334	0.001071225158074095	0.02233423902909588	0.001005873765675483	0.02062565988899773	0.001000509587609586	0.03016698984833084	0.00100024831552985	0.01456601079882946	0.04602568488505908	0.04465066895834225	0.156616514100051	0.1638103280171385	0.3345665662960938	0.3623031673565458	0.001156839407808638	0.01828144915733034	0.001005602916235552	0.01455026579411175	0.001015741246184445	0.01074070961075925	0.001292002387248595	0.003955000475474658	0.001116001281812054	0.007944576856605186	0.004545858080848831	0.04470122346873781	0.002436515532104229	0.007434145588909231	0.1716992277420105	0.1521242402622047	0.001009186072544409	0.04409360471181487	0.001033573750214334	0.01099587229142459	0.001002033582333817	0.01571038114182314	0.001383259635293545	0.003515829790116068	0.001003272311847863	0.01852061640866325	0.1083682862871156	0.121482409794627	0.001005155568457772	0.03232149687542994	0.004307292327980805	0.005325069910419952	0.003613982552418388	0.0110644084189044	0.001000230942686404	0.009438669283068234	0.1509632362104546	0.1728904661732426	0.2666767551810604	0.2423957635310517	0.001026614209020275	0.08206912523763792	0.001035112403420335	0.02451847984332206	0.1581543361487898	0.1495410768535031	0.1301075372064714	0.09845909888715036	0.1271873855654296	0.0970067066196055	0.140846795958645	0.1438061832382112	0.2035311490409486	0.1816906221070543	0.001011845078707371	0.006502505546144019	0.001049432659381319	0.0002879563738174422	0.09808532494221944	0.06213058332725958	0.0902949052084257	0.1204361152679674	0.06072943110128725	0.09094669062776689	0.0457210761584659	0.04924827550390876	0.001002415933020587	0.04909394164417587	0.1401092918331446	0.1611473636861104	0.01807095937147103	0.02692826873710692	0.01557516001115624	0.02475610124269179	0.02692793733674182	0.01666761466178123	0.02551056947882187	0.006971317748362865	0.001000171579389355	0.006168522106075301	0.00100065854717334	0.007995148633418436	0.001517697108898691	0.01200682763010919	0.07236206451716835	0.06745534395544552	0.1778520978004115	0.1678036720273273	0.1457216685351079	0.1888811928043636	0.01066865520199455	0.02197311536875053	0.038533343959472	0.04870254473090726	0.08212684992858876	0.1504316653634909	0.04881748167783765	0.04941109334339992	0.139083298655525	0.2074355775113989	0.001002464650114856	0.01054048852678296	0.05241877536896163	0.01664135467556302	0.05976755886134645	0.07566304047849509	0.001004691001681682	0.007030491667532258	0.001003265448411129	0.01914362720635738	0.1279075615728144	0.1711588735056512	0.08199043670599344	0.09597005431296414	0.006387349776079082	1.968312312131284e-07	0.001019499744154206	0.003124660611654892	0.02129697470964942	0.01487174548249119	0.1786566021514123	0.1844775472271067	0.149251666388428	0.1735400486620645	0.00102398137875192	0.0572953523165295	0.001041795814245093	0.02778645119507377	0.001000986487596764	0.02465880183202158	0.001000354828884924	0.01455391826217549	0.001000702946481971	0.01556355691619506	0.006497014762580623	0.007489936742317095	-0.01468959259078343	0.004328890887660829	-0.03599471220005264	-0.05513596035256779	-0.01534311939998139	-0.01297810128146094	0.001001465505707742	0.001000836589016868	0.001001141609764627	0.001001987953735358	0.001002342307735753	0.1526338616663283	0.189333850729595	0.04777575375033383	0.00101386173307724	0.001013900998869405	0.001094416995840549	0.001006388509705146	0.001000529913995586	0.001000255096488579	0.03344889530908757	0.1583220604038418	0.417951919441802	0.001002509545714415	0.001005758022024878	0.00100088062602813	0.001005684441621943	0.001006805823550199	0.001004110425232298	0.001001761416696936	0.1165311164354127	0.001003850105102481	0.001006830629525398	0.00100153822340959	0.001001848698435456	0.001003668938583486	0.1388677904587131	0.001003458341634198	0.001004691770468819	0.00101171127339472	0.001000255371461026	0.2367932677654606	0.2193614544730277	0.001038163982300457	0.00100082057760901	0.1583261440264236	0.131751157491286	0.1281008892659906	0.1125128418859232	0.1642796348112717	0.001001489839320223	0.001002075474622902	0.1038994379140961	0.110920288425924	0.01500913736750401	0.03551721158051544	0.001002415970964315	0.1072670129320096	0.001010994530550399	0.001005090796725507	0.001027269856715843	0.001023852738155565	0.001000198939378324	0.001000905587500913	0.001011976977262883	0.07687365278083805	0.1336485644013315	0.1147894234440499	0.02266542610358423	0.0400833643660696	0.07403325947594014	0.05389512671467444	0.1045766300753244	0.001003809310045097	0.03898556342718251	0.05208380670461182	0.001006496952054296	0.001003426715504389	0.1038702381132958	0.08640621060845882	0.00326859590933022	0.001003505748602144	0.001000372363583595	0.1617063226077729	0.01920599846256282	0.001002707684863207	0.00109043841270951	0.001000883320155185	0.001000312012068774	0.001000615200078675	0.006853881481450426	0.004505657746534832	-0.01501966824240304	0.007436841611588357	-0.03230444805179962	-0.05659270079553126	-0.01649090376935275	-0.01230782096353207	-7.959182692817083	-3.315223490565314	-0.09127042106445699	-0.007912836660472447	-0.208296128799539	-0.05564817197512944	-0.01354682790121194	-1.983620355262361	-1.467719918599695	-0.0470373376730902	-0.06511318027815126	-0.002319823270403929	0.01608455272343074	0.02136525381805696	0.116373986175107	0.07569833972289729	-0.6573223276052087	-0.2455904433400478	2.467142134529977	-0.04355242829937037	0.04204980768849124	-0.007891162761991406	-0.04503593420368134	-0.02976169727036063	-0.06238396703135089	-0.03987059064894294	-2.351699426708258	-0.1513495723538473	0.03170846641917467	0.01062904344303549	0.01665735742680472	-0.003575255925522751	1.532254607361931	0.03217037508101495	-0.1197193530763283	-0.1598621315133776	0.04514217078233014	3.894259105760255	-1.903589265905031	0.1178742345860049	-0.0527997524065705	-0.2102643123895609	-0.05986871081320164	-0.08978533388094062	-1.753157480686391	-2.021200434423911	-0.02442710759665203	0.01703871356207908	0.2074806278687603	0.4427688617687464	-4.048844113610071	-0.6099665301654663	0.04480258891226353	-2.073955443756876	-0.559045271396758	-0.4634059237739225	0.03861458202304479	0.07710313969175417	0.02930920498448678	0.07264839619331598	0.1351098680122027	0.09288349535859061	-1.961953912460405	-1.842383302224772	0.8935233249939396	-0.04055233698446642	-2.415638015680954	0.6902404929179365	-3.534189929468739	0.1547350542651268	-0.3462312336220796	-0.5208748076259327	0.09162380966740323	0.000260678522083308	-1.371368726769175	0.1940752682258033	-0.003822831270094365	-0.0007088022612469698	-0.1545577894790437	-0.8464115242019431	-8.365421747662998	-0.8531765713620103	0.1680793364763963	0.1922590571346694	0.0969827944454462	0.1049904217131545	2.339463726356048e-14	-2.426311469018981e-15
0.13	0.00393990154063345	-0.05747684966294095	0.06518525571716398	0.3841302057741243	0.9182298431161069	0.004775914768081057	-0.07456883085126954	-0.1110796718717257	-0.05127404701484721	0.3265524512043896	0.07397245434595669	-0.1246312176120216	0.004832504937193925	0.07428911300110386	-0.08442485062893808	0.8944555160666278	0.2587701099376307	-0.8944555160666273	-0.2587701099376349	-0.3587840210542741	-0.05553506957476229	0.02485321718070205	-0.01677018843246557	-0.1291743828811771	-0.04849333120160691	-0.266748656972659	0.01058239987872014	0.5211497224187689	0.8190626141139942	0.09845871657403003	0.02561873605501023	0.5562548918291695	0.07816012413916963	0.2051540049432335	-0.3525308328246001	0.03327539097426049	1.468319808840235	0.2245729565921412	0.06758064369281851	3.374574619843887	-0.2761280451085543	1.855874489471021	-1.847414726014719	0.5310768893371006	-0.3987693571188173	-0.05064804552909857	0.4935049630132492	-0.2935142271140407	5.330140326695466	0.2280947923072895	-5.330140326695467	-0.2280947923072836	1.042719405393529	-0.2639257727477337	-0.07405343116836506	-1.312724333945271	0.3983437144484405	0.01063401008585595	1.465221481787174	1.553902083367041	0.2725837316846809	-1.843150654187325	5.96653863752762	0.05283184590844932	-5.788986032110058	-0.173016573889217	0.001132489890734737	0.01072814440587606	0.001061386076303722	0.009384281254251222	0.003180728233777926	0.005357981568230208	0.001605742748123644	0.005568654977883756	0.001006451626367603	0.03629863462027933	0.1762698240004137	0.1640352604675856	0.2093650546032322	0.1888364575522215	0.04733314473841799	0.04575038653057453	0.00101126709619997	0.03987258635364862	0.001030914603071533	0.02637335980266236	0.001090340280414508	0.02247904916033315	0.001006610880712011	0.02081901033634315	0.00100052947899343	0.03142833756360541	0.001000255823392094	0.01536313699096641	0.03902605196187602	0.0386173197464997	0.1562425138076614	0.1601441764281462	0.3648375359150674	0.3838442956294004	0.001081188660032695	0.01809481082197414	0.001006812068704725	0.01494215449820412	0.001008511389105923	0.0104869933011773	0.001151692648026864	0.003732033322748164	0.001062469269496299	0.007976348258395402	0.002819523762954238	0.04371736799543319	0.001734959557300944	0.006950981545269578	0.1468367860966424	0.1306114748049834	0.001006554238170311	0.0422770838902732	0.001020632791560654	0.01104288453271337	0.001001818058892551	0.01585290022721933	0.001196443132081124	0.003039555819202552	0.001003552480292037	0.018488396446506	0.1227200868127096	0.1357010320914632	0.001004403092859143	0.03268534802666031	0.002696716339852051	0.004267202364465123	0.002342930021320408	0.009860577501494787	0.001000252368250036	0.009898191300264014	0.1915657079745315	0.2109094681820483	0.2478541647779036	0.2246136229574537	0.00204775189313146	0.0836958954092943	0.001018302145773108	0.02378784804895188	0.1571467229481076	0.146582918023124	0.1298288165539601	0.09711828585928198	0.1267639023790888	0.09552881959522415	0.1286797922429058	0.1285361991502893	0.1872186300144154	0.1619166480536409	0.001006934141858392	0.006405623293952862	0.001026391403094427	0.0004759216989323764	0.1018138454365689	0.06507273784845989	0.0986899925666225	0.1245873587497731	0.04296417949259183	0.06261216751988741	0.04045304991570708	0.04405217667751029	0.001002522574910695	0.0494451305039879	0.1253582223362067	0.1433858653144065	0.009920714883318584	0.02263657219189155	0.008588700321057598	0.02086381594267367	0.01471520617217722	0.0124033988373418	0.01395236666648395	0.005157802522810259	0.001000190892259642	0.006516259165202256	0.001000804960005203	0.008590863905392021	0.001270775289954234	0.01220204751412625	0.07502087940919025	0.06889701400933709	0.1586456324597476	0.1497043641595477	0.1310604872611054	0.1711460085510664	0.02244945552734676	0.03455149744304555	0.04020897499530524	0.04907267417161189	0.08266382093708004	0.1437268820704219	0.05117611791452692	0.05478421703440193	0.1406345988849824	0.1956857765684024	0.001116296299256966	0.01227137492345101	0.04534064250754569	0.01346408992309013	0.05583956869784679	0.07110616340452314	0.001006649264988456	0.007660199824800257	0.001003445367467254	0.01914313136032661	0.1136564064513554	0.1538673682082969	0.08386178767599338	0.0975986800571795	0.004575036300986011	1.994454040440762e-07	0.001012076587932768	0.003146552631129825	0.01164559173029625	0.01075531636286982	0.1691700295562845	0.1766223891268097	0.1043904037447698	0.11516568207079	0.001013489584621009	0.05035731045636729	0.01324696728425108	0.04276791725969136	0.001000945493923853	0.02650287797376754	0.001000336516681075	0.01548080718584072	0.001000664352540511	0.01655744669117324	0.00708348348470551	0.004689297841478476	-0.01494069580319645	0.006606597910154724	-0.03336231977213814	-0.05620072708481446	-0.01641982107643246	-0.0120925361773871	0.001001345407719853	0.001000788266390329	0.001000906180371147	0.001001677815678574	0.001002577495323015	0.140949902511517	0.1800229066675975	0.04230068653490636	0.001011919300335826	0.001013474106559832	0.001123625320280185	0.001008215168433023	0.001000567325369123	0.001000270862165882	0.02826099695008948	0.1533119088556282	0.4348681834608575	0.001002353072613382	0.001010026898086293	0.001001077324760613	0.00100543630118879	0.001006686041989334	0.001004048473134178	0.00100175695055493	0.09927029224898008	0.001003785853776674	0.001007446393700743	0.001001640766236572	0.00100177387788855	0.001003992202867634	0.1473764126377406	0.001003756783785222	0.001003763529549964	0.001008399725806306	0.001000290989078511	0.2744929845653086	0.2071188032098209	0.004868102705087782	0.0010007945360469	0.1531264277812141	0.1273699353096468	0.1244206494726684	0.1083566447513925	0.1554752348550584	0.001002105491784201	0.00100269232730624	0.1097152629336068	0.1095958305916418	0.02602601944400511	0.03296179803014122	0.001002817647753451	0.09957436755354782	0.001011652922324985	0.001004672852861111	0.00104207543178993	0.001081443697628233	0.001000221186700114	0.001001001102908797	0.001014630933456382	0.07988692067302877	0.1223433240038685	0.1034640624040607	0.04627144934095542	0.04399742430835377	0.09143113329754972	0.05419411931051609	0.1761221461550926	0.001430211165182966	0.03475898378639192	0.04993296887032274	0.001010540335193342	0.001003806806835678	0.0831254533658691	0.08632489790333625	0.002139936966468522	0.001005066331076479	0.001000321788378582	0.1467070483123476	0.05211839556123375	0.001002454273491499	0.04761326250128691	0.001000919342637481	0.001000322069010063	0.001000631794516309	0.007853633809434409	0.002035571016594765	-0.01512862106424422	0.008220109971501709	-0.03157622472049455	-0.05695191484848746	-0.01743965659854721	-0.01103474324439736	-7.949120318136951	-3.138691573020034	0.0624566477840206	0.04295936006892621	-0.07805944213425244	-0.05395816794992896	-0.007059904937122205	-1.669763759136226	-1.267922380209588	-0.2099763987311308	-0.03741868908321077	-0.008029845862463414	0.01318918101784616	0.01762934192854231	0.1347746994642494	0.08347249889142568	-0.5599894308115283	-0.4731404947006775	1.865969000206701	-0.003719335017304565	0.03846510020317925	-0.03298671038341881	-0.009714244999089164	0.02077917332895184	-0.1004655523946415	-0.04692500101477956	-1.973992446392367	-0.2098857130215958	-0.007073049105812365	0.01676563549377784	-0.07892492468124605	-0.002742471973301541	1.304827206110463	0.03919527856871294	-0.08730574800513995	-0.08751291053077638	0.04565880986710329	3.706972598926896	-1.647091261958725	0.2002559005074536	-0.08557931440091322	-0.3811624063280873	-0.2080945775332459	-0.2055673443206744	-1.320756997690501	-1.882305348641398	-0.002517126122471813	0.0197998130147336	0.3691364924665669	0.3008736094277168	-1.754714834241099	-0.442736165310887	0.02504011265044353	-1.511787908777237	-0.2958817776714822	-0.2968234970304962	-0.6739806736223943	-0.3279685894753865	0.03760790253755715	0.05361148299253016	-0.03472813823278243	0.1811493239133412	-1.658764216990203	-1.699565817316629	1.564557049746049	0.09673757393938306	0.3743344432031586	0.3307185726145607	0.4786973603320478	0.1901879559677521	-0.2882733126940294	-0.4017983740548811	0.04686712856594966	-0.0002797907954471986	-1.981804536165814	0.1333119881185995	0.00262738664885514	0.004448208803167345	-0.5166146496704959	-0.7556441789953594	-3.561651064572157	-0.5168407526327543	2.593232411474351	0.1776537355642044	0.08873806118301916	0.09467320635354991	2.31190130432079e-14	2.349391700613764e-15
0.14	0.005606017394280513	-0.06048316200263021	0.06635707131196862	0.3986442376980849	0.9204788744573961	0.005355641467742501	-0.04024766539958655	-0.1125938165272421	-0.03263668591567245	0.3077805027535345	0.0785325508833619	-0.128997937379431	0.004458280297183228	0.07847920732069699	-0.08805103865911119	0.9442129742553418	0.2594195561898959	-0.9442129742553415	-0.2594195561898973	-0.3480981996457607	-0.05813463734725949	0.02406598069923631	-0.02983968382577689	-0.1251818283035391	-0.04835490669561625	-0.252606812769075	0.02566807964788364	0.5248353537014414	0.8004285200631233	0.1437555347972098	0.02613289738787311	0.5014644472728649	0.0762637599787138	0.133089143006132	-0.2510067686668099	0.1957239875390297	1.435258441787455	0.2254827490458921	0.04853163310579359	3.481319319719636	-0.02929692990064191	1.839001424317928	-1.912452042847608	0.3859594900656289	-0.4753579333467555	-0.02831072834101847	0.3489544858001424	-0.4268031637702788	4.624417448040109	-0.0994169593836353	-4.624417448040109	0.09941695938363562	1.093244914686998	-0.2575864351940421	-0.08291284143705795	-1.303773658067816	0.400866019405516	0.01511967832820429	1.318210727492251	1.454308782225869	0.4639181751502264	-1.875192741365198	2.851285267616193	0.05273065462788957	-5.183846389008444	-0.2028674089851803	0.001069485565527609	0.01094350960135122	0.001032273994255212	0.00972300250537335	0.00213582105319926	0.004682629542239572	0.001315721684207392	0.005191519698000598	0.001004657110733648	0.03635001402505841	0.1603957232195219	0.1487818077195711	0.1967422495579494	0.1772401544200233	0.0436888745826233	0.04306626564014562	0.001011036096272382	0.03961782133246287	0.001022420109818208	0.02630715551361475	0.001114502816169776	0.02260425679932044	0.001007893037554993	0.02098473685311079	0.001000558134841734	0.03284006668929163	0.001000267462274315	0.01623037278039756	0.03279276462693402	0.03323804202117774	0.1540408384624619	0.1546375057182777	0.3901966654181682	0.4001202569639995	0.001043289337723204	0.01800818053201927	0.001009551838201913	0.01536231113968224	0.001004996566699314	0.01027828317844939	0.001081397689497425	0.003557580602165635	0.001035649254524318	0.008053424236947538	0.001949034186180131	0.04337034392565391	0.001383079928123059	0.006692389909907403	0.1242752761018424	0.112181615701228	0.001005206826031534	0.03993726803006763	0.001014473127326467	0.01115907069058801	0.001001761649305801	0.01602351108868075	0.001102954287774046	0.002597075835357199	0.001003854209126056	0.01846829226453624	0.1344225423588532	0.1474461009989458	0.001004176339699789	0.03307731091474494	0.00188464499465291	0.003669923112558798	0.001701873203325062	0.009181973037070077	0.001000280893470199	0.01032977702461742	0.229343637313356	0.2469785442103046	0.231077446131783	0.2095688900290001	0.00446497282121287	0.08592976526304381	0.001009887545652434	0.02296183939661857	0.15448662082682	0.1419219296741028	0.1278782726689436	0.09430119368102979	0.1250079057328554	0.09289985426668249	0.1196080944729896	0.1169926900684364	0.1734899537794737	0.1450702956865645	0.001004787845041098	0.006300807357911048	0.001015183808813988	0.0006688618650934271	0.1064013539534968	0.06927703749849071	0.1028738123302367	0.1247214629532302	0.03809835350165772	0.05311930741743868	0.03640576028482747	0.04012389359407422	0.001002776809018646	0.04958684248930776	0.113236404392101	0.130242731946699	0.005677209624927877	0.02107887838317136	0.004971379544587092	0.01918418408606742	0.008237718934132793	0.007537542655122595	0.007862162952724547	0.002648697865418163	0.001000211673097826	0.006868074070745581	0.001000925911086594	0.009209714789066129	0.001148542979438336	0.01253901992508547	0.07782427705237094	0.07079230660356943	0.1421331556658101	0.1346112565696332	0.1174866113582965	0.1549916310804071	0.03955869919653317	0.05211233556123476	0.04291886915835219	0.05028048318591939	0.09047896683985668	0.1439114159502405	0.05258574228785477	0.05495215134233101	0.1696809516207738	0.202898877107275	0.001386380058213605	0.01431916226405117	0.03950236048599657	0.01089485650528966	0.05269507718696832	0.06740111765966494	0.001009650598458861	0.008218820374532559	0.001003725424425438	0.01913963253254032	0.09637501625052985	0.1336253387130503	0.084881352878309	0.09866953622534479	0.003096706188884679	2.882521514182471e-05	0.001009147407755793	0.003200844840596379	0.006583465407175558	0.007581720184589591	0.1574218108569403	0.1687441819844413	0.09004450977619571	0.09726303749102622	0.001008119321238124	0.0473103582245749	0.04144908739818152	0.07495147012507063	0.001000943027961109	0.02823382783027777	0.001000332396301106	0.01633554090373943	0.001000653366872764	0.01747473450467214	0.007945474610736421	0.00210902705457226	-0.01509703208856158	0.007888012490928248	-0.03199937340863	-0.05679512536420072	-0.01741122352137907	-0.01094862932993941	0.001001225309732711	0.001000739943764192	0.001000670750977991	0.00100136767762222	0.001002812682910613	0.1292659433567057	0.1707119626056	0.03682561931947857	0.00100997686759314	0.001013047214249349	0.00115283364471979	0.001010041827159695	0.001000604736742983	0.001000286627843735	0.0230730985910906	0.1483017573074143	0.4517844474799134	0.001002196599512581	0.001014295774148999	0.001001274023493885	0.001005188160755842	0.00100656626042901	0.00100398652103687	0.001001752484413625	0.08200946806254773	0.001003721602451673	0.001008062157876165	0.001001743309063656	0.001001699057342922	0.001004315467149066	0.155885034816768	0.001004055225935893	0.001002835288631764	0.001005088178217474	0.001000326606696824	0.3121927013651566	0.1948761519466142	0.008698041427874992	0.001000768494484899	0.1479267115360046	0.1229887131280076	0.1207404096793463	0.1042004476168611	0.1466708348988449	0.001002721144247185	0.001003309179989734	0.1155310879531174	0.1082713727573594	0.03704290152050608	0.03040638447976525	0.001003219324541931	0.09188172217508601	0.001012311314099215	0.00100425490899582	0.00105688100686354	0.001139034657102046	0.001000243434021834	0.00100109661831685	0.001017284889649287	0.0829001885652195	0.111038083606405	0.09213870136407221	0.06987747257832458	0.04791148425063726	0.1088290071191575	0.05449311190635838	0.2476676622348604	0.001856613020323919	0.03053240414560135	0.04778213103603405	0.001014583718331418	0.00100418689816639	0.06238066861844237	0.0862435851982138	0.001011278023605898	0.001006626913548383	0.00100027121317488	0.1317077740169222	0.08503079265990501	0.001002200862119752	0.09413608658986353	0.001000955365120018	0.001000332125951103	0.001000648388953943	0.008853386137418403	-0.00043451571334527	-0.01523757388608539	0.009003378331415037	-0.03084800138918949	-0.05731112890144363	-0.01838840942774164	-0.009761665525262664	-7.843211824407673	-3.042287953182085	-0.06649707376565737	0.01097555682452932	-0.07884860458959493	-0.01530903284564038	0.02091753946807958	-1.385930715957813	-1.047980927112076	-0.3176342432631613	-0.01429633860886727	-0.003505240642132342	0.01216405427213559	0.01584046770089865	0.1464502682560082	0.08972025918180908	-0.5265080302982604	-0.6136942675161952	1.414108746878683	-0.02355081922455521	0.04770339517015047	0.001110074602733319	-0.03533304779221221	-0.02070078194267039	0.06498231368503034	0.005043891007621698	-1.735118156015336	-0.2560085800828343	0.04554324975254343	0.01624739863896682	0.0234161548708098	-0.001152099419708717	1.037543929490318	0.03779272243842546	-0.02760169426029802	-0.05481684091335449	0.03955491221397756	3.50427390965002	-1.356107736875893	0.2392941710061233	-0.07187512400082448	-0.5508302161183927	-0.3551245408899388	-0.3200009947133779	-1.007862479485935	-1.435676097159197	-0.02601384438307627	0.01803368176130358	0.4599096536345337	-0.3606589939018669	-0.2805115125243834	-0.3564033815413793	0.002907214025099947	-1.150282442957655	-0.01224472409913284	-0.02087523509161276	-0.0817134895308675	-0.06201474667376015	0.03012477426633199	0.07727551853062108	0.1634603734113753	0.1836080034249016	-1.360713856887342	-1.526221945694505	1.890014533766579	0.1269835777304707	-1.037774581106774	-0.3507973836974818	0.2583903669032052	0.2181152430429491	-0.2246249666834557	-0.3505085418033807	0.07740628816778464	-0.0003399174857168159	-1.96147356634862	0.08252135301391342	0.001901799847661558	0.005771235729826137	0.03400879879065303	-0.851021332616494	-0.2710773453611128	-0.07495864569340001	3.608496696624707	0.1696338000854999	0.08255175329170901	0.08967002941583817	-1.050051444593644e-14	6.653569512459035e-15
0.15	0.006694031232761733	-0.06253391663136794	0.06887804224744794	0.4128513545328185	0.9227351294576585	0.005764755116957839	-0.005203799473285868	-0.1118106290372729	-0.0149029171082128	0.288224162416124	0.08181998377844961	-0.1340242427390619	0.004173578606738997	0.08133606575826174	-0.09274930814533058	0.987203601652023	0.2568329011179382	-0.9872036016520235	-0.2568329011179412	-0.3369018300680626	-0.06069763437043552	0.0232116340871774	-0.04292505703630351	-0.1211665669451408	-0.04821658902704933	-0.2361456655412753	0.03960915283149612	0.5302887110644194	0.7817964157048247	0.1589510974595355	0.02673855819052433	0.4511890620023985	0.07411859287717021	0.08434763254383802	-0.1604697559024628	0.2977756193367791	1.406769746069499	0.2252365034269544	0.03428400624845577	3.52323982989122	0.1778271946253114	1.694520068919638	-1.995298201141868	0.2764925073205233	-0.5216690710836857	-0.02826628347059908	0.2245804318111626	-0.5028943366351661	3.977362803901396	-0.4114557570730695	-3.977362803901395	0.4114557570730744	1.146126066153715	-0.2552278083397309	-0.08741545252024145	-1.315705489286744	0.401653174296267	0.01225624450660273	1.986220261985763	1.333131582274721	0.6215965917819468	-1.845133220985738	0.3643570678501878	0.06876860362916597	-4.845309494942359	-0.2241148540189949	0.001036032824795846	0.01121726522328529	0.001016823993644779	0.01010968903027437	0.001580488141771094	0.004311898571630536	0.001161717141932836	0.004941756523560947	0.001003825155212518	0.03656961882273791	0.1471742993881206	0.1362732105188288	0.1854234997184012	0.1676527236599245	0.03914433405579785	0.03956098594238578	0.001010913947154832	0.03954242588173781	0.00101773899307064	0.02624536737964939	0.00113079829289023	0.02270075902267961	0.001009200730138639	0.02112435120294464	0.001000596226917067	0.03438183037132676	0.001000283625442804	0.01716626164891968	0.02549967613471323	0.02720619516314502	0.1489198063757431	0.1471911570796081	0.4108338245911272	0.4120112225113331	0.001023161936416275	0.01798458885296423	0.00223337087295567	0.01705261460262707	0.001003277413935889	0.01012816423312968	0.001044053035147684	0.003418424861436961	0.001021452154172133	0.008148412152502355	0.001486671058456406	0.04345556283503769	0.001196364073612096	0.006624736028419549	0.1052436892683796	0.09658276603433946	0.001004343048568074	0.03722549803712542	0.00101146433647869	0.01137273252897855	0.001001786849826681	0.01621630948971074	0.001053347533920354	0.002217044724781929	0.001004238923538396	0.01845401403026952	0.1436435384481615	0.156591426246111	0.001004200614567809	0.03350268013804579	0.00145302288030197	0.003336254753862257	0.001360675981639005	0.008760471106865673	0.001000315863172451	0.0107279326578184	0.2644070265519167	0.28098665866178	0.2152009697110491	0.1969372200346514	0.007574340329322271	0.08835940017053213	0.001005417544705494	0.02209808535687158	0.1499820594080828	0.1356406137138864	0.1241701756066067	0.09010977426145389	0.1217238037284385	0.08915170168139418	0.1132840018402121	0.1087278340453856	0.1621544216442315	0.1323266243226272	0.001004075269384357	0.006197746891711121	0.001009831313172566	0.0008481862605982979	0.1107297350033448	0.07390353342177587	0.1038390439184578	0.1170116748436868	0.03909030402543023	0.05124662920615499	0.03253851274810124	0.03649646120526199	0.001003203730138464	0.04953614717713046	0.1027681824144861	0.1196616785045585	0.003406763552612992	0.02095458643799245	0.003038842585395059	0.01891237001439015	0.004751369058197432	0.006312739690018673	0.00458577632187925	0.002208636996749184	0.001000235146869151	0.007216862703749793	0.001000997241143247	0.009851561317760113	0.001082363820935901	0.01298262106910422	0.08056109955117158	0.07284824006699668	0.1279629545609066	0.1221860906227207	0.1045657306316471	0.1398904832653334	0.05584173946514764	0.06849549128068128	0.0458934967560445	0.05169114068952677	0.09228892386395418	0.1337220584975139	0.05157234116930264	0.05061324895100934	0.187135810994875	0.1840590586515767	0.002657883894567011	0.0176793543981277	0.03482213622708043	0.008887195770072144	0.04993643644689787	0.06416781836454526	0.001422142013845606	0.009172178240746906	0.00100415840439158	0.01912969836933562	0.07812147918435233	0.1147057631044152	0.0848125257439169	0.09890974851676398	0.002080007406906257	7.163058193137671e-05	0.001010372113131994	0.003272113378915207	0.003870402143293942	0.006748124589406389	0.1436776416412594	0.1595896065561161	0.08694201548621495	0.09504232027030148	0.001005266886331187	0.04785463990075226	0.06794995604498975	0.1055702745559531	0.001000968647625312	0.02981941627217976	0.001000338576810231	0.01710595827885843	0.001000662286802616	0.01830299827743205	0.00937536617608979	-0.0003036344372985922	-0.01519597953625263	0.009100279371656474	-0.03079823528428181	-0.05654454167110613	-0.01820898611233447	-0.00993142744531989	0.001001201708038893	0.001000747754940468	0.001000581951472237	0.001001241951047974	0.001003083451161161	0.1239141321451959	0.1626321091968701	0.03108207679736096	0.001011472116045932	0.001012714820386862	0.001143474200987414	0.001011001448015002	0.001000662207699442	0.001000312137090923	0.01208251846135381	0.134472886422324	0.4581914391817771	0.001002227496561309	0.005622058602944691	0.001001669639463104	0.001005173532292907	0.001006769034229398	0.001004284759248692	0.00100190307208174	0.07390982621419644	0.001003209365620308	0.001008562231099372	0.001001872103092721	0.001001714987988135	0.001004913270130837	0.1591723687529546	0.00100437026163457	0.001002525962510358	0.001004671603312505	0.001000373955441889	0.3421725539926326	0.1802576136471246	0.01271031454575051	0.001000763213717761	0.138580122381894	0.1149253073426774	0.1135353426286543	0.1040233927523973	0.1414343184875978	0.001003851981711515	0.001005066113071171	0.1180619377083156	0.1025166713799525	0.04301382110759395	0.02599893476863998	0.001004010725486159	0.08437739362826724	0.001010237885681894	0.001003808589338614	0.001035557710264054	0.001079191419868619	0.001000273231959241	0.001001050196268576	0.001010228706511535	0.08529436671370989	0.1026111950684294	0.08074262225016188	0.08040683752452728	0.05080083434207418	0.08244710013025978	0.04674494392269909	0.1865877064688417	0.005788946459783907	0.02827481852769082	0.04549527210782683	0.00256013967141352	0.001004966130903814	0.04562236874311992	0.08340079472678219	0.001018819495960033	0.001015893788839688	0.001000250172643985	0.1139741011705933	0.08074491870603927	0.001002380898790343	0.1060787866909041	0.0010010291051129	0.001000355908461527	0.001000691182075168	0.01122284177238021	-0.002611590908332163	-0.01526165150407749	0.0103900670845779	-0.02955728427600753	-0.05568068819374145	-0.01886321005096412	-0.009050035096746156	-7.646113205557197	-3.073685427185286	0.07567226694315352	0.05369935968950148	-0.01160246578671864	-0.02819339147279584	0.02602628217839108	-1.118159705666504	-0.8776663577832061	-0.3823842126287454	-0.0006264444841234102	-0.007624543556725014	0.007583332217479432	0.01244819116356137	0.161046800063096	0.09717862706898536	-0.6720749289678786	-0.866937629369764	0.9772312586935517	0.00962601073417853	0.2739789987407127	-0.02152085971473911	-0.001681032686436491	0.02499569150096322	-0.01675552989700539	-0.01171379596632636	-1.387995526155104	-0.2820939901975267	0.01029186717525644	0.02121585564155521	-0.06691326735544534	-0.001338448442611906	0.7915759352944499	0.04560358700294417	-0.03306521120994497	-0.03187323681089588	0.03931027015388122	3.287396392829363	-1.187810435461863	0.245851256680988	-0.09294691161029181	-0.701571745712494	-0.4798421624528527	-0.4272956391793168	-0.6672104263194368	-1.122681702182701	-0.002101779348164798	0.01804510089685388	0.4674162330613499	-1.106035135046387	-0.1151906176641245	-0.3708509582836972	-0.0125209667041145	-0.9679977771229386	-0.009081201864030813	-0.02342432896100581	-0.1273280390132163	-0.02209038434778855	0.03736369757932109	0.05815227959185751	-0.01447148869796659	0.2230223034567337	-1.149666162994586	-1.486301966799169	1.412527511382334	0.1475711023230986	-1.120107242287618	-0.5064850755697994	-3.504844170455333	0.441257527014365	-0.1762877598978933	-0.3024437232004931	0.1189580045111093	-0.001346271117963094	-1.809175928640165	-0.03096336734606711	0.00614173455072892	0.008468162183999092	-0.1274867003522867	-0.985957639660768	-0.2487146015751308	0.1714454660654716	2.54787340422684	0.148294484035941	0.07162550365105387	0.07661556246539099	-2.578279194413534e-14	6.147048947154789e-15
0.16	0.0072896502020486	-0.06371906909711338	0.07209869209427898	0.4267917290376175	0.9249729695744335	0.006061179783026355	0.03013285048524478	-0.1091994173001487	0.0009890700976420846	0.267944895200348	0.08416170939711626	-0.1392666374511899	0.003900221153140509	0.08301408055889396	-0.09790979745503868	1.023833325785471	0.2513196070071743	-1.02383332578547	-0.2513196070071751	-0.3251737370166611	-0.06324349029202532	0.02232849221792165	-0.05620188371650669	-0.1171594263771889	-0.04811553402306065	-0.2126383766509964	0.05231522584893474	0.5371641514238127	0.7636477538295776	0.154573272214236	0.02751561141497686	0.4050766807768622	0.07182248604442863	0.03461016916729757	-0.07788633606742403	0.3356597698098586	1.381909975800558	0.2217997723491602	0.02599383647643007	3.539876126165688	0.336307919528957	1.470645103997741	-2.057037418522885	0.1968180347798624	-0.5185758038462269	-0.02604188099006223	0.1131857584141363	-0.5192471284686108	3.352236795393296	-0.6847447671448653	-3.352236795393296	0.6847447671448655	1.19958960942774	-0.2541582148768159	-0.08867189287642979	-1.342064352003012	0.399241861316467	0.007667145412622442	2.727439059988038	1.207308748991089	0.7483347744332561	-1.778504244754855	-1.063392313908954	0.08700913898705026	-4.351245580022458	-0.2330553552250497	0.001019300264306584	0.01154543631581849	0.001009106224336665	0.01054374192979934	0.00130211832014094	0.004124482701296395	0.001084629602214504	0.004756656079938615	0.001003544838668032	0.03693099691088058	0.1368930931389348	0.1263711939767223	0.17520319315336	0.1595236046068481	0.03400117543764571	0.03543933106084217	0.001011600894982083	0.03960841858384479	0.001015233243418591	0.02617922149443323	0.001134262572583178	0.02276486228001711	0.001010334297924405	0.02124101645435026	0.001000644013372667	0.03604388932877976	0.001000304464039471	0.01816836757270407	0.01632230442869522	0.01995227168866196	0.1402844355642265	0.1374715097478463	0.426731630723927	0.419927820059972	0.001013117747813393	0.01801657129305801	0.005137079504362002	0.02051432514095006	0.001002616175440123	0.01004012606313073	0.001025379138017752	0.003340301301596319	0.001014458056885306	0.008259284595667053	0.001255199861040714	0.0436588933660304	0.001103038342418752	0.006595331417358003	0.09036277433221149	0.08435483020226549	0.001003655128637464	0.03438041679230283	0.001010210822493255	0.01162696301924564	0.001001863873370513	0.01642589968283193	0.001028558347573729	0.00190899268114163	0.001004730237338429	0.01844882528020075	0.1503992244728778	0.1632787160118785	0.001004370343018741	0.03395583195030134	0.001236682741009053	0.003129954213768672	0.00118965245922306	0.008496714467189003	0.00100035702555873	0.01110066354224897	0.296648656039175	0.3125274203105832	0.1995347706069538	0.1854609978504025	0.01110939818347216	0.09083115932046565	0.001003180991530335	0.02126147661116471	0.1435222687031429	0.1279677193640986	0.1186498498642889	0.08477069404341779	0.1168057531625226	0.0844006191463909	0.1094712707780664	0.1032064475180377	0.1530658197419399	0.1224241911118163	0.001004284864106697	0.006108701160967353	0.001008035238032784	0.001034041954078825	0.1142842333603652	0.07866589620049116	0.1019660322068493	0.104106030111516	0.04239495290251231	0.05039216530552042	0.02838856129636026	0.03267151718751958	0.001003812982883373	0.04934692935049509	0.09340545253513578	0.1108413857711906	0.002257709524104849	0.02096790360734596	0.002063158850976891	0.01891696251253631	0.002966902787043195	0.00570936316442276	0.002890570215280296	0.002285031032701697	0.001000261784334625	0.007569962927215042	0.001001009665100414	0.01051393022855299	0.001045749553707394	0.01345496326943206	0.08313750703146917	0.07516162495661304	0.1158936459287792	0.1111109966997735	0.09205544026595404	0.1254197047548378	0.06912264432104022	0.08088110381404491	0.0488140260082487	0.05308036881897725	0.0818983426481586	0.1191090644474931	0.04746790467232665	0.04503241021087166	0.1741798536480395	0.1432321914499063	0.005248849629389523	0.02289099966907808	0.03124703546469234	0.007381489716616128	0.04738174382969298	0.06122639507605161	0.00239997473435013	0.01071183485355903	0.001004764598801665	0.01911871999437467	0.06001305908792114	0.09770713267501382	0.08354012854375248	0.09812057942608389	0.001572985917476525	0.000141309127022329	0.001015619856760638	0.003369921889285785	0.002495495579157542	0.006496810527057959	0.1280760661902057	0.1489037514589829	0.08331204538325716	0.09077577540369404	0.001003931436743641	0.05049187724859882	0.08700341205692111	0.1265611225030843	0.001001018339713365	0.03121592942579136	0.001000353562818129	0.01776992661513408	0.00100068815197032	0.01901970250054746	0.01143163378784874	-0.002559238397913486	-0.01524501376414438	0.01042882750067449	-0.02953737783404448	-0.05537405330160648	-0.01879144072480126	-0.009117939864769045	0.001001178106345743	0.001000755566117404	0.00100049315196669	0.001001116224473921	0.001003354219411418	0.1185623209336861	0.1545522557881401	0.02533853427524373	0.001012967364497703	0.0010123824265241	0.001134114757254889	0.001011961068869446	0.001000719678656175	0.001000337646338535	0.001091938331617376	0.1206440155372333	0.4645984308836413	0.001002258393610219	0.01022982143174128	0.001002065255433668	0.001005158903829989	0.001006971808030491	0.00100458299746112	0.001002053659750154	0.0658101843658451	0.001002697128788967	0.001009062304322531	0.001002000897121685	0.001001730918634754	0.001005511073110581	0.1624597026891412	0.00100468529733266	0.001002216636389454	0.001004255028408262	0.001000421304187391	0.3721524066201087	0.1656390753476349	0.01672258766362597	0.00100075793295191	0.1292335332277835	0.1068619015573473	0.1063302755779624	0.1038463378879334	0.136197802076351	0.001004982819173019	0.001006823046153178	0.1205927874635138	0.09676197000254558	0.04898474069468189	0.02159148505751233	0.001004802126429281	0.07687306508144848	0.001008164457266813	0.001003362269681992	0.001014234413664693	0.001019348182635222	0.001000303029896589	0.001001003774220662	0.001003172523374155	0.08768854486220036	0.09418430653045319	0.06934654313625288	0.09093620247072952	0.05369018443351092	0.05606519314136164	0.03899677593903921	0.1255077507028227	0.009721279899244145	0.02601723290978044	0.04320841317961964	0.004105695624495769	0.001005745363640181	0.02886406886779716	0.08055800425535072	0.001026360968314065	0.001025160664131742	0.001000229132112508	0.09624042832426445	0.07645904475217366	0.001002560935461056	0.1180214867919442	0.001001102845105433	0.001000379690970472	0.001000733975195655	0.01359229740734198	-0.004788666103319036	-0.01528572912206958	0.01177675583774079	-0.02826656716282561	-0.05405024748603914	-0.01933801067418656	-0.008338404668229665	-7.369940650390035	-3.171021904038056	-0.05561397966677096	0.02044883174525721	-0.04218558454637911	-0.002376486681430557	0.04927219756490067	-0.8646145842305893	-0.7563185857075727	-0.4409092800124966	0.01398129195982245	-0.004376790884594141	0.005684261066605976	0.01125064801629257	0.1705093233379026	0.1029636702341632	-0.7709233535847506	-1.068354006134565	0.6192351471381133	-0.01243599540055792	0.4019848102479591	0.01352622966041153	-0.02312661163272909	-0.01752387644519944	0.08860463801570995	0.01269374509269986	-1.060935389053011	-0.282670830455858	0.05365698014314092	0.01960575703999206	0.03781196828642188	0.0006657978887042445	0.5459368332101769	0.04334924021644681	-0.002128130536282144	-0.02326778280673093	0.03446996245991422	3.010803349115335	-1.125018174855813	0.247719019496935	-0.06644606519420664	-0.8291458940331625	-0.584656700582299	-0.5205869846570333	-0.4591685803579207	-0.8674284665363184	-0.02321089730839799	0.0193399413460925	0.48708302472026	-1.399830318428	-0.07686865039499786	-0.3959057072903979	-0.02479728885292435	-0.7981303012031817	0.0152770988060455	0.03440607887600077	0.04257179837333669	0.04127623424980721	0.03098709235718667	0.08137999494785414	0.1692085846839919	0.2350982886608603	-1.09069945209255	-1.400148084778502	1.090505896546333	0.1226977028943017	-1.922501900567203	-0.5991846534617694	-4.139019382292759	0.5884058704064963	-0.124234030326802	-0.292133340478652	0.1946660374954446	-0.0005487594929357294	-1.577284530502351	-0.1233549234080759	0.007276435513227227	0.01107923014060055	0.1504651053590049	-1.157277266378299	-0.6802428745389638	0.3436324886384159	1.682905399871436	0.1318187424248421	0.06126194552247598	0.06735811948519992	-3.373016944595615e-14	3.716249030990764e-15
0.17	0.007312779487362578	-0.06408452591884181	0.07537609704569914	0.440498611895809	0.9271539113756638	0.00630495404688884	0.0656224797410075	-0.1052110839577129	0.01435784725730462	0.2472609759496004	0.08579963327006956	-0.1441964776081907	0.003728544801888146	0.08359649511261889	-0.1029376942424969	1.054245482382773	0.2433384786898367	-1.054245482382774	-0.2433384786898387	-0.3129122509133114	-0.06577737217393838	0.0214475113120541	-0.06979462549186696	-0.1131960715748237	-0.04805553907023669	-0.1829318291511914	0.06374422020523786	0.5451613811602942	0.7462775395076621	0.1413532859593257	0.02842645934832844	0.3632379911398528	0.06949692651734479	-0.02921143734078038	0.006127557101770563	0.3115267138006482	1.359901262719716	0.2138961811824571	0.02338412357048051	3.553785722462303	0.4586563706066159	1.197276417004302	-2.077003088309069	0.1308126180475675	-0.4590073836270984	-0.009545508248425838	0.002696290025484302	-0.4784965513112363	2.72953554066734	-0.9035955740009307	-2.729535540667338	0.9035955740009348	1.253466369576174	-0.2526486985943807	-0.08710687847646627	-1.375736008102174	0.3931193706613657	0.004979507860284443	3.164975426822791	1.080253232137153	0.8470980762648738	-1.69539989562896	-1.495374063591355	0.09211608295357859	-4.001749016099947	-0.2310803680858116	0.00101044998695639	0.01188778683960746	0.00100504213725796	0.01098924248723416	0.001154368750587943	0.004025702706670468	0.001043698826396806	0.004636965586486253	0.001003552320555252	0.03741057482669233	0.1293163062677729	0.1188900656720189	0.1663864761556718	0.1525446635465427	0.02901071275008863	0.03133049796509976	0.001040874001528474	0.03982738687227978	0.00101370233485892	0.02611921676075787	0.001127220565514657	0.02280931680893013	0.001010854571929729	0.02134190539774453	0.001000700962690721	0.03779649525460148	0.001000329540332209	0.0192199229131477	0.00901563266293999	0.0142111242055503	0.1281556257125573	0.125751643838727	0.4376690295828968	0.4238846601098428	0.001007858307842955	0.01808365540584682	0.01234856906905666	0.02828875143304091	0.001002573221281389	0.01005228120563599	0.001015493460384605	0.003323979415533057	0.001010857283273366	0.008371866224548228	0.001132564637943179	0.04399294695132851	0.001053648771895388	0.0066234025781617	0.07916240864705851	0.07512398950630533	0.001003071728885123	0.03161954793945749	0.001009824700419145	0.01194091394875674	0.001002058320798377	0.01664742378409605	0.001015446554345665	0.001717014493539118	0.001005329270917361	0.01845758579025559	0.1553787027134084	0.1676938167225841	0.001004668705964659	0.0344252450618269	0.001121810766370628	0.003021033082372572	0.001098802954320486	0.008317123000500715	0.001000398940602361	0.01144061532561622	0.3258475554487016	0.3408645211923268	0.184797299040468	0.1745541962235757	0.01285436379783934	0.09250886567578145	0.001001991529368808	0.02052901827012788	0.1355638772149554	0.1193625364967626	0.111751051858223	0.07865922822643685	0.1105909891694747	0.07894976396308276	0.1068913433136153	0.09907386589758307	0.1452051703028329	0.1142734401211071	0.001376080998098636	0.006308835171887261	0.001008320856186828	0.001236391679162581	0.1168221028835929	0.08351214624917093	0.1001961594975089	0.09161873755873244	0.04745292026762562	0.05051571490848578	0.02351837344551936	0.0282349041414661	0.001004561696518857	0.0490784134325023	0.08462611482652069	0.1031506988944069	0.001646542268844317	0.0210316297884468	0.001544638454889881	0.01908047250020684	0.002011533459396123	0.005632870169573165	0.001974191925690439	0.0025333928988069	0.001000293635086982	0.007930755959621758	0.001000999770305286	0.01121592121332569	0.001024834645249667	0.01399416260866463	0.08507624551597548	0.0773850354049356	0.104931986240488	0.1009707693213176	0.07944485503054781	0.1112418439819393	0.08059145012027423	0.09045466746199302	0.0513619915476487	0.05414955178810685	0.07220156598890946	0.1050768450096703	0.04342118595534118	0.04012412547636994	0.1569706511559442	0.1145296070726078	0.0062807073919718	0.02654963086189821	0.02814080361630945	0.006297975984066478	0.04468804517500444	0.05823010364259773	0.007412350220151793	0.01650200943653461	0.001005459026704453	0.01911238445571635	0.04296666332821809	0.08310328454481439	0.08121973394264075	0.09641060552589531	0.001340266880754553	0.0002305777808635209	0.00192305819211135	0.004165223850453766	0.001764412837098853	0.006796639908530283	0.1114953247753325	0.1367064616824443	0.08143812337351944	0.08443789138254457	0.001003385394464526	0.05416136587064277	0.09848667418352033	0.138289485623986	0.00100108965464625	0.03239131200868156	0.001000376274706271	0.01831223752077342	0.001000728740514982	0.01961011957735876	0.01401003147823792	-0.004650056274511008	-0.01522521952951499	0.01177850773736598	-0.02768980082537507	-0.05320177601101889	-0.01919113207317114	-0.008407393650377125	0.001001291038441532	0.001000860982370967	0.001000455802654196	0.001001073117356761	0.001003734304424116	0.1173485932101454	0.1499533005738727	0.0214562666750751	0.001120729354830911	0.001011877820680033	0.001107851779829867	0.001010917946608336	0.001000794535981382	0.001000370857399403	0.00104643583256054	0.1004691764592629	0.4592235282645035	0.001002491698734264	0.0284292879265563	0.001002920479473305	0.00100524395091723	0.001007226748366927	0.001005067179339619	0.001002388376293984	0.06257987790701545	0.00100226785771828	0.001009727923788176	0.001002480471524255	0.001001859187033816	0.001006326310939081	0.1637660920009792	0.001005227878409111	0.001002155122903791	0.001004163664693864	0.001000460544445983	0.3933601894935114	0.1550151043758153	0.0130515786133343	0.001000750092547277	0.1183719119655063	0.09735222815972255	0.09755407241795601	0.1026776593354948	0.1301810698229129	0.002404901784716711	0.001010136860522543	0.1203985675396046	0.09854936266578267	0.05744779903494136	0.01492757846993537	0.001005796688193874	0.06907237703964143	0.001008123691513866	0.001003297416386916	0.001009188134324936	0.001011667625552172	0.001000346876485443	0.001000977373177107	0.001002976322014312	0.08766314122603402	0.0849463594910639	0.05646515745071445	0.09959466093716611	0.05514803043059407	0.06222593474697997	0.03814367767192812	0.1325552609536043	0.005375293159047704	0.02334100806811362	0.03991410472330863	0.01999681946772527	0.001006550891441513	0.01611992351578016	0.07601392300013521	0.001157954436227043	0.004429493742857309	0.001000214608398181	0.07941434304011241	0.08106683700505743	0.001003033909914713	0.1107675626671163	0.001001215501741742	0.00100041701729255	0.001000802288476307	0.01692261642534386	-0.006629986288062144	-0.01515701762084196	0.01312958949375765	-0.02538081074674528	-0.05035072154041501	-0.01947332054072863	-0.007752038621703222	-7.036606842985373	-3.289315022558038	0.08026616825774602	0.05767713905784189	0.007836748865435637	-0.01623392934862916	0.04957178778509486	-0.6362480985022139	-0.6404980781878071	-0.3862066674527046	0.02943844842206859	-0.006817823014446512	0.003509617528258467	0.00924439723314302	0.1796262613009169	0.1074366060590174	-0.4089314683987306	-1.282794214789067	0.1638100019317225	0.01725003572264396	1.097951226027681	-0.002847887818494372	0.01104652423926282	0.02605830856285372	0.004665147835514771	-0.002500329630003693	-0.7892032596447113	-0.2679314336489849	0.02074095876146028	0.02368624146322663	-0.04554524814079447	0.001226714594219184	0.345124677503007	0.04901146876391804	-0.01456700024998012	-0.01401940967564202	0.0331547148124081	2.650044579421253	-1.055633564724693	0.09348184053947206	-0.07330902499526958	-0.8900878144638712	-0.6361739556961729	-0.5692499053481244	-0.3720616293252441	-0.7665232475330487	0.05146420016136505	0.02092731863019968	0.4807887728184939	-1.069976531223699	0.09818664587401357	-0.4863458859503713	-0.02945268418223091	-0.7407875230748534	0.003564290587878032	0.008694729758460602	-0.03007408625250453	0.01616898480642167	0.03869805602810184	0.06559855404927041	-0.002760902771837033	0.2073851824466711	-0.9550443612810143	-1.433454302056544	0.827459278101881	0.08854011406318324	-0.9163686125356086	-0.382496919857544	-1.774670157192714	0.1674095027844713	-0.09301468969570569	-0.3086806381731694	0.9075371011281355	-0.0006662974491019695	-1.342531142287202	-0.2159152892741076	0.01020439498630205	0.1395764967397795	-0.03026644451236215	-1.269798118467552	-0.5595543383387923	0.3861079328076188	0.6782622782615766	0.1041249396337596	0.04739467108152177	0.05140092417657865	-2.858224374018907e-14	3.541179480903177e-15
0.18	0.00672087895032543	-0.06356986624748406	0.07816333623679127	0.4539984476295886	0.9292410450638473	0.006541324400015334	0.10112328488399	-0.1000803374550733	0.02481792021913191	0.226459700300325	0.08677887932276784	-0.1482790882451963	0.00368426860822937	0.08305598911330388	-0.1073230149270253	1.078410856930816	0.2334054019736309	-1.078410856930816	-0.2334054019736307	-0.300089234458456	-0.06829707500568416	0.02059470284480521	-0.08370164397922396	-0.1093032335338859	-0.04800299061169834	-0.1503167683775418	0.07395555268902469	0.5540258510171475	0.7297425303969776	0.1263704084120398	0.02929704577944386	0.3253365670804482	0.0672204023248355	-0.08839579530313794	0.09813696255122015	0.2376266177447549	1.340500550918163	0.2030381497369123	0.02451305432923293	3.542111303609643	0.5647905515683191	0.8889042644316241	-2.080508698230893	0.06508247072761165	-0.3491298998471942	-0.0005618494898260314	-0.1113983521932081	-0.3907319078834057	2.102880385541342	-1.075134446918446	-2.102880385541342	1.075134446918446	1.311895679728916	-0.2513224048433683	-0.08303740515270197	-1.404919694402231	0.3851385090312382	0.006177846555576682	3.309141714757037	0.9637763744876714	0.9217827985075893	-1.611463202508568	-1.415970572384333	0.07895683853911582	-3.563792464501518	-0.2232482883104023	0.001006083393418824	0.01227440135743086	0.001003063822544555	0.01147780189724188	0.0010804563240821	0.00398936094337042	0.001023217956549742	0.004538531146176538	0.001003746198073432	0.03798100071038669	0.1242663804704984	0.1135534915708344	0.159127293089045	0.1466930740064053	0.02450473825554619	0.02760821114550967	0.001109403499208212	0.04018970920620228	0.001012684823323407	0.02605899169092962	0.001110565241942518	0.02284111408682178	0.001010592763172906	0.02143224953045251	0.001000766870569861	0.03962870254426911	0.001000358686086359	0.02031888385797076	0.005203905231949608	0.01114113581350057	0.1125024585714681	0.1116721246700888	0.4434395309889338	0.4230375628805081	0.001005346560654264	0.01818951636274846	0.0247660281933105	0.04137436521865712	0.001002979583676503	0.01014811457351835	0.001010595392153518	0.00338491758258931	0.001009185292301649	0.008500812893501698	0.001071480921937984	0.04428137769865219	0.001029127611327262	0.006636908490792924	0.07128302207549611	0.06849135481925385	0.001002565431861227	0.02905321824862528	0.001009964707936535	0.01227393725467621	0.001002395403934876	0.01687936807693724	0.001008957709713754	0.001611334871920874	0.00100603646202504	0.01847616778626175	0.1588850713373606	0.1703420369333893	0.001005089239107879	0.03490562305896956	0.001064338890126641	0.002940396118648751	0.001053333943802062	0.008188948290768022	0.001000439517566966	0.01175644425047437	0.3517806080278437	0.3653968669427706	0.1713978909425105	0.1643624982716034	0.01194271123631492	0.09281398791072577	0.001001393176027754	0.01993002767160544	0.1263414031008332	0.1102020203742233	0.1036892181564702	0.07207646507184778	0.1032453198184615	0.0730223039725537	0.1048954879161745	0.09567093721958272	0.1380067566234165	0.1070176958425939	0.002260994016301146	0.006902515177478796	0.001010121320073469	0.001448534625801751	0.1182216558280072	0.08825410741291155	0.09992958122940779	0.08325953270514726	0.05402314254606991	0.05228805972071839	0.01773845464264572	0.02304601978833831	0.001005433394895207	0.0487469398782896	0.0761578222445813	0.096010026331268	0.001340120028806396	0.02116111248256212	0.001284778709989063	0.01929883332972309	0.001529194081799896	0.005663807661212604	0.001510208879149817	0.002763867645523507	0.001000331486819136	0.008294454885844099	0.001000981618165438	0.01195750835036369	0.001014283202138609	0.01457190149545017	0.08615945861485218	0.0792653562343906	0.09453151674120666	0.09165614272052805	0.06646752196795304	0.09679001406855006	0.09064866419932503	0.09749533827723234	0.05340226803784449	0.05479919556282822	0.06939008509595079	0.1001331596860106	0.04082997932762177	0.03738197928534487	0.1490078191932825	0.10427533502553	0.004642743030027871	0.02672097241720216	0.02522248699265322	0.005510276452487605	0.04170351522836228	0.05502166847336513	0.0176879951864372	0.02774594131677545	0.00100620903267068	0.01910643506467289	0.02744631253067758	0.07087558889428766	0.07791902042419584	0.09385676498769066	0.001289588340648129	0.000337939021468766	0.004072454969501552	0.005993358517004312	0.001397663630245148	0.007096137327867171	0.0944221212591413	0.1237554404988708	0.0823801840457315	0.08014028046395676	0.001003349117614782	0.05813088984547433	0.1018500621477951	0.1404362691473519	0.001001181650946258	0.03331577152804901	0.001000406297543345	0.01872170874628188	0.0010007831984939	0.02006123355005116	0.01708971005370223	-0.006574542356538949	-0.01513281378382013	0.01313029025360773	-0.02515010421176508	-0.0500113329504071	-0.0194145691003225	-0.00777963421456223	0.001001403970537936	0.001000966398625802	0.001000418453341868	0.001001030010239873	0.001004114389436126	0.1161348654866047	0.1453543453596053	0.01757399907490704	0.00122849134516686	0.001011373214836244	0.001081588802404566	0.001009874824346716	0.001000869393306826	0.001000404068460478	0.001000933333501704	0.08029433738129155	0.4538486256453653	0.001002725003858827	0.04662875442137166	0.001003775703512422	0.001005328998004985	0.001007481688703767	0.001005551361217999	0.001002723092837631	0.05934957144818571	0.001001838586647657	0.001010393543253423	0.001002960045926649	0.001001987455434316	0.001007141548761283	0.1650724813128171	0.001005770459484488	0.001002093609418482	0.001004072300979688	0.001000499784704499	0.414567972366914	0.1443911334039957	0.009380569563043093	0.001000742252145242	0.1075102907032291	0.08784255476209779	0.08877786925794962	0.1015089807830559	0.1241643375694748	0.003804820750257961	0.001013450674890781	0.1202043476156956	0.1003367553290196	0.06591085737520065	0.008263671882356303	0.001006791249956919	0.06127168899783442	0.001008082925760406	0.001003232563092259	0.001004141854986694	0.001003987068471255	0.001000390723074369	0.001000950972133853	0.001002780120654754	0.0876377375898678	0.07570841245167566	0.04358377176517914	0.1082531194036025	0.05660587642767708	0.06838667635259772	0.03729057940481705	0.1396027712043855	0.001029306418852278	0.02066478322644688	0.03661979626699748	0.03588794331095421	0.00100735641923855	0.003375778163762622	0.07146984174491985	0.001289547904140054	0.007833826821583246	0.001000200084685293	0.06258825775596044	0.08567462925794098	0.001003506884367683	0.1035136385422883	0.001001328158377646	0.00100045434361317	0.001000870601756211	0.02025293544334572	-0.008471306472805282	-0.01502830611961434	0.0144824231497745	-0.02249505433066498	-0.04665119559479096	-0.0196086304072707	-0.007165672575176751	-6.666650936033145	-3.369158241174321	-0.04676118088063781	0.02906060225604314	-0.02969793829309848	0.00187472394744204	0.06744179114635183	-0.4357037435266629	-0.5308482816739252	-0.3636000247758391	0.0426521010599314	-0.004420858107542724	0.003152810861452024	0.009141685881842013	0.1864295961050567	0.1124447911097106	-0.236691535367127	-1.540284658036249	-0.3415523087047119	-0.00468062658298381	1.464222308954016	0.03026187472908638	-0.007674601026365641	-0.0142508684556539	0.079480070427859	0.00978069545733562	-0.5412941872716519	-0.2437629980509551	0.05747145543942685	0.02168979533829805	0.0550716815105507	0.002630095551338003	0.1925607332296002	0.0455422173278749	0.003528703000464971	-0.01298443141672268	0.02964539075801126	2.249852322855072	-0.9819974398847925	-0.02679780457639723	-0.03975251669248897	-0.9402125450742688	-0.6789161681041895	-0.6159079461019517	-0.3132379918793792	-0.688427124099823	0.05549830161496567	0.0212985856488979	0.4662252477318176	-0.5742127785889763	0.2528903914579393	-0.5463599686626658	-0.03738881608046917	-0.6881274384742666	0.02842840140624004	0.0453762472462421	0.06405789567302422	0.03769881037040591	0.03156827111907658	0.0892992253981497	0.1769164942087537	0.1664803648853071	-0.9255792965577769	-1.454941912881082	0.5839273300015129	0.0387898640080665	-0.1047950777351336	-0.1659569447665156	-0.4493569162493728	-0.1090520571085927	-0.06507119012874125	-0.3345620876346444	1.285417496956777	-0.0004715296226552641	-1.102054034566864	-0.2921282510136801	0.01089495287568423	0.21764577121604	0.150398712933167	-1.308023547785562	-0.2721882540282766	0.4036395591936159	-0.2334105196382382	0.08163412971737698	0.03469400949575007	0.0394974986595583	-1.70850801155915e-14	4.459797381034467e-15
0.19	0.005614840561164921	-0.06213279796858347	0.08001872496022264	0.4673167185989045	0.9312088929718512	0.006801264828025514	0.136316219142056	-0.09398774734130054	0.03205997154479622	0.2056371328820608	0.08712437985645928	-0.151038120550118	0.003636807832903577	0.08140766356412474	-0.1106437154935811	1.096309246309115	0.2219771230253194	-1.096309246309116	-0.2219771230253206	-0.2866595763166329	-0.07081662488967926	0.01978840835182053	-0.09783889748668484	-0.1054829896495897	-0.04791403617880267	-0.1171798988715843	0.08306023039086109	0.5635562983652725	0.7139918214448457	0.1133790208434948	0.02990542578063879	0.2912784949280874	0.0650648414363782	-0.1317212192410133	0.1874871118038995	0.1297486785092461	1.323493644921247	0.1900460551871689	0.02759419805227564	3.492433092332137	0.6501005732093063	0.5602345315442459	-2.081764966284263	0.00569354640289128	-0.195481250696765	-0.009781455557624287	-0.2150536165623317	-0.2697205787889085	1.477647776950234	-1.203654606806716	-1.477647776950232	1.20365460680672	1.373101513411579	-0.2536725670342126	-0.07868017178667726	-1.418960612632248	0.3799598581491933	0.0127407746929825	3.300147942359048	0.8595263542017825	0.9852861002660509	-1.544428875967527	-1.173721891979759	0.03649391883219069	-3.239254946799719	-0.2071636572292629	0.001003840167575001	0.01267941888525055	0.001002075138488962	0.01199057017736922	0.001041233946750629	0.003979747582661672	0.001012343365008767	0.004464501023421556	0.001004050380372701	0.03862437143521123	0.1211477049315119	0.1099982987456041	0.1531910177659992	0.1418679252063292	0.02039888829137375	0.02420121103582528	0.00271823126685132	0.04196783974340659	0.001011865977975121	0.02600621040885687	0.001088053567640014	0.02287521955814324	0.001009953703265706	0.02152245261950943	0.001000843681091085	0.04152735777363323	0.001000393156041002	0.02146128683913351	0.003157252016420068	0.009397838935186363	0.0934256610711424	0.095124367900287	0.4452934560362228	0.418515488190526	0.001004097602067341	0.01831931780304064	0.03894864389619342	0.05632582778671319	0.001003446218645155	0.0103168829953728	0.001007957378515731	0.003505823700995616	0.001008318099061991	0.0086358457275445	0.001040185934052681	0.04456923692049486	0.001016486699633012	0.006659578039678139	0.06591234569519594	0.06389323099235822	0.001002133996428133	0.02676009169161893	0.001010294651985173	0.01264994843681219	0.001002791721915891	0.01711676559153108	0.001005575431840434	0.001600063144362202	0.001013537705766023	0.01850440900493998	0.1617048234092232	0.1718598801476387	0.001005605180798021	0.03539326781536523	0.001033817966478795	0.002886939754238681	0.001029186900118321	0.008084990934083951	0.001000482945151751	0.01204871949380124	0.3749861417624288	0.3861160117001636	0.1591537948742895	0.1548902915149641	0.009680552417640024	0.09236420724201624	0.001001063007659837	0.0195033016955348	0.1165803246114895	0.1008617335420381	0.09513964374140946	0.06533515689924474	0.0954035683911845	0.06690884433760257	0.1034011195371139	0.09299688645162256	0.1315073162847229	0.1006775830001684	0.005464327424799131	0.00922368354203333	0.001233046645199639	0.0017627782169305	0.118508416646433	0.09271480070317743	0.1008994643315125	0.07941041643295497	0.06052645342582783	0.05508794962749378	0.01229158730811148	0.01820316770445645	0.001006703357175978	0.04835589797135035	0.06793394823149447	0.0891073116645478	0.001177791265496118	0.02135290071519645	0.001146893595398748	0.01959346510666204	0.001271973856279976	0.005948380110954295	0.001262133236399683	0.003043658869768378	0.001000375440495307	0.008654017331458512	0.001000956543702702	0.01274337442236436	0.001008597187274296	0.01522863105964824	0.08651457541205491	0.08083369255449017	0.08484827661204049	0.08302570493935281	0.05305804076772173	0.08223923364363332	0.09816790631003214	0.1013460163260932	0.05504251483145542	0.05516240520659525	0.06822871983559789	0.09985362713136295	0.03935751905797823	0.03632325173028635	0.1437719951192298	0.1010588511346591	0.002878530953088426	0.02653033931898651	0.02275478703340419	0.004998275569024158	0.03866821786365123	0.05180773244967049	0.02709782586648064	0.03782501316356207	0.001009947772224943	0.01909882983013713	0.01580419918570314	0.0617765615636313	0.07387127959312341	0.09064205584378408	0.001707377318894697	0.000489544757541164	0.00747316735124735	0.008913851086288151	0.001203009167127072	0.007658373961993497	0.07754683409500616	0.1107484001220907	0.08394173956991595	0.07796283026522548	0.001003540058656928	0.06199600349315481	0.09870058146153693	0.1350973595560601	0.001001293257721757	0.03397495647756071	0.001000443192745932	0.01899350409025689	0.001000850706988371	0.02036828270852208	0.01988690775689179	-0.008323824034437079	-0.01498711982457242	0.01464854938190044	-0.02195682748080393	-0.04629308867082688	-0.01937986222114006	-0.007553767811550234	0.001001591729072843	0.0010011137920241	0.001000397009834737	0.001001022189892541	0.001004580612366667	0.1169334276780627	0.1425118411984929	0.014275649109024	0.007081320104757411	0.001010709697414652	0.001050258852352091	0.001008792663535859	0.001000969491529475	0.001000450145334813	0.001000692993827717	0.05469352195634152	0.4454265741482469	0.001002859450368532	0.0627691176431302	0.001004063934637475	0.001005113001028992	0.001007359706536522	0.001009354020764997	0.001003844557135378	0.05867335456982548	0.001001555077082903	0.00101084487899683	0.001003410700226144	0.001002113101292347	0.001033360960435286	0.1671424973621388	0.001006456563452575	0.001002012743940641	0.001004038284050079	0.00100055212862475	0.4310075008338639	0.1352335796579596	0.005428634442442844	0.001000700086547265	0.09769065316402126	0.07920969117636482	0.08074028334040904	0.1011099994945582	0.1195474295356725	0.01309521940904267	0.001847332029867509	0.1178106141124205	0.1039173984150812	0.0709758032531376	0.004687133455260197	0.001009068839410404	0.05375513137305662	0.001009203000544469	0.001003319548059624	0.00100364425341428	0.001003231452874229	0.001000446951957877	0.001000913085670776	0.00100259472052852	0.08643542357556094	0.06815478886080989	0.02983125505405877	0.1086994896656177	0.0574702960254465	0.06530624943940891	0.03788273383721677	0.1322563615768635	0.001017125407321918	0.01938204636502807	0.03373593200383056	0.03909656519500005	0.001019323181597868	0.002193341432745495	0.06603882586095423	0.002865146361843467	0.01382241303362585	0.001000199499994723	0.04799125811399624	0.08633810441507436	0.001003934958270412	0.08629701423937344	0.001001478143404696	0.001000504639576439	0.001000963568811212	0.02239128331091817	-0.009955119761640631	-0.01480847682929115	0.01629970949589398	-0.018332969269954	-0.04228835885207495	-0.01916214079305294	-0.007638377597637015	-6.282490225395534	-3.412376418266569	0.08490005314166707	0.06320909079210149	0.01393864725643783	-0.0119603247053449	0.06401611980410103	-0.2815562009987043	-0.4362497636908823	-0.3225170269725806	0.2931501510247809	-0.005615774821896537	0.003909789920622218	0.009167966183556033	0.1930525960586429	0.1160731075254747	-0.1240873845189134	-1.771254595083583	-0.5527028424484774	0.02245149402029329	1.523016309385144	0.01136353207636272	0.02370028926526699	0.02764996113934855	-0.0002537465928245085	-0.002393563106603849	-0.3806523464997471	-0.2133203214131317	0.02782589900663966	0.02478535872743277	-0.02730243812754176	0.003179711123596416	0.1185471609855499	0.05044977829133529	-0.009833309504887807	-0.008678497916107105	0.02861205718809076	1.900362293747964	-0.9132867051516971	-0.06271962271487402	-0.03930761489202104	-0.9246042061141124	-0.6672638177527325	-0.6057841319899404	-0.2282895440481485	-0.584401995043813	0.3764226538578306	0.0409739553417407	0.4224572690775437	-0.2157876759533055	0.2992063329559527	-0.433096547514855	-0.04081882584608652	-0.6895232811231478	0.01407714701761879	0.0209145329948889	0.01154444825980589	0.02285717887457669	0.03808048965625354	0.07423988639739633	0.01110957119882765	0.1446369515751255	-0.8105626520968708	-1.452080097284811	0.1989797121917347	0.03008071197322176	0.01662900978511007	-0.05142444181995069	-0.2256945486353867	0.05645442344259759	-0.03826571157000662	-0.311849750207575	0.7763651487399704	-0.0008951347200783518	-0.7293408465719293	-0.3512051321642433	0.01920652805420071	0.358893161414519	0.007667231390699946	-1.289048000018757	-0.169964673498163	0.3705625792713118	-0.8285363990999611	0.0511076321139927	0.01987029038696183	0.02256760821083718	-1.098047594861495e-14	5.381894153215359e-15
0.2	0.004108267831084277	-0.05985591563993643	0.08068426083829483	0.4804751205674759	0.9330322586342681	0.007095591696741388	0.1708910976171931	-0.08715086395044067	0.0360371814668932	0.1848691973572183	0.08692626845862823	-0.1520448070503274	0.003471616497241086	0.07881917960367163	-0.1126436739700354	1.107980818206452	0.2094696445562784	-1.107980818206452	-0.2094696445562778	-0.2726458928947055	-0.07339222624793919	0.01901192584222344	-0.1120094483427274	-0.1016830445645008	-0.04772562042445688	-0.0846754944118677	0.09119342353950077	0.5737511616054416	0.698738947116625	0.1030676715593384	0.02990241929871874	0.2607228085278679	0.06309113382329212	-0.168502663487081	0.266099772500507	-0.0003439513265765826	1.308526750769268	0.1741417006385678	0.03139034247037272	3.418500147023865	0.7136492069847923	0.235935983719285	-2.06958231954744	-0.04363991557771671	0.001339261095294742	-0.02410796157588304	-0.2994300344472687	-0.1265834898645835	0.857516889348795	-1.290974351064222	-0.857516889348795	1.290974351064222	1.428700735749814	-0.2625326996963611	-0.07707500847519498	-1.411579164118407	0.3810787491900313	0.02607011084566104	3.182648705508862	0.769479463848454	1.054665976916374	-1.511896277726248	-0.879962915506852	-0.04332045808495517	-2.863315314073254	-0.1868776332363559	0.001002813039095213	0.01311510975401087	0.001001654780130539	0.01253630445350832	0.001021618059055678	0.003991401510481888	0.001006904622761344	0.004393733127935093	0.00100443562363371	0.03931699842624661	0.1196304686978374	0.1077979399612729	0.1484383456299493	0.1379267130255946	0.01665329734077949	0.02106353000986515	0.006428513768594239	0.04565623511954944	0.001011124833296182	0.025957068664247	0.001061130101437528	0.02292414001558924	0.001009092982768555	0.02162098953924156	0.001000932141383801	0.04348477739123704	0.001000433432417671	0.02264109205652807	0.002123472640555534	0.008416997238597854	0.0709419952031452	0.07620727478527517	0.4439357308619739	0.4121867017683974	0.0010035406921654	0.01847475783069131	0.05368941838302356	0.07177361350091802	0.001003823606191117	0.01053281966371206	0.001006530963348647	0.003695812658872586	0.001007823694811681	0.008781662633539121	0.001026445832892985	0.0447093923562207	0.001010730025212002	0.006646101680139298	0.06259835956200963	0.06083187252141143	0.001001776561166	0.02481765165911762	0.001010685321531412	0.01303235759534679	0.001003215221431197	0.01735498827427263	0.001003947976687714	0.001665757887527647	0.001030402281650302	0.01854299327232695	0.1642225616083624	0.1728637651804153	0.001006206245641051	0.0358838795115037	0.001018522385225567	0.002831463256124322	0.001017100932898426	0.007997949172519116	0.001000530833178552	0.01232473337984977	0.3956785042706372	0.4035318261202249	0.1479495643126116	0.1460799082943929	0.006574028539860265	0.09156836958542995	0.001000876913927495	0.01926957664634501	0.1066634338761885	0.09177474855691412	0.0864467705801992	0.05877282169007051	0.08738735820967608	0.06092661831072002	0.1023660508548791	0.09097079869181031	0.125720637064343	0.09523352492853696	0.0116445839644234	0.01378471390582871	0.001761171047178063	0.002256490187901602	0.1176872093090031	0.09663412996957846	0.1029710315402128	0.07854023518401364	0.06631846446536629	0.05811456124101697	0.007709877678746755	0.01416636685049208	0.001008477380430969	0.04793057815081112	0.05991947593413979	0.08227740498373781	0.001097158746328684	0.02152561346084762	0.001077980001103669	0.01986441248668704	0.001143007943208364	0.00626845370613749	0.00113762036543681	0.003312966110948803	0.001000425534905442	0.009010790112007937	0.001000925059959511	0.01356962402619145	0.001005662790689221	0.01592769597090678	0.08619610211505746	0.08210709631468624	0.07595433485253668	0.0752438018301976	0.03918628069853287	0.06781109361907227	0.1026133310284774	0.1017303611694686	0.0563265339996796	0.05532538274680641	0.06621028540926323	0.09982054874130407	0.03884468163056369	0.03624077293745039	0.137653803494214	0.0991263503186136	0.001982695922854641	0.02756064060547532	0.0208463944782628	0.004726227720999412	0.03568786547760289	0.04871218080714874	0.03341805522903811	0.04419260981846029	0.001017802488181896	0.01909162002512088	0.009044533820109668	0.05605698366272694	0.06918540030219875	0.08682483125645046	0.002702520248077344	0.0007176762569378959	0.01212322883332756	0.01302003012075252	0.001105632996823616	0.008161854305661926	0.06124167413384829	0.09806121104952882	0.08511038455266479	0.07660772923839948	0.001003849625894012	0.06556572960946239	0.08951254666415273	0.1239822411557436	0.001001424063360177	0.034356019608879	0.001000486791748265	0.01912321917577077	0.001000930951241966	0.02052569121777362	0.02224487223633659	-0.00989612678629331	-0.01479200231127437	0.01636615998874439	-0.01811767853000963	-0.04214511608248929	-0.01907063351860065	-0.00779361569218641	0.001001779487609156	0.001001261185424346	0.001000375566327875	0.001001014369545933	0.001005046835296323	0.1177319898695206	0.1396693370373805	0.01097729914314165	0.01293414886434876	0.00101004617999353	0.001018928902299462	0.001007710502724742	0.00100106958975248	0.00100049622220953	0.001000452654155394	0.02909270653139043	0.437004522651129	0.001002993896878454	0.07890948086488907	0.001004352165758484	0.001004897004053587	0.001007237724369458	0.001013156680312129	0.001004966021431832	0.05799713769146526	0.001001271567518176	0.001011296214739635	0.001003861354523398	0.001002238747152107	0.001059580372111089	0.1692125134114605	0.00100714266741907	0.001001931878463305	0.001004004267120816	0.001000604472544982	0.4474470293008139	0.1260760259119236	0.001476699321842873	0.001000657920950074	0.08787101562481336	0.07057682759063179	0.07270269742286842	0.1007110182060605	0.1149305215018702	0.02238561806782559	0.00268121338484522	0.1154168806091454	0.1074980415011428	0.07604074913107456	0.001110595028162573	0.001011346428861277	0.04623857374827881	0.00101032307532849	0.001003406533027629	0.00100314665184319	0.001002475837278836	0.001000503180841105	0.001000875199207896	0.001002409320403641	0.08523310956125416	0.06060116526994438	0.01607873834294339	0.1091458599276329	0.05833471562321599	0.0622258225262204	0.03847488826961654	0.1249099519493417	0.001004944395792839	0.01809930950360931	0.0308520677406637	0.0423051870790453	0.001031289943957485	0.001010904701727463	0.06060780997698862	0.00444074481954693	0.01981099924566863	0.001000198915309503	0.03339425847203203	0.08700157957220765	0.001004363032173038	0.069080389936458	0.001001628128431343	0.001000554935538493	0.001001056535865561	0.0245296311784906	-0.01143893305047598	-0.01458864753896796	0.01811699584201347	-0.01417088420924304	-0.03792552210935899	-0.0187156511788352	-0.008111082620097371	-5.908450374211067	-3.430055889898834	-0.04062651271215954	0.03565380145540985	-0.02544448059918313	0.002527169401524493	0.07729304439488799	-0.1647369353466318	-0.3540609578056027	-0.3097362080267095	0.4247050688460602	-0.003692950608487743	0.006115808085896549	0.01080845202107237	0.1981824737505496	0.1199252383554999	-0.08420049902674158	-2.014151927072751	-0.7028946551355506	0.0004470908846646201	1.563486938184079	0.03969552402202971	0.006141966850402001	-0.01209405409037479	0.04993931321302206	0.002551513772220728	-0.233941116082116	-0.1736256931484242	0.05875105073429804	0.0218548289517399	0.07046497568166894	0.004698705773526209	0.08976909693469706	0.04613560526620938	0.003124676261830389	-0.009601312393432161	0.02639311930217145	1.589186255388481	-0.849632732671334	-0.09600920215258232	-0.001152331317521915	-0.8895521756623387	-0.6431215754182059	-0.5896612244887359	-0.1836453902615217	-0.5092161699435586	0.5034707014576071	0.05719226161357895	0.357952442957925	0.0215742260610545	0.2982347328074043	-0.3851497226319031	-0.0442443987794735	-0.6735658412922905	0.02461330400795979	0.04063936786320569	0.07115812476482629	0.03560201375844962	0.03101033810500288	0.09737593176047168	0.1853835636331881	0.1074938529024237	-0.7558723621543904	-1.430413832823163	-0.1093393110984847	-0.001256556707722692	-0.05550424481742661	0.02929280767764407	-0.1925603012842887	0.1351348198184077	-0.01708058303753289	-0.3108852113999788	0.5431224585886275	-0.000392443363385687	-0.426164148613082	-0.4126313397016558	0.0262001055492068	0.4547830642505161	0.1386474548425615	-1.244053286942412	-0.1077184196474377	0.3445620529173451	-1.388652281445117	0.02600976607555969	0.006277957803024948	0.009569368813764103	-8.007035337676419e-15	6.306010915618601e-15
0.21	0.002223129684089288	-0.05687225920532302	0.0799785512913616	0.493492837641776	0.934678179402795	0.00742776975178085	0.204668086919692	-0.07978992941573937	0.03688241000922712	0.164340365564247	0.08629544444765655	-0.1508823824093224	0.003195377187078947	0.0755079979177011	-0.1131440395378567	1.11349442024962	0.1962942014506584	-1.113494420249619	-0.196294201450658	-0.258122258100697	-0.07609570288789046	0.0182367733757471	-0.1260180753739762	-0.09783776405023432	-0.04737227889119652	-0.05369270145379564	0.09846700648934563	0.5846945926469976	0.683685156124724	0.09580514785105207	0.02887504837924823	0.2335145024992237	0.06136741444339895	-0.2101362759836835	0.3274416060778275	-0.1401433268912669	1.295271458739259	0.1543439220824088	0.03484483869840273	3.337079109417052	0.7553681162939473	-0.05918079335643284	-2.03113741787832	-0.08105493334077765	0.2331405017046586	-0.0282966801096865	-0.3585979599939145	0.0256357618649647	0.2473384506491094	-1.337598117640596	-0.2473384506491106	1.337598117640601	1.47472573252843	-0.279186304219862	-0.07817198563393887	-1.392901659271117	0.3877567598721839	0.04574984566596837	3.007311161719135	0.6885695340409766	1.134149552071907	-1.486393431298767	-0.5821766367637382	-0.1657637584005318	-2.574318752433199	-0.1573029856000581	0.001002359805379802	0.01354643195986036	0.001001505281109961	0.01308335288668266	0.001011208788219407	0.004008937320603136	0.001004023962985432	0.004343822672710259	0.001004923446744871	0.04004136709050763	0.1199337337843933	0.1067353542473837	0.1447930859137425	0.1347904707638069	0.01387720381216974	0.01870489641246444	0.009704316490069816	0.04900757465585463	0.001010413085620761	0.02591775648554184	0.001039449423395661	0.02300774303060943	0.001008212938907351	0.02173787445715082	0.001001034165200126	0.04548448939818766	0.001000480035160469	0.02384715767238521	0.001574061598271838	0.007810394587458455	0.04909501531970526	0.0574754831869804	0.4399393593934152	0.4051327896179026	0.001003281948163466	0.01864184096744842	0.06913270755468517	0.08773846914709398	0.001048893482185613	0.01084270120062384	0.001005641197116845	0.003939085648757987	0.001007541953397729	0.008924811028513455	0.001020383993259768	0.0447231352351752	0.001008251995708262	0.006610217593294665	0.06075055691486036	0.0589159772894454	0.001001477867119922	0.02329560046590541	0.001011266178018196	0.01343926435709832	0.001005282182240579	0.01759013927096332	0.001003081669971947	0.001825765930001427	0.001062943777215633	0.01859929451643077	0.1666528711551705	0.1737101365889921	0.001006903281730795	0.03636977468070017	0.001010375311549741	0.002793416749148907	0.001010662736928883	0.007922017478194114	0.001000577078567646	0.01258441310971629	0.4142167220777764	0.4180473509663117	0.137399459464418	0.1378417455237237	0.004037987866560653	0.0910783387690423	0.001000757249360964	0.01926115978481551	0.09658197806041532	0.08299400769407962	0.07768814251525508	0.05245788468857335	0.0791901598245322	0.05508016594173031	0.101336805117054	0.08916282358593519	0.1203400319533465	0.0903456906272465	0.01744521802107981	0.01811103667273309	0.003658610478644647	0.003517781674649447	0.1159599472028975	0.09989113734767439	0.1060402296886112	0.07967532662477364	0.07191570132496981	0.06129646606851542	0.004494936227253451	0.01132953808904063	0.001010427719190139	0.04751157446550539	0.05217409849025877	0.07550166674878904	0.001055030488857575	0.0216763899566739	0.001041498070491989	0.02013013804277549	0.001074383607674971	0.006727112340107824	0.001071289927606103	0.003610224639339	0.001000476916837692	0.009366278670784281	0.001000900635719907	0.01444818664080511	0.001004087139509494	0.0167116308484902	0.08506072848949198	0.08289558709083772	0.0682300427461757	0.06834716785560961	0.02662079241318231	0.05502087234517975	0.1033619779056969	0.09895831138925813	0.05712920897245787	0.05517551908787544	0.06573277067908564	0.1002356264251181	0.03907315545489458	0.0368544979315188	0.1344007348128031	0.09881460224542676	0.001504083763647779	0.02916159443044675	0.01951322448872726	0.004658891593693599	0.03271520125765094	0.04567810417930148	0.03519161719570117	0.04579344000129779	0.001028125525112877	0.01908726510674362	0.005154604354361195	0.05211510000673531	0.06431972413672193	0.08274528614096671	0.004036816754636093	0.001037526781723104	0.01625317556106669	0.01697325771867135	0.00105397529461888	0.008820842898815899	0.04690493598855989	0.08630594615751495	0.08667510419712328	0.07598104817215573	0.001004186764278916	0.0687224191470147	0.07611944317977168	0.1091160801325186	0.001001572991838317	0.03445659504245504	0.001000536768640212	0.01911008955343651	0.001001023364912293	0.02053346413009087	0.02402904911122167	-0.01115088681161887	-0.01448326826976378	0.01790979844526136	-0.01366160099879929	-0.03759282075007608	-0.01755859162400321	-0.006037355182603522	0.001001980062240659	0.001001424593955758	0.001000375499449081	0.001001036022642454	0.001005756248605282	0.1226786165276784	0.1387123604455802	0.01071523980492247	0.01342020426657553	0.0010093560875712	0.001015151661474888	0.001006947289001976	0.001001200197041529	0.001000555870668137	0.001000356625231032	0.015047568018945	0.4256838432718365	0.001003028570285991	0.09695555846729968	0.001173174523462387	0.001004561430512016	0.001007258072524913	0.001014852138476498	0.00100627135529248	0.05877293285311456	0.001001078573399706	0.001012356724273974	0.001010455328268253	0.001002130522918277	0.001128318135482025	0.171712602820877	0.001008039887037334	0.001001866498707903	0.001003926932503059	0.001000642745605347	0.4602747563660646	0.1169563986083769	0.001251558401048178	0.001000611394818026	0.07774506877803337	0.06202739657232469	0.06432505807141456	0.09918601571475051	0.1102391354641553	0.02494669596072174	0.008156535558509946	0.1117465396517831	0.1128586923055197	0.0817927485359988	0.001058875201775135	0.001013397440559689	0.03935313366962095	0.001011897797364511	0.00100362287779395	0.001002761848466666	0.001002029138854464	0.001000553407982461	0.001000875234234118	0.001002479590365412	0.08205991582127788	0.0560855094984221	0.00855050277313857	0.1002891193904836	0.05795188967120645	0.06761174256546031	0.04008609406563272	0.1334511333286395	0.001004222797806277	0.01796882096119588	0.02788518311399906	0.03291492573776559	0.001045281982702597	0.001009187205481167	0.0559070868048838	0.006281530572678579	0.02155263557620317	0.001000201048603468	0.02548142629724091	0.09032523145854168	0.001004685330871175	0.04880119907510761	0.001001812457523534	0.001000617411315866	0.001001172840868021	0.0254127603322916	-0.01217520984585881	-0.01409023081288984	0.01928767898437664	-0.008798096899233826	-0.03277436433023628	-0.01512090208554021	-0.002622112723025626	-5.547375581931361	-3.406508121085249	0.08520912492131687	0.06441641395683413	0.0155704065308567	-0.008622430411193377	0.0702110193549581	-0.04817665182765366	-0.2753021592378183	-0.1733799543071627	0.2581166483265389	-0.003860137149208791	0.01054767642705417	0.01267339614956099	0.2017249875687691	0.1214927061273541	-0.043289767731668	-1.738271823981965	-0.7054903670933464	0.02517932812185149	1.626373871843044	0.02902917037508373	0.0345921504716923	0.02758914428744022	-0.02865960932917529	-0.007642178225656779	-0.1498135535556169	-0.1305885714123616	0.03141549108545805	0.02420580792686814	-0.009850745706464981	0.006667456037469878	0.08168989304855638	0.0494975028001135	-0.007284734120165065	-0.00632000397967223	0.02563792285080121	1.320668574257478	-0.8041901433609033	-0.007311191150991159	0.004627170200759946	-0.8670275038566569	-0.6197185684049459	-0.5797584593572195	-0.180280421859879	-0.4708783314694959	0.3676755740294451	0.1914324663576165	0.2910674860020919	0.1956556140580683	0.3380032390719498	-0.1990205516397322	-0.03933444014493313	-0.677729471988767	0.009209071318168987	0.01832590752697371	0.03369026116398169	0.02669892475296992	0.03787356905228312	0.08433743762242132	0.02606847491527056	0.04836339765425904	-0.6288536226927148	-1.140599763718481	-0.4343254525023676	-0.03068574822984135	0.1384508849334163	0.08953806812328635	0.1271054178642435	0.1811724816352721	0.003248080886086495	-0.2986258222983588	-0.1657882346873005	-0.0002698567314156989	-0.3607093507101548	-0.4065336283172491	0.03811762879402176	0.3449388368487121	0.02754727178872671	-1.099171041688951	-0.01439725877849351	0.2900788230247179	-1.588421611223734	-0.004956563594212061	-0.008684377386063796	-0.007373844751123343	-8.478934633790992e-15	3.413829477015207e-15
0.22	-0.0001266838902051991	-0.05337088168529394	0.07789448692380424	0.5063856456351685	0.9361051664561788	0.00778847987401817	0.2376363077243449	-0.07210689329780214	0.03500775523769941	0.1443473814228397	0.08533456885727145	-0.147342100324256	0.002962547301789493	0.07173138725887429	-0.1121484510214672	1.112970285846719	0.1828480052518888	-1.112970285846719	-0.182848005251888	-0.2431773880546049	-0.07899642585085509	0.01744415611326807	-0.1399225898709585	-0.09393232124290486	-0.04678759051395387	-0.02466124566521233	0.1050314623787278	0.5964367390604215	0.6692604482777446	0.09123144261179382	0.02651494347886373	0.2093169762636473	0.0599563392541417	-0.2614377489468573	0.3696439895846985	-0.2760149154508463	1.283544934587723	0.1303549576127262	0.03709675590994536	3.256746447454593	0.7780695236307471	-0.308040679052407	-1.962412789236268	-0.1096502314614222	0.4769107499079511	-0.01542607662019273	-0.3925158290165959	0.1726073269749559	-0.3500303998648014	-1.345124969693953	0.3500303998648014	1.345124969693954	1.512947786166605	-0.3019819642990654	-0.0805679676757456	-1.390756657264971	0.3931112078028324	0.07233947964215948	2.792381271611044	0.6276540517561425	1.214409051289918	-1.386079648741881	-0.3421992217013504	-0.3098672542688378	-2.261159355459691	-0.1243487951093345	0.00100223364129746	0.01398565567303394	0.001001512315457164	0.01363784330816752	0.00100600649860113	0.004035184919129945	0.001002595178081145	0.004299021120423627	0.001005522120097765	0.04077382543138533	0.1221475545645627	0.1068264780367891	0.1422064572927601	0.1323783765471196	0.0123164648396247	0.01736814206667609	0.0115908839040396	0.05106964428426859	0.001009712169912722	0.02588605288097191	0.001026723605617939	0.02313395117433216	0.001007391337734068	0.02187655475404836	0.001001150488008323	0.04751857834116907	0.001000533164086408	0.02507504260529591	0.001298664686230795	0.007427807153278212	0.03009243429427552	0.04132052967779413	0.4336385787126654	0.3981248425839122	0.001003169986920631	0.0188225402261909	0.08534521066487091	0.1042388845536123	0.001155853210419762	0.01124837081156553	0.001005028664705784	0.004229246055029987	0.001007411331661641	0.009070753743080326	0.001018202575107857	0.04450682273158425	0.001007666576044152	0.006534981173977083	0.06007863634278304	0.05782408898540631	0.001001232049789815	0.02220979971250889	0.001012086978295277	0.01383637120661715	0.001009613767300391	0.01781971318351333	0.001002594595113213	0.002040995403258806	0.001113587219353758	0.01867846065766027	0.1691033489481246	0.1745412572067542	0.00100770045844442	0.03684291105199049	0.001006270966755211	0.002754753444479565	0.001007406468162006	0.007856849542761508	0.001000619335750808	0.01283939376045756	0.4307649708540281	0.4300801948139517	0.1272867942774076	0.1298722989892033	0.002641075688864398	0.09131586116186957	0.001000674172652198	0.01946528427412879	0.08633235163840873	0.07442556834073981	0.06890303108941373	0.04638139545150066	0.07080969966500124	0.04932886492261631	0.1000960901235065	0.08731857443558572	0.1152054866054814	0.08576540547603362	0.02162141369564973	0.02125585982852867	0.007321797871604743	0.006012468127434166	0.1134214568256995	0.1024078487564283	0.1100556649159186	0.08225757850452482	0.07753238728480256	0.06487176615005161	0.002835580169833775	0.009849865378566434	0.001012428412845839	0.04714832731091806	0.04472399023218303	0.06879986221813665	0.001034759757574949	0.02178313641042695	0.001023371080046538	0.02034733392067403	0.001039884100197564	0.007204592112149878	0.001037906677873067	0.003903929262691931	0.00100052772107158	0.009723985401086002	0.001000888447338951	0.01537638970781295	0.001003334859800635	0.0175423667299509	0.08303888765279857	0.08303754617428095	0.06184748832552045	0.06255874557774577	0.01620275159817124	0.04473971150919922	0.1000468571561009	0.09325875596822629	0.05739449250907773	0.0546722763191338	0.06786666916005404	0.1025881885070349	0.03994598498422132	0.03795325183966129	0.1358993705294637	0.1016063533002456	0.001263942545493718	0.031106420967281	0.01875832798735111	0.004783883804945456	0.02972963800162164	0.04268575019860164	0.03169770299597825	0.04202020887150486	0.001040283664971218	0.01909039656566539	0.003170629839003504	0.04887286128608678	0.05949016437658654	0.07862903979164099	0.005619068672781767	0.001486981420567844	0.01919532857199845	0.02010033448801377	0.00102815379031315	0.009400739901450753	0.03521643529401403	0.0762343632111767	0.08899464396549839	0.07638419475929514	0.001004516478862073	0.07143336543857969	0.05936387450822275	0.09213697517079605	0.001001739629573715	0.03427565065228671	0.001000592998161311	0.01895392172572253	0.001001127730316308	0.02039103315471695	0.02521252750538404	-0.01205999135031594	-0.01404807910520816	0.01920480002567579	-0.008594383615056281	-0.032641283786523	-0.01465807826360744	-0.001792621748028136	0.001002180636872232	0.001001588002487176	0.001000375432571028	0.001001057675740953	0.001006465661913073	0.1276252431858362	0.1377553838537799	0.01045318046670376	0.01390625966880367	0.001008665995149316	0.00101137442064953	0.001006184075279338	0.001001330804330921	0.001000615519127207	0.001000260596305514	0.001002429506497691	0.4143631638925437	0.001003063243693405	0.1150016360697106	0.001341996881167009	0.001004225856971205	0.00100727842068032	0.001016547596642382	0.001007576689152985	0.05954872801476384	0.001000885579281144	0.001013417233808094	0.001017049302014315	0.001002022298684761	0.001197055898852422	0.1742126922302934	0.001008937106653069	0.001001801118953689	0.001003849597886141	0.001000681018665784	0.4731024834313153	0.1078367713048303	0.00102641748025383	0.001000564868686024	0.06761912193125333	0.05347796555401767	0.05594741871996061	0.09766101322344055	0.1055477494264406	0.0275077738536166	0.01363185773217474	0.108076198694421	0.1182193431098965	0.08754474794092297	0.001007155375387973	0.001015448452256817	0.0324676935909631	0.001013472519400618	0.001003839222560629	0.001002377045091595	0.001001582440431404	0.001000603635123359	0.001000875269260481	0.001002549860328035	0.07888672208130165	0.05156985372690005	0.001022267203337787	0.09143237885333404	0.05756906371919714	0.07299766260469992	0.04169729986164883	0.1419923147079371	0.00100350119981743	0.01783833241878246	0.02491829848733454	0.02352466439648471	0.001059274021446813	0.001007469709234692	0.05120636363277894	0.00812231632581039	0.02329427190673808	0.001000203181901582	0.01756859412245002	0.09364888334487544	0.001005007629569392	0.02852200821375622	0.001001996786615289	0.001000679887092053	0.001001289145869822	0.02629588948609257	-0.01291148664124158	-0.01359181408681171	0.02045836212673985	-0.00342530958922465	-0.02762320655111336	-0.01152615299224513	0.002866857174046306	-5.195360401451068	-3.329960124822402	-0.03904621126628877	0.03714219911494532	-0.02370212292983108	0.003548949989825707	0.07891097972636933	0.06600496531250014	-0.2092313487855199	-0.1053603577010066	0.1668510872641371	-0.002171235776181683	0.01463683382850518	0.01516752782346599	0.2050578609537423	0.1242891017653221	-0.03939745564200902	-1.498784309242124	-0.6937016318372828	0.003170315277846661	1.670598890252222	0.0588531388328858	0.0155194501101505	-0.01153519019695482	0.003928236712302709	-0.005318952718314946	-0.06913973049695467	-0.08637560518443554	0.05679106830428281	0.02073941211288152	0.08150926186355778	0.009271685676747155	0.08671893877153418	0.04358384567835257	0.003001316725483576	-0.007448560614906714	0.02545330347687547	1.092650055698754	-0.7958894854419588	0.04950143968831711	0.04135593884965177	-0.8470918737635683	-0.5954320225330246	-0.5706309545137783	-0.1909001991680956	-0.4477063399309809	0.2671707792337625	0.3038712548154673	0.2098932490883932	0.3110063138593904	0.3769137836149813	-0.1137185123871074	-0.03309309260879657	-0.65877910043309	0.01580729559248752	0.03093343222459528	0.07492235238291008	0.03489123275264868	0.03145397240921687	0.1073040222361152	0.194743764419017	-0.02181248564154066	-0.5342300228108415	-0.9286017452652741	-0.6948404392656085	-0.07193237867495686	0.3319926348029416	0.1262985904920792	0.4281395243168531	0.2039093621814121	0.02138508467710671	-0.3025406819706512	-0.5316898039260456	0.001104832452153902	-0.2862351615373743	-0.419971586472487	0.05212092836486527	0.2895528985330736	0.1228291367393137	-0.9073168978079416	0.09824711102980403	0.2554134037188476	-1.811241069144804	-0.0302941986765304	-0.02232968327329422	-0.02047140872635811	-1.132693041752838e-14	-2.110281755385842e-15
0.23	-0.003031265977693596	-0.04954999838899867	0.07451642095554399	0.519168306639438	0.9372726457828182	0.008162661735307107	0.2698041504602625	-0.06428482735032766	0.03092854129581192	0.1251811292679897	0.08412630310373828	-0.1413981679960337	0.002940268772922421	0.06774628937941281	-0.1097538599128883	1.10654138474968	0.1695193490512671	-1.10654138474968	-0.1695193490512659	-0.2278844920619083	-0.08215123022035707	0.01662145631246345	-0.1539584520401639	-0.08999682508855525	-0.04590210514477588	0.002214695110032533	0.1110849335714685	0.6089678372339974	0.6564239964152784	0.08861385367678257	0.0226614656623391	0.1879095418537889	0.05892508901673416	-0.3161011622416176	0.3906006093103195	-0.3935231947834758	1.27323981209403	0.1029833364466092	0.03714107994771829	3.171595993974071	0.784027349803146	-0.4940944750368496	-1.873263853208308	-0.1302111514301041	0.702511115792632	0.008246639063220056	-0.3993112715146462	0.2999753459103629	-0.9345366755009182	-1.317655086763632	0.9345366755009131	1.317655086763637	1.545160287207065	-0.3296159804395675	-0.08426722858813523	-1.423587490081594	0.3927317261848658	0.1053016631098579	2.585996597056934	0.5863208886038269	1.291686786743421	-1.155696938343962	-0.1892275693058384	-0.4565121165723601	-2.01951156109758	-0.08178649962192379	0.001002265940001127	0.01440490931627491	0.001001615369738818	0.01417680284133701	0.00100325370539525	0.00406018057009416	0.001001839166173079	0.004268664998590066	0.001006231355531281	0.04149752551903597	0.1255021878936734	0.1078835060188423	0.1403422983934627	0.1305110591158636	0.0115079604190407	0.0166557924073411	0.01104335025303876	0.05099572684430693	0.001009039944318887	0.0258668688719557	0.001018737618319473	0.023299265699263	0.001006561911151538	0.02203915802321221	0.001001276039728413	0.04957878627836549	0.001000591938113168	0.02632174384949751	0.001152490545154575	0.007161475042676495	0.0164330588002956	0.02940226484709763	0.4260285393666661	0.3917633657259129	0.00100312040132843	0.01900416417660937	0.1020671509853828	0.1210157859752135	0.004634873045976615	0.01496555695923406	0.001004562353493855	0.004535043771294076	0.001007362177678917	0.009208875832896792	0.002437166730868788	0.04511840573107823	0.001028661414231217	0.006456701939544444	0.06058275870643361	0.05757986228766013	0.001001032682628303	0.02153536981650548	0.001014057159123197	0.01423873956772854	0.002000890838876633	0.01903122689922256	0.001002258159962247	0.002298330467888137	0.001137560107452995	0.01873562315500271	0.1716645177288929	0.1755013503997059	0.001010640730421296	0.03729732378426649	0.001004060632473765	0.002727883152771174	0.001005599512196388	0.007798382891586859	0.001000650933194635	0.01309643663587815	0.4458323310295329	0.4401631901548299	0.1171568631924673	0.1217665428138677	0.001849223472819909	0.09203874112262271	0.001000611559218355	0.01986901056906948	0.07616359628596686	0.06613961357972337	0.06029986677731028	0.04060961343255654	0.06245871341072283	0.04374377690143679	0.09837737069792923	0.08525671738893756	0.1101068162121718	0.08137320679962515	0.02445635585574572	0.02343511320188758	0.0104971305329894	0.008675732346794453	0.1100729974156082	0.1040727647210851	0.1144705627039885	0.08565479280332249	0.08327572231375981	0.06881015944244692	0.001945475668673464	0.009039473780229772	0.001013342135687465	0.04687716739595536	0.03782505826181768	0.06234104233748674	0.001024253381543657	0.02188925918863775	0.001013884663209761	0.02056750692588915	0.001021430088300689	0.007806530000755314	0.001020038316267128	0.004239501074781301	0.001000576993681305	0.0100828945809971	0.001000893778251733	0.01636030936381909	0.001002997510890923	0.01845195905384617	0.08013058522538467	0.08244655272010837	0.0565900882817818	0.05768098110583526	0.008928047193983088	0.03746901951008937	0.092864171217899	0.08533033626369711	0.05696095202674341	0.05370539217438298	0.07005896215148079	0.1055120402341842	0.04083110102492562	0.03914174250085437	0.1385211113117059	0.1055048550533807	0.001136331889026127	0.03326249732845835	0.01842557554882296	0.005083117321670376	0.02689630552853977	0.03985862277931743	0.02505698345039044	0.03533614591313778	0.001044382814801254	0.01909365623120616	0.002114074884475375	0.0458894920880329	0.05480569606808491	0.07456968516877846	0.007267618345400646	0.002102320165644797	0.02098316405326065	0.02238853169102193	0.001014458047117045	0.01008968397139294	0.02622551635385037	0.06805905618683365	0.09224993247591837	0.07782028898143932	0.001004789091902925	0.07377978968452979	0.04219658108671293	0.07527780636806002	0.001001931008125578	0.03381947616480527	0.00100065812812783	0.01865625419566376	0.001001248894469214	0.02010151570674414	0.02562756741978645	-0.01253378147936652	-0.01349314817460994	0.02031721225007199	-0.004843080751267977	-0.02830976155592599	-0.01091395023901424	0.004176477440424857	0.001002400164520585	0.001001836508695507	0.001000400329771772	0.001001047945039551	0.001007395692174477	0.1328970113931146	0.1372636333389421	0.01078521061326271	0.007515926695153797	0.001008064843505345	0.001009623920240832	0.00100528809537688	0.001001470909348419	0.00100068490068627	0.001000217526639105	0.001001635311486707	0.4046229319799292	0.001003073498781965	0.1336673130681711	0.01415822836174601	0.001003951186421218	0.001007338608026904	0.006373463980548207	0.001086838042707331	0.06265243048198917	0.001000774127906581	0.001018383786830603	0.00474171328807305	0.001001811369135165	0.00113329476157228	0.1771995395601991	0.00101773104154443	0.001001725893641511	0.00100360856088049	0.001000686182049113	0.4846522202754642	0.09742488176079298	0.001016684349570228	0.001000530773021172	0.0582795418722788	0.04576248539353978	0.04814089500465329	0.09452916285514382	0.1003682599361996	0.0277496848102677	0.01411470634866814	0.1028318089468781	0.1230531338163555	0.09380419536578258	0.001019998688458684	0.001013315488338901	0.0271552012175254	0.001013188259378321	0.001004157761475907	0.001002093308160554	0.001001321761892986	0.001000649113184065	0.001000919679865873	0.001002728153810055	0.0739790597894093	0.04862665438291566	0.001013114219711682	0.07555316020430401	0.05543218258435972	0.07278327957518822	0.04203961181467714	0.1429271251530962	0.001003365202798203	0.01824319712624703	0.02258033601384759	0.01230002099952947	0.001039659664506815	0.00100745678164228	0.04702806935859958	0.009775641923819588	0.0226947312149214	0.001000205020636228	0.01437850250628141	0.09932022621224305	0.001005127931144834	0.01479516271036352	0.001002243023843135	0.001000764843082861	0.001001447614206891	0.02550794968114393	-0.01270540747891714	-0.01285928451425029	0.02131670457313389	-0.002225994817114336	-0.02452748332917908	-0.00668006001183621	0.01119327284198073	-4.856060069824541	-3.199403459244177	0.08260097326026528	0.06254071498420254	0.01562732534816536	-0.006608116455061551	0.06856606279121338	0.1415113623276708	-0.1669080873714543	-0.04215979497117361	-0.161692714686865	-0.001523781049046649	0.01815671979014361	0.01723142275728913	0.2071910110145844	0.1254030388824315	-0.01862325673676558	-0.9047351298485907	-0.5850240776768592	0.02577805519884751	1.689041660502837	0.6422042645258811	0.03790453770574052	0.0265217822867106	0.1202594005579011	-0.008926933721640827	0.02064053739643665	-0.0506233167571276	0.03154519583306083	0.2053878481114305	-0.002908096699850648	0.002710813993202448	0.1094046875913282	0.04597030044166982	-0.00584622469798959	-0.005020770878427006	0.02603112275599798	0.9412870957352916	-0.8304974727843385	0.09286737769201116	0.04310319766596952	-0.8116248729215362	-0.5599852773936412	-0.5476235826454907	-0.2194119505097121	-0.428502616886539	0.1703257273522809	0.2337742398488459	0.122526841786203	0.3618878834800685	0.4082216437936046	-0.05462719641856289	-0.02210964923327743	-0.6279780395793541	0.007511672976762367	0.01686878356995475	0.05445924475115536	0.03382482949882876	0.03800146363856143	0.09482043316914747	0.03962784450660027	-0.09790129542912861	-0.4422929957176124	-0.5455908401313991	-0.8876810775677907	-0.1209744331647166	0.2475231561712403	0.1095533298747005	0.3499214745253061	0.226772070067664	0.0389510786377271	-0.2667778741011944	-0.7881536163600612	-0.0003432589459094204	-0.3039739042711813	-0.3943864601291512	0.07170692884654235	0.1742262555403715	0.04050898724035734	-0.7271690926511383	0.1871151934958437	0.2167159669870011	-1.576308404784711	-0.06009572312012487	-0.03704310467388916	-0.03687660306269817	-1.250301257751357e-14	-7.106321580928206e-15
0.24	-0.00638115700903066	-0.04563751070640355	0.07014552469644059	0.5318554927935435	0.9381616817595814	0.008519330745061117	0.3009637054887161	-0.05647267262295084	0.02540001842274454	0.1068335801290042	0.08276618118490082	-0.1334791700072825	0.003073005447188827	0.06384901133586166	-0.1062756550798737	1.09430381521754	0.15655392718999	-1.09430381521754	-0.1565539271899888	-0.2122836048137764	-0.08560148687640988	0.01575290681944716	-0.1685377739427275	-0.08610281265702882	-0.04467067587348447	0.0271224805483085	0.1168234941870411	0.6222679988616527	0.6466567852189756	0.08728871114557493	0.01747102499668033	0.1689430643499798	0.05832290431671443	-0.3504995377162019	0.3879648668461712	-0.4745809736191536	1.264449964554915	0.07466628763132126	0.03359418560296095	3.055088905961568	0.7760872796112528	-0.597902465287403	-1.798672186065186	-0.1400214645231024	0.8719238820143653	0.01557696398845783	-0.3749518618317579	0.3893300718586755	-1.511764086884858	-1.27247810182479	1.511764086884858	1.27247810182479	1.574546037253708	-0.3610724216092376	-0.0897379061180867	-1.499448603936454	0.3848144632382784	0.1415282600648909	2.398750204217193	0.5646719363226379	1.368221742105786	-0.7722315155091397	-0.08370994094067839	-0.5772598240958997	-1.772967974249811	-0.03853568763192241	0.00100239190060315	0.0148317558049733	0.001001791186944623	0.01472647775713743	0.001001890447607342	0.00408625287048811	0.001001456483668189	0.004227099949359457	0.001007051042525763	0.04219988718707573	0.1296237057964985	0.1095789199079307	0.1390251888048618	0.128986695801574	0.01125763627452341	0.01642394175117287	0.007616413243929527	0.04823462720185511	0.001008403272435721	0.02585841295958508	0.001013870761050533	0.02349169854283883	0.001005699189947889	0.02221874914418613	0.001001408871760999	0.05166654425200994	0.001000656018603432	0.02759014121908226	0.001079363805925913	0.006960256213295406	0.00913072412992922	0.02282849762185064	0.4177155064758228	0.3862957542720797	0.001003100751196039	0.0191905729379922	0.1192074052819711	0.1381049230923562	0.01268466493663458	0.02324485957863584	0.001004191910397091	0.00483262570022946	0.001007367721473695	0.00934843287109724	0.005808652197263367	0.04694943149021985	0.001078800123908047	0.006384641708509852	0.06225440284617179	0.05824382266230817	0.001000877295709935	0.02115507452254813	0.001017526241202058	0.01462452696175096	0.004351063640543715	0.02160396048725827	0.001001984509296507	0.002525516514258494	0.001117653259169216	0.01874367694633304	0.1743823125810328	0.1768114507140414	0.001016509238635777	0.03773574905411079	0.00100291838304652	0.002688411957926787	0.001004575902812201	0.007740914100014231	0.001000669306854845	0.0133615332385498	0.4596948201807751	0.4492526983938315	0.1067678392995931	0.1131576350703307	0.001446994556381823	0.09312906522030699	0.001000563211939453	0.02040162577798183	0.0662014938197656	0.05816255499267607	0.05197910574866303	0.03516047198087242	0.0542409833389494	0.03835165461124519	0.0960527554635603	0.08297152061833438	0.1049378698645025	0.07723996870757498	0.02603801457586486	0.02469529101387503	0.01233410981971757	0.01078780594020556	0.1059136586734101	0.1048471235510076	0.119032135363563	0.08936436292572961	0.08919257177043068	0.07298533440451578	0.001504996556051224	0.008631973667953929	0.001012731771272988	0.04668671914954467	0.03159024645087461	0.05634043814890002	0.00101886026360328	0.02197525812850326	0.001009302959148068	0.02076006188711	0.001012064945999108	0.008473657395464051	0.001010977453649164	0.004612459849351117	0.001000624368039444	0.01043748667516323	0.001000918658966455	0.01737960885524844	0.001002918113526188	0.0193839865031127	0.07633337434223683	0.08104921846095819	0.05234062580172033	0.05369348318045664	0.005151756885650501	0.03342681099474468	0.08184014721964329	0.07556838289830391	0.05575504371619509	0.05226218799799445	0.07117818935515123	0.1074335605413494	0.04146260625361419	0.04010739419972209	0.1404565290962533	0.1085719957550557	0.001072448475446706	0.03563118556877667	0.01844964022951425	0.005572694577124078	0.02428538457196833	0.03727233127227156	0.01611912859268653	0.02659651997218595	0.001036620026637157	0.01908572419827654	0.001583156999366259	0.04292267867672262	0.05031603860933928	0.07069156814845719	0.008913349155594656	0.002936322161406688	0.02161609659797181	0.02370765386822849	0.001007614111153349	0.01072190584608393	0.01987943268715968	0.06170248964633791	0.09652117618770757	0.08008936783115173	0.001004985510813624	0.07582457520862849	0.02614235706591032	0.06029649280748645	0.001002149829866092	0.03309063570384672	0.001000733176158411	0.01821627399353493	0.001001388720180256	0.01966461064955625	0.02524062085462146	-0.01255432541416718	-0.01281981814936958	0.02126024462246673	-0.002793103281931624	-0.02480210533110421	-0.006435178910543837	0.01171712094853219	0.001002619692168365	0.001002085014903313	0.001000425226974627	0.001001038214339685	0.001008325722434279	0.138168779600393	0.1367718828241044	0.01111724075982171	0.001125593721505191	0.001007463691861747	0.001007873419831078	0.00100439211547485	0.001001611014366277	0.001000754282245782	0.001000174456971568	0.001000841116475949	0.3948827000673143	0.001003083753870333	0.1523329900666317	0.02697445984232362	0.001003676515872003	0.001007398795373189	0.01173038036445572	0.001166099396263272	0.06575613294921438	0.001000662676531778	0.001023350339854315	0.00846637727413292	0.001001600439585119	0.001069533624291878	0.1801863868901047	0.001026524976435482	0.001001650668330996	0.001003367523875599	0.001000691345432188	0.496201957119613	0.08701299221675567	0.001006951218886032	0.001000496677355984	0.04893996181330405	0.03804700523306195	0.04033437128934571	0.0913973124868465	0.09518877044595808	0.02799159576691767	0.01459755496516219	0.09758741919933517	0.1278869245228145	0.1000636427906423	0.001032842001530399	0.00101118252442099	0.02184270884408774	0.001012903999356085	0.001004476300391832	0.001001809571230157	0.001001061083354361	0.001000694591245402	0.001000964090471455	0.001002906447292361	0.06907139749751685	0.04568345503893111	0.00100396123608961	0.0596739415552737	0.05329530144952249	0.07256889654567659	0.04238192376770535	0.1438619355982556	0.001003229205779706	0.01864806183371159	0.02024237354036088	0.001075377602573416	0.001020045307566131	0.001007443854049993	0.04284977508441998	0.01142896752182911	0.02209519052310517	0.001000206859371259	0.01118841089011286	0.1049915690796108	0.001005248232720286	0.001068317206969099	0.001002489261070674	0.001000849799073016	0.001001606082543556	0.02472000987619531	-0.01249932831659272	-0.01212675494168888	0.02217504701952788	-0.00102668004500398	-0.02143176010724494	-0.001833967031427347	0.0195196885099148	-4.529592850966109	-3.01687310583252	-0.03752764219311068	0.03928527563906867	-0.02348679305540771	0.001307164511233879	0.07464329581517337	0.1936821467197339	-0.1406405253922494	-0.009260557064897743	-0.370585353240417	-2.561644282650352e-05	0.02006049756350279	0.01856509818963971	0.2105678682398942	0.1286283268407059	-0.02637479940559602	-0.4298847881446932	-0.5149285510057646	0.004127277467184917	1.733046029359622	0.9712764331846876	0.01387629262681222	-0.01124820054480796	0.247816788646871	-0.004075152034515587	0.1124976839817994	-0.02754868477505698	0.0534748749034864	0.2929833865651658	0.07547945823574938	-0.0005500550477231652	0.1567203630482828	0.04038635319068668	0.0004811361008035982	-0.007248988695184825	0.02706404892672641	0.8939526353230933	-0.8965197990827124	0.1229902670748515	0.06713372164241951	-0.7853126389695495	-0.5309039090809542	-0.5320378083157615	-0.2355681439700399	-0.3959142230617668	0.08335566696035582	0.1936331296200274	0.03178182214022377	0.3734774785814999	0.4242701175497516	-0.03314021512195316	-0.01695075886947536	-0.567135962020587	0.01178252792278495	0.02540982342609549	0.0879602536069497	0.04236862525004401	0.03059055525962745	0.1143799893176762	0.1992307895029015	-0.183080646639259	-0.356176713505914	-0.2829050485465229	-1.061547171440773	-0.1671963850082298	0.1315263508064164	0.08173079802710286	0.2618673140248604	0.2464317379959367	0.05945383242563601	-0.2543734995234703	-0.9428024004293171	-0.001133506885556733	-0.2829240041866327	-0.3837240659663273	0.09585357850163036	0.0957378933698126	0.1114846976892899	-0.5435688010396188	0.264844036544017	0.1950856593477405	-1.435670020709504	-0.08482739337514306	-0.05079221768749306	-0.04994893057116918	-1.231679474777474e-14	-1.167208100088203e-14
0.25	-0.00990770366345791	-0.04187262408884104	0.06518885046073444	0.5444626669701589	0.9387706546384661	0.008819101081174396	0.3307216155500943	-0.04879181721520971	0.01929138527498017	0.08906035611096692	0.08137225536341185	-0.1242416811349293	0.003121139746821148	0.06035805282086364	-0.1021324417132826	1.076311440035485	0.1440810788285813	-1.076311440035486	-0.1440810788285813	-0.1963926064390079	-0.08937972176451732	0.01481381730848546	-0.1840016843740028	-0.08230998611069132	-0.04305310956731895	0.05031381684938523	0.122407385883466	0.6363236066784215	0.641236081552629	0.08697338512603914	0.01123457866098316	0.1521537515199929	0.05817877301998466	-0.3515685784712887	0.3629635332178097	-0.5142390241782909	1.257294418476272	0.04727736262040575	0.02607635155849139	2.889667799996543	0.7587343987853621	-0.6160465561443069	-1.758685051422032	-0.1374440453386757	0.9698482182638308	-0.008588404295827766	-0.3204209948690335	0.4375961949958633	-2.086981851293904	-1.219599280492217	2.086981851293897	1.219599280492222	1.603055058937967	-0.3944704497238221	-0.09905763551157683	-1.579219016002678	0.376849874346432	0.1825093118719087	2.235167627898707	0.5545213086358428	1.440511224883206	-0.3510205619681931	0.01869889091077044	-0.6682772663860311	-1.586256276441926	0.00875549194577205	0.001002554510359381	0.01525246358495265	0.001002010547978456	0.01528401688719237	0.001001182567066578	0.004105228207136245	0.001001241907808135	0.004176577255118407	0.001008088351551236	0.04287873035241094	0.1332907314843008	0.111523306222642	0.1380912204753646	0.1276835055604071	0.01093359759899894	0.0161425812105242	0.004451547099539602	0.04553790624053448	0.001007810095489471	0.02586300503529663	0.001011054318765016	0.02370247268392415	0.001005009149183276	0.02241074058184184	0.00100156223856666	0.05378428265657727	0.001000729416217839	0.02888449095726758	0.001040557481968669	0.0067843641964861	0.005195095317599652	0.01913268292089502	0.4089099975406913	0.3813241901784343	0.001003089478065609	0.01937248245770956	0.1359087418897183	0.1550573701831159	0.01870345857988884	0.02969568499251855	0.001003900580895812	0.005094779238365755	0.001007389643219758	0.009482065216873245	0.0134409878680279	0.05141740725724831	0.00465874872900886	0.008396506076145709	0.06417953422900551	0.05928771826018044	0.001000758289116043	0.02094811002114997	0.001023704635475323	0.01501508518474771	0.007447102190325675	0.02490088154347951	0.001001755733265514	0.00271059582773185	0.001086212912814044	0.01872485177768504	0.1773373191480053	0.1787254976824247	0.001059326594442788	0.03819387254033015	0.001002271867898355	0.00264150358511383	0.001003917610796655	0.007677947685429541	0.001000684957952708	0.01363566492598976	0.4730038446917135	0.4584463989808839	0.09708173663303907	0.1042998704498183	0.00123158002135485	0.09446115417188668	0.001000526614844876	0.02100981989513366	0.05653945246709653	0.05046330280696001	0.0440550998752542	0.03003636664859748	0.04628257367374791	0.03316558877367161	0.09301321096422764	0.08044873347273969	0.09969278971121021	0.07346380798481192	0.02640715928792132	0.02504038047980075	0.01315588587853359	0.01237896751101429	0.1011846228514347	0.1048868370673818	0.1226634276267102	0.09295520669280972	0.09405055461875468	0.07698858542072802	0.00207172477178058	0.009109751986579163	0.001012626899115837	0.04654726270684133	0.0266703734693933	0.05125473491902173	0.001016026169585927	0.0220469499463179	0.001007028397714311	0.02094346732906114	0.00100701126469231	0.009281200641365072	0.001006093816973746	0.005045683784792718	0.001000677527423878	0.01077918925400244	0.00100097101537235	0.01842083500223875	0.001003015450998524	0.02034869166070101	0.07179972405253135	0.07887006081331062	0.0488677265691795	0.05047099729219354	0.003131806906953951	0.03101019875584118	0.06859765843843976	0.06486901025346578	0.05385565396509934	0.05042379436392999	0.07151631077761939	0.1085328087205838	0.04179689672366978	0.04083917470263647	0.141970695099306	0.1110201117251505	0.001038603043966035	0.03822489019770303	0.01909866532967279	0.006355009115470204	0.02205350816566531	0.03504779137433835	0.008903508074087628	0.01959337873798193	0.001027323410501228	0.01906845216894125	0.001301428011127864	0.03996337266414757	0.04599592912164605	0.06699419468158022	0.01050951382407155	0.004046983854633188	0.02140762210741448	0.02427289455455393	0.001003987470817691	0.01143517896024055	0.01593058587880955	0.0570535213235747	0.1006124293945133	0.08268556561456254	0.001005172374810164	0.07761534577041129	0.01429499287579329	0.04926650566702297	0.001002416096179744	0.03209672905391323	0.001000825527388687	0.01763430879076897	0.001001560611172072	0.01908280749058569	0.02452867794063076	-0.0121908129202646	-0.01213243944942561	0.02194637150196976	-0.00188018240924908	-0.0224413241894008	-0.003978043501630884	0.01333648870142536	0.001002811761975033	0.001002368971648633	0.001000463384549181	0.001001002014264042	0.001009880399027225	0.1393057647846893	0.1365845151867494	0.01013139328202036	0.001065857421131166	0.001006963564037216	0.001008334559690964	0.001004205510648202	0.00100181561273698	0.001000849385816044	0.00100015438902053	0.001000681552983157	0.3850714792673279	0.001003072663535559	0.1678992102658824	0.0238306467523055	0.001003530461549715	0.001007424015780016	0.03005868295529896	0.01454584826495694	0.06736679293301391	0.001000610554753405	0.00103587494357407	0.01264305113383347	0.001001447607950763	0.001039900198267129	0.1838939057750179	0.001169350854928069	0.001001555387655842	0.00100311833040499	0.001000709621823971	0.5091908569003701	0.08043081724337151	0.001007238594304334	0.001000481635678809	0.04036496501914333	0.03131184330202449	0.03329000628377927	0.08660154585194123	0.08985206273019929	0.02583112957115792	0.01357912006551944	0.09187448275222272	0.1280444041112918	0.1012176593486129	0.004042714127554741	0.001013647467248207	0.02032702594005015	0.001013222701194854	0.001004817767411262	0.001001703073822245	0.001000969401013714	0.001000765217513335	0.001001077459323047	0.001003294679249792	0.06311464067068302	0.04369640794120923	0.001003689831432008	0.04393318894312456	0.0499617126495461	0.07142477390192978	0.04203526967093846	0.1446514956334644	0.001003495831343989	0.02081270833422228	0.01894874322305377	0.001044598918794488	0.001015618946966656	0.001007977646488904	0.03893713594515195	0.01289692103908141	0.02039046421413418	0.001000218691593157	0.01187877846850943	0.107426525920009	0.001005467193644744	0.001039347370873975	0.001002865734995812	0.001000982412773438	0.001001852369122158	0.02366366947818842	-0.01158048810929944	-0.01144960835567104	0.02244955796742638	-0.001650063427962879	-0.02088819431342188	-0.003236169268880673	0.01000929660752724	-4.218689298485874	-2.790042240800187	0.08217756360825738	0.06448210005970691	0.01459647345108956	-0.008640909729365751	0.06363354042170583	0.1863550821059898	-0.1215222344357913	-0.04461799782406806	-0.187287730896734	0.0009596352330722283	0.02210377962500115	0.01990076081005739	0.2131459399832593	0.1304785856390593	-0.01272890568336595	-0.2993432081531791	-0.484237586319328	0.02522495550106915	1.657989548062425	0.3631862570345205	0.03220695805225296	0.02570323273561104	0.6283229846402748	0.3772044354774165	0.09635811598934386	-0.01373720148246327	0.03130268172662558	0.3600809923383729	-0.01071157134441804	-0.002949861896072016	0.2272257974848302	0.04935982389692692	-0.007665859528374185	-0.005938091320729073	0.0279922932949862	0.9496030825507574	-0.8659495319102541	0.1431212407974068	0.05921149071069967	-0.7540436921951302	-0.4938329432428811	-0.5052769224255977	-0.2684590612731075	-0.3602784054987528	-0.01323105614071991	0.1259589412930643	-0.02471188366668401	0.3427126614483396	0.373980623123811	0.1152984962010597	-0.01137957049128726	-0.4443514347619037	0.003990082624973645	0.01373862653249792	0.07917915501208291	0.04454557525967804	0.03549144144356357	0.098876736300478	0.04454792766201557	-0.2549233905852031	-0.2887119563105527	-0.1983014353010454	-1.093214310865609	-0.2015721562416061	0.08499289839641938	0.06283077851334644	0.2368214462400374	0.2710451999864044	0.09823312273051267	-0.1954352891825669	-0.4915225838147201	-0.002180654457809925	-0.3032875173966882	-0.3585585743981178	0.127162165374539	0.0196600846190313	0.04925585127110757	-0.3868186644096163	0.2564337774955032	0.1642733469798691	-0.8054668527788095	-0.1131486566181371	-0.06544657901769442	-0.06589493510585899	-9.741434386726713e-15	-1.27661226068326e-14
0.26	-0.01334770428468546	-0.038419218511077	0.0599110411996976	0.557007572117169	0.9391102105014821	0.009035187175097919	0.3586205553622872	-0.04132497271025232	0.01323463946229779	0.07160563042279666	0.08004369336676867	-0.1141967191258595	0.002848471356412486	0.0574969683644791	-0.09755805930928432	1.052558760156302	0.1322117873794788	-1.052558760156302	-0.1322117873794771	-0.1802344752102578	-0.09348881374511632	0.01375220132047019	-0.1998398649364497	-0.0785038346037272	-0.04101000342196523	0.07173884454429669	0.1279622184732333	0.651030451432022	0.6388541470954632	0.08762377204133101	0.00414052320209796	0.1371907051272495	0.05847893542883224	-0.3331903310769671	0.3256686588867694	-0.5388079786850374	1.251996158633861	0.02078288446565243	0.01685733716501078	2.683294856124567	0.7332850990555276	-0.587524998269998	-1.734972520093849	-0.1269486995543946	1.033418509358815	-0.04858357403779175	-0.2489770501069264	0.4755638793364652	-2.663825026310652	-1.151766719363323	2.663825026310652	1.151766719363323	1.627972608050086	-0.4272438401075159	-0.1142432015288053	-1.574302630170642	0.3874794553635956	0.2266362279025504	2.04548848298415	0.5588601149914707	1.498469129472152	-0.1644776736728869	0.1094326460247344	-0.7487816487335696	-1.407714686801124	0.05032305348346241	0.001002731857485604	0.01568547438535401	0.00100226222317015	0.01586131075207927	0.001000847894880882	0.004124474600719042	0.001001116565215682	0.004109697627378481	0.001009384472539875	0.04352272205906731	0.1359179293326436	0.1131292208677173	0.1374568258585249	0.1265257568809645	0.01028427337532366	0.01557945285952317	0.00281402475465018	0.04411829474636042	0.001007263465580818	0.02587791773723203	0.001009877461039541	0.02393396311481675	0.001004570952020688	0.02261811578977153	0.001001741234127158	0.05593278559783151	0.001000813672333836	0.0302044522287022	0.001021150296243212	0.006627172065007416	0.003188168452185924	0.01704033233665573	0.3997411434798681	0.3765139361737615	0.001003078296367521	0.01955447862847771	0.151804016591074	0.1712756372389956	0.02023351837763773	0.03139453686824487	0.001003681925423727	0.005349815722132428	0.001007413215032	0.009617068786283068	0.02611543058670387	0.05916678358067162	0.01303369510856675	0.01334385861637888	0.06595831345916106	0.06017251859002853	0.001000672741976954	0.02088247077333602	0.001033057502767381	0.01538389883704086	0.01105647000335037	0.02867918368706473	0.001001564948683051	0.002866325571531419	0.001055674442638334	0.01868998204890688	0.1805707127264458	0.1813787020008775	0.001152158660294716	0.03868537512891171	0.001001901109214731	0.002579033790077819	0.001003463970496605	0.007610276331597911	0.001000701922365515	0.01392597919911853	0.4861366085484891	0.4683410720541227	0.08859109740663647	0.09602031629431439	0.00112394956490557	0.09598536438738127	0.001000500800956126	0.02167998337063333	0.04722047182896855	0.04309156326835377	0.03657803090407909	0.02528549739863512	0.0386410769024688	0.0282440848982153	0.08920540002723996	0.07761294387030659	0.09436894708778319	0.07001519091744146	0.025568282508097	0.02445280424379469	0.01307695524428873	0.01333417990104063	0.09600509000831299	0.104335430581639	0.1248531138615926	0.09617904388697177	0.0972958470636285	0.08041695761561315	0.003854835738420541	0.01066999593955284	0.00101380756207995	0.0464503469235969	0.0233370560346604	0.04756647443752406	0.001014769218742034	0.02208374472070094	0.001006062494095931	0.02108418164913118	0.001004432367453518	0.01016985568449572	0.001003607317876115	0.005508759622977203	0.001000739424703449	0.01110214512273895	0.001001053893543441	0.01945737350563652	0.001003258309325778	0.02129169876939851	0.06660114878984953	0.07590730049534157	0.04605850035272956	0.04791141421096056	0.002111632033566306	0.02950310156705633	0.05394454810832756	0.05340635761420826	0.05129588361097134	0.04820894858436021	0.0711984996480666	0.109066810776398	0.0418148316901512	0.0413281192891425	0.143192020729282	0.1134897360047714	0.001021819275940156	0.04102680981230249	0.02047840318699041	0.007561837981497446	0.02026468225295683	0.03326560930621824	0.005147990923317131	0.0160921335479727	0.001020462892385829	0.01904491600317997	0.001160694224634125	0.0369699219474212	0.0418328561821658	0.06346423772070048	0.01203801950363484	0.005497233573477594	0.02047804376101487	0.0241478523750501	0.001002180963187148	0.01206874139409002	0.01421415382439594	0.05395424034020626	0.1039806797275614	0.08525880852820196	0.001005375295250021	0.0791341400276391	0.008000795287156358	0.04348436684405892	0.001002737494080626	0.03084376817132428	0.001000938020107744	0.01691042729014213	0.001001769718815219	0.01835704726976572	0.02358713670396259	-0.01145708195076817	-0.01145188215876574	0.02235808776040317	-0.001991464373661013	-0.02129201994628407	-0.004093799856962036	0.007536016684131591	0.001003003831781059	0.001002652928393247	0.001000501542128566	0.001000965814188779	0.00101143507561908	0.1404427499689857	0.1363971475493944	0.009145545804219694	0.001006121120759463	0.001006463436212997	0.00100879569955122	0.001004018905822063	0.00100202021110809	0.001000944489387013	0.001000134321068187	0.001000521989490826	0.3752602584673423	0.001003061573200584	0.1834654304651334	0.0206868336622868	0.001003384407227855	0.001007449236186451	0.04838698554614258	0.02792559713365069	0.06897745291681356	0.001000558432974794	0.001048399547296045	0.01681972499353439	0.001001294776315836	0.00101026677224485	0.1876014246599311	0.001312176733420844	0.001001460106981465	0.001002869136934969	0.001000727898215779	0.5221797566811275	0.07384864226998747	0.001007525969722866	0.001000466594001213	0.03178996822498219	0.0245766813709873	0.02624564127821248	0.08180577921703605	0.0845153550144405	0.02367066337539723	0.01256068516587696	0.08616154630511022	0.1282018836997689	0.1023716759065835	0.007052586253580322	0.001016112410077002	0.01881134303601258	0.001013541403033559	0.001005159234431113	0.00100159657641588	0.001000877718674095	0.001000835843781651	0.00100119082817491	0.001003682911207705	0.05715788384384911	0.04170936084348741	0.001003418426775571	0.02819243633097516	0.0466281238495703	0.07028065125818293	0.04168861557417159	0.1454410556686729	0.001003762456907091	0.02297735483473292	0.01765511290574733	0.001013820235015463	0.001011192586367313	0.001008511438927606	0.03502449680588372	0.01436487455633409	0.01868573790516345	0.001000230523815076	0.01256914604690584	0.1098614827604072	0.00100568615456911	0.001010377534778046	0.001003242208920653	0.001001115026473491	0.00100209865570047	0.02260732908018151	-0.01066164790200618	-0.01077246176965322	0.02272406891532491	-0.002273446810921861	-0.02034462851959887	-0.004638371506333967	0.000498904705140002	-3.929339759699488	-2.526516278361941	-0.03506703812589544	0.04323622260441565	-0.02343258167968296	-0.001964222187973646	0.06767300409526256	0.1259878127927231	-0.1115522130473836	-0.06561411913324559	-0.115163459821544	0.002038508805332889	0.02420375553116927	0.0216418522464599	0.2167207755732173	0.1337506334888586	-0.02263482234726365	-0.1091919648000042	-0.4826665332136203	0.004144607674231897	1.586210022382222	0.02088172556040439	0.01245288173513909	-0.01097395584190319	0.9040968999280558	0.583022482486917	0.0806786303769057	0.0007163659413848545	0.04912596077723429	0.3892596040232025	0.06960954432378652	-0.003758966596237946	0.3045518330625934	0.0470621736619312	-0.00263114834179279	-0.008189976546419363	0.03030056606387704	1.034147132560148	-0.7808777060816042	0.1614145198580081	0.0795275933102373	-0.7198101095465675	-0.4562566926187684	-0.479125415890781	-0.2981686353474616	-0.3304054919843974	-0.1031774734219738	0.06644329345748204	-0.08644217828439413	0.300076163997631	0.3092943532841484	0.1833529117986096	-0.008442626948018778	-0.2876474123446967	0.00480311923615018	0.01687159905012985	0.1041826130544503	0.04833900579920316	0.0268412132387596	0.1134424605965057	0.1948911797345043	-0.3398011807053611	-0.2235961521010529	-0.1010020385568185	-1.214203170326295	-0.2424868141159351	0.01847712612255958	0.0331636147456014	0.2661689759298262	0.2880747351147325	0.1443566979643629	-0.1659019335620004	-0.242423191575764	-0.00238633381266245	-0.28975294501738	-0.3502407647684396	0.1637711836220897	-0.04231867979961093	0.09554256162801944	-0.2336313331617648	0.2602530625892182	0.1406903984358571	-0.3861003572038564	-0.1366382399092648	-0.07917547725963622	-0.07874034294268822	-4.872497195621848e-15	-1.052731511134006e-14
0.27	-0.01655463235098801	-0.03536088776078282	0.05437974358014448	0.5695098040391198	0.9391876599339382	0.009158565647153116	0.3842825423783376	-0.0341513744381185	0.007566258441761568	0.05436846046526347	0.07883109131714909	-0.1035628777526184	0.002147677340553284	0.05538210472563784	-0.09256913954760626	1.023029631520177	0.1211258929657843	-1.023029631520176	-0.1211258929657798	-0.1638537997540871	-0.09791651788043668	0.0125204978786752	-0.2151221107023215	-0.0744772188466728	-0.03855413840532088	0.0910146995538877	0.1336571458764679	0.6662276038431503	0.6368523650338199	0.08910380753632169	-0.003722748939513013	0.1237642011908134	0.05919212675350274	-0.307763679037454	0.2857527911064878	-0.5673894122365202	1.24877561679319	-0.0053235149780495	0.007913506207996638	2.445833167312729	0.7002764205131087	-0.5440470802261133	-1.711822970865985	-0.1155797792759931	1.09213696781899	-0.09159200411511169	-0.174070246553159	0.5220044349661035	-3.239798392550519	-1.061874456655281	3.239798392550516	1.061874456655286	1.647514080074801	-0.4578067787490207	-0.1313990959872245	-1.482389062470315	0.4179871282572584	0.2612851533616553	1.796144933290156	0.5839179620492434	1.538772996842023	-0.2376722515890818	0.17659319474316	-0.8215542232996301	-1.277439755580915	0.09230044336981957	0.001002902752497577	0.01610822808631422	0.00100252371165067	0.01644155032328948	0.00100068109254498	0.004140431533605828	0.001001032482043232	0.00404009227957732	0.001016587202989925	0.04412715569248482	0.1380885644126645	0.1140914590932373	0.1367388615197093	0.1253155759091708	0.008925163791105493	0.01440627616873229	0.00193014290563342	0.04322507207167584	0.001006753280564196	0.02590363496215637	0.001009196982454476	0.02418706628792307	0.001004236008645404	0.02284431256172688	0.001001965055110417	0.05811669291952536	0.001000920722946753	0.03155596708765569	0.001010849309703762	0.006483550486558873	0.002119665813891445	0.01579305139679123	0.3909909526524423	0.3719789943552715	0.001003061159944637	0.01972858934129192	0.1669327896238148	0.1867094225460632	0.02075272993738731	0.03180617296316028	0.001003510230890963	0.005610246158883501	0.001007421221964743	0.009745857991483762	0.04115444287629526	0.06869263372291383	0.02306099395844512	0.01933995288697673	0.06683469592218896	0.06041569670558437	0.001000607375500055	0.02096273556662295	0.001048251760197752	0.01574081483234925	0.01442713801975832	0.03218836218678427	0.001001401039291579	0.00303972003500162	0.001032974504993262	0.018646987673474	0.1841544093799266	0.184818385959487	0.002751244741281121	0.04055324174214955	0.001001661245948357	0.002514157603705476	0.001003120346986265	0.007537771367354667	0.001000724373335489	0.01424434876166183	0.4995857144981874	0.4790756301287515	0.07987901632448811	0.08802155972932016	0.001066946363870535	0.09768046013617059	0.001000481556230341	0.0224293259152484	0.03824695484079929	0.03605420487039532	0.02943375039686029	0.02084913347452369	0.03125689845354584	0.02355154485048824	0.08523739115395468	0.07483341978002565	0.08944905402675828	0.06705349897152278	0.02387347516435689	0.02318505608766115	0.01224503715179151	0.01362526104897163	0.09114877626619289	0.1038244898084359	0.1254361864016842	0.09904131800879336	0.09817141849698986	0.08313064175611372	0.00681088844568515	0.01328574377556526	0.001037636682971939	0.04641660591961191	0.02169772502526554	0.04543918331124019	0.001014518376945251	0.02209237079033175	0.001005758420709297	0.02118963439337043	0.001003103561182915	0.01116858627816508	0.0010023051243092	0.005989157442560561	0.001000791841892459	0.01139938844218341	0.001001167308685978	0.02047480210081272	0.001003655771850184	0.02223197637287714	0.06124487767593529	0.07251830802172306	0.0442542853021322	0.04624009970541545	0.001569374551243196	0.02846875344536374	0.03900207497907604	0.04137661186817277	0.0483990126968016	0.04581996154037171	0.07128892725304374	0.1094288200707558	0.04271643049075855	0.04195185795128131	0.1433619378008303	0.1160611580228593	0.001013044287834524	0.04397890074186617	0.02220029007995425	0.009241115294667946	0.01903166608875079	0.03201195098553411	0.003133446999760331	0.01432268981551699	0.001015756729849884	0.01901589891076097	0.001086399199929287	0.03399055542228308	0.03803860060544107	0.06027479130826887	0.01367759245850459	0.007395977999837024	0.01932839930708256	0.02376520062738314	0.001001241105564557	0.01268393208964065	0.0148848817785136	0.05249288713428307	0.1051606340401033	0.08766869323131379	0.001005612333956271	0.08037311775100993	0.004610266101198903	0.04042383294646789	0.00100307806540281	0.02934828872124001	0.001001059382956598	0.0160503156564013	0.001001994154033515	0.01749500157929921	0.02286867020926904	-0.01036287246959737	-0.01070049653740756	0.02277255619548903	-0.002274337283104087	-0.02005116768233301	-0.004674425917832316	0.003849750519629441	0.001003145549714877	0.001002916747211675	0.001000512553293521	0.001000927351323819	0.001034784546911087	0.1421895440902665	0.1349993077323822	0.006042486384498598	0.001004715810761564	0.001006018344220876	0.001008229151182817	0.001003776207844802	0.001002348385607826	0.001001106275688419	0.001000124060900434	0.001000458143755939	0.3694293591296607	0.001003027888228343	0.1972945375524567	0.02187975138802438	0.001003286832253028	0.001007412902435018	0.06738854018487185	0.03942276925321755	0.06707443291384917	0.001000523205653237	0.001077321738243892	0.01915567217137349	0.001001176049975912	0.001008569649827977	0.1922417851507295	0.007053154192563073	0.001001370609175313	0.001002672730229881	0.001000764522816613	0.5378686088097491	0.06328227244988308	0.001007668149837182	0.001000457243378489	0.02384130215819709	0.01820279406790598	0.01954208641694806	0.07819597101171159	0.08115528915509952	0.02050015677542527	0.01030835799072666	0.08301210156657068	0.1246331757571784	0.0967880443606739	0.01238111835423907	0.001101632090730086	0.02074597290799633	0.001014863047385332	0.001005681197475952	0.001001825717959215	0.001001011085959737	0.001000855314355169	0.001001365297836675	0.001004396405106817	0.05208465465578749	0.04239626588314582	0.001003018339587837	0.01466882440085781	0.04334341029493789	0.07237666200621266	0.04559503130493838	0.1420297880176757	0.001004038250386915	0.02510041756022989	0.01766636388406003	0.00100891978418271	0.001010576525280257	0.001009497485835196	0.03226559086339711	0.01638534207382802	0.0175090101226328	0.001000290519026938	0.01820492138275488	0.104176453524634	0.001006005272323774	0.001007141915145896	0.001003593482785242	0.001001245461285728	0.001002336914170266	0.02235927661784553	-0.009029642642499518	-0.009891538730252869	0.02322581445470614	-0.002557922570292907	-0.01857554674856945	-0.005283895507901305	0.002844161006718652	-3.659776062144214	-2.248252328607416	0.08113413493960073	0.06573734229241847	0.01417816812191036	-0.009717284135759072	0.05549651881978157	0.06811595956961206	-0.1342206935830897	-0.1618327079296161	-0.07044890003917681	0.003109561711210905	0.02634883615097702	0.02358897871751002	0.2203044219833298	0.136817038261891	-0.009893990014888682	-0.1209047233686487	-0.4195219199365603	0.02397065509162172	1.501009911638943	0.05751084573625505	0.03314632268981813	0.02482579521701297	1.002831839986988	0.6128321759525324	-0.02992066861377296	0.01525164039693458	0.02805376300234011	0.3175270719606254	-0.008806681250795634	-0.004680040535817062	0.3834713382902825	0.3033448217504836	-0.008649272594701754	-0.00687173272050206	0.0335916638228088	1.113322771484935	-0.829586935595881	0.1775930908031004	0.07446405820625415	-0.6883212203130111	-0.43130632327392	-0.4597694461435058	-0.2612621811774791	-0.2629148209097493	-0.1526305074097656	-0.008238510361591704	-0.01894677207034188	0.2720458289971133	0.2297279856309804	0.3272734505698729	0.0009914267098894227	-0.1368703553443875	-0.001759246453894302	0.006138572225695394	0.09919753107750683	0.04775397951248624	0.03046601247824126	0.094776276709839	0.04223274330624018	-0.3419463017822077	-0.1130897358906488	-0.09774191997510114	-1.196975064336904	-0.2385886089058495	0.05182432011002702	0.094155508011437	0.2452440123592974	0.3009550458685005	0.1937049527828508	-0.09051954401312108	-0.1193966331241995	-0.00328224407274947	-0.3015501544699781	-0.2921659473968387	0.2162623428585999	-0.03713660451635772	0.04044542166198269	-0.05939822118225271	0.2196001234069666	0.1085872856318981	-0.2274177486286172	-0.1612109267477989	-0.09236495166927922	-0.09287362619891459	7.881690143509335e-15	-8.958113733084411e-15
0.28	-0.01949434580267821	-0.03270905669031413	0.04856449561469245	0.5819895922737084	0.9390031298616215	0.009195360278588239	0.4074718311130762	-0.02734260699712514	0.002395780370000463	0.03738194101626272	0.07773193640302525	-0.09237823571889807	0.001016295774307804	0.05401407205561452	-0.08712228337067873	0.9878068384725636	0.1110450523808183	-0.9878068384725632	-0.1110450523808166	-0.147297161670947	-0.1026351451559451	0.01113818721758614	-0.229492496975177	-0.0701412233943539	-0.03584933279601863	0.107390991497225	0.1397164296421064	0.6817621442506322	0.6340648318050262	0.09095601077158506	-0.01224419013812717	0.1116448369137306	0.06032464893461832	-0.2797474081524771	0.2443687229233592	-0.5955980478646566	1.247507421161442	-0.03161301650812341	-0.0004594309590029863	2.188755199862003	0.660318932828267	-0.4879444085153783	-1.684842418387959	-0.1042592724563325	1.143578641455977	-0.1347010841330469	-0.09961085634011196	0.5671511623830909	-3.802557908608268	-0.9507559536173842	3.802557908608268	0.9507559536173844	1.66316513344405	-0.4854284681451311	-0.1443646453876294	-1.391930731567285	0.4493553944164453	0.2764243464341323	1.465575869733446	0.6317313874730058	1.56594672874288	-0.3216279071029148	0.1838661940791081	-0.8804154601341055	-1.14628675493057	0.1341892247724711	0.001003059051466232	0.01653848421642337	0.001002786365759783	0.01703457061103199	0.001000603242290145	0.004159121960344958	0.001000971220646363	0.003960143209395853	0.001031866928654565	0.04467830836026136	0.140082864463461	0.1145246626042727	0.1357458717344361	0.1237666087638673	0.006700916104979742	0.01248656892283508	0.001485694041578306	0.04256996024704676	0.001006275657821452	0.0259402014821105	0.001008573496225726	0.02445957897908497	0.001003947211010711	0.02308972489558856	0.00100224107923514	0.06034374870181136	0.00100105515533117	0.03294608699312095	0.001005696043712268	0.006353202331183768	0.001582693010012949	0.01500942786536044	0.3831366106531314	0.3682194959859618	0.001003035745049033	0.01989975413434302	0.1812966557017852	0.2013050929239127	0.02159581666074037	0.03246606082930852	0.00100337561474997	0.005883004517247159	0.001007407047443962	0.009875464657093437	0.05762371410309791	0.07925859460975092	0.03360525610389074	0.02553321822183006	0.06647114152355048	0.05961655199078934	0.00100055708628798	0.02118580453488549	0.001070312209926297	0.01606090459154758	0.01727395663485698	0.03512874464692959	0.001001259732917096	0.003212671354312301	0.001020779859902015	0.01859957860209044	0.1881253958252829	0.1890498563593086	0.006401180894816959	0.04428894501920509	0.001001496603570331	0.00243994466495665	0.001002850368905035	0.007461627348790822	0.001000753914733645	0.01460217882312759	0.5136440963914969	0.4906186932662146	0.07023195591854957	0.07921431100882094	0.00103852160813805	0.09953699542150352	0.001000467261075672	0.02325172738661066	0.02961614693659082	0.02931194585675553	0.02256638826803986	0.01665356631173412	0.02409997856135646	0.01904095892559049	0.08140141528274737	0.07231718027729972	0.08516742231842206	0.06473725602503566	0.02146420765356748	0.02135502710355728	0.01071506419851388	0.01316918076395851	0.08699343868091107	0.1038924792259425	0.1243183769563814	0.101613303839524	0.09629676796606058	0.08493722754453416	0.01091801964534057	0.01696500085472101	0.001092321400764985	0.046456115469192	0.02177318988018239	0.04484787648198893	0.001015054157791835	0.02207493296874928	0.001005867572131691	0.02124534554220158	0.00100255412013048	0.01222648681400165	0.001001721072750264	0.006464107641125796	0.00100082777736255	0.01166863660886639	0.001001311266609696	0.02144755940524002	0.00100421132964614	0.02311772168252695	0.05597000153692049	0.06898939470440939	0.04359740541185222	0.04560115975548142	0.001297419437574661	0.02771077648334487	0.02433973622943864	0.02936227461835499	0.04530928894357774	0.04337161612168253	0.07226586362709012	0.1100612889258178	0.04500623393005199	0.04326265725595466	0.1420985322585594	0.1183371879453898	0.001008796770449843	0.04701814263096418	0.0241091860529052	0.01148006079943937	0.01839794362157379	0.03134142215715553	0.002113709190533541	0.01354557932147757	0.001013096570979397	0.018981967937302	0.001049748906788741	0.03103032296883346	0.0347051010195891	0.05753057017917431	0.01549772150515274	0.009828173254787896	0.01816321639588365	0.02334662158903688	0.001000801427697439	0.01313664671092866	0.01796514049690891	0.05275109765336913	0.1034463307791345	0.08960833590381867	0.001005890432619297	0.08133552852814371	0.002884496191646703	0.03890778534533139	0.00100342399046766	0.02764448410354027	0.00100118528407093	0.01507276621314531	0.001002225504284784	0.01651547812480926	0.02246381306948056	-0.00891013246953596	-0.009862752637354612	0.02324520936677177	-0.002558278759165786	-0.01845816241366299	-0.005298317272500607	0.004184499332514336	0.001003287267648041	0.001003180566029272	0.001000523564459587	0.00100088888845909	0.001058134018205449	0.1439363382115473	0.1336014679153701	0.002939426964778644	0.001003310500762157	0.001005573252229017	0.001007662602814995	0.001003533509867814	0.001002676560107714	0.0010012680619902	0.001000113800732023	0.001000394298020353	0.3635984597919784	0.001002994203255931	0.2111236446397802	0.02307266911376233	0.001003189257278549	0.001007376568683225	0.0863900948236014	0.05091994137278467	0.0651714129108848	0.001000487978331265	0.001106243929194194	0.02149161934921264	0.001001057323635256	0.001006872527412602	0.1968821456415278	0.01279413165170502	0.001001281111369591	0.001002476323525232	0.001000801147417453	0.5535574609383707	0.05271590262977872	0.001007810329951673	0.001000447892755242	0.01589263609141144	0.01182890676482516	0.01283853155568341	0.07458616280638689	0.07779522329575819	0.01732965017545257	0.008056030815576031	0.07986265682803115	0.1210644678145878	0.09120441281476425	0.01770965045489977	0.001187151771386861	0.02268060277998004	0.001016184691736805	0.001006203160520708	0.001002054859503654	0.001001144453246773	0.001000874784928622	0.001001539767498368	0.001005109899007357	0.04701142546772565	0.04308317092280445	0.001002618252400844	0.001145212470739113	0.04005869674030607	0.07447267275424251	0.04950144703570519	0.1386185203666785	0.001004314043865652	0.02722348028572677	0.0176776148623738	0.001004019333349404	0.001009960464193665	0.001010483532742451	0.02950668492091042	0.01840580959132226	0.01633228234010215	0.001000350514243081	0.02384069671860399	0.09849142428886078	0.00100632439007824	0.001003906295510668	0.001003944756649718	0.001001375896098367	0.001002575172640171	0.02211122415550954	-0.007397637382992802	-0.009010615690852503	0.02372755999408739	-0.002842398329663919	-0.01680646497753982	-0.005929419509468609	0.00518941730829709	-3.406203602886289	-1.994613820186951	-0.03356655231187273	0.04579236591145053	-0.02288588292017986	-0.004032966663710247	0.05701681098464746	0.02018086989586995	-0.1793094477494185	-0.2149202301538692	-0.06754128981578594	0.004208367813957632	0.02808565914667887	0.02548496462906025	0.2253504676869796	0.141471642788933	-0.01998013774024358	-0.01646048311359518	-0.3275778433808981	0.003555423718934343	1.418587036536678	0.07053207981454637	0.01491846604002593	-0.01081046378302554	1.112119048848355	0.6224566953397459	-0.1277859356935788	0.02927720093572233	0.0417607135657287	0.2755003960932722	0.06952091551361587	-0.004641905305722106	0.462909121305538	0.4206295064242516	-0.004498498815592985	-0.008917787413416894	0.03819266584748442	1.195848145126598	-0.942576137183505	0.1937024271664071	0.09413937865790094	-0.6607902326805845	-0.4080973403558917	-0.4427345913224035	-0.2455117178459746	-0.201315692098946	-0.2156336390102633	-0.08298899313666896	0.02934385985652947	0.2420185057793071	0.1278746828680967	0.396054760474133	0.006207483789380965	0.01954944706155752	-0.0004096590064008061	0.006923279967966505	0.1160166014872554	0.04724948159541734	0.02124218268644886	0.1045082024447869	0.1839847209793502	-0.3677853494458016	-0.01712124098032042	-0.04572780665692722	-1.211121471082609	-0.2543584890642433	0.07256903826332495	0.1705757432523108	0.2070905568184649	0.3055049270081073	0.256290336286849	-0.04927603510393263	-0.04395654387567733	-0.003369109659837034	-0.2859261306798356	-0.2611957081021943	0.2704613493366602	-0.04950413793917394	0.0630473467755588	0.1102814118392489	0.1662046564678227	0.08537700918777004	-0.07720309789953221	-0.1783032734349731	-0.1026630391623479	-0.1022358957487199	2.954963851953984e-14	-8.145858400400889e-15
0.29	-0.02215368430344013	-0.03048305986263488	0.04248626525294574	0.5944656290123369	0.9385538102633125	0.009151434957599002	0.428029648649828	-0.020969363348852	-0.002150383882905139	0.02069807713272029	0.07675369875000818	-0.08072608088432785	-0.0005363812213634196	0.05338721101186869	-0.08125672746536822	0.9470636171071041	0.1021797735478571	-0.9470636171071029	-0.1021797735478535	-0.130597091003256	-0.1076115181834821	0.009652897925894176	-0.2431170613465336	-0.06552837944114358	-0.03307282084795979	0.1200824927893192	0.146356932099226	0.6975055650225268	0.6308260739892841	0.09248493503818983	-0.02129223217364959	0.1007158327093332	0.06190028609634662	-0.2530232863394573	0.2009546192394371	-0.6202436767257913	1.247957037516642	-0.05830535754755574	-0.008117785524908399	1.922466812424231	0.6129707307638683	-0.4210675367307537	-1.649444778176681	-0.09167209122810785	1.185306777971923	-0.174480333685359	-0.02668615297300386	0.6060092360438812	-4.342063425300332	-0.8178782378327247	4.342063425300331	0.8178782378327306	1.676965245150414	-0.5088948650125222	-0.1519407291720947	-1.333424648948813	0.4720811330548377	0.2790974993589732	1.077042796419606	0.7020379271577022	1.579271936774468	-0.3248145780744943	0.1206212726743469	-0.9241416694549305	-1.037861457787177	0.1807043253156735	0.001003204131542281	0.01695189944614145	0.001003054500901262	0.01762254829846431	0.0010005616564838	0.004173818924765311	0.001000923309692731	0.003878541660573325	0.001075047663574888	0.0451824309965491	0.1415583958424637	0.114435441447525	0.1345695213650823	0.1217465424674628	0.004620161694004312	0.0106857027808625	0.001249341745157268	0.04194737261888477	0.001005833130355835	0.02598907361620549	0.001007973532148636	0.02475029303181259	0.00100368512454392	0.02335528740536635	0.001002609962027092	0.06262203194923301	0.001001237875310406	0.03438320985815497	0.001002959634372492	0.006233748222517711	0.001297589056537163	0.01449639039751578	0.3768829149698563	0.3658875606649184	0.001003007667716885	0.02005940864122524	0.195812739453019	0.2157161340200484	0.02073572007621913	0.03157263871475722	0.001003268854969516	0.006157178741132407	0.001007387073731559	0.00999648329308888	0.07384388388034502	0.09032672956180686	0.04339858570506532	0.03150038337061142	0.0648777415428952	0.05783480558164494	0.001000517389190128	0.02154835777295705	0.001575275340588295	0.01682202533137825	0.01965515110851115	0.03756957776526415	0.001001138344568474	0.003399237851721412	0.001013958480698698	0.0185439366147827	0.1925865134468808	0.1940957469208195	0.01086850759768977	0.04872325581117957	0.001001374246039491	0.002365300961638598	0.001002630514877057	0.007381264290157416	0.001000793912692759	0.01501042098825082	0.5285962090395427	0.5030462389371367	0.06016219838076126	0.06952047042588007	0.001023509290032647	0.1015467625673767	0.001000456689316583	0.02414971368189889	0.0213071985985216	0.02281484825499571	0.01609427891812489	0.01273766780075621	0.01726881453340188	0.01474641790752609	0.07730548662026104	0.0697326050895471	0.08104167898012396	0.06277525358420855	0.01832902491829785	0.01895503242662358	0.009028378720280891	0.01236081356503545	0.08370355842073084	0.1047064750919802	0.123091741997096	0.1041192208570847	0.09388890505147887	0.08618049636325097	0.01574432645980315	0.02134110799655801	0.003048233137112721	0.04806891762412915	0.02270015569499039	0.04532727637570957	0.001016164118157167	0.02205389278519948	0.001006207109595251	0.02127086754901604	0.001002398857783573	0.01336124491953636	0.001001503864803171	0.006935699000007844	0.001000854336671714	0.01190670163279186	0.001001527965947775	0.02236151186128092	0.001025098461215594	0.02398534451710778	0.050855405340708	0.06536274394010921	0.04363052971120393	0.04565019492212612	0.001153006791778017	0.027126385373135	0.01334364959802735	0.01998871586034707	0.04193195386672861	0.04075451898949263	0.07344978406309548	0.1104695307388845	0.04720054572987275	0.04474694818895719	0.1415614510869948	0.121074540520951	0.001006694154854466	0.05007256699391993	0.02749041862863965	0.01496780422748821	0.01829786676168017	0.03118661953676068	0.001570740644509767	0.01324281003047918	0.001011638449790154	0.01894336744634061	0.001030809587186989	0.02815384331338785	0.03186526152595291	0.05525014524707494	0.01751722878293378	0.01282257719327103	0.01718379942273719	0.02307601846594975	0.001000608032102449	0.01346943059529701	0.0229432104354594	0.05450344291817515	0.1011390503740726	0.09157245037591122	0.001006194222605088	0.08206859608766304	0.001965458948277733	0.03819442319613376	0.001003737711224687	0.02578268464083	0.00100130380218356	0.01400485272216445	0.001002441141173089	0.0154466315149392	0.0227526104899247	-0.007164847405675105	-0.008960038657015624	0.02366015581727465	-0.001587097251516388	-0.01674315377539944	-0.005878334525315291	0.004759293808678615	0.001003412515568889	0.001003462973377833	0.00100051399258612	0.001000860388337293	0.001172332610172922	0.1436988037169791	0.1320895720644301	0.001974259466988545	0.001002779469662999	0.001005202826961585	0.00100708394623717	0.001003309887959594	0.001003262300777999	0.001001563369156053	0.001000110294939911	0.001000363678006236	0.3636424788502203	0.001002965118312276	0.2278086198240344	0.01696564363809204	0.001003131096762117	0.001007357588147074	0.1015392179723132	0.05838460862946178	0.06083582208537164	0.001000466008874295	0.002943523330184357	0.02296734908853892	0.001000973688497533	0.001006848022350219	0.2028439349274059	0.01806660461755018	0.001001217976955758	0.001002338596104527	0.001000864633872651	0.5723188512491644	0.04264374849841956	0.00100794749060608	0.001000443821924458	0.008480144622265708	0.006422017825831927	0.006934284620021745	0.06953613320907209	0.07355239763888816	0.01272780611333963	0.006503588893610705	0.07876461428404244	0.1214773657491049	0.09001694587554666	0.02378080154068224	0.00839735117427185	0.02464043863579227	0.001018279240502319	0.001006862768763709	0.001002391623122117	0.001001390664330473	0.001000888060392572	0.001001934295335857	0.001082140165924552	0.04241797337967231	0.04417306690509683	0.001002563471303539	0.001085170208638265	0.03601757789455411	0.07543942836329919	0.05014801771638257	0.1425928212719283	0.001004668360840534	0.0348230899982086	0.01862040852689576	0.001003654383308974	0.001010256770107841	0.001011616111006797	0.02776187154719938	0.02086904920040252	0.01590743159506815	0.001000454369944658	0.03244957497359666	0.09738986794173882	0.001006667730096478	0.001003515223455417	0.001004165247003408	0.001001470497156537	0.001002742014335425	0.02355451697790095	-0.005233330359960133	-0.008016863049607109	0.02402117892632729	0.0003883251186509787	-0.01497749617542376	-0.006417483790807382	0.004989989485148238	-3.171225948516482	-1.784932357677872	0.07875078884823859	0.06529445555688571	0.01370924166173913	-0.0104208042809021	0.04563172067525133	-0.04043583296589642	-0.2261061766737901	-0.1508949290490728	-0.06027102066665032	0.005522341251415583	0.02986831261423916	0.02756453614980217	0.2307520474852991	0.1464174852712016	-0.007580838743019997	-0.06503428049470449	-0.1386790865147884	0.02197494017639338	1.462604474265455	-0.2318151337428311	0.03390157724958565	0.02350945918835428	1.102989590557296	0.569520114740577	-0.2280547355017343	0.04321777806637274	0.1084648677561414	0.2162704674454039	-0.006812404274370857	-0.006201762252697208	0.5472977668853578	0.4612481532164153	-0.009097548292362583	-0.007667816445319725	0.04389210247461676	1.289821771938957	-0.9936755123131437	0.2079119806332212	0.08931588972796878	-0.6391521045568342	-0.3758619233166483	-0.4169613481079626	-0.2717487175295478	-0.1922776559655304	-0.2663069245178234	-0.08175283795945398	0.1312675814931147	0.2599364517354785	0.1231095037106966	0.472418955544373	0.2940877121284934	0.07469783816367258	-0.003159763007118725	-0.0004199324983094155	0.1143812735777903	0.04809830152947873	0.02428104672246449	0.08276635672485592	0.03665533507738891	-0.3603511744469827	0.02793634070268712	-0.06213998005233127	-0.6914825065773716	-0.2709141343514379	0.01596153848553464	0.1234700367729865	0.3388984548706555	0.3036099029998212	0.4460460608348862	0.01404929119296346	-0.01708819435863249	-0.004166965426786321	-0.2860193600707199	-0.1989495680868219	0.3276211422337013	-0.009014389274558679	0.01429712256603693	0.2404248939017707	0.22238355668231	0.06241545378779703	-0.05720381450727587	-0.192671229136166	-0.1103432581979481	-0.1106759199160157	4.179167030854623e-14	-5.162924234646676e-15
0.3	-0.02457287141644442	-0.02868748477306017	0.03615570903529355	0.606953875243026	0.9378359336227998	0.009037161522459798	0.4459143374602708	-0.01511037370305949	-0.006021152257914949	0.004442757055457649	0.07589281791674861	-0.06870301110920241	-0.002446231273249512	0.05346185298491452	-0.07500111430256247	0.9010460287502198	0.09477591912704626	-0.9010460287502192	-0.09477591912704554	-0.1137555318668149	-0.1127940170091992	0.008114422309718842	-0.2561698400790378	-0.06072224599664363	-0.03026299368520577	0.1290182155803044	0.1538705646494151	0.7132782732088895	0.6275947218029664	0.09334248849371947	-0.03062599797693277	0.09092066032121862	0.06393405779578688	-0.231717130600386	0.1582843753036272	-0.6460632190457891	1.249949319573523	-0.08532442495295343	-0.01452905378899589	1.654129454599968	0.5574681323334224	-0.3528652329369821	-1.599133657132953	-0.08078790850530418	1.217761629568065	-0.2061356953926142	0.04068974702175301	0.6451626138789821	-4.857431306893237	-0.6584710711870824	4.857431306893236	0.6584710711870826	1.691462827194137	-0.5266536277811621	-0.1550019102843139	-1.277573603796688	0.488013292674333	0.2830873893731806	0.7144201695116168	0.8063574060880234	1.57180421163651	-0.3201467812179504	0.04959203186400846	-0.9375602136863588	-0.9195203916741207	0.2258161323149604	0.001003339290427521	0.01736352380509977	0.001003329775623564	0.01821028540183273	0.001000536085791584	0.004190986110620834	0.001000885109102881	0.003789057900176267	0.001153743147163066	0.04562742286193856	0.1423451147031635	0.1136677313105422	0.1332555557179801	0.1192164379275451	0.003086398132725958	0.009355831725640097	0.001130814754972376	0.04129864413662409	0.001005426671682981	0.02604977395208111	0.001007384226417601	0.02505316845569531	0.001003442279941117	0.02363975559505407	0.001003087328377655	0.06496770696523241	0.001001476917477345	0.03588372779958679	0.001001590356622536	0.006128182461247824	0.001154883500584382	0.01413099685466846	0.3726491537987614	0.3654485169419188	0.001002979086313343	0.02021124218822427	0.2109136321531593	0.2305368482406984	0.0173354260674803	0.02817778553414242	0.001003186407029058	0.006440740032315435	0.001007367596773351	0.01011555920476352	0.0891977075989334	0.1013480194007868	0.0519620652235143	0.03689449612311881	0.06205106381696625	0.05506562949342183	0.001000486560435423	0.0220498467239612	0.002744534557457148	0.01819023061384733	0.02158975864638947	0.03952623879313159	0.001001035842460393	0.003584327504181124	0.001010537118072616	0.01848123795991697	0.1975908087485078	0.2000163872147921	0.01569132598184033	0.05341421810844048	0.001001281515126119	0.002284647570233048	0.001002451744870392	0.007298011177205505	0.00100084566088594	0.01548874757855935	0.5446147572287684	0.5164183443626252	0.04992493434812206	0.05939113010438584	0.001016074885425986	0.1036884546066638	0.001000449369675328	0.02511520536771952	0.01330678105996688	0.01651844742793947	0.01006563192396351	0.009120736615829407	0.01080392626655799	0.01068597724710562	0.07276345426708095	0.06687529797013107	0.07683870831228783	0.0608678457077446	0.01446217282268968	0.01599005605044395	0.007402548173393322	0.01147275617851395	0.08135115238549481	0.1064740762186398	0.1225364651783271	0.1068274639542889	0.09199537240043504	0.08744602607545775	0.02112927404961793	0.0262784257190267	0.007600390490381836	0.0518925650105161	0.02412075776597851	0.04630917937488444	0.001017766606017072	0.02202451000254572	0.001006706762116124	0.02126492581437302	0.001002489733151119	0.01458303736470934	0.001001518484236704	0.007446663898686508	0.001000874250669106	0.01211246203579438	0.001001833624663829	0.02319256789896107	0.001074067599945383	0.02479313816695265	0.04593661810895384	0.06172624379480911	0.04415253849383162	0.04618004789738205	0.001080755491864048	0.02664818558859766	0.00750841099005975	0.01497477996568759	0.03822551096414938	0.03791626949500387	0.07453587781967255	0.1105181639782364	0.04867589868394523	0.04567580985990812	0.1428302666997772	0.1250855269743397	0.00100582061145005	0.05305493983919582	0.03284748447392967	0.02049673624639444	0.01870242944948027	0.03153708358431458	0.001298445411571371	0.01319399783376896	0.001011057970672489	0.01890230909448375	0.001021910184961883	0.02537694457422301	0.02952993651847674	0.05347037302204482	0.0197437713806519	0.01636463017690538	0.01647188983349395	0.0230783757515887	0.001000563338020379	0.01363834301161016	0.02960614211717924	0.05756434058699295	0.09933523062584763	0.09397131341210074	0.001006517797298428	0.08260741662533323	0.001503784815452526	0.03792901940394949	0.001004004793073088	0.02381876732021639	0.001001410355652372	0.01287742906591085	0.001002632368002725	0.0143191098526655	0.02381107151166701	-0.005140214369033093	-0.007996632236072363	0.02399421725560216	0.0008904455499099622	-0.01495217169456766	-0.006397049797146063	0.004817940085300907	0.001003537763489112	0.001003745380725473	0.001000504420712759	0.001000831888215711	0.001286531202141769	0.143461269222411	0.1305776762134902	0.001009091969201618	0.001002248438565593	0.001004832401694395	0.001006505289660008	0.001003086266051726	0.001003848041448464	0.001001858676323112	0.001000106789150227	0.001000333057991744	0.363686497908462	0.001002936033368488	0.2444935950082896	0.01085861816242256	0.001003072936245932	0.001007338607610632	0.116688341121025	0.06584927588613892	0.0565002312598586	0.001000444039416976	0.004780802731176839	0.02444307882786487	0.001000890053359116	0.001006823517290812	0.2088057242132838	0.02333907758339518	0.001001154842542242	0.001002200868684138	0.001000928120327789	0.5910802415599581	0.03257159436706053	0.001008084651261043	0.001000439751093313	0.001067653153119542	0.001015128886839215	0.001030037684360074	0.0644861036117574	0.06930957198201812	0.008125962051226523	0.004951146971644372	0.07766657174005367	0.121890263683622	0.08882947893632913	0.0298519526264669	0.01560755057715965	0.02660027449160452	0.001020373789267685	0.001007522377006352	0.001002728386740928	0.001001636875414196	0.001000901335855934	0.001002328823173633	0.001159170432847727	0.03782452129161869	0.04526296288738963	0.001002508690205626	0.001025127946534526	0.03197645904880302	0.07640618397235581	0.05079458839706001	0.1465671221771783	0.001005022677813805	0.0424226997106905	0.01956320219141919	0.001003289433269667	0.001010553076023478	0.001012748689271234	0.02601705817348837	0.02333228880948309	0.01548258085003397	0.00100055822565101	0.04105845322858951	0.09628831159461698	0.00100701107011459	0.001003124151401068	0.001004385737357126	0.001001565098215487	0.001002908856031036	0.02499780980029238	-0.003069023336927453	-0.007023110408361711	0.02431479785856715	0.003619048566965829	-0.01314852737330772	-0.00690554807214615	0.004790561661999509	-2.95630789867711	-1.62930301161669	-0.0339247264782726	0.04574424910099169	-0.02239183864399402	-0.005609408978507252	0.04519065681852477	-0.1155169261510635	-0.2813170964520982	-0.1207212128075106	-0.07276946064380255	0.006574008172058153	0.03051793338048727	0.02926610061173254	0.2388288213975047	0.1541506580655829	-0.01720246826845015	0.0130683018849466	0.05100047622612293	0.001991231739949428	1.500521661436314	-0.4297541333919889	0.01679587948212518	-0.01119900866928747	1.102750026233894	0.5078462160861066	-0.3252718715097816	0.0570643435213971	0.1631776220999006	0.1786659779849509	0.06922554654447245	-0.006053238334903478	0.6378590677984501	0.4719598074807603	-0.005700436431926209	-0.009495798280705162	0.05220955088343168	1.384760096039659	-1.029676084895149	0.2200874058490713	0.1076404567627968	-0.6206508777364688	-0.3483038751490072	-0.3959145197908074	-0.300058104187678	-0.1903967792267046	-0.3286299788521814	-0.09892703065972865	0.2200649119799953	0.2824837217079177	0.132326861566077	0.508296876642355	0.448376530096376	0.1200500681521617	-0.002078178826369027	0.0006305316763961291	0.1334234694136173	0.05512418955476812	0.01478125850204413	0.08792891877164044	0.1720188840398715	-0.3697552256465974	0.0790423207394922	-0.02448954155867816	-0.3391968984083091	-0.2985889615338993	0.0006473235201160492	0.05948989084153965	0.4618173323837841	0.291094623460476	0.6645280544600908	0.0517772984802245	0.006834874998926565	-0.003860681478047199	-0.2660099474209468	-0.161065166689437	0.3799911583634994	0.0050879438026887	0.03027305316470983	0.3719918926403372	0.2531543692875118	0.04652760481774672	0.01238857351539388	-0.1987268450177371	-0.1145650722162398	-0.1139709062304541	4.146581331485405e-14	7.142483752017043e-16
0.31	-0.02682002649232256	-0.02726822646382017	0.0295212766003764	0.619469724154834	0.9368470411149454	0.008868232719673751	0.4611123990684488	-0.009822522656432039	-0.009267779751468854	-0.01120829074087582	0.07507763972001863	-0.05638955675102251	-0.004617510085239928	0.05412769546723965	-0.06831020684246368	0.8499549882375814	0.08912300568824513	-0.84995498823758	-0.0891230056882443	-0.09675897063993555	-0.1181157106519065	0.006568113624016953	-0.2686209447095719	-0.05579161121155814	-0.02738974592530839	0.134750728291847	0.1626030099445351	0.7288530108820669	0.6243100161839159	0.09368292584726536	-0.03988293365921528	0.08227503328256142	0.06643051575826189	-0.2177718114516595	0.1251487207121984	-0.6797592516363842	1.253603902706139	-0.11234129237483	-0.01906030260923783	1.385322028558985	0.4980886704406248	-0.2944878132735569	-1.532638057023408	-0.08163993254322359	1.23991341827812	-0.2272939570445054	0.09188823957603935	0.6918348548436701	-5.35650045334227	-0.4743531989854626	5.356500453342266	0.4743531989854673	1.708200723945227	-0.536614955539231	-0.1533262253292555	-1.210943644486916	0.4971411211590196	0.2920134271176548	0.4442023094423266	0.9400481046064216	1.539762836958516	-0.3401746438190678	0.03364171557326925	-0.9081393705528734	-0.8099442727411579	0.2722796903287698	0.001003393278609015	0.01775635736241599	0.001003464962398074	0.01878578217994922	0.001000514524780741	0.004209202817144273	0.00100085251288317	0.003700482260256344	0.002299799411389114	0.04683122462732017	0.1429669385831059	0.1122376494478328	0.1321054140322571	0.1161964540743733	0.002070884500472321	0.008469372079785157	0.00106774712758782	0.04059587777174305	0.001005053161066344	0.02612265080578976	0.001006892898634746	0.02535830677179267	0.001003240913236856	0.02393855815044364	0.001003879172594149	0.06739520386290546	0.001002273171304042	0.03746359521916124	0.00100086449206535	0.006035506814504315	0.001079164502101119	0.01387421315724906	0.3719271120254834	0.3674315169612677	0.001002934968142067	0.02034939322934143	0.2253004522910372	0.2448856121601033	0.01297138675050167	0.02387360239744398	0.001003121905947101	0.006732872011583606	0.00100729788017596	0.01022810564526615	0.1035093233420502	0.1124448209271684	0.05972463805710222	0.04181952617764033	0.05820543882795316	0.05149823326289239	0.001000463662808186	0.02267997931870317	0.005883902410393937	0.02132577316929719	0.02279950298272636	0.04075312405013549	0.001000950502936233	0.003789712352919708	0.001008564570515951	0.01841380655510245	0.2033065386610731	0.2068910284567012	0.02050973834894508	0.05802325839439594	0.001001206060623751	0.002205838021475864	0.001002297931152266	0.007212405393344283	0.001000906385097979	0.0160529349350972	0.5619847660861526	0.5306390845903055	0.04017952050935086	0.04932530268292701	0.001012358088732039	0.1059225884336589	0.00100044527032357	0.02615302007381805	0.007410315496722471	0.01172729753504586	0.00568876821088518	0.006456989067133552	0.006080786092310433	0.007667888649712713	0.06752525731381032	0.06349618573045819	0.07218981755299338	0.05875120579917559	0.01050035226376123	0.01293263440273124	0.005798656958906117	0.01049084662346857	0.07909020376239098	0.108353824434125	0.1231595071094805	0.1097359587767374	0.09148132943859739	0.08887807885146329	0.02736095337185006	0.03200258256305216	0.01415556871803853	0.05742392914338643	0.02511136443407894	0.04728280372745285	0.001019340649185425	0.02198436779440849	0.001007158822126207	0.02124182675495938	0.001002611494179292	0.01588457568558783	0.00100156771303363	0.008129130491640033	0.00100089900497566	0.01228253402551149	0.001002250719869296	0.02393326043098232	0.007689321503913393	0.03254758438581536	0.04100289518800929	0.05787296719297563	0.04463119883764225	0.0468350807155898	0.001042496086350001	0.0262358194496337	0.004360634451678927	0.01223671930189053	0.0340813349034724	0.0347355957379359	0.07461744766933108	0.1102987094653825	0.04915798391397012	0.04601502320885055	0.1448121732892385	0.129538105877083	0.001005554877655281	0.05586541302603325	0.038891167560866	0.02799688899344867	0.01945244754205384	0.03224453560715256	0.001153816418790514	0.01323493164448258	0.001010904768779998	0.01886065738283994	0.001017430381047865	0.0227468878350161	0.02740435929823626	0.05190518008237954	0.02184331535038203	0.0201735323598831	0.0158428116657877	0.02317293065285681	0.001000567393184637	0.01375025522326243	0.03653219562575348	0.06139698049848397	0.09903057767011891	0.09653915244872674	0.001006831573112572	0.08297218190319053	0.001258578032467418	0.03788644415208143	0.001004256166366025	0.02180609507039189	0.00100151466694551	0.01171790150098644	0.001002817164400478	0.01316145755370819	0.02551232488062179	-0.00297351074673164	-0.007012341761355897	0.02432021796060386	0.004240849171398128	-0.01328918928409986	-0.006836153206530844	0.004826087280577227	0.001003374753227736	0.001003487423050954	0.001000481651552134	0.001000807340553738	0.005365533357511699	0.1443205622354054	0.1302051103060676	0.001006196034742437	0.001001954618668843	0.001004522357006076	0.001006276907371124	0.00100298489661042	0.001005426785003836	0.001004153602935196	0.001000111067887359	0.001000327664575922	0.376427911244431	0.00100284930822228	0.2556876180246144	0.005933550656515405	0.001003039420400931	0.001007129481386701	0.1289543185448623	0.07238161952353941	0.05067264956189363	0.001000436275902931	0.01292964312392918	0.02390777479920018	0.001000837697516588	0.001006247949681383	0.2167610783471044	0.02795476985242804	0.0010011044350982	0.001002084551822202	0.001001004656098369	0.6138990791988289	0.0248849808164805	0.001008832851112678	0.001000442064542445	0.001036002895162007	0.001008592428026877	0.001016737472267767	0.05752864784913368	0.063341252826426	0.004572100137362108	0.003369901108796237	0.07472253000072016	0.1259791716539011	0.09246452790538578	0.03825941944453797	0.02599610931783304	0.02591331385644411	0.001021490710793153	0.001007719723038833	0.001002746517110031	0.001001603772539453	0.001000944589781919	0.001002985947264653	0.026107781520843	0.03274446646894456	0.04515774726956724	0.001002808779992302	0.001018624132501938	0.02687187407096894	0.07327057512388953	0.04884338132830979	0.148982315868685	0.00100549463660344	0.04899307301277581	0.02089758009710729	0.001003073288643776	0.001010907996581492	0.001012784455339989	0.02408231380406855	0.0249093530882103	0.0148711744786369	0.001000582940266667	0.04756134571685064	0.1006151990068392	0.001007282529892866	0.001002927305620171	0.001004629472349303	0.00100167239687051	0.001003094611282806	0.02762519031384003	-0.0007303970522735279	-0.006019436369034769	0.02465055474723493	0.008088693276432085	-0.01173873640226569	-0.007219740723423361	0.004862654970715622	-2.825575983045508	-1.517800809273038	0.07594024441896916	0.06351949769357235	0.01396785189599552	-0.01063898996754411	0.1847656025595312	-0.1636402997899309	-0.3160658805280648	-0.06186452887307546	-0.07037965820292867	0.007900012737156327	0.03031726916627781	0.03030995824567072	0.2468757651779036	0.1620316130925719	-0.005159151460622344	-0.04394304093135849	0.3663291500131939	0.01955041337271862	1.370381163478994	-0.4368706705139994	0.0352692040982247	0.02246015136753292	1.115391548681091	0.4784787049581564	-0.386735448041895	0.06804138690629434	0.4444518208438081	0.07342351624375257	-0.004555800301293746	-0.007218418239094074	0.7360485041179039	0.4506034356687907	-0.009049097813952313	-0.008141279047538634	0.06046675447169963	1.467245462266307	-0.9747852318661131	0.225787471153641	0.1026685402210579	-0.3504045357864774	-0.1925872681747177	-0.2178575449882721	-0.3728231648337546	-0.232885431986914	-0.2907269914671439	-0.09956460780380538	0.1569452641274444	0.3056397983970301	0.1625461579081354	0.6275633852070126	0.6448956609649666	0.07111450697030411	-0.005944047026196587	-0.004723426710283854	0.1361207482250544	0.08058032223358547	0.01720862108124294	0.06414165068882584	1.299071879112237	-0.4011781691384729	0.05493336745778764	-0.04847704996042738	-0.2080251277684313	-0.3374386386198449	-0.04327200332330244	0.009263218116806866	0.4369199718197299	0.269298389440967	0.8377091019733692	0.08791540821023146	0.00389164724749496	-0.004326707794524268	-0.2584780906861871	-0.1522957364645093	0.3802907095950697	0.01195336300434955	-0.0005592329818179647	0.391751666489851	0.2683196833176343	0.02562197411968254	-0.009661016284015543	-0.2033241931087904	-0.1174306627298003	-0.1173484205714368	1.925787672754837e-14	4.608267592175053e-15
0.32	-0.02892946618320878	-0.02619288167555166	0.02258180432852613	0.6320336220954474	0.9355913634603289	0.008659883553545543	0.4736175612619133	-0.005188868425228877	-0.01187145947337915	-0.02624124718295352	0.07427217523173529	-0.04400505921946291	-0.006975588215072658	0.05528780757913299	-0.06118809767169169	0.7940015465292146	0.08524402349912909	-0.7940015465292143	-0.08524402349912941	-0.079584491272642	-0.1235049132155613	0.005066569833671286	-0.2803546394123024	-0.0507988744371085	-0.02441369985261899	0.1381446605020619	0.172669855774979	0.7440059202272502	0.6207236229020558	0.09431824833974629	-0.04867503434366631	0.07471498973271717	0.06935573620534106	-0.2041740536042048	0.08950167110952854	-0.7070711864326189	1.259559125334576	-0.1386814542862647	-0.0224131264574272	1.11554957165711	0.4266287692503884	-0.2242756786086644	-1.475515386283821	-0.07884516681582061	1.231970264244798	-0.2434955589759801	0.1395436729393665	0.7314029560105313	-5.829911546038843	-0.3036848212498945	5.829911546038843	0.3036848212498947	1.727046455277037	-0.540155411970672	-0.1460489312130723	-1.134091618235865	0.5004336905471412	0.3036470519315909	0.2467040692459138	1.073237513154709	1.48743854603772	-0.3804843137797712	0.1085690596510944	-0.8445932141206609	-0.7024036939115903	0.3115686292360674	0.001003338712673501	0.01815130482289653	0.00100340347760734	0.01936396317917367	0.001000492359358512	0.004228996587379161	0.001000823942993752	0.003605612681582806	0.004902165323411697	0.04910665303926612	0.1436832200859915	0.1105321082467593	0.1312691977658373	0.1130273961900677	0.001559258096976119	0.008012664897931083	0.001036072027929449	0.03983913405503458	0.001004711399096234	0.02620574721018281	0.001006533108740103	0.02565566462557112	0.001003089570377197	0.02424226571555235	0.001005064663129316	0.0699093264095685	0.001003819139715715	0.03912853580628044	0.001000503884574541	0.005948469624356766	0.00104130676659402	0.01366177604478051	0.3755761584711612	0.3731896923895638	0.00100286953568523	0.02048047919344202	0.2383287720679045	0.257967472330934	0.008295414923140834	0.01932460859256663	0.001003072905253979	0.007018897868640787	0.001007158423972674	0.01033979932385247	0.1166816542807387	0.1236314757671823	0.06684013120389222	0.04649044842507728	0.0534354745487766	0.04736035906365867	0.001000448336101853	0.023392258691671	0.01147022536687809	0.02668968566783131	0.02316915512908303	0.04112895797443459	0.001000881663696281	0.003965067028262222	0.001007290854746511	0.01834116208768751	0.2098206373176551	0.2147169437678394	0.02518874037406442	0.06244139054098111	0.001001143136025145	0.002123913124073915	0.001002162875321673	0.007124867185092756	0.001000975019109358	0.01669485934893366	0.580881857363719	0.5459204038633593	0.03123777154875274	0.04006950881766652	0.001010874857674085	0.1081851662617872	0.001000444379005429	0.02722349728741222	0.00435802760242962	0.009253848013352819	0.003448677287500241	0.005106158580590167	0.003656127740610384	0.006125739441340297	0.06147310305338072	0.05947765825164076	0.06692077675784035	0.05621105247800888	0.006710107547303857	0.01001806340562724	0.004201068278957882	0.00943926947334447	0.07652203293422438	0.109634192161392	0.1252022218234565	0.1130687510345359	0.09274532080397609	0.09086619851908224	0.03455135831134497	0.03865027128438934	0.02248320741931654	0.06453046551964527	0.0252983295746714	0.04766026360646597	0.001020686018801427	0.02190575337753037	0.001007483461389613	0.02118099561715546	0.00100268141358607	0.01749018339846387	0.001001575755044942	0.009042494207324283	0.00100093301380906	0.01241614409022067	0.001002787890094829	0.02455404217387231	0.02311714529478255	0.04917860613678126	0.0359586322890951	0.05369711892367057	0.04483973961423925	0.04733809773762272	0.001023522384466374	0.02586877731449964	0.002758613209431188	0.01082207954208357	0.02945235734122995	0.03116963974768668	0.07328115929310325	0.1096780483671237	0.04852315964353839	0.04587928300564342	0.1469618135984656	0.1339883568838299	0.001005658174801303	0.05840687513861905	0.04511631991377137	0.03729505042632385	0.02048338789051241	0.03325943779088503	0.001081376055298441	0.01332262598087731	0.001011005754201444	0.01881863400329753	0.001015209409822418	0.02023784895522223	0.02536176504454608	0.05041801198832521	0.02368410788969489	0.02394047299603863	0.01522159882217453	0.02328004954271784	0.00100058178335291	0.01377378590902654	0.04317868324896966	0.06534368545342142	0.1006886814477442	0.09949583198404972	0.001007124180176671	0.08310378657504937	0.001135782068934935	0.03796065123042314	0.001004503718459191	0.01976195169479309	0.001001620472660683	0.01052701137210182	0.001003002440399478	0.01197636410102147	0.02783099634597176	-0.0006921920161952669	-0.006015128910232461	0.02465272278804962	0.008337413518204988	-0.01179500116658245	-0.00719198277717721	0.004876865218146663	0.001003211742966024	0.001003229465376031	0.0010004588823917	0.001000782792892061	0.009444535512882702	0.1451798552483999	0.1298325443986451	0.001003300100281891	0.001001660798773193	0.001004212312318007	0.001006048525082837	0.00100288352716954	0.001007005528557916	0.001006448529545247	0.001000115346634366	0.001000322271160191	0.3891693245804007	0.001002762583075997	0.2668816410409381	0.001008483150609465	0.00100300590455615	0.001006920355162648	0.1412202959686997	0.0789139631609399	0.04484506786392906	0.001000428512388849	0.02107848351668204	0.02337247077053482	0.001000785341673532	0.001005672382075025	0.2247164324809249	0.03257046212146063	0.001001054027654473	0.001001968234960554	0.00100108119186946	0.6367179168376998	0.01719836726590075	0.001009581050964807	0.00100044437799153	0.00100435263720536	0.001002055969217316	0.00100343726017693	0.05057119208650999	0.05737293367083377	0.001018238223498607	0.001788655245947025	0.0717784882613864	0.1300680796241802	0.09609957687444237	0.04666688626261174	0.03638466805850917	0.02522635322128384	0.001022607632318734	0.001007917069071155	0.001002764647478685	0.00100157066966462	0.001000987843707173	0.00100364307135424	0.05105639260884132	0.02766441164627025	0.04505253165174506	0.001003108869777698	0.001012120318467232	0.02176728909313588	0.07013496627542319	0.04689217425955949	0.1513975095601915	0.001005966595390946	0.05556344631486124	0.02223195800279712	0.001002857144018646	0.001011262917141264	0.001012820221408801	0.02214756943464879	0.02648641736693792	0.01425976810723967	0.001000607654881904	0.05406423820511155	0.1049420864190613	0.001007553989671141	0.001002730459838949	0.001004873207341643	0.001001779695526292	0.001003280366534992	0.03025257082738768	0.001608229232380343	-0.005015762329707836	0.02498631163590272	0.01255833798589836	-0.01032894543122366	-0.007533933374700571	0.004934748279431651	-2.8185494989437	-1.35663837206241	-0.03350194585846163	0.04628109332712999	-0.0220764259124619	-0.006868196729314432	0.2595159861425587	-0.1706087938237985	-0.3111319026789651	-0.03477072001065803	-0.08356493102077867	0.008617918310227721	0.02896184091782876	0.03024710255529566	0.2561539511907972	0.171165291571779	-0.01607477695637522	0.02193761887412734	0.8060355580134162	0.0005782163346290744	1.247140911717872	-0.4787162670240417	0.01557465502259365	-0.0113695610739718	1.120720688961094	0.4570246546704292	-0.4393674652517129	0.07349369916621978	0.608851610720568	0.008455711430057952	0.06321951188501609	-0.007095850376428186	0.8281138816448476	0.433778179606311	-0.006323506159921254	-0.009882283162824914	0.06775696234191371	1.59687590511418	-0.8676693736569786	0.2257762060736863	0.1141729582607005	-0.1571108034933125	-0.08572046272489135	-0.1007266419855648	-0.4279411520255834	-0.2750994617467296	-0.3000598487236453	-0.1128605496765136	0.1001888143357226	0.3673432087777782	0.2435402398886643	0.6930032521409722	0.7634109787848231	0.0008171734407478126	-0.009772620573511621	-0.006915884000716955	0.1942373478123426	0.1013036141020738	0.007488873500813664	0.06394676094620333	1.947333990460312	-0.4342695591412313	0.04863916150111856	-0.0154247408306658	-0.07451271759944689	-0.3756454081821639	-0.07959399356080285	-0.0355008195884963	0.4613517531843058	0.2372924086009515	1.024129791625236	0.1132673306503465	0.01618698014469809	-0.003935014698957515	-0.2418063755345876	-0.1454601975684075	0.3715988489957561	0.007600741518400066	0.01259674798743714	0.3948049013282292	0.3309224690267399	-0.0001045163817517145	0.0357450395636642	-0.2050210701742949	-0.120837585007296	-0.1194591369771064	-3.750071184967352e-14	5.370991978293019e-15
0.33	-0.03088099919675612	-0.02555281206399853	0.01546883063607644	0.6446705528238145	0.934077536289758	0.008420013299564984	0.4834302837777882	-0.001369136249759682	-0.01360844149607892	-0.04084371099780108	0.07359224776176915	-0.0319098637896772	-0.009489136223387495	0.05697814935894277	-0.05377408150942525	0.7335177614519945	0.08283024088869538	-0.7335177614519938	-0.0828302408886909	-0.06221678665633841	-0.1289071497361921	0.003665169313162429	-0.2912720092467452	-0.04579508011192383	-0.02131448110523909	0.1398106358330042	0.1835889941571349	0.7585638273996093	0.616649455229104	0.09622072226160365	-0.05677524542010676	0.0681216297490628	0.07289690740240035	-0.186969610120282	0.03759377565270541	-0.7125979396477217	1.268265521091044	-0.1638798499264537	-0.0255337460439081	0.8492029868066814	0.3366793845527368	-0.1175862381181262	-1.446786019161415	-0.05596176165119908	1.181541544538313	-0.2572319024992509	0.1985358377523346	0.7479655498259716	-6.259287241218674	-0.1847200571802168	6.259287241218672	0.1847200571802207	1.745656247523137	-0.5394112914133598	-0.1336908365338803	-1.049002221421946	0.499510695966102	0.3159006193480615	0.08497266381934913	1.096997026194352	1.424000116026721	-0.4354382960671265	0.2688053093179417	-0.770481842528439	-0.6162023850156489	0.4069776545261037	0.001003169528397952	0.01852808163815153	0.001003167956518296	0.01993697348413647	0.001000467105674192	0.004238279429273281	0.001000795997742352	0.003510777845617034	0.00795359557220352	0.05165945363419933	0.1437919797915644	0.1090802754105614	0.1303004147928641	0.110323792510059	0.001286886755108841	0.007754823611846218	0.001019157192347768	0.03901446966235077	0.001004407858567817	0.02631376713179315	0.001006222735840571	0.02594002955823233	0.001002953250859103	0.02453378256769475	0.001006402960988753	0.07242405074202997	0.01571605346066574	0.05010830338165354	0.00100031578340388	0.005856818731296108	0.001021230155933787	0.01349651506393202	0.3842440996606441	0.3840871698162475	0.001002774204790616	0.02059943900767215	0.2502025122346527	0.2701434246434328	0.004762629951904465	0.01578895774036723	0.00100303296184134	0.00726736056337509	0.001006926236633539	0.01043956816319505	0.1281056625533714	0.1344039436863393	0.0727898446254696	0.05073783288579714	0.04842481750168429	0.04335284920812569	0.0010004399514358	0.02413094395573462	0.01760207011614814	0.0325651818892396	0.02248605897365476	0.04048074982657771	0.001000827331845066	0.004094165953008598	0.001006235584981684	0.01826190828964108	0.2171291017540956	0.2233371384115856	0.02966279759342138	0.06664487280195713	0.001001085060280788	0.002045883851749479	0.001002035629904411	0.007035348042270313	0.001001021084503082	0.017339730099078	0.6011094154415143	0.5628400387127274	0.02329540113831501	0.03226378149327136	0.001010168485496394	0.1103899733523047	0.001000446092105544	0.02828130472339505	0.002722778977836326	0.007943757463699144	0.002254102892250877	0.004396572589378258	0.002361303904021892	0.005307207397214448	0.05490755498218943	0.05502510773792738	0.06120264524698895	0.05330273911069747	0.003942968280521654	0.007887870423358156	0.002925603678390412	0.008657151947145402	0.0730951223776847	0.1095212534431754	0.1282524404843695	0.1171613930125468	0.09466976322139808	0.09351910009695474	0.04328884761292504	0.0467528789917909	0.03136250820196853	0.07226832267001228	0.02499176881407686	0.04747277922582895	0.001021563823616952	0.02177003831957882	0.001007689122071781	0.02107257347679061	0.001002692844713208	0.0194299536233871	0.001001543379406031	0.01013573649660301	0.001000981443564014	0.01251285877975995	0.001007938065189459	0.02503525616791777	0.03943935763221054	0.06608304743420798	0.03078436510209468	0.04917828368640366	0.04459324113225712	0.04754477022379782	0.001013888246125927	0.02558234262665434	0.001904849897905952	0.01011829817231949	0.02474895750644471	0.02752300344293418	0.07214386075323501	0.1094422179258657	0.04820817550552116	0.04578907016048476	0.1491991716341162	0.1388686895445608	0.001005993949317774	0.06058994780831048	0.05037995855357745	0.04742629107801974	0.02171099569946731	0.03450971935739359	0.001042932704661643	0.01345406615624369	0.001010693376228762	0.0187760341990394	0.001014148608364968	0.01784978321411363	0.02332934155005319	0.04892849547230795	0.02436044851825585	0.02677780852795493	0.01420380026379045	0.02296828115834888	0.001000596263326588	0.01375309249701769	0.04885677152651045	0.06899028647243841	0.1029177343816668	0.1028090208480545	0.001007348462426738	0.0829140309346928	0.001070620768034743	0.03813435984513359	0.001004807127769591	0.01770120240040243	0.00100174949189114	0.00930960256757114	0.001003226726931665	0.01076948331759322	0.03018855818717676	0.001598711529434162	-0.005016846861177397	0.02524022780312791	0.01211068507246415	-0.01025395796886644	-0.007440015374779799	0.004868865422997077	0.001002808778714883	0.001002663437722163	0.001000425546956439	0.001000753482898273	0.012672680694579	0.1428898723857895	0.1279961261216906	0.001002687049146366	0.001001461087517416	0.001003990149399924	0.001005773844843317	0.001002750349379013	0.001008464267133138	0.05734839217177279	0.001000123997817075	0.001000344973577037	0.4146225567127844	0.001002600890663036	0.2761051209156489	0.00100515126318093	0.001002979116184812	0.001006485133758062	0.14799882983966	0.08180651723512422	0.04008380347890987	0.001000433521560069	0.02702713059779773	0.02031056800902466	0.001000758478979295	0.001004684719144624	0.2343382584844694	0.03662812482686909	0.001000999743650796	0.001001848191861237	0.001001058727687233	0.6614503297202894	0.01171350525143158	0.001009308402021804	0.001000450833507594	0.001003826021955221	0.001001789460521377	0.001002994911505959	0.04335269655864917	0.05096070942725898	0.001011371109939729	0.001413191612011424	0.06587124827191616	0.1351308056412095	0.09836494612413599	0.05956429706226861	0.04579152398012649	0.02414935360852728	0.00102236720079294	0.001007891376603769	0.001002654054834424	0.00100145809075556	0.001001069069743206	0.001021466458159421	0.06436322273414016	0.0223008383285579	0.04364891785643284	0.001004498483431233	0.001011383394328593	0.01736607886573946	0.0711169785378219	0.04862452936687721	0.1537722919128848	0.001006662181163694	0.05778912397162025	0.02380469123573804	0.001002966377748368	0.001009611348584289	0.001013234460779235	0.02008817708738497	0.02395806721513393	0.01209971312031289	0.001000614443428177	0.05711360604247035	0.1069920986550492	0.001007605461271166	0.001002826005193351	0.001005334124528868	0.001001971804205831	0.001003612236900161	0.03249490991621301	0.003882000912706768	-0.004019432437297941	0.02603086575198632	0.01552583429597587	-0.008652924801264714	-0.007612913572445807	0.004808159342699883	-2.875127719937819	-1.139817328736427	0.07331085130942287	0.06294492375816428	0.01240442592912616	-0.01081256487235172	0.2529061806731457	-0.1202132620646866	-0.2309193634084944	-0.01856594434919806	-0.0830173862365875	0.01302527427674527	0.02770116336378373	0.02803258883860936	0.2454655284961706	1.84444096866624	-0.005757521738380887	-0.03557434277054247	1.363511087690924	0.01742128346736918	1.182862989967622	-0.2487096227151968	0.02876805848760516	0.02055173501405249	1.032513735088042	0.3911958028441472	-0.371572371516792	0.07353538657611626	0.5707830179852316	-0.1297706401094897	-0.01356363410609986	-0.008396210253149426	0.8935777705206981	0.4077039427947879	-0.008467298891594668	-0.00846276513706325	0.06173494459701129	1.783680551178651	-0.7011528013856129	0.2134161266533047	0.1001860012054179	-0.1019376372369291	-0.05479324991180655	-0.06228925430907669	-0.466110103027928	-0.3103805056064798	-0.1431578065733347	-0.048507533955562	-0.1170735128599401	0.4516606626664772	0.2854949779796774	0.9108593717593416	0.7847249696534709	-0.03718389094771957	-0.01646918060575624	-0.01383873542875468	0.2013468513096587	0.1176825146488668	0.009955738204670571	0.03638997823186036	1.487038672583782	-0.4694437636873273	-0.004848576288448801	-0.03326181441516132	-0.05778898065094442	-0.358191308640246	0.02487682659136375	0.01948696168661104	0.5103299311846384	0.1993357000451663	0.9949275489710971	0.1358895471338898	0.01279620100869212	-0.00435399008866229	-0.2346424020829689	-0.1516143336312315	0.1973783115165919	-0.06665898593796561	-0.01191375252059469	0.3306888154647472	0.3348208852268681	-0.03674461160358788	0.01061261023149818	-0.2064835139647411	-0.1225091024519754	-0.1215456499205645	-5.970634396009003e-14	4.376319396503597e-15
0.34	-0.03268559960606473	-0.02545937567355393	0.008388357783695014	0.6574077025322499	0.9323178490596701	0.008149752198653885	0.4906457821038193	0.001531953640055738	-0.01411249447948397	-0.05521314041581046	0.07317651130911977	-0.02048477387220681	-0.01208058346144926	0.05925874742881328	-0.04629748120756765	0.6689669662685679	0.08143665522869743	-0.6689669662685677	-0.08143665522869571	-0.04468813073139226	-0.1342755270289848	0.002403559830091502	-0.3013270812961182	-0.04082495008823054	-0.01810160902957801	0.1398137471159887	0.194337933557247	0.7724830670996363	0.6119930754755915	0.09963194621805649	-0.06398532802147781	0.06239226038847626	0.07770153018287089	-0.1747875327548457	-0.01982497311059813	-0.7005710184196118	1.279602921348237	-0.1878534661945142	-0.02849129584353449	0.5961047336878834	0.2429003121209902	0.02231012924933505	-1.42890850691549	-0.02600696335315748	1.097949161782457	-0.2590754049392977	0.2575949309555859	0.7439197839257675	-6.643313567280146	-0.09964543116244831	6.643313567280146	0.09964543116244852	1.759236717005596	-0.5333835664030365	-0.118090723725489	-0.9616320612218295	0.4937008302488072	0.3263777175878293	-0.08586874034573602	1.03919771674682	1.359705051571307	-0.4969267298918063	0.4103190665703925	-0.6665675191071928	-0.5296055692980435	0.5642589459186904	0.001002883394861868	0.01890659269695458	0.001002767098387484	0.02051534077623508	0.001000437809020084	0.004246513738611641	0.001000767369769194	0.003415085495962054	0.01107425818842288	0.05420201760939349	0.1429415013462149	0.1081187332324854	0.1289772324230083	0.1083823983201827	0.001150270786437159	0.007605977867900712	0.001010603432206486	0.03814579755574592	0.001004145027163436	0.0264670368610181	0.001005930218027054	0.02620548824782922	0.001002818502961694	0.02480244391162083	0.001007801506035262	0.07479212924337833	0.04958320997727157	0.07241041008286299	0.001000226108644663	0.005763276787868175	0.001011207292626318	0.01333859863482515	0.398261537678074	0.4002609373507138	0.001002645676297994	0.02071305560188857	0.2610090936017258	0.2815210009139921	0.002963185106592033	0.0139445017523074	0.001002999599214443	0.007487262529487028	0.001006592481436166	0.0105354021453506	0.1374795638974464	0.1442565672732967	0.07734162226026459	0.05428923578936792	0.0434869111313811	0.03974015432006604	0.001000438267111548	0.02484880708178594	0.02357687860411715	0.03819605371604196	0.0206568281605843	0.0387000791899664	0.001000786741622847	0.004170516202919717	0.00100521413515777	0.01818041186694975	0.2252313074507203	0.2325415536465747	0.03390496124920759	0.0706111828009951	0.001001028881368943	0.001970868134516509	0.00100191198743076	0.006946787487597777	0.001001032867625107	0.01793991337906153	0.6225538684420053	0.581526604615325	0.01642691031483612	0.0258929185866756	0.001009679080893098	0.1124181070872848	0.001000450177621538	0.02928316675690159	0.001898370565791298	0.007274488652665397	0.00165328389972843	0.004038363294476304	0.001709649440860893	0.004893764605792271	0.04797149336092388	0.05008463314479203	0.05511716481170435	0.04992709648806697	0.002536827248115991	0.006811326097342976	0.002096055684432258	0.008370227226400184	0.06855035011539415	0.107406782806575	0.1321083377416741	0.1221114738047094	0.09673414991792544	0.09654519612455352	0.05380299319403212	0.05653428036824554	0.04035091619818536	0.08023625528003947	0.0243162851615059	0.04693918895991828	0.00102188224600689	0.02159439397364727	0.001007779048624601	0.02092281708146582	0.001002643233033096	0.02166972350740302	0.00100147088171852	0.01140289791821339	0.001001046279817929	0.01257729233027334	0.001019427850979707	0.02536372054590399	0.05392604922316815	0.07998906765959196	0.02547208405283745	0.04430931814242085	0.04381146541671724	0.04729024797137894	0.001009768509394792	0.02537554867233062	0.001475917037493991	0.009835391443280567	0.02015075329427885	0.02391562445730477	0.07194124367322316	0.1100245633245949	0.04883280850084368	0.04630959646197474	0.1514848134502655	0.1441072585519775	0.00100650971908743	0.06239386063364359	0.05421331342206361	0.05704978561089416	0.02310162388349914	0.03595924002308874	0.001023771561466434	0.01363245292271778	0.001009711074314282	0.01873617332635416	0.001013825682742	0.01556828832567464	0.02127643132814337	0.04740230075576252	0.02350021885425688	0.02791824030892285	0.01262576700862988	0.02201277847302033	0.001000606895623079	0.01363194441599041	0.05328103267409343	0.07188093202250764	0.1050643305299849	0.1062543613176403	0.001007486296274522	0.08239093434470322	0.001038093379759357	0.03840522197216148	0.001005189330380765	0.01564518691026641	0.00100191007185262	0.008079530792011139	0.001003504832463958	0.009552878498363272	0.03246930486012864	0.003878193831528324	-0.004019866249885761	0.02613243221887639	0.01534677313060216	-0.008622929816321723	-0.007575346372477482	0.004781806200126079	0.001002405814463779	0.001002097410068542	0.001000392211521204	0.001000724172904776	0.01590082587627612	0.1405998895231791	0.1261597078447359	0.001002073998013896	0.001001261376263147	0.001003767986482126	0.001005499164604334	0.001002617171588923	0.001009923005708263	0.1136903358140005	0.001000132649016941	0.001000367675994362	0.4400757888451676	0.001002439198250091	0.2853286007903593	0.001001819375753198	0.001002952327813459	0.001006049912353531	0.1547773637106205	0.08469907130930855	0.03532253909389085	0.001000438530731194	0.03297577767891426	0.01724866524751409	0.001000731616284951	0.001003697056217148	0.2439600844880138	0.04068578753227738	0.001000945459647419	0.001001728148762196	0.001001036263505121	0.686182742602879	0.006228643236961677	0.001009035753079073	0.001000457289023593	0.001003299406705304	0.001001522951826076	0.001002552562835524	0.03613420103078811	0.04454848518368357	0.001004503996381112	0.001037727978074351	0.05996400828244573	0.1401935316582388	0.1006303153738296	0.07246170786192832	0.05519837990174573	0.02307235399577071	0.001022126769266871	0.001007865684136233	0.001002543462189791	0.001001345511846196	0.001001150295778905	0.001039289844970472	0.07767005285944016	0.0169372650108454	0.04224530406112057	0.001005888097073212	0.00101064647018881	0.01296486863834402	0.07209899080022072	0.05035688447419497	0.1561470742655783	0.001007357766934353	0.06001480162837926	0.02537742446868063	0.001003075611477607	0.001007959780029187	0.001013648700149734	0.01802878474012146	0.02142971706333	0.009939658133385871	0.001000621231974209	0.06016297387982918	0.1090421108910371	0.001007656932871157	0.001002921550546676	0.001005795041716125	0.001002163912885884	0.001003944107265582	0.03473724900503831	0.006155772593033178	-0.003023102544888052	0.02707541986806995	0.01849333060605334	-0.00697690417130566	-0.007691893770191015	0.004681570405968147	-2.967981049146514	-0.8987086472818134	-0.03315509716143263	0.04735249075920225	-0.02228613243427361	-0.007039699467467656	0.2574686622039778	-0.07255066219929586	-0.1586900046525951	-0.01297161159948263	-0.09236647381904155	0.01766787983367329	0.02518059230486015	0.02567600091094227	0.2268247849670538	2.435633116739927	-0.01645298703666202	0.02340652922143587	1.861293579567024	-0.0004904276699551252	1.087465703328439	-0.1404772941928958	0.009862509280869475	-0.01215653253247201	0.9367518225218547	0.3178283432420221	-0.3604044717589665	0.06932927156373457	0.5599267318020933	-0.2180367863333028	0.05266977693662106	-0.00754437483116935	0.9449579998937682	0.3863437272187777	-0.005720795140846429	-0.009690565537297512	0.05881946830828218	1.950262115759904	-0.5806964900984778	0.1904415349626002	0.1029838777643952	-0.02894645576486363	-0.01544512346272681	-0.01970879144241265	-0.5255259679184672	-0.3685653128102022	-0.08933011746719334	-0.01382198858486823	-0.3001175693411917	0.5388309716081174	0.3181791298339219	1.028761985981397	0.8094260707214951	-0.06840400361450001	-0.01775847816828155	-0.01518273499112895	0.2542372796307249	0.1360874405691855	0.00103264569623068	0.03339683773672533	1.347649776047544	-0.504295620484446	-0.0435997862210784	0.0005034058364712118	0.009662210562335745	-0.3677939443716551	0.08404117443666442	0.08664700974130397	0.5329990225213209	0.1614604397240973	0.9225805678615154	0.1531151504753831	0.02557629837288107	-0.003387228028543068	-0.2204922049977726	-0.1527958376753771	0.03221809880257042	-0.1211461186760533	-0.007494185815900114	0.243613807537807	0.3573527901429401	-0.06677270630778649	0.0551757420318381	-0.2040743093249789	-0.1233701792120299	-0.1214039441382017	-1.687111683887395e-14	7.360546335915202e-17
0.35	-0.03442396963726168	-0.02592561415515354	0.001499618196394302	0.6702711932252621	0.9303240958699567	0.007850895413335923	0.4954296563271435	0.003525862724840111	-0.01307033860359264	-0.06939072198593903	0.07304708073652713	-0.0100540202380561	-0.01459645680175288	0.06208531957109581	-0.03895469341747746	0.6007928164418199	0.08086770814313635	-0.6007928164418195	-0.0808677081431296	-0.02706254556355106	-0.1395506449249532	0.0013087918982345	-0.3105220790809934	-0.03594195328406456	-0.01480097325963886	0.1379759625180671	0.2047280194673039	0.7857767386366705	0.6067240966101791	0.1040028450492451	-0.06986781818425376	0.05749096448530408	0.08424267112538744	-0.1765543930115011	-0.06908361896292385	-0.6781397564466697	1.293549887450379	-0.2108137456170871	-0.0309725253537606	0.3659253888898047	0.1588488920172698	0.1866189862239377	-1.402328978393991	-0.004604816244794517	0.9845122938034672	-0.2388063131534035	0.3018318373328744	0.7246283028801506	-6.984085286550438	-0.01127712152999641	6.984085286550439	0.0112771215300017	1.763571425321596	-0.5196845177401507	-0.1009705990560275	-0.8800131098308076	0.4812364050879808	0.332658979080433	-0.2823470610351803	1.04634664206562	1.299510423915579	-0.5539862346168722	0.4388882934286105	-0.5010003772038855	-0.4509325598025312	0.7471269191521813	0.001002559380892061	0.01927195117174628	0.001002342997286924	0.02109045365480718	0.001000406299171089	0.004253953797777137	0.001000736167851592	0.003322666854203941	0.01354426091382303	0.05618628966413025	0.1402020617623985	0.1069722709033542	0.1261219688875564	0.1062558381750528	0.001077609523119057	0.007504233028990635	0.001005991647254071	0.03727075511981762	0.001003914467103705	0.02667052553756451	0.001005726062817468	0.02644626261366325	0.001002725688651443	0.02505856352504236	0.007749578104949299	0.08135327770096122	0.09235755480972584	0.09916359958348338	0.001000181295418889	0.005669289930362574	0.001005919721715761	0.01319967388855219	0.4167566998760289	0.420393459777581	0.001002497396500937	0.02081560085917682	0.2709765867769882	0.2920050954534306	0.002004771534322288	0.01291410825889043	0.001002970401952604	0.007674636995018956	0.001006204920511271	0.01062274622351209	0.1445832006988066	0.153464314585769	0.08107175215118075	0.05738889276543381	0.03783171115085903	0.0355220417262962	0.001000443795827946	0.02549007572107187	0.02953562114314341	0.04369526388662964	0.0170530807735308	0.03521593874498296	0.001000756066886364	0.004219710415156831	0.001004290565389833	0.01810404347957065	0.2330713059623142	0.2420911528343004	0.0379739130927275	0.07437832888686985	0.001000970105223918	0.001901010002494797	0.001001786967296937	0.006858763330814869	0.001001101377531376	0.01855680312698703	0.644225139552536	0.6014600043150476	0.01087141614211278	0.02059043880678326	0.001009612232605856	0.1141806815829892	0.001000456795854503	0.03019565976445364	0.00146033305872505	0.00694515926014993	0.001334203040893523	0.003866180088299418	0.001363508042919007	0.004689007199764276	0.04100091680991021	0.04480014190251213	0.04901114768086671	0.04613750141401536	0.001787539915911151	0.006237638419463893	0.0015741371321793	0.008458540595314789	0.06298807890909151	0.103384563222504	0.1371442020290537	0.1279872080739088	0.0995598293950552	0.1001706768790686	0.06601533421336213	0.06780435576156225	0.04843973405272908	0.08770953637661284	0.02347492939009494	0.04618860174688232	0.00102096025355348	0.02141778092403396	0.001007653503417772	0.02075975295026634	0.001002581403455947	0.02428535106988298	0.001001397926641425	0.01285896824219475	0.001001119419042624	0.01261380233753979	0.002036471764917879	0.02648326856980401	0.06515032101932422	0.09005923811608167	0.02023838274086268	0.03934822081240447	0.04260868703223073	0.04664202967684818	0.003540193634509085	0.02759351962441035	0.00124912599810022	0.009803654688031802	0.01595288463213581	0.02054796052541843	0.0738042597799068	0.1113685172486406	0.05069320109064768	0.04743502018076368	0.1555566188841468	0.1503734107968177	0.001007054690439798	0.06385285369203633	0.057233489035112	0.0658720210317715	0.02452365721323268	0.03747691930007346	0.00101375617434051	0.01386606004799093	0.001008438428480597	0.01870445209953471	0.001015101070133416	0.01344311713398438	0.01929241343088207	0.0459368712122168	0.02115924855650507	0.0272439276932322	0.01052173464065245	0.02043995046362571	0.001000625165305024	0.01342891429703765	0.05643643486764332	0.07385607593592246	0.1075178325993164	0.1103057948226972	0.00100737740622462	0.08162041189116452	0.001020977314406484	0.03881225897791857	0.001005762428251192	0.01365736991173264	0.001002144159964106	0.006884837383907398	0.001003911596198811	0.008370932878283305	0.03401367780165055	0.006168209758768373	-0.003008357704409275	0.02693167621453324	0.01713000337783209	-0.006986301495451001	-0.007616429298311104	0.004545536605813102	0.001002066824272661	0.001001736013875361	0.001000357683137675	0.001000686372775099	0.01648812805871492	0.1320007163303842	0.1181497906184351	0.001001862914650195	0.001001133617802793	0.001003595454201502	0.001005525815661434	0.00100263919073155	0.02659196036077322	0.1770236210240916	0.001000136361177951	0.001000458637930602	0.4717402252106689	0.001002261766262011	0.2934500256648804	0.001001356485836623	0.001002929601052672	0.001005591488802999	0.1559668649964486	0.0871410839402489	0.02750762609566646	0.001000458872046378	0.03914569949683633	0.009499881210609004	0.001000717823178363	0.001003018376468491	0.2497168621577377	0.04449106405880324	0.001000878039096589	0.00100159654827458	0.001001288087707444	0.7069210191370497	0.003618768737162484	0.001009971551590456	0.001000469093234474	0.001003236372021076	0.001001484310737143	0.00100251242606833	0.02960311753830164	0.03888446283296929	0.001003982726771837	0.001022018851587453	0.05236036941473678	0.1486946087651102	0.1059589324370414	0.08901876140784112	0.06067533699198277	0.02206218974320198	0.001018201849611361	0.001007232782445876	0.001002494719717569	0.001001302115330252	0.001001233806905602	0.004838375953087045	0.08052122909909136	0.0121635024637728	0.04024597731164969	0.01057184332448417	0.001014578545031707	0.009905930780044744	0.07979565664610459	0.05520337286110098	0.1669975400229582	0.001007845262007462	0.06181612932900284	0.02676259962415419	0.001003550317400188	0.001006398378113588	0.001018780247834599	0.0162783548022243	0.01607138860677184	0.006812286880287562	0.001000663592132647	0.06049761029664549	0.1126840930337731	0.001006931703194653	0.001003367606301436	0.001006835865320649	0.00100257716953873	0.001004665554907127	0.03497919378046219	0.008468175418596634	-0.001985053286549747	0.02761592528736071	0.01782257184248501	-0.005357191033896654	-0.007597140646640805	0.004200439971376035	-3.078440600591772	-0.717034493933639	0.07176662810443069	0.06286424443188471	0.0125998643758619	-0.01023159354926868	0.1480998542234481	-0.1675540683936564	-0.2782046535496813	-0.008151958254055763	-0.08330448855922777	0.02305325802526945	0.02276359230516797	0.02528185420670427	1.015649619046726	2.902488473512512	-0.005728762721133054	-0.03308805985910918	2.139863306124527	0.0155531174615629	1.004906664021021	-0.07166746921654396	0.02287254156775959	0.01930139798986163	0.9014842877047459	0.305993336226037	-0.4773247240539764	0.05806098898450615	0.5408136132989501	-0.4642461580118485	-0.01949942082110463	-0.007258661784952939	0.956850736542088	0.3669130844885592	-0.007480892214100803	-0.008247476790224391	0.06416557952365474	2.011036566848588	-0.4753553997469261	0.1609447422368026	0.08245857082738244	-0.03031453324481091	-0.01553511530424116	-0.01790168862035297	-0.5348894933181685	-0.3903112058516278	-0.03424117027788128	0.02895051675597379	-0.4981049283222059	0.6336189068308822	0.4096418900223691	1.209442348523536	0.690953349296295	-0.08061877626303976	-0.01664020948204319	-0.01647759475683411	0.2748145771754241	0.1558999573786408	0.004437235727779881	0.1793397868680221	0.7252202715826995	-0.4900865893579005	-0.08504589808909123	0.4167291874922087	-0.005863965165341463	-0.3120059312921573	0.1814571151247463	0.1359272557994421	0.7157090054944498	0.1316495402348469	0.8395417013966779	0.1510117202146735	0.02349145157452258	-0.002677883605041711	-0.2040677698547672	-0.1408337400789735	-0.1656711365851769	-0.1909042999281187	-0.02909157726903154	0.150377550291216	0.4551695383647591	-0.08353869414759511	0.03681430048732539	-0.1931500302984182	-0.1157595355504396	-0.1149118990242913	1.095523429849825e-14	-2.9676516351504e-15
0.36	-0.03629004585698362	-0.02675426596799193	-0.005193694493428997	0.6832877936851189	0.9281032426698176	0.007536452408995579	0.4980693954398656	0.004768279224063291	-0.01037015594912412	-0.08317414340948165	0.07298990168251052	-0.0008683134210549167	-0.01675085072531201	0.06517763097212281	-0.03180510457425793	0.5294338827679377	0.08126845008653064	-0.5294338827679373	-0.08126845008652919	-0.009462880049783941	-0.1446301074827764	0.0003819931207701375	-0.3189802557742785	-0.03123346449636876	-0.01147023859435448	0.1341536282593555	0.2154154099346137	0.798482898939547	0.6009710069547376	0.1079102639618539	-0.07382673284070564	0.05336803022310236	0.0927072220972637	-0.2003287704580867	-0.09230763935767747	-0.6614856389250103	1.310224874717194	-0.2332734682792837	-0.03160853964801019	0.1672777115665641	0.09260179500895099	0.3539154849624356	-1.35007647759734	-0.01155665963939999	0.8489397983531752	-0.1867795216051197	0.3107427827061176	0.7052799945496284	-7.280270336707019	0.09429237462895514	7.280270336707019	-0.09429237462895491	1.754052786190847	-0.4942524987739957	-0.08449689284696751	-0.8142678429037224	0.4587992269547243	0.3323974966568812	-0.4827786725039855	1.098658628199503	1.242202804739747	-0.593748887897545	0.317623082854637	-0.2818524178437063	-0.3739332411039971	0.9489409517910934	0.001002227874753049	0.01965272197859858	0.001001950264225217	0.02167650885443082	0.00100037327925362	0.004275025428192633	0.00100070166514019	0.003234702331668273	0.01508519610340927	0.05733829680353018	0.1350909550915398	0.1045514065692765	0.1211394688560566	0.1025866526656647	0.001041178053935202	0.007427446661139354	0.001003622963433671	0.03646645828054085	0.001003712935471596	0.02692857007251268	0.001005637368468593	0.02665654632278066	0.001002690320137221	0.02530275964439833	0.02354211252455329	0.09371001587424908	0.1410633782948797	0.1302098533556688	0.001000160757290408	0.005581013968245989	0.001003322718773972	0.01303890580997188	0.4392202638479724	0.4425512514795588	0.001002334533163235	0.0209151907177773	0.280216292299403	0.3015302033836429	0.001523193551530114	0.01238983107350688	0.001002944441516699	0.007849916515515179	0.001005781910174145	0.01071495110143167	0.1492715970029538	0.1622199859820304	0.08422122321959807	0.06048690819897753	0.03110269216956826	0.03031152629777902	0.001000456734630159	0.0259927575152995	0.03553118617161914	0.04903029220169944	0.01139961139693639	0.0297060589226438	0.001000733837317859	0.004247158060035935	0.001003489502493647	0.0180446514531376	0.2401009477065844	0.2515163463552262	0.04189163347380319	0.07794599638141705	0.001000907004665828	0.001836649071227737	0.001001658655267162	0.006775173732324672	0.001001261591280047	0.01921536693445154	0.6655208644979893	0.6212397108055835	0.006711475360554695	0.01647469191440525	0.001010046954769049	0.1156144294931328	0.001000466008398019	0.03099121511506757	0.001240895213882737	0.006800295777669622	0.001174460046261684	0.003796789037770611	0.001190193826086557	0.004602550856258198	0.03415213958348834	0.03931649902275568	0.0430463237200289	0.04210172229403416	0.001411367096805986	0.005949827648404677	0.001304738852607478	0.008898554649307895	0.05645401932280215	0.09756911262314816	0.1435372605456544	0.1347299124333106	0.1034318357290872	0.1047925313040666	0.07990665563449766	0.0804069124557498	0.05522944949936287	0.09416978628002011	0.02255124177834745	0.04534870668924872	0.001018536083860361	0.02128006822947252	0.001007274153739504	0.02061231511618754	0.001002526120739642	0.02728454193711188	0.001001339758363853	0.01453636372882042	0.001001197746853733	0.01262939464425336	0.004436354464736407	0.02872705667970547	0.07246343389321426	0.09567019221784541	0.01517743899734151	0.03446433147848267	0.04103342467368777	0.04560928950149568	0.009535355479466144	0.03318290048030485	0.001137618241681718	0.009921024069087514	0.01227856106200277	0.01755016404557455	0.07822187068465987	0.113587855722135	0.05390902655736083	0.04897793201362168	0.1622652327281996	0.1583309902428185	0.00100757090903362	0.06505307880396152	0.05968878415728129	0.0737941233404876	0.02592443030363087	0.03899129473309202	0.001008988219788106	0.01414920845213884	0.001007021330976582	0.01868819833238048	0.00101830545835116	0.01149641819832149	0.01741429067146695	0.04457475257325603	0.01734835937910382	0.0246330072843084	0.007904962619714146	0.0182449961399362	0.001000655486379103	0.0131305180847266	0.05830026412838545	0.07486773453125417	0.1104599867380373	0.1154024646348636	0.001006960192842538	0.08079602226680935	0.001012645982616031	0.03935316080932968	0.001006569505213646	0.01178896750595592	0.001002467877696525	0.00576051941818257	0.001004475780806898	0.007256106134943139	0.03468976529910706	0.008473150284890768	-0.00197915535035823	0.02755842782594601	0.01727724095119651	-0.005360949963554752	-0.007566954857888823	0.004146026451313997	0.001001727834081786	0.001001374617682879	0.001000323154754093	0.00100064857264568	0.01707543024115444	0.1234015431375894	0.1101398733921343	0.001001651831286511	0.001001005859344969	0.001003422921921203	0.001005552466719026	0.001002661209874676	0.05217399771583823	0.2403569062341828	0.001000140073342854	0.001000549599867246	0.5034046615761698	0.001002084334273978	0.3015714505394011	0.001000893595919805	0.001002906874291749	0.001005133065252672	0.1571563662822768	0.08958309657118931	0.01969271309744287	0.001000479213361299	0.04531562131475901	0.001751097173704141	0.001000704030071928	0.001002339696720778	0.2554736398274615	0.04829634058532899	0.001000810618546033	0.001001464947787237	0.0010015399119096	0.7276592956712205	0.001008894237363074	0.001010907350101915	0.001000480897445123	0.001003173337337505	0.001001445669650188	0.001002472289302073	0.02307203404581449	0.03322044048225356	0.001003461457163847	0.001006309725100999	0.04475673054702774	0.1571956858719816	0.1112875495002534	0.1055758149537567	0.06615229408222126	0.0210520254906333	0.001014276929955346	0.001006599880755403	0.00100244597724576	0.00100125871881525	0.001001317318032941	0.008637462061204552	0.0833724053387426	0.007389739916700207	0.03824665056217849	0.02013779855189485	0.001018510619875538	0.006846992921746274	0.08749232249198803	0.06004986124800663	0.1778480057803378	0.001008332757079183	0.06361745702962621	0.02814777477962933	0.001004025023322478	0.001004836976198943	0.001023911795519223	0.01452792486432771	0.01071306015021338	0.003684915627188885	0.001000705952292571	0.06083224671346181	0.1163260751765094	0.001006206473518114	0.001003813662055037	0.001007876688925118	0.001002990426192236	0.001005387002548946	0.03522113855588611	0.01078057824416015	-0.000947004028211424	0.02815643070665142	0.01715181307891668	-0.003737477896487585	-0.007502387523090576	0.003719309536783911	-3.192199806135305	-0.5921650992024512	-0.03007263076260819	0.04954095497261878	-0.01955981819485044	-0.006148875623560357	0.0910156791441334	-0.3274310631884961	-0.4672150775042795	-0.007979917411682856	-0.07821735450521447	0.02857905151382745	0.01908246096000778	0.02329130209546616	1.385942728108064	3.294245971053537	-0.01531080796544289	0.01903786275893998	2.266347434587531	-0.001081507409451415	0.8956683814822909	-0.03925403258084967	0.007443520256543722	-0.01118437260221355	0.8463366392801427	0.3175000347386603	-0.558885038711458	0.04161190255225944	0.5270903606997706	-0.6231846618165231	0.04832046348263594	-0.004149102171737453	0.9200768665341023	0.3464480089536546	-0.004621354989309477	-0.008803653883623462	0.06715428021379184	1.919523473922371	-0.3433499125957064	0.1246762178444368	0.07959634637582315	0.007946726245545889	0.005113307667813771	0.003951421063661613	-0.5653562954207469	-0.4178021219930469	-0.03215473610133471	0.05651814843277753	-0.6587637723980143	0.7122249896485523	0.5174538639304294	1.29525824617877	0.6068198320887386	-0.08626557253456893	-0.009978407155743095	-0.01205747556476874	0.3309499405802148	0.180352473098361	-0.00315089441341868	0.2582448549319951	0.4558065050967962	-0.4888540212653903	-0.120504162388148	0.6747853865837868	0.03948343784182424	-0.2938204539789376	0.2591180843265616	0.1701446325550934	0.8712844627531678	0.1097068504306899	0.742553945429936	0.152454381666831	0.03548455415513927	-0.0002937357423985446	-0.1847977537891623	-0.1321336567604617	-0.355103459846891	-0.2455713815369762	-0.02656740448709468	0.0509167439203255	0.5664000515648686	-0.07754614046989737	0.08194870716881551	-0.1801913907749146	-0.1092950907348897	-0.1079801687909208	4.761466539158129e-15	-3.149606575154245e-15
0.37	-0.03849996215234627	-0.02765678915364874	-0.01182580524430009	0.6964862166209617	0.9256614656798653	0.00723177488782239	0.4988431382698475	0.005410194961675034	-0.006038990045320993	-0.09629224759015188	0.07269311307424485	0.006930810438364287	-0.01822944183076014	0.06815004219146836	-0.02477167219869574	0.455211483850603	0.08278734799124106	-0.4552114838506019	-0.08278734799123963	0.007949922604868018	-0.1493929521160888	-0.0003926531915955305	-0.3268840830840095	-0.0268041978331247	-0.008177385652756998	0.1285271316247818	0.2264582664369563	0.8106531208084546	0.594939272106755	0.1098459434937007	-0.07545424328392648	0.04998013164234198	0.1034128621196782	-0.2412135343790914	-0.08418388434536725	-0.6712950293471367	1.329615326700986	-0.2543511534126249	-0.02845974237420213	-0.003781683693819877	0.03276499416864663	0.4997967682692452	-1.271457092932559	-0.05219983535974736	0.7151289218074842	-0.109338279779328	0.2779472592457605	0.7079204474340688	-7.518136427655469	0.2133250673020074	7.518136427655469	-0.2133250673020022	1.724619426423629	-0.4567615062788663	-0.0718952694682017	-0.768890962511258	0.4251455894589247	0.3252107086764716	-0.6668038483534932	1.104432902900831	1.19671750951392	-0.6072618511728056	0.0778348794528046	-0.0422808707278601	-0.2940718858950572	1.202419786502619	0.001001934813642781	0.02004065311762962	0.001001626399716704	0.02227084695564204	0.001000341872476835	0.00430867578929419	0.001000670558720155	0.003159127374020427	0.01773493177346901	0.0592204042694196	0.1282333518657338	0.1007558395365373	0.1148055150392918	0.09745710639353627	0.00102181337200289	0.007361550659607524	0.001002323776734868	0.03579131950587527	0.00100354705477094	0.02725477503070874	0.001005599507584488	0.02683373797245201	0.001002678684718049	0.02552475005563414	0.05522359199577839	0.1127917840170867	0.1907552543307575	0.164243646467656	0.001000150162822844	0.005500540960162838	0.001002033437705942	0.01287049821384659	0.4630195241128836	0.4640374950845558	0.001002183107074843	0.02101050350681112	0.2889436138030416	0.3100679098405431	0.001267405082005693	0.0121670656204474	0.001002914315634306	0.008027226343124399	0.00100537372295879	0.01081067126757726	0.1507588913265481	0.1696725831519927	0.08604634576679346	0.06346490998132848	0.02393916769198186	0.0247455077838512	0.001000474184707003	0.02632427067144127	0.04421479511669538	0.05600275926535465	0.006647600465812863	0.02504280352896181	0.00100071485295361	0.004294697090454675	0.001002845003619102	0.01801044776650581	0.2444884155928057	0.2599872725908793	0.04605168965037421	0.08164327444471278	0.001000852854059399	0.00178293945520658	0.001001545875218227	0.006697734428375822	0.005613291738401196	0.02375439693818522	0.6849685781743102	0.6392270679215385	0.003940261693128631	0.01367897184560999	0.001010595964986249	0.116645298215238	0.001000475780099374	0.03167574531915941	0.001124265799793043	0.006768053097077675	0.00108961457574538	0.003790173440833384	0.001098090789053702	0.00458421438708538	0.02632325906604319	0.03277959863761104	0.03578072509131575	0.03690594359586852	0.00121145754815307	0.005797331437167015	0.001158596121709915	0.009554905661168359	0.04982752353182709	0.0912445000129502	0.1511182212415329	0.1420192105816033	0.1098292022663384	0.1108856465611185	0.09420431079928369	0.09307908983797968	0.06017079769969059	0.09924181611053097	0.02165614128185247	0.04450982038428131	0.001016310892587762	0.02121443458959509	0.001006801362046315	0.02050886384816014	0.001002354175164973	0.03076388811436929	0.001001224898079033	0.0164817508446994	0.001001336612903343	0.01262530388082814	0.008940905253866278	0.03265056996516501	0.07817217965301948	0.0994579990067347	0.0106580883062718	0.03011434430732507	0.03878284430980879	0.04397734384410007	0.02201420605387822	0.04451798761775648	0.001081418677010062	0.01013805408545874	0.008933171991259592	0.01477944113559403	0.07957188080694975	0.1140688518211608	0.05382090177474295	0.04942477547231372	0.1699947853925819	0.1666496388919477	0.001008646551703241	0.06605358682366065	0.06287811225760398	0.0821376868742287	0.02683727386012738	0.04006952515643807	0.001006774644543135	0.01446987941209799	0.001005769021636035	0.01869220807592696	0.001020656378313873	0.009736507026811317	0.01561535638268412	0.04328781688995743	0.01372179077830208	0.02167329655487139	0.005572843544394792	0.01630063857679834	0.001000654208123635	0.01278613547575921	0.05969271943507352	0.07515416788757508	0.1180998241292569	0.1231023553742292	0.001006513924740977	0.08013285651291119	0.001008598953490039	0.04003517662515377	0.001007408799301386	0.01006439415633211	0.001002831528203683	0.004726441370061453	0.001005080628530347	0.006223161711973768	0.0339860961839249	0.0106051984166563	-0.000954890171748362	0.02841599539011552	0.01580338167808496	-0.003699536079094245	-0.007512180313500015	0.003827853362735651	0.001001546915964384	0.001001217230902566	0.001000297371895254	0.001000629400428843	0.02368522229295448	0.1132034173175632	0.1016310830898919	0.001001664593328385	0.001000942879068217	0.001003333395016413	0.001005566569902238	0.001002671116201862	0.1277579963582877	0.2957079163480423	0.00100013834573395	0.00100081195513816	0.5275539351336379	0.001001975761996954	0.3093119604684992	0.001000722907996077	0.001002862734489009	0.001004793133044088	0.1494791616887301	0.08755840737569662	0.01242190052702673	0.00100050345435366	0.06238919761598751	0.001377689921840435	0.00100068753812915	0.001002034342702554	0.2497428857237882	0.05339820109537094	0.001000784556887673	0.001001397677539773	0.0184626420266902	0.7377836294461528	0.001006316388725781	0.001011387278480675	0.001000490223351943	0.001002496328445447	0.001001127011654392	0.001001947692001761	0.01240951386701286	0.0220141995616784	0.00100291241959164	0.001006424996056106	0.03898326100827264	0.1677708348717353	0.1255012384365642	0.1203487398455313	0.0664911022457942	0.0203140272344214	0.001013756584207963	0.001006063503171893	0.001001946166575986	0.001000975617926004	0.001001619721923878	0.01804620577965214	0.087616879150842	0.004353990889670976	0.03429066123174881	0.04898190496656057	0.0010266299683053	0.004040632572573854	0.07602842417858524	0.04824764851111151	0.1863545798816478	0.001010978580068782	0.06973138739884534	0.02763985478935097	0.001004848307165342	0.001004151676760581	0.001022418805263214	0.01288068215165973	0.008923613017711704	0.002592830428722434	0.001000607972617377	0.0619598775351006	0.140242445782599	0.001005916683336464	0.001004872425428337	0.001008625379493124	0.001003395722177005	0.001005983435935746	0.03229439317117372	0.01259694268641875	6.30660920319842e-05	0.02948121470105638	0.01325077728430798	-0.002007768740719128	-0.007465240001438785	0.003596515334918631	-3.29495816947623	-0.5036865842209099	0.07404686355718375	0.06498591404494689	0.01526232614675412	-0.008208722166079124	0.2719396813479993	-0.4295759146194013	-0.5535045098425386	-0.005590563362276459	-0.05865038534548304	0.036834522561153	0.01639460795628032	0.02118230734531973	2.37776919888057	3.490588872503698	-0.004172097041159313	-0.03557352821764671	2.027910988669158	0.01490506554006573	0.8136242471228748	-0.00814588799329226	0.02357058818914031	0.020293860793666	0.6237796942367958	0.2722296643081517	-0.558041764297559	0.02517887567084762	0.8551891716216462	-0.3346139220682924	-0.01639872557000902	-0.002501126719240144	0.7587303241442812	0.3887262615454585	-0.005746678223302069	-0.007136055929273972	0.7809678909694053	1.663410670984166	-0.2178867618617894	0.08099221286159726	0.06092108812977824	-0.007282856933016303	-0.00265300727860685	-0.00370481309089052	-0.7360444828758305	-0.6194186056772646	-0.004436679128112465	0.0726773356238926	-0.6170924774584832	0.7736913886263319	0.7323992515478036	1.243994860683708	0.4105406382687574	-0.07981121363392162	-0.00475356545406527	-0.01025908307571008	0.3608712274350235	0.2022285158640268	0.0006256982744221111	0.506664015994163	0.3213224647168019	-0.3896744192356395	-0.20448074493072	1.525401751961503	0.01358163377819377	-0.2641742822646055	-0.1645966425571862	-0.103539927486139	0.8591661045303766	0.08779468374718348	0.9117129238873112	0.06839659923585951	0.0303040037232981	0.00113408521010095	-0.1648828570381367	-0.1271095845478339	-0.2488255504358503	-0.1532598413706281	-0.043059906904316	0.01133140936509045	1.031472565745793	-0.05911489732233905	0.06205535356070771	-0.1627665208170902	-0.09596819652098917	-0.09726445514038623	-4.688759710309306e-15	5.924608282702633e-15
0.38	-0.04110549746005659	-0.02835768138646293	-0.01874676544239538	0.7098832125040693	0.9230308351275748	0.006984602005850988	0.4981687110035011	0.005363251940561339	-0.0006246391343458059	-0.1085615399562058	0.07185792950827066	0.01351914398059307	-0.01894560792694905	0.07062073211869876	-0.01751641628820117	0.3799926145969151	0.08561170865238631	-0.3799926145969147	-0.08561170865238479	0.02495174211236737	-0.1537342391761604	-0.001085170265433029	-0.3344059418938721	-0.02276872303186225	-0.004985272080541759	0.1203318874134361	0.2373944726053008	0.8225147679392668	0.5889324945418117	0.1096334026696715	-0.07464497425384761	0.04767808428826149	0.1169602725035269	-0.2794525729305995	-0.05198144879030351	-0.7192555283705598	1.349939464170218	-0.2710441807317071	-0.02010761180765182	-0.12235630770122	-0.04516995673803709	0.5705524863931885	-1.180314114676869	-0.1192356511832344	0.6067817349154964	-0.03429451976773035	0.210398524283985	0.7496447015343125	-7.479564403977634	0.3553849259162695	7.479564403977634	-0.3553849259162692	1.671856156760394	-0.4099409841258747	-0.06807104514134198	-0.7378741429299638	0.3800408545584317	0.3122496227804496	-0.9965281878583268	1.07732856140217	1.180487857120646	-0.5887574312895928	-0.1120209883203049	0.2055034768141383	-0.156762995768041	1.517295024078335	0.001001697852320167	0.02046141934936483	0.001001385816255839	0.02288941211084783	0.001000313279068221	0.004359720665654199	0.001000645422445015	0.00308567576313588	0.02228070461181728	0.06250776777682591	0.1199414311797236	0.0960020168516847	0.1075072318964407	0.09162035581039103	0.001012141366430681	0.007307809784272876	0.001001643004163841	0.0352566508750868	0.001003419370200037	0.02766871217243946	0.001005587641764672	0.02698521326152011	0.001002677825619039	0.02572791633514282	0.104440024939303	0.1402125658202754	0.2399235300601215	0.1995831552289239	0.001000144004038581	0.00542980595955977	0.001001520366300997	0.01267035232094111	0.4866685572358506	0.4830496652980848	0.001002053118722165	0.02110851203503136	0.2972706217132196	0.3178377150705992	0.001139320815847236	0.01216997671443653	0.001002877179181866	0.008232371137603337	0.00100499967997364	0.0109201374163268	0.1486070600985477	0.1742875178572511	0.08620165054153536	0.06581408833666126	0.01662980221297373	0.01907622900731095	0.001000495031977549	0.02650609796861771	0.0566015828463587	0.06588979802593932	0.004027089775120857	0.0225108303781883	0.001000697115479639	0.004367462185380215	0.001002370164082454	0.01799843909212537	0.2452336265702778	0.2663833917090634	0.05061464378339781	0.08563489476913029	0.00100081275509039	0.001729193306597341	0.001001455861613029	0.006623415633221815	0.016474774280704	0.03364104816255632	0.7016502001626854	0.6542171786595852	0.002534179144847892	0.01207510346325212	0.001011110417391495	0.1172241674759985	0.00100048532878613	0.03228186475140086	0.001065606686632145	0.00679688674767033	0.001047035365458015	0.003819397287746875	0.001051778224217351	0.00460673263061049	0.01701482055402417	0.02471519533983887	0.02655216110292836	0.02975205041979549	0.001111174955514138	0.005739250606157252	0.001085563420649432	0.01031060699554447	0.04352066335466036	0.08500858851763995	0.1598072340929999	0.1507648751781648	0.1194106132995329	0.1200651176163793	0.1084089491625824	0.10538316227789	0.06300667570489683	0.1024396891304755	0.02083524605814793	0.04378649191306794	0.001014938525680184	0.02115289202773079	0.001006296761120498	0.0203746073539892	0.001002018213738212	0.03442100513708659	0.001001025874577279	0.01845100536183536	0.001001557289468439	0.01260776774067525	0.01580359439779844	0.0384644612762192	0.08319353360320957	0.1024879937528635	0.006832242086194046	0.02650022296837794	0.0357246690984088	0.0415477590860712	0.04191685000482497	0.06235432974054479	0.00105738494023094	0.01038583811170953	0.005833094835962335	0.01218967531516344	0.07529994628961595	0.1102623673102779	0.04837264905123607	0.04645185373051103	0.1779546771326759	0.1768487290825795	0.001010507671327168	0.06675697108371532	0.06735651134232107	0.09173946506962016	0.02707163600131851	0.04046332464230225	0.001006080248440578	0.01478837584442544	0.001004800357861122	0.01871164805523274	0.001021084426545931	0.008244793527098624	0.01388435785219501	0.04199543878929107	0.01097081026614453	0.01941675898767542	0.003846583932129707	0.01498060510691331	0.001000604554462369	0.01225430415468618	0.06096284957458677	0.07519359235898221	0.1323106222366404	0.1371898053385275	0.001006145934319902	0.07953316658011486	0.001007106058997773	0.04074628583193468	0.001008202767790318	0.008572772256275885	0.001003216011732388	0.003872201935151945	0.001005681266264084	0.005337702245392471	0.03180037622238922	0.01252679075541725	5.991163461722891e-05	0.02958504057444206	0.01271140472397529	-0.001992592013761798	-0.007469157117602565	0.003639932865299302	0.001001365997847212	0.00100105984412282	0.001000271589036684	0.001000610228212217	0.03029501434475521	0.103005291497537	0.09312229278764937	0.001001677355370198	0.001000879898794235	0.001003243868111994	0.001005580673085846	0.001002681022529539	0.2033419950007371	0.3510589264619019	0.001000136618125022	0.001001074310410909	0.5517032086911063	0.001001867189719985	0.3170524703975973	0.001000552220073003	0.00100281859468628	0.001004453200835771	0.1418019570951834	0.08553371818020397	0.005151087956611335	0.001000527695345717	0.07946277391721607	0.001004282669976053	0.001000671046186551	0.001001728988682819	0.244012131620115	0.05850006160541281	0.001000758495229488	0.001001330407292546	0.03592374414147003	0.7479079632210853	0.00100373854008683	0.001011867206859447	0.001000499549258604	0.001001819319553832	0.00100080835365969	0.001001423094702059	0.001746993688211113	0.01080795864110326	0.001002363382020156	0.001006540267010857	0.03320979146951766	0.1783459838714888	0.1397149273728748	0.135121664737309	0.06682991040936796	0.01957602897820954	0.00101323623846085	0.001005527125588713	0.001001446355906273	0.001000692517036987	0.001001922125815031	0.02745494949809946	0.09186135296294022	0.001318241862642115	0.030334671901319	0.077826011381221	0.001034749316737265	0.001234272223402144	0.06456452586518333	0.03644543577421741	0.194861153982958	0.001013624403058255	0.07584531776806462	0.02713193479907394	0.001005671591008699	0.001003466377322527	0.001020925815007282	0.01123343943899258	0.007134165885209324	0.00150074523025558	0.001000509992942126	0.06308750835673935	0.1641588163886873	0.001005626893154807	0.001005931188802007	0.001009374070061076	0.001003801018162186	0.001006579869322744	0.0293676477864613	0.01441330712867739	0.00107313621227541	0.03080599869546136	0.009349741489699239	-0.0002780595849506266	-0.00742809247978699	0.003473721133053354	-3.368970475771059	-0.4297367684948447	-0.02350561223586361	0.05438636577314529	-0.0160809151536703	-0.005724206271824039	0.3720668874534648	-0.5190821936112918	-0.6086559397077963	-0.005548892198891997	-0.0501233257488424	0.04612548821969756	0.01393918883656123	0.01952647574645389	3.053745460178334	3.555389100909767	-0.01336320647576958	0.01269020340219931	1.77153275629258	-0.0005423595743997643	0.7420881361127105	0.005881276833205423	0.01301051361334273	-0.008435176103489898	0.2788041463395919	0.1917353493354912	-0.579537091238933	0.01167473075975739	1.110004700086097	-0.1969282132468275	0.05336567640065899	0.0002899007456586206	0.5051154430405719	0.4053164611785866	-0.004628661506548124	-0.008179552130057818	1.136678524339594	1.320074198340622	-0.104979575303208	0.03427632556832002	0.06391419200500068	0.02016199248703999	0.01228119643954	0.01212236360575202	-0.8708568779517396	-0.8094250175691541	-0.01327166005910589	0.07638821294262224	-0.6410235494203896	1.003498279302322	1.134725023572199	1.221637257731369	0.2319884699733725	-0.06315400578435355	-0.009160191550301481	-0.01821852079161335	0.3665041096722227	0.1851259533500733	-0.005839969757849963	0.6363204600447643	0.3042440965402261	-0.341680854823355	-0.2800319825167836	1.975036383640014	0.04563423983303148	-0.2576290360860412	-0.5983780376551596	-0.5138084075440842	1.247372771053537	0.05028209850648282	0.994196877760677	0.01556819415255409	0.03504964863758497	0.002792311758655993	-0.1311582194248649	-0.1332221402374064	-0.2144688274002193	-0.120706562887589	-0.06405714690774193	0.00151496693671492	1.843911896551592	-0.06485097624898568	0.08776738536955847	-0.1336011008610635	-0.07332736809047746	-0.07848317751298349	-2.31568710093602e-14	4.063129335002032e-14
0.39	-0.04405128344646372	-0.0286247652128257	-0.02631400859504637	0.7234779936903749	0.920263249323274	0.006846347011464882	0.4968047314498029	0.004419855035536521	0.004875337125369588	-0.1198551195649027	0.07022943225820179	0.01914643940171334	-0.01897583107632657	0.07224707495287794	-0.009657408425032325	0.3076983209097234	0.09001376242406479	-0.3076983209097227	-0.09001376242405906	0.0413148934180257	-0.1575618288186947	-0.001791295902997269	-0.3416685930292928	-0.01924930277183624	-0.001947001847769699	0.1081614240955851	0.2479261870373719	0.8343783089982987	0.5833010251392076	0.1090742597331085	-0.07135353807951637	0.04664252933680631	0.1339932825856267	-0.3052750860580788	-0.001921004837105348	-0.7949871537609998	1.368966155870758	-0.28113945144851	-0.007319930519746947	-0.1428095773280821	-0.1455457836281019	0.5230682132819683	-1.083911430091843	-0.2065189506444512	0.5178720703050254	0.02321635374511298	0.1145706475208216	0.823827525249953	-6.929663006371004	0.5211364923165241	6.929663006371004	-0.5211364923165193	1.597279058659312	-0.3557791575833726	-0.07413728457629153	-0.7171223122775391	0.3225755850817838	0.2950490764022184	-1.3363074863642	1.016283289029845	1.197472218714029	-0.5269364088680287	0.07913300610693108	0.4522943401595477	-0.06825274846233088	1.902023257159363	0.001001521707575061	0.02090556690989894	0.001001219800339952	0.02353203671903482	0.001000289577423291	0.004422973802717942	0.001000632554091722	0.003013521139492991	0.03079567388608266	0.06858391853365572	0.1065246087200137	0.08950163686121841	0.09617818643535903	0.08443148666732864	0.00100710544818509	0.007268739110349589	0.001001260968044651	0.03485794427666157	0.001003340149813866	0.02818906812599939	0.00100572245774644	0.0271172648995526	0.001002762494217016	0.02591636042589066	0.158823108062998	0.1719358088060948	0.2878170131870756	0.2349543162844412	0.001000140020036115	0.005366853190221361	0.00100146775160963	0.01245712387558799	0.5074142951807494	0.4977802698154141	0.001001967729692946	0.02120519485955396	0.3053815739635903	0.3250477742065409	0.001071319374209753	0.01234273297923266	0.001002858639015368	0.008464555829826054	0.001004702253052718	0.01103948335725008	0.1421014591306768	0.1746898334710186	0.08419370668090038	0.06712302597270713	0.01061121238903123	0.01430669638247855	0.001000523852561111	0.0265503337093331	0.07437086274913965	0.07918815074439026	0.002552499549940728	0.02111739815938635	0.00100068570534298	0.00447974415440807	0.001002021329783346	0.01800502435308304	0.2422746312334681	0.2699604714822454	0.05600171816298236	0.09025506915875274	0.001000794555022521	0.001673705746658696	0.00100139857789137	0.006549631369093588	0.04303274313326336	0.05183071935973275	0.7149420404339805	0.66548105354494	0.001785709114475615	0.01109590162417292	0.001012328043597731	0.1173291718032693	0.00100049899487449	0.03284181185570546	0.001034225862303877	0.006884386483798466	0.001024326977837783	0.003883414374881494	0.00102700565040953	0.004664670868728698	0.009615269039271518	0.01812045140392163	0.01796230364128044	0.02257166904980501	0.001057748821589985	0.005744267232314288	0.001070494031275466	0.01106419306509328	0.0408284443203371	0.0824695117647124	0.1670754289125147	0.1620551045139987	0.1273380943459522	0.1319347778008467	0.1215114352811346	0.116564389314112	0.06354238635112303	0.1035607382279906	0.02021948537170599	0.04323311582922892	0.001014654086699343	0.02094830269422958	0.001006002374463839	0.02009952018262054	0.001001776477860271	0.03777918371293126	0.001000881196879607	0.02012712131152781	0.001001728738729535	0.01259027303450314	0.02243972680362015	0.04404486051474488	0.08771922471330951	0.1054029806385073	0.00414773690365435	0.02410214264051811	0.03372550322439035	0.03974277923085186	0.05908436991655412	0.07811447354850434	0.001046234424965431	0.01061446066414009	0.003609391994083439	0.01031916723230057	0.06911995604164521	0.1053219827942183	0.04249971588889782	0.04149747862799977	0.1845518389005015	0.1905377802337741	0.00101369823175671	0.06701636197219492	0.07542796295188177	0.1042576505573067	0.0270696515193275	0.0405466741160377	0.001005864771607262	0.0150700411378533	0.001004053072719708	0.01874073988094415	0.001019033553998186	0.007137280675496251	0.01360789771287802	0.04204636559868511	0.010963279838161	0.01968563513322322	0.003141911436542501	0.01469384690963968	0.001000550029543803	0.01153444595612944	0.06333478903242917	0.07561905499777201	0.1440927094551656	0.1557844429738587	0.001005988015502458	0.07858279605981276	0.001006721732217879	0.04135396123234686	0.001008016206734461	0.007435749758104676	0.00100321012602159	0.003302794170266896	0.001005601882618085	0.004688112692321669	0.02874885012105374	0.01412499815230506	0.0009551092502036594	0.03078973984254997	0.009658783005205264	-0.0002609533760987794	-0.007433694632227036	0.004587199970462811	0.001001315047823668	0.001001036193058979	0.001000259262515513	0.001000626721481429	0.04917322517100267	0.07346631079976836	0.06916599757800571	0.001002022931794752	0.00100084943026159	0.001003269415707229	0.001006101426478337	0.001002994088735986	0.2714881454597275	0.3993902889301166	0.001000135244427703	0.00100169955348457	0.5580496097979962	0.001001888748202444	0.324968290441241	0.001000498941201602	0.001002856900834417	0.001004341558920788	0.1235589868819684	0.07799563351569393	0.003116270553844583	0.001000575970063031	0.1122347939618714	0.001004041017963145	0.001000676187596303	0.001001598508081182	0.2305702662541715	0.06620967126293353	0.001000790099350566	0.001001346204449141	0.1059315796265643	0.7481197448470136	0.001002840349918663	0.00101505730088829	0.00100052478048626	0.001001345308382004	0.001000593279692415	0.001001051350474568	0.001380487012194573	0.006204646110356951	0.00100193566824576	0.001095643479097923	0.04135471718780235	0.1789182474906553	0.1383228219292519	0.1449806885095602	0.0619715356104418	0.01949683143284483	0.001015307224371526	0.001005838899551365	0.001001591373340833	0.001000762886608013	0.001001894499484694	0.03177908676759619	0.0954891251466766	0.001294137629431686	0.03229124095112762	0.08183647268402199	0.001034525764122352	0.001284769329938845	0.05807409286114621	0.03452294616902963	0.1958878056210085	0.00101989050895675	0.09458015087843812	0.0270123441735558	0.00100561424530258	0.00100311379530128	0.001013492205195766	0.01506480435819615	0.01418991581175054	0.003163006093852207	0.001000479152927757	0.06913185589145961	0.1599364288198841	0.001005990161815328	0.001006652226949966	0.001006508917159983	0.001002698875114395	0.001004621913195943	0.02520228588739221	0.01549255836809501	0.001755885296132691	0.03198143202832877	0.006853394498840057	0.001484370228645713	-0.007402713868803527	0.006425250145553833	-3.403452213489945	-0.3696133395908144	0.07974488011633987	0.07053784870440599	0.01785719162699039	-0.008084802428232325	0.8146977405015418	-0.8196476500969894	-0.8549572613710908	-0.002705590440063782	-0.03225222440451186	0.05823731255325778	0.01240081236016197	0.01798034318856515	3.263389738907398	3.496107228094782	-0.00285258714557862	-0.039505032866191	1.178812332549212	0.01497056135350477	0.7122780430778055	0.02580147319116203	0.02868314073379926	0.02255448488642908	-0.2201040411719474	0.0619048133891114	-0.3869204249730285	-0.003698254283455745	1.546465183524492	-0.09225912102763337	-0.01012210258003844	0.001060860226957605	0.1985987118505383	0.512052097646328	-0.006134773630709351	-0.006999767191624979	2.419604354950691	0.9385672660985083	-0.08540539657022742	-0.0139388823309777	0.05034688759412397	0.003423905997011593	0.003641299716850167	0.002901776763999482	-0.4774700813468555	-0.635777934463419	0.008514220630477604	0.07449255431819392	0.07667505006870146	1.155941338166938	1.111081763352997	1.031767768639603	-0.004646020490365656	-0.04775965681781909	-0.03045056047585594	-0.03383213215319656	0.3177764967288088	0.1609833566473066	0.000327107168428818	0.4895335310940788	0.2751752162826086	-0.1525784587501322	-0.09058826895962953	1.210010678142543	0.01121877903096263	-0.1271781879096904	-0.3612526714310078	-0.4306854312425065	1.340231399360736	0.0008333998935450904	1.488692734293878	0.002190623872022262	0.02426214547247454	0.002994748120661639	-0.09134940349390297	0.1226245132828687	0.2399801860967838	0.04807726709942017	-0.06843077997624324	0.09140684764132613	1.652077492963624	-0.1261119809888586	0.04308947907363333	-0.09498723141699095	-0.04221696115797346	-0.05251888310463949	-3.213391648766127e-14	5.55118467606014e-14
0.4	-0.04712240841552357	-0.02840581525042028	-0.03466238954970804	0.7372615232770192	0.9174347166721357	0.006842672526543427	0.4954651199711393	0.002411609080797405	0.009709234085914693	-0.1303499610187623	0.06772644745898615	0.02386047980658152	-0.0185819515751482	0.07290615716849044	-0.001006452700239639	0.2423919810112851	0.0959566517766976	-0.2423919810112866	-0.09595665177669502	0.05682742237131091	-0.1608538665918744	-0.002587580001052923	-0.3487977127018839	-0.01634256357749498	0.0009086025000736928	0.09563087747311255	0.2574655176662833	0.8465692495941121	0.5786057671717217	0.1127948748937935	-0.06560887580853787	0.04595493424022833	0.155255062943062	-0.3045203694605502	0.04522530896334459	-0.8754830887734139	1.38768914423794	-0.2832335500977156	0.006808490085279348	-0.1174826926962087	-0.2581397666835256	0.4373366265558456	-1.020566483709772	-0.2941331610149315	0.4241307316652593	0.05052601032878568	0.01694640057071771	0.9080342738575015	-6.08197364622692	0.6635520421074211	6.08197364622692	-0.6635520421074209	1.501731686285836	-0.3028306102550219	-0.08610273723964509	-0.7111678503639828	0.2575046414216058	0.2757164457947434	-1.068544848782391	0.8788518007724325	1.245967764476946	-0.4015151442658438	0.7439306311292057	0.6961486961414542	-0.08717102479260788	2.363049079145862	0.001001408191946551	0.02140451206702005	0.001001125003085124	0.02422815494174646	0.00100027156622009	0.004499377479300959	0.001000634374044253	0.002936418035129052	0.04401903933212049	0.07823241211867382	0.08594113719088367	0.07883598693744352	0.07918562976099769	0.07400442313364142	0.001004761577432555	0.007244891018113031	0.001001054804984431	0.03455892177741826	0.00100331333988038	0.02883929062470472	0.001006050338981157	0.02723182298048699	0.001002961419419432	0.02608388321457075	0.2150250270174029	0.2049300926368576	0.3340294098562552	0.2690505821488292	0.001000137341838623	0.005300249421513752	0.001001754238241239	0.01219686885575409	0.5236245790387355	0.5067103956565752	0.001001935841571906	0.02130975599956843	0.3133760343193659	0.3323303629721957	0.001037297361251845	0.01262863611960394	0.00100286853633744	0.008711168270159416	0.001004497765112995	0.01117622952579244	0.1307972862851653	0.1694501766820923	0.07977054492313443	0.06688923731474423	0.006491475999416285	0.01108680068288079	0.001000562405181973	0.0264147194496217	0.0981289914595108	0.09675508849483706	0.001809816068492511	0.02045563014721479	0.001000682575247888	0.004580763734237006	0.001001781729337256	0.01802033047693565	0.2355289260979142	0.2701213299511653	0.06238761601273479	0.0957426103400716	0.001000801269759899	0.001613179370994682	0.001001377853194158	0.006474970959410041	0.0877660042779146	0.0804001080586714	0.7244387783760774	0.6731058537289254	0.001409760331270904	0.01047610345075706	0.001014532378109798	0.1169321213849801	0.001000518446483993	0.03333423567804117	0.001018303764473988	0.006987083892807857	0.001012869654555272	0.003954604856684044	0.001014438122728471	0.004733498020827293	0.005592156350508293	0.01457823027055721	0.01118376687620853	0.01685395816988238	0.001030827959477023	0.005794319725481038	0.001107527822780219	0.01180372914898755	0.04315333575082272	0.08541142654368403	0.1716893757238864	0.1719115769475539	0.131392295158173	0.1397242478840749	0.1330644057248914	0.1263617100332802	0.06165726923260979	0.1024094213202307	0.01986200202249181	0.0428265298600223	0.001015547927973915	0.020570023111718	0.001006011219557729	0.0197573003375103	0.001001728216881577	0.04102943289628083	0.001000844097653102	0.02188839489594277	0.00100180059953033	0.01257403145696568	0.02789279852537535	0.04845061476674654	0.09182869227472076	0.1079199367923981	0.002774738424551899	0.02315578883333636	0.03358268099105209	0.0395435080982139	0.06991015228753224	0.08721490930719585	0.001040549498065059	0.01083278385998569	0.002509881511173026	0.009431999408325897	0.06274055153636089	0.1036062377641621	0.03840889736522923	0.03876576873996301	0.1889857511426412	0.200649235873295	0.001018427285059437	0.0667583854957129	0.08803223951975467	0.1210983700458454	0.0270116278921253	0.04052891558509138	0.001005728399866485	0.01533319346244933	0.001003503238975898	0.01877091691583497	0.001014290008991053	0.006397704405311452	0.01533352233581086	0.04403226927822958	0.01440871756515666	0.02365108530134943	0.003614888767655409	0.01563659732222883	0.001000507353133352	0.01111536281170366	0.0673364778181951	0.07717831504821411	0.1493349800354793	0.1657725924467871	0.001006090820712488	0.07699314989679019	0.001006890363472137	0.0417945111007229	0.00100648968240778	0.006649350975085372	0.001002655834084516	0.002994607186599514	0.001004582740935354	0.004265641583251816	0.02495476682122919	0.01537723477754612	0.001708674511304005	0.03197492848716421	0.006977011105042483	0.001491212712186408	-0.007404954729779543	0.006870641680517602	0.001001264097800057	0.001001012541995362	0.001000246935994679	0.001000643214750828	0.06805143599725075	0.04392733010199956	0.04520970236836212	0.001002368508219502	0.00100081896173031	0.001003294963302804	0.001006622179871045	0.001003307154943225	0.339634295918718	0.4477216513983312	0.001000133870730161	0.001002324796557586	0.564396010904886	0.001001910306684782	0.3328841104848846	0.001000445662330537	0.001002895206982715	0.001004229917005862	0.1053160166687533	0.07045754885118381	0.001081453151077804	0.001000624244780244	0.1450068140065266	0.001003799365950462	0.001000681329006222	0.001001468027478311	0.2171284008882279	0.07391928092045415	0.001000821703471751	0.001001362001605885	0.1759394151116581	0.7483315264729419	0.001001942159750498	0.001018247394915325	0.00100055001171393	0.001000871297211335	0.001000378205726601	0.001000679606248236	0.001013980336176793	0.001601333579609811	0.001001507954472008	0.001184746691188481	0.04949964290608769	0.1794905111098221	0.1369307164856294	0.154839712281814	0.05711316081151614	0.01941763388748003	0.001017378210281991	0.001006150673513675	0.00100173639077558	0.001000833256179133	0.001001866873154891	0.03610322403709163	0.09911689733041157	0.001270033396221379	0.03424781000093612	0.08584693398682229	0.001034302211509187	0.001335266436475859	0.0515836598571084	0.03260045656384063	0.1969144572590593	0.001026156614856231	0.1133149839888117	0.02689275354803902	0.001005556899597263	0.001002761213280762	0.001006058595383799	0.01889616927740045	0.02124566573829141	0.004825266957448301	0.001000448312910528	0.07517620342617987	0.1557140412510826	0.001006353430475899	0.001007373265098782	0.001003643764258344	0.001001596732065919	0.001002663957068575	0.0210369239883231	0.01657180960751266	0.00243863437998998	0.03315686536119616	0.004357047507980854	0.003246800042242064	-0.007377335257820057	0.009376779158054276	-3.39045194763794	-0.3451581746034136	-0.01254609293269737	0.06508508867906439	-0.01345080726024871	-0.006713902417305697	1.086535453095597	-1.352136180273073	-1.256294817832921	-0.002504375888956888	-0.03018650593368241	0.07209879724681512	0.01044047741222593	0.01534221532725808	3.307953629167412	3.300410062684158	-0.01409340635570419	0.003284888506034636	0.6114370210569912	0.001033303521598875	0.7565940620546916	0.02851065195240711	0.01589606321824259	-0.004955130602267308	-0.8495903341989515	-0.1168099094659055	-0.269609706198059	-0.02429526932469918	1.963721706485779	-0.05059537193414659	0.05111319857651408	0.002034073789952597	-0.1781288178116525	0.5787898195186346	-0.005636424651393498	-0.008354781246957823	3.212622024691969	0.5922592580666164	-0.0330988421637877	-0.06613462355146751	0.05040953561059019	0.02320152706666679	0.01371587537436031	0.01430014640358454	-0.2603523174454949	-0.5168909195498705	-0.004264486664650205	0.07357821581848574	0.4551747569588981	0.7167468988464593	0.3186870033244331	0.9448559943298325	-0.2224847310854828	-0.03379598285843369	-0.04389824134955557	-0.03164505553897544	0.3449182311708242	0.2021574802929488	-0.005589344028800868	0.401391462735899	0.2246379501885352	-0.05133555068831508	0.04110976199787819	0.6430947737825654	0.04357436852709173	-0.06096098432639892	0.04654985954438905	-0.06927536465062888	0.5318536687180258	-0.05319137448082761	1.858703677931513	-0.004653406804404465	0.03134705487992803	0.003009353940080263	-0.05757090313484192	0.2537732337877454	0.5248459771148594	0.1251951590844919	-0.003902136081951198	0.2282744492665016	0.1226142640720774	-0.192706104792897	0.05434227897257464	-0.06347635782773188	-0.02108321184320663	-0.03305948871038393	-8.323643676099761e-15	1.902127175184297e-15
0.41	-0.04999853576807877	-0.02777981411398659	-0.04378682460373004	0.7512362977706142	0.9146294353627877	0.006976838469299827	0.4943197333883181	-0.0007148188430746663	0.0139338678678275	-0.1405143172265929	0.06438007534633416	0.02752246847672907	-0.01811209374508846	0.07264866391606452	0.008484018043170723	0.1858882026331604	0.1030977357661133	-0.1858882026331642	-0.103097735766107	0.07130390630040259	-0.1636475536926429	-0.003514023242982521	-0.3559115432247925	-0.0140979780730556	0.003578519868735399	0.08882549112324772	0.2654525056959842	0.859333112308118	0.5754147346565122	0.1237964657972582	-0.0573273422685228	0.04520751201843184	0.1811715591956186	-0.2668350476838091	0.07670510282845971	-0.9442900519824715	1.407365598882534	-0.2766166310675817	0.01935704324958244	-0.1144574354964515	-0.3637286032690621	0.4306291575475681	-1.01969324365623	-0.372774316131656	0.300477516991809	0.04010777219976416	-0.06456755631362965	0.9853771120821021	-5.227064208771325	0.7582215129821361	5.227064208771324	-0.7582215129821303	1.395822975934796	-0.2565401657536751	-0.09808233069269784	-0.7053289605209777	0.193116390106592	0.2601461117794722	-0.3368118595681123	0.7137925712209855	1.295340841380019	-0.2487527015724361	1.349921406676407	0.9622322832578488	-0.05708746826474633	2.813498109285928	0.001001344490805877	0.021964703693966	0.001001084620522741	0.02500598410550722	0.001000258668846474	0.004583590158269543	0.001000646295371739	0.002851943618334846	0.059272035090555	0.08955260201526677	0.0627715738579967	0.06317290953507801	0.05918163629891322	0.05975806979109316	0.001003750964598803	0.007236775463639343	0.001000938361863056	0.03430464992902845	0.001003335892412153	0.02961952646579946	0.001006570699429925	0.02731421766381342	0.001003344314232246	0.02621986430636417	0.2671759238925281	0.2374296910312024	0.3756894312886715	0.3007139679560705	0.001000135316202435	0.005214911211350658	0.00100214739107319	0.01189071693174465	0.5343719747732627	0.5093177646226377	0.001001949272412504	0.02142446167359381	0.321625624914031	0.3405634321308696	0.001019241217597745	0.01297133122590945	0.001002909316892743	0.008950120870780495	0.001004373663402603	0.01132744709786451	0.1199746608396365	0.1608166727501927	0.07702252389694016	0.066057086755683	0.003853010757717351	0.009025713100903231	0.001000611070854875	0.02602097728084917	0.1231161120278407	0.1164392344251293	0.001415591357490335	0.02014547548687665	0.001000689419185132	0.004653101973650094	0.001001615618710267	0.01803333488134685	0.2276504659744069	0.2669884195072281	0.06909727253873765	0.1015594884099048	0.001000825446471469	0.001546241669704244	0.001001381533375438	0.006396303662852814	0.1337169383064304	0.1129908983392133	0.7307223821824906	0.6776883063653054	0.001209905073154671	0.01008031005227984	0.002498971153864214	0.1164431960944281	0.00100054344490862	0.03372045916170702	0.001009728915380189	0.007102158513617133	0.001006732880339727	0.004028844846080777	0.001007670328438304	0.004807655252704351	0.003363331212602134	0.01268208752815229	0.006533543934292084	0.01289412222921307	0.001016417387752448	0.005862858194013988	0.003606974244738236	0.01517134994334657	0.04923698412185652	0.09183376047719786	0.1747836782212063	0.1754904998598562	0.1328339666056608	0.1388091717947262	0.1427057833279151	0.1347873286284351	0.05733904228869381	0.09903892770793142	0.01937385923295574	0.04242715802746119	0.00101634984256916	0.02018233293713617	0.001006064675063936	0.01951312405185852	0.001002334438742569	0.04468097202094781	0.001001090006980006	0.0241325632427011	0.001001757565027158	0.01255290140871144	0.03150609783793126	0.05115010942512967	0.09448584196375601	0.1086903478966094	0.002023859625648482	0.02286415258368293	0.03506849344542815	0.04076746492481571	0.07359419889212632	0.0897453451688969	0.00103386156639919	0.01111957611830212	0.001907922419907119	0.008992190136198789	0.05920989724774717	0.1050393556272527	0.0371645250231737	0.03938755454815146	0.1930395393242713	0.2030937360639249	0.001028069527603505	0.06603599008853635	0.1034962384416313	0.140452257614848	0.02677453171212321	0.04033681991316333	0.001005593324494473	0.01564672360386532	0.001003083211761407	0.01879298949796421	0.001009837180159006	0.005908050824331923	0.01876709986718156	0.04762263476458172	0.01957087948469169	0.02932256228464681	0.004879010523858463	0.01733577070918463	0.001000483920858546	0.01122811950993175	0.07091898676061911	0.07951033451307779	0.1498718105347941	0.1605941778501764	0.001006149942414364	0.07496715189547648	0.001007291549898042	0.04215432894508211	0.001004848018855285	0.006099985220276892	0.001002035757660649	0.002828691452785033	0.001003466105194302	0.003983577507052963	0.02158607322910581	0.0160947170769245	0.00229477223657742	0.03137233377881812	0.006707312919825167	0.003349651440718077	-0.007369248060079034	0.008214400535562244	0.001001290129574888	0.001001068023492541	0.001000243817913474	0.001000671804548849	0.08651240923086714	0.02246706706196072	0.02312190525985629	0.0010029790632112	0.00100081567826167	0.001003413849139049	0.001007526858006667	0.001004111361635304	0.37950278772935	0.4735260361277374	0.001000132647611509	0.00100275260318952	0.5550617010286211	0.001002008043451613	0.3426584233473903	0.001000451344044268	0.00100299960140111	0.001004256862364817	0.1027483886467719	0.07590542990475642	0.001046369586646875	0.001000693418972963	0.1706689140096402	0.00100481073907051	0.001000709412475364	0.001001421370162302	0.2103891656437592	0.08089206144451748	0.001000875060617112	0.00100140512903301	0.2189848953606029	0.7446976172565849	0.001001438524588377	0.006612648273579358	0.001000585914703005	0.001000748692628491	0.001000319325857083	0.001000582527236391	0.001010793454188636	0.001500379309338437	0.001001344528668413	0.01048559027418254	0.06267070222858004	0.1800853446524305	0.1332987807762475	0.159461758549182	0.04744800392103792	0.01833296740754569	0.001017020448050119	0.001006094611832928	0.001004005089192858	0.001001779669781932	0.001001582405094986	0.03525898224017376	0.09726770760030455	0.001211293107674207	0.03898095078404318	0.07186255892184577	0.001020638412402427	0.001230609931253783	0.05746066580863222	0.03833753692017054	0.2024006446833896	0.00104821386696845	0.1348075363849537	0.02617387806846504	0.001005364637130013	0.00100254870508989	0.001004479225532185	0.02565712831782194	0.02866606449881674	0.007383641216889223	0.001000469031012728	0.07584284170697889	0.1463065515085606	0.001006091359048901	0.001007993170251583	0.001002712964822683	0.001001215937866701	0.001001999529021574	0.01865669902960868	0.01643052535183236	0.002765780247120793	0.02934211380456962	0.008317827064083341	0.005290371288030635	-0.007327071632185688	0.008628256492613305	-3.334180603493432	-0.3394736304506494	0.09250532443666083	0.08683310871718566	0.01962398881656733	-0.009519632168714501	1.177639770644735	-1.747628862019039	-1.581758440105564	0.000312083960827879	-0.02267327415466461	0.08391844695506766	0.005982941129875108	0.01167943199272113	3.166044594337377	3.01483132206989	-0.006256025229645778	-0.04943463866295637	-0.08170508868563707	0.01709675462671083	0.8886924480167888	0.03777560880829231	0.02723642920432358	0.02561730723176397	-0.8233907861532916	-0.02387272905541949	-0.1485430775497752	-0.05567611959413313	1.965150888758091	-0.0161027063600484	-0.01638023078316898	0.000781092410604055	-0.4239133767489734	0.5848652816960015	-0.007349767250544211	-0.007697367498472444	3.260476481387462	0.3328837668926262	-0.03967448655954441	-0.03805840831538377	0.02820477116263224	0.005484606973765575	0.004105105074478479	0.003877576587599612	-0.1287313881099958	-0.2869737761179301	0.01268149199280485	0.557521795627423	0.797758536676513	0.0573882973105159	-0.4005787269609544	0.7501853552733446	-0.4478468710281005	-0.04801603011332472	-0.03168174567585672	-0.01705361826887667	0.3808321862988958	0.2394525686579549	-0.0003254629631470716	0.1519357785116113	-0.06267296626973749	-0.009908770674771203	0.195858685769462	-0.1186178818402784	0.02465525162885987	-0.02986783912959552	0.2093864586705168	0.1669367069097464	0.01522045884931221	-0.08614200089451181	2.003323818783477	-0.03212938699345116	0.03551347072836757	0.001555730766743169	-0.04033751983964694	0.4486743196223819	0.6055267228506783	0.2063630892330545	0.02163356947701787	0.2250919052812843	-0.976012474893851	-0.2013968883857947	0.0298472988683888	-0.04649465607057401	-0.01229011347556123	-0.02343156400531036	1.23134540695453e-14	-4.398087901003904e-14
0.42	-0.05238170830205439	-0.02693710950387376	-0.05344591318845369	0.7654108321426366	0.9119265056648691	0.007216460287297625	0.4931187150286287	-0.00479461868811266	0.0187825977912707	-0.1508915956080309	0.06031830004392603	0.02971424043892422	-0.01784655180098318	0.07169235593705865	0.01860743428650592	0.1376850532483893	0.1109922171805087	-0.1376850532483896	-0.1109922171805064	0.08478903941804833	-0.1659973370240458	-0.004527155005833424	-0.3627789060383627	-0.01244615716252643	0.006149106412506164	0.08800905151420621	0.2716463044117943	0.8722467876828255	0.5733894862843509	0.1376639801695765	-0.0463227447154656	0.04491770390097204	0.2113899838871817	-0.2059294057486246	0.08856600369845831	-0.9824137949145582	1.427641119923422	-0.2627632278255498	0.02789966513355992	-0.1286090480764732	-0.4488141509190576	0.5621558548594106	-1.063150918431679	-0.4372137989678598	0.1300873900746031	0.009662833123056613	-0.1228165447453018	1.034623373840869	-4.421847847556177	0.8142315271035605	4.421847847556177	-0.8142315271035603	1.3034615239967	-0.2140498563819416	-0.1034404414239278	-0.661874308496247	0.1389517226397898	0.2558502808165876	0.1292444993836934	0.5202139379962777	1.275930296617221	-0.168358315656101	1.31711532490006	1.240761498749484	0.004351796074683151	3.22343476694773	0.00100132567891384	0.02261303667791061	0.001001092194429351	0.02589186440898133	0.001000250663591021	0.004678470170781026	0.001000666555186541	0.002759252367195542	0.07557842586401023	0.1017879524200267	0.03949916932735811	0.04454041846067587	0.03754249672490454	0.04259360254295549	0.001003551343026655	0.007239749076393923	0.001000878527335675	0.03406534808589207	0.001003406635931551	0.03051706108343882	0.001007283313788703	0.02735037144058198	0.001003937970996075	0.02631398043358092	0.3127735203465321	0.2677325554163165	0.4111871290418225	0.328998493056332	0.001000133692017075	0.00510949312580738	0.001002557879300956	0.01150978877541919	0.539037080325517	0.5052414566660366	0.001002004877626831	0.02155546955894734	0.3303368607286825	0.350077665499265	0.001010219755088152	0.01333909308581425	0.001002981920415427	0.009162736300041789	0.001004325123143024	0.01149694891450518	0.112420288097954	0.1540567542795808	0.07785510186910043	0.06692673219945232	0.002498808270916719	0.007997233784775869	0.001000669996022722	0.02527673795445937	0.1475596150562355	0.1358989744537091	0.001218680165620659	0.02004023309530244	0.001000706888351712	0.004658465516933975	0.001001509266825325	0.01804023803615612	0.2201279217827467	0.2621338603007209	0.07585264979200224	0.1074455057189599	0.001000864220845309	0.001474210993108846	0.001001404947205676	0.006314649820700936	0.1758794984718546	0.1447084466858485	0.7341491977501303	0.679936579020449	0.001109672662468307	0.009810320739046464	0.006020408880360375	0.1160427937435595	0.001000573898396643	0.03392572330208637	0.001005382155523362	0.007210200229863929	0.001003636509597935	0.004096166609568356	0.001004239476938808	0.004877975084897513	0.002235004855821867	0.01180649936686383	0.004101376392844147	0.01087653249688987	0.001009133478993867	0.005942135797654694	0.00945588881729611	0.02210568211303915	0.05847774448171941	0.1007359274158477	0.1769060847315992	0.1742263551676899	0.1322159760113305	0.133735143229515	0.1502340563186504	0.1415637697501997	0.05055309388005395	0.09352782630655268	0.01859678642612343	0.04182745632856316	0.001016571639390579	0.01997554915605208	0.001006063344573701	0.01941895963859769	0.00100377231857807	0.04855492847296804	0.001001686346626341	0.02653297386107702	0.001001593752337444	0.01253374625090285	0.03299334497495807	0.05175789652840444	0.09520913449910252	0.106824132728569	0.001617644750725861	0.02289927199117929	0.03807085678603655	0.04330422346252633	0.0694394714150374	0.08521034606243134	0.001023684012896848	0.01154331226248381	0.001553723363685202	0.008777303244936604	0.05990085397977628	0.1071802218495113	0.03917862224463659	0.04157058649060177	0.1976144640446132	0.2021171268391039	0.001043921806545352	0.06513845959903963	0.1211320392016348	0.1609898460798049	0.02630753624182164	0.03991905465675394	0.001005429641257392	0.01612655282359231	0.001002766997552758	0.01880504290021897	0.001006821757434329	0.005591399872961582	0.02377912024449005	0.05269324479340457	0.02576729298861627	0.03568316582448207	0.006781158409015677	0.01959833052541925	0.001000482575034568	0.01145163607624071	0.07319376046124856	0.08141940238534498	0.1464542054202208	0.1498980371188906	0.001006048387221498	0.073187144270755	0.001007802150100377	0.04263597725756498	0.001003561961364686	0.005717500594921389	0.001001535382463507	0.002745001345992033	0.001002575685372772	0.003795445553616869	0.01887635872592181	0.01623968833959714	0.00270823538975579	0.02862830117161841	0.009257933228821092	0.005331511847420986	-0.007323836753089273	0.008163305043616514	0.001001316161349482	0.001001123504989693	0.001000240699832675	0.001000700394347092	0.1049733824644839	0.00100680402192306	0.001034108151350084	0.00100358961820251	0.00100081239479355	0.001003532734975644	0.001008431536141033	0.001004915568326617	0.4193712795399821	0.4993304208571438	0.001000131424492909	0.001003180409820617	0.5457273911523557	0.001002105780218145	0.352432736209896	0.001000457025758651	0.001003103995819573	0.001004283807723593	0.1001807606247907	0.08135331095832922	0.001011286022216505	0.001000762593165966	0.196331014012754	0.001005822112186642	0.001000737495945026	0.001001374712846844	0.2036499303992905	0.0878648419685808	0.001000928417762554	0.001001448256460227	0.2620303756095477	0.741063708040228	0.001000934889426814	0.01220704915224384	0.001000621817692387	0.001000626088047617	0.001000260445990341	0.001000485448226725	0.001007606572201358	0.001399425039067741	0.001001181102865457	0.01978643385717668	0.07584176155107303	0.1806801781950385	0.1296668450668653	0.1640838048165521	0.03778284703055983	0.01724830092761153	0.001016662685817351	0.00100603855015202	0.001006273787603789	0.001002726083375955	0.001001297937034938	0.03441474044325406	0.09541851787019609	0.001152552819127468	0.04371409156715055	0.0578781838568681	0.001006974613297243	0.001125953426032193	0.06333767176015663	0.0440746172765012	0.2078868321077192	0.00107027111908147	0.1563000887810959	0.02545500258889207	0.001005172374663499	0.001002336196900525	0.001002899855680992	0.03241808735824415	0.03608646325934179	0.009942015476329787	0.001000489749112547	0.07650947998777788	0.1368990617660372	0.001005829287621764	0.001008613075405498	0.001001782165387706	0.001000835143667206	0.001001335100974778	0.01627647407089424	0.01628924109615209	0.003092926114251627	0.0255273622479431	0.01227860662018579	0.007333942533819208	-0.007276808006551319	0.00787973382717232	-3.256441446743525	-0.3437852559677153	0.005082178453324311	0.08669531662275341	-0.01131734056199075	-0.00835726928791158	1.269567554732203	-1.946018914681534	-1.839917598950726	-0.0002865424707786483	-0.02719250490569528	0.09555855255298362	0.001192296095491911	0.006969222403738395	2.868606827321595	2.62463792128866	-0.0181093814375996	-0.01167035795511021	-0.7252983634764163	0.004293745785225442	1.012826903998609	0.03352400267733596	0.01062862892910623	-0.001298281710861415	-0.4748732419411777	0.2235492911006249	-0.06308805303451272	-0.09439470084729008	1.918840526143919	-0.00961291820008524	0.03771825936525446	0.0008138243339684191	-0.5224585703254401	0.5926176673640078	-0.006655019712175871	-0.008952090371911135	3.037973637911542	0.1254232618192531	-0.007938025110500678	-0.04843003561346525	0.0142176669525234	0.02179494615543149	0.01233223019313316	0.0135326664672884	-0.05624140122281961	-0.1284416778746648	-0.002116659653852452	0.78692049088863	0.9511413579841429	-0.2518666220482593	-0.5131034918486848	0.6150204996546385	-0.6506062889062018	-0.07386195612644421	-0.007716962645965842	-0.001642681059181414	0.3894016966388275	0.2334059346147509	-0.005194365937361846	-0.01695004828613536	-0.3026873042591408	0.01401558074057104	0.3036701042179182	-0.7699922198525296	0.07096314570788562	-0.01597650817192929	0.1880995313780267	0.2429738622027484	-0.1523682143726288	-0.08821839094246632	2.095443857122536	-0.04978732372379294	0.0646068705499149	0.001005518308607721	-0.02297037721056309	0.5498221422753731	0.662671288421971	0.2378724449404172	0.0182498375346875	0.1436841307466132	-0.9809309628658448	-0.1435080294744201	0.07870837260718345	-0.03010013193845994	-0.004638086436512719	-0.01427306415838726	1.884755152222856e-14	-5.552293674995711e-14
0.43	-0.05410162878207257	-0.02613228511889106	-0.06327473376308726	0.7797911674176353	0.9093919149010491	0.007516183205725306	0.4917593420459117	-0.009669009476641028	0.02568580017690935	-0.1618376497073963	0.05576333299430373	0.02997666266547942	-0.01791204680621154	0.07034226096381464	0.02901850343234373	0.09729272386697277	0.1192923972380682	-0.09729272386697048	-0.1192923972380647	0.09744408128108784	-0.1679419650924588	-0.005560706815261673	-0.3689679517781305	-0.01125771839061345	0.008731271431711722	0.08966366827150656	0.2756317707691306	0.8845177764715403	0.5716425302967496	0.1477502405224464	-0.03259564676221995	0.04510144921366849	0.2455824098912709	-0.1441632397439002	0.06980161102345893	-0.9751297917259489	1.448755519742468	-0.24396344082693	0.03113360442961048	-0.1331815238213272	-0.5226188073442906	0.8145681956295625	-1.119462700114562	-0.4699469169810523	-0.08318270766898099	-0.01398466066323849	-0.1431668724227533	1.039446212221771	-3.654187176126781	0.8467957061709397	3.65418717612678	-0.8467957061709335	1.225048184815264	-0.1750996754743516	-0.1041497247467333	-0.573259382583681	0.1003728988093894	0.2607567472015799	0.1897179076173436	0.2724708742335828	1.170637721103089	-0.190594588490031	0.7025607546678901	1.499221210134209	0.02811729478887138	3.611225879468619	0.001001321478886221	0.0233218555831784	0.001001116281342517	0.0268730202425418	0.001000244067724814	0.004769259936752815	0.001000680265624108	0.002663290624380003	0.09014217809621361	0.1131988790652682	0.02166252440307245	0.02758130176922498	0.02057577749187059	0.02661002695854162	0.001033607988833612	0.007266315220502598	0.001000836083497059	0.03381734011147795	0.001003622318678078	0.03152994380151445	0.001009001894609817	0.02734030005329969	0.001005834978814362	0.0263612482466212	0.3506459164333164	0.294215389831663	0.4398856632155297	0.352680330486794	0.001000131606471225	0.00498715278415126	0.001002772346777968	0.01108696232438977	0.5394786612899387	0.4973949602246279	0.001002057155667426	0.0216921486191287	0.3396686493955131	0.3607268687527951	0.00100543751063298	0.01369037700340339	0.001003056034161324	0.009314143421916048	0.001004285445701699	0.01166787707604008	0.1114920977051571	0.1526371273511903	0.08364281935135938	0.0707698974348933	0.001770961566986003	0.007516843672787971	0.001000728911300241	0.02414727796125262	0.1683851151660151	0.1536789242923364	0.0011160867417639	0.02003475062896373	0.00100072851808816	0.004593137830487207	0.001001416504838118	0.01804169874845463	0.2153086368974983	0.2574119240801764	0.08217502166520252	0.1130046792051103	0.001000892875956448	0.001402328346595186	0.001001416740917333	0.006230342178280917	0.2123097087542414	0.1730237506287411	0.7350083977176839	0.6804436378097958	0.001056358260819027	0.009688915830139665	0.01150415365636855	0.1156578960804413	0.00100060220249651	0.0338891092247687	0.001003054148797956	0.007324726942056813	0.001001981706558522	0.004164993978523337	0.001002401498377888	0.004950610462882829	0.001637856618028093	0.01143332424879844	0.004474495536320723	0.01131403651726548	0.001005281829039979	0.006032021934710838	0.01553166881184828	0.02913090780879894	0.06636450175858292	0.1078051449874892	0.1794886600168346	0.1717952692613166	0.1330829678294422	0.1304874279015069	0.1570404004892481	0.1477859281459289	0.04069154655036968	0.08564057163719892	0.01768414455729163	0.04103120815026471	0.001015821713976531	0.02000494701735818	0.001005829893181885	0.01946543617234509	0.001004821906324537	0.05222904327658463	0.001002108527857068	0.02871786302281783	0.00100144621981619	0.01252451754584065	0.02947519435810521	0.04821826251710709	0.0876158742546638	0.0977641453676802	0.001951956310582736	0.02365889149506973	0.04051506811934194	0.04542793759669172	0.06308121163092477	0.07832537775845189	0.001726388460272785	0.01291690015545813	0.001392658274149231	0.008739773892181453	0.06118622836945786	0.1071227681794378	0.04082867300216732	0.04274532485306258	0.203548364332186	0.2006374961327869	0.001120815918217315	0.06439130313508855	0.1362198836139979	0.1783771412558598	0.0252727925274956	0.03897595687487297	0.001005299605318577	0.01687004590369945	0.001002485205964898	0.01881126462740426	0.001004813278157161	0.005414832324853165	0.02844500452076073	0.05735000394518311	0.03034129536581457	0.04059286199600873	0.008293789141619328	0.02136346150871613	0.001000468045157855	0.01155869848887191	0.07213300172622632	0.08166478439852538	0.1455976450996714	0.1441595679295164	0.001005758389614201	0.07220160799075313	0.001011163590779193	0.04345551634301286	0.001002636073727496	0.005472289792124165	0.001001175836854407	0.002721227117355195	0.001001934062683462	0.003682840594987016	0.01546693031608356	0.01579052350217554	0.002988376083358327	0.02548978554706014	0.01159759704557655	0.007318777878971756	-0.007283615822329389	0.007597240067543552	0.001001317908936582	0.001001156444355086	0.001000234245518068	0.001000689574969644	0.1135255784086795	0.001004621347038309	0.001019468131884669	0.001116753743690732	0.001000774584629808	0.001004112478558136	0.001012786222262336	0.001010257384297515	0.4333014578458246	0.5056419175997372	0.001000127753767408	0.001002839120534569	0.5358016103169494	0.001002116450112638	0.3640936551197256	0.001000463708198744	0.00100315783991018	0.001004210603823921	0.1187926274077601	0.09997179000626383	0.001009171357037885	0.001000813599161657	0.2053285787870385	0.001012152291607758	0.00100076247626112	0.00100127365640602	0.2096953494678786	0.09284600680532432	0.00100091785568108	0.001001412733789585	0.2831287516840582	0.7336111663146946	0.001000792463238788	0.02176086239345297	0.001000639983015667	0.00100063595872386	0.001000258870843771	0.001000491551816294	0.001019662316249567	0.007799863755495751	0.001001351566273694	0.02408900160450918	0.0767412083638959	0.1863960138835676	0.1384990395650413	0.1708482063810786	0.02109985436825085	0.01618800872116567	0.001013669370809983	0.001005204846589937	0.001005609942949134	0.001002397105018926	0.001001288245209903	0.01772359379774497	0.06144887202515249	0.003272455258052238	0.04313871564964839	0.05240864349716304	0.003687170339277367	0.001308304680405123	0.06234438672217512	0.04167576912182594	0.2187317926108701	0.001311355899003099	0.1605928720826784	0.02294442253096867	0.00100515742916191	0.00100206991232434	0.001002573511262039	0.03485896684008667	0.03509995453858635	0.009872534363222042	0.001000421767728743	0.06577452803427669	0.1507077362154549	0.001005141262301024	0.001019779611311772	0.001001579758467034	0.001000773345922341	0.001001208168180378	0.01140986690239689	0.01494238458957267	0.003184876752246211	0.02232120856179551	0.01339245320264471	0.009293912186644696	-0.007248841144191965	0.006805180083767594	-3.180183900409499	-0.3560856830454899	0.1049572814474239	0.1053941541813334	0.01921565018510134	-0.01011955391570848	1.021091049693885	-1.393492959935218	-1.307188726650949	0.004571848896621554	-0.02245165408549893	0.1069669063095572	-0.00317178135929712	0.002516266271873928	2.406851777840851	2.094987752805652	-0.009324159795563371	-0.05858976200326428	-0.8477468775560352	0.01828802751491249	1.104519735024057	0.03595589476237361	0.01555733353252074	0.02622078745548912	0.2121268185524816	0.5502673344504116	-0.03199200567837335	-0.1311707339688247	1.614809512597758	0.005568174637224699	-0.03063330623219079	0.0001208605147497842	-0.3945864089948553	0.5223617121251006	-0.007281494292128527	-0.008111355091556163	2.602979192266206	-0.02889213673392006	-0.01173764698910366	-0.03100940786972883	-0.01976322027692265	0.006335911277010368	0.004208659659606785	0.00419527426416195	-0.02100752444678204	0.1962441539751865	0.01484793136605472	0.6268940094583876	0.4900788167730273	-0.2204148051321331	-0.1396034564203772	0.6159168130466393	-0.9230811640968705	-0.08493974148053506	0.01109444044385485	0.009574768868908368	0.3448716392760541	0.2033098639870033	0.001788961364975243	-0.6603578963410875	-1.4457853143116	0.1285072834975089	0.1307099598928624	-0.6147639720585755	0.2020741960226026	0.006020351773660546	-0.1566747695052913	0.001593267567672998	-0.1193629584617792	-0.06016556514443306	1.377529131541773	-0.1340589307522599	0.08470077865458861	0.0007478387798060689	-0.01224845653788329	0.3924392436235781	0.3309886022652039	0.1234413547557757	0.006115486420517992	-0.1124391893942276	-0.1907086257888805	-0.05660272043671587	0.09173878743496183	-0.01841474296346036	0.0002218239712651428	-0.007899285146655888	2.489453848171666e-14	-6.268918782127497e-14
0.44	-0.0553871440868502	-0.02559302252901311	-0.07278409845731551	0.794392534230747	0.9070510665309413	0.007820906093533421	0.490656765045193	-0.01517809084610533	0.03499563317108467	-0.1731489055839555	0.05099601558371482	0.02793899102739194	-0.01795070154430646	0.06890973003821298	0.03923347366879799	0.06464992677785603	0.1279479557392235	-0.06464992677785464	-0.1279479557392217	0.1092400298384302	-0.1695038088970043	-0.006627745586466091	-0.3741905845525584	-0.01040596184497897	0.01136772184008394	0.09156419077735423	0.2770075527117374	0.8955069473044325	0.569386360382038	0.151763675442816	-0.01644705814809891	0.04539445036323511	0.2835380103885131	-0.1190483706989999	0.03545364467846547	-0.9185226188344582	1.471847427546008	-0.2240147490653627	0.02889965900964796	-0.07724985167432896	-0.5757522671079406	1.043481976565353	-1.136191273872117	-0.4796838711629435	-0.3299313828543202	0.01503088653415726	-0.1393037352170182	0.9954035919625935	-2.871941389096217	0.8853072158229103	2.871941389096217	-0.8853072158229099	1.131642862857309	-0.1374930036084969	-0.1101378337791732	-0.4685917154281719	0.07161527738439742	0.2667073586499301	0.1784256490919057	-0.001722944948320355	1.019566705452672	-0.2702011010780549	0.1025502384001259	1.725059630924263	0.0262029634486989	3.976069665578763	0.001001320254128273	0.02407769588367506	0.001001144796742459	0.02791691357446209	0.0010002375426414	0.004857590302955874	0.001000681704885928	0.002571171796052118	0.1018397394986841	0.122379238921476	0.01194141264521737	0.0177167885354676	0.01135885075045327	0.01744200383557299	0.001105231468921474	0.007310627606171772	0.001000795957594505	0.03361546372177724	0.001004020123552572	0.03265537751454575	0.001012039171933344	0.02728763165724949	0.001009455239905099	0.02636494428032426	0.37973751702408	0.3154474254149905	0.4611926018185028	0.3705634118724705	0.001000128727917595	0.004863700471800722	0.001002708795018463	0.01062409694034607	0.5368040280441277	0.4882116000599123	0.001002088619058265	0.02182614933451136	0.3497113600985332	0.3719181799660776	0.001003050893953242	0.01404267325956965	0.001003120007880673	0.009391973732257624	0.00100422899650759	0.01183610213215378	0.1186633950484931	0.158722869896418	0.09489339973376254	0.07803575045771448	0.001404785669024759	0.00737735294485828	0.00100078386991254	0.02265985455158833	0.1841709113073227	0.1677483661259878	0.001067954046874709	0.0200926315820376	0.001000751824005886	0.004448809200873055	0.001001319595231709	0.01805550609887043	0.214473264515772	0.2547889774165951	0.08785701359362957	0.1179556336066518	0.001000901912465625	0.001337381413237464	0.001001404864371519	0.006148384379220038	0.2418226727390931	0.1963258713631582	0.7334787615169807	0.6792611236300957	0.00102963603523044	0.009667673992922085	0.0189097549798448	0.1153734073689758	0.001000625434612957	0.03356600413931664	0.001001895663700163	0.007441428755283624	0.001001153933135798	0.004235848123998162	0.001001486023286772	0.005025897872867233	0.001344525181593011	0.01133407083683089	0.007830483469835739	0.01440744901692468	0.001003442221187579	0.006134175310870437	0.02068191709792519	0.0348189495261287	0.07105317818561821	0.1110850369598534	0.183260700702286	0.1700967741469426	0.1371655554764857	0.1308797964477654	0.1637747912949035	0.153612218682199	0.02743518365962155	0.07514147264194226	0.01669831155697689	0.04013762026000225	0.00101394955036423	0.02014739607570097	0.001005296165180559	0.01958319063719786	0.001005014345265118	0.05544136876234278	0.001002154938239854	0.03059393046590028	0.00100136764270798	0.01253833220701956	0.01961279677461948	0.03916311575427299	0.06833081221577918	0.07917892351454905	0.003176324900405969	0.02528139693030759	0.04154571993355917	0.04611116740590853	0.05705863704334004	0.07275981599898414	0.003413937950791201	0.01555119144567761	0.001403209024683676	0.008848704563271394	0.06144483660603858	0.1049050363771462	0.04059075982250886	0.04179484098751172	0.2112692503986777	0.2002137670384545	0.001279800229783458	0.06395609503022075	0.1466980448699995	0.1884507077797054	0.02352919440183734	0.03733334207947489	0.001005227143411508	0.01783274906040664	0.001002211172948588	0.01883017991226078	0.001003646282582014	0.005348324259657778	0.03201923279079145	0.06076022077666115	0.03225090542236388	0.04253735099742474	0.009022445456991371	0.02223290968127699	0.001000426775878658	0.01163300263322964	0.0667732380327756	0.07881398937178981	0.150566192273001	0.1456049495875385	0.001005269278214332	0.07199501998380563	0.0010184294340226	0.04460153986537829	0.00100207210840096	0.005359751448752812	0.001000965240852854	0.002756209490674612	0.001001549915060945	0.00364443269907472	0.01108604940047267	0.01474289755198205	0.003143056739888907	0.02230617788144232	0.01312004937280107	0.00928784632470569	-0.007251564270503202	0.006692182579916096	0.001001319656523323	0.00100118938372047	0.001000227791203821	0.001000678755592458	0.1220777743528753	0.001002438672151497	0.001004828112418527	0.001229917869175782	0.001000736774466398	0.001004692222140452	0.001017140908382793	0.001015599200268191	0.4472316361516672	0.5119534143423307	0.001000124083041924	0.001002497831248347	0.5258758294815431	0.001002127120006886	0.3757545740295551	0.001000470390640519	0.001003211684000686	0.001004137399923966	0.1374044941907296	0.1185902690541985	0.001007056691859125	0.001000864605157649	0.214326143561323	0.001018482471028362	0.001000787456578064	0.001001172599965466	0.2157407685364667	0.09782717164206783	0.001000907293599708	0.00100137721111909	0.3042271277585686	0.7261586245891611	0.001000650037051214	0.03131467563466171	0.001000658148339303	0.001000645829402925	0.001000257295702201	0.001000497655409386	0.001031718060305456	0.01420030247192461	0.001001522029682874	0.02839156935184252	0.07764065517671924	0.1921118495720968	0.1473312340632177	0.1776126079456069	0.004416861705940337	0.01512771651471985	0.00101067605580332	0.001004371143028004	0.001004946098295034	0.00100206812666398	0.001001278553384468	0.001032447152234637	0.02747922618010712	0.005392357696977392	0.04256333973214697	0.04693910313745538	0.006367366065259931	0.001490655934778657	0.06135110168419306	0.03927692096715067	0.229576753114022	0.001552440678924948	0.164885655384261	0.02043384247304559	0.001005142483662056	0.001001803627748884	0.001002247166843199	0.03729984632192981	0.03411344581783078	0.009803053250114232	0.001000353786345418	0.05503957608077562	0.1645164106648737	0.001004453236980641	0.001030946147220912	0.001001377351546469	0.001000711548176683	0.001001081235385609	0.006543259733899547	0.01359552808299328	0.003276827390240807	0.0191150548756479	0.01450629978510362	0.01125388183947019	-0.007220874281832611	0.005730626340362877	-3.124773791639212	-0.3782087518511703	0.01448645748641212	0.09924281629623505	-0.01180922052594365	-0.007588686392294518	0.8234541969279197	-0.527098223140011	-0.4768071066602945	0.003262705816385167	-0.01796618798695132	0.1180687515404458	-0.007327105658765405	-0.001745133469392894	1.818447060918065	1.464886712331846	-0.01833177558211833	-0.01967814455373832	-0.9926711081370528	0.003758076824339561	1.121248495948653	0.03372647039953974	-0.004086733394453887	-0.001838902816423543	1.0262006527825	0.9080868485767603	0.005091823772792803	-0.1659873841385008	1.176738925149092	0.003059765671103325	0.02191807074525274	0.003283152421488022	-0.1026606589325923	0.4709738504432728	-0.005267877080702194	-0.008482121706139278	2.035336996217252	-0.212491331990166	0.01209458923000753	-0.02834824528238201	-0.04308053467560546	0.02222996636255048	0.01273758549742238	0.01406307286705131	-0.001457059998323886	0.402740017986066	0.0003367881545213631	0.5194836952057307	0.1932762381252783	-0.105348463648244	0.2149132830049119	0.5358469277598428	-1.172975154090372	-0.09332989852012014	0.01489327676577273	0.01261290516390891	0.2970438330690539	0.1716415908842307	-0.0005856926874613889	-1.120052598589635	-2.207734202700593	0.1865927670081867	0.01557323922518828	-0.5061109109476892	0.3231038251603923	0.01331549657778917	-0.2439560950664147	-0.182070583400776	0.05881210802444913	-0.02582871912515617	0.6326981266805252	-0.1896907264520211	0.1084488858766172	0.003544230185075504	-0.0009584806285842327	0.3005136782072488	0.06962985439992923	0.05873588279384853	0.01169818388012017	-0.4755512772372615	0.4558392066144739	0.01228162513658623	0.144005259997953	-0.003565640057938282	0.007113233956356914	0.0005663483825819744	2.801886248203365e-14	-4.360059888099158e-14
[truncated: 473,577 more chars]
