# Supplementary material for: Transtibial limb loss does not increase metabolic cost in three-dimensional computer simulations of human walking
Source: PeerJ. 2021 Aug 4;9:e11960. doi: 10.7717/peerj.11960 (PMC8349165; doi:10.7717/peerj.11960)
Supplement: Supplemental Information 1 — Each subject’s simulation output and Matlab code for generating plots presenting the data. [file peerj-09-11960-s001.zip › TTA3D_solns_rev/Pre/soln_walk_N50_wm100_S13.sto]

num_controls=92
num_derivatives=84
num_iterations=470
num_multipliers=2
num_parameters=0
num_slacks=2
num_states=242
objective=0.745079
objective_auxiliary_derivatives=0.000930
objective_contactAP=0.011147
objective_contactML=0.008250
objective_contactVE=0.012039
objective_control_effort=0.480781
objective_state_tracking=0.188228
objective_torsoGoal=0.043706
solver_duration=18452.531374
status=Solve_Succeeded
success=true
DataType=double
version=3
OpenSimVersion=4.2
endheader
time	/jointset/groundPelvis/pelvis_tilt/value	/jointset/groundPelvis/pelvis_list/value	/jointset/groundPelvis/pelvis_rotation/value	/jointset/groundPelvis/pelvis_tx/value	/jointset/groundPelvis/pelvis_ty/value	/jointset/groundPelvis/pelvis_tz/value	/jointset/hip_l/hip_flexion_l/value	/jointset/hip_l/hip_adduction_l/value	/jointset/hip_l/hip_rotation_l/value	/jointset/hip_r/hip_flexion_r/value	/jointset/hip_r/hip_adduction_r/value	/jointset/hip_r/hip_rotation_r/value	/jointset/lumbar/lumbar_ext/value	/jointset/lumbar/lumbar_bend/value	/jointset/lumbar/lumbar_rota/value	/jointset/patellofemoral_l/knee_angle_l_beta/value	/jointset/patellofemoral_r/knee_angle_r_beta/value	/jointset/knee_l/knee_angle_l/value	/jointset/knee_r/knee_angle_r/value	/jointset/shoulder_r/shoulder_flexion_r/value	/jointset/shoulder_r/shoulder_adduction_r/value	/jointset/shoulder_r/shoulder_rotation_r/value	/jointset/shoulder_l/shoulder_flexion_l/value	/jointset/shoulder_l/shoulder_adduction_l/value	/jointset/shoulder_l/shoulder_rotation_l/value	/jointset/ankle_l/ankle_angle_l/value	/jointset/ankle_r/ankle_angle_r/value	/jointset/elbow_r/elbow_flexion_r/value	/jointset/elbow_l/elbow_flexion_l/value	/jointset/subtalar_l/subtalar_angle_l/value	/jointset/subtalar_r/subtalar_angle_r/value	/jointset/mtp_l/mtp_angle_l/value	/jointset/mtp_r/mtp_angle_r/value	/jointset/groundPelvis/pelvis_tilt/speed	/jointset/groundPelvis/pelvis_list/speed	/jointset/groundPelvis/pelvis_rotation/speed	/jointset/groundPelvis/pelvis_tx/speed	/jointset/groundPelvis/pelvis_ty/speed	/jointset/groundPelvis/pelvis_tz/speed	/jointset/hip_l/hip_flexion_l/speed	/jointset/hip_l/hip_adduction_l/speed	/jointset/hip_l/hip_rotation_l/speed	/jointset/hip_r/hip_flexion_r/speed	/jointset/hip_r/hip_adduction_r/speed	/jointset/hip_r/hip_rotation_r/speed	/jointset/lumbar/lumbar_ext/speed	/jointset/lumbar/lumbar_bend/speed	/jointset/lumbar/lumbar_rota/speed	/jointset/patellofemoral_l/knee_angle_l_beta/speed	/jointset/patellofemoral_r/knee_angle_r_beta/speed	/jointset/knee_l/knee_angle_l/speed	/jointset/knee_r/knee_angle_r/speed	/jointset/shoulder_r/shoulder_flexion_r/speed	/jointset/shoulder_r/shoulder_adduction_r/speed	/jointset/shoulder_r/shoulder_rotation_r/speed	/jointset/shoulder_l/shoulder_flexion_l/speed	/jointset/shoulder_l/shoulder_adduction_l/speed	/jointset/shoulder_l/shoulder_rotation_l/speed	/jointset/ankle_l/ankle_angle_l/speed	/jointset/ankle_r/ankle_angle_r/speed	/jointset/elbow_r/elbow_flexion_r/speed	/jointset/elbow_l/elbow_flexion_l/speed	/jointset/subtalar_l/subtalar_angle_l/speed	/jointset/subtalar_r/subtalar_angle_r/speed	/jointset/mtp_l/mtp_angle_l/speed	/jointset/mtp_r/mtp_angle_r/speed	/forceset/addbrev_r/activation	/forceset/addbrev_r/normalized_tendon_force	/forceset/addlong_r/activation	/forceset/addlong_r/normalized_tendon_force	/forceset/addmagMid_r/activation	/forceset/addmagMid_r/normalized_tendon_force	/forceset/bflh_r/activation	/forceset/bflh_r/normalized_tendon_force	/forceset/bfsh_r/activation	/forceset/bfsh_r/normalized_tendon_force	/forceset/edl_r/activation	/forceset/edl_r/normalized_tendon_force	/forceset/ehl_r/activation	/forceset/ehl_r/normalized_tendon_force	/forceset/ercspn_r/activation	/forceset/ercspn_r/normalized_tendon_force	/forceset/extobl_r/activation	/forceset/extobl_r/normalized_tendon_force	/forceset/fdb_r/activation	/forceset/fdb_r/normalized_tendon_force	/forceset/fdl_r/activation	/forceset/fdl_r/normalized_tendon_force	/forceset/fhl_r/activation	/forceset/fhl_r/normalized_tendon_force	/forceset/gaslat_r/activation	/forceset/gaslat_r/normalized_tendon_force	/forceset/gasmed_r/activation	/forceset/gasmed_r/normalized_tendon_force	/forceset/glmax2_r/activation	/forceset/glmax2_r/normalized_tendon_force	/forceset/glmed2_r/activation	/forceset/glmed2_r/normalized_tendon_force	/forceset/glmin2_r/activation	/forceset/glmin2_r/normalized_tendon_force	/forceset/grac_r/activation	/forceset/grac_r/normalized_tendon_force	/forceset/iliacus_r/activation	/forceset/iliacus_r/normalized_tendon_force	/forceset/intobl_r/activation	/forceset/intobl_r/normalized_tendon_force	/forceset/obtext_r/activation	/forceset/obtext_r/normalized_tendon_force	/forceset/pect_r/activation	/forceset/pect_r/normalized_tendon_force	/forceset/perbrev_r/activation	/forceset/perbrev_r/normalized_tendon_force	/forceset/perlong_r/activation	/forceset/perlong_r/normalized_tendon_force	/forceset/pertert_r/activation	/forceset/pertert_r/normalized_tendon_force	/forceset/piri_r/activation	/forceset/piri_r/normalized_tendon_force	/forceset/popli_r/activation	/forceset/popli_r/normalized_tendon_force	/forceset/psoas_r/activation	/forceset/psoas_r/normalized_tendon_force	/forceset/quadfem_r/activation	/forceset/quadfem_r/normalized_tendon_force	/forceset/recabd_r/activation	/forceset/recabd_r/normalized_tendon_force	/forceset/recfem_r/activation	/forceset/recfem_r/normalized_tendon_force	/forceset/sart_r/activation	/forceset/sart_r/normalized_tendon_force	/forceset/semimem_r/activation	/forceset/semimem_r/normalized_tendon_force	/forceset/semiten_r/activation	/forceset/semiten_r/normalized_tendon_force	/forceset/soleus_r/activation	/forceset/soleus_r/normalized_tendon_force	/forceset/tfl_r/activation	/forceset/tfl_r/normalized_tendon_force	/forceset/tibant_r/activation	/forceset/tibant_r/normalized_tendon_force	/forceset/tibpost_r/activation	/forceset/tibpost_r/normalized_tendon_force	/forceset/tricox_r/activation	/forceset/tricox_r/normalized_tendon_force	/forceset/vasint_r/activation	/forceset/vasint_r/normalized_tendon_force	/forceset/vaslat_r/activation	/forceset/vaslat_r/normalized_tendon_force	/forceset/vasmed_r/activation	/forceset/vasmed_r/normalized_tendon_force	/forceset/addbrev_l/activation	/forceset/addbrev_l/normalized_tendon_force	/forceset/addlong_l/activation	/forceset/addlong_l/normalized_tendon_force	/forceset/addmagMid_l/activation	/forceset/addmagMid_l/normalized_tendon_force	/forceset/bflh_l/activation	/forceset/bflh_l/normalized_tendon_force	/forceset/bfsh_l/activation	/forceset/bfsh_l/normalized_tendon_force	/forceset/edl_l/activation	/forceset/edl_l/normalized_tendon_force	/forceset/ehl_l/activation	/forceset/ehl_l/normalized_tendon_force	/forceset/ercspn_l/activation	/forceset/ercspn_l/normalized_tendon_force	/forceset/extobl_l/activation	/forceset/extobl_l/normalized_tendon_force	/forceset/fdb_l/activation	/forceset/fdb_l/normalized_tendon_force	/forceset/fdl_l/activation	/forceset/fdl_l/normalized_tendon_force	/forceset/fhl_l/activation	/forceset/fhl_l/normalized_tendon_force	/forceset/gaslat_l/activation	/forceset/gaslat_l/normalized_tendon_force	/forceset/gasmed_l/activation	/forceset/gasmed_l/normalized_tendon_force	/forceset/glmax2_l/activation	/forceset/glmax2_l/normalized_tendon_force	/forceset/glmed2_l/activation	/forceset/glmed2_l/normalized_tendon_force	/forceset/glmin2_l/activation	/forceset/glmin2_l/normalized_tendon_force	/forceset/grac_l/activation	/forceset/grac_l/normalized_tendon_force	/forceset/iliacus_l/activation	/forceset/iliacus_l/normalized_tendon_force	/forceset/intobl_l/activation	/forceset/intobl_l/normalized_tendon_force	/forceset/obtext_l/activation	/forceset/obtext_l/normalized_tendon_force	/forceset/pect_l/activation	/forceset/pect_l/normalized_tendon_force	/forceset/perbrev_l/activation	/forceset/perbrev_l/normalized_tendon_force	/forceset/perlong_l/activation	/forceset/perlong_l/normalized_tendon_force	/forceset/pertert_l/activation	/forceset/pertert_l/normalized_tendon_force	/forceset/piri_l/activation	/forceset/piri_l/normalized_tendon_force	/forceset/popli_l/activation	/forceset/popli_l/normalized_tendon_force	/forceset/psoas_l/activation	/forceset/psoas_l/normalized_tendon_force	/forceset/quadfem_l/activation	/forceset/quadfem_l/normalized_tendon_force	/forceset/recabd_l/activation	/forceset/recabd_l/normalized_tendon_force	/forceset/recfem_l/activation	/forceset/recfem_l/normalized_tendon_force	/forceset/sart_l/activation	/forceset/sart_l/normalized_tendon_force	/forceset/semimem_l/activation	/forceset/semimem_l/normalized_tendon_force	/forceset/semiten_l/activation	/forceset/semiten_l/normalized_tendon_force	/forceset/soleus_l/activation	/forceset/soleus_l/normalized_tendon_force	/forceset/tfl_l/activation	/forceset/tfl_l/normalized_tendon_force	/forceset/tibant_l/activation	/forceset/tibant_l/normalized_tendon_force	/forceset/tibpost_l/activation	/forceset/tibpost_l/normalized_tendon_force	/forceset/tricox_l/activation	/forceset/tricox_l/normalized_tendon_force	/forceset/vasint_l/activation	/forceset/vasint_l/normalized_tendon_force	/forceset/vaslat_l/activation	/forceset/vaslat_l/normalized_tendon_force	/forceset/vasmed_l/activation	/forceset/vasmed_l/normalized_tendon_force	/forceset/shoulder_flexionAct_r/activation	/forceset/shoulder_adductionAct_r/activation	/forceset/shoulder_rotationAct_r/activation	/forceset/elbow_flexionAct_r/activation	/forceset/shoulder_flexionAct_l/activation	/forceset/shoulder_adductionAct_l/activation	/forceset/shoulder_rotationAct_l/activation	/forceset/elbow_flexionAct_l/activation	/forceset/addbrev_r	/forceset/addlong_r	/forceset/addmagMid_r	/forceset/bflh_r	/forceset/bfsh_r	/forceset/edl_r	/forceset/ehl_r	/forceset/ercspn_r	/forceset/extobl_r	/forceset/fdb_r	/forceset/fdl_r	/forceset/fhl_r	/forceset/gaslat_r	/forceset/gasmed_r	/forceset/glmax2_r	/forceset/glmed2_r	/forceset/glmin2_r	/forceset/grac_r	/forceset/iliacus_r	/forceset/intobl_r	/forceset/obtext_r	/forceset/pect_r	/forceset/perbrev_r	/forceset/perlong_r	/forceset/pertert_r	/forceset/piri_r	/forceset/popli_r	/forceset/psoas_r	/forceset/quadfem_r	/forceset/recabd_r	/forceset/recfem_r	/forceset/sart_r	/forceset/semimem_r	/forceset/semiten_r	/forceset/soleus_r	/forceset/tfl_r	/forceset/tibant_r	/forceset/tibpost_r	/forceset/tricox_r	/forceset/vasint_r	/forceset/vaslat_r	/forceset/vasmed_r	/forceset/addbrev_l	/forceset/addlong_l	/forceset/addmagMid_l	/forceset/bflh_l	/forceset/bfsh_l	/forceset/edl_l	/forceset/ehl_l	/forceset/ercspn_l	/forceset/extobl_l	/forceset/fdb_l	/forceset/fdl_l	/forceset/fhl_l	/forceset/gaslat_l	/forceset/gasmed_l	/forceset/glmax2_l	/forceset/glmed2_l	/forceset/glmin2_l	/forceset/grac_l	/forceset/iliacus_l	/forceset/intobl_l	/forceset/obtext_l	/forceset/pect_l	/forceset/perbrev_l	/forceset/perlong_l	/forceset/pertert_l	/forceset/piri_l	/forceset/popli_l	/forceset/psoas_l	/forceset/quadfem_l	/forceset/recabd_l	/forceset/recfem_l	/forceset/sart_l	/forceset/semimem_l	/forceset/semiten_l	/forceset/soleus_l	/forceset/tfl_l	/forceset/tibant_l	/forceset/tibpost_l	/forceset/tricox_l	/forceset/vasint_l	/forceset/vaslat_l	/forceset/vasmed_l	/forceset/shoulder_flexionAct_r	/forceset/shoulder_adductionAct_r	/forceset/shoulder_rotationAct_r	/forceset/elbow_flexionAct_r	/forceset/shoulder_flexionAct_l	/forceset/shoulder_adductionAct_l	/forceset/shoulder_rotationAct_l	/forceset/elbow_flexionAct_l	lambda_cid33_p0	lambda_cid34_p0	/forceset/addbrev_r/implicitderiv_normalized_tendon_force	/forceset/addlong_r/implicitderiv_normalized_tendon_force	/forceset/addmagMid_r/implicitderiv_normalized_tendon_force	/forceset/bflh_r/implicitderiv_normalized_tendon_force	/forceset/bfsh_r/implicitderiv_normalized_tendon_force	/forceset/edl_r/implicitderiv_normalized_tendon_force	/forceset/ehl_r/implicitderiv_normalized_tendon_force	/forceset/ercspn_r/implicitderiv_normalized_tendon_force	/forceset/extobl_r/implicitderiv_normalized_tendon_force	/forceset/fdb_r/implicitderiv_normalized_tendon_force	/forceset/fdl_r/implicitderiv_normalized_tendon_force	/forceset/fhl_r/implicitderiv_normalized_tendon_force	/forceset/gaslat_r/implicitderiv_normalized_tendon_force	/forceset/gasmed_r/implicitderiv_normalized_tendon_force	/forceset/glmax2_r/implicitderiv_normalized_tendon_force	/forceset/glmed2_r/implicitderiv_normalized_tendon_force	/forceset/glmin2_r/implicitderiv_normalized_tendon_force	/forceset/grac_r/implicitderiv_normalized_tendon_force	/forceset/iliacus_r/implicitderiv_normalized_tendon_force	/forceset/intobl_r/implicitderiv_normalized_tendon_force	/forceset/obtext_r/implicitderiv_normalized_tendon_force	/forceset/pect_r/implicitderiv_normalized_tendon_force	/forceset/perbrev_r/implicitderiv_normalized_tendon_force	/forceset/perlong_r/implicitderiv_normalized_tendon_force	/forceset/pertert_r/implicitderiv_normalized_tendon_force	/forceset/piri_r/implicitderiv_normalized_tendon_force	/forceset/popli_r/implicitderiv_normalized_tendon_force	/forceset/psoas_r/implicitderiv_normalized_tendon_force	/forceset/quadfem_r/implicitderiv_normalized_tendon_force	/forceset/recabd_r/implicitderiv_normalized_tendon_force	/forceset/recfem_r/implicitderiv_normalized_tendon_force	/forceset/sart_r/implicitderiv_normalized_tendon_force	/forceset/semimem_r/implicitderiv_normalized_tendon_force	/forceset/semiten_r/implicitderiv_normalized_tendon_force	/forceset/soleus_r/implicitderiv_normalized_tendon_force	/forceset/tfl_r/implicitderiv_normalized_tendon_force	/forceset/tibant_r/implicitderiv_normalized_tendon_force	/forceset/tibpost_r/implicitderiv_normalized_tendon_force	/forceset/tricox_r/implicitderiv_normalized_tendon_force	/forceset/vasint_r/implicitderiv_normalized_tendon_force	/forceset/vaslat_r/implicitderiv_normalized_tendon_force	/forceset/vasmed_r/implicitderiv_normalized_tendon_force	/forceset/addbrev_l/implicitderiv_normalized_tendon_force	/forceset/addlong_l/implicitderiv_normalized_tendon_force	/forceset/addmagMid_l/implicitderiv_normalized_tendon_force	/forceset/bflh_l/implicitderiv_normalized_tendon_force	/forceset/bfsh_l/implicitderiv_normalized_tendon_force	/forceset/edl_l/implicitderiv_normalized_tendon_force	/forceset/ehl_l/implicitderiv_normalized_tendon_force	/forceset/ercspn_l/implicitderiv_normalized_tendon_force	/forceset/extobl_l/implicitderiv_normalized_tendon_force	/forceset/fdb_l/implicitderiv_normalized_tendon_force	/forceset/fdl_l/implicitderiv_normalized_tendon_force	/forceset/fhl_l/implicitderiv_normalized_tendon_force	/forceset/gaslat_l/implicitderiv_normalized_tendon_force	/forceset/gasmed_l/implicitderiv_normalized_tendon_force	/forceset/glmax2_l/implicitderiv_normalized_tendon_force	/forceset/glmed2_l/implicitderiv_normalized_tendon_force	/forceset/glmin2_l/implicitderiv_normalized_tendon_force	/forceset/grac_l/implicitderiv_normalized_tendon_force	/forceset/iliacus_l/implicitderiv_normalized_tendon_force	/forceset/intobl_l/implicitderiv_normalized_tendon_force	/forceset/obtext_l/implicitderiv_normalized_tendon_force	/forceset/pect_l/implicitderiv_normalized_tendon_force	/forceset/perbrev_l/implicitderiv_normalized_tendon_force	/forceset/perlong_l/implicitderiv_normalized_tendon_force	/forceset/pertert_l/implicitderiv_normalized_tendon_force	/forceset/piri_l/implicitderiv_normalized_tendon_force	/forceset/popli_l/implicitderiv_normalized_tendon_force	/forceset/psoas_l/implicitderiv_normalized_tendon_force	/forceset/quadfem_l/implicitderiv_normalized_tendon_force	/forceset/recabd_l/implicitderiv_normalized_tendon_force	/forceset/recfem_l/implicitderiv_normalized_tendon_force	/forceset/sart_l/implicitderiv_normalized_tendon_force	/forceset/semimem_l/implicitderiv_normalized_tendon_force	/forceset/semiten_l/implicitderiv_normalized_tendon_force	/forceset/soleus_l/implicitderiv_normalized_tendon_force	/forceset/tfl_l/implicitderiv_normalized_tendon_force	/forceset/tibant_l/implicitderiv_normalized_tendon_force	/forceset/tibpost_l/implicitderiv_normalized_tendon_force	/forceset/tricox_l/implicitderiv_normalized_tendon_force	/forceset/vasint_l/implicitderiv_normalized_tendon_force	/forceset/vaslat_l/implicitderiv_normalized_tendon_force	/forceset/vasmed_l/implicitderiv_normalized_tendon_force	gamma_cid33_p0	gamma_cid34_p0
0	-0.06194630303756175	0.02188216694339055	0.1104623529361272	0.1620999767695899	0.8971550314145801	-0.007856937155104774	-0.235347280060944	0.01568365036798443	-0.05030065880927011	0.5132158389612362	-0.03494041705343062	0.0625072963213173	-0.01292336974862194	-0.05181255726520034	-0.08703270817261068	0.2079440054683605	0.06117906472575142	-0.2079440054683737	-0.06117906472574215	-0.3920695295869522	-0.01714765389363289	0.02201508947961583	0.1457123660103775	-0.1683272382550635	-0.02094189832534349	0.2110601639137872	0.0518929097641071	0.549898258902935	0.9317245431607294	0.08431557566779416	0.09146642265098973	0.6003024379360201	0.08118913048758533	0.1155219178246048	-0.5138752855968479	0.3471178378905477	1.713842776831053	-0.04085304064109337	0.02500606180073678	-1.109693881975527	-1.187444524932822	-1.219766055482768	0.02644283799392197	0.3595004369589083	-2.419113098659739	0.4523608573646153	0.8260381425256631	-0.5703688732382255	1.493477790952404	2.091443271546094	-1.493477790952406	-2.091443271546094	-0.3810817789126251	-0.1640616460999016	0.06796265456260824	-0.3144065621305018	0.1221633822103921	-0.3087689207646717	-2.32018756758275	-0.6259817169247364	-0.2061199292128867	0.3027097820407885	1.479090630084963	-0.2015294174604206	5.462529273388301	0.3488678760549834	0.04818286323702706	0.05343537937848446	0.03175161569846944	0.03458767849969494	0.05110115755555821	0.04235633133843639	0.04234159923670799	0.04656979692719573	0.002142851174960503	0.03665915960652943	0.2861394161522252	0.2899283139341581	0.291898295972064	0.3191752142765846	0.1782651796678215	0.1591061686170094	0.00168911231982512	0.03182732875732736	0.06518779557137711	0.07473476643699006	0.0210599949927345	0.03405637812041228	0.001087076502916447	0.02462651471073606	0.00100367958426563	0.03743274931330141	0.001002905545713927	0.1089121986368495	0.01578510665010785	0.02446624814160317	0.001849479154070915	0.03019550782050705	0.003306456958660401	0.02652838214964775	0.02657092026387203	0.04840888765400042	0.001420311429549369	0.01037408299492073	0.04000027303771989	0.05582629525690064	0.06423865377479196	0.04810819850677836	0.02645822250043212	0.0295600845231479	0.001095356218402156	0.06437866080998066	0.001036996390528128	0.07098327818634459	0.2526922847043611	0.2455029364406818	0.001280807872564761	0.05836215797662706	0.006906179452089094	0.02520192304642178	0.001236666367123667	0.01565404712941174	0.09274909623526156	0.07673420573065766	0.001004658641126062	0.01911931029760781	0.001009799052384833	0.01131808019894308	0.001088512762510849	0.03224340308448993	0.04485522604036769	0.04162101069929506	0.0266742110289088	0.03313147687387365	0.001000875206757807	0.009748545142874349	0.001351425598111455	0.008800079697970468	0.275662456813654	0.2335889031342014	0.001235724485791031	0.04478885279460263	0.03573731622929376	0.0825906043423566	0.02072389632804126	0.02029393480616972	0.01555796354188786	0.01259292620267758	0.02034717695033015	0.02203574779961165	0.001004595199620311	0.03016932083656386	0.001004610257287441	0.0365172274223825	0.001000687848431181	0.00515084791541496	0.001002203870730027	0.001768318381112638	0.1544280280938267	0.1594014086274638	0.001165480206594844	0.01669895511789815	0.001216733854330699	0.02106437258593619	0.02752963172846557	0.03097023558445314	0.001001824627780648	0.02016852622886132	0.1451488436230407	0.1278941896723688	0.06511292659176109	0.06345024532692869	0.1960819091419181	0.1573710901947378	0.4527220474163305	0.3282975509990951	0.4235057928222927	0.2992198515496426	0.001000390780734514	0.0037418249982676	0.001002846340150635	0.009298536332336835	0.3374328712668144	0.261169740057228	0.001007030973393804	0.02405494570211992	0.3983615709883929	0.424352348851104	0.0010017801179648	0.01959285311583408	0.001009746274388643	0.007669172968811836	0.001012337417771721	0.01266382511889221	0.2528410987829572	0.2415986834423912	0.3270793415385211	0.2854987096124323	0.00102762434609375	0.01012539174629471	0.001002806689857076	0.007792217266329098	0.2276764264989221	0.199821215519367	0.002306747678519512	0.02252467654182384	0.001002329967804771	0.004030907967514761	0.001003122056843308	0.01850277796899954	0.1699107666803623	0.2288526691866174	0.1030551828905295	0.1308481392923726	0.001003444817341793	0.0008104728107465241	0.001004486003463463	0.004529251778939191	0.3472883611367028	0.2308966065789435	0.5472945743767901	0.5818371066274435	0.001006009188487558	0.005744303976702401	0.04935691226875982	0.08473857022193547	0.001001892706219848	0.03620546677152511	0.001002357351849365	0.006282242215588745	0.001000917147956941	0.004754937145555338	0.00100153795522115	0.008450784498616287	-0.01903142006251822	0.01884009890255108	-0.008634665811641984	0.002204900811486614	-0.04179681286249667	-0.003860483868275204	0.001808967207701407	0.006157514351458993	0.04289804321600374	0.01878458187739295	0.04273984571202483	0.03317849141906167	0.001043351207166833	0.3174226885629527	0.2659790446570802	0.1560952579569392	0.001029044298492735	0.06910898216382064	0.001018273390892427	0.001005923394146021	0.001004408688987643	0.001003558579028324	0.01332089178110789	0.001124370803784358	0.001097515374941367	0.02320114093147081	0.001019285743072554	0.001024139315783623	0.001480677429681329	0.02324760638159667	0.001198308781666353	0.001075689024458178	0.3126584727287898	0.001013756329767613	0.001078841910710476	0.001009106778648837	0.001045120192619359	0.001006744211469302	0.001006209839355114	0.001021811950866773	0.05303768693576278	0.03534788293544674	0.001001072920972737	0.00101707065891168	0.2081224837037292	0.001003837260698931	0.001014389744630817	0.03743934103346153	0.02816952019190691	0.03690729784544539	0.001007072622932365	0.001006994090688493	0.001000937764642683	0.001003078381557107	0.1676841394372527	0.001002280356740735	0.001003874133971239	0.03169468119843261	0.001002535596388042	0.2504071844642426	0.07281583306384935	0.2455910558465795	0.438316402856774	0.4276766471324206	0.001000487344137822	0.001001652195467345	0.1516560230575492	0.001010116438723002	0.4047926567843557	0.001002600722795051	0.001012416288892681	0.001017732862663434	0.4026830447230774	0.4164331231314788	0.001022079256296025	0.001002980213051391	0.2382364639502433	0.003779286514251161	0.001002809441098243	0.001004458429463434	0.1089966805993773	0.1028026266184172	0.001005117895909224	0.001006457731235332	0.3642138963355708	0.4104138787828077	0.001001250300049359	0.01182084959236068	0.00100213959308237	0.001002794594617257	0.001001046302539961	0.00100181008684702	-0.02394824157574764	0.01946655920001911	-0.009136860007274778	0.005875644827406484	-0.04981021536483417	-0.008078608015515548	0.001144900423393266	0.005182627117618366	-1.599096406076036	-2.700659169337736	-0.3529967007375958	-0.7204965004334279	-0.5013352099091626	-0.8035754284594605	-0.1632857093222934	1.163617628545649	0.03327424694480226	-1.068800783581327	-0.02344349971976822	0.139167122301739	-0.9568418836365536	0.0036006073686212	-0.265795580109527	-0.6625411677023584	-0.1648402584064447	0.04657327481047024	0.0344345376770113	-0.2989785407838977	-0.005313247024599742	-2.160691796506733	-3.022229059992469	-0.2101823086083415	-0.1608918566525111	-0.09909863325616099	2.191651276848326	-0.2647180291316075	-0.4727096307121069	-0.01814922151882786	-3.888260427880545	0.005308199612988861	0.07972874346703213	-0.0213171081903406	0.02904197863765755	0.3552757311173443	-0.05214824703167629	0.06452239019496465	-0.5082609189661995	-0.001754795447479077	-1.68437990245589	0.9448784707845889	0.5780652229712893	0.9331553974442481	0.09999623469264347	0.1991510074922593	0.001662605641184867	-0.01119887483035049	0.3629531118089891	0.06270538497897053	0.07144944961600003	0.237799092627604	0.06242851266784551	4.000358520766151	0.6782800283730684	1.9808039567548	-2.012716614035291	-1.672943644394641	-0.01353725776205696	-0.05335205507447451	-5.590236310954846	0.0149885604387809	0.3378851694722798	0.1149149926525176	0.007493387379762493	0.01123271673759109	3.90725687010161	2.316396055728185	0.08635005343489682	-0.1347610682617185	-0.1658622091843118	0.1269522635079334	0.02671161773123824	0.01347354472277027	-2.545815093802967	-0.04907614780231933	-0.01036228053779126	-0.009290697960700927	-1.046252089248615	-3.916872597064068	0.07605086677778089	-1.236027362908934	-0.09952793762967077	0.02647868639018784	0.02095583623937367	0.0306535487309471	-1.359371288816796e-13	-6.393986096993865e-13
0.01	-0.06048358821395373	0.01678593338763691	0.1128491828570653	0.1795000121316484	0.896903700998926	-0.007508757104270391	-0.2461225583913365	0.004101278177485145	-0.06235012017694067	0.5129098767877063	-0.03050253026608786	0.03581384128678657	-0.008049949694506588	-0.04351375131560932	-0.09180436199335364	0.2242555170140985	0.08600554946472382	-0.2242555170140884	-0.08600554946470862	-0.3964425180884104	-0.01898566737757024	0.02249826106580398	0.1408728802970583	-0.1670335829779858	-0.02410714468659288	0.1850570648894564	0.03834319621455778	0.5488755646414322	0.9346404663107448	0.09605681382206845	0.08114530928512607	0.6566076539946029	0.08617344856062936	0.1818066440730538	-0.5054729907365956	0.1344390509575397	1.764956241553183	-0.008747672006030402	0.04368089463716605	-1.030792253148372	-1.127029370428032	-1.183261992327725	-0.1148049864122184	0.5120066302918724	-2.857204853429593	0.5138257475947747	0.8353843968945159	-0.3882936650815548	1.802857005782797	2.796169813181904	-1.802857005782807	-2.796169813181919	-0.4811742122049883	-0.2035562827996783	0.03268011029685075	-0.6448149946543795	0.1396750000390286	-0.3226192963496588	-2.876562506926415	-1.951211147946877	-0.02107281946714009	0.2630025156950661	0.8467108941845801	-1.739162093960178	5.779228456761439	0.5603344453728941	0.05227454971262201	0.05592443270591093	0.03091645075448739	0.03274585051008838	0.05645605045509648	0.04460252600948166	0.04082555892329647	0.04070353093138065	0.0016002145915348	0.03495958784889376	0.3001762170289465	0.3077005814671864	0.2929547420721846	0.3311806230071705	0.1668035091424103	0.1477327324730879	0.001371921259156049	0.03139749651558273	0.06486181098904603	0.07587920386019592	0.01152731922071669	0.02487285227358353	0.001047714666360071	0.02467529543862685	0.001003811758103078	0.03352816621135224	0.001003019614427608	0.09921522004200839	0.01882229358996647	0.02671963933825688	0.001478277056971938	0.03081175168799074	0.002215032158536449	0.02705522459770778	0.02715997339958373	0.04769497225930036	0.001221710121477971	0.01036817266861467	0.02194996484854083	0.03911985434325498	0.0506479078789303	0.0324849959871973	0.02739905151821551	0.02985710173447607	0.003829080340601744	0.06246309598820039	0.001185772479542022	0.0682842266135768	0.2732417209692072	0.2714682211866999	0.001154331082918202	0.05575864343288046	0.004068441395327798	0.02119748636249173	0.001124646560417678	0.01552672137036949	0.07422381476971297	0.05566106488869276	0.001005246755452501	0.0192032479915309	0.001009395028951286	0.01223165857253209	0.001054120058575674	0.03200897741868754	0.04631931426303236	0.04015262880886199	0.02970723084932594	0.03469223396617842	0.001000974383070003	0.008624086956102374	0.001185640871001413	0.009332470132581427	0.2682509537241992	0.2438085525993209	0.001122167871315065	0.04517899476990384	0.0227765959409662	0.07004532324932923	0.03629836796460681	0.03369322122351854	0.02802435539873342	0.02126914143867303	0.03577304885834678	0.03529196629701711	0.001006181630693384	0.03158397772295044	0.007461752822678621	0.04495236786276779	0.001000773862148066	0.005278735971315969	0.001002483140155687	0.001635658549636561	0.1615215635876536	0.1625400549171257	0.001085356260087193	0.01719655653816695	0.001112136327138521	0.02157420402300323	0.0303600631517822	0.0334462867238549	0.001002015388855461	0.02085966763068716	0.1917830710783699	0.1689327312981763	0.06967377109989936	0.06964064711252195	0.2169367896556642	0.1767962420026534	0.44333417502338	0.3048115141252808	0.4205445600110363	0.2796194021236487	0.001000401479984149	0.00366923931407817	0.001002105992289262	0.00865054987735165	0.2615719880051638	0.2073990384920354	0.001007916845943168	0.02422388949529458	0.3992819222316718	0.4251688159407039	0.001002102246951675	0.02073862874158083	0.001010040084367505	0.00779231660134694	0.00101388785505431	0.01291118389155803	0.3058694952036686	0.2739745643483332	0.3533209247075565	0.3039574844337506	0.001023456456739278	0.0109252010956998	0.001002638186676845	0.006591310067050301	0.2308932655991316	0.1963604893008349	0.006401138006061502	0.02695907852238697	0.001002362572994843	0.004045905266590619	0.001003512229392731	0.0186662794682036	0.1349813596931922	0.1962334255725721	0.1022903120226931	0.1298040130794666	0.001004054166319498	0.0006939120134467334	0.001005093997721109	0.004427787132571548	0.3493966421353351	0.2179637030935058	0.4982239602760702	0.5416597499770872	0.001003581419318441	0.006472833656174655	0.03089625770097131	0.07137037924408719	0.001001847590675469	0.03521029502124025	0.001002338699240256	0.006549158386399061	0.001000892380140913	0.004976851088276002	0.001001521983821431	0.008749910007227076	-0.02028766455699323	0.0195671941680028	-0.009109316459575613	0.002952381236211763	-0.04881808251523433	-0.008659885826574334	0.0009578079083446357	0.002919157212534178	0.06958665245315239	0.03940856367746821	0.08046845124401593	0.04398821872359568	0.001025322446509122	0.3361710788792135	0.3206932129608154	0.1412274975965829	0.001051381117436103	0.06042073989702256	0.001020996724691724	0.001007433549013247	0.001003560633799352	0.001002782751175818	0.02968801884885869	0.001062744849364908	0.001049321465233786	0.03177010366473731	0.00101095514413296	0.001013311914300233	0.06017623016680359	0.03291526967581897	0.01133919935679056	0.001564865658734495	0.3103051747562771	0.001030079708584471	0.001050493564317241	0.001007043228541151	0.08898420373086843	0.001005109657054757	0.001011313744972595	0.001015363709943061	0.04381486693120622	0.03129711428263897	0.001001081545197379	0.001009432842381719	0.2945315725850638	0.001003972369389387	0.01353044678790966	0.06839762209248898	0.05377290063905371	0.06751275860837525	0.001008475609089892	0.02550035815269282	0.001000800433305133	0.001002516039391129	0.1771259852666864	0.00100163912967075	0.001002657480367203	0.03522945595547869	0.001001941733949547	0.2800304429979981	0.0778607071121572	0.2589040564080474	0.4079521370815328	0.4017721537455569	0.001000349386980808	0.001001067611936819	0.07633381701819092	0.001007757743815093	0.3980860437956208	0.001002299357810205	0.001008594091280157	0.001013613407525932	0.4084249303557494	0.397622980132607	0.001016613792651385	0.001002025082240034	0.235180018191484	0.01659516069501646	0.001002047126011229	0.001003461255365261	0.05500191054914953	0.09983906250635088	0.001004324825799229	0.001005108229672072	0.344310452268175	0.3583622767455748	0.001000889537990658	0.006413316037972475	0.001001513858874869	0.001001917139940614	0.001000714566435765	0.001001247541614189	-0.01861544743646505	0.02037479740784135	-0.009561932269349861	0.001361250787981616	-0.05504564588829262	-0.01392431003372066	-4.302540305117181e-05	-0.002129975850458011	-2.426479560866074	-2.350337911145932	0.7955845520683031	0.3111222125140743	0.839406735208738	-0.3619123616882258	-0.1701266169558644	2.228533453471526	2.167829789661777	-1.189191522763355	-0.05122146615706775	0.03551597523871348	-0.8143504674215427	0.005945795985794871	-0.4639116164431818	-1.183527020713093	0.5489710060672439	0.07054844454836492	0.07793251454065166	0.1312927092950141	0.005404416982404366	-1.243381433884813	-0.3301983659893347	0.2437122255676459	-0.2140666540919796	-0.3969918719413623	2.613034118765929	-0.2588393321059231	-0.3280540227167214	-0.008034431357260884	-0.5264370513294895	0.009646673485280581	0.09773640295326153	-0.02283262626830745	-0.3121479895825807	-0.01606208644409053	-0.1399130159788107	0.05018211330682898	2.332617867365624	0.07330588444353831	-0.8709012451645272	1.682299923819835	1.122223816511673	1.662247768369728	0.1600416574131266	1.367964083632962	0.01784484650867511	-0.01553621637094802	0.2505103607405734	0.04449600695006489	0.04450781892598575	0.2618765079154842	0.07374870472875968	4.152762834262314	0.5788325850003871	1.905414957958022	-2.679935159511091	-2.245372036648436	-0.003230800350379214	-0.06721881400498661	-5.327306698621585	0.01512579985027483	-0.1545523929214437	0.1150543217351459	0.01415545000715026	0.03072580387934361	2.488093855500687	1.331143885112794	0.07779002107589895	-0.1048247748340862	-0.5642102113133891	0.7086700347923764	-0.01102600176431314	0.01766516385046431	-3.998968108994267	-0.1586942101385849	-0.01341941284653657	-0.01146367177749842	-1.526376510524097	-4.113268134108996	0.07442471322522097	-1.33662939464764	-0.09662528349541027	0.02953562406800956	0.0252302988703921	0.03235652784824011	-2.747472338017982e-14	-3.474392898421271e-13
0.02	-0.05821445821200884	0.01177067582451736	0.1132349520482747	0.1973749405202478	0.8969933853850631	-0.0070023003366782	-0.2556717345045197	-0.006816926185457512	-0.07382861414123976	0.5103763449591459	-0.02502169025201154	0.006610660348966565	-0.002816802913995583	-0.03507164233733842	-0.09488521695776594	0.24468179533574	0.1155487837280379	-0.2446817953357363	-0.1155487837280252	-0.4014461796476113	-0.02121908419189755	0.02274886063798441	0.1329895778348236	-0.1654715917175615	-0.02736106314960661	0.1536063083823987	0.01552368370584646	0.549023724585982	0.9366351468292705	0.1008008714197692	0.05915380400676627	0.7155012974399368	0.09064259353142619	0.276804953517315	-0.4976800870731914	-0.05309430806015613	1.808821382139215	0.02734991976683616	0.05666140515229842	-0.8644734385189392	-1.054610959402152	-1.105572574811357	-0.4190710929871004	0.5680910823249654	-2.921058279322324	0.5243062026462005	0.8546987482548332	-0.2322091019786363	2.316431146132724	3.034793176413812	-2.316431146132725	-3.034793176413812	-0.5072163904613972	-0.2431423121779698	0.02144825176111031	-0.923169911913186	0.1758305788797934	-0.326503341117531	-3.409719064129544	-2.479941508762189	0.02805091199757886	0.1184612557430221	0.07965451876950692	-2.53560779996913	5.98021475073847	0.2458332556056303	0.06650178331697117	0.06824261413742042	0.04013639779492809	0.03998994895014412	0.07615413065936091	0.05692111786447691	0.04501419388645858	0.03948685787374919	0.001319243670578496	0.03338666777236333	0.3156607963213144	0.3312529345118568	0.3122973948671278	0.3585322558796082	0.15384880369487	0.1356562366106761	0.0012242992637214	0.03102892908289787	0.06078294004970103	0.07436099819974294	0.006531510791726132	0.01907962513812803	0.001028794943525669	0.02474123578582696	0.001003453568943499	0.02917870546121731	0.001002688508778042	0.08710820883367906	0.02822170766716473	0.03411471842953739	0.001261577615592593	0.03148393562875879	0.001642376074987236	0.02822700369236032	0.03153171200743604	0.05053668678918829	0.00111818921739224	0.01050763603914052	0.01209853759498679	0.0297029656256929	0.0692573558180665	0.03694849274672204	0.03247072633233876	0.03391685852955233	0.01020550073116466	0.06026041680120513	0.001504663632311031	0.06391783693462884	0.2854751895753517	0.2899961877442549	0.001099244196197814	0.05312828228456422	0.002615176436423936	0.0186433162596709	0.001067599789271523	0.01547898848123773	0.1010049830551411	0.0622040784875189	0.001004722975726782	0.01927559045421289	0.00101174632390485	0.01316779769223201	0.00103370336206638	0.03184145853309015	0.04283848513701719	0.03558945825047301	0.02936440114319289	0.03335147966926492	0.001001028260223172	0.007606892310177461	0.001098897867949022	0.009968250295581743	0.2933130281042044	0.275849801589018	0.001065452279681847	0.04612542436223952	0.02177982732913026	0.06424808085869595	0.05850960933521038	0.05288635550524525	0.04634583828247141	0.03433832237848298	0.05775677025406538	0.05416389249361932	0.001007676288525985	0.03291228428181842	0.02259757957324366	0.06147824915609282	0.00100074814645101	0.005386341665622948	0.001002341389673961	0.001453531555626954	0.169468718566772	0.1641263001345762	0.001044977237660739	0.01774249741432476	0.001059227070254235	0.02223434858668587	0.03350874653263031	0.03629707319634232	0.00100181363858003	0.02160247906456973	0.2298051556264004	0.209857706954959	0.07441577414398279	0.07540754215204483	0.2346096854845038	0.1955031604164927	0.4273207287500866	0.274789959833223	0.4103038005841914	0.2543478948998213	0.001000337813089794	0.003632190566120046	0.001001443565493929	0.008134688490552154	0.1804708126905936	0.1513555521536623	0.001007179625572788	0.02428397373224161	0.3977609545354722	0.4216620881652876	0.001002112469813958	0.02191022333463376	0.001008274872298319	0.007892684187802885	0.001012601964023351	0.01312807651913485	0.3408238824680713	0.2897640514406981	0.3643254760750774	0.3112372868462264	0.001018639439110364	0.01176475626076739	0.001002076169504746	0.005707633704944286	0.2318242361265535	0.1877784677572653	0.01473880204334929	0.03567291528153041	0.001001997515689272	0.004064111055055673	0.001003208378049347	0.01882484942330169	0.09033420845805808	0.1484546174069562	0.1005943683091328	0.1276953527823763	0.00100396195054621	0.0005326938753234959	0.001004722750873887	0.004290749534337191	0.3442272055369696	0.2006481183148144	0.4472748791944025	0.4996783559232103	0.001002187665987203	0.007328191123259489	0.0181068519648394	0.06002561108914403	0.001001512017907538	0.03433058368054016	0.001001890427028444	0.006925576222877651	0.001000714049747601	0.005295610054243613	0.001001232586087931	0.009161614552704117	-0.01715121662896345	0.02041505139503477	-0.00955091485027018	0.0001919453515039714	-0.05464879274845292	-0.0141568211581442	-0.0001178624090706813	-0.003035363812491703	0.09627526169029747	0.0600325454775518	0.1181970567760115	0.0547979460281324	0.001007293685856078	0.3549194691954749	0.3754073812645516	0.1263597372362204	0.001073717936377868	0.05173249763022295	0.001023720058498867	0.001008943703875681	0.001002712578616704	0.001002006923327328	0.04605514591661433	0.001001118894944698	0.001001127555521095	0.04033906639800401	0.001002624545197084	0.001002484512809886	0.1188717829039314	0.04258293297003976	0.02148008993194271	0.002054042293014622	0.3079518767837708	0.001046403087401604	0.00102214521794797	0.001004979678437223	0.1769232872691155	0.001003475102642252	0.00101641765059169	0.001008915469015804	0.03459204692664909	0.02724634562982974	0.001001090169433495	0.001001795025861693	0.3809406614663975	0.001004107478080229	0.02604650383118621	0.09935590315151829	0.07937628108620043	0.09811821937130642	0.001009878595257733	0.04999372221469115	0.001000663101959767	0.001001953697224205	0.1865678310961189	0.001000997902605537	0.001001440826763558	0.038764230712532	0.001001347871510946	0.3096537015317537	0.0829055811604644	0.2722170569695148	0.3775878713062914	0.3758676603586931	0.001000211429823833	0.001000483028405433	0.001011610978834142	0.001005399048909809	0.3913794308068843	0.001001997992832131	0.001004771893676642	0.00100949395240121	0.4141668159884224	0.378812837133736	0.001011148329000136	0.001001069951428823	0.2321235724327239	0.02941103487578658	0.001001284810922867	0.001002464081268098	0.001007140498917461	0.09687549839428376	0.001003531755687575	0.001003758728110007	0.3244070082007789	0.3063106747083412	0.001000528775939612	0.001005782483596293	0.00100088812466691	0.001001039685264368	0.001000382830332234	0.001000684996381743	-0.01328265329718244	0.02128303561566351	-0.009987004531424913	-0.003153143251443232	-0.06028107641175126	-0.01977001205192589	-0.00123095122949564	-0.009442578818534256	-3.575597733746207	-1.874779855087828	1.612828920141358	1.096688785503319	1.513144226884234	0.1263431591771692	-0.1379553731064248	2.319634730873829	3.102519075315075	-1.209412727264635	-0.01119053798036566	-0.393361494428784	-0.2787821413605763	0.007032531211947573	-0.3547711097449258	-1.14454769039731	0.8634973205206636	0.0577612894706639	0.1634218669718868	0.4121474441596474	0.02376149235605235	-0.7027813573270154	0.9951107959321454	0.5423656082599888	-0.2183147296240223	-0.4325662545017041	0.7041876391565154	-0.270087350061158	-0.1826563144497305	-0.002230647502680169	1.63497046025855	0.002989153427964034	0.08424089270974532	-0.007935752160151785	-0.5899157549554694	-0.225026546723308	-0.03069553886210732	0.08520033585903375	3.856058985952924	0.1095027279671728	-0.3347721619827467	2.103648043657672	1.456658363721101	2.056296937277962	0.08272616923251837	1.817299178087606	-0.002393866613423283	-0.02109230733160095	0.05247289735969401	0.07237327614784739	0.1015120749026821	0.3127461592798207	0.07276251913026158	3.977645326961207	0.5935786791569244	1.837157277938097	-3.319820097683477	-2.807155203959083	-0.006429870480764481	-0.02692704144250202	-6.044793265632178	-0.006783350803475715	-0.5267538035293666	0.1200787860468328	0.002938178287474117	0.005139487818969881	0.5899781073886079	0.08060157396399341	0.09429921660295427	-0.07131490081740106	-1.1901212741944	0.9828392192344713	0.02735331558779392	0.0124872361664618	-5.577728004117584	-0.2619829646427373	-0.01929374870284877	-0.0164052883089302	-1.922788347895288	-4.277680077769618	0.1014164242879778	-0.8313427983456582	-0.07643585568487953	0.04837901952382576	0.0403248408852411	0.05316935610200388	8.098768212131996e-14	-5.547996998486773e-14
0.03	-0.05454357817714061	0.006402690669947283	0.1120577700408816	0.2156409929612282	0.8974938456836682	-0.006403203329884905	-0.2632557657125394	-0.01753138809655608	-0.08434875916338393	0.503349134238211	-0.01903085090259957	-0.02198218698245537	0.001933759646854766	-0.02586819365357614	-0.09672974422142153	0.2714896964533217	0.1433697243590405	-0.2714896964533101	-0.1433697243590086	-0.406123689907322	-0.02388407360192026	0.02299212056555532	0.1227300924896773	-0.1633701474516411	-0.03061108864050508	0.1170596876717059	-0.006561699625449941	0.5486707644346128	0.9364772534979736	0.09738729873408547	0.03595724500564476	0.7755219271459156	0.09353357712659702	0.4499727301094434	-0.5822849181578356	-0.185280953075903	1.840496375767781	0.07291022809935818	0.06400654419498825	-0.6184132935055817	-1.09445846444713	-1.001713764289046	-0.9658679400792326	0.6452877132141508	-2.785072571629759	0.4260080584555386	0.9911314955024231	-0.1343215867939314	3.081903402684775	2.524120142597606	-3.081903402684779	-2.524120142597599	-0.4133646752114902	-0.2885738518060971	0.02819184983150945	-1.118338073688752	0.2447589584947528	-0.3220741166203639	-3.89576412165238	-2.042849476553441	-0.1121806231133775	-0.156527090689406	-0.7702605890617883	-2.119475805020939	5.959011721126211	0.3591595958542809	0.06970293600062406	0.07296074729278551	0.04200724784258474	0.04420920103288673	0.08753602672287621	0.06346170081120407	0.047323926152565	0.03957839151777257	0.00116640163076964	0.0321890053847633	0.3327034473916275	0.3502162941705275	0.3357681607239887	0.3829453262810725	0.1368114695863794	0.1208199463096319	0.001144808339915202	0.03048333594763097	0.05723257861869268	0.07075319206841367	0.003852462441308363	0.01638700519093881	0.00101823490685242	0.02480994170163831	0.001002893794844667	0.02614306570923691	0.001002207382684171	0.07723445462460547	0.03752414583779784	0.04086392910017235	0.007479247271482675	0.0379005887486618	0.005405471809787216	0.03451204049783402	0.03183022214265741	0.05060538113206063	0.001061815248949506	0.01081010982793527	0.006750598429138216	0.02390570643756878	0.07726806689156698	0.03918705023346407	0.03213246650531264	0.03411957712242562	0.02679215122974695	0.06379788454323858	0.008354115579305987	0.06265451923708099	0.3004147631747878	0.2989064472275091	0.001068590878698792	0.05034532014344466	0.001836092591300037	0.01718883071976974	0.001036581820281226	0.0154806014390809	0.1133280430432242	0.06340263469763652	0.001004679761430899	0.01929783917060287	0.001012124250370991	0.01395473635226777	0.001021155184099039	0.03186406871550899	0.04226008747975414	0.03184392905402367	0.03034782194749515	0.03293996333184999	0.001000970034526621	0.007250082097966788	0.001052125857457001	0.01081638890747775	0.3242747479504988	0.3072971315587972	0.001035100769040236	0.04708482536584661	0.02060427122390432	0.05932996921777259	0.07878386571036243	0.07036943808319367	0.06343731569363537	0.04673351504048179	0.07773935149376041	0.07110338397445012	0.01088882255610167	0.04448234189161687	0.05692298914033532	0.09341633526443061	0.001000836377162399	0.005523167771288012	0.001002694672801379	0.001218914535619964	0.1775180167008783	0.1627570926446841	0.001023427232947726	0.01836826350354934	0.001030922494337236	0.02311350254345269	0.03657162610959501	0.03955724181533904	0.001001871081413054	0.02238744396579755	0.260830943555573	0.2478901705127088	0.08491911677838322	0.08270223596612004	0.2488157539975927	0.2134316609411752	0.4030861595820129	0.2386612231681558	0.390713401530777	0.2236207747668204	0.001000282338821724	0.003629802541438709	0.001000974982951403	0.007692688016131837	0.1103973841966273	0.0970193535616287	0.001029431997778209	0.02424215876484891	0.3910380370467295	0.4125425224598384	0.006251001632213375	0.0292315617763499	0.001006941856427685	0.008056766490440065	0.001013031605652422	0.01335488384803839	0.3485720794655925	0.2850863099942462	0.3583290991571904	0.3054038150818639	0.001015375622843085	0.01262720599481726	0.001001600950698131	0.00504332794616123	0.229705141683744	0.17230653409724	0.02598207891099488	0.04721923678466126	0.001001711769839676	0.004182560849743245	0.00100337242895032	0.01895577391978811	0.05163957731164404	0.09992076072402541	0.09909852321945541	0.1252439065671562	0.00101037690262759	0.0003209814582767961	0.001006417059778088	0.004114066442866347	0.3293597548641279	0.1797525037815071	0.3978021766138589	0.4555360842109761	0.001001397556713899	0.008347858922592571	0.009938949877275479	0.05315420367313754	0.001001242919320992	0.03363062543926304	0.001001451197505853	0.007458706617365235	0.001000541855714295	0.005751688771257616	0.001000949651046387	0.009740149784024489	-0.01305406575076641	0.02095627413577776	-0.01003383901679103	-0.002137681079140039	-0.05848224904443787	-0.01983239985741526	-0.001288621288045543	-0.007635307354975212	0.05410363563571736	0.03052297346459128	0.08888642711908476	0.04606810322555819	0.001007107231595578	0.3774794598843436	0.3891856199994298	0.09667373866127472	0.001052135048396038	0.05366703953018089	0.001014464882345181	0.001005806819845507	0.001001971698629796	0.001001452665643733	0.05019968630431908	0.02507620777864723	0.01643604786281912	0.02516249759135944	0.001003554179837064	0.001002255375346438	0.05995762285865683	0.02241967117193822	0.06540481253361473	0.02706428786034431	0.3483635000926029	0.001028455266831964	0.001020818515413561	0.001003717475744568	0.08896842576547348	0.001005615976525362	0.001009217745111397	0.001007401542977909	0.04751350923077217	0.03508490297204576	0.001000756529960571	0.001004827010119422	0.3886432544691381	0.001003002317233208	0.01352530575429642	0.1094508345855618	0.08898870999878536	0.1077588648972948	0.03863957184436486	0.1388003357888816	0.001001152487312646	0.001004000313175569	0.1941178523950338	0.001000997887118151	0.001001479383738736	0.04132923649069936	0.001002424116795346	0.3235726643091529	0.112634615792136	0.276527329700786	0.3253360034227735	0.3236692179119537	0.001000235759199459	0.001000490995811917	0.001007434734430685	0.00109251916189035	0.3633268518249037	0.0208890845588831	0.001006216823385445	0.001016850188393574	0.319182208255431	0.3161066489010655	0.001012681596141716	0.001001137247805147	0.2204237819603641	0.04625470225343393	0.001001524048092492	0.001004456135434887	0.001004194502466787	0.09713023209144429	0.001028492878624011	0.001011921308574204	0.2763584324802588	0.2727124417595337	0.001000614686550932	0.001012429383078527	0.001001026123717101	0.00100095554024843	0.001000345592798601	0.001000630007868989	-0.008774044835436656	0.02123608769261203	-0.01055423077160478	-0.003654937771941082	-0.06087664344657202	-0.0255578888010779	-0.002505516213860307	-0.0107894337266117	-4.574553113613645	-1.423778055640357	-0.5949073826841423	-0.2651444235390178	-0.09579333825773033	-0.1160128331698135	-0.103011684127333	1.682273763647644	2.025141649137553	-1.738568462927277	-0.08239060324748701	-0.3016864096823854	-0.2367652779315094	0.003522492403554261	-0.2681127101299502	-0.8659272294348818	0.5233077984890931	1.122067413153864	1.026146002400725	-0.3629724048068031	0.0349115513883062	-0.4602067243844877	-0.4872467528758027	-0.4505869276044328	0.8337949392050757	0.141405008920605	1.386266607465925	-0.278011931012108	-0.1133828016063437	0.001568633439020293	-1.116186134801911	0.0009362625249611583	0.07511017255491466	0.01113174165786578	-0.1593939962100266	0.1195645703360538	-0.04556641630922031	0.08786452336318451	2.686437145343013	0.0813060467040051	-0.6288421398406258	1.44122406801812	1.054198411664782	1.384151112039468	2.012575014784929	4.322107460721785	0.02159402780482775	-0.02552546138783359	-0.3268178597363269	0.05924968043736908	0.08620692818741185	0.3320830628274619	0.08351030840316295	3.590962464571609	0.893098347848165	1.734060232925599	-3.879551442407564	-3.321305290145216	0.004595114919902671	-0.04986873706433434	-4.684303573314351	-0.006973894561382014	-1.332847607763308	1.249851874812574	0.02222447625830212	0.03107286401655333	-1.528185238991788	-1.245252894358327	0.08242151250334316	-0.05971025297643368	-1.87647971809841	1.296590378453174	0.003761115404708078	0.01304415576420635	-3.968188617449998	-0.2341805861922733	-0.02280100603625327	-0.01918039381797797	-2.253541628903312	-4.514465749440219	0.1072677165689008	-0.5373906483969819	-0.06409908496276298	0.06014197624366008	0.05206478044397004	0.06518617376061074	3.153510790704044e-13	-5.431313206847327e-14
0.04	-0.04936297007650093	-2.382025404691948e-06	0.1094705557934057	0.234107013429965	0.8984549517101844	-0.00570519849274316	-0.267361610182828	-0.02882963630669723	-0.0939280361203403	0.4914690483801651	-0.01181171747459983	-0.04884201877706253	0.005707393233717918	-0.01514620228718674	-0.09752415341457539	0.3070549498954242	0.1659256904362242	-0.3070549498954194	-0.1659256904362137	-0.4094150534264944	-0.0269649268676384	0.02333245995617769	0.110830598029545	-0.1605703988638135	-0.03377399267315876	0.07576784507652369	-0.02744759220634922	0.5465093585068556	0.933374861641724	0.08523782897539403	0.01644885181111637	0.8333835424758628	0.09836170809702784	0.5787505666907917	-0.7050975952301517	-0.3351007560800973	1.848814987690467	0.119479065414934	0.07644297122198855	-0.1688360909634361	-1.171368219193818	-0.9173989617775217	-1.389646120377632	0.8137498980702114	-2.574455171960464	0.3289204078480765	1.158407284781942	-0.02218548788751457	4.067901611036775	1.981798265649574	-4.067901611036775	-1.981798265649573	-0.2299870423540152	-0.3263150833171616	0.04086414437142647	-1.251171734909972	0.3154914432614404	-0.3090790494685496	-4.358763441025631	-2.240043358681278	-0.3336382432800865	-0.4704384492473244	-1.667524895834203	-1.797974638647765	5.548411875532343	0.6332627306576671	0.05242225586003191	0.05783036461230363	0.02910663913623039	0.03444093938784921	0.08107120642250853	0.05718993708503245	0.04453309947107743	0.03700707315438383	0.001089864728524658	0.03129774249552458	0.3513720993609279	0.3690831410405805	0.3556503197294807	0.4039360217455455	0.1141881179018414	0.101270404752778	0.001094267829890871	0.0296918667337299	0.05614712516036199	0.06885753644919296	0.002490385575504571	0.01480385098228756	0.001011388033360474	0.0247479624428278	0.001002243421223501	0.02350133386899913	0.001001689671813703	0.06907518268460897	0.04428372855243774	0.04532013409692189	0.02229721587957336	0.05185524546483776	0.01486660259176915	0.04740113390579347	0.02476073333228614	0.04398596210895131	0.001034099273221962	0.01116943278711509	0.004004086226916432	0.02042810625652806	0.05522986630752435	0.02840660860460863	0.02233048130124613	0.02592981922040265	0.05555240742775158	0.07509604880892568	0.0239145631699253	0.06597598299163412	0.3238054285427732	0.3238895668929136	0.001044291079906235	0.04773790660708439	0.001444495571479476	0.0162728200661255	0.001020446763489491	0.01549066903766573	0.08262925185582766	0.04546181745984216	0.001005729140688831	0.01928382915891463	0.001008711393527491	0.01470926780859167	0.001014126479795826	0.03203757242659491	0.04790833635226656	0.03239750008876155	0.03456172565374684	0.03527959689794732	0.001000774031567303	0.006597565729372915	0.001030262610340036	0.01179428349995034	0.3467945955175675	0.3346391472426307	0.001019377457495714	0.0477301167753147	0.01391398804697164	0.05207139858904451	0.09405124581020663	0.08267594878732239	0.07676183954680658	0.05605865547149376	0.09265227270952282	0.08289790979742559	0.03386836982979304	0.06878957781896536	0.1129617840705639	0.1429561867134676	0.001001125287795636	0.005654921023556475	0.001003895051729953	0.0009491350336397174	0.1853036659014936	0.1575798736518648	0.001012656511918991	0.01905688579792245	0.001016794617908967	0.02419625138504791	0.03938572931179665	0.04279464441920854	0.001002438184893036	0.02325828217900287	0.2850389945726787	0.2809192578460523	0.103453516928318	0.09382427439283839	0.2593246800935767	0.2298947131935677	0.3694799169895199	0.1977264468435345	0.3603080968978025	0.1882610597468483	0.001000266786871839	0.003696949852390815	0.001000744796865475	0.007369400076854832	0.0641285655306485	0.06043233827593798	0.001084129818953875	0.02403661080331656	0.3774040796960635	0.3942913706059805	0.01859296962899799	0.04502052028043561	0.001006998505479018	0.008184097594609497	0.001016926213594994	0.01356655152134394	0.3220201347162696	0.2591471698145874	0.333540629301828	0.2863730896085666	0.001014511489253183	0.01349780215721523	0.001001397127576569	0.004550148604856451	0.2240886108836795	0.1508045881895504	0.03963527136277364	0.06100802879183356	0.001001688649149402	0.004287822804146726	0.001004450944609652	0.01907266239397529	0.02863364412520336	0.07230793935814646	0.09834293459512118	0.1228942549027028	0.001026069254736828	8.16283280592373e-05	0.001011347099090378	0.003902160381613996	0.3031119102415427	0.1556331443340238	0.3520890622629531	0.4101152112391491	0.001001045679582609	0.009568557074399414	0.005688847955098981	0.04938875885020291	0.001001177473460132	0.03303773613381479	0.001001189600575885	0.008166314085251904	0.001000437174395413	0.006360383221649168	0.00100078074739477	0.01051830769992969	-0.008682609816870307	0.0211053831006577	-0.01057296456575123	-0.003248752903019595	-0.06015711249964661	-0.02558284392327364	-0.002528584237280252	-0.01006652514118818	0.01193200958111427	0.001013401451606258	0.05957579746215199	0.03733826042298191	0.001006920777330648	0.4000394505732117	0.4029638587343056	0.06698774008632671	0.001030552160412125	0.05560158143014048	0.001005209706192915	0.001002669935821551	0.001001230818641476	0.001000898407957977	0.05434422669202651	0.04915129666235345	0.03187096817011194	0.009985928784705471	0.001004483814475401	0.001002026237880805	0.001043462813367248	0.002256409373819007	0.1093295351352876	0.05207453342766681	0.3887751234014355	0.001010507446268679	0.001019491812869438	0.001002455273053349	0.001013564261840799	0.001007756850414055	0.00100201783963555	0.001005887616931585	0.06043497153489532	0.0429234603142629	0.00100042289048317	0.001007858994389224	0.3963458474718778	0.001001897156403567	0.001004107677412349	0.1195457660196047	0.09860113891136776	0.1173995104232819	0.0762692650934762	0.2276069493630782	0.001001641872667672	0.001006046929127848	0.2016678736939486	0.001000997871634646	0.0010015179407135	0.04389424226887133	0.001003500362084536	0.3374916270865519	0.142363650423808	0.2808376024320575	0.2730841355392556	0.2714707754652144	0.001000260088571698	0.001000498963215365	0.001003258490045676	0.00117963927487163	0.3352742728429247	0.04077617112487642	0.001007661753096118	0.001024206424394566	0.2241976005224388	0.2534004606683944	0.001014214863278021	0.001001204544179495	0.2087239914880044	0.06309836963108617	0.001001763285260258	0.001006448189610455	0.001001248506035748	0.09738496578860432	0.00105345400156814	0.001020083889051699	0.2283098567597384	0.2391142088107274	0.001000700597164132	0.001019076282570974	0.001001164122764303	0.001000871395228861	0.001000308355263703	0.001000575019353913	-0.004265436373690917	0.0211891397695605	-0.01112145701178468	-0.004156732292438921	-0.06147221048139285	-0.03134576555022991	-0.003780081198224981	-0.01213628863468924	-5.253377141138984	-1.196060487326158	-2.356874246940492	-1.700813960037778	-1.049325107689391	-0.4062272423076248	-0.07667547343703526	2.300332173149209	2.418044087916735	-2.152062978397822	-0.06036575378084227	-0.05093139200535515	-0.05688899366468473	-0.01910450373222258	-0.2759895274016917	-0.8016512365848438	0.4048961857400222	1.565362008737673	1.484233187452463	-0.925475229002545	0.03513132648095887	-0.2388495558935121	-1.608689027057529	-1.136129690583635	1.333824575115572	0.4843900359158348	3.918759675575688	-0.2349776291365474	-0.07496133718510903	-0.0005397193262105988	-2.192904229357936	-0.004262592115702915	0.07775945197883287	0.02224295357549515	0.269904291280478	0.3252034339834535	-0.08983677014302115	0.1111515320011538	3.034996128763691	0.04668080913860831	-0.8028639595517171	1.068333668891797	0.842647917520589	1.027303805704615	2.630161832771165	5.337652246236596	-0.003408437225153461	-0.02812480371172542	-0.7091294032308273	0.08494451718153832	0.1422310518549253	0.308192956274369	0.08993718158920702	2.97697008207994	1.359047601684605	1.544067623479802	-4.281028029593217	-3.733674181350584	0.007477196682357156	-0.003184534410013516	-2.494956604439966	-0.03952994962980128	-2.353071033208737	1.813602798431459	-0.00441206127777235	0.002111556779141468	-3.662301639252254	-2.558849167821116	0.09592850231757113	-0.03708961730307916	-2.396123723728334	1.431333320044202	0.02471574752053053	0.009680031980998354	-1.393520940730578	-0.2416240544910364	-0.02482189132901683	-0.02344988223276616	-2.567537330726116	-4.53340032968948	0.1416224947779026	-0.2101502797529861	-0.05502206848221991	0.08327443421306222	0.07084798756022316	0.09309389302269508	5.550719650172584e-13	-6.552044231977513e-14
0.05	-0.04328185695098377	-0.007333709833392156	0.1054884630223311	0.2525320829450841	0.8998548351435114	-0.00487474807004617	-0.2659807793420814	-0.04055139045529371	-0.1021999555286956	0.476470492891484	-0.003092125541896728	-0.07295982506864328	0.008615431904114368	-0.003198604321184819	-0.09731628919019805	0.3531852957376014	0.1841814911376776	-0.3531852957375928	-0.184181491137672	-0.4106079823551702	-0.03030427862338667	0.02378694283575163	0.0978098453863515	-0.1572180250986628	-0.03674848901231226	0.02981529491470295	-0.04959518101511291	0.5421650373028367	0.9273386129536334	0.06355702738656566	0.0002240061626014914	0.8843898799017599	0.1039319106105549	0.6342556179147798	-0.7544363060290511	-0.4588140588037122	1.833843541369832	0.1592710861667487	0.08982044721839799	0.4503261327467279	-1.167924353597091	-0.729721776567589	-1.592481962990838	0.924863207104643	-2.229617622439795	0.248956712159382	1.221151263404925	0.0631387606810245	5.155363303017648	1.706930075939058	-5.15536330301765	-1.706930075939043	-0.01159051568498788	-0.3397552142593271	0.04757088059804267	-1.348824778087362	0.3512511180913469	-0.2843788089232699	-4.80641767177661	-2.070050896199676	-0.5139993757276202	-0.7228789640485838	-2.625550279106393	-1.41179990115781	4.443347281810784	0.4967122286651571	0.03322731585531856	0.03978725084273794	0.0158972736227745	0.02204157234843927	0.07355508451207773	0.05043753802743769	0.0401830533408568	0.03308074418914305	0.001049226013183816	0.03056035927883883	0.356339288776587	0.3893377179260931	0.3692852269367394	0.4242114994347575	0.09506549523264735	0.08476634299058919	0.001066168753217956	0.02880814418992143	0.05418131269320598	0.06771115802028048	0.001765946380288773	0.01408278085949694	0.00100740446082363	0.0246148859931592	0.001001740291468019	0.02122995040216177	0.001001284485912409	0.06193369408748468	0.04909348466715453	0.04846862146007969	0.03533353333895447	0.06407620489826153	0.0273364819791398	0.06307052770087401	0.01666897155921729	0.03613825603711002	0.001019750726395914	0.011516164238668	0.002539604807777486	0.01822880645058825	0.03068774880742269	0.01671592142085964	0.01316370390751208	0.01795948302377403	0.06668878134116954	0.08449405307426396	0.03070791296265303	0.06885799864767063	0.3349920387191343	0.3482050338089173	0.001028373050428988	0.04554748317781553	0.001236278090900098	0.01555488971162801	0.001011824092961097	0.0155045363812407	0.04697591756363054	0.02776631727584426	0.001006659095001259	0.01924862820862975	0.001014735958367643	0.01550900046833927	0.001010353748255603	0.03228504817956165	0.04933792798857257	0.03333152275811557	0.03605267502853935	0.03617667072820166	0.001000606487584653	0.006091267172909404	0.001019142450634112	0.01280720732191952	0.3652794272984497	0.3602445587416866	0.001011030693114113	0.04806967365934006	0.007709376994813048	0.04539272434884775	0.1063826994279058	0.0927508637625795	0.0880198700793008	0.06416033708133799	0.1046418363291472	0.09253157980180249	0.06050866510540845	0.09457802409913786	0.1606538215420812	0.1855080942112273	0.00100139542614482	0.005723875822077049	0.001006109783846816	0.000649198367938916	0.1883454090298305	0.1472982959752801	0.001006977214879283	0.01988217723381363	0.0010093820226869	0.02561988787479623	0.04140320717296388	0.04516880109100181	0.001002913299738797	0.02414226494133501	0.2990661868700516	0.3060555659375362	0.1103721203045074	0.1072135273218255	0.258413632560602	0.2430416407514575	0.3311167769341287	0.1546874459366893	0.3244270539666718	0.1502348208340735	0.001000266882869519	0.003846608206965778	0.001000649921227289	0.007288338336992543	0.03584240307913656	0.03957902096644528	0.01014579398953783	0.03132623222775574	0.3581735890857947	0.3674540288388427	0.0392608629282607	0.06965925068420928	0.001008013283882899	0.00823748775362748	0.001021384603379845	0.01370950681155154	0.2935069249816855	0.2190292444632705	0.3073109773572988	0.2563051984571153	0.00101386559084808	0.01434584311961922	0.00100135750961653	0.004423171949965662	0.2130290485476904	0.1257377090857415	0.05050631747857375	0.07179628454366292	0.001001838177384442	0.004386389315619594	0.0010053758037134	0.01917175223848901	0.01563191300822698	0.06112588294258949	0.09835538675200473	0.120768508795996	0.002947466505436674	0.000268506354283141	0.001040686438292129	0.003663542359254553	0.2745514175650298	0.1296027807995846	0.3137773578426962	0.3673341713800391	0.001000915189786195	0.0110846006740541	0.003414946381153124	0.0477990382813861	0.001001259298292303	0.0325896486275685	0.001001010559068829	0.009047315017132202	0.001000365834487859	0.007113211845854875	0.001000665614346932	0.0115140635314384	-0.005453057748017202	0.02056086379056328	-0.01112029007672145	-0.003166548273175635	-0.06077300519561279	-0.03089246335021147	-0.003886727215696691	-0.0110755327597827	0.008636061247337547	0.001014390805605204	0.0670825464994917	0.03297121794292339	0.001006925356275336	0.336335398645808	0.3928306007640902	0.06879360717046874	0.001042303999089563	0.0484269938040613	0.001011661368761279	0.001003756952857079	0.001001204753552268	0.001000832712848873	0.05538651470030036	0.05108016101508894	0.04925762674368007	0.00563335894991857	0.001005099154585572	0.001001936497237012	0.001159713057825303	0.003641693455171647	0.05516917156495999	0.02653917350049608	0.3291745792204749	0.001012903624732867	0.001019146020618772	0.001003184384550567	0.001206642385504236	0.001007516919013345	0.001037071122731203	0.001006884163688076	0.0429838587076929	0.0333840470040556	0.001000439947741373	0.001007323623929707	0.4098704805787529	0.001002722062443638	0.001007211488092518	0.1270308502408251	0.1068538857464163	0.1246364432467473	0.1068458576099334	0.2355540546109237	0.001001705890697482	0.00101041786453108	0.1860791669036901	0.001001125017168128	0.001001794229498925	0.04371301220768453	0.001003329371038835	0.3158977339918692	0.100470434660067	0.2351408542479835	0.2324133463336052	0.232078271762617	0.001000272815980137	0.001000595373264652	0.001003873147130774	0.03548918938441257	0.3020882016256577	0.08194648164786206	0.001010260287895013	0.001027562948755368	0.2482122365265821	0.2556984245220901	0.0010123291566429	0.001001410818610545	0.1802643223914537	0.06393361998331507	0.001002188809866383	0.001006245296494889	0.001001328607418592	0.09922936843944001	0.008256546228901438	0.00111448917757718	0.2111326333228509	0.2325994909418538	0.001000846061037451	0.001012732190070751	0.001001497023169048	0.001000784336323925	0.001000277411711021	0.001000521076727338	-0.003173602778624931	0.019513723697271	-0.01166668203964116	-0.002292196427920875	-0.06082953366295472	-0.03583944101713461	-0.005330187008090542	-0.01123593567845202	-5.801116327855557	-1.1540655655307	-1.360513351070031	-0.8609284089011107	-0.3673251113340924	-0.3838438649150072	-0.07144387394429941	1.427105794435348	1.408785014281735	-1.210199058166136	-0.1043139164427777	-0.1901824247106318	-0.07241042313012526	-0.007184162748594084	-0.1798149356689284	-0.6172870599554273	0.2389952999767299	0.916087019743393	1.636129187622447	-0.6745198673369336	0.03412995818339102	-0.1942933086237335	-0.811259965220212	-0.5180673200498178	0.4138325398553956	0.048105407036434	0.8095908437725114	-0.1983659142289046	-0.06883446360128655	0.002321964358486779	-1.365540324429432	-0.0038588694897521	0.08385009801528259	0.02686304289743231	-0.1115556431366928	-0.1311943220586636	-0.01631081663556439	0.09687147213181815	1.917580621719964	0.02398791014968393	-0.5430815486484013	0.9552286727930668	0.7853834879441363	0.907975945940442	2.502913908180093	3.208808969093627	0.01125540722375462	-0.03138822757135547	-1.319321597154316	0.08597705064227304	0.1514099909809823	0.1777972035523201	0.08661499344805068	1.96822175659421	1.144255401011587	0.9701901882613447	-4.238182086995363	-3.794637848386505	0.01999838093334127	-0.006406497068937689	-1.665345835428842	1.331572623327149	-2.969468523486116	3.009740176527731	0.009434582823590542	0.01901886324149072	-4.038228558587041	-3.286840137885676	0.07846165480250493	0.006133640720496815	-2.567142854787487	0.7718302914901877	0.002711378698240383	0.009273529065769517	-0.8011969188659039	-0.1892649303493567	0.04983187373151011	-0.02451644773724019	-2.567219618559153	-3.979470098559335	0.1625495069031536	-0.103489595941379	-0.03582779252118435	0.09462642089280562	0.08065306917141932	0.1083062480303528	4.456922528010434e-13	-1.1949433479882e-13
0.06	-0.03674218652822259	-0.01495647493966016	0.1003443494037338	0.2707367767782348	0.9016158427310265	-0.003905322870092706	-0.2582486100550933	-0.052086958239824	-0.1083772087850497	0.459971069407617	0.006579441040128528	-0.09304460194757466	0.01061191519541226	0.009077602080606316	-0.09627376964265091	0.4101061308681399	0.2008156559809989	-0.4101061308681333	-0.2008156559810035	-0.4097066991863064	-0.03372403008138878	0.0242346465492262	0.08393718278057101	-0.1536200203354921	-0.03943274066282754	-0.01985392996769939	-0.06646013999292379	0.5366539034282056	0.9191959288471756	0.03358852624972034	-0.01108325441406525	0.9180603215553731	0.1086146418026769	0.6704620261445432	-0.7633850548814146	-0.5675049255942295	1.804739851296785	0.1917038962670989	0.1042379266732832	1.101431598286364	-1.134130946369106	-0.4984657313798601	-1.68981971939232	1.004144827963562	-1.767849289432053	0.1466093320242764	1.224128971938105	0.14474557674003	6.225999468709062	1.657471094022797	-6.225999468709062	-1.657471094022796	0.188855377153625	-0.3423950237680005	0.03950831115158048	-1.421553727426979	0.3646176428656597	-0.2510301117408904	-5.10209838513696	-1.183517392490586	-0.5670007774026333	-0.8917255329205666	-3.325064805441755	-0.8144576242762926	2.081232721076355	0.4557684663762856	0.02099344591562902	0.02844480071029127	0.008851098043845563	0.01558499198929497	0.07258561737105877	0.04852002670854388	0.03579227713291893	0.02923408957260311	0.001028914786243549	0.02985601093584708	0.3385916470514399	0.3911557087389559	0.3750751478720211	0.4275463933183231	0.08444524910816291	0.07583742990739897	0.001058001495335528	0.02784688517488839	0.04982927618859288	0.06481712533629976	0.00140576661922331	0.01365393467503262	0.001005957426082301	0.02461081165713254	0.001001475815336967	0.01987447976159031	0.001001049131841423	0.05691662994322266	0.05214287265504072	0.0503839203580142	0.04290613047090795	0.07092212869568028	0.04183738279609468	0.07985338997933258	0.0102860994167421	0.02988648712329032	0.001012887340584824	0.0118503318383307	0.001802129012487798	0.01667658201784483	0.01696560934861902	0.01054517819151095	0.009028036961317444	0.01436587739486542	0.04801112598779846	0.08073382484421623	0.02197940322335785	0.06605993736740037	0.322386691743382	0.3373865264912831	0.001021615907324898	0.04386541117198198	0.001131933217031286	0.01489193619660368	0.001007879483705474	0.01551728385161909	0.02611527887331335	0.01776412063080761	0.001007003813110162	0.01918502633872733	0.001035281464495321	0.01641953013007717	0.00100896680993415	0.03256705020242881	0.04204405178363504	0.02959726951149209	0.03234718783632403	0.03294759737430755	0.001000531291363813	0.006173591886939622	0.001013317000317458	0.01384047773744012	0.3819368442641571	0.3696206486904923	0.001007271904933278	0.04826502182805286	0.00451095899859422	0.04100555441280634	0.1164851426782558	0.1019521091758434	0.09780725790293338	0.07192022690029254	0.1144466391603921	0.1012283437316207	0.08776377669453861	0.118355585681117	0.1903923696021691	0.2078539604109057	0.001001562452009676	0.005761149374552602	0.001009403145571538	0.0003308565194138373	0.1842931321539108	0.1317507324073866	0.001004202535102488	0.02089369242376868	0.001005815680699103	0.02740272610232888	0.04239337131069221	0.04657376499965655	0.001003065197740303	0.0249856944998823	0.3007592619398894	0.3186422973854878	0.09660359280566423	0.113218430751071	0.2415110897620474	0.2469959629620763	0.2909068717240844	0.1147346063992445	0.2863980518999134	0.1139070178354755	0.001000273297893302	0.004047795605437597	0.001000650737334537	0.007373696465418007	0.01971203926411621	0.02733264200730131	0.03117762292602206	0.04735043104608698	0.3340825742648075	0.3358005760709021	0.06850549920656229	0.1031272616949398	0.00100982033336514	0.008259679047078194	0.001025291765570165	0.01379771602637076	0.282497202355822	0.184843696091323	0.2903293584475671	0.2239940653424659	0.001012599486403932	0.01516267454657498	0.001001440900626453	0.004561608507422881	0.1953393556546775	0.1004639159387262	0.05662156082253613	0.07735488384493029	0.001002125774067731	0.004496326856525899	0.001005736503356285	0.01924084482072454	0.008702962705095409	0.05711786945112314	0.09914555994731536	0.118994161025747	0.00747952068449264	0.0008309533457500125	0.001102568638542229	0.00340697691698184	0.2493203103858198	0.1057150671148808	0.285263976387527	0.3313925601394263	0.00100092274721234	0.01283881284742636	0.002261987973416296	0.04740505169238304	0.001001466725084863	0.03229653308871417	0.00100087753236151	0.01009285587783462	0.001000314703085709	0.007992151242891654	0.001000581092152714	0.01272941215561926	-0.003648651328355352	0.01926241330567208	-0.01166621526561591	-0.001896122820215474	-0.06054985154864258	-0.03565812013712723	-0.005372845415079242	-0.01081163332848942	0.005340112913547897	0.001015380159597776	0.07458929553682771	0.02860417546286572	0.001006929935218786	0.2726313467184039	0.382697342793877	0.07059947425460222	0.001054055837763173	0.04125240617798053	0.001018113031316263	0.00100484396988948	0.001001178688460826	0.001000767017738137	0.05642880270857736	0.05300902536782477	0.0666442853172457	0.001280789115126967	0.001005714494696993	0.001001846756594735	0.001275963302274691	0.005026977536521738	0.001008807994626091	0.001003813573324471	0.2695740350395068	0.00101529980319898	0.001018800228369237	0.001003913496048539	0.001399720509173129	0.00100727698761594	0.001072124405830476	0.001007880710439243	0.02553274588048905	0.02384463369384446	0.001000457004994783	0.001006788253467572	0.4233951136856312	0.001003546968486386	0.001010315298780216	0.1345159344620453	0.1151066325814649	0.1318733760702126	0.1374224501263955	0.2435011598587681	0.001001769908720943	0.00101478879993688	0.1704904601134316	0.001001252162711326	0.001002070518288837	0.04353178214650395	0.001003158379995749	0.2943038408971866	0.05857721889632589	0.1894441060639093	0.1917425571279547	0.1926857680600194	0.001000285543386443	0.001000691783313103	0.001004487804222851	0.06979873949395525	0.2689021304083906	0.123116792170832	0.001012858822707483	0.001030919473125295	0.2722268725307256	0.2579963883757864	0.001010443450003909	0.001001617093037126	0.1518046532949031	0.06476887033554636	0.001002614334471629	0.001006042403384828	0.001001408708797464	0.1010737710902747	0.0154596384562313	0.001208894466100793	0.1939554098859637	0.2260847730729793	0.001000991524908773	0.001006388097567816	0.001001829923572001	0.001000697277418368	0.001000246468161226	0.001000467134101726	-0.002081769183558944	0.01783830762498145	-0.01221190706749764	-0.0004276605634027108	-0.06018685684451661	-0.04033311648403933	-0.006880292817956117	-0.01033558272221475	-6.304954376382657	-1.189720115929639	-1.016741519385314	-0.5122566239284487	-0.082347559923495	-0.3902923725671406	-0.07006849869049679	-1.386985041380084	-0.9700726732114197	-0.6370332425526833	-0.07587304810103612	-0.4004622430180205	0.001555794010903946	0.006695919017027073	-0.09280696214560827	-0.3767663460096726	0.1582584926817726	0.490354881542694	1.706926884117052	-0.6062877973477948	0.03261855615045083	-0.1094344812191143	-0.5047002359888986	-0.2607835768772587	-1.297821923947578	-0.6516253513305668	-3.108035171153351	-0.1333073444820515	-0.06396596926535077	-0.0007636939223389508	-0.6542435216355468	-0.009942775979539407	0.09991885240804731	0.02914820758154599	-0.663750891914677	-0.5000260028395817	0.02788788395512316	0.115220850721778	-0.2108681812882969	0.01783906608493087	-0.3445630987258561	0.8935997564918221	0.7742895593421841	0.83992259079191	2.227984893153702	1.296443986621466	-0.009744686369849952	-0.031805840268367	-1.762326581498385	0.1221892680040583	0.214071399406086	0.1143544036539396	0.08182654088457154	0.4670547533735659	-0.1178222982647086	-0.2944534459742339	-3.663795755711786	-3.393986998512166	0.01778300549837928	0.03009943925491801	-0.7735689344422276	1.707385529148914	-3.316293233369536	3.579458919797485	-0.01065183427193079	-0.008837658236828016	-2.475826243376997	-3.00749756045952	0.08968659528011289	0.01599302519224733	-2.437506532370775	0.3854020299245958	0.02698995340112949	0.003680579783309545	0.04128764408424855	-0.1713443871990549	0.05029190170729869	-0.02703936620634343	-2.139007360775814	-3.165514605991781	0.1892562095177531	0.02899651616955687	-0.02402767496273257	0.1161824199903338	0.09607014212674952	0.1370124515625976	3.052813763036669e-13	-1.772697012536642e-13
0.07000000000000001	-0.02984384072827838	-0.0226852762228243	0.09398844607969234	0.2886016536718516	0.9036739501437181	-0.002770718218592542	-0.2441923104101927	-0.06337052376959573	-0.1125578024790233	0.4427601198079698	0.01722831637264249	-0.107812698950765	0.01143511384909587	0.02135168301629418	-0.09419598904465867	0.4770135452729037	0.2174953574269509	-0.4770135452728912	-0.2174953574269882	-0.4069550908895868	-0.03717000114432826	0.02453596532530164	0.06947706497668103	-0.1499136263457689	-0.04174859313148568	-0.07303737302932449	-0.07275203934631203	0.5312772736670721	0.9096668680603804	-0.001950308851555117	-0.01651910545910431	0.9249597367698854	0.112231187908491	0.7063090090274025	-0.7764326534577062	-0.695212840421278	1.76722124198382	0.2190756854123201	0.1219428222127418	1.692661295820612	-1.115366079361342	-0.3299159284531888	-1.753623909614139	1.117592772336472	-1.189213864889821	0.01808672282867847	1.221730848508851	0.2654167397447548	7.085602462693861	1.665359258079124	-7.085602462693861	-1.665359258079112	0.3600103878487217	-0.3447462449222543	0.0209101007809339	-1.463052422260875	0.3757745687670387	-0.210841211347608	-5.586797775493477	-0.1044551262366774	-0.5030642889682667	-1.01961724546596	-3.770042147276904	-0.3124080592977115	-0.679639656381623	0.271268778195291	0.01299448372131746	0.02091639993052045	0.005054625080853765	0.01206373853273064	0.06534131976333143	0.04319515601019319	0.02924283395104471	0.02443583417520706	0.001018248625244401	0.02914863972840376	0.3117259224322924	0.3661860547132031	0.3714004097031231	0.408895791800665	0.0755051447743713	0.06863405989213159	0.001050737328978292	0.02678715496908114	0.04443164128340886	0.06006168371076052	0.01368082562970989	0.02062992869457572	0.001015044786017341	0.02474497971878745	0.001001312868942324	0.01938161610923197	0.001000895805512478	0.05433326542857645	0.05575946930620305	0.0527819693599538	0.05903564778325737	0.08390261402458642	0.06829966929969482	0.1074867688579685	0.00589913158941725	0.02537505893672301	0.001009268481318431	0.01216984080437808	0.001410417469718339	0.01544091506788535	0.00942946814564454	0.007184369597692065	0.006567601510188023	0.01219488552115271	0.02648611647300721	0.06595886936590073	0.01201481500138613	0.05962109257787154	0.2927219537686879	0.2977953337736539	0.002408854035880368	0.04384975855577854	0.001076968722267531	0.0142625711562174	0.001005838989029156	0.01551642792842904	0.01439676537804925	0.01218315202296521	0.001007193853003307	0.01908539698590153	0.009651208175299531	0.0260136583070944	0.001008575270829341	0.03287566554452354	0.03327336054652538	0.02315507702150607	0.02687152649303933	0.02806974382678859	0.001000492034557649	0.006642704565066606	0.001012591070849708	0.0149582263035684	0.3877262847203367	0.3574730743065339	0.01084282272240399	0.05369192528280396	0.002804135383065135	0.03830254337257886	0.1248291651554583	0.1103185474779626	0.1062658571801064	0.07932171396980157	0.1226532857912785	0.1091111792160239	0.1147670470266103	0.140012729828761	0.2125523549501761	0.2185000827247977	0.00100464437755841	0.00579888371476898	0.001166867953307561	9.817019973758596e-05	0.1678996027704602	0.1115003599463554	0.001002817057595696	0.02226501330445657	0.001003935369923095	0.02973855903284237	0.04349180503326464	0.04816678526010224	0.001003352158477879	0.02578609756314405	0.2888460237259272	0.3155533329162856	0.07626832440329549	0.1040671528028794	0.2124695616868087	0.235790302449786	0.2412371435436481	0.08014565140029033	0.2377647970783255	0.08116658625779924	0.001000286937257803	0.004270463615637241	0.001000680449542993	0.007537845340074492	0.0107955802301863	0.0202229334944318	0.04733857984120084	0.05840313364772678	0.3067292678983329	0.30254120286487	0.09839865713153644	0.1367636373626533	0.001014700293297856	0.008246542920183673	0.004288689447050214	0.01701660925711401	0.2568363166340594	0.1622352452113337	0.2558403298484676	0.1944212055538975	0.006572342354792906	0.02226354576176375	0.001001595560373178	0.004726032444983443	0.1689178689803078	0.07735989560876202	0.06093864686965558	0.08083710057078358	0.001002632069231989	0.004603372897823152	0.001006160700749671	0.01927553575228036	0.0187150373458712	0.06755321161034203	0.09565927414106953	0.1140959441270758	0.01019390998636696	0.0008249634952415041	0.001127539934708192	0.00311895205409945	0.2130131100467286	0.0835272988262523	0.2610231858390002	0.3020048742234828	0.001000886760272473	0.01506917743707156	0.001647180538002491	0.0477297981601879	0.001001842180352783	0.03207006308358033	0.001000947039848667	0.01129110695488678	0.001000339764993195	0.008969395006931452	0.001000633292893295	0.01416113853453327	-0.001875145943192393	0.01744858389143432	-0.01222945726172874	-0.0009237230890776566	-0.05892486461880339	-0.03977982111951427	-0.006952727255918257	-0.01184396805632408	0.003172645207901996	0.001008826906919594	0.03992840542248645	0.01572643162068696	0.00100733199289091	0.2440560808789479	0.3465307306016114	0.05761860183874334	0.001033971124314579	0.03500725350204166	0.04864897823224006	0.001041134418627257	0.001001113350838427	0.001000710206696007	0.06349609058427745	0.1010111505155351	0.1309071832255586	0.001145976951983089	0.001005322773755695	0.001001769994676301	0.001165345784977467	0.003023935981712409	0.00100658062393451	0.001002994327036012	0.2022490503070374	0.006260970385893215	0.001020545955378026	0.001003547913803138	0.001211812760246084	0.001007488612477647	0.03377375834450305	0.001008410706789248	0.02070817133393199	0.01780327316660284	0.001000446254117094	0.001016106028938984	0.3788905270888169	0.03846852870705324	0.001008597154558435	0.1391895971900252	0.1207072145747629	0.1369420425152989	0.1654384453733194	0.2560881973897398	0.001012997328504676	0.00159816370942161	0.1151552641221147	0.001001479337540652	0.001001900757113416	0.04589784393120776	0.001004067410135487	0.2400639134224981	0.04029197322281367	0.135316608791338	0.1081367285921324	0.1053622696139269	0.001000314320044122	0.001000727942052089	0.001003612271591742	0.0632871011147659	0.2365975696983239	0.1513622518746413	0.001025633882522284	0.0133583985491942	0.1509503002298644	0.1295037256519439	0.02208676273605875	0.001001874468061168	0.1017456281935984	0.06770063316488648	0.001003619749332205	0.001007075748670558	0.05389308459891638	0.08191954179667635	0.01107741916516805	0.001106694771589242	0.1069281964484523	0.2051542473870104	0.001000728984291638	0.001003774117914117	0.001002573860141969	0.001001291893988386	0.001000466849471658	0.001000874162471381	6.365803426403248e-05	0.0153229754903588	-0.0128067394132264	-0.0003481733784798414	-0.05629028390839341	-0.04345888581028133	-0.008590556647126942	-0.01408301105144614	-6.836739336220333	-1.324481719663519	-0.5528354889183169	-0.2272538550738858	-0.940493868382878	-0.5690692367944546	-0.06995749698433923	-3.380953693234666	-2.626213928417581	-0.7961604209722608	-0.1221214870045962	-0.536142824960421	1.274018389008215	0.01986993316212277	-0.01239252409730565	-0.1509714096165763	0.3090623201910762	1.994851130461746	3.634642365613519	-0.3251660973138208	0.03166108205786269	-0.1249444131370001	-0.2113619557427609	-0.1892435707571814	-1.45680950676711	-0.5728100066155727	-4.701030114341574	0.1186888860421502	-0.06017819720161813	0.0003919762177850661	-0.4511603524799462	-0.01059136500565058	1.685580038162137	0.03255546159732058	-0.60338879793185	-0.48236198932241	0.06007655994143398	0.111133345349613	-2.108289318096668	0.9918948837706527	-0.2031927538254152	0.769140625899978	0.6979925924250968	0.7284790997231763	2.080261883872081	0.8393483652505345	0.01021464284535121	-0.01499422021190555	-2.263298808919487	0.1554162788503527	0.2607965620520436	0.1936873294967522	0.07680655469346552	-1.078628324130452	-1.577518943065735	-1.952691513433952	-3.269076531384085	-3.163895434541625	0.02492905744064726	0.01194200700626037	-0.5982733835876753	0.5725950092592313	-3.324615216952638	3.151282263493445	0.003856848848373488	0.5917462552452258	-2.291683298109277	-3.061785052976968	1.248268871622635	0.02051697842098762	-2.184636492374955	0.3095064500130543	0.00391470072797344	0.002531474901922128	1.909327309206705	-0.7726535345883263	-0.03879639568576163	-0.02962497728399758	-2.371780037265596	-2.755260684596041	0.2597275013465918	0.04049868814679161	-0.01868929172665338	0.1237313020130772	0.09915795557501093	0.1499358433813323	5.079417295612674e-14	-4.716565955800819e-14
0.08	-0.02267396884424408	-0.03036627704341699	0.08660935057098101	0.3060609159091994	0.9059805184210969	-0.001481270053855303	-0.2247387248360759	-0.07424995822234812	-0.1148207857746981	0.4248735170335494	0.02877054716272813	-0.1168977543190166	0.01097477613423612	0.03333309171692345	-0.09107331091005966	0.5504205611310283	0.2338606424008488	-0.5504205611310169	-0.233860642400861	-0.4025356093161964	-0.04057789610190714	0.02465594169918713	0.05482448255709819	-0.146122260686351	-0.04362358147689819	-0.1326340364436161	-0.06914109547870938	0.5266978353659382	0.8986929715172833	-0.04155911534513972	-0.01812532509128794	0.904901728863596	0.1141145778347591	0.7247672429491662	-0.7538249623625379	-0.7721433625389136	1.723616920042964	0.2413960691271438	0.1352066293206974	2.180888784128961	-1.053304730955516	-0.1149436517145831	-1.82495035434907	1.182815919503855	-0.6312409624408333	-0.1100979416908973	1.165594524924072	0.35372508405612	7.525919759381281	1.594587799611483	-7.525919759381281	-1.594587799611483	0.522430032487503	-0.3347798026959119	0.003239830713633386	-1.460046650565222	0.3816119768048263	-0.1628572870917478	-6.384742455666892	0.7970512517052009	-0.4075624854028352	-1.180692684180782	-4.139059083908236	-0.04853134169811693	-3.310251903083214	0.1091372304669215	0.007746743337376859	0.0161101538865175	0.003116799480539384	0.01033471913467658	0.04550344638910769	0.03055280356861442	0.01957676843491136	0.01785849423906124	0.001013119030397214	0.02848582591258178	0.2837227361749775	0.3280564762850053	0.3570983880674795	0.377698788788019	0.06464301194631381	0.06006382827921167	0.001037060020891029	0.0256834855552089	0.03858965023387474	0.05438393397968862	0.04242061004586208	0.03674181003760552	0.001037739715240535	0.02500285511746151	0.001001198751816868	0.01949409416425619	0.001000790761462124	0.05367590469699467	0.06091150574459175	0.0563193870113305	0.08874300928670871	0.1086013302294004	0.109917103987408	0.1488441067716188	0.003589334643666706	0.02279980003061208	0.001007263967358124	0.01249111037992325	0.001214224391383688	0.01443278366822743	0.00546121652853181	0.005439929619431783	0.004322590166974712	0.0102644305235592	0.01456036316259929	0.05560482800751859	0.006780118760065694	0.05587040923414917	0.2490840920401583	0.2455493893651279	0.005709547391994674	0.04600943018852707	0.001050364819449281	0.01372294908499378	0.001004636362937711	0.01552111271505851	0.008094380731854813	0.008956710529441468	0.001007394691017078	0.01896103363075542	0.02971558320626188	0.04746459599682815	0.001008644728860849	0.03321777144992294	0.02624234614299255	0.01795546971591299	0.02107001406638693	0.02316401193482233	0.001000467038018848	0.007257961251201755	0.001016889416711304	0.01611923430148168	0.377242509296034	0.3296620098767099	0.03372381093119111	0.0665899846816175	0.00194273515447082	0.03679862644594342	0.1315865942875459	0.117123976133188	0.1134317245730802	0.08571977350606343	0.1294889852013064	0.1156346175987523	0.1412076185334628	0.1594971823086339	0.2307135812679852	0.2247722854977962	0.001011801044820067	0.005823904000717233	0.001537181443682183	2.57161842571464e-05	0.1356730920436303	0.08697373826472432	0.00100223831171569	0.02406884541522354	0.001002910759408461	0.03277268485042967	0.04517399175333345	0.05023626521074134	0.001003950311459539	0.02649287525278762	0.2620239532243092	0.2971941173645501	0.05619929052316321	0.08436633885593006	0.1729935310726934	0.2078218755544119	0.1763404038400256	0.04905145002546901	0.1721239540415193	0.0504331867942655	0.001000308149231027	0.004509945972599344	0.001000713386685264	0.007796770032224455	0.006135075277415596	0.01636916202566802	0.0527008841047856	0.06019113159288611	0.2770870078655913	0.2695275955495272	0.126355337754613	0.1662222279597949	0.001023529622939619	0.008253460824024507	0.01199595023011095	0.02441524014894906	0.195364379769111	0.1340936428193457	0.1853248873958709	0.1596641511684116	0.01963704299228787	0.0384836764569116	0.001001801603994488	0.005044452398170059	0.1322011880973362	0.05674440691617127	0.06460514133053481	0.08351431554040065	0.001003388050856126	0.004764529788416674	0.001006889625271079	0.01927695168874637	0.04864416096631805	0.09257534606424704	0.08540844008701275	0.104253999492965	0.009404273150275451	0.0003088949545624627	0.001088905029402422	0.002833289953116575	0.155718233455254	0.05681479156325612	0.237441743333579	0.2754225842995416	0.001000737438579459	0.01809157873301278	0.001337643663856472	0.04830594367012332	0.001002401970097723	0.03197428794134013	0.001001279235991395	0.01257275205012593	0.001000462536557599	0.009970897252279403	0.001000862998135011	0.01574018940654492	0.0001463073304107724	0.01516708599693992	-0.01281375949091882	-0.0005465983887498313	-0.05578548701810803	-0.04323756766447132	-0.008619530422311762	-0.01468636518508984	0.001005177502252816	0.00100227365424468	0.005267515308140014	0.00284868777850825	0.001007734050560981	0.2154808150394929	0.3103641184093456	0.04463772942287757	0.001013886410863117	0.02876210082610355	0.09627984343317737	0.001077424867373054	0.001001048013217622	0.001000653395657337	0.07056337845997875	0.1490132756632475	0.1951700811338685	0.001011164788839328	0.001004931052814417	0.001001693232762417	0.001054728267666088	0.001020894426902683	0.001004353253272825	0.001002175080753491	0.1349240655745739	0.01150664096859087	0.001022291682389162	0.001003182331555127	0.001023905011322384	0.001007700237342534	0.06647539228319568	0.001008940703137342	0.01588359678737479	0.01176191263936106	0.001000435503250917	0.001025423804400812	0.3343859404920018	0.07593351044562323	0.001006879010337245	0.1438632599180052	0.1263077965680616	0.1420107089603855	0.1934544406202443	0.268675234920711	0.001024224748309412	0.002181538618904889	0.0598200681307974	0.001001706512366951	0.001001730995931187	0.0482639057159157	0.0010049764402797	0.1858239859478093	0.02200672754930333	0.08118911151876687	0.02453090005631016	0.01803877116783495	0.001000343096698081	0.001000764100788741	0.001002736738966488	0.05677546273557523	0.2042930089882579	0.1796077115784433	0.00103840894234843	0.02568587762527061	0.0296737279290037	0.001011062928100436	0.04316308202212027	0.001002131843081524	0.05168660309229371	0.07063239599422927	0.001004625164193829	0.001008109093963417	0.106784760489042	0.06276531250307643	0.006695199874104517	0.001004495077082938	0.01990098301094044	0.1842237217010424	0.001000466443677387	0.001001160138261927	0.001003317796711487	0.001001886510558995	0.00100068723078175	0.001001281190840491	0.002209085252087063	0.01280764335573609	-0.01340157175895516	-0.0002686861935570303	-0.05239371097227023	-0.04658465513652332	-0.01030082047629776	-0.01783043938067761	-7.379122614859444	-1.583382799740287	-0.4723105720767755	-0.1538098121683398	-1.545843908525486	-0.7461092803176225	-0.06115702035279765	-4.018969921868641	-3.479352972210011	-0.9104055620150704	-0.08466088978570255	-0.5849238641220829	1.828733258725416	0.03143738643626445	0.02826137933509105	0.008434410608057826	0.38613222254793	2.834001056726632	4.451718691112765	-0.2190539412008054	0.0329706780961227	-0.06392737111857626	-0.1814265126627918	-0.2126762014852041	-0.4136390999975577	-0.1139930621818152	-5.638985509329014	0.3017575052724625	-0.04601737541050397	0.0003444480824109537	-0.1833380988543594	-0.01488957638787202	2.47128075496666	0.0358463202761791	-0.415233855031243	-0.5056016717157003	0.05711668555843976	0.1238727370939237	-3.343566190462821	1.512070254901948	-0.1047442760303799	0.5813978271111143	0.5736040526878935	0.5680431704544137	1.793446559613751	0.421660078444947	-0.01228749715851726	0.0002406205662543605	-2.617576425624768	0.208691514032619	0.3537299768160472	0.2096463416869344	0.0631014662157211	-2.586995463132769	-2.227729498017979	-3.647006722589852	-2.964845030884146	-2.992580575682241	0.02114587488766589	0.04905460276233776	-0.1223815257003438	-0.1455554021483314	-3.267140055232511	2.743901905678245	-0.006641028033760876	0.8271098740281909	-3.582456545778223	-4.044336479842867	1.913538491330955	0.04679222834962289	-1.939800204897402	0.2244016786637612	0.03781212325660582	-0.002974418981834996	2.95864610302782	-1.160089934282836	-0.05172383632195963	-0.02656681381898378	-3.043955155647002	-2.604435407592066	0.347663550771376	0.07927632455945405	0.002111297658833097	0.1328612236462833	0.100921838389992	0.1664773501906935	-2.196106573937614e-13	1.091541135074848e-13
0.09	-0.01550793743776115	-0.03758608529836788	0.07903516026508806	0.3230618111686019	0.9084665114853078	-0.0001105643471421235	-0.2009622282913014	-0.0843033849233219	-0.1144444200143339	0.4061698868737313	0.04044282018353543	-0.1212745965707131	0.009395117164695493	0.04439742416179365	-0.08756327904945767	0.6260701425894376	0.2488089483209095	-0.6260701425894086	-0.2488089483209254	-0.3965425110157251	-0.0437985014008186	0.02461672911525007	0.04039881489153957	-0.1423218072030087	-0.04499732257922277	-0.2005363193106761	-0.05831768233723548	0.5231105032248184	0.88588928842279	-0.08491936603515107	-0.017973380657039	0.8553611687240482	0.1143257363706364	0.6972054204993191	-0.6900495341099441	-0.7257166815041525	1.676336534031352	0.2533194483155269	0.1374325016117031	2.558107892532776	-0.9596973398814601	0.2166262449755992	-1.908444375920267	1.141940341256116	-0.2801457413194941	-0.1919530367088605	1.044992193949807	0.3323104081298963	7.543531984388045	1.380114415764923	-7.543531984388028	-1.38011441576492	0.6724285826969345	-0.3083988414707642	-0.01067361088004403	-1.424743517656309	0.3775968752683713	-0.1130193563130357	-6.917830456590573	1.315639937535353	-0.3089376630049577	-1.375355399456055	-3.96813487965479	0.06684299608560676	-6.493116965389712	-0.05456047240455902	0.004476285281888724	0.01320577966408071	0.002083876299909663	0.009500867600375704	0.02649750627275209	0.0186914239100573	0.01136796793724186	0.0119314850447465	0.001010502130841565	0.027929478820879	0.256593387816669	0.2889375719351969	0.3382078729829305	0.3434301163690382	0.05491374048112824	0.05240172557329995	0.001026098083554071	0.02469505622834121	0.03254578625203953	0.04836975970492998	0.06507549879612243	0.05421981713878921	0.001118729029382238	0.02534215963518369	0.001001130183413265	0.01992903265929397	0.001000729279999484	0.05434037648324756	0.06322386491404396	0.05764544859267417	0.117567378205556	0.1334097750999752	0.1628099816243492	0.1983442617182063	0.002330345100877578	0.02123401269304832	0.001006579909292122	0.01283311347556505	0.001110126003149669	0.01363270683525562	0.003311717498289161	0.00438079905573996	0.002712221320542775	0.008906484859973827	0.00805057016227417	0.05081534110540573	0.003973270411657644	0.05454191577409184	0.206642675526651	0.1955870869013648	0.007147693365759899	0.04735924135532711	0.001036835083026827	0.01332656456692879	0.001003949181425045	0.01555391891404264	0.004663970925026407	0.006890581899692574	0.001007786026741152	0.01883409799813085	0.05048039058321421	0.0716866600277558	0.001008736464892161	0.03359488348464155	0.02004383023133854	0.01403717127972738	0.0155253962648515	0.018612938939145	0.001000457957098167	0.007825236521950061	0.01870174670939104	0.03264365973960888	0.3595228100374546	0.2960375893857298	0.05557117016760856	0.08168661955122417	0.001484216899584731	0.03592042027080141	0.1362575620156323	0.1214598007800863	0.1186566240919672	0.09028255097436362	0.1342161743484284	0.1198535440157357	0.1586711790158678	0.1707823196519959	0.238654083411668	0.2246885264725267	0.002445870346349153	0.006963167544759815	0.001712493096543132	3.526678150943832e-06	0.1038920191864695	0.06513859435859669	0.0144365311207546	0.04051410940835399	0.02481566934592919	0.06132879437763223	0.04541422399379665	0.05074036653680472	0.00100468137791946	0.02705838797179213	0.2287357259695252	0.2645789307347117	0.04793407224412044	0.06716909552248369	0.1321888415426935	0.1659448392429418	0.1145187222712655	0.02435740559939687	0.1097633428328597	0.02486390727041119	0.001000334779992618	0.004765264986237018	0.001000759886609429	0.00816592215258179	0.003639459852630208	0.0143665013956849	0.05426428950240578	0.058958323588217	0.2477086321828235	0.2382318376539231	0.1456523477462795	0.1865568697323999	0.001031927841426505	0.008352186501410612	0.02142460931490916	0.03322643868677129	0.1289345841909047	0.09867255286014651	0.1137189965685251	0.116619884390333	0.04834016644939802	0.07201412062248277	0.001002031210947469	0.005628118028917959	0.09818360249899412	0.04054709874957473	0.066290417237796	0.08426788155885552	0.001004336670140086	0.005075268572717016	0.001007799925046727	0.01925643433029524	0.07864874766418939	0.118556705593861	0.07525895373334729	0.09468942034060157	0.008576175132301793	5.089576519350771e-07	0.001047643218518957	0.002615900130635832	0.09936446843218276	0.02922087746583281	0.2190180981459928	0.2510608045069544	0.05322116050971616	0.07662157457465317	0.003718552411972665	0.05046993032922231	0.001003123704648257	0.03216222467674146	0.001001991571282574	0.01389135829981637	0.001000716799339879	0.01096182188727748	0.001001369090027173	0.0174038416120493	0.002359044389923031	0.01274144537816472	-0.01335163087715978	-0.0003840917343122234	-0.05159884511045495	-0.04627062956109529	-0.01016709622517486	-0.01634832368250585	0.001004396057540537	0.001002121396209306	0.003136001723721526	0.001930605843114416	0.001007816477517376	0.1961732367967116	0.2893380490120617	0.04096294840432553	0.001015368102089027	0.0226626913844707	0.08972807683001002	0.001309318347875339	0.001001067975497328	0.001000675368950821	0.06232094587880677	0.1654904251459689	0.2838573436365482	0.001009159516692773	0.001006660758182728	0.001001752621082553	0.001037038201327031	0.0010189074328633	0.00100440689658886	0.001002237946957497	0.1268383693515615	0.006259860236724674	0.001023143016517834	0.001003277800307497	0.001014776100429003	0.001008610440088374	0.0823559655986998	0.001008739910494684	0.01067907139906592	0.007372571703979994	0.001000459509048684	0.06897969913917416	0.3114362729947217	0.08666337581693416	0.00100473063961639	0.1427623628113842	0.1261216534422404	0.1406556715670741	0.1787286910402925	0.2387250231715582	0.006412172675311906	0.001653004226374912	0.05490221642049842	0.05237841124911191	0.09319213567938837	0.04350491377175462	0.001005836237482044	0.1517740868686733	0.05096339587479258	0.05652803823995933	0.01276687264769845	0.00952023913029299	0.001000378905315297	0.001000845654688767	0.001002848790570323	0.05569137148787986	0.1823306236809253	0.1702138168398697	0.001042580157478598	0.0369895748176371	0.01533868156551939	0.00100619777602358	0.1150368151502801	0.001002387179604587	0.04607939150056152	0.06654557676907973	0.001005915038524617	0.001009287203749604	0.1249111019643849	0.06086086989816768	0.008530074251911874	0.001004858691759265	0.01045073301357057	0.1877918364621296	0.2102135227450719	0.01062033405561683	0.001004346057835699	0.001003448971939999	0.001001230294836829	0.00100241574222642	0.004691748759704254	0.01026284637733239	-0.01384954955796449	-0.0003139095124788128	-0.04677631051334941	-0.04905247099737685	-0.01160768262713969	-0.01682458962138434	-7.806403844370229	-1.962427914616985	-0.1624950210746831	-0.03510206918436869	-0.8839547015197085	-0.4525850206671898	-0.04943444426980702	-3.748159726384235	-3.304309122320401	-0.6443829159377963	-0.1013761159420249	-0.6130360180901384	1.611011166937322	0.03658876618699777	0.05557401935086301	0.1160826323968263	-0.08789554287972945	2.155440258472911	5.401169032466724	-0.1093532136983005	0.03510408143484154	-0.08430806075813985	-0.05749190851310518	-0.08011192352720095	-0.4540871773249952	-0.1188717640329723	-4.300420484441565	-0.02139321532935997	-0.03286739213412493	0.005512944201942522	-0.2003637978362047	-0.01104946870369151	2.334257920675549	0.03919451617990188	-0.3670813369067318	-0.416018169666875	0.05477795784938055	2.882601894630918	-3.287529232323003	1.476164967402532	-0.07329020027563733	0.2884315214179013	0.3395700097771435	0.2788277345554662	0.519480244854157	-0.4426954151368417	0.215909635970433	-0.002976432101226127	-1.764212765234858	2.880076274292581	4.840444997096773	-0.09104353475946493	0.05073255104556595	-3.808511660229113	-1.311500112667527	-4.619423939706206	-1.917790269196037	-2.031056284003909	0.02821846736018354	0.03293576317213294	-0.2138501135816109	-0.1115910573515976	-2.985596383913487	1.370830135932664	0.02340847159884087	0.9214060004539379	-3.002280339343792	-4.107262894431048	4.772888989575949	0.07207738893134692	-1.305227648428892	-0.05904047981595862	0.03400340454296338	-0.001511050752967786	2.222701288110926	-0.7742353912452703	-0.01269012438728041	-0.01685267121747369	-2.313684594954008	-2.241152597626153	10.03521992169285	0.2483237280659336	0.04041662864194095	0.1308553029805412	0.09695150687486835	0.1663420706673828	-2.324301737021751e-13	2.71068770455664e-13
0.1	-0.008954532791265792	-0.04416552463581781	0.07243457728349244	0.3395831346338462	0.910997245479056	0.001237339770436782	-0.1739026196312096	-0.09349023963261176	-0.1099600720512516	0.3868512555489844	0.05141538711968417	-0.1232210342137501	0.007413331710158805	0.05418734019386633	-0.08474652034616084	0.7000819098605698	0.2611637513434625	-0.7000819098605617	-0.2611637513434675	-0.389162258560484	-0.04672702461903564	0.02445064421399943	0.0263364795017144	-0.1385879600728519	-0.04590653706193745	-0.2654329723522631	-0.04386812550907307	0.5205384077021453	0.8712796342333731	-0.1096246894494965	-0.01703000981875592	0.7771342527445392	0.1132702694044081	0.6022418909559343	-0.6257511788671468	-0.5774218976899345	1.62770256121131	0.2503442549649573	0.1306463114938416	2.837511207197688	-0.8799903326087716	0.7066527888396295	-1.947950587327284	1.04287470259007	-0.1451600407012635	-0.1905232386966272	0.9107112423626521	0.2150704525904353	7.198356921926027	1.075887220109687	-7.198356921926027	-1.075887220109687	0.7998608634411615	-0.2763633865570304	-0.02213463274903752	-1.387380195418255	0.368290706168017	-0.06995196316976153	-5.783616490567908	1.522279989045333	-0.2045151617135886	-1.541886903165349	-0.4080736287784452	0.1097539391174022	-9.047523071074853	-0.1441878699542134	0.002813817333441631	0.01178163849349992	0.001564832173664208	0.009189846262088771	0.01501280494635877	0.01172325597215517	0.006631146645990037	0.008540944583253491	0.001009235547243247	0.0275106961017334	0.2316101374399071	0.2542263061914902	0.3183531761205675	0.3130140541269223	0.04780095392530782	0.04672881122586955	0.001021360639940121	0.02388894042859535	0.02641054663608037	0.04222071307267918	0.07399169862539885	0.06784489348483828	0.001275164021799773	0.02573793542281952	0.001001105902959916	0.02054252854488099	0.001000709547243019	0.05583001106004933	0.06078740896566617	0.05522196342155996	0.1402679166390245	0.1522651822205513	0.2260293449822867	0.25592462210619	0.001696047563676138	0.02030774200949025	0.001007103335908501	0.01318667481715796	0.00105810482968059	0.01298222114783369	0.00221664021277929	0.003748245282702424	0.001899702938014885	0.008238212208810181	0.00468818578423328	0.04832650652234115	0.002550194017588251	0.0541496512693145	0.1753755541138439	0.1606020696558912	0.005270448940506886	0.04578960701330089	0.001030498752239667	0.01307344396387274	0.00100365352211719	0.01561729464932733	0.002914606099652301	0.00553991115696138	0.001008436924884642	0.01872900588583854	0.06834647265995639	0.09337227179944367	0.001008681864752064	0.03399403036412679	0.01425755017981687	0.0106407328837908	0.01048908564734204	0.01461554369666147	0.001000465427991168	0.008322312193362226	0.05917336307645998	0.06780306307627899	0.3398729435222755	0.2657871987384586	0.07168614980256004	0.09549144899733836	0.001253452810698123	0.03528495761464399	0.1385764225114687	0.1229458949445363	0.1216161580529054	0.09252354507770291	0.1364588810470675	0.1212728847221272	0.1631824382096009	0.1710047739217439	0.2328387471527427	0.2158327065623099	0.00584020202252338	0.009657485320589595	0.001536063698287559	2.293361338855292e-07	0.08224369305178911	0.05139427476731934	0.04544483909339517	0.0776646706952016	0.07873581226054149	0.1192406461618862	0.04334241738001689	0.04877104534970541	0.001005476841466236	0.02752215574336448	0.194055513750026	0.2235744882120835	0.056524734897416	0.05614071772265537	0.09591939032120829	0.1176129287602556	0.06909902450982297	0.01181911634427032	0.06544435811985207	0.01161644201592954	0.001000366002122911	0.005040326110574942	0.001000823922498031	0.008618684133022358	0.002376209607135785	0.01337816948761222	0.05462045697080371	0.05774761327456194	0.2202187232051638	0.2099439706707363	0.1531138992643609	0.1945949044203326	0.00103821147891576	0.008662076418402821	0.03158527608202322	0.04256888349674066	0.07882589250637868	0.08403765816685208	0.06623259882014981	0.08666397290655474	0.09474472709355675	0.1335482292047102	0.001002273689438124	0.006528729999784974	0.07485253599209322	0.03052852954743801	0.06539531695775955	0.08262646584704661	0.00100545600167016	0.005637953297919514	0.001008844195867438	0.01923909071519422	0.1022199810772092	0.1367308815307443	0.06860198365734214	0.08834110176703762	0.009059067198644761	3.572403250307865e-07	0.001027200152857989	0.002497406118155145	0.05912775653467733	0.01376396104174062	0.2083875709498276	0.2311348914130125	0.16731400867981	0.1923336632496149	0.009664835689470281	0.05116847264748712	0.001003998779565393	0.0328814320989359	0.001003129184379831	0.01518976364359758	0.001001115536381524	0.01190369575506387	0.001002189571159944	0.01906881041505987	0.004751732414838746	0.01023636718630383	-0.01382957320524637	-0.0003600717287809048	-0.0464583641686232	-0.04892686076720563	-0.01155419292669053	-0.01623174334211559	0.001003614612820676	0.001001969138165647	0.00100448813929978	0.001012523907721432	0.00100789890447116	0.1768656585539294	0.2683119796147775	0.03728816738576759	0.001016849793311214	0.01656328194283695	0.08317631022683973	0.001541211828376765	0.001001087937775995	0.001000697342243455	0.05407851329763296	0.1819675746286907	0.3725446061392269	0.001007154244544274	0.001008390463555947	0.001001812009407823	0.001019348134983186	0.001016920438822123	0.001004460539910785	0.001002300813161399	0.1187526731285466	0.001013079504855889	0.001023994350644656	0.001003373269057473	0.00100564718953981	0.001009520642838094	0.09823653891420098	0.001008539117851564	0.005474546010757062	0.002983230768599717	0.001000483514843358	0.1369339744739626	0.2884866054974413	0.0973932411882447	0.001002582268898517	0.1416614657047634	0.1259355103164187	0.1393006341737625	0.1640029414603416	0.2087748114224059	0.01180012060230829	0.001124469833833811	0.04998436471019858	0.1037551159858749	0.1853825403628524	0.03874592182759601	0.00100669603469012	0.1177241877895376	0.0799200642002795	0.03186696496115134	0.001002845239085417	0.001001707092748933	0.001000414713929049	0.001000927208586011	0.00100296084217786	0.05460728024018441	0.160368238373593	0.1608199221012934	0.001046751372618056	0.04829327201000919	0.001003635202031666	0.001001332623949452	0.1869105482784548	0.001002642516116941	0.04047217990882998	0.06245875754393183	0.001007204912863784	0.001010465313542455	0.143037443439727	0.05895642729325799	0.01036494862971973	0.001005222306435535	0.0010004830162053	0.1913599512232164	0.4194265790464656	0.02023950797296306	0.00100537431896638	0.001005011433332732	0.001001773358898952	0.001003550293622138	0.007174412267321436	0.007718049398928646	-0.01429752735697382	-0.0003591328314005156	-0.04115891005442863	-0.05152028685823035	-0.01291454477798162	-0.01581873986209097	-8.053556879622391	-2.507827020390932	-0.1762639615322438	-0.04924377287513013	-0.5672015643349717	-0.2388155337555305	-0.03364414582297703	-3.137442200649913	-2.708830936837385	-0.5125678902355024	-0.04819818443198458	-0.6118983356182316	1.058147107696561	0.04273164042489238	0.06397285744918971	0.173466968721487	-0.3637771279622726	1.643393506726927	6.067759779389688	-0.0911506103434111	0.03528232733745758	-0.03400914196628545	-0.09611115430494847	-0.07474159883006197	0.04649136374157224	0.0732527288630391	-2.643528465675191	-0.2821315965269488	-0.01736459238790006	0.006458355390164629	-0.0402465215474349	-0.01052087227032163	1.963990303116192	0.04025328926501582	-0.3108618469767369	-0.3948661210641697	0.04307676569227097	3.850868316817498	-2.668760221721444	1.25370917020516	-0.05619557225982576	0.01145173062076921	0.1092473796934877	0.008126028335188598	-0.4190900550966326	-1.332752098542221	0.2987233492398496	0.004019053399282827	-0.9994115626591211	4.349750972795474	6.224878428234186	-0.285038160958713	0.04275247677779022	-4.264846641690387	-0.9939563912966174	-4.937981556831669	-0.5336939966884554	-0.5282177217962952	0.0250942970644304	0.06577657478908719	0.08048421860965713	-0.1411358639445232	-2.665561872751542	0.2845804887493231	0.03559181995424271	0.9333591284926344	0.5747825074071736	-1.426665420986776	7.514271374704288	0.1101814964124477	-0.7040524120085596	-0.2545946674077144	0.08820131142688484	-0.002339670068972671	1.397209384479366	-0.5168378185149469	0.009923019599153701	-0.006787651800466657	-0.6165556209941215	-1.717262067864526	11.78408211743918	-0.2138125436168263	0.1083654350558147	0.1288210424763051	0.09111168494719002	0.1667406696966277	-1.949891409293256e-13	4.340751120638798e-13
0.11	-0.003651932776296604	-0.05005317165117548	0.06765352103860636	0.3556152724333783	0.9134367304858153	0.002479008762433954	-0.1443982861060677	-0.1017168817434672	-0.09984827260178424	0.3674976819296203	0.06114131983464054	-0.1246182104688082	0.005828924093794258	0.06255879748364698	-0.08343011314323963	0.7698988046838477	0.2704651450293306	-0.7698988046838514	-0.2704651450293499	-0.3805956435163646	-0.04932781076019375	0.02418192941745945	0.01262841097279661	-0.1349593966388267	-0.04643208604154179	-0.2999346331779352	-0.02801014618710613	0.5190081454191051	0.8552062181913496	-0.08057745539113897	-0.01580879461933878	0.6906856481434811	0.1114032080475853	0.4606224672271046	-0.5458759075672505	-0.3763972867713575	1.579158037889519	0.2381864438835363	0.1167625454112163	3.058830767879028	-0.7489902416761077	1.293036774467029	-1.924350171049185	0.8946330522269194	-0.1465308875597255	-0.1274393358689908	0.7589009078025648	0.04586408301037372	6.755959231895242	0.7850969795196964	-6.75595923189522	-0.7850969795196983	0.9097103132047407	-0.2448434521069867	-0.03212825176879405	-1.354063700268767	0.3579871040463699	-0.03697009612467873	-1.25074005994349	1.635392091758182	-0.09391668193197975	-1.669878910552576	5.693542244128793	0.1338307664932638	-8.132281957361393	-0.2179534927532538	0.001929157713746265	0.01107009503948562	0.00128924806910745	0.009116941937081983	0.008290065929366045	0.007710897300676142	0.003900163694220525	0.006575558399555169	0.001008508240708777	0.02721695433543355	0.2093811420072084	0.2254230386311382	0.2984831041894652	0.2880859670291244	0.04362765931633916	0.0433509062656702	0.00104826956577609	0.02335681770060938	0.02046516565647363	0.03619829612070469	0.07762425217865	0.07624814926892133	0.001427965119865647	0.02613391897338051	0.001001106273807058	0.02130268141320508	0.001000713450000148	0.05789630409540884	0.05552726902638948	0.05072454160119967	0.1539374515130731	0.1638575137281909	0.2807923212490529	0.3060770315609345	0.001358667330819822	0.01972027205802172	0.001008998715047954	0.01353901122120056	0.001030630607685196	0.01249707289068513	0.001630531934091432	0.003324119445675411	0.001467694938771411	0.007900076901873065	0.002893140947803676	0.04756024232171248	0.001793499028827107	0.05447470537880304	0.1507432733076849	0.136690281387083	0.003196520150097333	0.04344193035324716	0.001027042319464045	0.01292114252404179	0.001003665347916536	0.01571114964926175	0.001981649406034391	0.004632507309875295	0.001009332414049564	0.01865974925878593	0.08529539164567661	0.1121131174216346	0.001008617126721928	0.03439424221158657	0.009464538954149705	0.007865580532415806	0.006615587300157894	0.01149224851225808	0.001000483061127452	0.00881228903989272	0.1015779092427441	0.107237808332856	0.3192253850277444	0.2410766226978878	0.08198082491656111	0.1066381287334724	0.001130479692003021	0.0346491217548107	0.1397010989112993	0.1226602239687991	0.1234148922228796	0.09324432128449789	0.1375523888722049	0.1210687162714263	0.1579106337420122	0.1624847711133675	0.219137108866276	0.1997896917042488	0.007317450419788928	0.0108070727706676	0.001318473782409968	3.835377392507535e-05	0.07149632063427311	0.04419354205022884	0.06936000925350895	0.1090495463535733	0.1055705961144457	0.1460999720450885	0.03943397097730391	0.04486811971331389	0.001005881119864273	0.02790220383739033	0.1647692153326193	0.1857920318419078	0.05756097036607592	0.04365893090296057	0.06494288700206481	0.07463555045836416	0.03878621848340677	0.01127396590653096	0.03661864713304334	0.01211037189948413	0.001000405781627714	0.005340348107326352	0.001000991325924806	0.00918903200649366	0.00170595742137339	0.01302737274376124	0.05578795470122096	0.0573261897307293	0.1948309132756031	0.1846064570098352	0.1504826780974506	0.192390151581541	0.004248027884799378	0.01216417322880676	0.03797961773089781	0.04833737614509248	0.04464410441570115	0.08877025050587874	0.0380160279427074	0.08058124728944482	0.1179154501281417	0.176822405030174	0.001003118172952239	0.007780044904703808	0.0607047063780803	0.02469158846586203	0.0625504881028741	0.07921238357847092	0.001007659234340518	0.006408193570414426	0.001009632078365162	0.01923681576437543	0.1115156021239946	0.1442443452871806	0.06612732738309358	0.08538535778448583	0.009056808777108426	2.210896133009875e-05	0.001017281817549006	0.00243045987482142	0.03290678405627529	0.01262259562652284	0.2004890070107157	0.2160315430611649	0.2235096823126921	0.2423688483062975	0.01226102959266988	0.04493397398118917	0.001008425106753393	0.03431198098543586	0.001003718205205255	0.01650018502053377	0.001001328823179762	0.01283952220690334	0.001002634531456712	0.02073337347035431	0.005913571984963857	0.007610220814852516	-0.01424757085407428	0.0009538063456535406	-0.04207737745978823	-0.05097829812592663	-0.01282471785898641	-0.01553141879459962	0.001003517859342678	0.00100198133816987	0.001003727322053811	0.001009057500910651	0.001007626484152427	0.1642473678668593	0.2510040667833335	0.03968918449468264	0.001126556580279308	0.01139603340727412	0.08170194938611415	0.001626077332399666	0.001001122500117659	0.001000734576323903	0.04453552882666879	0.1687666538400562	0.387514000862725	0.001006574115890123	0.001013154755199406	0.001002222147150105	0.001017557371376545	0.001016905940843403	0.001004806040455495	0.001002495343260516	0.1047875359565779	0.001009046441052906	0.001022980139741741	0.001003935190032664	0.001004878283857432	0.001010893574352873	0.1156194298424228	0.001008558753438725	0.003255527342664879	0.002032701106388885	0.001000516553247816	0.175345408670234	0.2675351343895939	0.09381077042711894	0.001002263035020344	0.1411923785051094	0.1261592680009185	0.1391268725087914	0.1368246290155898	0.1824575755231439	0.006402109518100768	0.001063909119606604	0.06350652307622126	0.09463084565294597	0.1020013360232197	0.03138521257108404	0.001005968324358941	0.1151733962339503	0.0404753470641642	0.01643883390231184	0.001008291075334181	0.001004152304583092	0.001000474646886283	0.001001367182563061	0.001007822709302512	0.05949492917102416	0.1426071672779145	0.1336697073680568	0.01316588835131084	0.04293736272676917	0.001110585118333429	0.004729434302709416	0.1172441040639422	0.001005143010348818	0.04412093644014835	0.0558980292191521	0.001012276466362279	0.001010440772855293	0.1083386119955969	0.06636959613786696	0.007941683871845674	0.001008428869587973	0.001000665293145659	0.1830346930917492	0.2176408619688435	0.01062187443103267	0.001019510170969624	0.001003755637650004	0.001001362467292617	0.001002714563712794	0.006066739329203054	0.004897811576140227	-0.01462560330058248	0.003318035761731171	-0.03843116467524084	-0.05259614449880462	-0.01402338125608616	-0.01460123739309059	-8.186989271558501	-3.008793458898845	-0.00654799948686152	0.01901026959362057	-0.2689199588122991	-0.1536754908666682	-0.02432394696860163	-2.628882197373344	-2.288982763059507	-0.1840390584113122	-0.04933244953885893	-0.5892579565646118	0.6428295068211335	0.03693616155530231	0.08553176212746305	0.2357179571317923	-0.531389155232789	0.6620312890675054	4.023110212656305	-0.03658300513288517	0.0355455506969807	-0.05244519065588736	-0.01133231589267022	-0.007833690857542827	-0.1234270869951452	0.01756367798257145	-2.150123030398313	-0.2024265686687788	-0.01194665999733085	0.0117260671653978	-0.1100404153729734	-0.004448058021218335	1.792611584063608	0.03995138392948725	-0.2443408026398719	-0.2434739177353561	0.05204145286346439	3.975631888091437	-2.283665142368484	0.9558541803198721	-0.07023049795411372	-0.06799364659219806	0.03455827855018922	-0.04987864337107581	-1.268144143431289	-1.854710038928402	-0.04637130375314346	0.004784418093923901	-0.4367970589682768	1.927419413621648	-0.4660934355795618	-0.4819975530352535	0.03236684056323207	-3.268193314178466	-1.40475828456514	-3.577591693132318	0.2644237156978327	0.4442515775812064	0.03294527501188119	0.0553141359155469	-0.08261633020842353	0.04095491565621429	-2.396535168602276	-0.7444456355135932	0.6198863950033796	0.2565037979768183	-0.02989874515376883	-0.1948836043536069	1.184858728197347	0.1369546542596349	-0.4558291548438995	-0.4255278567471361	0.07111957824801132	0.0009040352143015566	0.1027681322458812	-0.09227744718260661	-0.002791163060459093	-0.00577925162771488	0.1923308297966333	-1.326721859531542	-1.090325592292228	-0.8839279483606421	0.1741348845779663	0.1329762239304633	0.09529348338540604	0.1666194347493869	-1.56255325082472e-13	2.582123222490457e-13
0.12	0.00030480365693324	-0.05496499645492015	0.06495447283841095	0.3711749561756681	0.9157736483073322	0.003554091849036316	-0.1128164988726659	-0.108143087508252	-0.08455274309369347	0.348332531437973	0.06915447240066466	-0.1263967655098832	0.004842923966865801	0.06927177219405688	-0.08387617678561526	0.8350198382818236	0.2768798001829867	-0.8350198382818277	-0.2768798001829869	-0.3710430889399758	-0.05164488586984861	0.02379768067441944	-0.0007413983017942365	-0.1314169155237038	-0.04668218425188356	-0.2931282612586597	-0.01143875934571124	0.5188124863227397	0.8379404039160295	-0.006233408493383102	-0.01436656117424775	0.6166869314328117	0.1091366177224865	0.333069174602281	-0.4305867365471977	-0.1610202887517951	1.533211749762856	0.2298308179087232	0.09732913041487841	3.253001948850277	-0.5199030633889398	1.743398800559451	-1.910265961774576	0.7003186728236472	-0.2214357978987495	-0.07084174081546175	0.5790147264877381	-0.1374237164726888	6.259184676865418	0.4985395136672774	-6.259184676865418	-0.4985395136672774	0.9970487698947521	-0.2196211802563826	-0.04524142204900163	-1.319728344552624	0.3510742423878044	-0.01486180931723774	2.477990058421224	1.664961492929208	0.06240547562126739	-1.780366549824528	8.651288939097386	0.1539575882636124	-6.557545492997161	-0.2240936636094482	0.001484971641080463	0.01084061310129406	0.001151334849243678	0.009256998889356226	0.004813638233541375	0.005671861019582678	0.002514308016193697	0.005479159008084469	0.001008008489556733	0.02703982237195689	0.1902478087174437	0.2015352445249794	0.2791855768905507	0.2669904732589898	0.04247290638973993	0.04262751092643126	0.001116589809943962	0.02308016966977162	0.01483247745824664	0.03050209590564787	0.07900264928036851	0.0811079927752922	0.001546769387042885	0.02648608049134328	0.001001123749148107	0.02220264470571202	0.001000734026946922	0.06046289657833955	0.04826212705342166	0.04468054193433049	0.1568009037036431	0.1652449778872298	0.3194536192324812	0.337594588381265	0.001189475655931953	0.01937128940380326	0.00101232924697221	0.01390479777595558	0.001017103676832916	0.01214482371126924	0.001335830581660867	0.003069232911387736	0.001251302480551103	0.007782573827359337	0.001987889054675009	0.04738430711907198	0.001413954203223406	0.05501703652783482	0.1296551925882486	0.1173737322016928	0.002146909157818081	0.04144061897588383	0.001024807540324255	0.0128574914757529	0.00100395236063738	0.01584008444450166	0.001512762135492979	0.003962979498624199	0.001010466740781917	0.01861769262819538	0.1020067781426637	0.1293931587355565	0.001008594596948305	0.03479630411713176	0.00590080726485159	0.005750473244166681	0.004164729091629777	0.009472445303659283	0.001000508400845462	0.009305598235634321	0.1398630160267122	0.1461067239099678	0.2981583837989636	0.2199076927715844	0.08610253900643952	0.114213080669697	0.001068825372829797	0.033895169690543	0.1401842247464939	0.1215978675962117	0.1245637395545047	0.0932077189864008	0.1381341651474331	0.120256933356791	0.1439078732840319	0.1459772183161686	0.200556234597259	0.1791613224665826	0.005385715644015674	0.009178750355404377	0.001179313094546977	0.0001194893770206659	0.07131685014369134	0.04273709202378636	0.07784957988916079	0.1162169640624647	0.08422541428422918	0.1176571737705754	0.03387904558930503	0.03940208255452395	0.001005719120078584	0.0281516865257419	0.1450508367258574	0.1586796482918335	0.03995392889712587	0.02999840579291055	0.03955559695589594	0.04765914310588248	0.02135681839818231	0.01390278678942069	0.02014452598688611	0.01684643114911408	0.001000455643113402	0.005659935065697288	0.001001295084185888	0.009865389571642737	0.001372261957825572	0.01308638762610606	0.05863559384505158	0.05824878679728172	0.1716576323453786	0.1621213811152014	0.1380314500273451	0.179327700130034	0.01182713498497353	0.02016098137644205	0.03881942775087165	0.04842224739254506	0.02472610150518114	0.0754069891529877	0.02363963750138912	0.07466622278136899	0.1014853735329472	0.158131302525042	0.001004791079059193	0.009205286479134316	0.05430500936785726	0.02156207943976833	0.05801754197041571	0.07416978730312715	0.001011297323279145	0.007165801566044872	0.001010013548681632	0.01923755852794858	0.1022101512311975	0.1387319394844125	0.06804631335598785	0.08613622343975216	0.007860378954933312	1.642259333997151e-07	0.001013928917089016	0.00239826799055686	0.0180832611632555	0.01369154347455948	0.1923633783080899	0.2041341690818683	0.1795219151143295	0.1842615416799617	0.008842960961602826	0.03647309850590395	0.001017708507371824	0.03629194063733544	0.001003384350543682	0.01784354794253204	0.001001229861487417	0.01379436298196775	0.001002438821104335	0.02241014897768741	0.005562403216260099	0.004854680142509738	-0.01460562069942263	0.003843211432552775	-0.03879855163738463	-0.05237934900588311	-0.01398745048848809	-0.01448630896609406	0.001003421105859493	0.001001993538173962	0.001002966504805354	0.001005591094103259	0.001007354063831987	0.1516290771797897	0.2336961539518895	0.04209020160359308	0.00123626336724099	0.006228784871710536	0.08022758854538982	0.001710942836422139	0.001001157062458911	0.001000771810404562	0.0349925443557027	0.1555657330514212	0.4024833955862239	0.001005993987234936	0.001017919046851595	0.001002632284900875	0.001015766607771788	0.001016891442864421	0.001005151541003161	0.00100268987335938	0.09082239878460933	0.001005013377251336	0.001021965928839496	0.001004497111008242	0.00100410937817168	0.001012266505872044	0.1330023207706459	0.001008578389026775	0.001036508674573613	0.001082171444180155	0.001000549591652219	0.2137568428665035	0.2465836632817467	0.09022829966599306	0.001001943801140911	0.1407232913054552	0.1263830256854178	0.1389531108438201	0.1096463165708384	0.1561403396238819	0.001004098433899209	0.001003348405390481	0.07702868144224229	0.08550657532001403	0.01862013168358567	0.02402450331457303	0.001005240614030896	0.1126226046783628	0.001030629928048162	0.001010702843471097	0.001013736911594059	0.001006597516434509	0.001000534579840933	0.00100180715654094	0.001012684576449597	0.06438257810186356	0.1248460961822361	0.106519492634819	0.02528502533000857	0.03758145344352898	0.001217535034600823	0.008457535981437666	0.04757765984943063	0.001007643504591235	0.04776969297146689	0.04933730089437213	0.001017348019871521	0.001010416232172878	0.07363978055146669	0.07378276498247499	0.005518419113970779	0.001011635432745313	0.001000847570091029	0.1747094349602821	0.01585514489122242	0.001004240889103764	0.001033646022971841	0.001002499841968845	0.00100095157568238	0.001001878833802513	0.004959066391084791	0.002077573753351761	-0.01495367924419112	0.006995204354862762	-0.03570341929605299	-0.05367200213937882	-0.01513221773419068	-0.01338373492409027	-8.276090548673515	-3.175422154391939	-0.07985165818324516	-0.006651517320484383	-0.1725370861890575	-0.06501817532911383	-0.01032218523584343	-2.154347509811409	-1.942312271304401	0.01833403405137635	0.002896754937760978	-0.5466549882306536	0.3494646521556361	0.03396723391233758	0.09193494229059987	0.2735268582387654	-0.6730926972773624	-0.3975799629928841	2.34078925250566	-0.04345315083209573	0.03797235751775858	-0.007429326377271921	-0.06226329352118994	-0.03061515217455177	0.1645571632572876	0.116708136762994	-1.724480648991329	-0.212858540029865	0.0003654859424148007	0.01347431450138379	0.007328685534859176	-0.005080872935070033	1.671829441462208	0.04062330091857175	-0.1788528343484654	-0.1741677258940942	0.04374323553565779	3.737702380922349	-1.960430998866947	0.5393636102248673	-0.07981881315708014	-0.1438853487500557	-0.04222832128616787	-0.1133968644523498	-2.016600052849672	-2.249822974460794	-0.2568586237823423	0.01262128649202239	0.1494449754714932	-0.4937406170955199	-4.835546403307025	-0.5976604654549449	0.0166393956843078	-2.130832077670066	-1.229704049367368	-1.73778736694848	0.1011002674458642	0.3202081514281081	0.02900728942495648	0.08697851313618646	0.1624465437762921	0.1276682581343627	-2.095074319501087	-1.886959233784014	0.9345340874452277	-0.2033651516583276	-3.044388230950362	-1.39312519915162	-4.878784291392422	0.1449668303601821	-0.162566000917681	-0.5802974687816654	0.08567485602433293	-0.001736126958955299	-1.20796452736235	0.2244841090592559	0.001183728324937381	0.0001632200337311877	-0.1744929683450169	-1.076067193355474	-9.844416219161518	-0.6590879054160805	0.2182475881552373	0.1354093514826288	0.09491454958229724	0.1691831600941814	-1.1719002639613e-13	-4.539988443493487e-15
0.13	0.00317075221665237	-0.05866506975253039	0.06439132878577974	0.3862994349661623	0.9180668811554329	0.004417272714945505	-0.07942442846156472	-0.1119890986025077	-0.06598131643984852	0.3290699619243407	0.07519367308244751	-0.1291212616731158	0.004284067419612144	0.07419530114329599	-0.08613993230140157	0.8941541636469578	0.2803106684729439	-0.8941541636469656	-0.2803106684729484	-0.3607607117557501	-0.05377359406510553	0.02326423678020375	-0.01379282138335481	-0.1279041286722894	-0.04677025740730482	-0.2697822689352541	0.004891509401587215	0.5204821873913859	0.8196718787719437	0.07398659792682474	-0.01284417538667131	0.5551408880620223	0.1068204278626538	0.2436507795141689	-0.3133798609582814	0.04331684347103944	1.492620082878287	0.2289971434137972	0.07551053160292215	3.417272711839468	-0.2538456296227872	1.935871162431168	-1.947297120096002	0.5146615604482089	-0.3237015386959846	-0.04284277676253756	0.4117161489273772	-0.3106478061534643	5.564638206181993	0.1844361263421727	-5.564638206181994	-0.1844361263421748	1.057518090449739	-0.2078791743928183	-0.06075821562569226	-1.294368477914051	0.3522675229174489	-0.00433497840384625	2.12987442002069	1.592377943593443	0.270346315603075	-1.863499099483574	7.114541555545826	0.1511160540635434	-5.776234176887847	-0.2369082264123272	0.001249101921027639	0.01085903601431493	0.001078148695796662	0.009516935627838133	0.002956838372693513	0.004580207628974176	0.001776437745153561	0.004841906529861432	0.001007646439273555	0.02699063662154752	0.1733410025806155	0.1821906815152898	0.2615744140284946	0.2495871208373142	0.04064798791463171	0.04148589969499124	0.001189295323153197	0.02299588388111788	0.01006081688490872	0.02555841402902451	0.07972616499361521	0.0836683194193362	0.002395009271397541	0.02738977937137649	0.001001156160028954	0.02319198364904709	0.001000767274418748	0.06338868541312734	0.04093726832483682	0.0384895261087402	0.1548032045118152	0.1601973107360496	0.3497306938665169	0.3582486183628922	0.001099529058951956	0.01916774061475325	0.001015548472833929	0.01429780042157987	0.001010224128132765	0.01188401761722713	0.001179161625603549	0.002868044650331107	0.001136508066588747	0.007773779551387248	0.001507073371794949	0.0477191274060455	0.001212581429451998	0.05576191548731499	0.1115616415956446	0.1018766930176642	0.001588192938305116	0.03922233554568667	0.001023252000877065	0.01289822466263377	0.001004216634016142	0.01600208203172588	0.001263643679712277	0.003408921951628205	0.001011896531497986	0.01859189528441452	0.1167751534282898	0.1449427747549139	0.001008626656663509	0.03521520504246385	0.003531543222352981	0.004281002373192699	0.002653537820148333	0.008166479292626701	0.001000542909559521	0.009754209337590422	0.1750111896319061	0.1823962067407305	0.2785796811799928	0.2023407043810515	0.08940570809091601	0.1185818514782464	0.001036032540397586	0.03296475556128757	0.139557071854511	0.119417829994721	0.1244926596133874	0.09206459831354123	0.1377344361568028	0.118449827610056	0.1291951255396832	0.1285854355706484	0.1819331892765263	0.1576559046634699	0.003253024551919508	0.007379214241116569	0.00109408224550252	0.0002779283821963338	0.07592587135019174	0.04518594801339341	0.08316463894703134	0.1151834754510999	0.05961832341082026	0.08530734794413282	0.02872883567104255	0.03439318031123731	0.001005837766237458	0.028254685407936	0.1304308127606602	0.140384621977877	0.02195496357815404	0.0203411525674092	0.02169735580898655	0.0343340518360539	0.01168386658145848	0.009794418192037382	0.01102870359873547	0.01415657609016096	0.001000512769582525	0.005987876585337112	0.001001634093722312	0.01062093610929377	0.001197968238894314	0.01342058485450611	0.0626988040031022	0.06045812058997581	0.151115841853864	0.1428050701796394	0.1242510756191766	0.1625620198601848	0.02261791979519427	0.031214909341044	0.03942080298634133	0.04774954205155028	0.01436687971975178	0.06667149115140987	0.01647065679489784	0.07041181571105365	0.09442587400577919	0.1411049501598932	0.001014552199361138	0.01068239942840451	0.05149424757945634	0.02021110281080578	0.05366379491405282	0.06918831489396386	0.001016325291576523	0.00782885379066478	0.001010770972569408	0.01923455976036333	0.08602827228484547	0.1263979401794825	0.07086928132094511	0.08818013932928215	0.006135447830953147	1.441813704097933e-05	0.001013932819446798	0.002432523708820775	0.009922204165793633	0.009967789158166146	0.182193504883519	0.1935461938024344	0.128479985805098	0.1135046375824108	0.005046750622307878	0.03069864635099441	0.00852764710534254	0.04640694445575696	0.001002939768187737	0.01914314826560867	0.001001088021419803	0.01470196007134763	0.001002158929082418	0.02402857851228761	0.0055939438725375	0.002312297219714266	-0.01487746253184234	0.006101826601709178	-0.03646688136179422	-0.05324576887784876	-0.01503529033833842	-0.01326714340672461	0.001003172438890705	0.001001917052106898	0.001002400744087765	0.001004695631592229	0.001007198243564323	0.1398785328636247	0.2234731127323672	0.03537661208114522	0.001289313073844729	0.003741761601467606	0.08107984307806852	0.004609823170313406	0.001001217662977315	0.001000827310203118	0.02966049252937984	0.1482371607475989	0.4183213953899563	0.001005768322866569	0.001019727700024707	0.001003430081703632	0.00101611862499263	0.001017008730052185	0.001005305940804938	0.001002822537811141	0.07997829598460347	0.001004571374245847	0.001021351455806443	0.001004487042712105	0.001003906065543942	0.001014330452425953	0.1419251447660599	0.001008729085632278	0.00102458098094449	0.001052438540758713	0.001000603552547602	0.2444979715267782	0.2355033161482439	0.09703595831345072	0.001001861425622157	0.1367454399710068	0.122646195515248	0.1355315078793971	0.1044445197356055	0.1457393072401643	0.001005245339420002	0.001007020995513466	0.08618229310171714	0.0943076636733696	0.03474084364674514	0.0217153232170457	0.001006570939388024	0.1043376517224858	0.001128968125306241	0.001013645197715187	0.001012344263584173	0.001005798830411271	0.001000604065265503	0.001002138959692933	0.001019513633919591	0.07077357035855607	0.1126693075986971	0.1010174758718813	0.04236938548061172	0.04231310793880949	0.004155559376941041	0.008488594112157929	0.1158772377439298	0.001039150833615735	0.04824773161612943	0.04731298486439689	0.00102511997088299	0.001012526283228136	0.05517005564352621	0.07513850397067753	0.003269363662766896	0.001015884090269203	0.001000719080859233	0.1568970463297045	0.07386182480661302	0.00100442702852279	0.0295306641770867	0.001002457862483283	0.001000930968465149	0.001001858193602094	0.006133386513977072	-4.230692999121609e-05	-0.01508833099438309	0.007645739568342769	-0.03474598073879671	-0.0537712021405903	-0.01600558827150685	-0.01195470463346253	-8.290339386110531	-3.07086128704048	0.0467840386103401	0.04474347368624983	-0.06409388888230635	-0.05695967338738423	0.001117509130438105	-1.731971057945962	-1.546064801524949	-0.2314906351770244	-0.01143708888374509	-0.4398080570394584	0.1785736367689746	0.14078140237251	0.1048599325445802	0.3098307942603432	-0.5742091857398768	-0.6004387799994892	1.807845355905859	-0.006040146432972441	0.04065731324466762	-0.0344855508588091	0.002067095082868827	0.01561348863165646	-0.03116715124326339	0.05242541781541957	-1.391263694832201	-0.2331462236153632	0.008514395969977787	0.01823427512667684	-0.08554100859877273	-0.001036895885072856	1.427776573992035	0.04327777024861625	-0.114218523163714	-0.09422511517365333	0.04459010555780159	3.520416961785279	-1.559926453141079	0.3657237665001883	-0.1035481372503093	-0.2912577722543384	-0.1858520457141559	-0.2469251571592053	-1.489856042969853	-2.011516406899333	-0.119992998942121	0.01808267299360878	0.3370188863458369	0.1694821447527152	-1.84619929522934	-0.4194064691284847	0.004303711166610257	-1.564948872798107	-0.6961974751310708	-0.9512225446377206	-0.677697071165262	-0.6310148630715668	0.0347295162780893	0.07084963932440533	-0.02831329122632829	0.2975474579827267	-1.770456530303525	-1.468403886398444	1.24897391756	0.04320565530295959	0.4558240886700508	0.1831467102944384	0.6689804075509841	0.1507130420097003	-0.1113396742166035	-0.4291621520286939	0.05499473755264693	0.0003783519961893984	-1.229732653033249	0.1863479833760226	0.001479700881727376	0.005912705282556426	-0.4514431711899836	-1.07376439085987	-4.450350673720766	-0.4595806600366304	1.663982386120548	0.1252560949103724	0.08694692114323105	0.1555541859475626	-5.161674732842124e-14	-7.204495661745805e-14
0.14	0.005248424090608133	-0.06131163243421703	0.06571931701276715	0.4010460793242237	0.9203572190103941	0.005068372258076775	-0.04463383306648331	-0.1133109295837477	-0.04653562720067227	0.3092856054532497	0.07959050554787864	-0.132875558362744	0.003947804269008737	0.07762659688390777	-0.08999554129803897	0.9462517586059229	0.2805045623502025	-0.9462517586059251	-0.2805045623501997	-0.3499308986610179	-0.05583764366968661	0.02259629918526644	-0.02670501198323276	-0.1243558771648761	-0.04680052695267813	-0.251757452583029	0.0202345132674509	0.5241956441846891	0.8008672095165095	0.1304940068294546	-0.01133231039662819	0.5006708279805052	0.1044431748331365	0.1754138374490612	-0.2198846133650252	0.2172061671715531	1.457644863276311	0.2292518192977165	0.05491286585929301	3.532706945647232	-0.01506704077886376	1.918251317622685	-2.014623353252349	0.3718450295717458	-0.4273959031748763	-0.02632306149174812	0.2805680847615131	-0.4557944126456378	4.851838595630809	-0.148855368872337	-4.851838595630808	0.148855368872337	1.106535951995737	-0.2066894621212137	-0.07214016219328281	-1.291881848215874	0.3581671735878619	-0.003301087307624705	1.413754864182781	1.46750851664298	0.4711566205526001	-1.887595372094142	3.908769435570049	0.1518534287695799	-5.142348835142857	-0.2363062975461702	0.001130957818422221	0.01104124983181642	0.001041522040616708	0.009873960537433434	0.002019689883848884	0.004023977303720182	0.001405827071412747	0.004449418478736825	0.001007387555524832	0.02707482203435259	0.1581139814979605	0.166547704049678	0.2463175845314057	0.235915045458605	0.03653242318325139	0.03830101112712444	0.001252162062551437	0.02301776436739609	0.006374663072952803	0.02175140136596264	0.08050506193640543	0.08499892471297628	0.004262571325116219	0.029181885744403	0.00100120267294442	0.02427838508002172	0.001000811653747449	0.06662351017440829	0.0344534631807729	0.03301438386149214	0.1506924413172275	0.1534664960321045	0.3746711234143241	0.3741080677410888	0.001054444381450904	0.01907481568668451	0.001018062053054032	0.01471852687378006	0.001007185066795838	0.01166003952585324	0.001100977095350691	0.002711403890941797	0.001079162771880484	0.007829987434693193	0.001266262959700444	0.04808948318571247	0.001111907042230973	0.05646870013772699	0.09607707235869128	0.08922172816469406	0.001307943789892714	0.03673073295121664	0.001022167210277363	0.01304244428606613	0.001004343667443172	0.01619095139115012	0.001138884378506657	0.002904143052636323	0.001013643550128059	0.01857778870951846	0.1288541586877268	0.1577423464470538	0.001008718064839381	0.03566427724446957	0.002326968718170104	0.003482559114411052	0.001877480467899345	0.007443950222948748	0.001000587149340784	0.01016962276085217	0.2071147386063472	0.2165195186767899	0.2616602841000376	0.1885699682307291	0.09419444117820329	0.1221542202999903	0.00101960045805986	0.03187852445440453	0.1375810946774428	0.1157900001370033	0.1229177001412189	0.08950155342356694	0.1361160124378001	0.115340412768323	0.1181081733702268	0.1156181065225581	0.1660955376359051	0.1397258779138522	0.002176000857672706	0.006440002379687037	0.001053306243418861	0.0004614660061601481	0.08248596443944103	0.04941132302868427	0.08994215070878903	0.1172553919561061	0.05257752985507846	0.07649757720104468	0.02488735402968121	0.03070822345326306	0.001006562556585291	0.02824462735773864	0.1181324775043763	0.1266451570823319	0.01218554312469048	0.01618543870229171	0.01196589873144674	0.02815485906068692	0.006609129334781011	0.005250383681005941	0.006259418459371445	0.008769419890458725	0.001000576078794833	0.006317495427120218	0.001001969498079425	0.01141675925679432	0.001114199318139381	0.01386599793793299	0.06777424493467388	0.06386671510853528	0.1334108004845976	0.1266668772552746	0.113642131554331	0.1499150810779174	0.03617790603423726	0.04459490796963635	0.04194199807795386	0.04877399193575298	0.01033144873727752	0.06769418008766298	0.01272209569925256	0.07114721549198587	0.1188418305892859	0.1554202424599803	0.001035191217293795	0.01222469296979952	0.05017511301263285	0.01926107896856423	0.05034298355458849	0.06532324148282348	0.001022725848611786	0.008426879289658473	0.001012205040884056	0.01922996514115365	0.06843710801166811	0.114719340035558	0.07303169566319549	0.08990416139800091	0.004144521138066065	2.601118335114193e-05	0.001016060120392003	0.002501017729499929	0.005672536562950164	0.007038974525641234	0.1689599380202224	0.1820141506981202	0.119078096392206	0.09238680673806191	0.003112435478605929	0.02800592261567196	0.0260755710966337	0.06675617257172932	0.001002696588945232	0.02036357747631343	0.001001006828670814	0.01554014246177072	0.001002008728739187	0.02554226147904307	0.006387337506558156	5.158245655377595e-05	-0.01505784430944361	0.007288388467081367	-0.03505136556509316	-0.05360070883597825	-0.01596681731316592	-0.01190806802651622	0.001002923771918438	0.001001840566041631	0.001001834983368105	0.001003800169081196	0.0010070424232953	0.1281279885474597	0.2132500715128449	0.02866302255869531	0.001342362780440685	0.001254738331227387	0.08193209761074674	0.007508703504207565	0.001001278263495338	0.001000882810001749	0.02432844070305456	0.1409085884437776	0.4341593951936887	0.001005542658499078	0.001021536353202616	0.001004227878513784	0.001016470642218331	0.001017126017239286	0.001005460340607887	0.001002955202262856	0.06913419318459757	0.001004129371237182	0.001020736982773424	0.001004476974416474	0.001003702752914229	0.001016394398984229	0.1508479687614735	0.001008879782239579	0.001012653287318578	0.001022705637340887	0.001000657513442264	0.2752391001870534	0.2244229690147412	0.1038436169609086	0.001001779050107203	0.1327675886365582	0.1189093653450777	0.1321099049149738	0.09924272290037327	0.1353382748564467	0.001006392244947744	0.001010693585638891	0.09533590476119165	0.1031087520267272	0.05086155560990553	0.01940614311951847	0.001007901264750452	0.09605269876660892	0.001227306322564547	0.001016587551962853	0.001010951615573274	0.001005000144368007	0.001000673550689609	0.001002470762846078	0.001026342691397017	0.07716456261524801	0.1004925190151579	0.09551545910893899	0.05945374563122439	0.04704476243409326	0.007093583719292347	0.008519652242881856	0.1841768156384369	0.001070658162641103	0.04872577026079075	0.04528866883442184	0.001032891921898289	0.001014636334289923	0.03670033073558616	0.07649424295887765	0.00102030821156395	0.00102013274779426	0.001000590591613382	0.139084657699127	0.131868504722003	0.001004613167941345	0.05802768233120514	0.001002415882995156	0.001000910361246343	0.001001837553399432	0.007307706636869306	-0.00216218761333424	-0.01522298274457508	0.008296274781822852	-0.03378854218154052	-0.05387040214180167	-0.016878958808823	-0.01052567434283471	-8.199247943060053	-3.070093904390511	-0.04709347710173324	0.01276611699858801	-0.06545247304177594	-0.01606528992747772	0.01635204743297725	-1.414030400996565	-1.196056862711271	-0.390321433132129	0.02413000988184661	-0.3193211455154287	0.1035203820748189	0.2116487325161009	0.1113474398243909	0.3353340435407289	-0.5299179816167474	-0.7342094735467134	1.381873131816644	-0.021328378571979	0.04351711885344511	-6.372580924596255e-05	-0.05335379294631418	-0.01761472015150472	0.1716642617080784	0.1090892749434616	-1.156065782779617	-0.267522372915615	0.02106277327330311	0.01884866898749469	0.01718441506185478	-0.002742719125326684	1.121820576017845	0.04665755628898417	-0.0446473119215494	-0.05748033762389148	0.03710369979861836	3.304468201981634	-1.20118055082525	0.3800832128644562	-0.1109822086846817	-0.433443799995498	-0.3262131647078079	-0.3738586834514516	-1.131709313352838	-1.534744763759122	-0.08479377316160165	0.01764101027914378	0.5047487806140207	0.1273404061849768	-0.1275353866328504	-0.3328713884105516	-0.005971990748663302	-1.219719793987464	-0.1293961772963553	-0.3086076680590038	0.01396708469062938	-0.2192520767337569	0.02934275388985358	0.09503383511335445	0.1846897146813655	0.3675204033103405	-1.459450717264227	-1.063210936253192	1.399748220274074	0.13606589340865	-1.092750843328808	-0.3951638288376623	1.389544641671361	0.1580029488061523	-0.08237544357693304	-0.357017669197492	0.07266951085248963	-0.002055297061240832	-1.076884695161591	0.1605053449115244	0.0006515553744947106	0.007010880520913713	-0.0155050315726881	-1.264880758332413	0.08339843148037075	-0.0427422215060695	2.265092447680466	0.1195751290093404	0.08103160978509298	0.1482338465214066	2.255371456567678e-14	-7.622646235296584e-14
0.15	0.006723681153145893	-0.06311231246690194	0.06853306772236248	0.4154692355838571	0.9226431872074082	0.0055329602055666	-0.009014855673288776	-0.1124245181229844	-0.02800690846787852	0.2887423865408627	0.0827704708349425	-0.1375602810483531	0.003724121453125123	0.07987899669537213	-0.09506117167007817	0.9914695091497955	0.2773699589311523	-0.9914695091497986	-0.277369958931154	-0.3386153749808231	-0.05791494743227049	0.02184363927804101	-0.03971563920528432	-0.1207512287861588	-0.04684983744803983	-0.2352997473428558	0.03421023907239415	0.5297322204867025	0.7821540740526496	0.1550836252394109	-0.009741164647529967	0.4507675778168768	0.1020429423902763	0.1196031992809223	-0.14145141573701	0.3345157960617199	1.427602840459835	0.2274586893705264	0.03906032344988011	3.585395169354227	0.1848870922094311	1.773117916268903	-2.090985546195679	0.2694835820214597	-0.5003978642837843	-0.01828890062613003	0.1717062719250882	-0.5467034465827507	4.193756283465093	-0.4721186053595982	-4.193756283465083	0.4721186053595978	1.15680547655365	-0.2088024867418355	-0.07775550273326963	-1.312069490569776	0.3621480164883008	-0.006413733132389144	1.922948332428958	1.327087242229426	0.6303659304079585	-1.849746356166257	1.154913176905939	0.1657130726605344	-4.813201620880137	-0.2419061765085292	0.001068216618917356	0.01130221327865875	0.001022094636925438	0.01027722159233842	0.001521613408650009	0.003718706181786176	0.001208849896802982	0.004207148882026645	0.00100727097800607	0.02728792983642133	0.1451465600300571	0.1537836674259142	0.2331786279825414	0.2253236462205383	0.03121702906381421	0.03397686443625762	0.001786669363314963	0.02358430006342613	0.003874961161166934	0.01916743969360547	0.08022014302341975	0.08555637134025393	0.006383673453405269	0.03122082050119538	0.00100126529904418	0.02545285838015018	0.001000869310652296	0.07012960185197216	0.02727291659114786	0.02719325012840924	0.1438129443383685	0.1450888464533932	0.3943580439601679	0.3857282963356591	0.001030577900661009	0.01905337311665922	0.00178475386589149	0.01594083930059954	0.001006105372554706	0.01149369419170429	0.001059890270613101	0.002574977028742059	0.001048907294821488	0.007912243183919749	0.001138694118769419	0.04865466390012031	0.001058629049017859	0.05722833615626446	0.08334642614244497	0.07889983261957091	0.001159016507954318	0.03399693843260052	0.001021596866030701	0.01328170977651399	0.001004481627168165	0.01640175031998502	0.001072665048792338	0.002471017892114615	0.001015694305402256	0.01857220009408705	0.1385765243714225	0.1675668294649358	0.001008937291121047	0.03614947554959462	0.001683750722131518	0.003049280801730129	0.001458461262219631	0.007011522216255728	0.001000640673142398	0.01054722185050412	0.2365527341382791	0.2485098818528852	0.2468849624972192	0.1778454447335412	0.09786262383270782	0.1255893492601218	0.001010871987248217	0.03069573230774113	0.1340213367154444	0.1107987580166356	0.1196665084562853	0.08560575755847027	0.1329081211640954	0.1109287844873938	0.1099207377756869	0.1060800673210412	0.1530482783156634	0.1260834298429002	0.001605152607760939	0.005908610778183208	0.001034164998507148	0.0006372886517831253	0.08944216881919777	0.05453487773658047	0.09104175608970838	0.1130991000921657	0.05315885275918799	0.07531279700323658	0.02095235558108495	0.02703696161251546	0.001008109541207257	0.02814655694288667	0.1073281538622109	0.1153039846887342	0.01151972174340291	0.01738122819828716	0.006692340043205128	0.02590920744550891	0.003888881300583933	0.004500860860020083	0.003704791268019515	0.007415504495898918	0.001000648353812245	0.006643893504930296	0.001002207879472904	0.01225511796698599	0.001069088341661113	0.01440784097077079	0.07288652956601753	0.06764227845115606	0.1182824385853597	0.113353329070805	0.1043593184319962	0.1394274685956327	0.04795739259934793	0.0560318400908505	0.04459659826313418	0.04994105107795989	0.007977156042889122	0.06701652987498402	0.009724361800548977	0.07017376651305093	0.1350546149267796	0.1480476638374933	0.001077490621763909	0.01389450504702259	0.04924839301888097	0.01824411575324594	0.04759007748820635	0.06210832425153415	0.002320831306138464	0.01037619046063789	0.001014530800331128	0.0192237247635664	0.05098783133742778	0.1047278392875399	0.07417255124114033	0.09093001118032629	0.002640154802228853	4.923904037530943e-05	0.001065218920248871	0.002612215954118475	0.003399173010073455	0.006302078560489339	0.1531904344004247	0.1682822543571021	0.1239261214822291	0.09565710571735918	0.002083219122211394	0.02808559490495265	0.04406160176952427	0.08688592001005052	0.001002581534851751	0.02148539585061654	0.001000967876865407	0.01629929508663683	0.001001944288761775	0.02692414927442404	0.00787435107577273	-0.002050683760238421	-0.01515393476679078	0.008443397135878385	-0.03365462168658433	-0.0532136619111218	-0.01671843134500968	-0.01078720037442321	0.001002877185118531	0.001001903589499514	0.00100160816750963	0.001003458428286871	0.001007240385536819	0.1220220678129422	0.2059253098266096	0.02192985636589403	0.003191641408400954	0.001212324675383927	0.07803323430429739	0.009572019713353707	0.001001374644753429	0.001000968657032058	0.01444798057898159	0.1263934974276907	0.4378021729464013	0.001005901024232678	0.003905891164450664	0.001005619568811372	0.001017668161640792	0.001017657113444314	0.00100614669641357	0.001003344277328121	0.0632655386845202	0.001003689234305994	0.001021228613535252	0.001004750607550862	0.001003742566285388	0.001019041989691733	0.1552004465287763	0.001009407121387584	0.001010954444880693	0.001020036954940014	0.00100072925239433	0.2995583182659647	0.2152347122870238	0.1021234542505039	0.001001795640712644	0.1250376031462288	0.1114133942928208	0.1245480013553234	0.09710845834162464	0.1296976547905582	0.001011226674017391	0.001017244177124081	0.1018133867584933	0.0833184280680736	0.05646077577667707	0.01408606998936332	0.001011257815835103	0.08806371725887691	0.01886416402240893	0.001034098562921439	0.001010860921717212	0.001004630666326273	0.001000765886892256	0.001002443428062034	0.001018559081791464	0.08150705471854794	0.09180082638317928	0.08729835901327608	0.06413151358120632	0.04839926455291079	0.004064096637273688	0.004765019364909191	0.1363011338868673	0.001164553217832886	0.04759451257205341	0.04333145167926795	0.005911393749422224	0.001018909858850235	0.0224207448372663	0.07494015360283746	0.001093388555728764	0.001197822702673622	0.0010005483676288	0.1184604043300942	0.1302751930226478	0.001006114932310442	0.07096979907236134	0.001002500651757223	0.001000941707236911	0.001001910795886711	0.009814680196110266	-0.004063746894554008	-0.01519478684191048	0.009716103687919725	-0.03215074141211054	-0.05230122280172127	-0.01734162340580279	-0.009875553547600929	-8.006926814687709	-3.212125055738193	0.06426895613967042	0.05532678173232392	-0.009312848419570073	-0.02644475076986444	0.02655204223685126	-1.143716913280172	-0.9335695594611659	-0.4717416515625537	0.09111125819730304	-0.1976433079272983	0.003940835547509692	0.1976453770647993	0.1226284971506143	0.3644988478956629	-0.6288734231240967	-0.9359250006182149	0.9472857263789116	0.008965888676561106	0.1895934332298263	-0.02334706557486455	0.007756754433168691	0.0216437386060403	-0.002949618274880795	0.05761945701358676	-0.9139826408757564	-0.2775705357199414	0.02724174838934703	0.02261093586546613	-0.07158661960610822	0.0007757124532197734	0.846002188243389	0.0502294511777913	-0.03798356417317475	-0.03167598590372978	0.0373465331570587	3.087959651177024	-0.9558763751702544	0.2950299265757987	-0.1218101953501175	-0.5613771840465491	-0.449759880489845	-0.5057982650473714	-0.7970752787723163	-1.201124300082978	-0.03138019847519045	0.01774083694958698	0.5284412750873937	-0.9213732551315993	-0.1203827341713796	-0.3988117193372245	-0.01316185178871487	-1.04899861600439	0.392117704628996	-0.1545486919251518	-0.1077535522464652	-0.06295886245173642	0.03431868255050809	0.07914390435402137	-0.01050130364653345	0.3860358046351229	-1.223857429122881	-1.032800774937365	0.9137297192116807	0.09458992276947911	0.4340321180388595	0.04221673931218931	-2.472610323233385	0.1752447685068318	-0.1157533137853156	-0.2929957607198252	0.3042221210838629	0.00012398626467927	-0.9236216779361887	0.05050171727693735	0.003950608901779658	0.01484494654310675	-0.08568140508269921	-1.48479519069012	0.4112380892260832	0.06532490853030519	1.779900084885439	0.1050893706895089	0.07075933932827015	0.1289198648656002	4.94628364873478e-14	-3.679612172674932e-14
0.16	0.007639800560615687	-0.06416466120068336	0.07218906936031839	0.4296104651697533	0.9248967301835447	0.005870690723561315	0.02696020304785745	-0.1097624325538269	-0.01136075912866094	0.2675265921899581	0.08508688827186671	-0.1427005002551433	0.003584518277604024	0.0810966102102447	-0.1007170459260644	1.030167779681708	0.271181124434585	-1.030167779681708	-0.2711811244345835	-0.3267900552797575	-0.06001431733147397	0.02105391546096313	-0.05298291968220321	-0.1171252065484278	-0.04692585604266039	-0.2123952429629517	0.04676527006975687	0.5366871086039929	0.7639779896833848	0.1565074489770618	-0.008031301911094663	0.4049087870969523	0.09964173159331241	0.06358630643581159	-0.07021835358599569	0.3856563528433461	1.401259528528879	0.2227667751375361	0.02954137996026903	3.603923211238453	0.3400677809069554	1.541737438905779	-2.149138440942688	0.1991354595614482	-0.518495207409992	-0.009507133425336933	0.07361082544246397	-0.5738431894363825	3.547942593239084	-0.7597015843756084	-3.547942593239084	0.7597015843756084	1.208495156169617	-0.2111026894451248	-0.07955294416373336	-1.343212499189129	0.3624419453908828	-0.00864270715933238	2.703114692122172	1.183369555128232	0.7548189836079223	-1.780185153175044	-0.7243894989130799	0.1755968262500429	-4.333456946402291	-0.2365019683664661	0.00103682837310028	0.01162628474985168	0.001012416419123308	0.01072930992800932	0.001271944243854745	0.003563498394669459	0.001110139347940527	0.004039401036117738	0.001007311749478016	0.02761151346448598	0.1347289935618232	0.1435745659936041	0.2219933121153611	0.2170167227781984	0.02517566741963843	0.02892150316642023	0.002976372110081719	0.02487867210856483	0.002587904108865666	0.01779509282791587	0.07835523447795399	0.08499717926725743	0.008467658633569485	0.03316493645014849	0.001001344811356577	0.02671258056208389	0.00100094106982489	0.0738857782508269	0.0186990118244633	0.02054562223653802	0.1337968082309242	0.1348559048512573	0.4086926477365307	0.3931560450542863	0.001018828421210185	0.0190926539430356	0.003605693112661999	0.01828335687289134	0.00100626198662538	0.01139026372348875	0.001039951302756557	0.002500305660585903	0.00103405006941152	0.00801441958064558	0.001075242615494609	0.049144060830333	0.00103219076780734	0.05791671984295777	0.07338143239085022	0.07082868905456612	0.001084312685768287	0.03121264213840199	0.001021557760288998	0.01359630772548879	0.001004687458185169	0.01662916649061923	0.001039580616158322	0.002116867211033476	0.001018043612784718	0.01857631728709214	0.1460317628852787	0.1747209134256274	0.001009310650960457	0.03666581319717586	0.001360376046829241	0.002803383559541772	0.001247260351788886	0.006757016061009391	0.00100070330917534	0.01089516172451903	0.2633560715075128	0.2781658160591298	0.2339202163034524	0.1692093961961602	0.09922397620486402	0.1278165657797694	0.001006518072505611	0.02951764105336945	0.1287502266356372	0.1046310052567067	0.1146427610168998	0.08057007837022227	0.1279150970939515	0.1052778216211244	0.1041835773612088	0.09925306591076245	0.1427428672637577	0.1155558029191718	0.001321439234927455	0.005614485383754868	0.001027874802241178	0.0008206291073243098	0.09612257845362375	0.06014973081294409	0.08310574739317342	0.09957243733025428	0.05601875006760659	0.07387068089276271	0.0163176897740067	0.02278337427440444	0.001010561751700117	0.02799099513092508	0.09755060856025961	0.1056555061367948	0.01974395989087763	0.02449906535754172	0.003993697773181052	0.02478336448319079	0.002510220943188345	0.004217674568612709	0.002411034946248443	0.007281685435931844	0.001000730664658015	0.006971505496049458	0.001002313335119631	0.01312975729247015	0.001042644824572304	0.01497236795322924	0.07762026217932395	0.07155630198970538	0.1055316436286685	0.101777758482958	0.09540618033607279	0.1292892812846755	0.05627255181589022	0.06339133265888812	0.04663989011719782	0.05061067014611001	0.005277837080429793	0.06591104879404855	0.006335534145711755	0.06882640440426596	0.1248372998869667	0.1137970368541001	0.001145591450345087	0.01571529437742024	0.04822634443361153	0.01705129040690733	0.04519125026220819	0.05932272659507002	0.005395489396421762	0.01425190966562438	0.001017830899929534	0.01921878016294047	0.03449837643898851	0.09620278200695172	0.07412443527660866	0.09103093785820078	0.001918849485633235	0.0001041552188483792	0.001178654256955161	0.002790240303151163	0.002249661545430121	0.006249201551485403	0.1351646681579393	0.1522523132679594	0.1261069702714285	0.09742310301951006	0.001566869876849891	0.02944538536947234	0.05921142733149194	0.102735035167565	0.001002566442930234	0.02247138138692271	0.00100096409188773	0.01695453773109044	0.001001948725041817	0.02813618182255884	0.01004133797167174	-0.004019145353315685	-0.01516716765079673	0.009774952629541891	-0.03209717321412806	-0.05203852670944925	-0.01727741242027747	-0.009980163960236288	0.001002830598319677	0.001001966612963165	0.001001381351650767	0.001003116687493607	0.001007438347778392	0.1159161470784248	0.1986005481403743	0.01519669017309404	0.005040920036352614	0.001169911019546981	0.07413437099784818	0.01163533592250061	0.001001471026011071	0.00100105450406228	0.00456752045490561	0.1118784064116042	0.4414449506991133	0.001006259389968389	0.006790245975697616	0.001007011259114145	0.001018865681068931	0.001018188209649079	0.001006833052221272	0.001003733352395043	0.05739688418444282	0.001003249097375223	0.001021720244297925	0.001005024240686652	0.001003782379655937	0.001021689580400076	0.1595529242960795	0.001009934460539028	0.001009255602444821	0.001017368272541355	0.001000800991345773	0.3238775363448759	0.2060464555593064	0.1004032915400992	0.001001812231323178	0.1173076176558995	0.1039174232405636	0.1169860977956729	0.09497419378287648	0.1240570347246697	0.001016061103092301	0.001023794768611899	0.1082908687557941	0.06352810410942047	0.06205999594344877	0.00876599685920619	0.001014614366930528	0.0800747357511449	0.03650102172225227	0.001051609573863772	0.001010770227857239	0.001004261188274828	0.001000858223096833	0.00100241609327849	0.00101077547218972	0.08584954682184734	0.08310913375119945	0.07908125891761	0.06880928153118974	0.04975376667172916	0.001034609555245774	0.001010386486935413	0.08842545213529708	0.001258448273028351	0.04646325488331544	0.04137423452411298	0.01078989557694622	0.001023183383414181	0.008141158938946227	0.07338606424679507	0.00116646889989471	0.001375512657551168	0.001000506143629257	0.09783615096106149	0.1286818813232929	0.001007616696672779	0.08391191581351821	0.001002585420518008	0.001000973053225755	0.001001984038372697	0.01232165375535129	-0.005965306175773804	-0.01516659093924587	0.01113593259401659	-0.03051294064268053	-0.05073204346164071	-0.01780428800278258	-0.009225432752367256	-7.726636114295121	-3.437801873818989	-0.03447187204600679	0.02253157324549256	-0.03543980599593538	-0.001160939780167769	0.03844721266056442	-0.9030433627064357	-0.7391617035661631	-0.536564348824551	0.1696972796772888	-0.07699818418834813	-0.1198073579795459	0.1926849709492134	0.1283972161923397	0.3853509878024666	-0.6952168133753169	-1.105267878235062	0.5433771566258457	-0.009183699228792605	0.267558147961249	0.01251924740288111	-0.04100269389515879	-0.0136305904869445	0.1565075047792567	0.09483880857270247	-0.7059153867558028	-0.2776227280543107	0.03612926499820907	0.02217211739283213	0.03297931088098802	-0.0008015574144857899	0.5877407645793788	0.05288542481331494	-0.007171097846506995	-0.02189596734311534	0.0311718566733779	2.837582408010802	-0.7834855588648972	0.1385007247677003	-0.1100420302260433	-0.6687459279074346	-0.5541898293355618	-0.6217256005184756	-0.5895017550954603	-0.9117805343112217	-0.03734053171375446	0.01914457227505628	0.6030084543150461	-1.746733773407254	-0.1790025691644233	-0.4493364878999276	-0.01747027013577711	-0.8811810256556887	1.055013355352601	-0.08464593748570258	0.1072343905786698	0.02476719018376767	0.02958553658725832	0.1022899581744239	0.1892265044961134	0.3952124425002954	-1.111855197940103	-0.9933259019646403	0.5842603096572958	0.0365778786207987	-1.178317016907632	-0.4699464547223797	-3.986065030499416	0.1881983994564765	-0.1175478697785028	-0.2711537542521081	0.4579511176031552	-0.0017961414592754	-0.783596001676054	-0.02447927595853193	0.006989219670680558	0.02037610540160695	0.1212987596557011	-1.72448970795797	-0.2174619039462172	0.2132814135261497	1.408965991529529	0.0924085614149418	0.06024961369747395	0.114262797070516	5.746742242004823e-14	2.007895744415656e-14
0.17	0.007951055600522458	-0.06449120332696613	0.07600602106448852	0.4435030065771864	0.9270853217069894	0.006146707674845419	0.06304202001167061	-0.1057299971724681	0.002633722617174181	0.2459010158323265	0.08679413741866049	-0.1476880151077253	0.003569261417737384	0.08132618710591383	-0.1063072341529266	1.062347684986414	0.2623685730001246	-1.062347684986415	-0.2623685730001317	-0.3144408627586124	-0.06212851871294452	0.02026130656059892	-0.06658371704687197	-0.1135194851797161	-0.04700868346152647	-0.1828930854726374	0.05789537130478383	0.544733040590388	0.746570589786748	0.1437252059077894	-0.006289170464279449	0.3630694892639988	0.09732248167406396	-0.00108734091512308	0.006834150521125962	0.3675297159572174	1.377632347347173	0.2144562895829341	0.02645059785626665	3.608233559329461	0.4639704990280045	1.250952637424795	-2.172215783075484	0.1422332579076803	-0.4679286693031308	0.005376220496641883	-0.02901625354684239	-0.5341184137096332	2.885108374218963	-0.9940092806291226	-2.88510837421894	0.9940092806291233	1.261789290686327	-0.2117266101922381	-0.07875355355096098	-1.375214826463052	0.3584308552081024	-0.007009394731073024	3.143217867706132	1.044584845441648	0.8509498723791961	-1.703180657339197	-1.727066225497842	0.1694667546263879	-4.02017773384238	-0.2245816610190228	0.001020259918868459	0.01197444723661245	0.001007384552882458	0.01119664093775967	0.001139387427738552	0.003481094990966751	0.001057682079420008	0.003937541114141589	0.00100754218912183	0.028025612505498	0.1266639788403643	0.135612499503127	0.2127459576450047	0.2104375589103023	0.01926706542392961	0.02388945565366526	0.006454871417748829	0.02846228884056501	0.001884763123884279	0.01708932947263979	0.07541892503333343	0.08327530530830141	0.009747747693870322	0.03455053913484146	0.001001439196529697	0.02803865537459869	0.001001025585143722	0.07784299749753497	0.01149768421933047	0.01502355304269481	0.1210045557254113	0.123074297714764	0.4180247480296144	0.3964273860683361	0.001012821654084393	0.01917216981932764	0.009268388232650299	0.02449455121621065	0.00100721941446172	0.01139264658264693	0.001029610906324545	0.002482359182233606	0.001026372926463478	0.008121852380491578	0.001042168219935685	0.04971366299549704	0.00101848942701212	0.05859917812381595	0.06559614523475894	0.0645136929920347	0.001044513046297507	0.02854613675922552	0.00102208128209222	0.01397121257419435	0.001005188561424652	0.01686879763920598	0.00102213476473218	0.001888888897558313	0.001076805945336554	0.01864882662291595	0.1518395947734376	0.1795410888438353	0.001009917608110902	0.03720381437339768	0.00118830709566998	0.002675749691895146	0.001134655472848725	0.00659363939668357	0.001000767651478588	0.01120781895326957	0.2878410542745711	0.3051007810434805	0.2226697027317982	0.1620696177393827	0.0990151484656254	0.1285365317497494	0.001004215259129829	0.02844943302347511	0.1221175752462667	0.09766652152439764	0.1083042952928466	0.07478054634758627	0.1215730287587903	0.09878821240975465	0.1002623849402042	0.09420240696391616	0.1342429267459414	0.1071491174387398	0.002364167502198399	0.006292241242213286	0.001291100416689663	0.001102028996907091	0.1020844630007557	0.06628638531294941	0.07504821066408855	0.08347166641322964	0.06259617932357528	0.07381695784622014	0.01170285136908741	0.01856669835682409	0.001014738415068338	0.02780456365646349	0.08839493058429389	0.09715907638060535	0.02915193295437746	0.03522781312559534	0.003514698941398139	0.02510814975267815	0.001776683784301039	0.004380430728466402	0.001722940438282531	0.007509388548208249	0.001000826528319449	0.007302507718597465	0.001002346453486289	0.01405639217154546	0.001026629533115367	0.01560669581178183	0.08172693273501576	0.07547350767711831	0.09429343204392554	0.09148272811631572	0.08554955544592925	0.1184234979467795	0.06324418963715167	0.06854532568674418	0.04842025897987775	0.05103868748412627	0.00320995055098281	0.06295892325389355	0.003746502943828935	0.06659739749782327	0.1094774868290971	0.08600560832101463	0.001174425678814621	0.01759059663672695	0.04687541846158117	0.01594420977289452	0.04278959341516769	0.0565995542901448	0.01004308836505606	0.01977561436432257	0.001044631283374576	0.01924052876775175	0.0213170963082265	0.08949607483239991	0.07303786683548755	0.09033487005475839	0.001822130952908077	0.0001904530616075837	0.003827066087117857	0.004760503068934867	0.001638676987872156	0.006608908910409107	0.1158226885420072	0.1340924123021131	0.1294042529253537	0.09511475414495102	0.001299435112756543	0.03168491507690918	0.06878789060113882	0.1122116004065406	0.001002619526251105	0.02328996509684797	0.001000984901626802	0.01748529906947996	0.001002000606279227	0.02914675799779593	0.01261241103682622	-0.005844427067913747	-0.01509921321542167	0.01115318173047242	-0.03001902144148	-0.05007019443947506	-0.01756962002664789	-0.009492768650919322	0.001003172477789229	0.001002301221142476	0.001001284054713707	0.001003037288309694	0.001008072764000842	0.1134320635615655	0.1947250966327609	0.0104671492054817	0.01443498284839691	0.001132252559578735	0.06932377500120306	0.01067889882264376	0.001001593595147822	0.001001163484563983	0.002785461473971423	0.09337994434195138	0.4354776963410862	0.001006833255604732	0.02248659460952755	0.001009234933617281	0.001018834195075452	0.001018547239951869	0.001008509117662146	0.001004649304114972	0.05392387631825711	0.001002945262410067	0.001023392606933769	0.001006290297840489	0.001004142211665834	0.001236352117407114	0.1619668703176302	0.001011069432997735	0.001008872692282883	0.001017397410543756	0.00100086305481082	0.3432169025502824	0.1995947604106158	0.09726658798888307	0.001001824272423286	0.1079514094454582	0.09513159211430421	0.1080439741492338	0.0945711870337768	0.1189126798764572	0.005514716107958302	0.002023290919751116	0.1121817756036592	0.0650607958291812	0.07841969395422897	0.004891777637529597	0.001022867735892941	0.07214416492769399	0.0425270582601395	0.004666627041259739	0.001009142705685196	0.001003523994285793	0.001000983881159609	0.00100235115842729	0.001009271462496917	0.08830862249485033	0.07468167179903622	0.06606739702820554	0.07474020039851989	0.05128766402349565	0.001027242782988409	0.001008815032448986	0.08596278155543001	0.001158755637953381	0.04418468265360835	0.03864909996312058	0.01857133584499331	0.001114272053858475	0.004583270442567774	0.07009548555698036	0.002190322193213002	0.01102148674269192	0.00100046985088258	0.07787503842450717	0.1392034485543064	0.001031677341696982	0.07831056822211931	0.00100275036443658	0.001001034905118836	0.001002114296398061	0.01541608992716065	-0.007573005496223814	-0.01497735660098731	0.01254521014056758	-0.02754573430787155	-0.04757238295176806	-0.01767409325211047	-0.009219242060444105	-7.386137385364656	-3.694387913085065	0.07051179973369533	0.05985675512076134	0.00668228980940901	-0.01410476001330625	0.04463961896281936	-0.6937748535732801	-0.5810186166863585	-0.4763185687587135	0.5268754544392223	-0.0599259455258061	-0.2209759720804541	0.08653098388729609	0.1362097176181017	0.4049599964748665	-0.4316892317829067	-1.255090174479758	0.107408901792186	0.01755106900886782	0.9212611008019289	-0.003389719544368789	0.02001312625091039	0.0233270828026118	0.003742278638648904	0.05226786805934543	-0.5593871103132086	-0.2551756494786032	0.03933860676707866	0.02509419160958778	-0.04797488388128263	0.01347638405056977	0.3845464867115275	0.0545863798392617	-0.01440284357861442	-0.01216611896358652	0.03065558829295463	2.545373543707294	-0.6490200558944912	0.009800585663919724	-0.1005017744751621	-0.7220955077789464	-0.6015210269841402	-0.6745383122455202	-0.4291212209096728	-0.774247356555095	0.1515121449994435	0.03644869166266936	0.6261779596517375	-1.412071661426493	0.1649067631071135	-0.3996169436562009	-0.01986028171887075	-0.8175627857299679	1.057765205067049	0.1413460849878012	-0.03108584756599969	0.02607039243661574	0.03488623094081794	0.08923721424690076	0.001640507057164546	0.3866000689350489	-0.95970569007781	-1.175030396834225	0.4462342466298858	0.0438972743434073	0.1729854528314708	-0.07911111300053852	-1.785832102440751	0.1871074122646968	-0.1037868778502881	-0.2753334340943181	0.6352554060444733	0.004978444249784431	-0.5665914557955946	-0.1114027087741313	0.01034888703481282	0.3515408689607495	-0.006630790630663065	-1.89318458614384	-0.2065936865646208	0.2402418257829114	0.5266519562689792	0.07178341696544019	0.04606557323176971	0.08877222279515244	2.813669884295809e-14	3.763789426391783e-14
0.18	0.007623012893036126	-0.0639894937468438	0.07933557823883088	0.4571707840046286	0.9291759511762374	0.006415474432143743	0.09904074179056781	-0.1005319984998231	0.01353416816308855	0.2241574974786149	0.08792993119217538	-0.1518374917651298	0.00367045186837336	0.0804898689945035	-0.1111978933556721	1.087811345296472	0.2514769272597641	-1.087811345296473	-0.2514769272597641	-0.3015453506135103	-0.064248630002209	0.01948315003709772	-0.08045257326590298	-0.1099620189071074	-0.0470477762996072	-0.1506128643735933	0.06769565004992112	0.5536377552257272	0.7298766599128312	0.1240659822556914	-0.004709220988182878	0.3247897301470237	0.09520542546221306	-0.06427324304254711	0.09543198769212746	0.2881774468774567	1.356306732530693	0.2031743643363322	0.02809134116311095	3.587304174256886	0.5731804391715085	0.9229301989207981	-2.172726840146015	0.08484438492249259	-0.3508875683740719	0.01378232866970277	-0.1395681759744908	-0.4339373846127617	2.204693594310228	-1.175520445555554	-2.204693594310227	1.175520445555554	1.317759080960757	-0.212284671003901	-0.07666246879109796	-1.396824270061391	0.3527909261706478	0.00010420899780779	3.258727413858448	0.9174050571516793	0.926575513396673	-1.637491148630978	-2.099785615509352	0.1431604321200824	-3.621549203206896	-0.1960632268863415	0.001012150192897996	0.01236466935304155	0.00100503721936346	0.01170488755961883	0.001073048467191462	0.003451607482794351	0.001031419851039757	0.003859431527788017	0.001007974718394629	0.02850964631241983	0.120804821835129	0.1296109705584616	0.2054058737684834	0.2053093995110067	0.01386759445554417	0.0192656634914873	0.01281632632261198	0.03501316895157058	0.001513178471737493	0.01668114474403411	0.07164207132078618	0.08064948906026623	0.009924932604615683	0.03493746448585467	0.001001547680889377	0.02942461434066674	0.001001122339300063	0.0819623208790724	0.006872340609078731	0.01146199347320408	0.1056054941832552	0.1096733688533007	0.422470985713577	0.3952345802022875	0.001010106748780766	0.01929295921424106	0.01975088623229282	0.03564018649103249	0.001008810277332983	0.01149552845322995	0.001024427132643971	0.002552562748541302	0.001022715627830041	0.008245159885257231	0.001026474793637973	0.05014549340983129	0.001012099914823972	0.05917437761331198	0.05965189251399117	0.05959488115704947	0.001024467196815975	0.02611918311475654	0.00102317949409174	0.01439281790145254	0.001006072333662742	0.01711785190890696	0.001013595447457314	0.00176937132662987	0.00121352664508169	0.01880930415775807	0.1562680158881509	0.182576886512848	0.001010788703296529	0.0377549721823664	0.001102046743278901	0.002594383329813781	0.001078361580304374	0.006485958612771276	0.001000830853781678	0.0114941934747212	0.3100842285884432	0.3289925460302449	0.2130597874834483	0.1561379966101956	0.09756199479034017	0.1280987398217507	0.001003070447599702	0.02756956158943717	0.1142981172035101	0.09023020131663896	0.1008768817906202	0.06858356879470462	0.1140998471093085	0.09182021396642004	0.09781333233932375	0.0905008177599293	0.1270150172940522	0.09997703989248923	0.005123266282606826	0.008217137115790458	0.001922018710189427	0.001535868660997036	0.1071249456933549	0.07271040028537477	0.07112766784751588	0.07255797907312442	0.07344603893671273	0.07710179221992765	0.007412714867467601	0.01467867044040327	0.001020954367800548	0.02759290435741453	0.07964636487257468	0.08931509321923811	0.03681270264541724	0.04499494959506919	0.005069745615065252	0.02744514805516085	0.001407886021170775	0.004467903837855592	0.00137746919041798	0.007909032487925882	0.001000937296893125	0.007634656575577463	0.001002330520293462	0.01503850550954582	0.001017872810549155	0.01628520689007708	0.08509322831701305	0.07925573084751222	0.08408259339838778	0.08233254838763859	0.07416231398381029	0.1058846807238348	0.06967528179479268	0.07230993660593754	0.05008236686440471	0.05138604934042312	0.002161723768229218	0.06107262873077553	0.002434485731725668	0.06517905841658447	0.09923562940371308	0.073808166278949	0.001138981316583452	0.01946234981996869	0.0450935243084715	0.01497718043343943	0.04022766164939592	0.05377900336581644	0.01617949880801208	0.02672632946414332	0.001103585711337068	0.01929500068652536	0.01250469300860238	0.08469403243984333	0.07097494892748589	0.0888695152020685	0.002284771264999436	0.0003127037224382597	0.009917985866941427	0.009378346106519218	0.001332353403348425	0.006971115683670814	0.09569529963954419	0.1146747395264456	0.1356135225870918	0.09404351297622238	0.00117762474758919	0.03436256784142538	0.07150049748134249	0.1140741722931045	0.001002728568305935	0.02391655445420955	0.001001026242906281	0.01787910758070265	0.001002091695845084	0.02993002197482032	0.01553239283975062	-0.007524653853079795	-0.01495040551145765	0.0125521097951499	-0.02734816662739135	-0.04730764334290165	-0.01758022606165656	-0.009326176419864995	0.001003514357263975	0.001002635829327223	0.001001186757778483	0.001002957889128545	0.001008707180225806	0.1109479800447062	0.1908496451251475	0.005737608237873958	0.02382904566043605	0.001094594099612742	0.06451317900455783	0.009722461722785201	0.001001716164284224	0.001001272465065769	0.001003402493032594	0.0748814822723	0.4295104419830599	0.001007407121241742	0.03818294324336229	0.00101145860812576	0.001018802709083695	0.001018906270254601	0.001010185183104996	0.001005565255837604	0.05045086845207133	0.001002641427447433	0.001025064969571976	0.001007556354999299	0.001004502043676317	0.001451014654412235	0.1643808163391808	0.00101220440546202	0.001008489782122031	0.001017426548547449	0.001000925118275973	0.3625562687556888	0.1931430652619252	0.09412988443766701	0.001001836313522704	0.09859520123501685	0.08634576098804453	0.09910185050279463	0.0941681802846773	0.1137683250282444	0.01001337111283348	0.003022787070888318	0.1160726824515235	0.06659348754894329	0.09477939196500967	0.001017558415847169	0.001031121104859935	0.0642135941042431	0.04855309479802581	0.008281644508656927	0.001007515183510059	0.001002786800288586	0.001001109539224143	0.001002286223575336	0.00100776745280335	0.09076769816785271	0.06625420984687272	0.05305353513879949	0.08067111926585187	0.05282156137526238	0.001019876010716155	0.001007243577963486	0.08350011097556698	0.001059063002883134	0.04190611042390075	0.0359239654021267	0.02635277611304288	0.001205360724303777	0.001025381946187565	0.06680490686716349	0.003214175486530863	0.02066746082783169	0.001000433558126162	0.05791392588795274	0.1497250157853201	0.001055737986711531	0.0727092206307192	0.001002915308354215	0.001001096757009185	0.00100224455442201	0.01851052609897003	-0.009180704816673838	-0.01478812226272876	0.01395448768711853	-0.02457852797306264	-0.04441272244189517	-0.01754389850143828	-0.009213051368520684	-7.012477119873171	-3.906386962003041	-0.02605994593060593	0.03071469575531675	-0.02485662680449728	0.003589127334001336	0.05243416587026522	-0.5109358535446784	-0.4489608098461882	-0.4549132786153352	0.763149955465655	-0.01748245887136469	-0.3005958157950268	-0.007050495785300055	0.1403740469107628	0.417771814772017	-0.3031148884949441	-1.429132223234216	-0.3494522193959141	-0.0009289954449425771	1.25444633427297	0.03261904970046327	-0.02337268472362184	-0.01045564934035157	0.1289531545182291	0.07338705029801854	-0.4266785412462931	-0.2297123811288695	0.04546936072493463	0.02405674165801244	0.05467145932294033	0.01679208241154096	0.2308652147392918	0.05551675138941901	0.002082403241806108	-0.01075679127493779	0.02591531521568611	2.228942408493024	-0.5418540933475562	-0.09305085482804584	-0.0723747110535411	-0.7631132229969686	-0.6356789353817475	-0.7174034469102366	-0.3196878065146764	-0.6648589474710512	0.2120874713303257	0.0496325271765209	0.6604805488089732	-0.7093170580215489	0.488708914886787	-0.3836068876777399	-0.0225158350383355	-0.7506917066911651	0.8626910956361701	0.3177966691269566	0.09217778045974023	0.05915535566860549	0.02981486350833489	0.1133856499611504	0.1980631483300616	0.368215939102148	-0.8828850703450987	-1.327932678944684	0.3063838879405731	0.02044678229988892	-0.965150813393588	-0.3078128895780513	-0.8672677322834846	0.1874885842524716	-0.08953761085989499	-0.29062947814941	0.7433531977753948	0.004748521536270936	-0.402663045273449	-0.1783366857831983	0.01417978326677405	0.5498921597642761	0.1217986425221015	-1.976044069922852	0.02995963722207967	0.3009060249269659	-0.1138326789418845	0.05400969090929655	0.03285904825898592	0.06880035742719358	-1.929599298130326e-14	3.613445903463937e-14
0.19	0.006702726734511466	-0.06258477161377132	0.08161259742557965	0.4706360227285344	0.9311401842486071	0.006718519658141673	0.1346685406464929	-0.0943468518065444	0.02104219163226429	0.2024820851711783	0.08850831262952376	-0.1545128150001087	0.003792459342796835	0.07856305982281687	-0.1148266435135687	1.106435159894777	0.2390228883750866	-1.106435159894783	-0.2390228883750932	-0.2880815440669576	-0.06638862327028287	0.01872737606150513	-0.09446183476702616	-0.106453441769571	-0.04698758796946422	-0.117910426662499	0.0762949199584762	0.5632358911119442	0.7137525959644806	0.1034059033595779	-0.003521700930900496	0.289979119183177	0.09342203184846054	-0.119733784766211	0.1847834833863811	0.1620707229724117	1.337023700161025	0.1890882762042045	0.03277718224154673	3.535412935344294	0.6605998820692703	0.5802228381420728	-2.158369640892861	0.03124814600268569	-0.1753961085050882	0.01057572291628073	-0.2439155916272167	-0.286741674074172	1.521373842507098	-1.306983926882562	-1.521373842507077	1.306983926882564	1.374396964621377	-0.216594381532188	-0.07465305687118498	-1.403489042700155	0.3493094107453238	0.01284595505521657	3.267922858915441	0.805291882875857	0.9928461466972512	-1.587398398116622	-1.980329171906659	0.08758338278751088	-3.326025076249268	-0.1585620861341432	0.001008059648037429	0.01277165579795382	0.001003945052496662	0.01223063936571873	0.001037824781900344	0.003445508038459428	0.001017487827130367	0.003808936896791521	0.001008626500483264	0.02904609077107338	0.1167556418720737	0.1252627532789856	0.1996552250103856	0.2013706866351371	0.00937888714028056	0.015397314386411	0.01935170258361562	0.04196948489565604	0.001305023106903815	0.01646981045374425	0.06724964860480552	0.0773411206844276	0.009214052421184157	0.03449849368257177	0.001001667716940257	0.03085832019705395	0.001001229540971264	0.08620187032122976	0.004021391614120945	0.009211047575967034	0.08729473840822814	0.09434706628847735	0.4232881620499974	0.3908372276779433	0.001008812312011238	0.01944032871036458	0.03241727124383637	0.04898987837189133	0.00102616765751444	0.01171229652104524	0.001021283311619746	0.002684206565355259	0.001020797821055357	0.008373804284589744	0.001018964585941739	0.05056231286279448	0.001009134032807429	0.05967716974670749	0.0552111327385218	0.05582215366065848	0.001013726451553651	0.02401359956601892	0.001024796284123398	0.0148524501073518	0.001007385117302511	0.01737078211863538	0.001009195207391638	0.001769566376479116	0.002114999595201279	0.01974148117736604	0.1602346237040607	0.1845101823760402	0.001012057430008159	0.03831298724648938	0.001056035099036366	0.002547774760028322	0.001048244192969757	0.006404886890485499	0.001000888608313993	0.01175436981857021	0.3302898546731826	0.3497915025391072	0.2047961259272738	0.1511537263201546	0.09529535536855945	0.1268242002609104	0.001002437991631682	0.02694149854960474	0.105880541327916	0.08263522998001271	0.09292382900785495	0.06226808575439629	0.1060268191044893	0.08466746728557049	0.09642467018308447	0.08788525561901488	0.1209448978079743	0.0939487848212851	0.009411279741662931	0.01123124698697459	0.00458546221782983	0.002743021356701307	0.110948581698425	0.07915278371035715	0.07122434339264712	0.06813022997089764	0.0852255864226826	0.08242059835592545	0.00430748430377576	0.01186637010898708	0.001049880436828929	0.02738276138962041	0.07127064864747969	0.0818947975444899	0.04287490048754442	0.05243928117661519	0.006167839571432841	0.02950458648596498	0.001211615489869105	0.004808292391356627	0.001193885185837766	0.008544160122250299	0.001001062639375955	0.007963734965766443	0.00100228827700822	0.01608175501319864	0.001012708412064714	0.01705203673319789	0.08766410448174773	0.08281996022299201	0.07488056006047633	0.07412469180073161	0.0619565087930677	0.09257695621376162	0.07401375855682901	0.07371387778403254	0.05160062707082492	0.05165618279146305	0.001602913530560076	0.05875829089882197	0.001736474299457292	0.06382765073288144	0.08993409034327801	0.06690997713752538	0.001093848583515418	0.0213602883671369	0.04279945253037738	0.01414603083753606	0.03756894825352575	0.05091890221788045	0.02114641109556814	0.03219352448216471	0.001676259347985775	0.01985939013625132	0.006973827027751898	0.08096008109135638	0.06813181483418281	0.08675845050742502	0.003241503242083647	0.0004817310950147271	0.01663470139300309	0.01479716841001669	0.001169779300069593	0.00755219634893211	0.07584369542629946	0.0949544708856772	0.1407794686875938	0.09400836657242378	0.002102502575536897	0.03805494929503193	0.06856223908502282	0.1102977172230332	0.001002881851434349	0.0243387731526468	0.001001083792478333	0.01813041348083171	0.001002212921371431	0.03047456566725361	0.01815490519567882	-0.008989721520723165	-0.01469465620478749	0.01396748622646808	-0.02420022200351398	-0.04393517603588681	-0.01697907960629891	-0.008856970000400092	0.001004046470494726	0.00100295450763286	0.001001138753921274	0.001003013254402795	0.001009810437276606	0.110768379078034	0.188910611057492	0.003491659191358997	0.02880622529470194	0.001082532633622513	0.05904951476442391	0.007372726506483095	0.001001857335034095	0.001001399175009851	0.001002363743755352	0.05071647053276557	0.4210881485462539	0.001007514323309979	0.05412795272090348	0.001071961229854216	0.001017341900687348	0.001018713546307992	0.001011963148619545	0.001006455359312245	0.04898320857201632	0.0010024691537924	0.001027675332137958	0.001009762346633748	0.001004712107530886	0.00441344319106739	0.1683552485426779	0.00101437057500414	0.001007839688351198	0.001016444246269428	0.001000968673403945	0.3776770868321044	0.1881881345407143	0.09045242743629638	0.001001732005071801	0.08972017934427774	0.07805212506682176	0.09047617952709172	0.09478794617775164	0.1104451101670362	0.01733928747579458	0.01107229805335854	0.1166671712275235	0.07544237004065432	0.1060230357564407	0.0010119404529337	0.001121331667087948	0.05687556590563353	0.05133253373429319	0.006520105644315311	0.001006776768009287	0.001002481088988402	0.001001263761052733	0.001002208858314517	0.001006966706012011	0.09144341584250189	0.05957087059272656	0.04038102332015647	0.0787468797772022	0.05400801789245536	0.00101893268812354	0.001006757086496806	0.07158900037323776	0.001036535029022631	0.03845288470298776	0.03314483610715203	0.02687775519800635	0.00317665795313457	0.001019163272889944	0.06244003920847596	0.0051153113961495	0.02670562674430445	0.001000421548387372	0.04137261091421289	0.1476314145282867	0.004769592513072368	0.05790360028321283	0.001003148026749818	0.001001183385217973	0.001002419051355851	0.02049292082897412	-0.01030200255160605	-0.01436413405176427	0.01539326148926596	-0.02074963260399779	-0.0401806716040649	-0.01592607803482965	-0.008102898486438357	-6.628251196305682	-4.051282777635616	0.07471106844571175	0.06419075702471205	0.01203803914260054	-0.009203554697206642	0.05508113468065487	-0.3638187042027371	-0.3422014789996535	-0.3298954262890282	0.640865584540657	-0.02089507469282913	-0.3583870981540994	-0.08038299912181282	0.1459265298582639	0.4292722050459677	-0.1604098142899484	-1.640264722657058	-0.5258547506674336	0.02325018409378786	1.404340917847474	0.01879724059529363	0.03346410946105028	0.024785214681398	-0.007493661863613862	0.03441153824551035	-0.3289014420992142	-0.1910722334829435	0.04682359273978843	0.02589939648492162	-0.02477398147139971	0.1573397367240563	0.1649336302914795	0.05590193114950791	-0.007875221864191618	-0.006320216431810589	0.02568088193184915	1.932072264721396	-0.4574189909990377	-0.1568202741282756	-0.05058151309766679	-0.753500198818467	-0.6255243398508205	-0.7114919504395865	-0.2113412509631141	-0.5464324339990887	0.372292543049156	0.1882506806656025	0.6252564382540734	-0.1979830844451365	0.5649921570647594	-0.1959948294083576	-0.01957562573904218	-0.7294321419481785	0.6263895346406962	0.1050381926290608	0.00398048419230717	0.06970879914083955	0.0344387882431404	0.1013521533425252	0.01739052507504689	0.3421441934742184	-0.7661048525171898	-1.331810842630313	-0.01357459633292333	0.0288111454614803	0.1678709591962501	-0.02881138055223942	-0.5619176682247233	0.1920711944093613	-0.07699037150554983	-0.2838374367529435	0.3828407923767039	0.0996605190298355	-0.3463516997373828	-0.2432856355904263	0.02000511628089154	0.5378600484622327	0.02583633177631808	-1.956044541544542	-0.04846824411206475	0.4282627040528363	-0.6255013801736036	0.03100981192283811	0.01762752785471942	0.04112962148816799	-5.486628891178217e-14	2.863504901658868e-14
0.2	0.005229341275567275	-0.06030840319022505	0.08247387934832774	0.4839169117662039	0.9329460372216187	0.007076207641338934	0.1696921472657996	-0.08738498120655183	0.02516959179047489	0.181069824269686	0.08856321898127065	-0.1551697945328878	0.003881097460657926	0.07564911849661772	-0.1168313073792406	1.118264912489773	0.2255033168120779	-1.118264912489775	-0.2255033168120769	-0.2740695165956661	-0.06859812561130428	0.01798687428878908	-0.1084915743707161	-0.1029681325040048	-0.04677260723799644	-0.08553115258427853	0.08385834687380925	0.5734905678166726	0.6981271568089165	0.08549741865334534	-0.003092757263287067	0.2585601868883042	0.09207525193412348	-0.1748931031263622	0.2697612457843922	0.005029994077252292	1.319436795283424	0.1714983444820334	0.03901989260297498	3.466465726934754	0.7285252205221653	0.2468055367278985	-2.120096558947293	-0.01985063218302147	0.05278117206651354	0.007108457350977058	-0.3369946068798756	-0.1091201261662217	0.845881193648973	-1.388626981221807	-0.845881193648973	1.388626981221807	1.427403265908245	-0.2261864855933966	-0.07360802821576083	-1.40091989057456	0.3481373517770974	0.03106268926285163	3.194094687271973	0.7102364585091056	1.057883677098919	-1.537766190073593	-1.54946677757112	-0.008554845798938752	-2.943213469412341	-0.1087404870025612	0.001006281553399695	0.0132039673943253	0.001003558662333328	0.0127838045321189	0.001020194679994108	0.003460394290615435	0.001010552532632365	0.003765050410453407	0.001009504131966668	0.02961579718263153	0.1142899009890225	0.1222323744373704	0.1953016321973312	0.1983969756575767	0.005960953281332062	0.01244497728867709	0.02506153347870761	0.04808552766614527	0.001194837867500836	0.01634102973981489	0.06234696978136866	0.07353556232155228	0.007693700274729828	0.03333701781844489	0.001001798325737262	0.03233433304774425	0.001001346501748472	0.09053044760775825	0.002575081569023201	0.007987086720810744	0.06588331428476403	0.07678534574154892	0.4211861006742065	0.3848007558850172	0.001008219038975781	0.01961490868517343	0.04632985777611441	0.0635039823670014	0.001065105970658748	0.01203272679976851	0.001018981374565656	0.002897098167619999	0.001019742957116615	0.008512877889985162	0.001016100581064679	0.050757532212778	0.001008097081837431	0.06000741161544564	0.05209255813161882	0.05299616263372085	0.001008272323329179	0.02230438034772156	0.001026910085364248	0.01533662000203088	0.001009144723057432	0.01762324176281739	0.001007101226602193	0.001871061054164893	0.004041225872185633	0.02171002719679457	0.1641855557934336	0.1860583525665312	0.00101377509405385	0.03886932419976569	0.001032710009001142	0.002507456798967335	0.001032698996168321	0.006342301018992982	0.001000939259519764	0.01199902968093139	0.3485184618269046	0.367658458753524	0.1976995531404746	0.1469412362634539	0.09241754950038922	0.1250630700034168	0.001002069742758171	0.0266110590038283	0.09716830149067375	0.07520781425046798	0.08473018632066362	0.0561109486542859	0.09762705975145107	0.07762345373403712	0.09588932545920413	0.08611566015483572	0.1159609742057165	0.08893558386793776	0.01514968238315352	0.01529414877961821	0.009893925564008678	0.005229935648411023	0.1134074393574881	0.08516073509188324	0.07517921526135872	0.068163310943766	0.09657015501775155	0.08820043225625343	0.002727874227288563	0.01041594083612928	0.001109457548797812	0.02720013449829882	0.06324724327701879	0.07480515610647966	0.04736108113277054	0.05752702656724623	0.00584694275145608	0.02976485541975359	0.001113059775576837	0.005109124600477109	0.001101899270174089	0.00933998102960646	0.001001202428987028	0.008292191815041284	0.001002228463810136	0.01718730662788533	0.001009726858969586	0.01787477148613465	0.08940879647615171	0.08604889986666488	0.0666643281089363	0.06686207922770257	0.0492940565379771	0.07928449148031654	0.07556891397231193	0.07227886579917062	0.05296375673151763	0.05186689700095212	0.001322358705848232	0.05774180216001845	0.001386134566615853	0.06327597613884166	0.07936851831804131	0.061578861470028	0.001060018503407864	0.02330321509269782	0.03995730003256798	0.01343141173973253	0.03484141670170514	0.04805332092434691	0.02393687079388513	0.03503824504205517	0.002945948361157071	0.02111883408157388	0.004127716954317759	0.07772250893878949	0.06459669798011076	0.08401561484162796	0.004666020187102654	0.0007203945486740652	0.0229415627194031	0.02021530202636275	0.001088459123856825	0.008116219144116702	0.0568546275609629	0.0757931510292897	0.1430050358347684	0.0928445615713545	0.004413998687029407	0.0427416706876079	0.06029232230716106	0.1018832837877371	0.001003074872347352	0.02454826595564044	0.001001155888767778	0.01823616605950035	0.001002360796116397	0.03077303921315131	0.02035067246765768	-0.01022560923322579	-0.01432674762858775	0.01539846090500582	-0.02059831021617838	-0.03998965304166135	-0.01570015047677381	-0.007960465939189932	0.001004578583727991	0.001003273185940134	0.00100109075006933	0.001003068619680239	0.001010913694332132	0.1105887781113618	0.1869715769898365	0.001245710144851266	0.03378340492896265	0.001070471167634043	0.05358585052428992	0.005022991290179358	0.00100199850578351	0.001001525884954082	0.001001324994477008	0.02655145879323313	0.4126658551094485	0.001007621525378856	0.07007296219844666	0.001132463851586326	0.001015881092287992	0.00101852082236154	0.001013741114131945	0.00100734546278634	0.04751554869196138	0.001002296880140167	0.001030285694706512	0.001011968338275401	0.001004922171384144	0.007375871727720047	0.1723296807461752	0.001016536744553003	0.001007189594580949	0.001015461943990813	0.001001012228532692	0.3927979049085202	0.1832332038195035	0.08677497043492559	0.001001627696619201	0.08084515745353854	0.0697584891455986	0.08185050855138863	0.09540771207082679	0.1071218953058286	0.02466520383876054	0.01912180903582836	0.1172616600035222	0.08429125253236527	0.1172666795478715	0.0010063224900196	0.001211542229319013	0.049537537707024	0.05411197267056068	0.004758566779968482	0.001006038352506578	0.001002175377683942	0.001001417982882705	0.001002131493051972	0.001006165959215209	0.0921191335171504	0.05288753133858035	0.0277085115015099	0.07682264028855197	0.05519447440964797	0.001017989365501769	0.00100627059502792	0.05967788977090763	0.001014007055166399	0.03499965898207436	0.03036570681217564	0.02740273428297164	0.005147955181963952	0.001012944599593082	0.05807517154978681	0.007016447305767963	0.03274379266077591	0.001000409538644141	0.02483129594047328	0.1455378132712533	0.008483447039428651	0.04309797993570493	0.00100338074514434	0.001001270013422313	0.00100259354828769	0.02247531555897821	-0.01142330028653828	-0.01394014584079978	0.01683203529141343	-0.01692073723493287	-0.03594862076623426	-0.01430825756822099	-0.006992745604356654	-6.255556577167885	-4.11894366937207	-0.02099491546592221	0.03619736789671709	-0.02065948741953143	0.00491075625431776	0.05908655647356283	-0.2473681659732274	-0.2559604301844893	-0.271710877066062	0.5950953207434843	-0.0009717436219048943	-0.4000338132017299	-0.1515515079490988	0.1488354457801304	0.4355773836500981	-0.09771788006509524	-1.876215819664705	-0.6772760731171626	0.004513100349383687	1.48732875712768	0.05335149188218016	-0.007123127398330825	-0.008369807967334745	0.08463313382250411	0.03887699736134616	-0.2373312473553162	-0.1504395150528411	0.05037689849166903	0.02396262857887801	0.0749313848228938	0.224065882402317	0.1538400801978246	0.05518112923559761	0.003340524959770632	-0.007059621133374539	0.02281201892017664	1.642542349603329	-0.3874980466798822	-0.1903689941582466	-0.01285001223896289	-0.7296021015801433	-0.6040097473386362	-0.6956568210455211	-0.1504944711601041	-0.4618481238961931	0.4218458556238464	0.3055848463847695	0.5735941401302067	0.1828489569974643	0.5809144677531173	-0.1112326759764223	-0.01701261973870516	-0.6845608593435401	0.3913738574535827	-0.0420372302609873	0.08426651155920979	0.09129401027250734	0.02969055535877035	0.1258460721707894	0.2092441301860976	0.3011579927477527	-0.6938362675670683	-1.324880723582201	-0.261406744635811	0.008562934013422955	-0.7055809946112311	-0.1478662715349007	-0.553853037493527	0.1964862199312466	-0.06623151122875258	-0.2917255072821581	0.2188583060919587	0.1437594208587485	-0.3033872060937092	-0.304690879985304	0.02810699947854482	0.5497544223390235	0.1183870685060479	-1.864254313047365	-0.1957720822312341	0.4997740127151879	-1.041428351971973	0.01146451182882504	0.003748383961366251	0.01958632811946515	-8.354874206522604e-14	1.765410525021863e-14
0.21	0.003179598986336285	-0.05722799646526699	0.08166742919062987	0.4970290930443946	0.9345561709553015	0.007498993625429654	0.2039939142257307	-0.07984049636609673	0.02608183861420356	0.1601927014303622	0.08812298051619559	-0.1533150342692475	0.003974678713522716	0.07188453618007473	-0.1169692347950555	1.123413659734855	0.211418602505105	-1.123413659734862	-0.211418602505102	-0.2595581833471802	-0.07093592065181596	0.01725087852317917	-0.1224901148066783	-0.09948500204430837	-0.04635405333962593	-0.05433917680776119	0.09055926246528122	0.5844121018617026	0.6831024208171759	0.07270402404181901	-0.003853791815133746	0.2306708680500378	0.09126890239432105	-0.234608039038746	0.3416598594433171	-0.1625722551616071	1.303204649270019	0.1499508813206779	0.04502983730007625	3.393124335033016	0.7762089294649073	-0.05339190175913651	-2.052948231635741	-0.06576300922545314	0.3166428592396889	0.01232820051543118	-0.4095830806739746	0.07703009635825234	0.1879275074394907	-1.422897996408601	-0.187927507439471	1.422897996408603	1.473573920178978	-0.2429362380386687	-0.07386605516992066	-1.403941455923729	0.3482322276068787	0.05303010900120453	3.033217418149035	0.6332330880362306	1.128244920906781	-1.448889716546833	-1.022642824493092	-0.1472838830561499	-2.629350434504562	-0.05143740022424891	0.001005533687077632	0.01363361370418109	0.001003483497647245	0.01333489432078819	0.001010838724493921	0.003482727311215349	0.001006883902545953	0.003741780222627724	0.00101070544054022	0.03020086083176743	0.1131061515343429	0.1202109301406998	0.1920116878517777	0.1961667140253924	0.003689331689947295	0.01047719853315733	0.02879291246802498	0.05239987359559863	0.001131993955926893	0.01628615811829585	0.05705660718981694	0.06937366340283142	0.005925033360721603	0.03185837279772338	0.001001944760720326	0.03384177003684361	0.001001476585806347	0.09491021350950653	0.001805641524399079	0.007266365789037146	0.04530698396286923	0.05941481070253027	0.4170166911184157	0.3782181458057179	0.001007912650197327	0.01980373949181482	0.06109608812919317	0.07868413796559852	0.004431887201332891	0.01569982974692432	0.001017080090503908	0.003160871228072482	0.001019122517375099	0.008651278010745134	0.001015127846258971	0.05080510386843227	0.001007816398972539	0.06016125077006516	0.04988991188029415	0.05083737443524298	0.001005302482047165	0.02103641488901642	0.001029825168288507	0.0158344676126742	0.001020423094477987	0.01787933315735199	0.001005943184794214	0.002080711782706578	0.005760118622979832	0.02348090336040906	0.1682654809780833	0.1876536931471095	0.001016155608515372	0.03941452020999674	0.001019997819541559	0.002484434895983103	0.001023738246855598	0.006290654042537252	0.00100098500220218	0.01223228486768187	0.3649998341521341	0.3827283773856129	0.1914587661055266	0.1433358585198761	0.08934322996358958	0.1231521089721096	0.001001826539274548	0.02661447916821118	0.08838561857037483	0.06808102752870659	0.07651064108934211	0.05022685224991125	0.08907739391731528	0.07078606214544261	0.09575423752527575	0.08478636260669421	0.1116183403955316	0.08455905780058064	0.02079250632297599	0.01931259163993208	0.01558785689021489	0.008398397217823544	0.1144131989860145	0.09042368616833499	0.08131351165274656	0.07135603310343983	0.1071741946828563	0.09432719773548758	0.001886285466920439	0.009617317542249331	0.001198676847942678	0.02706598351493737	0.05575230863113998	0.06808881467652431	0.04957540498118038	0.06010731274353239	0.004835493118901502	0.02903797677550814	0.001060557370747514	0.005527360228992025	0.001052999923932884	0.01026843004147039	0.001001339785095491	0.008621809265782479	0.001002171080159718	0.0183689669183689	0.001007922791277462	0.01880062468203667	0.09011038581395313	0.08868315266309446	0.05954331816097087	0.06046936430083485	0.03627867028419141	0.06625686664468637	0.07428394973308348	0.06856848718686184	0.05405388537297584	0.05190763984236012	0.001173744169955247	0.05693300038026994	0.001200188888737576	0.06318073922918156	0.07301027024633062	0.05865150250797586	0.001037123642807125	0.02529255868179884	0.03709338498038983	0.01293634786656968	0.03212051504978475	0.04523307520836349	0.02399883902080511	0.03497348863390193	0.004087630370965816	0.02225467449610821	0.002608287628205691	0.07448011729783933	0.06062017106337311	0.08080227132688421	0.006467336507281299	0.001058559345725064	0.02824229410577877	0.02519784854412773	0.001045318892077091	0.008780507148609042	0.03990261514465324	0.05815704730126704	0.144584011886875	0.09100309249729049	0.006543486863971019	0.04683660441262609	0.04868581174570191	0.09089698407000468	0.001003312900168951	0.02454517586158457	0.001001244229495854	0.0181972862558091	0.001002538433375816	0.03082750855395746	0.02176327897651355	-0.01114910016546918	-0.01386091307504249	0.01679688571106275	-0.01724724671758307	-0.03605892524585338	-0.01343129720498501	-0.005035609728685561	0.001004904985246844	0.001003517033333164	0.001001111004167306	0.001003063713209936	0.001012837203953459	0.1121067943376746	0.1860265434707093	0.001327484903942848	0.03238842290879056	0.001063239359366837	0.04767323918575739	0.003216581257265495	0.001002180613275952	0.001001684786852748	0.001001031353119391	0.01377968437994148	0.4036010782666088	0.00100757033086465	0.08725920070797084	0.01373939005318831	0.001014441712684323	0.001018439568408513	0.001014432231568759	0.001007675591994696	0.04690905194861295	0.001002139805400028	0.001035036434538036	0.001049245247081555	0.001004582220887267	0.007740725623115939	0.17698006686685	0.001020406697566424	0.001006410105619654	0.001013523902323204	0.001001049845391043	0.4047344995452145	0.178890555462858	0.08373816969586022	0.001001527543075589	0.07242931547857566	0.06195940028423295	0.07341579554613932	0.09570641524968841	0.103826517058202	0.02902630919223473	0.02400608312605375	0.1146408050029878	0.09384450578406446	0.1261255777732013	0.00100568278500681	0.001359297462314249	0.04357558872215315	0.05067655977881254	0.002925713525722189	0.001005785530026988	0.001002029995022276	0.001001537506381141	0.001002094330801309	0.001005943219001789	0.09014986074981489	0.04844617079941289	0.01469826437451803	0.06895318020604313	0.0555751194931557	0.001019736968288347	0.001006618208828143	0.06887399433896677	0.001012689427057609	0.03260958924718151	0.02775535130932306	0.02122116113675504	0.005403328637504711	0.001011897958742048	0.05343574448622167	0.009523150205287835	0.03551878443553356	0.001000415128132773	0.01444118362071856	0.1482954006848899	0.009057845741725233	0.02676952050961744	0.00100371278958747	0.001001392130711532	0.001002833072284302	0.02260625621939774	-0.01185323100085732	-0.0133316923088914	0.01816719085283896	-0.01415739080510767	-0.03221644103374003	-0.01046087564260755	-0.0005450448176455204	-5.902422487973273	-4.103211511324303	0.07506620472790965	0.06475521872070414	0.01379237894233182	-0.005968348042222702	0.05830015503722139	-0.1595761628419167	-0.1933631658478434	-0.133926157221052	0.2832363780072354	-0.007141120076260526	-0.4326139797195685	-0.1455354798851236	0.1525194561074878	0.440134701632892	-0.0519997673682529	-1.607011850253909	-0.6276883284353448	0.02640535019111544	1.546608207050273	0.6421226987039755	0.04393052648968059	0.02498490504455618	-0.04274939064422167	-0.002425661147577363	-0.1930076634749275	-0.1045832017003332	0.04967274222821629	0.02651664195781345	-0.005149482405647205	0.1366493979623848	0.1686003220199161	0.05378416804637964	-0.005195551023649326	-0.004033496645966906	0.0235553307186393	1.382842274889791	-0.3371239604554503	-0.1894560791563706	0.01442963131701615	-0.6966288632403209	-0.5734093385969022	-0.672831142310214	-0.1163292777253576	-0.4139515439182161	0.3808866298829454	0.3321650404917366	0.4755862894757735	0.4403712473680064	0.642920428496723	-0.05482284906690903	-0.009959694380780331	-0.654663801229606	0.1289203933253989	-0.09969109924658784	0.01937365666710497	0.09635910569818133	0.03467779639057167	0.116042172087178	0.03554477050166895	0.2245432582542042	-0.5885402191329946	-1.281483884483025	-0.4674766394470286	-0.002218896953879392	0.2594265288088942	0.07622630395416581	-0.0510610999910911	0.2022765891052904	-0.03427384064563016	-0.2749758284934973	-0.1935796247678552	0.08755328094352567	-0.3404781342824888	-0.3389794812219385	0.04037072889692889	0.4533688492958555	0.03867655381407714	-1.649722188082864	-0.1553285230429334	0.3318298952598303	-1.159267313270987	-0.01143099294751703	-0.01125569722036568	-0.00762001597863965	1.939355529261531e-14	1.286120728024539e-14
0.22	0.0005461268083642874	-0.05356841079698658	0.07929738965425544	0.5099851085300537	0.9359335044288447	0.00796665504930146	0.2375393673661316	-0.07194405897914503	0.02432103915974015	0.1400584551825562	0.08729663982882513	-0.1488674977765324	0.004142069616753261	0.0675842323981594	-0.1153807963848995	1.122104647680028	0.1971537145592127	-1.12210464768003	-0.1971537145592092	-0.2446238274642985	-0.07348812468269759	0.01650405458010663	-0.1366734686753807	-0.09600861820295604	-0.04570436468615577	-0.0250884652190558	0.09658873719958766	0.5960919020147931	0.6695151883124993	0.06477594856789057	-0.006111071294005537	0.2060791754729454	0.09106834434430101	-0.2916390808713865	0.3855970344487494	-0.3076878816577854	1.288203636777098	0.1249382924135833	0.04799498055919019	3.315202963031417	0.7989157298300829	-0.2878037189103909	-1.971521240635001	-0.09707107662916166	0.5713364178812107	0.02187038741652001	-0.4441388999598269	0.2361530390305169	-0.4456706663319245	-1.424661709005862	0.4456706663319246	1.424661709005862	1.512007792787099	-0.2690682836673815	-0.0757736637082579	-1.437882577122437	0.3467880281089971	0.07728964028296402	2.805841849696508	0.5759482870784396	1.209536898710929	-1.250265492660708	-0.5764029500965723	-0.3078038311897116	-2.283688217177775	0.01241781095467874	0.001005323223653848	0.01406813203635267	0.001003567919952216	0.01389360148496401	0.001006173036521419	0.003509567618389395	0.001005048026016924	0.003717612365029966	0.001012268024480054	0.03078927991714082	0.1130447993915266	0.1189877417909184	0.1895972118008642	0.1944642869487117	0.002580808938992786	0.009524828481161828	0.0300687911674637	0.05405950548353691	0.001096956879690078	0.01625543655012465	0.05143673784389306	0.06487792254361531	0.004131607430500576	0.0303991485470011	0.001002109041053168	0.03538207225134444	0.001001621086121221	0.0993283197391268	0.001419434004742174	0.006835622152122237	0.02767964223761059	0.04446269549407521	0.4112849178724657	0.3724781416024281	0.001007733922016074	0.02000606147379751	0.07658859201674585	0.09439426339719123	0.01232572004280752	0.02411625279689162	0.001015409864898457	0.003456764439730644	0.001018771798784458	0.008791277450965494	0.001014987436830649	0.05054993263986042	0.001007841273341847	0.06007256849824522	0.04841149120487355	0.04916438394153133	0.001003739715573898	0.02018412381340037	0.001033658476013654	0.01633967721845545	0.001044706231177162	0.01813879443470932	0.001005194390680977	0.002325106539581752	0.006803146435805453	0.02457381610918972	0.1725467072826775	0.1894978047289755	0.001019281186122815	0.03994352946539392	0.001013254544972253	0.002458532868908095	0.001018290356164184	0.006246356636189735	0.001001026679902357	0.01246446254109954	0.379831881716969	0.3955433222128363	0.1858956511053386	0.140127827885955	0.08627106841420421	0.121321291079227	0.001001654897094799	0.02691756335425781	0.07964674058295391	0.0612577645762977	0.06837215507787253	0.04463076578115338	0.08046822078708996	0.06414663797510109	0.09580409697170826	0.08376978981523488	0.1076877581921257	0.08064666390270681	0.02576353742267968	0.02289275964605336	0.02083054359927057	0.01195438791820689	0.1139107445997639	0.09460426516783417	0.08887000322401477	0.07666425133972805	0.1168962270706335	0.1010284768342442	0.001463543672255683	0.009192866529662695	0.001317147826964573	0.02699809826175057	0.04886527186653159	0.06179275259024581	0.0491920564845915	0.06019017474419058	0.00341345802567543	0.02784398142181818	0.00103418568179428	0.005896458584013283	0.001028483733814226	0.0113064294154844	0.0010014682204556	0.008954644975188424	0.001002123812416089	0.01961927379290292	0.001006909774996998	0.01977803212539526	0.08966247022260924	0.09051677886614341	0.05355574930655864	0.05501460481853319	0.02296464001361344	0.05363802097223605	0.07008468379689929	0.063193179777961	0.05481962278380845	0.05178642843768864	0.00110028879431498	0.05724245054112933	0.001107346487978791	0.06374865050602189	0.07345395675255401	0.06016879256876726	0.001025021309522465	0.02736662869901941	0.03443768239562831	0.01271608338211042	0.02943886644965955	0.0425007605028276	0.0210596501394038	0.03193125180515858	0.004786489478910354	0.02295279208040838	0.001842434509775391	0.07100520600943429	0.05631821509040688	0.07721599205230338	0.008610690649385737	0.001544704505937327	0.03229805315142872	0.02941495837399776	0.001023757762217923	0.009373870648823243	0.02555897088019266	0.04306359215711704	0.1466296569492351	0.09008185530125877	0.007896058844521176	0.0496306118522151	0.03464524868111524	0.07862922308855989	0.001003597960083796	0.02433267685062478	0.00100134946708843	0.01801642506461698	0.001002747029671566	0.03064208777316056	0.02232144158641192	-0.01174355095242969	-0.01329999920258849	0.0181531310206986	-0.01428799459816764	-0.03226056282558734	-0.01011009149731323	0.0002378095326222438	0.001005231386768671	0.001003760880729255	0.001001131258274228	0.001003058806739134	0.001014760713581139	0.1136248105639873	0.185081509951582	0.001409259663042941	0.03099344088861646	0.001056007551101141	0.04176062784722477	0.001410171224351768	0.001002362720767347	0.001001843688750782	0.001000737711759654	0.001007909966647606	0.394536301423768	0.001007519136351234	0.1044454392174963	0.02634631625479251	0.001013002333072131	0.001018358314456148	0.001015123349001125	0.001008005721202673	0.04630255520526424	0.001001982730659195	0.001039787174371837	0.001086522155889341	0.001004242270390671	0.008105579518510391	0.1816304529875249	0.001024276650585686	0.001005630616657428	0.001011585860653073	0.00100108746224909	0.4166710941819088	0.1745479071062124	0.08070136895679486	0.001001427389530518	0.06401347350361294	0.05416031142286733	0.06498108254089022	0.09600511842854995	0.1005311388105755	0.03338741454571196	0.02889035721627837	0.1120199500024514	0.1033977590357638	0.1349844759985312	0.00100504307998826	0.001507052695309756	0.03761363973728234	0.04724114688706427	0.001092860271474305	0.00100553270754754	0.001001884612361381	0.001001657029877692	0.001002057168548355	0.001005720478781413	0.08818058798247812	0.04400481026024536	0.001688017247526608	0.06108372012353297	0.05595576457666201	0.001021484571041951	0.001006965822629827	0.0780700989070279	0.001011371798952504	0.03021951951228818	0.02514499580646824	0.01503958799054136	0.005658702093044747	0.001010851317889637	0.0487963174226556	0.0120298531048075	0.03829377621028986	0.00100042071762475	0.004051071300964205	0.1510529880985269	0.009632244444020712	0.01044106108352932	0.001004044834029531	0.001001514247995324	0.001003072596278606	0.02273719687981727	-0.01228316171517642	-0.01272323877698301	0.01950234641426455	-0.0113940443752827	-0.02848426130124505	-0.006613493716993731	0.005902655969067362	-5.568080116663831	-4.004501114230444	-0.0200205108365891	0.03772084307488236	-0.01975803001735476	0.004731222287083395	0.05975764373389914	-0.0877169765963092	-0.1503935190839614	-0.06862913629898615	0.06415251244557252	0.003858267020255323	-0.4668022012998708	-0.1476673539422866	0.1554084908707566	0.4432454492290588	-0.03972242106986688	-1.392531853562011	-0.5087548979194374	0.007211335473158505	1.59332272372787	1.003215512439244	-0.0006990969280418178	-0.008049943917301624	0.02408455688081585	-0.009627287930331145	-0.14017170640159	-0.06730463844444899	0.05184929752450303	0.02463660515924523	0.08188019042444619	0.0884731994664358	0.2035942804528515	0.0519437782701097	0.002764500115162911	-0.005589707126757867	0.02259651625587342	1.191547588629249	-0.3080286247486649	-0.1743403664721763	0.04708279209936236	-0.6688973477093147	-0.5464077602115242	-0.6560633373936343	-0.08794951981804755	-0.3690216899988423	0.3341908847754698	0.3830906725876018	0.3571197247557548	0.605948172321277	0.6958171916581452	-0.0363982197025261	-0.003759473702320269	-0.6005049906082129	-0.1081109776721259	-0.1354605721286723	0.07443905683429597	0.1132040826983412	0.03033420712371235	0.1395753889861534	0.2195549795848068	0.1410326740803009	-0.5062451786517402	-1.243124890902064	-0.5943925039355379	-0.0238279151761947	-0.4819306062838516	-0.01523663412631807	0.3350767670788907	0.2134315055451355	-0.01127163347376046	-0.2741393052021004	-0.3766377780890405	0.05621485501765541	-0.3498911355841278	-0.3792780319220622	0.05770307211168172	0.3966670847678633	0.1042021676495216	-1.355724596274246	-0.0117257066239808	0.239588755627345	-1.297720604695162	-0.03041727154296928	-0.02464789354494254	-0.02839169620192484	2.131115426582386e-13	1.233592710089062e-14
0.23	-0.002612054028548105	-0.04964522623022979	0.07568807778893333	0.5227971231050669	0.9370461740917332	0.008439855449228102	0.270259658125479	-0.0639399416142515	0.02064796573125597	0.1207499573599582	0.08625235885759401	-0.1420847180673928	0.004399994205399696	0.06317306061284785	-0.1124394841060054	1.114594907686555	0.1829889845629213	-1.114594907686561	-0.182988984562925	-0.229339304449131	-0.07635082766793068	0.01572604199541605	-0.1513705968297325	-0.09255369433327151	-0.04479226111368528	0.001835131770840861	0.1021490596964057	0.6086360527130833	0.6585182612541594	0.06053156339788419	-0.009963624746253718	0.1845939691855179	0.0915300728043822	-0.3362983735915304	0.3951106075058787	-0.4082269596712878	1.274465561341882	0.09746376652294862	0.04595444807890086	3.223012982603922	0.7998829814060052	-0.4350134597397595	-1.893025217739728	-0.1100995700809626	0.775048295570396	0.02681768086948431	-0.4325290834164792	0.3459298958811293	-1.054055060507691	-1.40514483738483	1.054055060507706	1.405144837384838	1.544634479717382	-0.3041872806356244	-0.08050321240304746	-1.500653467766667	0.3449458367877323	0.1060041246442902	2.582879804076188	0.5403945332957032	1.298137803158778	-0.9482596245591568	-0.2952749875105683	-0.4567920246048155	-2.013275095267201	0.08017264303122239	0.001005383390347875	0.01448664995830274	0.001003776312514744	0.01444168298937351	0.001003732056924779	0.003529838591363731	0.001004034338600982	0.003698258777626233	0.001014391793899495	0.03137324981403247	0.1146939014989318	0.1186326563917547	0.1878099403690024	0.1930824409735679	0.00213387597478704	0.009145643622912239	0.02939825481929798	0.05358908866377261	0.001074950485740486	0.01626008654086394	0.04490783156064911	0.05974959510690266	0.002766323706700642	0.02928657530348669	0.001002290529822931	0.03695776271977751	0.001001779727783997	0.1037871913752858	0.001214355069186281	0.006545557185641654	0.01511207367698448	0.03337992558125238	0.404429381685374	0.368051215389558	0.001007627802788945	0.02020924521097095	0.09255689687578596	0.1104643559927685	0.02057520606904973	0.03315761891094891	0.00101394463571686	0.003731565027704614	0.001018612279784754	0.008922497623172057	0.001015095613926668	0.05011438266164681	0.001007949379958747	0.05978197203553964	0.04780787755794118	0.04814506272163056	0.001002831739897889	0.01966810075524122	0.001039306828800626	0.0168502874702377	0.002183400790726367	0.01950829178655023	0.001004619062536768	0.002570391571506815	0.007145877715278979	0.02495424583824055	0.1770475636418839	0.1917793657902525	0.001025529463834572	0.04045641748420931	0.001009382497402601	0.002436931836170195	0.001014663771191629	0.006204052519361405	0.001001061170163797	0.01270039256432588	0.3934146588250663	0.406925312662481	0.1802614494778301	0.1369451913446012	0.08163150274717314	0.1191143160227049	0.001001525719923879	0.02746322726501679	0.07103477744682264	0.05470198598793723	0.06039135231994038	0.03930321749324235	0.07188342095374013	0.05767516773470962	0.0950294101744097	0.08243775419187958	0.1034450349802758	0.07690692640084576	0.02927273261297556	0.0254958781094793	0.02512565471391169	0.01570363135619867	0.111881810576884	0.09750591704677493	0.09711361043833694	0.08316345457365173	0.1267452167023713	0.1083536995665701	0.001239388486393385	0.008954545093236163	0.00137433380811842	0.02692241971851694	0.04282897478946068	0.05606895415436142	0.04781477615685161	0.05863865502933908	0.002278555536743668	0.02687588025048801	0.001019958677974763	0.00638460686959563	0.001015394851266491	0.01251280012697409	0.001001601265421768	0.009288977616920605	0.001002129035426985	0.02093751313511372	0.001006462830493973	0.02082804129599324	0.08775519163049865	0.09120898320036329	0.04849338714433983	0.05033066565692331	0.01278777080930976	0.04392014399441595	0.06365427622062425	0.05704005724810653	0.05477344492430553	0.05117202950888788	0.001062137983654998	0.05748344253850902	0.001058323013969372	0.06449875008318949	0.07641733692364637	0.06350351406202845	0.00101834051475339	0.0295760355481066	0.03296514160197062	0.01301730201824813	0.02672913457073789	0.03978849602573246	0.01642780775992888	0.02743218142682364	0.004888289816943672	0.02305685200945314	0.001435548376875925	0.06727554542734629	0.05183568439707488	0.07338816567742087	0.0110440497278789	0.002248368688069746	0.03487721284089474	0.03263621986082767	0.001012323050922448	0.01004039494839288	0.01518035664591808	0.03177571526674138	0.1501003781014938	0.09067678567482916	0.008859184402602187	0.05172070919510043	0.0221888460781283	0.06796454843904341	0.001003959041926715	0.02391914897833144	0.001001482148354347	0.01769787447296786	0.001003006237105219	0.03022688545648146	0.02230441125147841	-0.01196090520528818	-0.01268374564828053	0.01919902225515487	-0.01205299817034645	-0.02909765304184156	-0.007180551290248471	0.004409956267222509	0.001005627588117471	0.001004189726743142	0.00100124296281058	0.001002912239539466	0.00101815992064532	0.1200667188408528	0.1845992521765386	0.001883770020966557	0.02660853499310216	0.00104868650470984	0.03286505768272225	0.001265962585597445	0.001002578119893663	0.001002030387631164	0.001000613830939562	0.001005024206466222	0.385075396624985	0.001007515868384804	0.1222040123559639	0.03242400161759936	0.00101192687331543	0.001018520684367152	0.001015279962820176	0.001008109400492605	0.04773525422702165	0.001001805692753735	0.001049753257736539	0.005304671835408619	0.001003832551510484	0.007005073783156897	0.1867903160419521	0.001038594348465718	0.001005117795783284	0.001010300312736674	0.001001105186151476	0.427341624425421	0.1677640281565848	0.07083460260925196	0.001001360745612892	0.05603851317004681	0.04683507762841372	0.05680465606748503	0.09218729265668893	0.09476717143411785	0.03316615120387659	0.03084510465873362	0.106306992479777	0.1127538838751559	0.1465643231106997	0.001006432641381899	0.001372024868220375	0.03375633232840162	0.04519404317525052	0.001085677682822206	0.00100482912661356	0.001001677729360922	0.001001809684709471	0.001002199874674946	0.001006232252106133	0.08255754801727204	0.04080745206083451	0.001356850438606047	0.05052521463785831	0.05365048685045078	0.001023217568656386	0.001007563309111351	0.08222151242294316	0.001011400734257648	0.03213115721236168	0.02234420443781072	0.008116536815104571	0.004433695187793124	0.001011224228840209	0.0441395749033788	0.01503926642823832	0.03751083589047238	0.001000424023471698	0.003185134610642585	0.1593531519681517	0.01010533228769828	0.005746929682228419	0.001004580155321997	0.001001709891310704	0.001003448072890436	0.02194115241387381	-0.01192045425023611	-0.01203589759101054	0.02000225416232327	-0.01034516477857626	-0.0264254566505728	-0.004704657141787361	0.007387943240346641	-5.250364069372494	-3.830894694770047	0.07295575740685345	0.0637025216124999	0.01292313268256937	-0.005631254072878573	0.05740547181407095	0.02081078778777974	-0.1291721161315764	-0.01254615414537497	-0.1521871219896818	-0.0009892476601673671	-0.5679744928131645	-0.07796540813602543	0.1597548550817406	0.4488977048262595	-0.02165146158919386	-0.8439659581714248	-0.3944084682713024	0.02696784506852546	1.622520815498027	0.8207465791081165	0.04125690640785958	0.02372556075042288	-0.08291731301973847	-0.04315824257506055	-0.063987823842314	-0.03793628501304631	0.05062985838287064	0.2313874215079789	-0.005089854381357294	-0.005597954101708266	0.2558660417062579	0.05060362802962196	-0.004955829113184877	-0.003579078153505921	0.0244678136440559	1.095696795317884	-0.3362211803605019	-0.2831716739939377	0.06261392176720239	-0.6423751063871083	-0.5191988309851076	-0.6384403112596632	-0.1736580333239467	-0.3786672685834959	0.1915776208344528	0.3685560838261388	0.2220617136282199	0.6847423747366981	0.7680278948009077	-0.01461806481629909	-0.01085224583872394	-0.5397548771859507	-0.1888666784405423	-0.06214733833510279	0.03677008238835022	0.1295596750072121	0.03484607419631305	0.1291291731806556	0.04821457477840591	-0.004049513544451719	-0.4307636782810307	-0.7311406094074245	-0.6433460560841862	-0.09712702988435566	0.2919276408777716	0.1264024114777425	0.3301096248481958	0.2289046759853559	0.07019746405184393	-0.2699676077303256	-0.5135864044525802	-0.02913019032821048	-0.3904978961798944	-0.3875736490131995	0.08477117866930117	0.2528391387072432	0.0470033561938854	-0.9002230407067401	0.1297011459233811	0.1833507851838792	-0.8697226786929997	-0.05178211014512781	-0.03891209446633144	-0.05375311766021913	2.461230879417087e-13	1.414615836500557e-15
0.24	-0.006105866405171816	-0.04574478407515926	0.07125180109559734	0.5354797454193619	0.93788014228654	0.008871930984197619	0.3018827828935864	-0.05598689458568375	0.01585672010585599	0.102141012950606	0.08512835937791305	-0.1335699564326596	0.00462048624515781	0.0590449782037351	-0.1085857888842255	1.101067991906988	0.1691136068688893	-1.101067991906989	-0.1691136068688937	-0.2137363844805412	-0.07958616964056311	0.01488050314857141	-0.1666687463112747	-0.08909471964951807	-0.04356682118508768	0.02664917597821437	0.1074821942857077	0.6220315493221933	0.6505672017099622	0.05841443074507423	-0.0151286150928953	0.1658152324684196	0.09267669244430281	-0.3587653888112575	0.3810485521110974	-0.473080847259455	1.262325184633486	0.06919799876280275	0.03977000756776322	3.095769764787475	0.7887016625746813	-0.5114381582940526	-1.831610557977108	-0.1130147783044761	0.9177328029993791	0.01438387763155871	-0.3875210247263371	0.4186296276104685	-1.649105823549887	-1.366791248554193	1.649105823549887	1.366791248554194	1.575687183471259	-0.3435960811472332	-0.08927891613903885	-1.558086842560309	0.3475981909228367	0.1399569115083989	2.383931293177855	0.5305107055753574	1.379806080874738	-0.6410919898321216	-0.1509524467098681	-0.5702912100559984	-1.7423943031121	0.1493960469232785	0.001005611659389383	0.01491188042968383	0.001004094987807093	0.0150037931940269	0.001002568054328089	0.003550248434314082	0.001003454428168823	0.003664400997363253	0.001017153579918348	0.03194477207677748	0.1183230478738594	0.1194861753671679	0.1865148208499473	0.1918169158223475	0.002146518042923469	0.009167139022768386	0.02695962567911923	0.05113673813195502	0.001060288657575235	0.01627443202085514	0.03720281933312686	0.05333620855193986	0.002006845032586649	0.02877747811679332	0.001002488982400324	0.03857767439840593	0.00100195240518442	0.1083136503721734	0.001111696755653588	0.006335375133371243	0.008426668704458509	0.02718449974696115	0.3967148622822744	0.3642344097646613	0.001007573134984663	0.02041626703784673	0.1089139603632829	0.12688118010936	0.02766318293187308	0.0408449617536794	0.001012674385676771	0.00399385640783042	0.001018613782499062	0.009054420315364216	0.001015228019886323	0.04945713116865368	0.001008055271664878	0.05931607888743708	0.04813931180441952	0.04787872173941963	0.00100228941702758	0.01938467187658229	0.001047114902703726	0.01735941649713294	0.004851538112772666	0.02240903399097636	0.001004126580121311	0.002777976044497844	0.006774623268061627	0.02459764301856085	0.1817777777403329	0.1946780877611957	0.001035814189342996	0.04095499807660478	0.001007190868506588	0.002401993837429431	0.001012208248958955	0.006160615834776523	0.001001087272972148	0.0129513853190957	0.4059594017251397	0.4176741839995724	0.1741494494562148	0.1332489543419861	0.07466677976551381	0.115335517016115	0.001001427825329428	0.02818112042397885	0.06259001109539201	0.04840792772006549	0.05260420310853665	0.0342448504891934	0.06336447857439212	0.05137363973841047	0.09295231939178461	0.08039262057941295	0.09853206753544756	0.07307848936685285	0.03099353031882026	0.02682720832111467	0.0282729452918467	0.01936147097111324	0.1083067964361809	0.0990225206924804	0.105729694218464	0.09017609683991332	0.1371684455002657	0.116365045530134	0.001127931319382465	0.008833465289121805	0.001335423604045719	0.02679153312710713	0.03774624171954158	0.05108765143418171	0.0461258579901118	0.05667936691253495	0.001704370444502037	0.02652128113130963	0.001012496262141578	0.006903449873632676	0.001008749801153876	0.01392741522372216	0.001001744120436241	0.009617841518879346	0.001002203035040147	0.02230299113106183	0.001006495484619943	0.02189767802503045	0.08423380274100067	0.09040663446919778	0.04424828681093992	0.04639491076073146	0.007269505814658373	0.03840140668946481	0.05529131261624443	0.05018397757552078	0.05369978830382874	0.04988238465430355	0.001043934571437216	0.05831697606355599	0.001034116098794983	0.0654996159748911	0.07988692319737989	0.06673582693123246	0.001015016111529402	0.03195381845280971	0.03308449741036062	0.01409367473029794	0.0239626074475448	0.03706832799794865	0.01063455391603883	0.02185132157790862	0.004330878612304429	0.02249564185350347	0.001231961520695859	0.06330610977902358	0.04723963021960365	0.06943879095315318	0.013748016468715	0.003274956366449549	0.03586690835123084	0.03457681967042481	0.0010066099316638	0.01067195105128223	0.009270859380401592	0.02509168616481455	0.1554635006462682	0.09265566551142078	0.009579312528788521	0.05339602900057416	0.01322336203594765	0.06054460244516852	0.001004407287376699	0.02330715850321367	0.001001646326636532	0.01724118578158957	0.001003323608488357	0.02958493840940954	0.02176803816253824	-0.01179155164628083	-0.01202010033952954	0.01988092449867934	-0.01060874629660177	-0.02667081334681131	-0.00493148017108918	0.006790863359608657	0.001006023789471152	0.001004618572761802	0.001001354667351506	0.001002765672339038	0.00102155912771595	0.1265086271177182	0.1841169944014951	0.002358280378897663	0.02222362909758974	0.001041365458319872	0.02396948751821944	0.0011217539468468	0.001002793519019743	0.001002217086512029	0.001000489950121443	0.001002138446292398	0.3756144918262025	0.001007512600419567	0.1399625854944313	0.03850168698040888	0.001010851413549448	0.001018683054279781	0.001015436576633632	0.001008213079782041	0.04916795324877883	0.001001628654846455	0.001059719341102095	0.009522821514927884	0.001003422832631111	0.005904568047803878	0.1919501790963789	0.001052912046348118	0.001004604974907926	0.001009014764817006	0.001001122910055222	0.438012154668933	0.1609801492069571	0.06096783626170856	0.001001294101693227	0.04806355283648085	0.03950984383395935	0.04862822959407988	0.08836946688482647	0.08900320405765895	0.03294488786204093	0.03279985210118855	0.1005940349570999	0.1221100087145479	0.158144170222868	0.001007822202776445	0.001236997041130273	0.02989902491952091	0.04314693946343685	0.001078495094174061	0.00100412554567886	0.001001470846364779	0.001001962339545775	0.001002342580804113	0.001006744025425671	0.07693450805206385	0.03761009386142276	0.001025683629692888	0.03996670915217972	0.05134520912423667	0.00102495056624808	0.001008160795598577	0.0863729259388578	0.001011429669564811	0.03404279491243487	0.01954341306914954	0.001193485639671046	0.003208688282542173	0.001011597139789915	0.03948283238410169	0.018048679751669	0.03672789557065359	0.001000427329330738	0.002319197920326636	0.1676533158377763	0.01057842013137529	0.001052798280929723	0.001005115476614096	0.001001905534621434	0.001003823549500481	0.02114510794793041	-0.01155774678529579	-0.01134855640503808	0.02050216191038187	-0.009296285181869392	-0.02436665199990092	-0.002795820566581443	0.008873230511622948	-4.949551931913951	-3.591319521353112	-0.01867800079038822	0.04052658319537406	-0.01973025593524381	0.001830383703683172	0.05726811690427165	0.154003898318262	-0.1271293542992899	0.0115069153671983	-0.3322342299600425	0.005797364838807367	-0.7238140249486215	-0.02697214257501843	0.1642527329217416	0.4567629213802436	-0.02374583819935711	-0.4150630378888324	-0.3867307803272924	0.007978953467277512	1.662669027930394	0.7324108581648149	-0.003200938274222225	-0.007909439765314673	-0.02025574616217897	-0.04468662501091471	0.01042434113757328	-0.0207858025506853	0.05155305254821962	0.3308855756893075	0.07434007857554631	-0.05893331024799273	0.3270264623841271	0.04908229297598959	9.710689180741976e-05	-0.005816220686755023	0.02560906256697245	1.064923766117987	-0.4107487170002664	-0.4887051564839532	0.08152864174777837	-0.6165532836117417	-0.4925715034342582	-0.622074888574297	-0.2305691176322095	-0.3867615964222972	0.07983323440437427	0.3648099079808748	0.08011007812960048	0.7086359787895166	0.8330418379060655	-0.01294989319672979	-0.01480108333585625	-0.4520058474673401	-0.1896646580626648	-0.01276016167986903	0.08057800049757401	0.1548529597437124	0.02924045919920182	0.1490231197399023	0.2234804911929704	-0.1578779389846647	-0.3566083255645108	-0.4032969562917844	-0.734983932455661	-0.1588771003008531	-0.3634223004922472	0.03491662887769672	0.3145950422679599	0.2471067166501681	0.1437591817243523	-0.2757200153426004	-0.5929956722747968	-0.07683916177569848	-0.3978461488194432	-0.4035877017677669	0.1222877713641771	0.1405347493315006	0.09720852831258213	-0.4349550385916854	0.2650641859802231	0.1566332481448265	-0.6487748735484319	-0.0701097920990206	-0.05227551349790006	-0.07374064228209461	1.481886433804606e-13	-1.797753557125169e-14
0.25	-0.009688876779365535	-0.04206755011302016	0.06630369831489594	0.5480501616344604	0.9384325513489656	0.009225835610541615	0.3319982640918518	-0.04818522892039084	0.01058504780251541	0.08402692981112045	0.08400313496950279	-0.1239247924058032	0.004595790843421652	0.05548982561014519	-0.1041389127065837	1.081620601972913	0.1557115555949014	-1.08162060197292	-0.1557115555949209	-0.1978227152897333	-0.08322332385916313	0.01392634115133315	-0.1824155776983048	-0.08557239350797055	-0.04198438212419525	0.04966804728323283	0.1128350963827492	0.6361761567441042	0.6454239327054438	0.05721821850190174	-0.02122386797372908	0.1494201841837911	0.09452212478411211	-0.3555410746500668	0.3527055637100163	-0.5148972453903036	1.252125543853399	0.04131624563154464	0.0308287554599414	2.921371373464442	0.7697832980074136	-0.538126146176188	-1.792747444831603	-0.1111518361886938	1.006146654596229	-0.02087840177485133	-0.3212650847727574	0.4693890779381977	-2.238942478032481	-1.310602487679185	2.238942478032462	1.31060248767919	1.606520845560146	-0.3836274806006261	-0.1019902362000893	-1.582926448746363	0.3589408240837733	0.1759064347766964	2.215769179780663	0.5427806962495987	1.446199921533492	-0.4112577476418086	-0.09786363332608322	-0.6449218471433813	-1.539356501302873	0.2195183839026989	0.001005939119200438	0.01533419160870164	0.0010045124250216	0.01557389399726974	0.00100198775708788	0.003566820741979604	0.001003074537717324	0.003623209157535943	0.0010204698945606	0.03249652021044476	0.1232071371598292	0.1215474311578897	0.1855105717679918	0.1904958384726389	0.002275183676599467	0.009289971081711847	0.02241412260319816	0.04648976825693808	0.001049615064361959	0.01631121304765818	0.02838224067204536	0.04526271096236956	0.001559996864400475	0.0286008152270889	0.001002697391647756	0.04024698047401251	0.001002142466386466	0.1129348220223462	0.001057194551410809	0.006161479197524575	0.004828647441579138	0.02361902416289438	0.3883603969605364	0.3602533629495907	0.001007524032977283	0.02061927445626845	0.1252180511710448	0.1433909259562228	0.03257948003484653	0.0462057460300739	0.00101157940242111	0.004227268062207971	0.001018651616994485	0.009182068032926644	0.001016800639604179	0.04874195517445057	0.001008754825425892	0.05876227507424491	0.04965345255951158	0.04852334361739884	0.001001927878165593	0.01924780986369149	0.001053658905625721	0.01785734800715708	0.008324465910881757	0.02608672429196453	0.00100369298157753	0.002962874388321606	0.005830585627656743	0.02364388293818184	0.1868306919206742	0.1983909326306998	0.001063647735619897	0.04145296768099412	0.001005825367149771	0.002360302773445362	0.00101043181695774	0.006112178865029089	0.001001109736871641	0.01322263509279098	0.4180083075938782	0.428406409560373	0.1673609422078338	0.1286965330785386	0.06581434844085669	0.1095022899642728	0.001001348653382922	0.02901955374947944	0.0545877195798735	0.04249449633222599	0.04536471899374288	0.02959775197787438	0.05523126150645168	0.04539111817929149	0.08985578700956716	0.07787569179842135	0.09328842992452113	0.06935687861874947	0.03115968558696343	0.02702694140968355	0.03004592909443191	0.02261695452479469	0.1035240129127249	0.09929997229413412	0.1131920897194	0.09700808617529137	0.146566439804455	0.1246425924450531	0.00106989029630425	0.008781434566711528	0.00131165578929563	0.02669543175678096	0.03414037007029728	0.04718888645803026	0.04491750572107959	0.05503059308142243	0.001395826913862263	0.02646188423465815	0.00100824398689884	0.007561595405707686	0.001005153243561014	0.01560723192571199	0.001001914656420444	0.009932203365281934	0.001002368298953521	0.02369925686283825	0.001006945945090782	0.02300632353750598	0.07941038128826683	0.08821614274465106	0.04078275715819219	0.04321167592971913	0.004237233656934138	0.03507644206935641	0.04609386639256884	0.04294817148096039	0.05178968476604875	0.04807629365414159	0.00103443336468853	0.05880959084321481	0.001021520282833378	0.06641950108410716	0.08360235689316717	0.069724980006675	0.001013343094959993	0.03450936401106126	0.0339923272106097	0.01581283539054264	0.02135730304110985	0.03451719797136757	0.006052472192534377	0.017454310161393	0.00353163647967292	0.02168151414112379	0.001124510288471889	0.05918678714763628	0.04257562411286988	0.06542005889150122	0.01680551763578321	0.004785519719022247	0.03560632060373511	0.03543017942167009	0.001003586135700153	0.01136920956567573	0.005810696523748208	0.02132924396469085	0.1613502551193867	0.09556622326315174	0.01022682381631529	0.05490717201515088	0.007363361439659905	0.05571581061763876	0.001004998115929988	0.02250229932013161	0.001001861595595549	0.0166468710336118	0.001003734067632355	0.02872231108703564	0.02103187525885837	-0.01123098862973972	-0.01132826482013851	0.02037283500808535	-0.009710529693566733	-0.02472688863244475	-0.003956109362833199	0.006571439531952803	0.001006496592241259	0.001005224585277233	0.001001408554427561	0.001002606028750287	0.001025919882572875	0.1336963493153842	0.1835988564708928	0.002453171989917608	0.01306956001009285	0.001036085131506118	0.01318490324577863	0.001069714663634587	0.001003016448567884	0.00100244447002465	0.001000429481331915	0.001001688005375215	0.3658171901318237	0.00100743937246791	0.1565435252743098	0.03797988234864572	0.001010091649245623	0.001018697718656167	0.001020976161746678	0.001010557170828687	0.05349662869370692	0.001001486470335393	0.001061105598676383	0.0141234868352099	0.001003088532628613	0.003917978313668833	0.1980561870270101	0.001126214025805513	0.001004234528891023	0.001008217844976727	0.001001141748011885	0.4497079483223578	0.1523254826740145	0.04866298922983913	0.001001242706828622	0.04153928791381636	0.03398743165682337	0.04190685846314857	0.08324796238689444	0.08347482520122596	0.02998884141896531	0.03145745579175942	0.09342284123470156	0.1253022212286588	0.1633421883418393	0.001010856099191984	0.00132910799017707	0.0299236249880117	0.0437275142779255	0.001070287396081464	0.001003558939845487	0.001001359133889084	0.001002201939675888	0.001002707557220164	0.001007982204242904	0.06955635704280891	0.03580725572817515	0.001020640230094565	0.03041366821646643	0.04779853044621871	0.001024200629979189	0.001008622418043103	0.09043976551960363	0.001011747717076529	0.03590605210923915	0.01748705980072694	0.00110889670089287	0.00225256492028557	0.00101346964757955	0.03479827808494764	0.02194049200446126	0.03408114264915069	0.001000449456974362	0.001950034510150425	0.1732707274937402	0.01121444899699241	0.001037250070942967	0.001006033906257831	0.001002237986072181	0.001004446921471088	0.02020512620392088	-0.01040901908875377	-0.01062019603282785	0.02076128399565422	-0.009143708699890302	-0.02307115322411386	-0.003908969591578376	0.004510582920563512	-4.675229432299099	-3.297918616056123	0.07292096620402948	0.06571640530285863	0.0123792022747267	-0.007447896938467206	0.05341662204014416	0.253328975049324	-0.1377142979967098	0.01218476735412825	-0.589603126018998	0.002821795150063021	-0.8928835135217691	-0.008087006161139337	0.1695352564145308	0.4675001894051771	-0.01359278531598196	-0.2900864570369779	-0.4082806504289338	0.02644334977814145	1.639749634026328	0.3627317262712769	0.0365453225626805	0.02312272244984613	-0.09972398743849527	-0.06242625104659108	0.1165794060527198	-0.006976606191908351	0.0483507392984902	0.3984748947957081	-0.01001308947019885	-0.1269500409039053	0.4160649378971543	0.05023853221445349	-0.006615148308325992	-0.004444526345528849	0.02853698782638669	1.085406820438604	-0.4996328382142863	-0.6722744228698684	0.0874849381498501	-0.5661047171650353	-0.4372419114412218	-0.5747259069877799	-0.2718938416845481	-0.3583885936126875	-0.03717276302037473	0.2852238408044497	-0.02769835348223938	0.6540676017491994	0.8195387052699225	-0.00013077430908422	-0.004966815560368033	-0.322930591569638	-0.135449370266059	0.0008080762427317559	0.05959518090249762	0.1812283655134573	0.03206310395201252	0.1348974194006562	0.05408449307776422	-0.2830641258833474	-0.2812234875321717	-0.2644146870126447	-0.7199119279178446	-0.2027056971604958	0.2625202138806557	0.1206878743270591	0.2928579635907455	0.2634097069178722	0.2015588926394743	-0.2381842720464368	-0.3068701219020911	-0.08585559499599366	-0.4215720451760308	-0.4027011635322207	0.1827868151907437	0.03148269622017761	0.0545124981949623	-0.3141760096263665	0.3182764287076296	0.1461864618809463	-0.3409593002668047	-0.09027730614437116	-0.06636082236600499	-0.09786443957621271	4.612937316643741e-14	-2.048691184460135e-14
0.26	-0.01317077567077255	-0.03872452633344931	0.06098670545765583	0.5605296060059172	0.9387071158380198	0.009484862848837473	0.3601911083349206	-0.04062819207484535	0.005189600306271016	0.06625523655567536	0.08292288799793471	-0.1135500902962707	0.004171809333716196	0.05266456469259936	-0.0992251379249935	1.056317736050992	0.1429618874866096	-1.056317736050993	-0.1429618874866166	-0.1816164837519487	-0.08725457361315836	0.01283196336672912	-0.1981602155641335	-0.08187442743389399	-0.04006118180742616	0.07088308381279559	0.1183920278590091	0.6508972381133773	0.6418681280257563	0.05626568544996878	-0.02795030165632984	0.1349732794925872	0.09706361937962044	-0.3385430922582953	0.3142065155944139	-0.5468588625656221	1.244130815905155	0.01362908413087497	0.02079452995813222	2.711242373752873	0.7397758986370212	-0.5361931968745033	-1.763132581163123	-0.1040192909192934	1.06364041953326	-0.06547334396776563	-0.2415426895217782	0.5120093484021158	-2.820201021118304	-1.236314615415203	2.820201021118304	1.236314615415203	1.634199652866259	-0.4224151882262707	-0.1173220736121691	-1.557648138319738	0.3827261774279619	0.2081091626835079	2.023164338072138	0.5713165814173303	1.495100870347082	-0.3235991248658905	-0.1022166085211281	-0.6965273703996554	-1.352765584427148	0.2886084980638309	0.00100633928730803	0.01576591434746644	0.001005024197405236	0.01616257785769512	0.001001724712751609	0.003584522176802446	0.001002804826207511	0.003567860153119763	0.001024308651416272	0.03301980676164131	0.1290004557233841	0.1244543891726315	0.1846902463893686	0.1890500662153296	0.002386965880215075	0.009393339788755615	0.0155976418574069	0.03949580799206618	0.001041639031382015	0.01635612701608223	0.01847532812648519	0.03543857787038983	0.001310121038903556	0.02862120657759055	0.001002913064713216	0.04196691501111309	0.001002351198186807	0.1176642297753391	0.001029919411695502	0.006012330700446108	0.002996848765545782	0.02154168304378345	0.3794991779021382	0.3560927554012207	0.001007462862156252	0.02082155042514696	0.1412865186366806	0.1596855626415712	0.03489506972287321	0.04855931086210453	0.001010652111276077	0.004458003929523452	0.001018677861346112	0.009310549549315194	0.001020357678931904	0.04792376072393514	0.001010277053648752	0.05814051159812726	0.05244954166584023	0.05017189729237431	0.001001676072093321	0.0192373396294379	0.001057622915637495	0.0183327810799353	0.01232808182308343	0.03025498009275773	0.00100330905712536	0.003124660661314733	0.004367182469168395	0.02215601549926218	0.1922541875215117	0.2030098350467798	0.001114221358676917	0.04195430680699667	0.001004957639909883	0.00230609429871201	0.001009145377265065	0.006060258246248186	0.001001130386879538	0.01352004698873097	0.4298686112927699	0.4394600298962923	0.159789188914372	0.123258351527203	0.05527670943480002	0.1020033451790064	0.001001283377095039	0.0299573574830264	0.04715646567364901	0.03708639891257387	0.03883432842485145	0.02549213800819507	0.04763485299785251	0.03987319192388721	0.08587061371365917	0.07497319968345907	0.08788180091412337	0.06589415668635913	0.02984688423063687	0.02613803013400916	0.03033757000789231	0.02504468854826162	0.09769581399014939	0.09840698170938465	0.1188105092554448	0.1031835631441487	0.1541923946646141	0.1326972428393726	0.001042392886349929	0.008777359342871252	0.001345818595359221	0.02668124431930857	0.0322241691634288	0.04472537072665801	0.04453335453227993	0.05406319426509115	0.00123726166438885	0.02653598853411376	0.001005835431019547	0.008266234991172549	0.001003299962516104	0.01755434223111394	0.001002119742019819	0.01022772747558864	0.001002633469830836	0.02509428737480487	0.001007790460910021	0.02409608552134852	0.07342808058410845	0.08468847755250759	0.03807243730016566	0.04074674407224994	0.002695502520361348	0.0330587385636499	0.03658571763069061	0.03563104618826068	0.04912409632837535	0.0458209787629057	0.001029309597039002	0.05957887949324485	0.001015456002464428	0.06734592308947569	0.08744908540613271	0.0727854340184589	0.001012666089439533	0.03721015882932865	0.0353476928828025	0.0181545714295226	0.01900462843944858	0.03223107691563089	0.003665803999781621	0.01530464892161859	0.002652972996380391	0.02078114566970213	0.001071717386847539	0.05496359552130443	0.03786462297760682	0.06133391862339391	0.02024912666494654	0.006989930991119484	0.03422403308075378	0.03523338350100611	0.001002086056144475	0.012007587487743	0.003863751544926306	0.01887531380829423	0.1670910472513964	0.099045775372407	0.01086790436954728	0.05633158038041066	0.004338396521113569	0.05324590027372228	0.001005752826860476	0.02151330714784908	0.001002135485495159	0.01591850160881439	0.001004251036655171	0.02764605727017589	0.02015983312829206	-0.01027831582653135	-0.01061207939886802	0.02070955323473564	-0.009309406504569566	-0.0232152478771317	-0.004373085110078966	0.003589866528696705	0.001006969395016691	0.001005830597798587	0.00100146244150207	0.001002446385160511	0.001030280637434013	0.1408840715130502	0.1830807185402906	0.002548063600945452	0.003915490922595371	0.001030804804693372	0.002400318973335334	0.001017675380426513	0.001003239378115527	0.001002671853537627	0.001000369012551463	0.001001237564453945	0.3560198884374448	0.001007366144517441	0.173124465054189	0.03745807771688453	0.001009331884934557	0.001018712383034291	0.001026515746853007	0.001012901261875491	0.0578253041386354	0.001001344285824082	0.001062491856249674	0.01872415215549256	0.001002754232627502	0.001931388579533882	0.2041621949576417	0.001199516005263149	0.001003864082871957	0.001007420925132562	0.00100116058596985	0.4614037419757829	0.1436708161410719	0.03635814219797008	0.001001191311963655	0.03501502299115256	0.02846501947968657	0.03518548733221771	0.07812645788896255	0.07794644634479343	0.02703279497588999	0.03011505948232857	0.08625164751230022	0.1284944337427699	0.1685402064608109	0.001013889995616655	0.001421218939222463	0.02994822505650236	0.04430808909241406	0.00106207969799002	0.001002992334007234	0.001001247421412624	0.001002441539808114	0.001003072533638794	0.001009220383056502	0.06217820603355135	0.03400441759492789	0.001015596830503818	0.02086062728074936	0.04425185176819746	0.001023450693695659	0.001009084040492456	0.09450660510035064	0.001012065764586209	0.03776930930604275	0.01543070653230154	0.001024307762118145	0.001296441558029648	0.001015342155369506	0.03011372378579446	0.02583230425725291	0.03143438972764573	0.001000471584636667	0.001580871099970152	0.1788881391497048	0.01185047786260877	0.001021701860958676	0.001006952335901394	0.001002570437517991	0.001005070293439792	0.01926514445991133	-0.00926029139221177	-0.009891835660617632	0.02102040608092666	-0.008991132217911799	-0.02177565444832725	-0.00502211861657503	0.0001479353295067628	-4.439455672160245	-2.963285646873445	-0.01679568868963336	0.04424319469557434	-0.01950443041702167	-0.001001049223602037	0.05157580039663735	0.3231443431217314	-0.1520683358194321	0.007614245016917054	-0.8016323079289114	0.007423953126928218	-1.073941125427258	0.01243870545935289	0.1743784252334151	0.478410141949343	-0.01879635041453597	-0.1174361449196113	-0.4226429269907861	0.00783266360995254	1.619647195627141	0.1309669692779945	-0.003736095469249887	-0.007742679849337263	-0.04085943749747157	-0.05827855759402755	0.2112107005380951	0.004492553173672455	0.04705336509869023	0.4289986756624597	0.06971766435018817	-0.1657547819256985	0.5082379716983644	0.04975619728363358	-0.002406375275752434	-0.006512950493213052	0.0308414870183215	1.129202721141366	-0.5879007745769143	-0.8218487031671206	0.1014027233669122	-0.5154864899755734	-0.3842745950983877	-0.5291558278310495	-0.3076817844151643	-0.3349838332735627	-0.1378956384552573	0.1992600019470807	-0.1539783591245901	0.57733350548603	0.7884625337864806	-0.003358793439611051	0.001581703237184198	-0.164955998511347	-0.05338965510646431	0.01394007755326276	0.08987681115257797	0.2083116804190895	0.02547291200622216	0.1487760757817924	0.2197037853933614	-0.4253126324871581	-0.2129477308507046	-0.1418447333945372	-0.7512477720469849	-0.2487218784752601	-0.3080875261170865	0.03622400819016028	0.3288552295365553	0.2761565686322108	0.2682742574872035	-0.2227182211687488	-0.1435256370034681	-0.09408731338014656	-0.4186199477900343	-0.4170693430285888	0.2610573552733386	-0.06949638503736141	0.08543240984587459	-0.1732526298586907	0.3788630574852925	0.1392863182825187	-0.1769985768171184	-0.1069363899317942	-0.07908644887053887	-0.1164659411826154	-5.988972967424979e-14	-6.788823988924553e-15
0.27	-0.01644775556264972	-0.03580501764181176	0.05536149919639721	0.572941056793857	0.9387051200681851	0.009643372958186267	0.3861387257414859	-0.03344085548726515	-0.0001059575475790897	0.04876811619215052	0.08194195195326864	-0.1026764087155293	0.00329284229344472	0.05068010781427656	-0.09388934208453628	1.025270839142922	0.1310422312702287	-1.025270839142932	-0.1310422312702441	-0.1651580539366087	-0.09166245884686568	0.0115795621012938	-0.2134147442282326	-0.07787989603736682	-0.0378570128897085	0.08988058031178935	0.1242974338091502	0.6660204727028743	0.6384715142876222	0.05510742958985455	-0.03514180434279118	0.1220846544878363	0.1002768258516616	-0.3148643362355849	0.268213454820717	-0.5776328219617048	1.23851565779675	-0.01392791433889913	0.01099602318944119	2.473798488474227	0.6948392569883791	-0.5204844504736654	-1.736128779495279	-0.09048640174341085	1.110319823178777	-0.1120436400070609	-0.1539874211967506	0.5545422035861424	-3.383897632945193	-1.145946935182239	3.383897632945164	1.14594693518224	1.656909340824867	-0.4587355748726522	-0.1327745740842796	-1.493724680100904	0.4159764884625661	0.2309531588324933	1.763075526326028	0.6108934278976756	1.52815635166835	-0.3543787818511749	-0.128427605500365	-0.7419516395671614	-1.225921753027563	0.3520169462992467	0.001006787360931459	0.01618691074889963	0.001005622277221549	0.01675148373294075	0.001001592319577395	0.003597151564108772	0.001002600779791208	0.003509889684024941	0.00103009262372458	0.03350891511806938	0.13582676909418	0.1280038136714911	0.1838061060124305	0.1874210635341205	0.002269877673388398	0.009290472612492291	0.009623597518991665	0.03315304088352376	0.001035263435254953	0.01641710847850306	0.01062531588311612	0.02624755103360214	0.001166273858818536	0.02876970084262676	0.001003159462264013	0.0437366568117662	0.001002587199385658	0.1225068700738074	0.001015431442657946	0.005878419277008473	0.002021828981889745	0.02025221400187661	0.3705823975520552	0.3520515493588933	0.001007405640213154	0.02101505349519498	0.1573432099664662	0.175904726009433	0.03606499819930349	0.04944165971797961	0.001009900952303434	0.004678300622620476	0.001018735513542181	0.009431545239068542	0.001022824036531346	0.04710138153426734	0.001011286000051338	0.05749034883489119	0.05554203672327163	0.05214963371440886	0.001001489347900757	0.01935157939163611	0.001080519422157994	0.01880081500516751	0.01610592805948488	0.0341595371948719	0.001002978409187444	0.003294453678003839	0.003072892717218246	0.0208276366392172	0.1979248320559284	0.2085090022484503	0.001987029935703471	0.04317770768668228	0.001004353363950197	0.002249535268687693	0.001008168601867166	0.006004249529007942	0.001001152810681914	0.01384710929017175	0.4421198828142592	0.4510803533847436	0.150679781173418	0.1167903569170629	0.04256695014894693	0.09293905210211202	0.001001233018355919	0.03099144940822663	0.04018482039396592	0.03210595113619123	0.03279448921749485	0.02180248965088323	0.0405057631930037	0.03475729305351988	0.08168141422389635	0.07213667452427854	0.08292960654844621	0.06294177436517141	0.02775068161809709	0.02465581096695603	0.02941248365676042	0.02651730073451753	0.09153083792312221	0.09677652174762191	0.1216075054251449	0.1085573181362219	0.1586771864044932	0.1403608612453624	0.001284494054950217	0.009030309627566098	0.002272410034160814	0.02753100080741707	0.03230653277700291	0.04392873665823324	0.04482790124275898	0.05381534095254578	0.001161130539694969	0.02666146989810705	0.00100449421900416	0.009056492758331681	0.001002335918187922	0.01975919538703786	0.001002301026340053	0.01049873879546948	0.001003011573318139	0.02646234584259888	0.001009691636951722	0.02517910990715574	0.06695760897005779	0.08029842325104257	0.03633253048773805	0.0391282816014677	0.001873821379404487	0.03172942298222999	0.02693427811668029	0.02814661884602605	0.0459622788341409	0.04328951892289959	0.001026894386092313	0.05989754038840531	0.001012664195809614	0.0680521090080374	0.09043988049572831	0.07594880472961447	0.001012276730853273	0.03999621823706714	0.03575648913038298	0.02064840040800937	0.01719598211860455	0.03045316587585536	0.00237504392171012	0.01426738827247269	0.001967797203210797	0.02006810998667161	0.001045119449634765	0.05071765060387846	0.03334889431888818	0.05738023379775906	0.02358245160196549	0.009952647910055425	0.0322513214940309	0.03438520491549106	0.0010013257867106	0.0126093620413737	0.003774451048746485	0.01793881713310655	0.1704502577941608	0.1029398189940933	0.01124460278098922	0.05751115443346807	0.002719970761909922	0.05195844089576687	0.001006673441790932	0.02035888052889232	0.001002466880081045	0.01506649448498333	0.00100486758535408	0.02637396552336683	0.01962077500566061	-0.009028272756855568	-0.009895403489571533	0.02116028651572306	-0.008728083505064894	-0.02166974553804174	-0.005018572244712366	0.002102013661773072	0.001007494180675397	0.001006595041344897	0.001001447858651037	0.001002339403459764	0.001041046570016087	0.150581033029853	0.1816901446246403	0.001808298365675406	0.002468743802607671	0.001026785589993015	0.001717534996841434	0.001015390463026378	0.001003565217879696	0.001002968972166943	0.001000339420030269	0.001001062325788827	0.3479250608868314	0.001007329123622207	0.1901896933977396	0.03741058227819107	0.00100893930367214	0.001018865860310005	0.001024439140514088	0.001011857756605596	0.06068530364802561	0.00100125335532794	0.001139771926827619	0.02149866973009734	0.001002532850910097	0.001526385714337176	0.2104192548929514	0.004333974017977655	0.001003606415662546	0.001006924622324292	0.001001189311870606	0.476228132349199	0.1299484321590464	0.01912614334411361	0.001001171558403991	0.02908121463182571	0.02337354119970768	0.02916047856982408	0.07428160525743918	0.07480158962790419	0.02391595544535304	0.02684300166688297	0.08025051047413281	0.1232360803796244	0.1632505723148977	0.001978867950451054	0.004778612394794992	0.03449463943839166	0.04593116034587271	0.001098563048583047	0.001003188218163432	0.001001404780433196	0.001002530417579777	0.001003686395017753	0.001013742909441038	0.0554866466411199	0.03452560367843659	0.001013411497851444	0.01142884154942075	0.0403034924684755	0.001025167557543733	0.00101032952716216	0.09448796705882205	0.001011707170404315	0.03492032271170256	0.01499646974359243	0.001018473499025303	0.001212836789932908	0.001019203162700216	0.02631152122610703	0.02857288167569923	0.02870170565782654	0.00100058790875674	0.005455778721748148	0.1731846639699494	0.01148137074377358	0.001016758175904689	0.001008206149747112	0.00100301592586148	0.001005880578677961	0.01936622131962858	-0.007592614778894857	-0.009181581843438187	0.02172292414454748	-0.007936321535282379	-0.02003951607072357	-0.005661222281855966	0.002177423460660711	-4.236596261866128	-2.613838524178588	0.0716022665393314	0.06652291407485283	0.01159623375734857	-0.008536406196449268	0.04661323596625863	0.3863978012380688	-0.1743370231477827	-0.02610667561160348	-0.4939092098033198	0.005552607993435498	-0.7457906644037378	0.01809691595470485	0.1795314447348584	0.4900734127091712	-0.01044203116005998	-0.1235603803043113	-0.383416306377799	0.02497523225631448	1.625691893024991	0.04612391257019489	0.03506358718679957	0.02197312790343521	-0.1048905633590253	-0.06945929254378627	0.1869978316272146	0.01810443151728169	0.04658601924931004	0.3569638499946163	-0.009650684176756874	-0.1057629592947238	0.5911347400073735	0.1833960577816512	-0.007573728163508597	-0.005273293819121367	0.03447981576200768	1.202374175878201	-0.7093670756106223	-0.9890983339814915	0.1067842133822809	-0.4810466294930702	-0.3538322833528787	-0.4944661476756966	-0.2622594818313887	-0.2548538194623058	-0.1624207159571192	0.09210205498073532	-0.1759447594630455	0.493956501653092	0.7370001514220249	0.04841880603876769	0.1567464287245915	0.007054848789420203	0.001833922372557217	0.01169091118530446	0.07397965610448404	0.2321024388056568	0.02717517639739428	0.1290406748058552	0.05074024074696799	-0.457707122671173	-0.1124866501047529	-0.1180953019177235	-0.7496723635151498	-0.2597379224913012	0.2049772560942493	0.08459039298461932	0.3072407050493093	0.2796887418802212	0.2301189989617621	-0.1393658105028331	-0.06782732824211024	-0.05268242270758478	-0.4265551909278723	-0.378024629721691	0.3319643640003935	-0.1034876203086012	0.0437139284338547	-0.01521245349394291	0.3932975627073699	0.0966248381064005	-0.08749614250489042	-0.1229723113551774	-0.09074993124056767	-0.136643952278624	-1.079792527060611e-13	1.629917596104147e-14
0.28	-0.01942829139794302	-0.03338989259559937	0.04944504037295056	0.5853070454842749	0.9384305640265637	0.009706553938445541	0.4095774257227593	-0.02678845017265954	-0.005171410234774979	0.03149591520666291	0.08114679028848877	-0.09135921530145212	0.001896465015156741	0.04961204156755792	-0.08814644617529419	0.9887453979430854	0.1200763426365514	-0.9887453979430868	-0.1200763426365553	-0.1484898363229925	-0.09642075943778623	0.01018414399284452	-0.2280440508780893	-0.07355896993292564	-0.03547754787132862	0.1058794056311613	0.1306324728026826	0.6814325712290593	0.6348074492069624	0.05371727249937731	-0.04279290390109688	0.1104355977019547	0.1040636413046828	-0.2792542809443591	0.2133297865088658	-0.6051093750018023	1.235038396400796	-0.04088297020507341	0.001728704140224814	2.209458888699255	0.6327896440550075	-0.4901721635420633	-1.720148705549275	-0.06686441492508949	1.152342786197775	-0.1689553915747231	-0.05826456320194544	0.5934293621593635	-3.915909879471245	-1.045561098874732	3.915909879471245	1.045561098874732	1.676157212521188	-0.4924982596688894	-0.1459254422149329	-1.432603735470952	0.4480051190103714	0.2431683828158822	1.42343010213196	0.657243190093723	1.552873657684552	-0.3770893933709947	-0.1485968546583383	-0.7884467447599844	-1.104851940653124	0.4033302942607691	0.001007273809847945	0.01661010563091557	0.001006303580119894	0.01735273481412686	0.001001518861716291	0.003607765370406418	0.001002445290325077	0.003438264797105153	0.001038368614003731	0.03395941878228498	0.1437452438972823	0.1321754900891628	0.1827279197677267	0.1855512292978664	0.001841870104907256	0.008912826369780771	0.005821058967893765	0.02907786187554517	0.001030066480695782	0.01648278454832	0.006200496916381693	0.02089223613282882	0.001093188333297974	0.02899988026466956	0.001003445601029415	0.04555677410269822	0.001002853774760995	0.1274648079288603	0.001008175813118844	0.00575436813983375	0.001532012885515184	0.01940842110072434	0.3618842317221674	0.3484680687755755	0.001007358523978783	0.02120320070790247	0.1734853761355076	0.1922295288036601	0.03666206601908159	0.04949421132676934	0.001009329171382397	0.004904638737336274	0.001018841101539013	0.009550638310923891	0.001023017837691065	0.04620046619773639	0.001011268214919448	0.05679721979742158	0.05851374001542582	0.05396507888009435	0.00100135054492183	0.01959440890480191	0.001130614652400239	0.01926515345096983	0.01937168045224189	0.0374952791974522	0.001002702421865456	0.003453814513927579	0.00221896863701717	0.01992391692944582	0.2037806269994215	0.214823315274381	0.003984820288812385	0.04539166954505684	0.001003922479489017	0.002181253786648723	0.001007432181438314	0.005943102352710119	0.001001178387151429	0.01420782015383983	0.4551002579578226	0.463657757400456	0.1396227867890657	0.1089976314517936	0.02743873602581803	0.08225961006397788	0.001001197970054564	0.03212041278496454	0.03361582779814375	0.02745659503883106	0.02714030241774295	0.01841194820144608	0.03380642779534899	0.02997502494168792	0.0776160581808369	0.06967528535872299	0.0787291306353316	0.0608098565271652	0.0251593619046326	0.02281216539470494	0.02736966575924676	0.02682352204152516	0.08538029248280626	0.09481146399567976	0.1210798742835305	0.1129934733516819	0.1593047674892273	0.1472920259480144	0.001887634857799216	0.0096351345770543	0.004407178099226342	0.02958370958066015	0.03449118124398714	0.04489498098171067	0.04573539679700563	0.05406017130804885	0.001141308417295645	0.02678050107667992	0.001003921939535209	0.009861926389670723	0.001001932858662938	0.02218526076799349	0.001002436083948101	0.01074014749232992	0.001003507615488224	0.02775920201149824	0.001012904124467758	0.02618767331515794	0.0603209925110926	0.0754341572019722	0.03564817554800613	0.038462173334199	0.001460335610397832	0.03081529414457071	0.01721926211903953	0.0205569055760601	0.04241936332680207	0.04058286365425682	0.001026546153407932	0.06034157563730953	0.001011892007555656	0.06862927529913826	0.09212640841348829	0.07899868396652596	0.001011902761864447	0.04277660224608353	0.0346346685051324	0.02274950062394301	0.01604904164432639	0.02931372423135486	0.001722734544549465	0.01387008564765544	0.001582248016118216	0.0196442452279407	0.001033756322972041	0.04651276859821604	0.02913503825466151	0.05368628587673532	0.02661255727223576	0.0136387849809395	0.0299119411711821	0.03309666533013808	0.001001004036419961	0.01305769460748112	0.005653289535138967	0.01854774977204956	0.1702892801213223	0.1067787645436428	0.01125521228169932	0.05826400405811472	0.001901885183413569	0.05135592054900603	0.001007760737796591	0.01907339337086779	0.001002855350263715	0.01411480387699685	0.001005581050261137	0.02493934734255163	0.01950847353792828	-0.007499807324752399	-0.009183008975019748	0.02177887631846597	-0.007831102050143462	-0.01999715250660945	-0.005659803733111064	0.002959054793566391	0.00100801896633977	0.00100735948489767	0.001001433275799991	0.001002232421758108	0.001051812502599267	0.1602779945466556	0.1802995707089899	0.001068533130411426	0.001021996682620043	0.001022766375292707	0.001034751020357805	0.001013105545628659	0.001003891057643147	0.001003266090796191	0.00100030982752931	0.001000887087124771	0.3398302333362184	0.001007292102728077	0.20725492174129	0.03736308683950269	0.001008546722404761	0.00101901933758755	0.001022362534164676	0.001010814251335108	0.06354530315741534	0.001001162424832413	0.001217051997403265	0.02427318730470199	0.001002311469194398	0.001121382849140118	0.2166763148282609	0.007468432030690726	0.00100334874845138	0.001006428319512696	0.001001218037772231	0.4910525227226148	0.1162260481770208	0.001894144490255926	0.001001151804844702	0.02314740627250012	0.01828206291972787	0.02313546980743125	0.07043675262591473	0.07165673291101474	0.0207991159148171	0.02357094385143534	0.07424937343596298	0.1179777270164788	0.1579609381689844	0.002943845905287601	0.00813600585036634	0.03904105382028112	0.04755423159933128	0.001135046399176538	0.001003384102314798	0.00100156213945021	0.00100261929535119	0.001004300256399137	0.001018265435817955	0.04879508724868566	0.0350467897619459	0.001011226165205598	0.001997055818089546	0.03635513316874892	0.001026884421382939	0.00101157501383587	0.09446932901729317	0.00101134857621904	0.03207133611736018	0.01456223295488119	0.001012639235931082	0.001129232021836932	0.001023064170031256	0.02250931866642156	0.03131345909414449	0.02596902158800537	0.001000704232878661	0.009330686343525098	0.1674811887901941	0.0111122636249376	0.001011814490852121	0.001009459963592983	0.001003461414200397	0.001006690863914412	0.01946729817934585	-0.005924938165577977	-0.008471328026258728	0.02242544220816822	-0.006881510852652622	-0.01830337769312002	-0.00630032594713717	0.00420691159181309	-4.059995938233694	-2.30379512898476	-0.01635599243175296	0.04671223593653443	-0.01990754653112986	-0.003731932795591022	0.04385486193209938	0.4475947268839401	-0.2002346468284892	-0.04734156825894659	-0.3481146878125903	0.008362874566963144	-0.3067987382260883	0.02877573684489191	0.1844535233038955	0.5014696532707831	-0.01682429312901672	-0.02830091678265741	-0.3310978351929819	0.00676149219105914	1.640775080899401	-0.03499248016037475	-0.002527810934628884	-0.008123203282533671	-0.05656666692450442	-0.06687181244127353	0.1787524492695621	0.03021050336569601	0.04631426921363774	0.3152356557677416	0.06763122814062426	-0.08082295183996938	0.6712671365484044	0.2478683930066782	-0.004750865690676984	-0.007540642294621009	0.03757119946653269	1.320618826593028	-0.8528469456025308	-1.144878495413679	0.120377013685473	-0.4492681541751987	-0.3244532135126454	-0.4624296761256069	-0.232654585678835	-0.1708909366330235	-0.2101809195080179	-0.03401817388963829	-0.2208979171298436	0.389813550162639	0.6419717931183916	0.06701613954162475	0.2421721602689734	0.1876196798694899	0.04514707850351576	0.01265004047772661	0.09291198397782731	0.2525541254213731	0.01955238742694419	0.1345356160046766	0.2048115897627583	-0.5201549819867332	-0.02247689014473863	-0.05880738465217006	-0.7723049575488476	-0.2837609641525695	-0.2830126550347535	0.01042008277054151	0.3061569346862327	0.2750214888709274	0.1897285049945301	-0.09502434210393768	-0.01553403221680419	-0.03625312831735428	-0.4104073654219755	-0.3651219620796287	0.4057413856708236	-0.1575685849880799	0.05474401233997381	0.1358332329604898	0.3678434430548136	0.05394143260378095	-0.04001077057822482	-0.1331484977407315	-0.09902314571233327	-0.1489712279895975	-9.05831637800127e-14	5.000185914803012e-14
0.29	-0.02198317915550026	-0.03158048872339389	0.04328765473742141	0.5976477272432671	0.9378902486161614	0.009679538108437483	0.4302543265257026	-0.02084701682465434	-0.009843992399610519	0.01430588627754082	0.08065579013802605	-0.07964400538632717	-0.0001383943659176728	0.04955159139701799	-0.08205054923682803	0.9471111658641215	0.1101387383552517	-0.9471111658641373	-0.1101387383552615	-0.1316368918807572	-0.1015031943663825	0.008673178467730788	-0.2421344787468669	-0.06894576459589996	-0.03300866575744968	0.11816819279554	0.1374381682258163	0.6970564218481458	0.6311582677825824	0.05227180986370254	-0.05091943517242651	0.09988087668622733	0.1083255807079415	-0.23163362342169	0.1509163413656388	-0.6274660926753832	1.233355609333243	-0.06708935933151121	-0.006890481235461292	1.924287376673741	0.5564659437205579	-0.4450672197130937	-1.716803015224122	-0.03455860500827708	1.188562959996776	-0.2380040550034914	0.04264835610527305	0.6269755528920697	-4.406047225942851	-0.9379769138957694	4.406047225942848	0.9379769138957704	1.695289871205493	-0.5225974503335628	-0.1553080501433582	-1.383283666473887	0.4734365914035716	0.25137562537515	1.040088815528949	0.708572560176103	1.567625047241202	-0.3564005649947798	-0.1294813120493196	-0.8275972880723754	-1.00233765950975	0.448360047645717	0.001007749178491427	0.01701894984812846	0.00100702714147341	0.01795411253137486	0.001001464469479406	0.003610932958041219	0.001002315349910564	0.003359708476324452	0.001052768305500297	0.03437201029346084	0.1517360295671889	0.1367599874702726	0.1817565873756354	0.1835089579485503	0.001455876557264813	0.008570511797006061	0.003484608101864469	0.02639913477482578	0.001025685616322477	0.01655865670989815	0.003685666549816377	0.01833437626375683	0.001053079727072592	0.02928686564542738	0.001003740217130063	0.04742574554774715	0.00100315892741524	0.1325363942132277	0.00100431821993582	0.00563464682232234	0.001271926979499178	0.0188264806311324	0.3543848814814785	0.3459700199994593	0.001007276711437925	0.02137906864482876	0.1903052412287027	0.2091449644600827	0.03444471749426611	0.04684087841989099	0.00100882540929143	0.00511991870017839	0.001018831756820922	0.009660563619157321	0.002978792272182667	0.0465811840653524	0.001052480317412121	0.05609998193670675	0.06119129280633671	0.05557470111256965	0.001001237047468337	0.0199614187423317	0.001151521184994608	0.01966366993546936	0.02222167320440859	0.04036828301570269	0.001002459066461611	0.003616040701765007	0.00167015352056006	0.01930373719366362	0.209964113255856	0.2219605918232486	0.006908565603756927	0.04839998879257739	0.001003595965272381	0.002107116437638325	0.001006843789645324	0.005875190133498507	0.001001199329697022	0.01460326725436728	0.4691208766631173	0.4776692876629757	0.1273188118416753	0.09996068198887956	0.01528759331568962	0.07339993334317274	0.001001166361604782	0.03334109565235648	0.02709701473532752	0.02291536855768078	0.0216741630959209	0.01520785997615145	0.02717398209847871	0.02528835497535934	0.07364578879290748	0.06749698018633224	0.07485598233773555	0.05926535079880045	0.022296364433167	0.02075094554799957	0.02496265747438149	0.02634565354104758	0.07939717019711946	0.09260884147866713	0.1202903258043929	0.1168977518860173	0.1596140078017865	0.1537750176541138	0.004109569125886243	0.01173232467081061	0.008808261739077143	0.03375461046735114	0.03766759365694505	0.0471707762118497	0.04680029905885983	0.05453729675275331	0.001346003470641453	0.0270130610234083	0.00100377854619469	0.01071865032830671	0.00100182968280941	0.02479397155778974	0.001002557102049832	0.01094715011129602	0.00100435936598267	0.02895022813963859	0.001718066493003289	0.02789089490912681	0.05384767824193855	0.07035457217376759	0.03550252158545986	0.03837854721018401	0.001240900606542463	0.03015367652336752	0.009818051751216856	0.01459558323341377	0.03874955487001187	0.03784027641317669	0.001027594683360811	0.06038804682349323	0.001012149645485819	0.06896988321383994	0.09429115894306961	0.08287703481790687	0.001011670669838263	0.04544791101712561	0.03330984763031862	0.02492543087733739	0.01553638165645125	0.02877896045301088	0.001374649942315862	0.0137662275727218	0.001361041194312656	0.01937118450291395	0.001028829665098031	0.04244606169176376	0.0252555787063905	0.05027962030643975	0.02931125708012192	0.01793280443315203	0.02765913752359679	0.03174065724907849	0.001000900967414726	0.01337591085744241	0.009082696988393413	0.02039060850848731	0.1694154661831138	0.1106523564073046	0.01128999612800604	0.05876877086121551	0.00146585889372633	0.05109280230609073	0.00100896387278072	0.01770119709306242	0.001003286207543702	0.0130945199670089	0.001006355314414402	0.02338887525778459	0.02046604238610238	-0.005770248353885526	-0.008405916236478109	0.02238503028068966	-0.00542600098122656	-0.0182036938603748	-0.006218249151749191	0.00360652440852005	0.001008434194241867	0.001008136052709592	0.001001386366116012	0.001002135877251311	0.001081245845669184	0.1674282552089653	0.180023512829104	0.001040173799654617	0.001015257964383293	0.001019738391569722	0.001022586708500162	0.001009824587169865	0.001004178601333724	0.001003654507669389	0.001000298443910149	0.001000794222391892	0.3378619742035783	0.001007106512724508	0.2274506527554321	0.02713650778543527	0.001008093377164521	0.00101865510455712	0.008407200292340709	0.001166918167744367	0.06542461362822548	0.001001082137852012	0.001136257371948289	0.02635719168112414	0.001002116420102953	0.001076228911518486	0.2240540685027453	0.01214789518671061	0.001003177841757109	0.001006064903407765	0.001001223735138155	0.5093371611595602	0.1023083074098789	0.001451229035286724	0.001001117953144493	0.01656045836723985	0.01313413273961795	0.01646453241610563	0.0667050963389493	0.06811493433079878	0.01760052956834122	0.02108672625952726	0.06894006911239145	0.1201426864565728	0.1619824657530507	0.009399729556917594	0.0180207794386532	0.04339650879476103	0.04854395790638116	0.001918126985239345	0.001003836793882583	0.001001857828193997	0.001002736977417185	0.001006045737138886	0.003666941904335595	0.04316759756972705	0.03557597888361311	0.001013075507735797	0.001529914441037521	0.0327056837482421	0.001030210209825236	0.001013130805333473	0.09968144674145642	0.001011497278837039	0.03150787626217205	0.01532378660725874	0.001010776305776696	0.001131425048035	0.001024241738300576	0.01940753009158806	0.03331111527830454	0.024320254445898	0.001000869408815983	0.01562350774750419	0.1684635290141712	0.01151027742134395	0.001010094578058182	0.001010855608194174	0.001003965718964588	0.001007558921273286	0.02222260659968182	-0.003916937533664692	-0.007576494066111979	0.02295885470093051	-0.001856492015169055	-0.01633048814794418	-0.006711033134076816	0.0037736842768403	-3.897802180356846	-2.056553188461693	0.06984012509142333	0.06740659814497824	0.01065742549447835	-0.01013017025673153	0.03874365613868618	0.462421284321863	-0.2104000528155716	-0.02369351109218651	-0.2010814972990073	0.007319211943606503	-0.1988427462911379	0.02923816096636594	0.1894240597775778	0.5133364537430302	-0.009366745595632745	-0.0697760433948012	-0.1920912963873091	0.02291560610876067	1.742456587612369	-0.4717509311924944	0.03396887356185288	0.02066742086003589	0.1332734989353447	-0.06948070979491472	0.1442875045289075	0.04222166921773245	0.03389953715026986	0.262859610880647	-0.009462722137921367	-0.04680936082311445	0.756282896247974	0.3450487926406107	-0.008908324866246551	-0.006491931531416893	0.04183745333201382	1.474837435515713	-0.9550486963538263	-0.6335469566607331	0.1249307667940296	-0.4579161706180721	-0.3155163822155101	-0.4734971416876098	-0.2091820254310632	-0.1424659604598431	-0.2081816268944876	-0.06493798094230839	-0.2210524266818011	0.4000706272219875	0.6603009186367004	0.3300238783998528	0.5681599267968799	0.2632533946727018	0.04744454405425014	0.03310904197312682	0.08330926158040713	0.2699243155717991	0.02039150555046777	0.10826218985914	0.1760216535869404	-0.5009030615791084	0.007550699361399377	-0.06670859525189127	-0.4424385665679864	-0.2696950664043158	0.1541508900801943	0.04487011918773545	0.4634755611190145	0.2584089680243782	0.2419919981679053	-0.01768809812618143	-0.004722647966693909	-0.02036107953604733	-0.4001384463905563	-0.3201268880598064	0.4504966189377791	-0.1195802200602245	0.01653463770749765	0.2345524896477837	0.4022667047003022	0.04591522057850465	-0.01508822700568508	-0.1404500164031016	-0.1045605840428753	-0.1599093975790953	-4.438656034058563e-14	5.320169405999277e-14
0.3	-0.02405917092351079	-0.03032425869992572	0.03687375170804477	0.6099793107497949	0.937090591890643	0.009573572092126831	0.4480304953519998	-0.01563975293453353	-0.01408721363480031	-0.002819063796814313	0.08039115839149706	-0.06763068083815321	-0.002863367492163015	0.05039448522987152	-0.07558242457026378	0.9007222396317741	0.101396461228428	-0.9007222396317776	-0.1013964612284297	-0.1145668749932907	-0.1068448829301474	0.007097175243254665	-0.2556657607712773	-0.06411422524465853	-0.03043468365552155	0.1267964116373027	0.1448974573190517	0.7126996437960482	0.6276063644373054	0.0513479334662913	-0.05915960523386193	0.09046393657141771	0.1130168914826703	-0.1834750830351186	0.1026950167624004	-0.65641285377029	1.233218745907913	-0.09275123322817466	-0.01406133312029643	1.629312493374343	0.4859557524904005	-0.4042999776101299	-1.707132934587339	-0.02159073412212646	1.211965712804611	-0.3069781406098236	0.1224042374771479	0.6678749077778809	-4.866848710148382	-0.8064956679799283	4.866848710148382	0.8064956679799284	1.719571701567117	-0.5443489867026027	-0.1589329820873873	-1.320774566597214	0.4916719218532084	0.2641883804256496	0.6913164375927127	0.7879619241125378	1.556747923447632	-0.3576337775503668	-0.04427960707353486	-0.811174502776527	-0.8772957604694751	0.4892045685558041	0.00100819446169288	0.01744121391839032	0.001007777218238227	0.01857773259006283	0.001001413820618417	0.003623241109907807	0.001002202115910966	0.00327264461399866	0.001074687283194262	0.03473589622153587	0.159318375217223	0.1412862464752876	0.1810499484192532	0.1812996196459392	0.001248396372404287	0.008387512851976713	0.002299442025521476	0.02478721663012811	0.00102198146983237	0.01663932187075113	0.002406391943958642	0.01703399099278013	0.001031389905847924	0.02959697991699327	0.001004031295224273	0.04934692117983611	0.001003505733185346	0.1377413140065702	0.001002384676426699	0.005522097723814378	0.001141728237527919	0.01837912290755465	0.3486705845280036	0.3441546553206645	0.001007142984399965	0.02155158304884681	0.2080841607495467	0.227081551300446	0.02842627650447172	0.04053765610308178	0.001008346868814146	0.005351717611794963	0.001018644883647548	0.009775169848172869	0.007617507128907737	0.04887720134588994	0.001151151509547161	0.05546950659965948	0.06349932184152948	0.05687313911675981	0.001001140163705271	0.02041944639069718	0.001121563570945883	0.01995335438333746	0.02468986569907163	0.04282236147514813	0.001002239876311868	0.003779025439334893	0.00137249134982511	0.01891580240314115	0.2165493542327098	0.2299508676598267	0.01068036435322624	0.05211771212062084	0.001003347294127852	0.002026452874148568	0.001006367941960191	0.005804261122597906	0.001001212645772945	0.01505095387436967	0.4843671887165864	0.4930175103028826	0.1141454370339739	0.08988654253724013	0.008614487471008639	0.06945886877244101	0.001001133631001584	0.03464245226098044	0.02046852093663791	0.01831949105512632	0.01630724869779051	0.01211858154385025	0.02044339819186426	0.02053322561693905	0.06975654265791746	0.06536813331759168	0.07110588772498828	0.05787142228958817	0.01925648598831351	0.01852616131543392	0.02250811419129785	0.02545711332808413	0.07365523520293366	0.0903618986541367	0.1207169429218213	0.1211754553064663	0.1613763225757706	0.160611531731452	0.00841632045668129	0.01578765212900889	0.0158525109231946	0.04046994631120916	0.04137565090344632	0.05007432944545086	0.04782872118939772	0.05495239286147277	0.001839586279971307	0.02742762377828686	0.001003933346009271	0.01162564077782717	0.001001926040701672	0.02759847274006163	0.001002676451342861	0.01111884498726157	0.001005658205269007	0.03001629741334107	0.003391160695215327	0.03051188487743967	0.04769224556890429	0.06531327521212803	0.03567355581447632	0.03864916800182791	0.001132036311555419	0.02961727312590362	0.00574319028121716	0.01125855313335538	0.03506588440966788	0.03509019067995191	0.001029782361032787	0.06066147339860529	0.001013056678144171	0.06927005006385757	0.09774720257606026	0.08814744169948435	0.001011629068479706	0.04792815566021582	0.03234113323848928	0.02752002963716594	0.01564323990089965	0.02884476857774914	0.001199446794317084	0.01378593138357809	0.001251435571342063	0.01919698238226014	0.001026956467967758	0.03856591106005389	0.02172224073273997	0.04720543339412032	0.03166528129072425	0.02259739964310928	0.0256854304643385	0.03058611715239741	0.001000932089293341	0.01354109536272274	0.01389203976781091	0.02327507907137504	0.169260029231769	0.1147319341381085	0.01150289460642583	0.05916037432096454	0.001246599326561075	0.05100464902884563	0.001010263307002773	0.01628120787114777	0.001003753806686111	0.01203305324085027	0.001007176497158541	0.02176543521856866	0.02262210428238449	-0.003855061608987733	-0.007550329350199741	0.02294268992993908	-0.001274288066598749	-0.01629061461484617	-0.006678202415921546	0.003533529403523562	0.00100884942214912	0.001008912620527246	0.001001339456431732	0.001002039332743706	0.001110679188737466	0.1745785158712748	0.179747454949218	0.001011814468901994	0.001008519246148148	0.001016710407845297	0.001010422396642713	0.001006543628712444	0.001004466145023319	0.001004042924542427	0.001000287060325037	0.001000701357661503	0.335893715070937	0.001006920922721808	0.2476463837695748	0.01690992873137191	0.001007640031921736	0.001018290871528588	0.01579203805050751	0.001323022084152696	0.06730392409903517	0.001001001850872288	0.001055462746486708	0.02844119605754671	0.001001921371013037	0.001031074973896903	0.23143182217723	0.01682735834272976	0.001003006935061574	0.001005701487300557	0.001001229432504445	0.5276217995965058	0.08839056664273703	0.001008313580327296	0.001001084101444705	0.009973510461981415	0.007986202559508484	0.009793595024781299	0.06297344005198285	0.06457313575058311	0.01440194322186562	0.01860250866761756	0.06363076478881884	0.1223076458966669	0.166003993337117	0.01585561320855172	0.02790555302694167	0.04775196376924083	0.04953368421343108	0.002701207571304244	0.001004289485449289	0.001002153516937011	0.001002854659483127	0.001007791217883767	0.006315618372839865	0.03754010789076588	0.03610516800528122	0.001014924850266332	0.001062773063989649	0.02905623432772987	0.001033535998260901	0.001014686596835596	0.1048935644656195	0.0010116459814521	0.03094441640698069	0.01608534025963437	0.001008913375620965	0.001133618074233913	0.001025419306569503	0.01630574151675816	0.03530877146246311	0.02267148730378877	0.001001034584747421	0.02191632915148313	0.1694458692381484	0.01190829121775012	0.001008374665264838	0.001012251252794906	0.001004470023724173	0.001008426978629905	0.02497791502001776	-0.001908936901751426	-0.00668166010596524	0.02349226719369284	0.003168526822314255	-0.01435759860276847	-0.007121740321016381	0.003340456961868363	-3.741048879116583	-1.880994659879376	-0.01367202169083326	0.05116070426580259	-0.01807943359633503	-0.005433441109871417	0.03411374528756481	0.4359470516651184	-0.2336480374874579	-0.01547844271041624	-0.1347528966153663	0.009321474382824074	-0.05530381862306349	0.03340151498371254	0.1948943607284452	0.5281363550704696	-0.01538984929422115	-0.001384367589946574	-0.1945610157317937	0.006090785656634532	1.845005317686967	-0.7649703621783102	0.0007759790242906065	-0.007187018984010335	0.3264932156284532	-0.05351930770721924	0.1165156036151343	0.0484140655316468	0.02454786189472385	0.2314505840192201	0.06778293803316869	-0.03437396275870378	0.8418669940885497	0.3897492090988463	-0.006056108595307469	-0.00814400061544392	0.04801910336457983	1.587957302070244	-1.060284943347749	-0.1611560654067914	0.1365117619433208	-0.4601983584646372	-0.3014912549025562	-0.4761215545488099	-0.2227629249352523	-0.1407754927987676	-0.2428937966962517	-0.1161525163717338	-0.2297619786010785	0.4644985273848352	0.712676267365933	0.458643612446508	0.7510591517069999	0.3131712805621977	0.03274121130689232	0.04905060211324906	0.1029652861477111	0.2917122039116379	0.01249083885101517	0.1095442451143046	0.3883652645736505	-0.5124973686480435	0.04837249298849306	-0.03376453993722808	-0.2474465089881182	-0.2852606625199048	-0.2376215768922581	0.002331869894951785	0.5845681407249432	0.2368086632690901	0.2734622063035291	0.02509003852598857	0.009178344860301748	-0.01648140724223763	-0.3730961104617336	-0.2986262304631206	0.4798565372293607	-0.1172749880924762	0.02413766340245174	0.344155598245257	0.4090406164805963	0.03130876393837091	-0.005017777448267587	-0.1427070865619624	-0.1072597089601367	-0.1635648188885321	4.021072911667844e-14	1.573106460525509e-14
0.31	-0.02569503539153752	-0.02945247499325061	0.03010842820648832	0.6223164391556552	0.936036007942591	0.009406286426546208	0.4628597375216708	-0.01109550658815384	-0.01799593197703754	-0.01974044473848247	0.080127657450111	-0.05547743105874334	-0.006227019814274686	0.05189121111846134	-0.06863831474158971	0.8498176879350275	0.09413853069833478	-0.8498176879350452	-0.09413853069834943	-0.0972258914463896	-0.1123562846028487	0.005517685979776902	-0.2684671719804492	-0.05913472444628795	-0.02770781911236933	0.1323811040221567	0.1533190940373327	0.7280911933670845	0.6238293166411274	0.05167711867094776	-0.06694628106862199	0.08232180270065979	0.1180800836207104	-0.1468636832245872	0.0717116970636935	-0.6955694653991326	1.234468098507638	-0.118222901211278	-0.01916911692165201	1.340903242756548	0.4222945645065077	-0.3753777005672091	-1.672414721243904	-0.03101731002413796	1.214777420088136	-0.3615226718754946	0.1753891917303855	0.7197475956247992	-5.309163547197955	-0.6417143959089513	5.309163547197962	0.6417143959089572	1.748187104750167	-0.5568235261643868	-0.1559970066478154	-1.23867100050604	0.5030688253413815	0.2809527863624302	0.4342065571870155	0.8986415867174267	1.520145687197207	-0.398584246215093	0.1131553461847039	-0.7438157946816525	-0.7510224202759582	0.520952070093162	0.001008397532347796	0.01786472205057811	0.001008208524858443	0.01921182046309442	0.001001357784781433	0.003642299467065756	0.001002101283575723	0.003187925218645489	0.001249179977331876	0.03516593904131038	0.1647232894745128	0.145091575585947	0.1801666603973789	0.1786928626941177	0.00113172275201572	0.008284648560546065	0.001667505717985849	0.02365001527424513	0.001018852118603555	0.01672704522244985	0.001723683430046872	0.016508094421386	0.001019350687389005	0.02992346106482695	0.001004378784711736	0.05132118833466089	0.001003887705970314	0.1431056529140029	0.001001361464918605	0.005419416908013859	0.001072631831023514	0.01802497479857038	0.346161011309507	0.3436582170562339	0.001006982834128474	0.0217163868121339	0.224846534275147	0.2444598717366372	0.02100527161320349	0.03300071057354569	0.001007981827000247	0.005583839880429326	0.001018323829766674	0.009889123225047741	0.01518716051883399	0.05337649284323866	0.003705679048976921	0.05627606215531041	0.06431228686783923	0.05717723804530921	0.001001070242153	0.02093845322908634	0.003138264370253478	0.02217334491156266	0.0263363976431273	0.04445984754272746	0.00100206102107793	0.003959804089585787	0.00120302105679211	0.01864289276683227	0.2235359632175221	0.2387816318677556	0.01500655684147902	0.05625509359680002	0.001003128852243228	0.001948754491289284	0.001005935710287313	0.005732155385261742	0.001001213969884236	0.01556677649395479	0.5008989253478456	0.5092273736004822	0.1021380065617868	0.07942306535966001	0.004929940274025454	0.06825921312414228	0.001001114814157016	0.03601155204474118	0.01433188673129413	0.01403621221402448	0.01142454176585011	0.009335542339787381	0.01425390494942001	0.01612165373566873	0.06597251070439981	0.06320438377303471	0.06753099197714037	0.05649919977424667	0.01650569150437163	0.0164736307867332	0.01951474646126804	0.02376221597135237	0.06727492954045126	0.08721081866792307	0.1238687930432003	0.1264053410960155	0.1659261182577207	0.1680874154152527	0.01473851274018019	0.02174634033622866	0.02466349538542435	0.04886429250915997	0.04477919919919887	0.05314708917742823	0.04838055756412825	0.05506345062968633	0.002127799522387254	0.02764799418303935	0.001003972888058183	0.01256987596149629	0.001001987801141518	0.03075168087295804	0.001002793956547326	0.01125513340861715	0.001007114688829144	0.03095393536435827	0.01014770576648259	0.03832405303838426	0.04170067260360193	0.06017868748736648	0.03580330778669465	0.03900845223711804	0.001075902220378633	0.02913368649904354	0.003463847560130499	0.009336860846206108	0.03143771750694603	0.03233801216422515	0.001030981813643524	0.06085701032870701	0.001013585555563279	0.06959185249551189	0.1019326688284226	0.09409782274512721	0.001011755316875603	0.05014480946791465	0.03222602000887746	0.03077703901538634	0.01632695021490646	0.02946668382486471	0.001106036029207359	0.01382025523555227	0.001186048499169402	0.01905836872401693	0.001026581805411913	0.03491767583998649	0.01827808509473597	0.04420783751168831	0.03297325030014094	0.02695992435077449	0.02366885685283253	0.02933770122102044	0.001000973843432668	0.01363955484379603	0.01871471343581991	0.02655076290133501	0.1716676933286805	0.118846588699291	0.01140610718904295	0.0591525506290926	0.001129815846628323	0.05096071505003227	0.001011890775141024	0.01484773908433445	0.001004340434704097	0.01095398101303783	0.001008198128580311	0.02010902972922484	0.02528289244885634	-0.001747978003613344	-0.006637844399395619	0.02377133960731628	0.003286321332413447	-0.01439082708230883	-0.007051378189244221	0.003798001437315458	0.00100840533752347	0.001008441428683527	0.00100126563875789	0.001001959983886084	0.0017018125217566	0.1721929975295548	0.1778017293733328	0.001008860447342629	0.0010063251448672	0.001014651808645459	0.00101008554573878	0.001007055089283681	0.0010049724577947	0.001004490213085591	0.001000304740273994	0.001000690228401939	0.3455637263805417	0.001006727537970842	0.2596960012774585	0.008962149584142822	0.001007569699752119	0.00101773489292693	0.029805129178876	0.01065876111715177	0.0636550215132537	0.001000993776544186	0.008793069960868021	0.02799431285704792	0.001001835566502217	0.001022557986157728	0.2396554653699659	0.02214474384972754	0.00100281234087672	0.001005303488185439	0.001001203431157488	0.5488707769169311	0.08211062334859098	0.001009601462536322	0.001001104649642557	0.00550939272121537	0.00450232069239484	0.005411900048843212	0.05949953508145975	0.06148868261766899	0.01267094806878098	0.01410754727552133	0.05503489545561628	0.1338861868602318	0.1794899431405074	0.02643141049731984	0.04006578847109874	0.04979207182496787	0.04863641757369606	0.002198024948967567	0.001003780987221384	0.001001966243494767	0.001002968344155587	0.001009340469749927	0.02668134741412024	0.03187678061723297	0.03582685522027654	0.001019608158062804	0.001054606918158484	0.02565765015229772	0.001031125320850054	0.001013670070770507	0.1102600968663703	0.00101209036824769	0.03307265938472007	0.01792045183028369	0.001008646027588372	0.001104687025703112	0.00102684549206802	0.01286434081813933	0.03378292285630013	0.02029929397600007	0.001001002667498729	0.02578884333550755	0.1809273023527483	0.01078636367685227	0.00100804055596081	0.001014712518060764	0.001005357809101135	0.001009967266591491	0.02818766255839911	0.000487872720271526	-0.005690306883335809	0.02482324721559216	0.007941166339505073	-0.01251762233340385	-0.007368264257149366	0.004428509051464549	-3.612826303852848	-1.761069959123195	0.0703416979522275	0.06955631847483223	0.01196446191360803	-0.01002888165857756	0.05010381163184542	0.3129039018218942	-0.2880587661672095	-0.006609397286092839	-0.09675990860876316	0.008510307383412396	-0.04381174657001483	0.03247467831659571	0.1998704555294598	0.5446245063751018	-0.007381349313290759	-0.0510250186914807	0.1155970670302363	0.02146370852555658	1.628852247664911	-0.7508079929622584	0.03431971035024555	0.02061487256872258	0.5714857107258201	0.20171711596924	-0.05245853840981902	0.05514816699264834	0.3878474292962785	0.1043372528145109	-0.007188976140082532	-0.02189489442884433	0.9223903233689382	0.4335071929951377	-0.008589821797886603	-0.006726352204894339	0.05518584511626319	1.655927748845593	-1.014509699004266	-0.06993660317722321	0.138110404062817	-0.3992177986138856	-0.2568905144959072	-0.4092712297210743	-0.2129424452766348	-0.1348689114065272	-0.1771438122952709	-0.2223140994670443	-0.3992461781991911	0.59566073899228	0.7984562849741388	0.7118835050380663	0.9210447248427504	0.2966014149098472	-0.01235937011166623	-0.001727390879774544	0.09658310558805801	0.3409465602360648	0.01347072003485244	0.08227668478477117	1.136517571181933	-0.5169415350698482	0.02585799307881399	-0.05456266063770225	-0.1415118949412028	-0.2690061481696975	0.15850670019503	0.05133430360954389	0.6087206852026966	0.2064705731379205	0.3753989612440242	0.09470365955144995	0.0008212008801462221	-0.01211769850489966	-0.3559053476147821	-0.3014812683630439	0.3882458214364591	-0.1343030161173251	0.0003494040529656575	0.3111327653338468	0.4315424423789473	-0.03146609600300145	-0.003707214919821064	-0.1438781395596638	-0.1086965585647424	-0.16726758057242	4.754568568912441e-14	-1.591476411387656e-14
0.32	-0.02705976204114161	-0.02888902530915444	0.02298401002292255	0.6346738959849613	0.9347249869697394	0.009194723415440363	0.4749359062511604	-0.007205840689777725	-0.02155344784074678	-0.03617278757169205	0.0797726550736087	-0.04341326889620099	-0.01000922789090891	0.05387123409424958	-0.0612114619043902	0.7946369303278439	0.08862969415284083	-0.794636930327847	-0.08862969415284491	-0.07961189095954324	-0.1179591970199963	0.003996592389493123	-0.280422447286702	-0.05407603698739791	-0.02482026276512007	0.135652233137096	0.1629158123968366	0.7430742314687413	0.6196185102224394	0.05367181435293378	-0.07398902373765959	0.07544566003402514	0.1233862971053258	-0.1292475193528269	0.04102821224635492	-0.7282317901712989	1.23728443059707	-0.1440386381675625	-0.02291680222534385	1.07869780534343	0.3550396629003184	-0.3340594819016606	-1.609325312889706	-0.03989102112969928	1.194148189427693	-0.3906892915141459	0.219063654917401	0.7644235094813445	-5.722089892236568	-0.4566768710604694	5.722089892236568	0.4566768710604697	1.774175089555841	-0.5626511355918506	-0.1472538474485707	-1.151547386013069	0.5075092539569011	0.2963267412450133	0.2286037835952025	1.022978252354434	1.475045629571639	-0.444385502052336	0.2888224883242156	-0.6623878696306731	-0.6240975196448236	0.5378088378715438	0.001008276864849177	0.01828740887512946	0.001008188357676003	0.01984684792254846	0.001001292853690604	0.003663997486785818	0.001002011198427497	0.003101698106838067	0.00163184008586278	0.03570215231327562	0.1670642990532715	0.1473000271388355	0.1788755185202744	0.1755313360567889	0.00107190186710647	0.008225025271895083	0.001349561680335296	0.02277056777685584	0.001016258380338966	0.01681527024666415	0.001381118769315754	0.01627903104294028	0.001013589555758269	0.03025807275788853	0.001004805725965969	0.05334255799646104	0.001004302353025747	0.1486316657332925	0.00100085896267567	0.005329770028949286	0.001038083296599767	0.0177270272439619	0.3476707489126752	0.3468730707449633	0.001006806058398931	0.02187273205031991	0.239628166267732	0.2596224658160061	0.01322610806551159	0.02535371125882843	0.001007764214086205	0.005811536533732922	0.001017885257446241	0.01000021086513833	0.02575079227259577	0.06026932809797465	0.009598353486911248	0.05924158286170709	0.06312601677643792	0.05588871393851053	0.001001031259994434	0.02151762702747052	0.007980517087090442	0.02707824668031996	0.02698019008350215	0.0450749189978911	0.001001928714745501	0.004124010552881632	0.001113991205607761	0.01844416591633231	0.2309250096514213	0.2483607636446711	0.01977813489179297	0.06070345811758615	0.001002922340199962	0.001872531361703666	0.001005520603510325	0.005660749971667636	0.001001201624306448	0.01615547926800462	0.5187557896573503	0.5261743131077263	0.09236708625184185	0.06995436442043264	0.00305411382638977	0.06823690593031698	0.001001115689929811	0.0374207045274367	0.008945927759195994	0.01027992730558419	0.007186457055019238	0.006945292682382275	0.008880420288621753	0.01228623286216075	0.06230453033821307	0.06105017518620553	0.06415486935132676	0.05515004603873545	0.01423763842560745	0.01479265500436613	0.01577612077925011	0.02102108844903706	0.05983506114184765	0.08240113189926487	0.1304444420132303	0.1333723122556608	0.1739086797404639	0.1768997737425355	0.02303972479799004	0.02960111175066164	0.03492025210413889	0.05875553354728554	0.04753527563514656	0.05591077272517712	0.04826645245320428	0.05466861121028756	0.002020782415303092	0.02745805856636313	0.001003738271289105	0.01377132998951457	0.001001924981200781	0.03445774669605575	0.001002909550589438	0.01136233688048239	0.001008617576071664	0.03174769790278749	0.02340712473799252	0.05249122037201437	0.03580059950024277	0.05492401733569157	0.03574157136752194	0.03921380064358059	0.001050182917514746	0.0286938224086894	0.002307105259728454	0.008335916304827275	0.02789515986424698	0.02963344556639215	0.001030375382942505	0.06146716215177983	0.001013341353737571	0.0700828498799832	0.1065903799675322	0.1003861077395195	0.001012040712840311	0.05205653662026466	0.0331689489771318	0.0349771947003441	0.01756842524285772	0.03064705474204541	0.001059197372793391	0.01386505090731519	0.001138885022646495	0.01893710093218701	0.001027107984962237	0.03146071582659194	0.01481328952252743	0.04116404158017407	0.03294221913271647	0.03027426441460173	0.02147394456331371	0.02786216047158193	0.001000978743058049	0.01364398686857226	0.02303761745729365	0.02950076632976239	0.1775608553360639	0.1237158259181668	0.01080623496453466	0.05855920052713565	0.001071250534323947	0.05093174079832914	0.001013935339417913	0.01340581570475085	0.001005077716492039	0.009856285630150388	0.001009479214435905	0.0184290575751633	0.02830965352993458	0.0005522562795267582	-0.005672780600707979	0.02493487618104152	0.007988284143544775	-0.01253091372521998	-0.00734011940444058	0.004611526841643147	0.001007961252900954	0.001007970236842953	0.001001191821083656	0.001001880635027752	0.002292945854771469	0.1698074791878348	0.1758560037974476	0.001005906425786544	0.001004131043587312	0.00101259320944242	0.001009748694833453	0.001007566549852078	0.001005478770565202	0.001004937501628574	0.001000322420250944	0.001000679099147366	0.3552337376901465	0.00100653415322035	0.2717456187853409	0.001014370436913548	0.001007499367581405	0.001017178914326163	0.04381822030724183	0.0199945001501517	0.06000611892747079	0.001000985702216974	0.01653067717525331	0.02754742965655051	0.00100174976199258	0.001014040998416454	0.2478791085627016	0.02746212935672483	0.001002617746690953	0.001004905489068597	0.001001177429810702	0.5701197542373564	0.07583068005444522	0.001010889344745947	0.001001125197840683	0.001045274980448707	0.00101843882527391	0.001030205072902433	0.05602563011093487	0.0584042294847547	0.01093995291569554	0.009612585883424335	0.04643902612241375	0.1454647278237972	0.1929758929438981	0.03700720778609123	0.0522260239152572	0.05183217988069477	0.04773915093396099	0.001694842326629941	0.001003272488996062	0.001001778970054982	0.001003082028828317	0.001010889721618839	0.04704707645539224	0.02621345334369771	0.03554854243527219	0.001024291465858814	0.001046440772333629	0.02225906597686002	0.001028714643432627	0.001012653544708511	0.1156266292671215	0.001012534755041591	0.0352009023624558	0.01975556340093097	0.001008378679554727	0.001075755977172171	0.001028271677565938	0.009422940119524909	0.0322570742501352	0.01792710064820946	0.001000970750253129	0.02966135751953044	0.1924087354673487	0.009664436135954	0.001007706446658331	0.001017173783324912	0.001006245594471674	0.001011507554549383	0.0313974100967805	0.002884682342294472	-0.004698953660706384	0.02615422723749141	0.01271380585669601	-0.01067764606403922	-0.007614788193282438	0.005516561141060273	-3.522118305230161	-1.584068066767492	-0.01383628309658185	0.05134862158084023	-0.01755150099468991	-0.00573498440433656	0.05534783570501001	0.1165715401111534	-0.3446019745888435	-0.006830242169387169	-0.08320212493243934	0.009421808851534206	0.004062819951673434	0.0350276240148799	0.2043148621428999	0.5604711374462283	-0.01278306191206005	0.009855743277642845	0.5476973748993814	0.004399080682336035	1.401860046322422	-0.7869811192518795	-0.0001091438442327612	-0.007760166202649132	0.8052019670920634	0.3782737224436938	-0.2020090034495407	0.06044745752968215	0.5615301100114821	0.02696766154697283	0.06446850059114884	-0.01953740556888868	0.9915405078835386	0.4519458180090264	-0.005761057947303375	-0.008003935845613822	0.06259513426103779	1.735372543998809	-0.8613296956775053	0.07431362547827804	0.144522301742502	-0.3547995719430654	-0.2229333455508229	-0.360891353000274	-0.2208547333731919	-0.1361617368294479	-0.1685828474446685	-0.3253985494722401	-0.5614833350589677	0.811915601403962	0.9799711960621397	0.8378602538977574	1.050438119743859	0.2513560437168934	-0.06843822621539314	-0.0330106021691866	0.1544090550056198	0.402283741941712	0.006673848976209894	0.08076916258238971	1.65936509906991	-0.5365138540015038	0.01758532722266243	-0.02502003267656819	-0.06329695980350074	-0.2757382788675216	-0.154698597930918	0.03617086050467989	0.6521489304743527	0.1758233321923247	0.4620914676766072	0.1367811725562121	0.01127270873940787	-0.01301223376009894	-0.3348410691146213	-0.3078662402660104	0.2702196084734204	-0.1626999516819835	0.0053321721405021	0.2790195179351995	0.5599571480170559	-0.08579651807340341	-0.002025832028789724	-0.144398005117737	-0.110984339990829	-0.1682781518430725	-6.711251492498585e-14	-3.83635390399457e-14
0.33	-0.02835509000271071	-0.02862640343436853	0.01560644212310224	0.6470688187352787	0.9331534149290412	0.008949680723406492	0.4845535602619889	-0.003971970376936916	-0.02457234775211467	-0.05184350657317795	0.07933141804368686	-0.03169304902860352	-0.01393702830321068	0.05623438992802703	-0.0534204531053662	0.7355163859876157	0.08503080355103808	-0.7355163859876285	-0.0850308035510557	-0.06176749142171539	-0.123584853718914	0.002588030751313334	-0.2915198011400442	-0.04901621066281327	-0.02179410954511831	0.1369542659155557	0.1738098077409735	0.7576024099583749	0.6150110650197671	0.05725251274357919	-0.08012080339497724	0.06972055614062064	0.1287918043144795	-0.1331110145008903	0.01287377929667317	-0.7432374145030708	1.242183920613835	-0.1702871084507962	-0.02611383698663468	0.8498037679279959	0.2946693093351259	-0.2633315575845182	-1.52348037969002	-0.04931344422134314	1.142057229963518	-0.3898059805487957	0.250682958155879	0.7891019962197631	-6.09595410333845	-0.2662949370244587	6.095954103338444	0.2662949370244615	1.792808877061385	-0.5610279828926841	-0.1339968133005793	-1.069510604909344	0.5027578559827922	0.3082895034134646	0.0318338075025537	1.154825057265033	1.431948493903247	-0.4736411150857438	0.4088463968544231	-0.5584251811989046	-0.5213745984674089	0.5418874460522393	0.001007871160250156	0.01869009541137402	0.001007767829123713	0.02046375231393206	0.001001219260311568	0.003683502433689776	0.001001923868886867	0.003021470128391096	0.003366718622388842	0.03732821693423355	0.1663953272649228	0.147389198698529	0.1758767227219738	0.1715275762592291	0.001039385855704031	0.008181195576127603	0.001180175439160705	0.02202225805896936	0.001014077421522399	0.01690445409643904	0.001199187814370108	0.01625781718593585	0.001010649295645635	0.03059744038362234	0.001005909796065439	0.05540670217834365	0.001004773636825079	0.1543165279322172	0.001000600323134932	0.005250962751576898	0.001019767775912597	0.017487961255366	0.3539272712667534	0.3544704764012163	0.001006585432852238	0.02201321555907989	0.2531111422087374	0.2730270860051489	0.007348991832566682	0.01951727840336754	0.001007617949603467	0.006013470073324836	0.001017255671019693	0.01010140862547209	0.03541005779700507	0.06768702918584554	0.01575452264552478	0.06292167522025723	0.06002600992657391	0.05314540561132693	0.001001014096071424	0.02212675977044187	0.01492887970338666	0.03371158662764456	0.02669291145110643	0.04478146185319301	0.001001828209227168	0.004276010926037048	0.001064296541841279	0.01828690934528551	0.238329329207108	0.2584670732096507	0.02478624202088989	0.06527076517457253	0.001002725960508243	0.001804005526653699	0.001005122627925421	0.00559096156930373	0.001001244631772863	0.01682214404019329	0.5375498202653413	0.5438633267272791	0.08212153629973966	0.06124384539722579	0.00205608621281116	0.06885675606206086	0.001001128489188396	0.03883366696674129	0.005115898934356771	0.007556825328702586	0.004190229535010544	0.00524269750489081	0.005075860955919671	0.009524985283021552	0.05845728839599858	0.0585653247715137	0.0604210995887637	0.05339548176413807	0.01247737541440521	0.01347904803442164	0.01172121433854547	0.01763601221826469	0.05096617124325539	0.07535649943883692	0.1387460757558568	0.1423940133881285	0.1833183256765514	0.1875171277684608	0.03300496100054572	0.03901178817293228	0.04522019859749347	0.06904190158226302	0.04992419358045438	0.05826652641901912	0.04734340909275232	0.05370019657675263	0.001801385344628339	0.0271138288936834	0.001003402644273799	0.01521171044711424	0.001001814556090622	0.03876847680641485	0.00100307282167946	0.01144593582116062	0.001030452452495731	0.03242253343094393	0.03820956567446693	0.06779076181737417	0.0298101828674368	0.04935668905603881	0.03515752617590268	0.03899917326314194	0.002223177511040989	0.02935873382905589	0.001690591292735828	0.007808986604392163	0.02444601390634385	0.0269444230071378	0.001029445417898467	0.06207150010782202	0.00101296674410735	0.0706640380209826	0.1116652656110749	0.1070686166130191	0.001012426083555588	0.05367970754988552	0.03268924495693393	0.03807369267310005	0.01889494337229634	0.03194800185234489	0.001034449454417416	0.01392915830881318	0.00110177315560577	0.01883157165780237	0.001028967471780141	0.02817006698855822	0.01117045113417155	0.03792085482105807	0.03102780665632485	0.03170690970674141	0.018784393738959	0.02582925103701255	0.001000966605732757	0.01357617546807476	0.02665258181155565	0.03198874008663136	0.1847830472433339	0.1298959646318334	0.009203772597707932	0.0572054191773456	0.001040243317466989	0.05093489793680089	0.001016679396264157	0.01196061300354037	0.001005984170070782	0.008741473272982922	0.001011176621296005	0.01673182454946427	0.03119210156779489	0.002879698057990389	-0.004687901614276718	0.0263128158978408	0.0123211040396846	-0.01066570047134022	-0.007569845708964639	0.005627607589112449	0.001007015494685191	0.001006788653998748	0.001001101092077405	0.001001792674241852	0.007628856664871859	0.1613761561204479	0.1666659174709038	0.001005230448830754	0.001003367934663082	0.001011143039301161	0.001009553663364516	0.00100760862268457	0.00100839560227505	0.001005540412266832	0.001000338564688105	0.001000727460029387	0.3771929952937049	0.00100620495718804	0.2829222982246887	0.001009287714758976	0.001007437280159502	0.001016111018904646	0.04880689395882609	0.02449377419402942	0.05275864232011685	0.001001005145049623	0.02745531881290516	0.02535833016530464	0.001001701494654015	0.001011312786611186	0.2549069310419545	0.03289839420245547	0.001002440240476829	0.001004541764126159	0.001001384114316654	0.5916925994180033	0.06171152615315956	0.001011334613859507	0.001001155863459691	0.001028524467473936	0.001011980750567318	0.001018907255445914	0.05153760460444597	0.05336335571767601	0.01024179185794243	0.005345418079394383	0.03438516717744578	0.1562963655120628	0.2038010890996888	0.05068208275639328	0.06187437623171572	0.0536886971746352	0.04492235215640725	0.001468595875304411	0.001002867969022466	0.00100163252016863	0.001003378702881732	0.00108895554291184	0.062248148204063	0.01999849334828796	0.03355660005826529	0.005496989082893412	0.001046541511331459	0.01905519318023954	0.001028276895268518	0.001012512013944737	0.1217344013483096	0.001013074517210405	0.02950859817240453	0.02087685146611903	0.001008954288672424	0.001052456076496244	0.001033128837585044	0.005337975509701528	0.02587318878957281	0.01397473962067506	0.001000939781413579	0.0316512648431792	0.2004245597842831	0.005630013962610595	0.001008189646055602	0.001021533152399332	0.00100750445325407	0.001014157727710895	0.03391030278246678	0.005203152409010754	-0.003694180990701683	0.02781762654291962	0.01633976248221531	-0.008790930743301378	-0.007763618026034393	0.00673252549502379	-3.497832431249909	-1.342195657229595	0.06735850899704228	0.06679506405777849	0.0118414031402053	-0.009072392092673241	0.2530658337851671	-0.09807834291069703	-0.4627648096132905	-0.00298335066725332	-0.06782109141326269	0.008617271732384276	-0.004192875860420487	0.03308597973699469	0.2084777463051547	0.5765434238883357	-0.005283055991395637	-0.04057561778325938	0.9677770767900952	0.01865638239822125	1.282516377741716	-0.4107353917109939	0.0297993481663628	0.01903967821491659	0.6832864533710601	0.3596731466611924	-0.3449335412292616	0.05982534628865919	0.7510461471451427	-0.07935933467153669	-0.01059915554172344	-0.01296204560997881	1.021293728593097	0.4605784412832162	-0.007225694855780421	-0.00635943892718702	0.07052726085136554	1.797198972955208	-0.8926330337226221	0.06027697339129084	0.1379368234564912	-0.1974864215408559	-0.1226273650435869	-0.1997489890263863	-0.2756962429589582	-0.21522218254792	-0.1033708666903672	-0.3543353006088838	-0.8433453098665576	0.9812041133897879	1.13513515172005	1.027771072917917	1.010421730538467	0.2214863685997374	-0.1236452623702705	-0.03530886214067089	0.1434697947038129	0.4620648812787207	0.008756604243776849	0.05822357766078058	1.443247536108908	-0.5765613557107335	-0.05649292800395631	0.1512620401412344	-0.04016305914050779	-0.2650473936738916	0.1720946641326489	0.06887177922618343	0.6806822451730408	0.1507043986380301	0.1612250600818949	0.1248620011481748	0.004930877986708325	-0.008861386844150504	-0.3225522510606155	-0.3389261564989568	0.01342699081832789	-0.2422038707485599	-0.01525485199908335	0.2181264249922201	0.6735056127109519	-0.1822172740139996	0.004039220570908264	-0.1443961019821609	-0.1119324033240914	-0.1706139282740563	-1.158229621252825e-13	-7.01121487811725e-14
0.34	-0.0297878411619755	-0.02860399739182075	0.008200149238674596	0.6595272504203306	0.9313190180306418	0.008672004659866667	0.4920313970319298	-0.001253756309545082	-0.02669230013668513	-0.06661563301118503	0.07876724500180977	-0.02072889537951517	-0.01770405129392209	0.05882720218369984	-0.04552294706204543	0.6728391457104604	0.08323992165786225	-0.6728391457104622	-0.08323992165786248	-0.04379363223727634	-0.1291507122518965	0.001325889461205155	-0.3018444037898971	-0.04405484296726107	-0.01866676068368758	0.136289529995142	0.1859923983579065	0.7717403698577686	0.6102149363886848	0.06147932643036944	-0.08504666974901688	0.0650091412760538	0.1341959428682004	-0.1567321588919736	-0.007014954200788833	-0.7339767870919222	1.249986217544005	-0.1966036097211035	-0.02944347652653801	0.6507343571712656	0.2519084138192955	-0.1542699765384964	-1.429606800188428	-0.0644782235063749	1.042934945722652	-0.3585338071964075	0.2649949392970951	0.7857229583394545	-6.433429079622102	-0.09507512933592396	6.433429079622102	0.09507512933592419	1.800067018877753	-0.5506915024047914	-0.1179697778342236	-0.9969971453148919	0.4878175281502248	0.3165658695307424	-0.164749956193189	1.280697306907255	1.397001911523585	-0.4821221877342909	0.4180455474857145	-0.4212052089743261	-0.4213597138773313	0.5375351067850257	0.001007195294056857	0.01909427742927739	0.001006966582950095	0.02107800535120677	0.001001137094949921	0.003708603805788536	0.001001836223549721	0.002945014648813245	0.006881278932543147	0.04042748389482998	0.1626997056685782	0.1453516379858599	0.1704774118795023	0.1661437433707194	0.001022795114376391	0.008144405184790522	0.001095068899868327	0.02138692049314608	0.00101226202642919	0.01699166189369269	0.001108083681318654	0.01627742783547509	0.001009200921665112	0.03092459392468962	0.001007920696492575	0.05751138836417818	0.001005310766853507	0.1601633766420868	0.001000479145764962	0.005178015660898381	0.001010638011792654	0.0172573813525027	0.3653022037215458	0.3661484786895459	0.001006310494925919	0.02214503492531671	0.2656163429023243	0.2853418410955552	0.004320313950639143	0.01653040462682502	0.001007513795524284	0.006193593427048518	0.001016406824389475	0.01020180362972486	0.04273348373715694	0.0740340212231206	0.02104010147473406	0.06647361374283076	0.05503212078818977	0.04902442552916805	0.001001015244866066	0.02268305905770285	0.02370550069565197	0.04181733497712758	0.02549748878781631	0.04361372742081564	0.001001753835976207	0.004381412849930149	0.001038090261915512	0.01816396226504428	0.245546992780094	0.2686180846861909	0.02995297472830078	0.06989628390105561	0.001002539022296168	0.001742385748683453	0.001004741786247186	0.005525447307388657	0.001001369519531099	0.01756181329857534	0.5570550516693586	0.5620136684277126	0.07000748635995249	0.05186452525080133	0.001554954512239695	0.06965485684844298	0.00100115022623594	0.04017677374345111	0.003155491598886523	0.006176886912470387	0.002666392548289405	0.004391911879590323	0.003131435238243459	0.008123436557575239	0.05429512255771962	0.05554463245935345	0.05607344923201958	0.05083618109865234	0.01123194029905233	0.01254059126753779	0.007530569426579546	0.01388001035846672	0.04049038402373039	0.06561618264536374	0.1479708895812426	0.1527719842894581	0.193166426668802	0.1994351876288793	0.04452492503101069	0.04982645405627312	0.05504499713533492	0.07903569302380517	0.05206035660596116	0.06037433356813582	0.04554613892425857	0.05222769472530744	0.00157847265188471	0.0267624107280858	0.001003032552855473	0.01683678104726396	0.001001686109279671	0.04374309634451373	0.001003302828149712	0.0115116822672622	0.001080412851039579	0.03299268214804239	0.05282288341512095	0.08221025801605826	0.02364810499683268	0.04340059914614568	0.03391067401364502	0.03816429958961652	0.005034623207827857	0.03158425767898399	0.001381527753098254	0.007571173545004513	0.02109316516858226	0.02427287447993784	0.001028761672979069	0.06283962493792365	0.001012708730051143	0.07123638569550352	0.1171333056436921	0.1139263406619284	0.001012888687007561	0.05510849549111531	0.0297421599093598	0.03828203456640679	0.02011913283739219	0.03317336979812199	0.00102236796137021	0.01403131059482096	0.001071567036771054	0.01874451788275644	0.001032326474171166	0.02502439975407763	0.00728444232951523	0.03442241755138829	0.02698237556864353	0.03048515504837984	0.01546812561240057	0.0230516443465238	0.001000945047815357	0.01341168183338716	0.0294719707329013	0.03385431866067458	0.192248392076081	0.1371346385322869	0.00639464936577051	0.05496970460432599	0.00102498661208255	0.05104016442667678	0.00102023147804387	0.01052282232790883	0.001007066912365845	0.007618552125850121	0.001013350637303363	0.01502786950999781	0.03382817937087258	0.005201158695289124	-0.00368976017212982	0.0278810620070594	0.01618268175541076	-0.008786152506221789	-0.00774564103230723	0.006776944074244791	0.001006069736471324	0.001005607071155443	0.001001010363070558	0.001001704713455162	0.01296476747497075	0.1529448330530611	0.15747583114436	0.001004554471873702	0.001002604825737949	0.001009692869155486	0.001009358631893823	0.001007650695514131	0.001011312433985479	0.00100614332290547	0.001000354709119765	0.001000775820919515	0.3991522528972626	0.001005875761156019	0.2940989776640369	0.001004204992604338	0.001007375192739114	0.001015043123483916	0.05379556761040774	0.02899304823790625	0.0455111657127606	0.001001024587882733	0.03837996045056044	0.02316923067406119	0.001001653227315673	0.001008584574802473	0.2619347535212074	0.03833465904818591	0.001002262734261853	0.001004178039182179	0.001001590798821782	0.6132654445986503	0.04759237225187382	0.001011779882973453	0.001001186529078603	0.001011773954498362	0.001005522675859599	0.001007609437987345	0.04704957909795481	0.04832248195059657	0.009543630800187801	0.001078250275363631	0.02233130823248	0.1671280032003279	0.2146262852554789	0.06435695772669797	0.07152272854817357	0.05554521446857576	0.04210555337885354	0.00124234942398073	0.001002463449047605	0.00100148607027959	0.001003675376936636	0.001167021364202293	0.07744921995272766	0.01378353335287645	0.03156465768125873	0.009969686699913877	0.001046642250334497	0.01585132038361373	0.00102783914710694	0.001012370483183475	0.1278421734294969	0.001013614279378736	0.02381629398234593	0.02199813953130451	0.001009529897789158	0.001029156175818124	0.001037985997605253	0.001253010899882515	0.01948930332900692	0.0100223785931386	0.001000908812569599	0.03364117216682808	0.2084403841012167	0.001595591789265795	0.001008672845454702	0.00102589252147262	0.00100876331203441	0.001016807900870552	0.03642319546815306	0.007521622475727043	-0.00268940832069697	0.0294810258483479	0.01996571910773449	-0.006904215422563539	-0.007912447858786319	0.007948489848987619	-3.553876532358788	-1.068466664754722	-0.01353718664877982	0.05081835078403763	-0.01643221586536312	-0.004980484632688711	0.3499883036180026	-0.3087749143611564	-0.6206165927787726	-0.005422381295245591	-0.0606076945296816	0.009026598321717164	0.0122277212512877	0.03258480707482959	0.2124232629539315	0.5928684396390821	-0.01161102453757878	0.01155296041765922	1.363816701314348	0.002666252222868993	1.183887026576277	-0.2170693035102169	-0.004471180826769731	-0.007920717282910357	0.5910601569663647	0.3526429552491287	-0.4775433544347077	0.04988076638540996	0.856011790446944	-0.1478877959818325	0.0551488106902856	-0.01267550737950291	1.000480890194503	0.4635881518978058	-0.004379846536187594	-0.00714910773057874	0.07719603150524916	1.827638160174585	-0.9950899203215865	0.1099637563958374	0.1305511692360551	-0.08616685982812322	-0.05257143510924656	-0.08895158226939139	-0.3280231128458518	-0.2971090150025563	-0.09355280684413617	-0.3995836752611182	-1.100620201640756	1.083169555175816	1.240112362960538	1.118658146114176	0.9919228010578518	0.2017667347723128	-0.1692556697971799	-0.03444830074991793	0.1913470835022688	0.5350616274794129	0.003103350083380951	0.05983180035051693	1.483356049706545	-0.6142661800174846	-0.1064639313956457	0.2871024531958295	-0.005473631579688707	-0.2722434723715682	-0.1219412227529835	0.03440276724619033	0.687191965555969	0.1369467345097088	-0.1155397481819866	0.1216653396733507	0.01888168556445897	-0.009317133693012233	-0.305844748393418	-0.358916342371331	-0.2606603816118981	-0.3116394028402458	-0.01400427470005102	0.1545404813688127	0.7716641853713394	-0.2621831627115397	0.01839603824828893	-0.1429156000062025	-0.1126060980031742	-0.1696225546107588	-4.039646172310849e-14	-1.193663299391664e-13
0.35	-0.03154845432139886	-0.02873561286062229	0.001015698289551348	0.6720805827375995	0.9292232325709704	0.008359493677837419	0.4976525709866941	0.00113124192987279	-0.02751238586395298	-0.08045019222513645	0.07802397702877922	-0.01100183213460458	-0.02100729243522716	0.06147753895883282	-0.03781088226663482	0.6069428572304425	0.08298623380050932	-0.6069428572304508	-0.08298623380051783	-0.02580848609865441	-0.134566882732319	0.0002335193036732442	-0.3114905085085968	-0.03929090008338521	-0.01547374134152342	0.1336688589205714	0.1992002621474956	0.7855639169480975	0.6054122366131298	0.06516267824937377	-0.08846705349872482	0.06125768762165634	0.1396710317340665	-0.1977280954725454	-0.01761698671763397	-0.7037559262332365	1.261214939730763	-0.2222844807047352	-0.03266038665012754	0.476642433119634	0.2245430280677821	-0.007233406551134827	-1.33552105819731	-0.08521560727074549	0.9015229202633437	-0.298100809601824	0.2621262489921131	0.7569944090767723	-6.74087687486009	0.04322835233597005	6.740876874860076	-0.04322835233596579	1.795571847455016	-0.5307868037757122	-0.1005928213727544	-0.9319264655492767	0.4639988057966614	0.321569721751022	-0.35594599069255	1.354120075511076	1.365426967900678	-0.4815058682964899	0.3136401907975683	-0.2612356453639185	-0.3288444439471843	0.5639976132788234	0.001006473028934524	0.01949208219041328	0.001006120973564687	0.02168560654223617	0.001001055852571466	0.003735451680771189	0.001001751964017095	0.002878791644752907	0.01131868018140277	0.04423968011767205	0.1565536225233603	0.1414938676029349	0.1630469323412392	0.1594115749594316	0.001013942265250695	0.008106628278330228	0.001049669290735792	0.0208553711538448	0.001010780386376403	0.01708633475669585	0.001060027507540091	0.01634031341815896	0.001008485710795457	0.03123029991656928	0.01688130006181683	0.06976701287160224	0.002064558686403395	0.1665739246646809	0.001000417654532317	0.005106510359527399	0.001005855176752565	0.01703419748188763	0.3811692862877055	0.3812251924549935	0.001006031313578463	0.02226622227225423	0.2771301278758194	0.2966918541731197	0.002703180042712704	0.01493608329623565	0.001007458576474271	0.0063358135846715	0.001015511184668003	0.01029732728832638	0.04878902078811246	0.07978990876345222	0.02655956316940899	0.07035013722569854	0.0485836990285505	0.04391454542676592	0.001001034514342484	0.0231062290198247	0.03407456784963769	0.05109455632656892	0.02344842210765824	0.04164966437138059	0.001001702668120733	0.004450492130062739	0.001023240205482311	0.01807094063287424	0.2514561940891058	0.2780810104570171	0.03517077232055082	0.07450053308041892	0.00100236536336971	0.001692310979392378	0.001004389975278936	0.005465059813768791	0.001001607387982256	0.01834034763059841	0.5764094713838238	0.5801912880647829	0.05587959978608988	0.04159570637267841	0.001290356793914205	0.07050476732074677	0.00100118170870072	0.04137533159135592	0.002107717252758318	0.005464089630451048	0.00185420269073026	0.003957990157394834	0.002093571434606148	0.007395414427097931	0.04997027015148211	0.05215300951786193	0.05133900148153175	0.04763497641756075	0.01048449916068929	0.01195422974661237	0.0043907728521713	0.01102290678661292	0.02947204148805759	0.05441334001724508	0.158300248252218	0.1639970412092265	0.2043866933263944	0.2125098362046693	0.0572074462008276	0.06157336228172688	0.06357176919474994	0.08814981387567554	0.05400147222334879	0.06230823483579197	0.0435109037223551	0.05052035065721728	0.001390040236522356	0.02645292223729402	0.001002728379181395	0.01874170860896319	0.001001596628225113	0.04946291688669961	0.001003567846958139	0.0115628316757323	0.003178745944493367	0.03529847672988033	0.06640494868570176	0.09519395518341787	0.01759464017829246	0.03741189800160116	0.0320559805863028	0.03676965897392761	0.01073224200049706	0.03647943009575676	0.001218135830923956	0.007509127718687479	0.01790872150923181	0.02168270863447581	0.00103012205719863	0.06324112240912309	0.001013308531887583	0.07158044390480081	0.1237451682019267	0.1212605101831219	0.001013321658675401	0.05645517983128955	0.02438508419090531	0.03529414933208071	0.02095117965280348	0.0340579643520214	0.001016123533420832	0.01419438280252706	0.001048812877771331	0.01868188947306485	0.001050758952169258	0.02206924148796194	0.004328511971200477	0.03190886719519431	0.02120507757231246	0.02668548213508176	0.01179500803684604	0.01979063054206355	0.001000942375406307	0.01318052644647145	0.03127389636379697	0.03497474177946345	0.2009757369555448	0.1456071316424772	0.00398941935048199	0.05284172974908289	0.001017067238192138	0.05132409421715815	0.001216550814382894	0.009235105290297909	0.001224226245259806	0.006628388603100072	0.001205403724972237	0.01346322354255255	0.03563010513547572	0.007463932561017002	-0.002734361019657827	0.02884934443867844	0.01906427617727416	-0.006886132500458005	-0.007855773472357171	0.007182033724442862	0.001005426638585383	0.001004931200210473	0.001000938261475077	0.001001630065864235	0.01871058217885479	0.1414332392735882	0.145517809281879	0.00100487624894319	0.001002245361789029	0.001008853972315468	0.001010543969659707	0.001007818137860462	0.06188203920417471	0.004999586781941077	0.001000352777485842	0.001000963877549846	0.428295051153162	0.001005626565354491	0.3030172077973668	0.001003266393827919	0.001007423041276249	0.001014186459036862	0.05805576090040061	0.03600043652881528	0.03649868017522812	0.001001079932639778	0.052409703154924	0.01940268084331898	0.001001646197329226	0.001007107508506266	0.2625486199724051	0.0436745072525065	0.001002118568848381	0.001003893400902265	0.001002078407123354	0.6307388514716752	0.02966179336583117	0.001016878957839762	0.001001238113165445	0.001009144328154606	0.001004188239438298	0.001005861915667168	0.04259168297071195	0.04305635088352998	0.009792800613388261	0.001044445189047361	0.01169877165345575	0.1808511643905142	0.2311668803521162	0.07992530098786624	0.07660827034696638	0.05712257846991176	0.04017084397973039	0.001152328608304015	0.001002368163954402	0.001001518262070693	0.001003986012926182	0.008931184838834696	0.08858230047174727	0.008342959729987961	0.02848588998644037	0.0226231749561305	0.001048966234401425	0.01311267422111035	0.001034667379713082	0.001015254564165291	0.1382549699671025	0.001013905910735265	0.01357517760675219	0.02177555838482523	0.00100970491997285	0.00102171992945737	0.001096983226007008	0.001145477256770911	0.01060639261885119	0.005906327653108302	0.001000965638286041	0.03309298402750258	0.2221545920268224	0.001319043611605188	0.001008954042513475	0.001755207074238046	0.001823921563959125	0.001734101321198917	0.03679755863393697	0.009680554494976861	-0.001814924026354446	0.02931228174256184	0.02122471625476928	-0.004971646157009786	-0.007920566403263923	0.006973958475004921	-3.637952354785916	-0.8675144448256585	0.06655017053462821	0.06563839352530727	0.0123991730914809	-0.007325108004183053	0.4075788387466141	-0.4598568891880526	-0.7245088009030085	-0.003074234888358977	-0.04674238391692901	0.01007115332112873	0.002993086616520976	0.02890460935319122	2.047365998087749	0.6791642084187198	-0.00474099854232688	-0.03960240269956642	1.655628127711189	0.01666668856010584	1.081833959702338	-0.1101867132977762	0.02336321017498341	0.01831137511853603	0.5601990476883955	0.4232067652398335	-0.5487141334201098	0.03509253499096794	0.9916844716433397	-0.2408313504073686	-0.01778374777182043	-0.006843734752512433	0.8820164996187877	0.457305214030531	-0.005185787055691807	-0.005367032353932696	0.07865630801996419	1.798021647832662	-1.06396562149207	0.0691381989993831	0.1104468571109095	-0.05443149544468343	-0.03291733311069296	-0.05512776512941814	-0.3482041219582386	-0.3405434509391035	-0.03187669668214587	-0.1861217368880825	-1.143510240996361	1.162328218208808	1.377670806974006	1.221239897336778	0.8351424464684363	0.1856667083969798	-0.1701895985694988	-0.02783619338576029	0.1967464243333212	0.61105960109388	0.005772586916807497	0.3745873205847265	1.153324454958772	-0.5862395152933063	-0.1696485430915089	0.6698767540899441	-0.003619144472928802	-0.2485765143661993	0.1176041880479326	0.02805455467805678	0.7849194364230391	0.1321699638966357	-0.4781691753233946	0.06009691894295606	0.01652260769096729	-0.004013214363990916	-0.2847705526501471	-0.1597541409038908	-0.5007909855895607	-0.3420924136141379	-0.02941220362315125	0.06804818083238669	0.9234330908258191	-0.1686526367872554	0.03854287515028808	-0.1164347467401125	-0.08753693502032743	-0.1446810105862517	4.408335737034909e-14	-1.311310253093627e-13
0.36	-0.03378915552105877	-0.02892251406966588	-0.005891819755985371	0.6847622430915085	0.9268787084464281	0.008026763591710942	0.501627085681172	0.003226140132047372	-0.02678669302041458	-0.09329037448708136	0.07704212813295147	-0.002717532634185041	-0.02358579525671677	0.06401080382875887	-0.03037697071379857	0.5381206430436587	0.08408230459399688	-0.5381206430436566	-0.08408230459399738	-0.007910002515999296	-0.1397313325293573	-0.0006877383202747474	-0.3204769864432993	-0.03479431170786541	-0.01224473179168696	0.1292393755417307	0.2129396923580968	0.7990032984429523	0.6005230570043919	0.06765243773533687	-0.09023866474430603	0.05843398385821415	0.1456061940715599	-0.2527497669383033	-0.01807210224975855	-0.6785902063739706	1.275651824871975	-0.2463513427037657	-0.03348729734598628	0.3214025051186626	0.1938884063776384	0.1548857376272716	-1.230731409780999	-0.1121944080508783	0.7543821968216657	-0.2135861432364058	0.2415805582549187	0.7300923098243178	-7.018614220975429	0.1748766008310839	7.018614220975429	-0.1748766008310837	1.78273450768406	-0.5003473657279108	-0.0837472711174118	-0.8650717885151783	0.4343466264789463	0.3237639110651703	-0.5265124170617885	1.387010591106811	1.32016879242868	-0.4994181543708298	0.1793270808112621	-0.09145070814950293	-0.2358097356862392	0.629549801110198	0.001005790366487449	0.01989432147432069	0.001005360274343849	0.02228950334408124	0.001000979183127255	0.003768534913128	0.001001672512897201	0.002817292652229561	0.016357027052814	0.04848161862559639	0.1482369223221271	0.1362129456628154	0.1537703729939389	0.1516797331241755	0.001009678830357411	0.008064095789216998	0.001026795838417495	0.02043126860307314	0.001009620273333814	0.01719634854086616	0.001036598160091726	0.01639016339436905	0.00100821204529849	0.03150965047281376	0.05333710745998201	0.0946319955171973	0.004581928058205039	0.1735451216812676	0.001000385958407727	0.005042176434305229	0.001003558995536063	0.01679707993526448	0.4011534189400717	0.399343082762492	0.001005767132542097	0.02238027812489308	0.2876339232639571	0.3068928877049125	0.00188777212755731	0.0141588353468212	0.001007454917708186	0.006469817588869389	0.001014635040800839	0.01039374965577089	0.05396440607763814	0.08523963610864817	0.03272930355768781	0.07494864952594432	0.04087730720607238	0.03796451351343638	0.001001071830655641	0.02339169593652775	0.04595826087236356	0.06149606425405726	0.02056514447647944	0.03887896968262514	0.001001673580323837	0.004496722031876254	0.001015079413305274	0.01800878925643984	0.2554521564158745	0.2860566593915687	0.0403982899679892	0.07904325878268942	0.001002206458664382	0.001647656412870594	0.001004071767612844	0.005409333833397396	0.001001970189840873	0.01913784892142973	0.5950951045476861	0.5977768189962418	0.03965889312398799	0.03047937749716058	0.001160489537958065	0.07122001804698919	0.001001223247152792	0.04241144002112017	0.001579926083820605	0.005127479026004472	0.001445933028560937	0.003759476741678289	0.001571230770133221	0.007051382828785229	0.0455527551375236	0.04862249709032786	0.04632269426230112	0.04407708148546348	0.01022576807718427	0.01173991334700666	0.002779179681233418	0.009871881665227972	0.01841964671024307	0.04267473948534516	0.1698240314180715	0.1760282764422593	0.2174444653562268	0.2270456728638957	0.07091956166124376	0.0740615799701958	0.07045286596169963	0.09582336349624027	0.05577124094996887	0.06410073152883471	0.0415152409694873	0.04886437365894451	0.001250741741850419	0.02619795094078982	0.001002528702671836	0.02091386944375562	0.001001568014564461	0.05600743076903583	0.001003855686296817	0.01160005511190869	0.008074297405345923	0.03994963265096134	0.07861961806978664	0.1060755685389286	0.01177224238913864	0.03162049951256318	0.02961544576385686	0.03482764170078162	0.01974845669808832	0.04454068723925302	0.001137566835760812	0.007565118439776612	0.01492228544971539	0.01924560784064346	0.001034217589208126	0.06349897812352971	0.001015051025294905	0.07167039039065652	0.1318477119823276	0.1297302793451951	0.001013683926207832	0.05774749137645574	0.01661469732606556	0.02879601352749909	0.02127410031750654	0.03447217513398426	0.001013090310212066	0.0144175597822004	0.001033720022310557	0.01864816027513026	0.001089480546210065	0.01933731574463441	0.002774662465159417	0.03090812649251341	0.01385676449339994	0.02043899964593188	0.007878201541980078	0.01617921496326643	0.001000969467271209	0.0128797297421047	0.03195972151227448	0.03518536304618822	0.2114769562456977	0.1556152734320139	0.002633791552167177	0.05149183529965199	0.001013250012795825	0.05181408103568737	0.001679163854543293	0.008157988608592265	0.001740124539037025	0.005825606855746639	0.001659886531800626	0.01210676186398417	0.03648032250086602	0.009657478529092836	-0.001832905105938744	0.02905960917869402	0.02086413908258513	-0.004964412988167553	-0.007897896648692311	0.006667376025186915	0.001004783540699582	0.001004255329263541	0.001000866159878945	0.001001555418272647	0.02445639688273673	0.1299216454941154	0.1335597874193981	0.001005198026009796	0.001001885897842333	0.001008015075470517	0.001011729307424777	0.001007985580204569	0.1227527659743706	0.00899303024097523	0.001000350845849671	0.001001151934192184	0.4574378494090623	0.001005377369553041	0.3119354379306965	0.001002327795047292	0.00100747088981712	0.001013329794590054	0.06231595419039358	0.04300782481972479	0.02748619463769195	0.001001135277396841	0.06643944585928765	0.01563613101257951	0.00100163916734198	0.001005630442203481	0.2631624864236025	0.04901435545682675	0.00100197440343437	0.001003608762621088	0.001002566015426825	0.6482122583447001	0.01173121447979019	0.001021978032706825	0.001001289697251843	0.00100651470180946	0.001002853803012877	0.001004114393344658	0.03813378684346669	0.03779021981646205	0.01004197042658786	0.001010640102734273	0.001066235074434918	0.1945743255807016	0.2477074754487548	0.09549364424903567	0.0816938121457589	0.05869994247124771	0.03823613458060701	0.001062307792628985	0.001002272878855533	0.001001550453855782	0.0010042966489184	0.01669534831346333	0.09971538099076276	0.00290238610709911	0.02540712229162214	0.03527666321234389	0.001051290218471408	0.01037402805860274	0.001041495612329464	0.001018138645150404	0.1486677665047098	0.001014197542091321	0.003334061231151557	0.021552977238343	0.001009879942154917	0.001014283683091646	0.001155980454409438	0.001037943613665684	0.001723481908692738	0.001790276713076682	0.001001022463996842	0.0325447958881766	0.2358687999524302	0.001042495433944753	0.001009235239572007	0.002484521626999176	0.002639079815873119	0.002451394741518761	0.0371719217997209	0.01183948651422669	-0.0009404397320119248	0.02914353763677573	0.0224837134018041	-0.003039076891455995	-0.007928684947741575	0.005999427101022017	-3.720731560266813	-0.7411684955349135	-0.01265028197911467	0.05007747297449335	-0.01518514429876469	-0.004035682325890203	0.4359367606229936	-0.5934052257999298	-0.8205512775722805	-0.006373497825905129	-0.03911833682619199	0.01209478254111061	0.009620599951937144	0.02731371994820872	2.73429489059819	0.7049982384398625	-0.01017674927103801	0.008766225209611386	1.972052009723893	0.001239953408609157	0.95409111742237	-0.05365462730475475	-0.006114411327019346	-0.007740975379537256	0.5298281179367808	0.4970407187262195	-0.6455737166025151	0.0223401572980579	1.080869106055972	-0.3092141238442807	0.05057893498081323	-0.006501456195389081	0.7030255229395275	0.4512834564690933	-0.00329580598531853	-0.006216805052022905	0.08098942327223155	1.709220419051893	-1.164591919803416	0.08303180717281083	0.09806128562112862	-0.01092952433413114	-0.005489773820715761	-0.01215347585040281	-0.3558010100280684	-0.3684470651963566	-0.01914378258801522	-0.05836798515621056	-1.207771782375148	1.244405217828424	1.532349979647629	1.266920038715115	0.703808554799306	0.1734858198500422	-0.1589822558331406	-0.02354486189452215	0.2447937381102913	0.7000002955005993	0.0003181556449552472	0.5289040681845077	1.062939287318692	-0.5748056488824006	-0.2159392628884179	0.9203193985203018	0.01813367790386593	-0.2416304619505139	-0.1506695737546753	-0.01641957741330543	0.9143118937311394	0.1260721755053898	-0.8175898621935476	0.02758858531312687	0.03090263988433311	-0.003537291140359485	-0.2611982438362534	-0.05635441167351273	-0.7500222967622707	-0.3817197576793178	-0.02793253819213646	-0.02741988904490613	1.078793921238198	-0.10656708153951	0.05960744385242362	-0.1007955288295357	-0.07512974294983098	-0.1279856968508565	1.49084032164051e-13	-5.791955289388471e-14
0.37	-0.0366186319672991	-0.02906396514339356	-0.01266661239306572	0.6976048430770175	0.9243062333804863	0.007705879450473686	0.5040697020477871	0.004928497477376843	-0.02442558190142638	-0.1050315987642942	0.07575887791581433	0.004212089242329788	-0.02523916105942287	0.06625163786627816	-0.02310393454223271	0.466540990397903	0.08649977535426359	-0.4665409903978956	-0.08649977535427165	0.00980986900766978	-0.1445411483994348	-0.001454254326425645	-0.3287821089369723	-0.03061686838495204	-0.009013629699107746	0.1232988214163857	0.2266189760332652	0.8119208755832373	0.5953456003086154	0.06891594742097183	-0.09037368694160498	0.05653887048978584	0.1526784496476707	-0.3106513512966099	-0.008093210335748384	-0.6809985138074108	1.293252417684204	-0.2671278247096647	-0.02997897458588977	0.1702955686283727	0.1429522422145547	0.3136005216868603	-1.118993247613327	-0.1465856073534629	0.6361071871690324	-0.1192164483798769	0.2030665847065305	0.729219252709287	-7.262760377650728	0.3097763740347426	7.262760377650723	-0.3097763740347357	1.757675254047246	-0.4602573869457817	-0.07104749494149605	-0.7974866301729907	0.3999244660681954	0.3211198837624731	-0.6967196152310938	1.337003583236442	1.266439924604724	-0.5327490977092516	0.06847179605892856	0.06443017260696932	-0.134188393451241	0.8067394693246966	0.00100516160245714	0.02028617992110367	0.001004687397038562	0.02287747769744168	0.001000905625283802	0.003803502220988518	0.00100160705364511	0.002761733023129647	0.02364322487687223	0.05443512770772388	0.1384498915924507	0.1298547921065796	0.1427862039550713	0.1431746282629471	0.001007493859229155	0.008016118869301781	0.001014550854809871	0.02010542622099495	0.001008718905080231	0.01734534044323778	0.001024662638352074	0.01645600038130134	0.001008053342931339	0.03176726213393788	0.1028636240066531	0.1252335811143244	0.02528794400005641	0.1868321216274777	0.001000367244228052	0.004986891050981787	0.001002516128404957	0.01657041425364284	0.4237001993993992	0.4196160855569143	0.001005520484479633	0.02248265366475509	0.2973754951185439	0.3159703887444741	0.001454341649108299	0.01381919380990893	0.001007453308944769	0.006604826184364977	0.001013759603220985	0.01048690560787877	0.05671093984462094	0.08938122876574942	0.03781051078531027	0.07953753127198894	0.0326047750861586	0.03160097584456126	0.001001121840108669	0.02357410462685687	0.06102675475746947	0.07388046434943955	0.01694377905124607	0.03538754936990503	0.00100165250512108	0.004565808491023995	0.00101024925347359	0.01797596316414914	0.2561514236629122	0.2917915479449671	0.04597770020117056	0.08380983130742703	0.001002081726668567	0.001606690787797795	0.00100380811700273	0.005356104171584195	0.006512753831009249	0.02459649914987994	0.612343904765782	0.6141777729354442	0.02540579524189298	0.02020674346825836	0.001093279087793129	0.07179527757977916	0.001001268001242397	0.04331441707061347	0.001298716974968916	0.004990365070469864	0.001228751486301026	0.003686342480428003	0.001293274360903327	0.006907859490598548	0.04059863223273341	0.04471820365718945	0.04051438349307115	0.03996659934330887	0.01037659630233427	0.01184247998717678	0.001914568713601219	0.009612721686633264	0.01012672988111165	0.03419244524213163	0.1825178566959008	0.1889370028028336	0.2329792699058546	0.2432838127998461	0.0853900951731676	0.08699610080446404	0.07556099985867101	0.1019745284019002	0.057629110390814	0.06586821370962487	0.04161349538041245	0.0479502611106843	0.001157795586688702	0.02598170615080631	0.001002310112131825	0.02343281429886288	0.001001507927774122	0.06348303783483382	0.001004518031584095	0.01161956929978879	0.01472464765462538	0.04584760168383056	0.08927044502260838	0.1148665219002773	0.007268601459327335	0.02729356694881896	0.0263401996807885	0.03218336477933603	0.03081119181224085	0.0545453879577955	0.001095629701694378	0.007706185108352752	0.01200719978637457	0.01687621141107746	0.00103508001951046	0.0633623925970896	0.001015447971930802	0.07149522850868818	0.1406640373186776	0.1392289816342908	0.0010141604436204	0.05894012963862086	0.009959357407731382	0.02269149097205393	0.02100197023657132	0.03434841113718924	0.001011551421545911	0.0146940124638436	0.001023453835344682	0.01864140826014333	0.001812424742499014	0.01704782882939041	0.001923070790509337	0.03067755186583705	0.007932358353273921	0.01473981974230898	0.004880821069263877	0.01345190118777942	0.001000969066677683	0.01252916200780915	0.03157379267621126	0.03446484115797691	0.2269052384511027	0.1678403588812622	0.001869135471253907	0.05058179702874364	0.00101130283201856	0.0525042473610525	0.004284500765516134	0.008138068272976352	0.004115204263374325	0.005838215374532733	0.004399547483954023	0.01193097647076191	0.0355686310654339	0.01169905003176946	-0.0009320504381990831	0.02940915694167451	0.02061889883990411	-0.003096364909549984	-0.007907122159103082	0.006178804543004867	0.001004273505466488	0.001003760245225066	0.001000797700561632	0.001001524983788803	0.03796507164844019	0.1177293655572274	0.1189066350479561	0.001005238534854558	0.00100174007203352	0.001007582702249731	0.001012672640315345	0.001007805779061377	0.2075089674019542	0.08125060246255879	0.001000345165951918	0.001001666817579168	0.486254359370446	0.001005167716348019	0.3200316181338537	0.001001899246849234	0.001007435344473293	0.001012441337573677	0.05821497720019476	0.044365930069197	0.01895717068728119	0.001001206547087675	0.09096223898328155	0.0106335766365107	0.001001623301024433	0.001004877249174463	0.2523526451426135	0.0557775689884411	0.001001932900568363	0.001003470269544107	0.0218866703702583	0.6592081393560031	0.006377301393163534	0.0010244203506751	0.001001335624444863	0.001004765940537739	0.001002087212596931	0.001003023418916761	0.03169950506879546	0.02992569771519299	0.01096050902136442	0.00100952924858218	0.001040700052686957	0.2108203088078401	0.2716883072748471	0.1122439336154705	0.08265115833691931	0.06101240173923099	0.04471692857635955	0.00105988195147958	0.001001921666642538	0.001001356511055748	0.001005977817569907	0.02633716798702503	0.1068184467161192	0.002028458141028671	0.02020722392547743	0.05020289291430183	0.00105254109680569	0.007528932575812084	0.001031308879799202	0.001013934075980367	0.1586259100749919	0.001015044547614092	0.002178403206551384	0.01997022664994414	0.00101000906377458	0.001011487528542006	0.003759322997423905	0.00102727062514446	0.001368210510474135	0.001617400444967173	0.001000923118561904	0.02991719226059875	0.269900671285159	0.00109229491276989	0.001009311190664502	0.01085407579807079	0.009963571446916885	0.01135580720380708	0.03337430704257239	0.01362827234848035	-2.448433540921376e-05	0.029971200148574	0.01888180694770312	-0.001274147245407623	-0.007899097438603035	0.005833735014409368	-3.781248628192118	-0.7219805368483665	0.06548183415796169	0.06329891026421729	0.01309220301633492	-0.006383064344399384	0.7333428290193283	-0.6745097886302588	-0.8829223741677342	-0.003920017820991327	-0.02719600468932711	0.01795309971192606	0.004975211328618733	0.02446747681218957	3.357846003636148	1.827859418583373	-0.003047193086531379	-0.0388335735324663	2.06787854897803	0.01463363160861909	0.8651042659157001	-0.01678893875776954	0.02391835186303561	0.01804601955635182	0.2921343575442493	0.4157318877271364	-0.6345983302792628	0.01399311600887225	1.387600286500997	-0.3864345723884464	-0.01454643709695605	-0.001097599879239046	0.4292916163480473	0.4984761036184799	-0.004599074343695314	-0.004871830586572677	0.9335430497723358	1.563577694920875	-0.8820867533059642	0.03880442462828713	0.08409515081309712	-0.01237285941381933	-0.006479412780721119	-0.01259473836935997	-0.4237435062380127	-0.455089192121683	0.03275584338868363	0.002731812735586046	-0.5373720460337582	1.373955041521544	1.773941653678284	1.316791740745239	0.5226711837367043	0.1834458721948807	-0.01343665308360372	-0.020837692562083	0.2568490412170677	0.7813467261737675	0.002405658559055366	0.6410919996587013	0.7284221344157296	-0.3110697682595104	-0.3103435443001757	1.071527026355857	0.01350261249836136	-0.2343235385676628	0.04879013663916411	-0.02655246858407244	1.026054680581252	0.1110568175083665	-0.4343553331173306	-0.04785168659167377	0.02713212292473315	0.001233710519975544	-0.1964865872127049	0.004540469711408646	-0.4120061054858655	-0.1815417340280132	-0.04428542733843146	-0.1151911454213833	1.445259176769353	-0.07773903367853657	0.07757793097249088	0.08191873433289311	0.06629757989037979	0.0760970724440132	1.968309732840504e-13	9.468220519474691e-15
0.38	-0.0399522991267618	-0.02904188023349882	-0.01960439388742581	0.7106349763544234	0.9215564688671974	0.00744139522656783	0.5050964930622823	0.006012568567016827	-0.02058940187632943	-0.115699835478393	0.07406781654634045	0.01009591128293672	-0.0260127128458451	0.06800174223201128	-0.01569849909517741	0.3935565541011168	0.09030100853094997	-0.3935565541011146	-0.09030100853095642	0.02717221170490803	-0.148909311841464	-0.002138519515692512	-0.3364573974457648	-0.02682017382718323	-0.005849066590199455	0.114602559092534	0.239442912808968	0.8243939627145757	0.5899345567917419	0.06892381245079136	-0.08895038321390154	0.05593070688015665	0.1621777465622813	-0.3535879095797265	0.01463509447400288	-0.71118797782905	1.313158483251342	-0.2818092322250307	-0.02220731387970871	0.03823743469546236	0.07023115524497021	0.4498995188537366	-1.016133897148465	-0.193756638502322	0.5452222296376741	-0.03762333998422288	0.1434346238969435	0.7565721649222392	-7.299570951181629	0.451629084114067	7.299570951181629	-0.4516290841140669	1.711228742397557	-0.4120168801181567	-0.06729710774056594	-0.7391049915387682	0.3581968734499685	0.3104561143309346	-1.077654056771267	1.215941211210252	1.231270790639197	-0.5461355185902615	-0.07180185041310937	0.2202144768501653	0.02158021607362272	1.114958068809442	0.001004592232608273	0.02069315541512191	0.001004103460708355	0.02347111180106573	0.001000834618222536	0.0038486509172957	0.001001559115703785	0.00270349494834598	0.0337834896850242	0.06272003067026491	0.1275623698697125	0.1227970638265495	0.1301640787271517	0.133972232050933	0.001006422175527596	0.007971732799629894	0.001008358138364495	0.01986443120731511	0.001008052150527576	0.01756040057068897	0.001019169305284908	0.01651823589879415	0.001007884086392168	0.0320041772998272	0.1633499800375147	0.1612253910861009	0.06886414968281321	0.2076114634086116	0.001000355050617756	0.004937895259094684	0.001002252529785306	0.0163257242245509	0.4479510256697983	0.4404072537383997	0.001005292343325279	0.02258092029843134	0.3064812687900804	0.3242688765317401	0.001237034371428538	0.01377275139792766	0.001007434724065468	0.006764229056646327	0.001012877651890954	0.01058814712336976	0.05634369210621971	0.09095520214073759	0.04111333865835545	0.08316321242537303	0.02408780382390497	0.02512325664597426	0.001001182485084811	0.02366858896148235	0.07991148420765648	0.08907985745370325	0.01262396934173253	0.0312029855610345	0.001001634035569711	0.00465009741059207	0.001007458543718194	0.01796616050709732	0.2527622250901411	0.2943492802907174	0.05204706327710065	0.08894168195777712	0.001001998630405103	0.001561639819697031	0.001003607076897849	0.005303043156472848	0.01946146978613158	0.0362647584639575	0.6276802448236768	0.6289005194173181	0.01509395092671518	0.01299460508438781	0.001060899370160465	0.07213179304425564	0.001001313342229631	0.04412456356823578	0.001157103111810924	0.004962429984738634	0.001119709927320751	0.003683041798960029	0.001153620186300686	0.006878617129639174	0.03490864279887021	0.04017391037310228	0.03368286196373396	0.03494650106537746	0.01090435025372384	0.01225700487005178	0.001479980986371868	0.009850434385921097	0.005792720415177364	0.03095359896941227	0.1963774164865974	0.2042396770173814	0.251315829948462	0.2636977788601694	0.1005257558990209	0.1003335670372043	0.07881088568726363	0.1062017223190794	0.05968647784391281	0.06783835409046821	0.04466680333546413	0.04880371261197622	0.001110105153464638	0.025758525160263	0.001002025176969497	0.02600792643415646	0.001001380878809086	0.07135887746274389	0.001005690044563805	0.01162458781576406	0.02273752583299483	0.05257951786944017	0.09824050562040994	0.1213074262164165	0.004527010192018236	0.0249893260598299	0.02212260255310022	0.02867222235676738	0.04346382838147694	0.06578935338962577	0.001075290822250983	0.007903629823449809	0.009110478830191171	0.01451764277820663	0.001030415384347794	0.06298353422314086	0.001013543042442998	0.07098054762710995	0.1498375764400374	0.1510638952866684	0.001014822295493186	0.05994065453822676	0.005939458955343032	0.01948809318111649	0.02009767762511395	0.03360493536408585	0.001010846942053617	0.01501508676963333	0.001016924236471669	0.01865377093516212	0.003471628956197857	0.0154118350403046	0.001490253708539749	0.0308849555540514	0.00470266804622418	0.01175502910595302	0.003271771931036652	0.01219240555077783	0.001000919168339751	0.01195193282191158	0.03012633098265873	0.0329114070012884	0.2488048310991703	0.1861011771305167	0.001510306064747529	0.04989108540534263	0.001010367707002689	0.05334868185015309	0.009723312730534672	0.009498508747814109	0.008926175235494617	0.006924481117145795	0.01016726433761992	0.01329407239761934	0.03273299074885766	0.01357209775549749	-2.112861788408078e-05	0.03007744787053349	0.01813588112294314	-0.001297062452645215	-0.007890472323147634	0.005905485991202631	0.001003763470234133	0.00100326516118489	0.001000729241243778	0.001001494549304326	0.05147374641414304	0.1055370856203394	0.1042534826765142	0.001005279043698705	0.001001594246228987	0.001007150329024187	0.001013615973204102	0.00100762597791625	0.2922651688295375	0.1535081746841441	0.00100033948605191	0.001002181700966698	0.5150708693318278	0.001004958063143539	0.3281277983370116	0.001001470698650468	0.001007399799132602	0.001011552880557751	0.05411400020999606	0.04572403531866905	0.01042814673686612	0.001001277816778125	0.1154850321072763	0.005631022260444469	0.001001607434706175	0.001004124056137153	0.2415428038616245	0.06254078252005522	0.001001891397701902	0.001003331776466212	0.0427707747250872	0.6702040203673062	0.001023388306539325	0.00102686266864175	0.001001381551637012	0.001003017179265428	0.001001320622181201	0.00100193244448829	0.02526522329412205	0.02206117561392285	0.0118790476161407	0.001008418394430396	0.001015165030946684	0.2270662920349777	0.2956691391009379	0.1289942229819063	0.08360850452807803	0.06332486100721428	0.05119772257211241	0.00105745611033159	0.001001570454431937	0.001001162568260228	0.00100765898623068	0.03597898766058552	0.1139215124414753	0.001154530174959263	0.01500732555933349	0.06512912261625563	0.001053791975140256	0.004683837093017508	0.001021122147279369	0.001009729506811436	0.1685840536452725	0.001015891553137123	0.001022745181950472	0.01838747606154252	0.001010138185391939	0.001008691373985075	0.006362665540439949	0.001016597636624816	0.001012939112248917	0.001444524176858178	0.001000823773136154	0.02728958863302088	0.3039325426178853	0.001142094391596493	0.001009387141756288	0.0192236299691431	0.01728806307796093	0.02026021966609521	0.02957669228542386	0.01541705818273405	0.0008914710611935105	0.03079886266037236	0.01527990049360207	0.0004907824006407852	-0.007869509929464481	0.005668042927796826	-3.801316327018579	-0.797970991941466	-0.009626872414781175	0.05120942306148727	-0.01314886651628906	-0.004571371461686273	0.9022155366973801	-0.7333201705587132	-0.9600095477294193	-0.005655327767531633	-0.02214886314495121	0.02530842755507201	0.008900306062239847	0.02317442090665346	3.812339765527318	2.203466605428295	-0.008918830945965158	0.005161355707066739	2.075685087136593	0.0004181722175725049	0.7982884669633183	0.004985197664462053	-0.001235555791951862	-0.006123862568365442	0.01630426151159058	0.3044006001948163	-0.6684100225171008	0.004755286152544014	1.643867707831064	-0.4478428230778476	0.05361942702178123	-0.001896769094548378	0.06759428141061034	0.5243390815821084	-0.004112874592198958	-0.00618307567964284	1.322911240394842	1.373578927585762	-0.5524927908061616	0.035282993494839	0.07949517526116141	0.0109062496072347	0.008476942127592096	0.01070271958249558	-0.483800980186511	-0.5503702923408851	0.04324786594570888	0.04100655042307847	-0.1590821882656807	1.723194788620173	2.367515204520426	1.347509118405656	0.3190143571069788	0.2140174598611521	0.1945305540776729	-0.02493210201420475	0.2560271941399346	0.7800468079149179	-0.00258097872166336	0.695693498722328	0.5929294782638755	-0.1702673138978998	-0.3893123631144735	1.168172341164148	0.02940928720463062	-0.2394649025085416	-0.1991241429171798	-0.08432337731610198	1.381554166385512	0.08764950299211652	-0.2373649092494586	-0.0963537699157133	0.03982696464523641	0.0002856470665929319	-0.1304996186121981	0.03124125129148722	-0.2071444432840598	-0.08815612995399966	-0.07326482851314697	-0.1940023427400752	2.285940481227828	-0.06270175203776523	0.09046107659576015	0.1752766332632286	0.1396017018056743	0.1797905671634963	8.60291134614868e-14	6.072882746542845e-14
0.39	-0.04362201105086796	-0.02870233569330564	-0.02694250271100153	0.7238687486141149	0.9186961604574465	0.007272390223269134	0.5051121734265214	0.006288659086310793	-0.01563490628844978	-0.1253734475001258	0.07180459442219847	0.01511814377732393	-0.02606524441392104	0.06901786559848799	-0.007915148602451834	0.3223167001031069	0.09563182955907693	-0.3223167001031102	-0.09563182955909368	0.04395224130424238	-0.1527507850271373	-0.0028360476872416	-0.3436171173729792	-0.02349221992137135	-0.002832824561518116	0.1009877113441999	0.2510010056000746	0.8366504203404899	0.5845877480221218	0.06781957607465659	-0.08585763814667499	0.05678356230322648	0.1753088426440873	-0.3750936882388857	0.05229533981965723	-0.7585044726000802	1.333794236352299	-0.2888653902095077	-0.01122322213742425	-0.03048885827255226	-0.01974186584454522	0.5352344220260846	-0.9258395818111339	-0.2586438957486855	0.4578713654236666	0.02158762539335628	0.06002763759012558	0.8026407717480771	-6.900839238474642	0.6099708384440437	6.900839238474645	-0.6099708384440412	1.640869812870847	-0.356359303548769	-0.07319552052223431	-0.6963540889299423	0.3063093863871394	0.2920394150477621	-1.533589457273629	1.0844674810848	1.224699435564288	-0.5118836460694522	-0.06984317025546431	0.4013868357030049	0.1296518911231881	1.529028993437862	0.001004146242949178	0.02111746018250389	0.001003671177609429	0.02407969589363533	0.001000773984394565	0.00390359148148525	0.001001544949888022	0.00264107731830977	0.04773052481273529	0.07383248931924243	0.1104221850334422	0.1137010530330513	0.1135740099894046	0.1229110316297599	0.001005933636377099	0.007938773126316924	0.001005054590327841	0.01969965466316775	0.001007590121613378	0.01785678413563728	0.001017022398740198	0.01658858046181973	0.001008127162407364	0.03222850439430815	0.2230323549525355	0.1998722943186672	0.1218888775426215	0.2304237737835008	0.001000347139633203	0.004890907475732122	0.001002488868535064	0.01606539484101135	0.4705731158495924	0.4585972077964346	0.001005166693701411	0.02267349828701504	0.3150171830427034	0.3319775228949504	0.001121604438006881	0.01392420639298663	0.00100747066612484	0.006934121169650313	0.001012161006493501	0.01069729341024555	0.05246281005017581	0.08957774304487749	0.04287373638012559	0.08579532618949839	0.01642883794074211	0.01913365601315348	0.00100126559140962	0.02364762348502658	0.1024411833745857	0.1066235204979707	0.008716609712824027	0.02740185634478593	0.001001630228344238	0.004754475149567902	0.001005758202326979	0.01797430824387388	0.2453693542255249	0.2930471283687059	0.05868259753283531	0.09448355287989203	0.001001978993428805	0.001510472680236165	0.00100349871317367	0.005247511041166033	0.05013347016453337	0.05668256475031586	0.6404753293839143	0.6414057702793727	0.008340146804542974	0.008464824165143423	0.00132105723034076	0.07236577478152698	0.001001370035436043	0.04485670719960796	0.001081428361453773	0.005008441794416492	0.001061621364906518	0.003728770315799815	0.001079185377188705	0.006924060335184	0.02878539182891844	0.03512055051802804	0.02652648021277906	0.02935952583406121	0.01090104963175681	0.01233584953705652	0.001249606782516278	0.01026941952762519	0.003468494813431909	0.03034279861051592	0.2097319039329248	0.2236050987281448	0.2689545740640541	0.2901885137299823	0.1148095288144097	0.1127868496918655	0.08012965917957172	0.1082278541462853	0.06186437977525869	0.0700221526948812	0.04798055854166631	0.05082938609907295	0.001101402763015081	0.02545915675080716	0.001001786790652904	0.02827929288268812	0.001001265355136264	0.07852055313085708	0.001007542072512298	0.01162688616479817	0.03048966444734149	0.0588940940418807	0.1054526761909318	0.1259898362491585	0.002889219877236649	0.02388538304213669	0.01810503473505733	0.02518142061252289	0.05414361917145566	0.0752276570231511	0.001063944927164145	0.008133735170549926	0.006670174564667801	0.01251096536088561	0.001024973382012118	0.06216058018070218	0.001011317216892166	0.07006869503231235	0.1592558821164016	0.166208416951573	0.001015658857926589	0.06069229043743652	0.003547802827020819	0.01807937865503258	0.01889884507840454	0.03252706901448494	0.001010406268829264	0.01538333827115126	0.001012650098274162	0.01867709942677077	0.004190705867588486	0.01400198614969514	0.001258444876323761	0.03124410181640553	0.0034284674323142	0.01075948948580466	0.002667292284038392	0.01194188416568307	0.001000844737926	0.01112156657226767	0.02875551571647546	0.03111043097384273	0.2698080114210117	0.2118677377588049	0.002092304331277172	0.04956007705328831	0.001009885207356767	0.05428115074077099	0.01427746469369043	0.01080384540279163	0.01289253988948434	0.007964912466801265	0.01494525383025444	0.01453728814834586	0.0288909252228878	0.01510969017256974	0.0008207748658663657	0.03071614801177804	0.01504869909450629	0.0004427063558375726	-0.007861341521930142	0.006600824680310532	0.001003613277641701	0.001003184211721689	0.001000695354169489	0.001001560378177263	0.07531567584929066	0.06789060310644217	0.07611331930066739	0.001005548896038421	0.001001635543460672	0.001007074582184236	0.001015779697227598	0.001009018205232011	0.3489741047718527	0.2305027148644425	0.001000338417146124	0.001003202801673512	0.5269216771671681	0.001005101817320991	0.335228861384479	0.001001332566142313	0.00100759967823219	0.001011298698990405	0.04211508019071369	0.04432703964976585	0.005735173976527557	0.001001414908098778	0.148477279739498	0.003547863271322935	0.001001642199207819	0.001003874141924134	0.2231751924407349	0.0706740198652987	0.001002015380835855	0.00100343177061542	0.123196400078493	0.6730478905405869	0.001014841428947901	0.002070157883784327	0.001001469208538103	0.001002319849551563	0.001001003997171572	0.001001481678263459	0.01866401212466088	0.01508112751583804	0.01006383360565526	0.001010453588098932	0.001015487267411712	0.237327267859757	0.3069795445450613	0.1403155417999178	0.08037587321011114	0.06571322020800012	0.05265629081932425	0.001121859809861227	0.001001511850070817	0.001001130381934286	0.001011001258635842	0.04212057629294597	0.1169472932706039	0.001177140708118492	0.0124615496673999	0.06881314605146738	0.001050732342560292	0.00354116038631081	0.001017775843330876	0.001008384229406732	0.1787707404437387	0.001017069208440906	0.001022078210205199	0.01687006243131131	0.001009786465100748	0.001007787805629241	0.003744369619620726	0.001017073421974436	0.002993454719341416	0.002531405953882975	0.001000719483506083	0.02709056764450283	0.3128763957587121	0.004017825565853413	0.001009379627869375	0.01917466101699025	0.01705438265625329	0.01999304537492238	0.02450024604688922	0.01640138818151059	0.001606121393355099	0.03128867643414709	0.01177655594679282	0.002144014328477828	-0.007825675994685196	0.00804238877142931	-3.770168328085121	-0.8454286341805857	0.06961012733995271	0.06686607000415266	0.01506934130303673	-0.007287376521929713	1.300751360794494	-1.160272082587251	-1.281371110497847	-0.001809796398099977	-0.01258679349723485	0.03428338236399217	0.005935217453718016	0.02156337005136137	3.872410929869098	2.336033208134384	-0.002787730054360163	-0.04285380056184255	1.573330259698228	0.01377430203663661	0.7538372835293619	0.0234463806442138	0.02630360277763344	0.01979275335455889	-0.301496264249361	0.2195238555905159	-0.5372284676912182	-0.009551351207976292	1.869601871246	-0.3244026421629193	-0.01167107739798851	0.002353338160352347	-0.3398526286590396	0.5816717797525064	-0.005808685671572394	-0.005316531746951065	2.675810720915248	1.129228877442725	-0.3486019579483704	0.01440101236568522	0.06745577376164656	0.002090064545302121	0.003028505427754362	0.002292665394040758	-0.524171280798402	-0.5660432571626652	-0.02518290531450614	0.04407255786011357	0.0232065781842637	2.025640496629194	2.700842339017895	1.161173173193024	0.08745074838443685	0.219222441394282	0.1919381071311076	-0.03286023577686383	0.2124255251449157	0.6729316423758618	0.001501333531709889	0.5727678810035659	0.3511893619113725	-0.05864927154857791	-0.3142749394199469	0.7401893720976546	0.02061802872771103	-0.1676262382215777	-0.00527774364796618	-0.08222583542391751	1.532154482363924	0.06012496043235252	-0.05642339509105607	-0.1178444358035634	0.0363501312566413	0.003404608229442314	-0.1500054410140362	0.03919364090963039	-0.002247718407493942	0.02762755586113503	-0.08027987067758668	-0.1621285991931643	2.587901783280661	-0.008904617278349576	0.09505726682273485	0.09276910923473092	0.07377067255193109	0.07809521756642494	-1.106919637674542e-14	8.892891843243088e-14
0.4	-0.04734895715149105	-0.02801554291228907	-0.03481589705369768	0.73731482643492	0.9158069022537706	0.007224340076934691	0.5045789659685179	0.00552315496112165	-0.01000001696971985	-0.1343616486069039	0.06889981644293602	0.01922628051506365	-0.02569154835754089	0.06920704674761925	0.0004051731023097121	0.256490981530515	0.1024091396384981	-0.2564909815305154	-0.1024091396385045	0.05991146067037172	-0.1560381288431129	-0.003622169805210673	-0.3504547811248175	-0.02071567652591582	-2.333581639289791e-05	0.08616529065930725	0.2609080651121173	0.8489815254462771	0.5799237356556695	0.06911099413627292	-0.08086160051775863	0.05813696515428188	0.1931136833487388	-0.3650347448824346	0.08408474263776698	-0.8182450816520748	1.355619595474059	-0.2875991909682661	0.001983657513139678	-0.07154012974241047	-0.1380877736460074	0.5859782650274747	-0.8790517141544959	-0.3220678095093766	0.362403078304847	0.04762218490055473	-0.02195381957332741	0.8639664073294577	-6.216743866098066	0.7409268943723896	6.216743866098066	-0.7409268943723895	1.547066695756224	-0.3011910061785017	-0.08501589702452114	-0.6746937564632403	0.247914771378745	0.2691054576196798	-1.319168644100211	0.8857345553953435	1.24620028661371	-0.4095762379566765	0.407329037077313	0.6008729891875463	0.1216897016708783	2.049706993377596	0.001003848226834089	0.0215878039920927	0.001003414650258028	0.02473560669259696	0.001000726731003445	0.003968684983277517	0.001001570801817451	0.002570242978405029	0.06582329540741529	0.08834456124003283	0.08407144689015654	0.09810382028587551	0.09168913381160106	0.1077619983611213	0.001005824483640912	0.007918073081733918	0.001003424287535292	0.01957708838116304	0.001007321330754286	0.01825237015665266	0.001017031831095801	0.01665227246608945	0.001008945099480167	0.03243289214219006	0.2782215702150255	0.2377810106611543	0.1808086345695245	0.2538728823429914	0.001000342651533721	0.004835960571839618	0.001003117787272217	0.01575611685025409	0.4896534399947184	0.4720943496369571	0.001005175814016898	0.02276994387037632	0.323015662458051	0.3395535517593309	0.001063815158153923	0.0142044905966557	0.001007588618175197	0.007112093601600248	0.001011675706023613	0.01082079486003908	0.04482330854540598	0.08473127318442275	0.04316618831864347	0.0875037235963896	0.01011317800426932	0.0142243200196049	0.001001375703977834	0.02346550254198657	0.1285934953220844	0.1265666342830928	0.005682931401009973	0.0244745402778644	0.001001645716699198	0.004838131898797903	0.001004783434532547	0.01798976770524993	0.2339705510288265	0.2873156684606242	0.06591822820922325	0.1005278510909811	0.001002031203079082	0.001451703458835852	0.001003494581306372	0.005188848834574476	0.1011013803266501	0.08808418696304422	0.6503285133318832	0.6515202496185367	0.004843184216908943	0.006119794627011886	0.001972292683090481	0.07247756645964756	0.001001442218437343	0.04548412349859549	0.00104324649264681	0.005080110319907931	0.001032424745146821	0.003790806791217884	0.00104174704259431	0.007002605314825818	0.02236577558083699	0.02974447895806048	0.01936198600784014	0.02364526585740043	0.01000744828037963	0.01179926730831359	0.001135356299466315	0.01075752714196934	0.002293109042692781	0.03114341976697725	0.2217655942026839	0.2422675058119403	0.2841241345101437	0.3131188370320737	0.1276006331727889	0.1239175457143432	0.07945831064096411	0.1079755120878137	0.06412895903752716	0.07215240652580841	0.05042588342518557	0.05226915403038221	0.001129263598841243	0.02514294732656657	0.001001638341093338	0.03054002552860615	0.001001191521423728	0.08523037664360597	0.001010139582940623	0.01162382818643772	0.03737953935122258	0.06414579839422475	0.110840005888081	0.1284839501270577	0.002074797772298844	0.02365378099097946	0.01477343880915023	0.02227818449459598	0.06148069034460905	0.08100716056269112	0.001056743558011011	0.008396115328218878	0.004862112862166685	0.0110500048695233	0.001020579662584349	0.06208175779183243	0.001009531872867479	0.06965245704325476	0.1688680094130581	0.1794030712493386	0.001016666047983061	0.0610920994185225	0.002337386893360028	0.01811871729716869	0.01754304058499754	0.03127554793238732	0.001010010093235615	0.0157926253061308	0.001010062038589252	0.01870235424150892	0.003247838604018067	0.01244102058983938	0.001142694308328127	0.03164094116659986	0.003771283380396491	0.01150438998462541	0.002905312015445098	0.0125364707267687	0.001000755370312914	0.01059690642312515	0.02793857473527036	0.02975012028854347	0.2862409032317628	0.2322698155732815	0.003816257051568452	0.04960489908162502	0.001009640317497853	0.05523031849251233	0.01655473316488757	0.01149345916257976	0.0147809091848945	0.008505616656639115	0.01723072873113624	0.01504082944064858	0.02422593922187485	0.01627844097744488	0.001577842915224258	0.03125559057470936	0.01168407538715452	0.002124783910556551	-0.007822408631671463	0.008415501472434743	0.001003463085050588	0.001003103262257719	0.001000661467094035	0.001001626207049692	0.09915760528443897	0.03024412059254505	0.04797315592482041	0.001005818748379727	0.001001676840692971	0.001006998835340301	0.001017943421249524	0.001010410432547266	0.4056830407141679	0.3074972550447407	0.00100033734823921	0.001004223902383395	0.5387724850025086	0.001005245571499961	0.3423299244319464	0.001001194433637653	0.001007799557334451	0.001011044517423648	0.03011616017143132	0.04293004398086232	0.001042201216187514	0.001001551999419546	0.1814695273717202	0.001464704282203672	0.001001676963708966	0.001003624227704327	0.204807581019845	0.07880725721054205	0.001002139363969468	0.00100353176476432	0.2036220254318991	0.6758917607138675	0.001006294551361595	0.003113453098920627	0.001001556865438621	0.001001622519838573	0.001000687372167323	0.001001030912041299	0.01206280095519838	0.008101079417754155	0.008248619595169	0.001012488781767935	0.0010158095038835	0.247588243684537	0.318289949989186	0.1516368606179294	0.07714324189214469	0.06810157940878597	0.05411485906653592	0.001186263509396526	0.001001453245718188	0.00100109819562171	0.001014343531044576	0.04826216492530383	0.119973074099732	0.001199751241280945	0.009915773775469086	0.07249716948667716	0.001047672709979838	0.002398483679602363	0.001014429539386744	0.001007038952004417	0.1889574272422046	0.001018246863743494	0.001021411238463203	0.0153526488010793	0.001009434744805575	0.001006884237263963	0.001126073698799875	0.001017549207328297	0.004973970326427276	0.003618287730910158	0.001000615193895763	0.02689154665598532	0.3218202488995414	0.00689355674011104	0.001009372113981173	0.01912569206483625	0.01682070223454398	0.0197258710837481	0.01942379980835466	0.0173857181802872	0.002320771725516704	0.03177849020792169	0.008273211399983533	0.003797246256314905	-0.007781842059905942	0.01041673461506181	-3.681455648192729	-0.8825956906613839	-0.0004190638554773772	0.06067476437984484	-0.01111827890126635	-0.006254713432823461	1.582138191051777	-2.033564561294393	-1.777576117222482	-0.003203402008218676	-0.01370681071240087	0.04514891877703525	0.007569794312676057	0.01918655159766557	3.664702387511054	2.330826242347024	-0.01051065501308037	-0.004628365747048149	1.137122643637786	0.00119169121913313	0.7717649671964846	0.03075103937526608	0.0003805081679809145	-0.003252829850865559	-0.6774978914101298	0.1196573287489047	-0.4523570946274644	-0.02747580716980862	2.123757855999084	-0.2730801932205482	0.04947522903206611	-0.0004344241041496948	-0.8182673158031032	0.6248245393678156	-0.005633290979862643	-0.006809093902153722	3.519674425668242	0.8954246230072507	-0.1155425146160177	0.01084498165958386	0.05854970880014868	0.01603759275985031	0.01173853383797193	0.01732307439577021	-0.5483433211313602	-0.5758272413997669	-0.07983751321011834	0.05483104495140921	0.1232021148012183	1.582591863228348	1.655432890977472	1.082991791962896	-0.1366804200226967	0.2033085051644907	0.07734944292030962	-0.02830030498900035	0.2539004336144483	0.689676376839403	-0.003652244200413777	0.4831191346971477	0.1552702472825574	0.004200879438469027	-0.2717992378565446	0.4364123223614085	0.03586424931402588	-0.1303215172091846	-0.05029781188246907	0.01479954385302894	0.9915806929592531	0.01728411936734369	0.05224572443172125	-0.131084716378922	0.04803407127592973	0.0006709119153002982	-0.1607229524709261	0.03877986883574681	0.1409435805180989	0.08086545930809672	-0.01212360841175301	-0.105869274311342	1.21304391846864	0.01246432403515412	0.09380084881954116	0.05213205422719489	0.03965626983269231	0.03185567547881447	-6.082796990546973e-14	3.746540874487524e-14
0.41	-0.0507641834486046	-0.02709447350712075	-0.04334385941594796	0.7509881060011446	0.912975946479154	0.007315017428781856	0.5035215580809428	0.003446630134828132	-0.003820889934411803	-0.143228767555311	0.06540489444275736	0.0223008647300349	-0.02527875095933541	0.06865285001630383	0.009414206491844681	0.1978985984584567	0.1102509796774293	-0.1978985984584594	-0.1102509796774468	0.07483988519451995	-0.1588010270357003	-0.004538702181382086	-0.3571484763280079	-0.01853217147629673	0.002556983586866113	0.07709574658376527	0.2686717930678522	0.8616098887046839	0.5765555380065617	0.07671805424468008	-0.07369295337273467	0.05953965841651217	0.2162571546622561	-0.313807681717321	0.09571711362884558	-0.8840999207716511	1.379073879717333	-0.2773941689243338	0.0156948452026329	-0.1398558266607315	-0.2771167009383725	0.6673957682843362	-0.902034805357398	-0.3737469684012418	0.2443632927710256	0.0307496387407901	-0.0837937176969356	0.9350824724730666	-5.50018701849237	0.82168810935874	5.500187018492367	-0.8216881093587401	1.440249337414075	-0.2523788334803544	-0.09730534410037694	-0.6584584157756477	0.1905441140611731	0.2488942499151433	-0.5511496793855227	0.6653072150699185	1.27024750134204	-0.2746673394365824	1.016145465642024	0.8386196264940886	0.1649717087692553	2.572370628401621	0.001003673257611684	0.02211413670844407	0.00100329988722424	0.0254681877747672	0.001000692029522077	0.004038352094200233	0.00100162324724168	0.0024893336305422	0.08450446974752145	0.1037980071446038	0.05725575392721365	0.07515029027720672	0.06750987261602619	0.0879017234234838	0.001005960904784722	0.007910614216925569	0.001002592686702153	0.01944951087500748	0.001007241493699295	0.01874276170281619	0.001018662704725048	0.01670197120971225	0.001010004052326049	0.0326048279487169	0.3268094991643203	0.2728082874268077	0.235998040720989	0.2761677698299331	0.001000340427733503	0.004760144567737469	0.001003981623499318	0.01539593981585232	0.5034035255452322	0.4800701802350118	0.001005301760044647	0.02287408273924216	0.3308686775824449	0.3478158079801879	0.00103313541311504	0.01454691699312561	0.001007796309176583	0.007275426435023684	0.001011402464886879	0.01095610249497216	0.03651917832402356	0.07838209718468186	0.04640969375005995	0.09011286139775396	0.005726420880046028	0.01076554641636542	0.001001514288234762	0.02306344598578457	0.1539739408608407	0.147357154606604	0.003913293835938534	0.02278833395042693	0.001001685284337119	0.004890985403162755	0.001004200273207075	0.01799942757408176	0.2221688793904858	0.2777021953285229	0.07299280217094833	0.1065095024416932	0.001002133627450851	0.001384305525929145	0.001003557290395797	0.00512422596814001	0.1512171083296965	0.1233602886103012	0.6576925818009211	0.6596055538321829	0.002973361211394998	0.004974658639540741	0.009056166684684468	0.07493503959285468	0.001001528769195703	0.0459649690977084	0.001022805475690613	0.005163102848172029	0.00101684972153675	0.003858265135485998	0.001021764241306591	0.007098308539066936	0.01644489072518574	0.02474113473255769	0.01315565264936733	0.01859382125999024	0.008213511539391316	0.01059964414216758	0.001119666351060732	0.01131551682293198	0.001675819314337935	0.03252214790839338	0.2323709897302847	0.2533768635736076	0.2957479856576937	0.3211468476523739	0.1382924761409354	0.1335820588405658	0.07589172689340595	0.1047988701635189	0.06616001476775217	0.07415710860566845	0.05093588731690057	0.05248924757814054	0.001139836111707869	0.02489950983331783	0.001001589429657824	0.03328511320938007	0.001001185826906714	0.0928364787698408	0.001011959077592233	0.01160401039749936	0.04278809044167458	0.0677831772531003	0.113339459627534	0.127678630516637	0.001681350074369418	0.02383689774620659	0.01259047645157947	0.02036788213478502	0.06384005369058228	0.08234305328453012	0.001048132717912236	0.008729864286870824	0.00364644561300258	0.01011302627650671	0.001017952638619545	0.06332964107166197	0.001008476829718958	0.07052617525051791	0.1775729091816028	0.1861162865080974	0.001018007750689572	0.06103424007230281	0.002346653309990834	0.01973464147862657	0.01598335755208599	0.02983613531495457	0.001009813351780745	0.01626741986166039	0.00100840427091577	0.01871874804011174	0.002196378314626392	0.01107272033740362	0.001084346084873119	0.03202406658261935	0.007694902222866769	0.01582926914605383	0.004435568624803117	0.01440063316170381	0.001000681784341651	0.0106496700587459	0.0271114898879468	0.02868287698689847	0.2973646820493417	0.2352722103493515	0.00454906797236746	0.04899167080008571	0.001009722485904497	0.05618829027036836	0.01568720344569757	0.01102131732067139	0.01397534219148307	0.008142119671154273	0.01622758503608901	0.01429193849269819	0.02025489130444606	0.01691377876406556	0.002184458498720614	0.03039041794079455	0.0104657916863759	0.00386580145080151	-0.007771898581740821	0.009331774111913934	0.001003514936697791	0.001003245769932616	0.001000651221348334	0.001001721499096378	0.1173724965214858	0.01562683144811343	0.02450732886115766	0.001006343258635808	0.001001769918335348	0.001007293424066692	0.001022404643604331	0.001011694697931365	0.4350201970307243	0.3502614467399044	0.00100033876115041	0.001005436212662185	0.5315489998715011	0.001005591266200735	0.3505297678207431	0.001001208416896494	0.001008192577833017	0.001011180370578538	0.02366886976248692	0.05663700309744364	0.001034347575515744	0.001001748623833341	0.2023180206859313	0.002534263879115717	0.001001768339890391	0.001003567300911461	0.1979061232437567	0.08496874252731754	0.001002325547761108	0.001003699362432234	0.2430818337662982	0.675675256521804	0.001004465357077212	0.02795461382681871	0.001001671275372989	0.001001452608458701	0.00100059950976922	0.001000911551604361	0.007999227905328778	0.004827555432411584	0.004632152004170661	0.001180186068840905	0.001043741692124093	0.2543255258056418	0.3180018707971844	0.1566517144011672	0.06604024188519052	0.06930836962956852	0.04936229372505532	0.001120873384519693	0.001001610685536626	0.001001249029935114	0.001013437294796505	0.04999233524442502	0.1142565112080315	0.001330361451036456	0.01046254417937018	0.06191146488644673	0.001031975982437598	0.00233791484993381	0.001015886198433414	0.001007666442604709	0.1940960636043898	0.001020383198672194	0.0034852642742281	0.01334477352749369	0.001009755711769542	0.001006505432110448	0.001068353723180113	0.001028716078631073	0.01768008954937189	0.008098337468357739	0.001000596755226021	0.02555180306990209	0.3161657977928518	0.003984430046040347	0.001010176798469323	0.01099641448868455	0.009927980544853957	0.01120555863564955	0.01694871658389037	0.017171565017709	0.002682023500780047	0.02841478749317811	0.01100157221471114	0.005661663146635848	-0.007713433749278113	0.009380078348874858	-3.544791920795229	-0.874200993744885	0.0810355005850284	0.08202976272047317	0.01614465145922707	-0.009298468956509346	1.515085886778103	-2.437113931743701	-2.172245393391491	0.0006891593184369131	-0.01295944408909479	0.05301302586808159	0.002771515148821502	0.01502436864270322	3.320050298581056	2.111806288754599	-0.006662427470217108	-0.05368498904420328	0.4661747973775212	0.01531368600462776	0.878506479086296	0.03631060530684383	0.02346207165227571	0.02224001630583951	-0.5890810506518318	0.4145762273531307	-0.2498452951429938	-0.05420484567776616	2.019758545450662	-0.08132293724437027	-0.0187687074186662	0.001385385181630706	-1.061751103927194	0.5755700441187163	-0.00748074161779159	-0.006418213897643069	3.479183298113637	0.7289308799766037	-0.1005719801317566	0.4449369822788808	0.03671506361382312	0.004357688468210486	0.004172337535771418	0.005772858862200601	-0.4604494874851937	-0.4428371862384995	-0.1578285115945398	0.05755402906279791	0.1500993437486343	0.7174850238802267	0.1426615952140482	0.8627170320452366	-0.4957544403309682	0.1959242492866959	-0.02489429629459986	-0.02002858672476089	0.2888325516356858	0.8146836088893707	-0.001297078235630789	0.2563343439876225	-0.302430212264981	0.03104476599383775	-0.1215554788593204	-0.1480129609817351	0.03570477311906109	-0.06264063213295044	0.2270921793334095	0.1379382943476381	0.4190131149228614	-0.02525106166744001	0.2547536647858329	-0.1557911784820603	0.05196590695270219	0.001836826527510622	-0.1140369290465321	0.03738680955550067	0.6826648205539004	0.2743002051669335	0.01574753127573269	-0.110826110235696	-0.3688648803986993	-0.1222391175811581	0.1018898973368885	-0.1396620865519712	-0.1058343986658257	-0.1737777749800628	-1.038592199368299e-13	9.812569573563909e-16
0.42	-0.05354105412944631	-0.02618944113534009	-0.05243294606859946	0.7648970552683391	0.9102829747754309	0.007529097628177399	0.501783561857558	-1.71692440225237e-05	0.003698870920978186	-0.1525555993106301	0.06148826951744639	0.02395053693209539	-0.02516030870277918	0.06763300857351047	0.01905166658969982	0.1465181557570727	0.1187278417445765	-0.1465181557570731	-0.1187278417445802	0.08874906998548544	-0.1611055095355768	-0.005548572005044946	-0.3635122120722862	-0.01686963673434085	0.004993265719573456	0.07401410690394793	0.2741801329998493	0.87420197819861	0.5742183079155339	0.08747515306939938	-0.06397394425439609	0.06155885448955237	0.2444287630982659	-0.2373636216353347	0.08087733595626115	-0.9304699397309416	1.402753535668008	-0.2600023767854968	0.02666422702281311	-0.2076577969036485	-0.4155426841533291	0.8541050290468425	-0.9709942755344464	-0.4064083945193407	0.07742067571941746	-0.011248843436811	-0.1150827618704376	0.9896517489935452	-4.774355791963276	0.8679313000154014	4.774355791963276	-0.8679313000154014	1.343218749119345	-0.2095078676362343	-0.1036833865227774	-0.6087018646805098	0.1437207098461814	0.2402980035093001	-0.1215877649671942	0.4346569506446922	1.238945533717493	-0.2033827263406433	1.03733678028969	1.110945383850782	0.2449902638331285	3.05533441787497	0.001003611756772932	0.02271551187413594	0.001003313825017968	0.02629996816074867	0.001000669562399844	0.00411343702088542	0.001001697126901892	0.002396847342971967	0.1024726628694095	0.1187769769138517	0.03490668239827067	0.0517620918249252	0.04269907334149387	0.06476176003156048	0.001006291470868101	0.007911406873624731	0.001002223658481777	0.01929488442803712	0.001007348963832122	0.01931430338241827	0.00102170941541012	0.01671573398382875	0.001011175714317186	0.03272985469383604	0.3673393086742741	0.3037679632920117	0.2839519850791203	0.295782108792352	0.001000340023314725	0.004662514389576422	0.001005019783188384	0.01495685811094795	0.5106991808788356	0.4815804720126093	0.001005537635829817	0.02298976965990646	0.3387937075960053	0.3570800853832798	0.001017807907399241	0.01490223001046984	0.001008096711628258	0.007404855298981774	0.001011333872049609	0.01110410837685332	0.02897194420198651	0.07301477732909721	0.05441586685211796	0.09604336806003803	0.003480399856248773	0.009018460734613985	0.001001681907315372	0.02235601879623111	0.1768237156508708	0.1666700519270491	0.003550875714856554	0.02250484423328687	0.001001750769336851	0.004865474164847268	0.001003880362085692	0.01799785515592901	0.2120337553372032	0.2669341705158847	0.0795898668610176	0.1121205382401637	0.001002277952833845	0.001309399706157618	0.00100367247044831	0.005054429866707144	0.1942283031261965	0.1565406008119296	0.6628397484739712	0.6662447604231753	0.002028944265548775	0.004366609078989433	0.0246382486863092	0.08066205285124629	0.001001629256688411	0.04620033782287442	0.001012504088590575	0.005243199600784654	0.001009021604414598	0.003922637592316008	0.001011717191397481	0.007197168260270706	0.01136683579411153	0.02037300993838406	0.008319506308775534	0.0146210119695669	0.005511193614711616	0.008687869244854384	0.001195687012980949	0.01192435047963476	0.001380280360502693	0.0340965232470874	0.2414737617503752	0.2581813129850545	0.3031922494505235	0.3198219161789783	0.1465698869806428	0.1414280103304811	0.06897142584170209	0.09811829377132072	0.06781753275070572	0.07603673828112281	0.04903476940970875	0.05193999684596548	0.001112416782310973	0.02474954773054238	0.001001643746360289	0.03619098554319866	0.001001258436690787	0.1011868400309919	0.001012415033751894	0.01157817132864642	0.04644911328578357	0.06951203941216745	0.1124106830606018	0.1227134250236706	0.001549471892253244	0.02424712219883172	0.01173589380149699	0.01962119002221557	0.06037667653234571	0.07847131768330357	0.001035977246127612	0.009206595404641551	0.003003339438706672	0.009685863613169631	0.001017368418937295	0.06516795561093271	0.001008263471349417	0.0719711068653691	0.1848303037665665	0.1891423486704144	0.001019746953596694	0.06065917672405326	0.003578849483184118	0.02289008165167929	0.01420074496394648	0.02817985693562446	0.00100987559140528	0.0169327647871068	0.00100738629906666	0.01872367034894666	0.001639139151218357	0.0101382853882144	0.00106076210506578	0.03237950926113804	0.01588471554612615	0.02433033777152225	0.007421836807294664	0.01766913838006872	0.00100063578608954	0.01077328096342932	0.02603861688003896	0.02746866359945534	0.3026562358537571	0.2297665196224272	0.003469284594290173	0.04741753398519102	0.001010166090244967	0.05735004425098071	0.01126723312949354	0.008838184152741204	0.01018452739365065	0.006519354048585768	0.01154917412713256	0.01172239574287159	0.01728115318232695	0.01698278925122035	0.00262749821006156	0.02785955858632731	0.01187860432926807	0.005689085224430522	-0.007709456358012085	0.00894609414761571	0.00100356678834773	0.001003388277608768	0.001000640975601985	0.001001816791142833	0.1355873877585323	0.00100954230367969	0.001041501797495204	0.001006867768900441	0.001001862995976202	0.001007588012789896	0.001026865865956687	0.001012978963313878	0.4643573533472805	0.3930256384350681	0.001000340174060483	0.001006648522942028	0.5243255147404946	0.001005936960904043	0.3587296112095401	0.001001222400162853	0.001008585598334936	0.001011316223734594	0.01722157935354271	0.07034396221402552	0.001026493934845998	0.00100194524824618	0.2231665140001416	0.003603823476030576	0.001001859716070516	0.001003510374115147	0.1910046654676686	0.09113022784409265	0.001002511731552794	0.001003866960100459	0.282541642100697	0.6754587523297408	0.001002636162792306	0.05279577455472041	0.001001785685306454	0.001001282697083212	0.001000511647383523	0.001000792191175205	0.003935654855457542	0.001554031447070198	0.001015684413176765	0.001347883355910602	0.001071673880365972	0.2610628079267461	0.3177137916051819	0.1616665681844046	0.05493724187823766	0.07051515985035105	0.04460972838357481	0.001055483259643852	0.001001768125354496	0.001001399864247873	0.001012531058549295	0.05172250556354478	0.1085399483163306	0.001460971660793756	0.01100931458327397	0.05132576028621438	0.001016279254893657	0.002277346020263177	0.00101734285748244	0.001008293933203457	0.1992346999665761	0.00102251953360269	0.005949117309993509	0.01133689825390707	0.001010076678732448	0.0010061266269499	0.001010633747562159	0.001039882949931853	0.03038620877232097	0.01257838720580885	0.001000578316558432	0.0242120594838193	0.31051134668616	0.001075303351967506	0.001010981482957942	0.002867136912532045	0.003035258855164771	0.002685246187550971	0.01447363335942604	0.01695741185513084	0.003043275276043404	0.02505108477843465	0.01372993302943874	0.007526080036956834	-0.007645025438650283	0.008343422082687848	-3.395612552748651	-0.7645311216655806	0.01458942612755545	0.08051462518353113	-0.01003471565315817	-0.008570101370870126	1.487242963978467	-2.120498250015442	-2.433513808079661	-0.00155309769405185	-0.01911659886940707	0.0613789454810731	0.0003826004144929755	0.009804739326396378	2.851182207420651	1.79471653744132	-0.01487348978497013	-0.02040929986617504	-0.1559851204518545	0.003501301621721353	0.9721692036425927	0.03332836354076731	-0.006400285562082476	-0.000713180329503639	-0.4811266625819539	0.7839311009334102	-0.1100195102972944	-0.08854993384642099	1.828233255382881	0.007463128825383253	0.03380228045761068	-0.002680881420311956	-1.049177651910129	0.5507014289109186	-0.007134868352254498	-0.007843740867203741	3.100516536541202	0.6062050984762194	-0.008125229267706488	0.6647530067008188	0.009454334028186281	0.01545843762889732	0.0111213563479099	0.01795437378801885	-0.4212994348301449	-0.360100179995232	-0.2222678594523049	0.06499984009659653	0.1623315542386371	0.3216101931845264	-0.2151555277626061	0.7192794646958639	-0.8374673135991791	0.1782940242839336	-0.07651941306642081	-0.009605226921627694	0.2860573642204558	0.8385282038187156	-0.004856500193535686	0.1014157947342141	-0.6767069292390802	0.04962241894281347	-0.03907718842002074	-0.6051133422526125	0.06446068113435076	-0.02835833116430504	0.06778844027934959	0.1290422253899348	0.2541500736716173	-0.04615668103815824	0.3601489227793686	-0.1744578687208758	0.08614414520440727	-0.001623385797763485	-0.07394989183235039	0.03324332130330826	0.9761814733376263	0.3617340160157489	0.002045845400352261	-0.1352632914729643	-0.4885731821341953	-0.1797173826413695	0.1345572893724337	-0.2900662109708624	-0.2121974575872797	-0.3322746848920657	-1.169903655354608e-13	3.107202916999994e-14
0.43	-0.05549898513811106	-0.02562264949812063	-0.06181347246902247	0.7790410646468964	0.9077916870342257	0.007831615934792233	0.4995185969469083	-0.004881474149445391	0.01372328865141697	-0.1626918006134774	0.05741592304773201	0.02365527215921925	-0.02550953345944521	0.06652590659144651	0.02907544748097719	0.1025990075042418	0.127549051659326	-0.1025990075042427	-0.1275490516593256	0.1017645401716052	-0.1630163475940352	-0.006591660702777922	-0.3691536379649441	-0.01559679405267902	0.007402116030663134	0.07255555528231002	0.2771998854224657	0.8861185468644456	0.5721229669034111	0.09486886495818327	-0.05145179311785727	0.06416432303499901	0.2772395421388438	-0.1597095192986777	0.03175980661773971	-0.9385943248187559	1.426301395104309	-0.2381129684460498	0.03296525360887768	-0.2310867347585588	-0.5519708772203117	1.140886408575152	-1.050158926713981	-0.4071471132757445	-0.1436602677154455	-0.05068905996885288	-0.1044454439322618	1.008343366416457	-3.992799798832519	0.8974334847516653	3.992799798832522	-0.8974334847516654	1.257473335445598	-0.172858646803757	-0.1057222600376993	-0.5175630771922469	0.1120565878675026	0.2417619824250977	-0.1735666897923142	0.1675146064019787	1.137658347534739	-0.2235918922741867	0.438155171342642	1.392197238531464	0.2704176913807588	3.499118501878058	0.001003584770990721	0.02336625818338919	0.001003369505869981	0.02721496226474529	0.001000650879950924	0.004181157467333553	0.001001749390853576	0.002298293811417574	0.1173220239125912	0.1318125935797552	0.01909776567209156	0.03402912549473702	0.02347837989743088	0.04362003883402472	0.001017246113636063	0.007917370592451812	0.001002030628337469	0.01909885208555748	0.001007873883159552	0.01996417745097379	0.001030957126662002	0.01669756360879159	0.002994300236198543	0.03416913485777275	0.3994355970420128	0.3293099338819639	0.3233835806892489	0.3116854249566939	0.001000338798770475	0.004546917754162709	0.001005711714046636	0.01446407870993601	0.5131763483453741	0.4790209284941687	0.001005739557726172	0.02310542370969663	0.3470811374924401	0.3672300880287089	0.001009683044438092	0.01522016937441098	0.001008391903391556	0.007458141565451193	0.00101126596371815	0.01124864213727451	0.02436178150267964	0.07029933696536031	0.06906397043217426	0.1061728023656625	0.002281028213698133	0.008155558886566924	0.001001860508664243	0.02129717436595531	0.195212558781118	0.1832330934542419	0.003402465358591081	0.02244086208663541	0.001001828516172879	0.004750866446532047	0.001003621840896433	0.01798469049069086	0.2063420810504563	0.2579019696762947	0.08536890136138067	0.1170907144445737	0.001002385757904052	0.001232778185940727	0.001003740748482826	0.004980237706370847	0.2303622871367619	0.1849400598332507	0.666178005974732	0.6719474886922244	0.001526695550091173	0.004129543867364446	0.04100089677150949	0.08690553977461526	0.001001723473361659	0.04608500359091945	0.001007027596406166	0.005329801768362182	0.001004854154592974	0.003990648610102758	0.001006372804252071	0.007304312040497028	0.00829449430453395	0.01776346543161801	0.005505562793908359	0.01229707638788313	0.003667830560666626	0.007400677620248073	0.003324601273622567	0.0146120430713078	0.001801961313142322	0.03616456021434325	0.2494807570410142	0.2614886165245687	0.3093015843633441	0.3204857754536943	0.1539959508291203	0.1487210625909591	0.05768207950080784	0.08732645031257787	0.06907715016685843	0.07761599572681446	0.04592886444509311	0.05120169442449728	0.001079128167351111	0.02472103213699819	0.001001693287406383	0.03878658393299241	0.001001326289302852	0.1089536707459112	0.001013323509508985	0.01156249218447614	0.04387071267131073	0.06642261308752904	0.1016770647889637	0.1096266273938987	0.001906364514542108	0.02511314332985533	0.01066754568067632	0.0186791876436543	0.05608606838315452	0.07366049352325381	0.001771114346441285	0.01064379830157384	0.003022640385310847	0.009851517061190126	0.001017762016453674	0.0661094253336544	0.001008396607431177	0.07278809418096364	0.1951475860812076	0.1936463411317445	0.001022597191844857	0.06019709841259103	0.006260044514819091	0.02757615078979424	0.01205159476421701	0.02616763577134899	0.00101011989351675	0.01790981974041294	0.001006550901603199	0.01872056349481748	0.001331145506064938	0.009533280372453361	0.001065141317149379	0.03269477309918968	0.02270812466016389	0.03174426921142969	0.009998152638700389	0.02042543274676228	0.001000593110403493	0.01070355337374335	0.02232472972320313	0.02487347884032099	0.3077580805290132	0.2295261308191018	0.002292135134676373	0.04612659612714759	0.001011217796182222	0.0589587849071338	0.006975219209727996	0.006587061922412612	0.006466038302599826	0.004872378210033179	0.007057615659797263	0.009129108521393642	0.01395195884139902	0.0164263515143506	0.002945151990837481	0.0250138328013032	0.01314286200283749	0.007523271791905531	-0.007693988655880613	0.008154280187429846	0.00100354814291991	0.001003460596589528	0.001000623368411392	0.001001792772205993	0.1409341028974018	0.001006865630667858	0.001026399411153563	0.001047073538026071	0.001001801616337825	0.001009124230527066	0.001052186752318203	0.008496578510396339	0.4698080600998709	0.4065297608033557	0.001000335282812233	0.001006248420573459	0.5140356502375127	0.001005960468356618	0.3687559354089915	0.00100123150607461	0.001008795144890817	0.001011092980624633	0.02070763280223725	0.1024338070545987	0.001021288700683258	0.001002131933866439	0.2278232638673391	0.002944151840861368	0.001001951482533049	0.001003219488823603	0.2013245025744663	0.09476626519910372	0.001002486285105559	0.001003765137282944	0.3015134212007115	0.6734453739287604	0.001002245632116259	0.06603148506850005	0.001001851842410781	0.001001366678015026	0.001000521749375522	0.001000826716852668	0.005879281771102819	0.003316520948886882	0.002319433921246556	0.009108632102143459	0.003231786448232475	0.2667148562247666	0.3245287370360943	0.1689267795216697	0.03338246388884496	0.07085554634391419	0.04006250540249341	0.001035158237752142	0.001001725144800385	0.001001394394571806	0.001015739399475751	0.03134256901932916	0.06719497517824646	0.002970836386832786	0.008245975716806631	0.05018400764800077	0.003824433765740875	0.003690674758786343	0.001018872861946789	0.001008739260338904	0.2239916214647694	0.0010281390639765	0.01175385785898986	0.008340563568623997	0.001010625828365111	0.001005304920337713	0.001009494738655218	0.001094927182697891	0.03014900631631397	0.0128993446139919	0.001000523640692799	0.01296132208643049	0.3242686246288599	0.001043545297828264	0.001013438311513204	0.001949214353106562	0.002025407254678074	0.001853399440612925	0.01020542488604949	0.01544506550485679	0.003184307143448779	0.02213830543457379	0.01393746285512579	0.009355211763339517	-0.007717691527533365	0.007211152711037738	-3.267253468973708	-0.6432608563262612	0.09153749902147987	0.09869938207570333	0.01523397579235566	-0.01040636743814133	1.122489464713076	-1.402239172096578	-1.731649944209424	0.001646124815397809	-0.01949577564235389	0.06857131596321363	-0.003780242023915142	0.2600283081219771	2.241977842445832	1.374813375345611	-0.01002092265157267	-0.0653305328436999	-0.3918792739919671	0.01551385041573585	1.046478411336928	0.03087195782691607	0.009586821097120612	0.02202372749997557	-0.06934757572520214	1.245126876134868	-0.06137188889056571	-0.1234829994627804	1.463923552425041	-0.01947547847567712	-0.03617499287959009	-0.0004647015772713172	-0.7250490908113963	0.448156892858294	-0.007757071406508791	-0.007159097113428267	2.564689872618527	0.5216775722321179	-0.02768419706406437	0.5805298244655055	-0.03253229548065287	0.005353429742942375	0.004728144830533702	0.007233334738973131	-0.1231937971406162	-0.1188468104769695	-0.05166370873696705	0.440449020544591	0.2410958428553417	0.3322071860217407	0.3097543015492522	0.7238990122046143	-1.324751743907605	0.1369928432802215	-0.08131240799327097	0.0030576032759204	0.2338576546755841	0.7089102950649329	0.0006993961043839076	-0.6813952098881922	-1.865382922883172	0.1182450127577566	-0.1418769060751697	-0.3694922615824108	0.2151558921400508	0.05443641283705516	0.08109028151312886	0.0348611248685553	0.6381326563032512	-0.04428428754834145	0.5545112630350526	-0.2254589061293417	0.1097539721827698	0.0005613283918904793	-0.04691997505878198	0.02900985436057078	0.5265774533464216	0.2011943205357993	-0.01228109976058737	-0.3927375015073634	0.3773797406417749	-0.08268264051937341	0.1851666875374355	-0.1694953586443394	-0.1244117371076355	-0.1971270116646257	-1.240134974093311e-13	5.654348036280466e-14
0.44	-0.0568449832994203	-0.02556866870062546	-0.07106401225427757	0.7934281442717862	0.9055235594661558	0.008170919086792724	0.4974467961717634	-0.01094963839405103	0.02631875692318972	-0.1734370366783542	0.05336360297496073	0.02093359882935199	-0.02601594894366809	0.06558194350704001	0.03908331266113535	0.06699564097580746	0.136698967475952	-0.06699564097580929	-0.1366989674759523	0.1138504976412398	-0.1645666605266486	-0.007678775346091534	-0.3738230688828975	-0.01460432974933609	0.009834303842408409	0.07047389049938579	0.2774948465783759	0.8968209481110128	0.5695883417462734	0.09617324797329461	-0.03615575158233338	0.06685349323966108	0.3142570753685662	-0.1149770521652558	-0.02168483199196476	-0.9044726166957224	1.451367584934522	-0.2153703421497842	0.03402119609994228	-0.1690249698013208	-0.6563145519826269	1.368315137317801	-1.092801227930663	-0.4024031151125719	-0.4078610356819993	-0.04268698895617172	-0.08245498234112891	0.9864686067698295	-3.111199447083957	0.9336724803906243	3.111199447083957	-0.9336724803906243	1.157316205821956	-0.1374028424671505	-0.112488575638883	-0.4143028697393046	0.08764503418244654	0.2449655036403792	-0.2462103972353653	-0.1103013026953143	0.9961120498636817	-0.2912395553436374	-0.1805289944944679	1.665723463647912	0.2617305956764524	3.896685255703483	0.001003561957960822	0.02406581512161649	0.001003433510143341	0.02819825953184387	0.001000632735651838	0.004251219954688493	0.001001763493930614	0.002203404744284441	0.1279785310747832	0.1412789481182849	0.01056070376794137	0.02419442526134132	0.01293089428073645	0.03139237089155934	0.001042832615459591	0.007922335036867468	0.001001903456842993	0.01891685079494609	0.001008904702199685	0.02068523865653297	0.001048244716324363	0.01664485781141956	0.007695262033020026	0.03756996114961762	0.4224655270248844	0.3483028387784647	0.3530625848186622	0.323055709897655	0.001000335740037432	0.004426594229877917	0.001005857353448285	0.0139065684036553	0.5117777637106996	0.4730237727176579	0.001005852227645928	0.02321773351017944	0.3558952954243151	0.3777825953278877	0.001005627066748825	0.01553191813849089	0.001008644251854061	0.007447177367299433	0.001011120350706461	0.01139265882986124	0.02359515549813371	0.07148010250339062	0.09097007034620937	0.1210093279016041	0.001675291935609509	0.00781480236549445	0.001002043154162027	0.01988107786184486	0.2081121888315225	0.195539493022944	0.002999313721420835	0.02213101625718879	0.001001913276287048	0.004552950931714556	0.001003347129772966	0.01797830812624711	0.2065735294972745	0.2530774572035852	0.09017460378785003	0.1211801377150108	0.001002426903310442	0.001162905563719965	0.001003723933112087	0.004907959806505493	0.2591033643552272	0.207540690362235	0.6679591909744564	0.6764250522057978	0.001274848325758957	0.004044997457385411	0.05548046059019795	0.09220435827039052	0.00100180365315361	0.04554946961222923	0.001004332678863915	0.005420096872809252	0.001002776502837476	0.004062146441337657	0.001003719171906699	0.007417014004709643	0.007681247391248009	0.01745744738358517	0.004948286888432023	0.01196087827735084	0.003385049789243255	0.007324730204867953	0.008232827350196942	0.02009153773665884	0.003090235373716652	0.03871484017682166	0.2565925492864708	0.2646725901315555	0.3156215861037884	0.325253540586837	0.1612902293119607	0.1555973510706682	0.04145160570910966	0.07154625157798813	0.06992652848959804	0.07876530271524011	0.04213912707598166	0.0501103219507814	0.001052321745573467	0.02479380969709006	0.001001696544081822	0.04088404545543554	0.001001357462066713	0.1152464930502658	0.001015382472669368	0.01157173374550784	0.03294478771338643	0.05664225220990776	0.07752382089564562	0.08691116004249803	0.002838115465463054	0.02650528656412358	0.008762721493685026	0.01693257952488891	0.05319754643879439	0.0708326570151819	0.003538436649668791	0.01335323312523155	0.003735992765508987	0.01063353971238279	0.001018724094489735	0.06600145678871085	0.001008685918039254	0.0726784471057456	0.210735659424759	0.2017346865506447	0.001026832698983484	0.05981298484714755	0.010466373506763	0.03352923407647163	0.009477427051490224	0.02372122797351416	0.001010516694258726	0.01913758676479578	0.001005722353200274	0.01872608318774265	0.001176408679536385	0.009202508612225029	0.001094861846348754	0.03294371450913187	0.02607129154599927	0.035261339612524	0.01145518853908079	0.02192641405518872	0.001000544431576099	0.01060186423975304	0.01493103272650824	0.01943463674625603	0.3157714672341068	0.2360518008187566	0.001684350243145504	0.04567963214375745	0.001012972403853863	0.06101289491531318	0.004322676823128475	0.005261534508956346	0.004066282475923605	0.003886838766796714	0.004343847718772434	0.007564970464433771	0.009996755078838704	0.01523264136854474	0.003145057829366424	0.02212340464372115	0.01370263444448523	0.009354088465319007	-0.007737276814425469	0.007135495952934597	0.001003529497495872	0.001003532915571447	0.001000605761219602	0.001001768753268932	0.146280818036271	0.001004188957666544	0.001011297024827337	0.001087279307153887	0.001001740236698951	0.001010660448263354	0.00107750763866916	0.01598017805747741	0.4752587668524614	0.4200338831716434	0.001000330391564523	0.001005848318204817	0.503745785734529	0.001005983975811402	0.3787822596084428	0.001001240611997872	0.001009004691452728	0.00101086973751707	0.02419368625093107	0.1345236518951721	0.001016083466520897	0.001002318619485337	0.2324800137345367	0.002284480205694718	0.001002043248993318	0.001002928603530025	0.2116443396812635	0.09840230255411425	0.0010024608386584	0.001003663314465448	0.3204852003007261	0.6714319955277795	0.001001855101439093	0.07926719558227881	0.001001917999514187	0.001001450658952895	0.001000531851386479	0.001000861242542197	0.007822908686746639	0.005079010450704444	0.003623183429324967	0.01686938084837827	0.005391899016098915	0.2723669045227872	0.3313436824670066	0.1761869908589318	0.01182768589945338	0.07119593283747729	0.03551528242141169	0.001014833215858572	0.001001682164244076	0.001001388924893132	0.001018947740399809	0.01096263247511225	0.02585000204016597	0.004480701112872671	0.005482636850340764	0.04904225500978552	0.006632588276574011	0.005104003497307079	0.001020402866443524	0.001009184587477702	0.2487485429629624	0.001033758594350514	0.01755859840799098	0.005344228883340095	0.001011174977991907	0.00100448321372013	0.001008355729746115	0.001149971415461759	0.02991180386030737	0.01322030202217711	0.001000468964821969	0.001710584689037275	0.3380259025715604	0.001011787243686079	0.001015895140067315	0.001031291793678887	0.001015555654182343	0.001021552693670168	0.005937216412673022	0.01393271915458282	0.003325339010854167	0.01922552609071287	0.01414499268081282	0.01118434348972224	-0.007790357616416458	0.006078883339387664	-3.183973100362316	-0.5796386097656948	0.0243515520301489	0.0941752578422403	-0.00956630737522926	-0.007837208482735204	0.7733905384961566	-0.5408450306757435	-0.6507031570855044	-0.001752952591905705	-0.01631038848893281	0.07561637290249201	-0.006524484041033885	0.4021139649197861	1.541369068730503	0.888110292765465	-0.015818867518252	-0.03335548094626305	-0.8435075720639436	0.002832451797407987	1.052670134391637	0.03209024355726939	-0.01925037833087685	-0.0008165937691043732	0.298114517769026	1.725349346996994	-0.005590444876204826	-0.160000348619368	0.976904863682956	-0.04170960775136023	0.01714072112100001	-0.001324421176324153	-0.2076399785337914	0.3745508421089082	-0.00578508875296781	-0.007460888739490948	1.940750838074642	0.3611721473805715	0.02237853104010564	0.475819321178788	-0.0745856152994482	0.01619702500639916	0.01181871903635109	0.019066010587612	0.03940585695297719	0.03744731423837091	0.01998098240326118	0.6233602548305779	0.2587801532602761	0.2969442066789301	0.6056256439231014	0.6359267085401855	-1.835138368767962	0.09230393283139565	-0.1471334235150766	0.01065340377890547	0.1864299907474065	0.5437265217023012	0.0001276408334694162	-1.236771115859546	-2.602440873581495	0.1548468396141982	-0.1999983364771718	-0.2085158118549681	0.3189070664804777	0.09491550958074077	-0.1420992130000614	-0.05628465275214663	0.9710206651845993	-0.03056373183971221	0.6135517525189244	-0.2612951953942458	0.1362865593700729	0.0001019238659100375	-0.01910324073187786	0.01997883565106338	0.1968092655804001	0.1106714043788381	-0.004346463461089834	-0.7039947584568446	0.864638578463091	-0.01092260771192292	0.223631159777075	-0.1049472475867816	-0.0799101785166407	-0.1264448519796929	-9.438854693463808e-14	5.429900543657582e-14
[truncated: 473,590 more chars]
