# Supplementary material for: Transtibial limb loss does not increase metabolic cost in three-dimensional computer simulations of human walking
Source: PeerJ. 2021 Aug 4;9:e11960. doi: 10.7717/peerj.11960 (PMC8349165; doi:10.7717/peerj.11960)
Supplement: Supplemental Information 1 — Each subject’s simulation output and Matlab code for generating plots presenting the data. [file peerj-09-11960-s001.zip › TTA3D_solns_rev/Pre/soln_walk_N50_wm100_S06.sto]

num_controls=92
num_derivatives=84
num_iterations=262
num_multipliers=2
num_parameters=0
num_slacks=2
num_states=242
objective=0.787082
objective_auxiliary_derivatives=0.000924
objective_contactAP=0.012501
objective_contactML=0.008054
objective_contactVE=0.014036
objective_control_effort=0.511140
objective_state_tracking=0.196281
objective_torsoGoal=0.044146
solver_duration=10684.551802
status=Solve_Succeeded
success=true
DataType=double
version=3
OpenSimVersion=4.2
endheader
time	/jointset/groundPelvis/pelvis_tilt/value	/jointset/groundPelvis/pelvis_list/value	/jointset/groundPelvis/pelvis_rotation/value	/jointset/groundPelvis/pelvis_tx/value	/jointset/groundPelvis/pelvis_ty/value	/jointset/groundPelvis/pelvis_tz/value	/jointset/hip_l/hip_flexion_l/value	/jointset/hip_l/hip_adduction_l/value	/jointset/hip_l/hip_rotation_l/value	/jointset/hip_r/hip_flexion_r/value	/jointset/hip_r/hip_adduction_r/value	/jointset/hip_r/hip_rotation_r/value	/jointset/lumbar/lumbar_ext/value	/jointset/lumbar/lumbar_bend/value	/jointset/lumbar/lumbar_rota/value	/jointset/patellofemoral_l/knee_angle_l_beta/value	/jointset/patellofemoral_r/knee_angle_r_beta/value	/jointset/knee_l/knee_angle_l/value	/jointset/knee_r/knee_angle_r/value	/jointset/shoulder_r/shoulder_flexion_r/value	/jointset/shoulder_r/shoulder_adduction_r/value	/jointset/shoulder_r/shoulder_rotation_r/value	/jointset/shoulder_l/shoulder_flexion_l/value	/jointset/shoulder_l/shoulder_adduction_l/value	/jointset/shoulder_l/shoulder_rotation_l/value	/jointset/ankle_l/ankle_angle_l/value	/jointset/ankle_r/ankle_angle_r/value	/jointset/elbow_r/elbow_flexion_r/value	/jointset/elbow_l/elbow_flexion_l/value	/jointset/subtalar_l/subtalar_angle_l/value	/jointset/subtalar_r/subtalar_angle_r/value	/jointset/mtp_l/mtp_angle_l/value	/jointset/mtp_r/mtp_angle_r/value	/jointset/groundPelvis/pelvis_tilt/speed	/jointset/groundPelvis/pelvis_list/speed	/jointset/groundPelvis/pelvis_rotation/speed	/jointset/groundPelvis/pelvis_tx/speed	/jointset/groundPelvis/pelvis_ty/speed	/jointset/groundPelvis/pelvis_tz/speed	/jointset/hip_l/hip_flexion_l/speed	/jointset/hip_l/hip_adduction_l/speed	/jointset/hip_l/hip_rotation_l/speed	/jointset/hip_r/hip_flexion_r/speed	/jointset/hip_r/hip_adduction_r/speed	/jointset/hip_r/hip_rotation_r/speed	/jointset/lumbar/lumbar_ext/speed	/jointset/lumbar/lumbar_bend/speed	/jointset/lumbar/lumbar_rota/speed	/jointset/patellofemoral_l/knee_angle_l_beta/speed	/jointset/patellofemoral_r/knee_angle_r_beta/speed	/jointset/knee_l/knee_angle_l/speed	/jointset/knee_r/knee_angle_r/speed	/jointset/shoulder_r/shoulder_flexion_r/speed	/jointset/shoulder_r/shoulder_adduction_r/speed	/jointset/shoulder_r/shoulder_rotation_r/speed	/jointset/shoulder_l/shoulder_flexion_l/speed	/jointset/shoulder_l/shoulder_adduction_l/speed	/jointset/shoulder_l/shoulder_rotation_l/speed	/jointset/ankle_l/ankle_angle_l/speed	/jointset/ankle_r/ankle_angle_r/speed	/jointset/elbow_r/elbow_flexion_r/speed	/jointset/elbow_l/elbow_flexion_l/speed	/jointset/subtalar_l/subtalar_angle_l/speed	/jointset/subtalar_r/subtalar_angle_r/speed	/jointset/mtp_l/mtp_angle_l/speed	/jointset/mtp_r/mtp_angle_r/speed	/forceset/addbrev_r/activation	/forceset/addbrev_r/normalized_tendon_force	/forceset/addlong_r/activation	/forceset/addlong_r/normalized_tendon_force	/forceset/addmagMid_r/activation	/forceset/addmagMid_r/normalized_tendon_force	/forceset/bflh_r/activation	/forceset/bflh_r/normalized_tendon_force	/forceset/bfsh_r/activation	/forceset/bfsh_r/normalized_tendon_force	/forceset/edl_r/activation	/forceset/edl_r/normalized_tendon_force	/forceset/ehl_r/activation	/forceset/ehl_r/normalized_tendon_force	/forceset/ercspn_r/activation	/forceset/ercspn_r/normalized_tendon_force	/forceset/extobl_r/activation	/forceset/extobl_r/normalized_tendon_force	/forceset/fdb_r/activation	/forceset/fdb_r/normalized_tendon_force	/forceset/fdl_r/activation	/forceset/fdl_r/normalized_tendon_force	/forceset/fhl_r/activation	/forceset/fhl_r/normalized_tendon_force	/forceset/gaslat_r/activation	/forceset/gaslat_r/normalized_tendon_force	/forceset/gasmed_r/activation	/forceset/gasmed_r/normalized_tendon_force	/forceset/glmax2_r/activation	/forceset/glmax2_r/normalized_tendon_force	/forceset/glmed2_r/activation	/forceset/glmed2_r/normalized_tendon_force	/forceset/glmin2_r/activation	/forceset/glmin2_r/normalized_tendon_force	/forceset/grac_r/activation	/forceset/grac_r/normalized_tendon_force	/forceset/iliacus_r/activation	/forceset/iliacus_r/normalized_tendon_force	/forceset/intobl_r/activation	/forceset/intobl_r/normalized_tendon_force	/forceset/obtext_r/activation	/forceset/obtext_r/normalized_tendon_force	/forceset/pect_r/activation	/forceset/pect_r/normalized_tendon_force	/forceset/perbrev_r/activation	/forceset/perbrev_r/normalized_tendon_force	/forceset/perlong_r/activation	/forceset/perlong_r/normalized_tendon_force	/forceset/pertert_r/activation	/forceset/pertert_r/normalized_tendon_force	/forceset/piri_r/activation	/forceset/piri_r/normalized_tendon_force	/forceset/popli_r/activation	/forceset/popli_r/normalized_tendon_force	/forceset/psoas_r/activation	/forceset/psoas_r/normalized_tendon_force	/forceset/quadfem_r/activation	/forceset/quadfem_r/normalized_tendon_force	/forceset/recabd_r/activation	/forceset/recabd_r/normalized_tendon_force	/forceset/recfem_r/activation	/forceset/recfem_r/normalized_tendon_force	/forceset/sart_r/activation	/forceset/sart_r/normalized_tendon_force	/forceset/semimem_r/activation	/forceset/semimem_r/normalized_tendon_force	/forceset/semiten_r/activation	/forceset/semiten_r/normalized_tendon_force	/forceset/soleus_r/activation	/forceset/soleus_r/normalized_tendon_force	/forceset/tfl_r/activation	/forceset/tfl_r/normalized_tendon_force	/forceset/tibant_r/activation	/forceset/tibant_r/normalized_tendon_force	/forceset/tibpost_r/activation	/forceset/tibpost_r/normalized_tendon_force	/forceset/tricox_r/activation	/forceset/tricox_r/normalized_tendon_force	/forceset/vasint_r/activation	/forceset/vasint_r/normalized_tendon_force	/forceset/vaslat_r/activation	/forceset/vaslat_r/normalized_tendon_force	/forceset/vasmed_r/activation	/forceset/vasmed_r/normalized_tendon_force	/forceset/addbrev_l/activation	/forceset/addbrev_l/normalized_tendon_force	/forceset/addlong_l/activation	/forceset/addlong_l/normalized_tendon_force	/forceset/addmagMid_l/activation	/forceset/addmagMid_l/normalized_tendon_force	/forceset/bflh_l/activation	/forceset/bflh_l/normalized_tendon_force	/forceset/bfsh_l/activation	/forceset/bfsh_l/normalized_tendon_force	/forceset/edl_l/activation	/forceset/edl_l/normalized_tendon_force	/forceset/ehl_l/activation	/forceset/ehl_l/normalized_tendon_force	/forceset/ercspn_l/activation	/forceset/ercspn_l/normalized_tendon_force	/forceset/extobl_l/activation	/forceset/extobl_l/normalized_tendon_force	/forceset/fdb_l/activation	/forceset/fdb_l/normalized_tendon_force	/forceset/fdl_l/activation	/forceset/fdl_l/normalized_tendon_force	/forceset/fhl_l/activation	/forceset/fhl_l/normalized_tendon_force	/forceset/gaslat_l/activation	/forceset/gaslat_l/normalized_tendon_force	/forceset/gasmed_l/activation	/forceset/gasmed_l/normalized_tendon_force	/forceset/glmax2_l/activation	/forceset/glmax2_l/normalized_tendon_force	/forceset/glmed2_l/activation	/forceset/glmed2_l/normalized_tendon_force	/forceset/glmin2_l/activation	/forceset/glmin2_l/normalized_tendon_force	/forceset/grac_l/activation	/forceset/grac_l/normalized_tendon_force	/forceset/iliacus_l/activation	/forceset/iliacus_l/normalized_tendon_force	/forceset/intobl_l/activation	/forceset/intobl_l/normalized_tendon_force	/forceset/obtext_l/activation	/forceset/obtext_l/normalized_tendon_force	/forceset/pect_l/activation	/forceset/pect_l/normalized_tendon_force	/forceset/perbrev_l/activation	/forceset/perbrev_l/normalized_tendon_force	/forceset/perlong_l/activation	/forceset/perlong_l/normalized_tendon_force	/forceset/pertert_l/activation	/forceset/pertert_l/normalized_tendon_force	/forceset/piri_l/activation	/forceset/piri_l/normalized_tendon_force	/forceset/popli_l/activation	/forceset/popli_l/normalized_tendon_force	/forceset/psoas_l/activation	/forceset/psoas_l/normalized_tendon_force	/forceset/quadfem_l/activation	/forceset/quadfem_l/normalized_tendon_force	/forceset/recabd_l/activation	/forceset/recabd_l/normalized_tendon_force	/forceset/recfem_l/activation	/forceset/recfem_l/normalized_tendon_force	/forceset/sart_l/activation	/forceset/sart_l/normalized_tendon_force	/forceset/semimem_l/activation	/forceset/semimem_l/normalized_tendon_force	/forceset/semiten_l/activation	/forceset/semiten_l/normalized_tendon_force	/forceset/soleus_l/activation	/forceset/soleus_l/normalized_tendon_force	/forceset/tfl_l/activation	/forceset/tfl_l/normalized_tendon_force	/forceset/tibant_l/activation	/forceset/tibant_l/normalized_tendon_force	/forceset/tibpost_l/activation	/forceset/tibpost_l/normalized_tendon_force	/forceset/tricox_l/activation	/forceset/tricox_l/normalized_tendon_force	/forceset/vasint_l/activation	/forceset/vasint_l/normalized_tendon_force	/forceset/vaslat_l/activation	/forceset/vaslat_l/normalized_tendon_force	/forceset/vasmed_l/activation	/forceset/vasmed_l/normalized_tendon_force	/forceset/shoulder_flexionAct_r/activation	/forceset/shoulder_adductionAct_r/activation	/forceset/shoulder_rotationAct_r/activation	/forceset/elbow_flexionAct_r/activation	/forceset/shoulder_flexionAct_l/activation	/forceset/shoulder_adductionAct_l/activation	/forceset/shoulder_rotationAct_l/activation	/forceset/elbow_flexionAct_l/activation	/forceset/addbrev_r	/forceset/addlong_r	/forceset/addmagMid_r	/forceset/bflh_r	/forceset/bfsh_r	/forceset/edl_r	/forceset/ehl_r	/forceset/ercspn_r	/forceset/extobl_r	/forceset/fdb_r	/forceset/fdl_r	/forceset/fhl_r	/forceset/gaslat_r	/forceset/gasmed_r	/forceset/glmax2_r	/forceset/glmed2_r	/forceset/glmin2_r	/forceset/grac_r	/forceset/iliacus_r	/forceset/intobl_r	/forceset/obtext_r	/forceset/pect_r	/forceset/perbrev_r	/forceset/perlong_r	/forceset/pertert_r	/forceset/piri_r	/forceset/popli_r	/forceset/psoas_r	/forceset/quadfem_r	/forceset/recabd_r	/forceset/recfem_r	/forceset/sart_r	/forceset/semimem_r	/forceset/semiten_r	/forceset/soleus_r	/forceset/tfl_r	/forceset/tibant_r	/forceset/tibpost_r	/forceset/tricox_r	/forceset/vasint_r	/forceset/vaslat_r	/forceset/vasmed_r	/forceset/addbrev_l	/forceset/addlong_l	/forceset/addmagMid_l	/forceset/bflh_l	/forceset/bfsh_l	/forceset/edl_l	/forceset/ehl_l	/forceset/ercspn_l	/forceset/extobl_l	/forceset/fdb_l	/forceset/fdl_l	/forceset/fhl_l	/forceset/gaslat_l	/forceset/gasmed_l	/forceset/glmax2_l	/forceset/glmed2_l	/forceset/glmin2_l	/forceset/grac_l	/forceset/iliacus_l	/forceset/intobl_l	/forceset/obtext_l	/forceset/pect_l	/forceset/perbrev_l	/forceset/perlong_l	/forceset/pertert_l	/forceset/piri_l	/forceset/popli_l	/forceset/psoas_l	/forceset/quadfem_l	/forceset/recabd_l	/forceset/recfem_l	/forceset/sart_l	/forceset/semimem_l	/forceset/semiten_l	/forceset/soleus_l	/forceset/tfl_l	/forceset/tibant_l	/forceset/tibpost_l	/forceset/tricox_l	/forceset/vasint_l	/forceset/vaslat_l	/forceset/vasmed_l	/forceset/shoulder_flexionAct_r	/forceset/shoulder_adductionAct_r	/forceset/shoulder_rotationAct_r	/forceset/elbow_flexionAct_r	/forceset/shoulder_flexionAct_l	/forceset/shoulder_adductionAct_l	/forceset/shoulder_rotationAct_l	/forceset/elbow_flexionAct_l	lambda_cid33_p0	lambda_cid34_p0	/forceset/addbrev_r/implicitderiv_normalized_tendon_force	/forceset/addlong_r/implicitderiv_normalized_tendon_force	/forceset/addmagMid_r/implicitderiv_normalized_tendon_force	/forceset/bflh_r/implicitderiv_normalized_tendon_force	/forceset/bfsh_r/implicitderiv_normalized_tendon_force	/forceset/edl_r/implicitderiv_normalized_tendon_force	/forceset/ehl_r/implicitderiv_normalized_tendon_force	/forceset/ercspn_r/implicitderiv_normalized_tendon_force	/forceset/extobl_r/implicitderiv_normalized_tendon_force	/forceset/fdb_r/implicitderiv_normalized_tendon_force	/forceset/fdl_r/implicitderiv_normalized_tendon_force	/forceset/fhl_r/implicitderiv_normalized_tendon_force	/forceset/gaslat_r/implicitderiv_normalized_tendon_force	/forceset/gasmed_r/implicitderiv_normalized_tendon_force	/forceset/glmax2_r/implicitderiv_normalized_tendon_force	/forceset/glmed2_r/implicitderiv_normalized_tendon_force	/forceset/glmin2_r/implicitderiv_normalized_tendon_force	/forceset/grac_r/implicitderiv_normalized_tendon_force	/forceset/iliacus_r/implicitderiv_normalized_tendon_force	/forceset/intobl_r/implicitderiv_normalized_tendon_force	/forceset/obtext_r/implicitderiv_normalized_tendon_force	/forceset/pect_r/implicitderiv_normalized_tendon_force	/forceset/perbrev_r/implicitderiv_normalized_tendon_force	/forceset/perlong_r/implicitderiv_normalized_tendon_force	/forceset/pertert_r/implicitderiv_normalized_tendon_force	/forceset/piri_r/implicitderiv_normalized_tendon_force	/forceset/popli_r/implicitderiv_normalized_tendon_force	/forceset/psoas_r/implicitderiv_normalized_tendon_force	/forceset/quadfem_r/implicitderiv_normalized_tendon_force	/forceset/recabd_r/implicitderiv_normalized_tendon_force	/forceset/recfem_r/implicitderiv_normalized_tendon_force	/forceset/sart_r/implicitderiv_normalized_tendon_force	/forceset/semimem_r/implicitderiv_normalized_tendon_force	/forceset/semiten_r/implicitderiv_normalized_tendon_force	/forceset/soleus_r/implicitderiv_normalized_tendon_force	/forceset/tfl_r/implicitderiv_normalized_tendon_force	/forceset/tibant_r/implicitderiv_normalized_tendon_force	/forceset/tibpost_r/implicitderiv_normalized_tendon_force	/forceset/tricox_r/implicitderiv_normalized_tendon_force	/forceset/vasint_r/implicitderiv_normalized_tendon_force	/forceset/vaslat_r/implicitderiv_normalized_tendon_force	/forceset/vasmed_r/implicitderiv_normalized_tendon_force	/forceset/addbrev_l/implicitderiv_normalized_tendon_force	/forceset/addlong_l/implicitderiv_normalized_tendon_force	/forceset/addmagMid_l/implicitderiv_normalized_tendon_force	/forceset/bflh_l/implicitderiv_normalized_tendon_force	/forceset/bfsh_l/implicitderiv_normalized_tendon_force	/forceset/edl_l/implicitderiv_normalized_tendon_force	/forceset/ehl_l/implicitderiv_normalized_tendon_force	/forceset/ercspn_l/implicitderiv_normalized_tendon_force	/forceset/extobl_l/implicitderiv_normalized_tendon_force	/forceset/fdb_l/implicitderiv_normalized_tendon_force	/forceset/fdl_l/implicitderiv_normalized_tendon_force	/forceset/fhl_l/implicitderiv_normalized_tendon_force	/forceset/gaslat_l/implicitderiv_normalized_tendon_force	/forceset/gasmed_l/implicitderiv_normalized_tendon_force	/forceset/glmax2_l/implicitderiv_normalized_tendon_force	/forceset/glmed2_l/implicitderiv_normalized_tendon_force	/forceset/glmin2_l/implicitderiv_normalized_tendon_force	/forceset/grac_l/implicitderiv_normalized_tendon_force	/forceset/iliacus_l/implicitderiv_normalized_tendon_force	/forceset/intobl_l/implicitderiv_normalized_tendon_force	/forceset/obtext_l/implicitderiv_normalized_tendon_force	/forceset/pect_l/implicitderiv_normalized_tendon_force	/forceset/perbrev_l/implicitderiv_normalized_tendon_force	/forceset/perlong_l/implicitderiv_normalized_tendon_force	/forceset/pertert_l/implicitderiv_normalized_tendon_force	/forceset/piri_l/implicitderiv_normalized_tendon_force	/forceset/popli_l/implicitderiv_normalized_tendon_force	/forceset/psoas_l/implicitderiv_normalized_tendon_force	/forceset/quadfem_l/implicitderiv_normalized_tendon_force	/forceset/recabd_l/implicitderiv_normalized_tendon_force	/forceset/recfem_l/implicitderiv_normalized_tendon_force	/forceset/sart_l/implicitderiv_normalized_tendon_force	/forceset/semimem_l/implicitderiv_normalized_tendon_force	/forceset/semiten_l/implicitderiv_normalized_tendon_force	/forceset/soleus_l/implicitderiv_normalized_tendon_force	/forceset/tfl_l/implicitderiv_normalized_tendon_force	/forceset/tibant_l/implicitderiv_normalized_tendon_force	/forceset/tibpost_l/implicitderiv_normalized_tendon_force	/forceset/tricox_l/implicitderiv_normalized_tendon_force	/forceset/vasint_l/implicitderiv_normalized_tendon_force	/forceset/vaslat_l/implicitderiv_normalized_tendon_force	/forceset/vasmed_l/implicitderiv_normalized_tendon_force	gamma_cid33_p0	gamma_cid34_p0
0	-0.06672056940900857	0.02340997309372875	0.1102435695639966	0.1601879409470612	0.8976530699915672	-0.006725887832701698	-0.2340954954795037	0.01466595387455974	-0.01883026157832091	0.5150755629835566	-0.03715177759545236	0.08203484869414072	-0.008592657697474061	-0.05687336911240064	-0.08550035198263276	0.2057849919847426	0.06289211539648143	-0.2057849919848518	-0.06289211539650688	-0.3898246410205244	-0.01405874824692771	0.02427198196521872	0.14458999824578	-0.1713140760526212	-0.02191864590955134	0.2030453700444206	0.03810059977851895	0.5500813534816219	0.9309469453893972	0.1153182452879737	0.1235793001114185	0.5991392895294935	0.1027955229194282	0.2173660673071164	-0.5316392122517031	0.4576792040865587	1.694125091420096	-0.04189279358012159	0.01709723275914356	-0.9190396672379124	-1.190062987028222	-0.9571568374738317	0.007600302371930739	0.3472648585424947	-2.602371655531576	0.3060612737487175	0.8676373844705595	-0.6626904385519822	1.999606813981632	2.136458327985856	-1.999606813981626	-2.136458327985858	-0.343729084593525	-0.1773044110558095	0.0672858246880538	-0.2844169764993922	0.1258118657386028	-0.3037469142310926	-2.263039974786894	-0.7040992155588952	-0.2068526867630883	0.3475216446836239	1.279590280667119	-0.7080065667377142	5.718288553070559	0.3504105992874865	0.04053102231033356	0.0474498621706259	0.02754790500598521	0.03062928223346854	0.04619910081726299	0.04076017625500942	0.04027840929711667	0.04640978851453188	0.003059345792456416	0.03701654426152964	0.3904571783322789	0.4019308068351659	0.2830362122949588	0.289766680904822	0.1856318592947718	0.1662698381223872	0.00182001234987777	0.04011490262961042	0.06285137650116811	0.107130144703357	0.001266785151806694	0.02013124236048469	0.001101533067516841	0.02923607221219361	0.001041082398115278	0.1173401062246647	0.001020183683316246	0.08209931667417134	0.01631139358846362	0.02521608199209667	0.001794445091883251	0.02606460094964053	0.002694600115616555	0.02386879144594425	0.02457750347625699	0.0414108318746747	0.001481353723085508	0.008970316021461059	0.05794169784395249	0.06413731422484303	0.08577416336296452	0.06051105711327438	0.02657156743831329	0.03152361221677039	0.04982728994972167	0.0615435117539835	0.02291198787824149	0.0677133942442565	0.3839325323706278	0.3707626770342784	0.0142017936069743	0.04028897218993373	0.01185914881202154	0.02736352503675205	0.001443479107667376	0.01510283023898949	0.1052165845950133	0.08237879415447757	0.001041510151979665	0.01916011453041553	0.001101308734895633	0.02709023288110595	0.00183172639301045	0.03334168615571964	0.03770015388350039	0.03578161059812991	0.02407294464424472	0.0352872052716653	0.001006892478158153	0.03542278418185919	0.001704047833077285	0.02604649281825864	0.3329720815937905	0.3408319132827143	0.001049810254399725	0.02497057079654819	0.05902374879220984	0.08087988228049893	0.01139701302853826	0.01433472799505428	0.0114602096590188	0.01575490970565532	0.01032927637571626	0.01435769988502526	0.001038204773728799	0.03090293588229577	0.001036616345849744	0.03431565026531959	0.001005553891190552	0.005718517569075665	0.001016924432516506	0.002118443280978629	0.1542723974906106	0.1542211627822141	0.00116428245900507	0.02492261306113966	0.001232751215162202	0.01154160988731239	0.02450544797812427	0.02833167694212308	0.001016398415280334	0.02477275043969563	0.05738136864997782	0.1240080332812115	0.07463526875562128	0.07902620515855764	0.1875860437123966	0.151848201859718	0.3216683891520628	0.2581510488088763	0.4359397510454295	0.3024740549819661	0.001003273505801469	0.003970651271397942	0.001042731138359586	0.008631270151599599	0.416336878281387	0.3249115621019835	0.001055974289518705	0.01896773972226807	0.4179012939767781	0.4381798370065138	0.00101422349211754	0.014109998140236	0.001079719188882271	0.00872784087291067	0.001102400885382873	0.01450422637273334	0.2839797258403192	0.2724426914580699	0.3188352287928837	0.2894537804209532	0.001188813912976294	0.01129654350124013	0.001028564038351692	0.004133469153064516	0.2213373878313642	0.1793079668809504	0.00709406470753348	0.02620239803684695	0.001020043964998556	0.004552511689231563	0.001026035258302301	0.01848540343680658	0.1219683110759399	0.1459333025813833	0.1106355979212707	0.1367130191914852	0.00102565076580358	0.000819012551977493	0.00103439160150398	0.006100785095800354	0.3417379518841466	0.2398356802051667	0.5590767125342623	0.4921471627763581	0.001023994382091919	0.01105668021040306	0.05690892832954342	0.08026891629875109	0.001016012698758706	0.02729987352372842	0.00102069253620774	0.007075041165020031	0.001006686553440568	0.008596859376831313	0.001013276113766712	0.008567464566795045	-0.02071101774536513	0.02160728709726669	-0.007856231289175012	0.0008188445554414197	-0.03991525514050752	-0.005062105086947345	0.001449617136892144	0.007066616173878943	0.03277289891890035	0.01023964404598725	0.04088901432272873	0.04032275131745147	0.001711204954597646	0.4015231034464133	0.2662594362937533	0.1635893794665713	0.001383302126701565	0.06293296417394716	0.001199339877581117	0.001090492702468961	0.001047208585426578	0.001023793329207164	0.0164157161928747	0.001139279200390527	0.001129756387513595	0.02139008943932722	0.001239376613209277	0.01058928510974035	0.05245050318896281	0.02537529329897181	0.09030922755523825	0.05022071889805273	0.4595323422810609	0.001159977661410125	0.001499164851122987	0.001150385696228224	0.01126515328426648	0.001061787182303406	0.00104861327247979	0.00128028246544536	0.05335730700076231	0.03541706475902032	0.001007777164374573	0.001149210038034713	0.2714673931672683	0.001041749422383651	0.001175431388854363	0.01762129665656082	0.01980856373401646	0.01706563038019797	0.001055534326639218	0.001052113860459	0.001007501239046899	0.001023729129867496	0.1770511790192323	0.001029194472169375	0.001051771708592494	0.02418210990300204	0.001022358098426853	0.1311942687247519	0.08175424381396593	0.2366875850097587	0.3427268272237004	0.4227702341597903	0.001004084068460981	0.0010185520678052	0.2295685684734516	0.00107669875340309	0.4219655161596135	0.001019759320173174	0.001097094724605731	0.001136340188865757	0.4421786575675641	0.3995257796044325	0.00120723691014554	0.001031495027240633	0.2443707330908525	0.01305284448355145	0.001024148225502102	0.001036959644476925	0.07616448534227112	0.11216773094412	0.00103822076036632	0.001048440446659103	0.3567179590637328	0.4046335130134162	0.001013134848692444	0.01153954708432063	0.001018537344403767	0.001023149969005418	0.001007338962750696	0.001014837597540375	-0.02485032684737011	0.02225685551902714	-0.008416315251143149	0.004791018657678458	-0.04769387337279451	-0.008755516563410502	0.0008743460520992385	0.00572170583288772	-1.685615558612359	-2.100447754822592	-0.5146468510850428	-0.9849608840670566	-0.3856147545152316	-0.3807908340408095	-0.1742119577166163	0.4194804375989188	0.2917285693885403	-1.015581213267971	-0.04353431858446019	-0.01051785527642627	0.04112014656080092	0.02178987952004031	-0.6685501917607044	-0.5685014162909071	-0.02386881162950909	0.04483419214644723	0.06797141354231787	-0.2906600364478756	0.006063504858541126	-2.535168023838265	-2.13761860998238	-0.1117956929514141	1.22700901829184	0.647500248266746	1.756267755227023	-0.8370590237079459	-0.7362394576121711	-0.02408086717957564	-3.740469036721847	-0.007529804115276536	0.1298757450331705	-0.04919201180137121	0.3715684111845809	0.5093890987984897	-0.1111377762389666	0.1083016565042684	0.005026113331898615	0.04782769134432406	-2.676988940779506	0.4306836460760698	0.5526341973932566	0.4285189136848948	0.09099203127098655	0.1732830000797627	0.004168687647008375	-0.01553725034250565	0.6581716947667383	0.07643102738778999	0.04875811302928373	0.008594750188471587	0.06404305308767103	2.275808143787762	0.8495318101448079	1.939851272414525	-1.395382694073556	-2.176777107482242	-0.01297575922194577	-0.03826824699147297	-5.645180168072982	0.008917733819035987	0.3133375935139361	0.08060262739361659	0.0219671781346127	0.01786991885707917	4.686760917008362	2.142388999219855	0.1024637089860488	-0.06412781341323068	0.06408193743455413	0.4240218098757061	0.04611354519825837	-0.005715786169585621	-1.114353014196704	0.02253775445128586	-0.0135891883233268	-0.01362232359888843	-0.6359506608173712	-3.744468903090153	0.118578465298903	-1.572810411461052	-0.04755931585219891	0.034681721501434	0.04033937092029603	0.03725167175667608	-2.417007895908429e-12	-4.288312070881374e-12
0.01	-0.06389577067207673	0.0180837614096267	0.1136582114279217	0.1773777291562144	0.8974065288311182	-0.006462433566230781	-0.2431926787548318	0.003030387756753607	-0.02838580335531798	0.5144781288321368	-0.03268719268730589	0.05354321495665224	-0.005596997733559261	-0.04799662540629104	-0.09111500884501549	0.2273513186289763	0.08863403898911021	-0.2273513186290007	-0.08863403898932762	-0.393761160020565	-0.01608003936536725	0.02473138378112642	0.1401952729473759	-0.1699491740431338	-0.02500633535002403	0.1774441790418651	0.02529686297689377	0.5490702221370615	0.9343062345919197	0.124800925921796	0.1074935944161791	0.6587323627859053	0.107043695832796	0.3482478143173041	-0.5328909961715379	0.2283999841126378	1.743066345643697	-0.00698170084940195	0.03468715857767921	-0.8890398950554486	-1.133742025340497	-0.9553740810643016	-0.1532988366553313	0.5279324064056257	-3.035172007407801	0.2901553160400518	0.9076193970359927	-0.4631609317837901	2.333219831697833	2.93685576247847	-2.333219831697829	-2.936855762478609	-0.4340245879199993	-0.2271420873394209	0.0288061131720426	-0.5882486389139419	0.150361624309979	-0.3126792856510062	-2.858695658974286	-1.751071082757373	-0.01439215832931117	0.3075432038461728	0.6045184073958251	-2.366819478998014	6.179333077240624	0.4415559748120829	0.04343692773406163	0.04893181295240268	0.0247083938839021	0.02709905287078872	0.05206794966181095	0.04355042872206966	0.04158941082951611	0.04311374251427317	0.002321675853653993	0.03508504285421202	0.3954047490779733	0.4101288728721549	0.284415492994491	0.3009953292955745	0.1736151849184111	0.1549588135890889	0.001659724212574353	0.03955249872350945	0.06062123110833526	0.1065019401066279	0.001224129683055213	0.02071151378095867	0.001092553713485339	0.02951398120235836	0.001042076081418397	0.1083514361757706	0.001021069884545512	0.07433979225129703	0.01962150099869191	0.02770574184119151	0.001456908769538553	0.02663088292018135	0.001914084524624016	0.02470991392211232	0.02528291407032327	0.04077358853998332	0.001337298977043217	0.009018958623873231	0.03541612113052525	0.04358233284797197	0.08081421184947586	0.04802647007819678	0.0280810464100526	0.03231007160905652	0.07140850381733249	0.06712589974329441	0.03808762266074565	0.07064867368237228	0.405400914003144	0.3889502636097623	0.007960840738739936	0.03361689201905611	0.006838900455060568	0.02127984897454883	0.001290936431054406	0.0149128756623088	0.085237083811199	0.06022315663365587	0.001047276041670552	0.01918721331269628	0.001086844000149867	0.02865477820046548	0.001539584604443087	0.03286295176524807	0.04193461872892656	0.03672764743540916	0.02818220461195977	0.0377093998586215	0.001007410344014922	0.03349900472421093	0.001416442946820706	0.02725758398917849	0.324586486580411	0.3557490010453554	0.001044045910503327	0.02576529185568536	0.04107313922107514	0.06375034447634786	0.02356524341413147	0.02519809432165569	0.02455690620825936	0.02754482912309287	0.02215609375418416	0.0245364983690188	0.001047574976079691	0.03229069813255011	0.005076824827280005	0.04015819108322566	0.001006229210940573	0.005864085065276053	0.001019337305155184	0.001937718644511613	0.1669225714984383	0.1609085494737415	0.001096118436921715	0.02557223221309419	0.001140011542754477	0.01187967125254004	0.02550999702423418	0.02941631242171878	0.001018089776438628	0.02547507786534559	0.09995367657507208	0.1476436998888661	0.07972674541356971	0.08683238956637614	0.2081426252087854	0.1709499659441614	0.3268907968823595	0.242235593593754	0.4269706092937835	0.2777171870119309	0.001003377658367938	0.003895211964102335	0.001029124603261183	0.008074927454037933	0.3389311048754745	0.2689410587885833	0.001062206217381683	0.01904256203513782	0.4175899505963024	0.4390073901281298	0.001016090062696396	0.01488038521360331	0.001082023096505218	0.008910621164901437	0.001113280594762884	0.01480225311083579	0.3356194894092183	0.3110019146031208	0.3427302080449049	0.3059809296035503	0.001186374473966352	0.01216121860319555	0.001027518841873353	0.003526284991260713	0.2300029279385817	0.178516998581846	0.01340241479990527	0.03280188439054157	0.001020446193564631	0.004583272011299385	0.001029190209769754	0.01859736426476701	0.09480664195770851	0.1335649303707096	0.1111194584313561	0.1366568183856803	0.001030734530552944	0.0006690384660093048	0.001039457027285145	0.005948300817837824	0.3426207016205565	0.2308732864663552	0.5039686378833159	0.4541215860738093	0.001017648094972837	0.01220963275755005	0.03513838232629399	0.06211304932471826	0.00101590569867443	0.0267703418971049	0.001019954695309782	0.007425251439079252	0.001006385248244418	0.009009074920602805	0.001012798107988458	0.008942855911090173	-0.02104577575265188	0.02232883347045125	-0.00843536859714604	0.002353663749794765	-0.04672381775413667	-0.009408943730475086	0.0006170993795290542	0.0037698086357123	0.05895765817829078	0.03095138887429994	0.07491175636216368	0.04556753566580556	0.001411916511900247	0.4100114587779709	0.3054974866359926	0.1452677459616621	0.001584792533988667	0.05338590552869944	0.001163081004105447	0.001077040487791168	0.001039642808384221	0.001020468269125321	0.02911677167425828	0.00107562653620078	0.001070583542557096	0.03007088867344443	0.001142972026223908	0.005811560186605229	0.09261133951226219	0.03357359466422581	0.1055325830559225	0.06002357064950076	0.4437575965177616	0.001254846651068603	0.001399444356159313	0.001116386063511879	0.09575537477774154	0.001046077096619225	0.00109139132090866	0.001196261720615064	0.04139610262379215	0.03062054439393862	0.001008094909435432	0.001088821312985082	0.3395809360207091	0.001034912799663537	0.03374199071929364	0.05351836042189721	0.05544725115002153	0.05057595617462547	0.001058845099725088	0.01631161622296845	0.00100645039047429	0.001020257242119221	0.1956788826475171	0.001021722257603849	0.001036374945615079	0.02874579748721101	0.00101772796999667	0.1773807912306655	0.09047675168110231	0.2483021168351624	0.3325473811058127	0.3930861984498739	0.001002980072538451	0.001011926065122059	0.1232740587682267	0.001061919136567922	0.4123572012143553	0.001016571717762337	0.001073698308458246	0.001114679381567356	0.4311771169822369	0.382849296741509	0.001164031961721039	0.001022146433290143	0.2461685966690699	0.026256981917932	0.001018086746164335	0.001028678259663235	0.03863587199926786	0.1115016065164625	0.001034168201756156	0.001041588991138334	0.333382644675384	0.3463234917489876	0.001009273535909062	0.00629857818207151	0.001013473521710744	0.001015833597971583	0.001004999459025854	0.001010154158045773	-0.01833689288416281	0.0231079622047753	-0.009029748581919104	0.00193859901784285	-0.05275633587283755	-0.01427852410765432	-0.0004212157158899633	-0.001088516660194527	-2.55692547887266	-1.945498649138521	0.7360172528878003	0.2123025509472186	0.8390139457122269	-0.2661192235186701	-0.2009260610934343	1.101545569460495	1.805907156415968	-1.237454840739386	-0.06315151678711034	-0.1460267409132908	0.06631503319881769	0.03130567625971434	-1.061558249688106	-0.9177935024007357	0.4740930336435085	0.06357243809670481	0.1040122491596684	0.137742031613894	0.006121015911322137	-1.638397981842966	-0.4635717358648136	0.2498073418825033	0.1134513440286721	0.03985880376624439	1.646117976910866	-0.5168363295616515	-0.4803620400906176	-0.01443290069532347	-0.8012702686812925	0.007123644972874351	0.177251765357387	-0.04353228835349428	-0.1705171813979804	0.01271735565917943	-0.2427056176243685	0.13960145290556	2.698848133107186	0.1032268985046138	-0.8523491274530439	1.657904757533059	1.726221365414559	1.527200604783209	0.161214092882521	0.9222499321676321	0.01927033848777709	-0.02028129096754007	0.6700657817033903	0.06166588559924081	0.02900361911311074	0.19729632433164	0.07459960843487629	2.426602646646013	0.7381681127001073	1.87229234879495	-1.785180983810471	-2.760318628040495	-0.004290088468733282	-0.06228258983579715	-5.773401653791118	0.004421935267046732	-0.1381706916723501	0.0753341957089904	0.01472749503799081	0.03464559169118631	2.914676509269104	1.131218676949074	0.07983151994211128	-0.05655793506440061	-0.2476457216127635	0.8598225699318284	-0.01965797651567388	0.01927375360298171	-1.33941736678587	-0.03473312887805505	-0.01645353755389061	-0.01698181838703032	-1.15275554870096	-3.869600880188429	0.1213049333075854	-1.894282509848589	-0.05601607756761312	0.03733373916191435	0.04431561318062653	0.03996226478729881	3.055299198930234e-13	-2.122393598995558e-12
0.02	-0.05974253043760654	0.01276639573810756	0.1148745855546218	0.1950339437649642	0.8975221107235811	-0.006050273900499053	-0.2516491515247516	-0.007942722408136543	-0.03796619446238723	0.5114853521703231	-0.02694752380106939	0.02254707023732695	-0.002847859433847029	-0.03872282036568439	-0.09482197057553593	0.252840614955527	0.1201278180845528	-0.2528406149555217	-0.1201278180845157	-0.3983141302291195	-0.01860535548793562	0.02493233572221753	0.1329506143528611	-0.168242981803488	-0.02814999785835715	0.1458415081998468	0.005190719363080544	0.5494131387913819	0.9367619496268239	0.1271600646617873	0.07908921239782947	0.7223060906548827	0.1104732822441734	0.4830543667021707	-0.5298700096911819	0.01802565663725807	1.787410371339417	0.03053181626847424	0.04683831261130984	-0.7908975661159006	-1.057571796426996	-0.9621267034918736	-0.4714681998813428	0.6022816541602412	-3.103273851886322	0.2567569411866278	0.9470496514093212	-0.2811514121824183	2.784200750444881	3.286829428548615	-2.784200750444881	-3.286829428548618	-0.4670193262969189	-0.2781094118812944	0.01559584972476804	-0.8544036357215469	0.1940699117703675	-0.3149415278030865	-3.463335942686765	-2.164580578043887	0.06395691301292816	0.1668068111602141	-0.1451180981042271	-3.171741831358697	6.514419475581525	0.186693298886943	0.05695863325653459	0.06066981213724604	0.03302536076932822	0.03354308404071914	0.07049646447370561	0.05544742912513395	0.04471851370917104	0.04133338689405512	0.001801846743399934	0.03322126829236128	0.4014714719622191	0.421589974217579	0.2988103796808506	0.3229229449861739	0.1589721075456594	0.1417041183611955	0.001680135320005523	0.0389677712119982	0.05507114665595907	0.1035915363481783	0.001184669380788615	0.02128516093792187	0.00108133699765399	0.02981246089252835	0.001038788175636081	0.09746145259812379	0.001019849459048596	0.06505564594443584	0.02740691330585682	0.03374378770996717	0.001256079766872768	0.02723905443460739	0.001492818049046515	0.02602421977794169	0.02978070741229163	0.04365628574890162	0.001217029349053494	0.009141856344920202	0.02049099985171811	0.03011795998130531	0.09524140903369036	0.04915416361913395	0.03275119967341977	0.03613415446382995	0.0895109900499307	0.06829219392380062	0.050393271850043	0.07051663360772441	0.4147601687659566	0.3989824049128409	0.00478724348260581	0.02956265921691652	0.004213538292059573	0.01775895852971827	0.001197624531336074	0.01480371517564399	0.1090429391733718	0.06414115275451941	0.001042299296507254	0.01918606906960698	0.001101009633578371	0.03051963711898496	0.001351308669887203	0.0325314919474823	0.03859686649051277	0.03260814421677548	0.02802755907169296	0.03629490312608431	0.00100782809930781	0.03118692178321624	0.001242279121867265	0.02895221938091326	0.3416440835607063	0.3892180098230615	0.001037745129288531	0.02687731632746605	0.04599057774643231	0.06176428958348064	0.04657372252307228	0.04581112591144688	0.04787706223232745	0.04869677060031655	0.04391668727724107	0.04330090841403383	0.001053914049430936	0.0336202912228018	0.01459194510720307	0.05130114428253839	0.001006041014899928	0.00599043487922672	0.00101880638976491	0.001719345181442854	0.1816870853257363	0.1674376811795628	0.001058302763126601	0.02631939242517029	0.001085938792334728	0.01232467145143181	0.02820810626580229	0.03205688299918226	0.001016618875443799	0.02622828613598115	0.141509643501934	0.1720456355921846	0.08635463428090917	0.09431882823819625	0.2249780789693388	0.1891298649220448	0.326933301173737	0.222497976435482	0.4114046719165047	0.2475532395908453	0.001002877431046226	0.003841289777396306	0.001019009610969149	0.007599972408180625	0.2470463743378031	0.2049539058424067	0.001057928146521535	0.01902368255795853	0.4143317545642498	0.4356095487235143	0.00101542832356189	0.01565387022150861	0.001071472148417759	0.009025163069523711	0.001107884993390096	0.01505534146528524	0.3646808057042106	0.3285280775887644	0.3528288794244221	0.3114417107528359	0.001163548670498912	0.01308037807116865	0.001022320015264713	0.003017332129483996	0.2361094889487943	0.1738476499615579	0.02296857957552787	0.04267779161663042	0.001017615031249924	0.004565422244380801	0.001026624326017704	0.01869419446691099	0.06193136458087604	0.1195430364686458	0.1111231982347013	0.1359992523485514	0.001031248023818834	0.0004889836271675067	0.001038561367365905	0.005759003000087371	0.3354559551761055	0.216856019995985	0.446690990416141	0.4145760563172523	0.001012544818542908	0.01366863665998253	0.0204441326280527	0.04566487557159139	0.001013319087699408	0.02622617061107248	0.001015926016046485	0.00786118406533174	0.001005064332893531	0.009527409147354664	0.001010216354220707	0.009409423216295303	-0.01681507244627491	0.02313675338534502	-0.009037369920320148	0.0009636570546902476	-0.05236831362537345	-0.01453989497448009	-0.0005241143849179658	-0.001869275539064549	0.08514241743768496	0.0516631337026219	0.1089344984015957	0.05081232001416149	0.001112628069203102	0.4184998141095292	0.344735536978236	0.1269461124567642	0.001786282941283586	0.04383884688345307	0.001126822130632782	0.00106358827311826	0.001032077031374684	0.001017143209097861	0.04181782715565164	0.001011973872037586	0.001011410697609258	0.03875168790756382	0.001046567439240521	0.001033835263466104	0.1327721758355663	0.04177189602948183	0.1207559385566124	0.06982642240096146	0.4279828507544571	0.001349715640722522	0.001299723861204603	0.001082386430789601	0.1802455962712131	0.001030367010923653	0.001134169369341519	0.001112240975783976	0.02943489824681513	0.02582402402885621	0.001008412654663791	0.001028432587938717	0.4076944788741596	0.00102807617694287	0.06630855004973099	0.08941542418723628	0.09108593856604626	0.08408628196906197	0.001062155872820236	0.03157111858549181	0.001005399541887695	0.001016785354368506	0.2143065862758018	0.001014250043039039	0.001020978182637728	0.03330948507140692	0.001013097841572772	0.2235673137365791	0.09919925954823852	0.2599166486605656	0.3223679349879248	0.3634021627399575	0.001001876076614881	0.001005300062425168	0.0169795490629993	0.001047139519731898	0.4027488862691077	0.001013384115324336	0.001050301892309292	0.001093018574269482	0.4201755763969097	0.3661728138785866	0.001120827013295629	0.001012797839334663	0.2479664602472879	0.03946111935231093	0.001012025266821396	0.001020396874834165	0.001107258656265604	0.1108354820888056	0.001030115643144762	0.001034737535614857	0.3100473302870344	0.288013470484561	0.001005412223127022	0.001057609279838166	0.001008409699007526	0.001008517226937475	0.001002659955300051	0.001005470718550452	-0.01182345892095407	0.02395906889052356	-0.009643181912694899	-0.0009138206219926303	-0.05781879837287887	-0.01980153165189776	-0.001716777483878986	-0.007898739153278439	-4.056218445377455	-1.782501684976749	1.536562829515475	1.009891222445859	1.435734832696847	-0.07765275803069739	-0.1606665886595067	1.07208749927842	2.431522029352062	-1.404315352129605	-0.04799903954742302	-0.4669576876252525	0.03979529387791649	0.02590401954433078	-1.048812897449056	-0.8734257930244749	0.6858083924229689	0.05321210096054028	0.162608089421352	0.4133280722579747	0.02091452853439911	-1.117046321862311	0.5848375051957239	0.4957289995380414	0.3437902565324353	0.03403634569762962	0.1251787006978125	-0.3134895499479708	-0.2236823341367625	-0.007922049044344031	1.474257691453423	-0.01317841401905616	0.1899384649046782	-0.0197370972557082	-0.6415395999996083	-0.2579491651106922	-0.1887984728548861	0.2050105006717324	3.715410316343634	0.1112883739176322	0.3517076414857557	2.380616698709943	2.425038609345386	2.145641225884332	0.07935819935444183	1.23336547642219	0.0003251514473070734	-0.02306701564798833	0.626520697622199	0.09593923942541659	0.07014587975346934	0.3197817695969588	0.07421922205977011	2.429061962920581	0.7855826629418554	1.755478251098163	-2.159815082703175	-3.25819299768868	-0.00867233510364851	-0.02199071669647294	-7.248510094641988	-0.009822624179925139	-0.5317413117271456	0.08122221414334535	0.00831950069717202	0.008882242144466488	0.480148885134401	-0.07088460743243019	0.1133605822255303	-0.04448155340562662	-0.7115941268019231	1.079305984330238	0.03639152740883192	-0.008741919211919563	-1.44505735248405	-0.09773529182058911	-0.01960533890494539	-0.02098503156780914	-1.646925207127078	-4.048459513892697	0.17978873634416	-1.23127176730893	-0.05048724767542633	0.05182619194464431	0.06156310751430257	0.05548686394438799	3.028067735694476e-12	4.352487289025786e-14
0.03	-0.05402543646310363	0.007082795005228971	0.1144169614899843	0.2131078354446014	0.8980503133911507	-0.005566321218074034	-0.2588692034848329	-0.01863334314821102	-0.04746724543615859	0.5037398057092798	-0.02069374918271521	-0.007832014423840633	-0.000705030718416111	-0.02857339523582995	-0.09714353842867733	0.2835011627888926	0.1503529715436817	-0.2835011627888687	-0.1503529715438359	-0.4027192554761587	-0.02167348490967765	0.02512037006455711	0.1233166281405435	-0.1659257575222997	-0.03129462670002902	0.1082684139011159	-0.01402670752190495	0.5496058804294016	0.9371359989385197	0.1217912970101857	0.04991948421221266	0.7881969851493251	0.1121889011438619	0.6443174560326449	-0.6140516814270748	-0.1108200226659697	1.823914455696519	0.07475440159197105	0.05074691651427449	-0.6155303388015093	-1.087379446596058	-0.9417204167328055	-1.052544701023328	0.6632549673435247	-2.959969900357156	0.1832347957021937	1.08726984351093	-0.1829170779318439	3.374112238730848	2.738211976049315	-3.374112238730849	-2.738211976049364	-0.3986759271597523	-0.3336634041185644	0.02385941057334775	-1.064489332134396	0.2696275722697657	-0.3125952757356289	-4.046514667570934	-1.777299981001195	-0.04557603165112026	-0.1010407733444049	-0.9286020942621203	-2.658091503548671	6.594595737341282	0.1974815066400513	0.06025605864163616	0.0654163167147751	0.03537514149518202	0.03776434170930519	0.08099970185683544	0.06165927328907194	0.04672712885479699	0.04047361237056166	0.001464579409467085	0.03181317045942004	0.4096487148863475	0.4289624090815813	0.3171103940390718	0.3424264281523199	0.1395738848441138	0.1246054884410746	0.001703045547743872	0.03812226323964477	0.04976768545125269	0.09948656302689125	0.001148827906689396	0.02158567213083118	0.001068603915148214	0.03002421752428431	0.001033099387358465	0.08843689809847569	0.001017213662722402	0.05766600564982357	0.03513965081324105	0.03913752528155774	0.006161417266820449	0.03250882316910476	0.002254964271358719	0.0287485435150342	0.030366051971009	0.04401208551975801	0.001136808678685148	0.009417571371995953	0.0112266750606407	0.02117663860223075	0.09636854093109712	0.047863460610437	0.03236034555103949	0.03630758682718357	0.109491721413826	0.07751037729622724	0.06441288567037287	0.07391663773848604	0.4189027240020505	0.3999980447487835	0.003076900264544581	0.02660510072235434	0.002790106378224494	0.01595467131691629	0.001134489937175371	0.01475997539672499	0.1189483415070487	0.06368606262469984	0.001044513026276132	0.01915474160273012	0.00110406685959872	0.03233085414981662	0.001229425950860247	0.03245629825720246	0.03862802603032713	0.02902027009158728	0.02949807108902159	0.03608908593610408	0.001007421892785484	0.02955612721621059	0.001146278228038105	0.03121249936089944	0.3669335065931205	0.4180966589160074	0.001031590118329503	0.02782008176932791	0.0472826552737	0.06042368413868871	0.06660194782601765	0.06431840255202748	0.06821823429105542	0.06785569445099383	0.0628191382186765	0.05986350367688363	0.008714640724643858	0.04287987470628429	0.04588525830967078	0.08096942114633446	0.001006667373346509	0.006147363106593141	0.001022008755549621	0.001481767264541616	0.196827964140022	0.172200936744696	0.00103709900571237	0.02721508911590117	0.001054271389397193	0.01294009125086848	0.0312077336533424	0.03526199984819894	0.001017748258349326	0.0270558799999248	0.178781917701384	0.1954574976800271	0.09661019098994868	0.1030600314090554	0.2379126353063933	0.2058030116445289	0.3186894484943669	0.1990568992312522	0.3870932056512797	0.2129836830157915	0.00100244623245872	0.003815892029145724	0.001012315860694447	0.007167725707157985	0.1614485662510083	0.1373579943174507	0.00132907746059829	0.01918742131190291	0.4059637938462674	0.4265650675656223	0.004306663189512173	0.02029277645747048	0.001064573391998883	0.009195163988463075	0.001114338407652431	0.01532825160553738	0.3688361598950015	0.321117538878095	0.3470111837775571	0.3044478420626603	0.001143679707699641	0.01408408305762394	0.001018187947994084	0.002587632982024687	0.2393922261215939	0.1643624301489996	0.03515724505939477	0.05513467462603775	0.001015549349268483	0.004639708514828794	0.001030952827629936	0.01878209674356428	0.03458703594984107	0.1093078693203794	0.1113487222593505	0.1351131585156203	0.001097020440767282	0.0003080972213613925	0.001054416112599455	0.005553701762308073	0.3173354595338189	0.1979735892500392	0.3905739095800598	0.3727054679975746	0.001009243309541776	0.01553855699109794	0.01121297426560435	0.03589175532931497	0.001011310872085381	0.02574048389399351	0.001012116545299197	0.008416379903621705	0.001003827041397293	0.01019169057989753	0.001007779285963434	0.0100018546898269	-0.01105462273641355	0.02378492699881447	-0.009666624196562165	-0.0006141698788882899	-0.05575935717360653	-0.01999473610732998	-0.001758603632182537	-0.006454867391313006	0.04620835372140808	0.02637701093924221	0.08219161901875513	0.04771676691836634	0.001112823193963536	0.435260606731973	0.3605530625144991	0.09404237338844745	0.001676729211835314	0.04271166865431787	0.001098546693831435	0.00104837849949819	0.001023033881502647	0.001012209153761774	0.0459544184675749	0.02004962649815982	0.004776209815422736	0.0244151036762794	0.001058938369635682	0.00102845924717093	0.06706589090716955	0.02343257365675036	0.151657759355267	0.09230823440325292	0.4279006232821477	0.001215000498014586	0.001289831356806912	0.001057206377638595	0.09068901023064463	0.001060735352464602	0.001084471947306624	0.001094159013584707	0.04651837999037641	0.03574757070808999	0.001005803218062061	0.00106141212459242	0.4292367087529188	0.001022736957502795	0.03367358029691763	0.09308365604533615	0.09557588112980132	0.08765351155238343	0.03015315086382433	0.1253225627099257	0.001008943423214366	0.001032580908632755	0.2289144280981413	0.001015687958498246	0.001021585829646392	0.03579564033314924	0.0010238527575933	0.2496618627052313	0.1205193951608322	0.261876736944852	0.2840421270847172	0.3086807336738089	0.001002100224600956	0.001005391314261979	0.009015279396507411	0.002088950220407916	0.3742939756247412	0.01346039082734718	0.001063391364143587	0.001144780413390571	0.3388370108914798	0.3069660087451934	0.00112482188326285	0.001014809486210987	0.2429408069439012	0.05737795452069998	0.001014562277396695	0.001048200633327785	0.001066232767365947	0.1123989647442193	0.001280018936457274	0.001101530794329129	0.2545951843388351	0.2480876718782301	0.001006141758358431	0.001052577155658307	0.001009907236715367	0.001007842904611591	0.001002437426974737	0.001005050385913989	-0.004679104078920113	0.02429378709891676	-0.01031463229989805	-0.001952276217983113	-0.05750284776242243	-0.02560414080452539	-0.003026553798089816	-0.009885361833988016	-5.28179912644623	-1.668791465948626	-0.5282553835831731	-0.1788858599562122	-0.0894762565690056	-0.1023336739208225	-0.1201774652337844	0.6283898359924748	1.675848140316511	-2.000555317529766	-0.1097785400796689	-0.3429946158374653	0.0210817163661101	0.01386734435258984	-0.7893391299377585	-0.6373008319970337	0.4259146086067447	0.9184744742863571	0.3732058810286853	-0.3115731468778514	0.03230724856557086	-0.6820831147088854	-0.7917429195155832	-0.4184678398805503	1.372089728701691	0.5932259828257384	0.4104451525778701	-0.2679667712781007	-0.1392978076701528	-0.002031351289882524	-1.252320823027945	0.002024354497405279	0.1748274777241711	0.003632836352314293	-0.08128215515584421	0.1868490028975633	-0.154472864907861	0.2490679325655692	2.429083286770242	0.07685211535102095	-0.595857113746415	1.382179013471464	1.460413413923886	1.230327805236259	1.598782637519372	4.38338364133623	0.02332696652236683	-0.02416934187107793	0.3124942368119257	0.08982540659729391	0.06100827625480733	0.3158284541660737	0.09133018658781508	2.224742998857192	0.976275425632443	1.561416239568394	-2.523640479607357	-3.63446673304716	0.002276424367524494	-0.05158950639468977	-6.082224015926015	0.03484535632400653	-1.320676291214205	0.7947657098885907	0.02029441054837178	0.03656839556834807	-1.917865656564121	-1.322847236221431	0.09582502230211282	-0.04057425497820648	-1.179586684824752	1.386541028007008	-0.00752543645635209	0.01818230132192692	-0.6228910200318802	-0.0854223395296286	-0.01680972615333578	-0.02042256511576199	-2.130989680075059	-4.280769136885011	0.2026066057266407	-0.7339497011750226	-0.04755912270245055	0.0611019719537761	0.07349280548361159	0.06512861566191078	-4.31955080017916e-13	8.955057175888332e-14
0.04	-0.04717712076171618	0.0003413312191542125	0.1126327940393684	0.2314431627014305	0.8990101124300142	-0.005019441717605743	-0.263208108558631	-0.02982685323997233	-0.0568733413065124	0.4909363859739224	-0.01338679049765051	-0.03640086416992958	0.001045356358936715	-0.01688873411623401	-0.09847541052392056	0.3208469281802089	0.1744922718606146	-0.3208469281802072	-0.1744922718606619	-0.4059810528533724	-0.02524156220341249	0.02544649177027472	0.1118189132023345	-0.1628453778021328	-0.03437412407719253	0.06500657983814431	-0.03232318389715053	0.5480982692334723	0.9345602576694658	0.1085886895355725	0.0260096283714322	0.8528147316824033	0.1152439328887603	0.7092987118728565	-0.7414426202395777	-0.24728302055409	1.839697486777806	0.1168510892809224	0.05942367621996555	-0.2146681888376018	-1.158149666752552	-0.9431356828161233	-1.483042855021995	0.8129184675108817	-2.741226868862243	0.1782686138484658	1.254096849391049	-0.08321226060512044	4.121244262034841	2.069658800111864	-4.121244262034841	-2.069658800111867	-0.2383537523324512	-0.3780989862797758	0.04321332240042994	-1.227149380899976	0.3467009995661712	-0.301915234901362	-4.601083895540713	-1.980390476049858	-0.2761136537770518	-0.4231513049895235	-1.711886062712675	-2.119767362378909	6.259789883306746	0.4545758679291874	0.04421359554270926	0.05128483507402617	0.02458988671205095	0.02970044341699999	0.0750224380701158	0.0557356988610012	0.04637833826756762	0.03912608287048547	0.001295797205653703	0.03083322924112155	0.4205116572857124	0.4386775781867288	0.3343318758877042	0.3605733785211546	0.1141316067171537	0.1019901182981845	0.001659776212098607	0.03699868070842527	0.04633818545484314	0.09695249124727874	0.001116767953422301	0.02172229069849935	0.001054631680412057	0.03003820853052533	0.00102573258902875	0.08100984745038083	0.001013428168013689	0.05165365798255984	0.04109115475556456	0.04292158961703801	0.01792510836339251	0.04396320048775869	0.004510308625824083	0.03330732185852647	0.02383213833451104	0.03803672223534327	0.00110288500082043	0.009749576749406635	0.006373758102537479	0.01625899447158919	0.06826729104064595	0.03434400897689813	0.02341314264113937	0.02861629140586071	0.1334096985287738	0.09317885471293902	0.08184669526490079	0.08132638331183033	0.421700107904013	0.4138412256859466	0.002146984043637959	0.02440443134516602	0.00206816292308363	0.01493054839121569	0.001090330753501491	0.01473897926030801	0.08652653787666235	0.0453538341800586	0.001060809743897393	0.01912878478832676	0.001080737863735535	0.03406663740318028	0.001159423233353042	0.03258283821759957	0.04655486063625401	0.03087756251126968	0.03495089332142147	0.03943314869956157	0.001005913520524746	0.02775521599789352	0.001114767478889857	0.03397402677700783	0.3906073004516418	0.4451749512483094	0.001025843116448318	0.0284061066524696	0.0327243116699188	0.05032657964259563	0.07879864579332696	0.07468151386227435	0.0809563037110536	0.07897838394166136	0.07435930144133848	0.06917646408988616	0.02661593469345956	0.06212042677737033	0.1030180958184063	0.1326306920095092	0.00100875321745108	0.006302303662157956	0.001031510575624908	0.001241542861428765	0.2115276686745876	0.1734148423439332	0.001027220351536701	0.02824840671473589	0.00103874647954662	0.01370624089887478	0.03394942704728183	0.03826518916027595	0.001023692668084326	0.02805550258458566	0.2103104828291898	0.215969146453511	0.1113676739719459	0.1141166858389309	0.2467511932078399	0.2200034926368609	0.3001758737148333	0.172120364414048	0.3525149229256865	0.1752889366153724	0.001002342873043992	0.00386049104303191	0.001009016195926275	0.00682556462230985	0.09899840402885314	0.08707838941238857	0.001985052081111201	0.0195660893116491	0.3911275034204347	0.408325595471876	0.01208604373618039	0.03051331795489625	0.001067672489071299	0.009323325830044431	0.001143451703895736	0.01560408157005883	0.3448909977172627	0.291058583871497	0.3233694233190525	0.2850856039158587	0.001135744806765883	0.01516577066227859	0.001017129173974035	0.002223527452226438	0.2396737968182843	0.1503731792827566	0.04973955633535395	0.06989802038566002	0.00101578611379053	0.004695090252643813	0.001047023961842575	0.018895038950207	0.01903361011761463	0.1066669172106234	0.1121318658741476	0.1341720282626179	0.001254861560758541	0.0001480334261006184	0.001095748660691173	0.005343604715153849	0.2861948584764479	0.1742076516342082	0.3379058985308625	0.3298584538427146	0.001007958300960101	0.01788899429138195	0.006378163402142343	0.03077393314719899	0.001011056385314274	0.02525680761849713	0.001009875391039333	0.009121003429261785	0.00100309738499191	0.01104125778679362	0.001006351076981054	0.01075457922759254	-0.004371569605104041	0.02422413034223312	-0.010324009213445	-0.00183241592074125	-0.05667907128271379	-0.02568142258669822	-0.003043284257411238	-0.009307813129201334	0.007274290005128086	0.001090888175851995	0.05544873963590396	0.04462121382257248	0.001113018318730322	0.4520213993544114	0.3763705880507498	0.06113863432013056	0.00156717548238037	0.04158449042518163	0.001070271257036906	0.001033168725885344	0.001013990731614242	0.001007275098396257	0.05009100977951729	0.0390872791243138	0.008541008933232284	0.01007851944499472	0.001071309300031561	0.001023083230877148	0.001359605978765731	0.005093251284018549	0.1825595801539282	0.1147900464055411	0.4278183958098243	0.001080285355307926	0.001279938852409728	0.001032026324479162	0.001132424190069813	0.001091103693977682	0.001034774525267492	0.001076077051386523	0.06360186173394657	0.04567111738732687	0.001003193781362297	0.00109439166124984	0.4507789386316446	0.001017397738086032	0.001038610544098631	0.09675188790343456	0.1000658236935518	0.09122074113570124	0.05924414585484246	0.2190740068343769	0.001012487304538375	0.001048376462895198	0.2435222699204804	0.001017125873958232	0.001022193476655208	0.03828179559489318	0.001034607673624683	0.2757564116738833	0.1418395307734255	0.2638368252291385	0.2457163191815095	0.2539593046076601	0.001002324372580527	0.001005482566090241	0.001051009730014634	0.003130760921086818	0.3458390649803689	0.0259073975393238	0.001076480835977032	0.001196542252512681	0.2574984453860508	0.2477592036117997	0.001128816753229524	0.001016821133084248	0.237915153640514	0.07529478968909145	0.001017099287969386	0.001076004391819393	0.001025206878468435	0.1139624473996318	0.001529922229766573	0.001168324053040302	0.1991430383906362	0.2081618732718982	0.0010068712935887	0.001047545031483043	0.001011404774415511	0.001007168582285724	0.001002214898650648	0.001004630053277466	0.002465250763112928	0.02462850530731	-0.01098608268710127	-0.002990731813972992	-0.0571868971519671	-0.03140674995715295	-0.004336330112300581	-0.01187198451469572	-5.89662771692089	-1.649326672695885	-2.239034414152432	-1.447139969741194	-0.9913488856646736	-0.1752037533582583	-0.07503526577714978	1.540634347497987	2.160215469883292	-2.507663396647855	-0.1036139511991395	-0.1527773792945698	0.007016768835218775	-0.01364910555220967	-0.7293121271190052	-0.5979672675484001	0.3638737452854721	1.290133817846767	0.5294990106380992	-0.8529045388157587	0.03217259854779802	-0.3123108722328904	-1.860912219800646	-1.077216557407308	1.633849065387984	0.8359846342116873	2.690686920925583	-0.1621117264600203	-0.0676494767324982	-0.003373320398622417	-2.101169971677904	-0.01210428835534632	0.1748517094620448	0.02060963288166845	0.4474937089659518	0.4520268255615053	-0.2228218031139719	0.3052599878950173	3.35533896418564	0.03994026218520442	-1.399592168760487	0.7517836326521276	0.8177917373601546	0.6957142559256606	2.075551916943928	5.631964276332029	-7.238265753378913e-05	-0.02359631287280357	-0.08334929556087969	0.1234634210561023	0.1002918494595074	0.2793962620595511	0.1086249661721551	1.849019300049004	1.24867291474336	1.260945105065716	-2.858906605297067	-3.883230962757977	0.005327017324052105	-0.003973593488558736	-3.785248770667677	0.03316322499176085	-2.370739498906105	1.197549266300684	-4.831473434718764e-05	0.009466207015182556	-4.049534374045618	-2.544558498751539	0.128957105901032	-0.03136282986065988	-1.612400337539715	1.540598534347601	0.03261062089475034	-0.003733941088780966	0.07378565520009524	-0.1087425758419626	-0.01544081680556795	-0.02194419345084863	-2.623626581095723	-4.243744680932934	0.2758921301687115	-0.3002121553260851	-0.05008515928893427	0.0817117294194539	0.09862026238288921	0.08754547679725601	-4.155065582177705e-12	4.536806752039444e-14
0.05	-0.04030946918342973	-0.007448772006914643	0.1094727900686283	0.249811556687384	0.9003510887388548	-0.004362667090615856	-0.2623126629596995	-0.04143283957504895	-0.06596155999233549	0.475388009830788	-0.004604276632362942	-0.06201142610532469	0.003143961405060056	-0.0039330369331744	-0.09884240809379329	0.3663780948838392	0.193402620203215	-0.3663780948838063	-0.193402620203123	-0.407303949233785	-0.02912617363193045	0.02596941304654617	0.0988892986634177	-0.1591349905208633	-0.0372849446817082	0.01646166612863991	-0.05188249154721672	0.5440861154871711	0.9288414741198984	0.08722996224792443	0.007661119961036261	0.9109143171894413	0.1189192527435351	0.6601187719945245	-0.8090064084064603	-0.3866921459315177	1.831460322057457	0.1502480038087861	0.07265560091236421	0.4006988217191634	-1.156842738538872	-0.867176939900088	-1.604517410024813	0.9408288489209771	-2.352470680810414	0.2377195162421375	1.326013708818951	0.01312338699940484	4.984425383195009	1.752929974415866	-4.984425383195011	-1.752929974415969	-0.0297925376071304	-0.3967028837591252	0.05778882570170278	-1.354297349646015	0.3912628320243101	-0.2786117037390731	-5.085300564161125	-1.812436748240627	-0.5013779689595096	-0.7062367872827765	-2.526015014038995	-1.531092940986671	5.175188370498979	0.2988564706344895	0.02704364789941971	0.03475327483842203	0.01347401434301521	0.01926910945562657	0.06832160017057212	0.04955062874850039	0.04432491140717733	0.03715325357722128	0.001204611260974037	0.03005209135677604	0.419449994158615	0.452195889653229	0.3462897152838743	0.379572866430801	0.09241053018740575	0.08239214636833635	0.001612796057058382	0.03583826145914161	0.04262835845933566	0.09478054403163316	0.001096752698159226	0.02173301901234835	0.001046268015209329	0.02992550035513192	0.001019976662733328	0.07449295905651686	0.001010325264492244	0.04648048993441226	0.04531930786305807	0.04580807424905269	0.02909646444997781	0.0548272082513681	0.01221421606593975	0.04395356617782726	0.01672983506300648	0.0311636760807179	0.001087803249513253	0.0100359862857507	0.003772387936354253	0.01354490869777378	0.0394149779528362	0.02085229666550168	0.01500895121793933	0.02098962546911763	0.1339194639201315	0.106287686840134	0.08300858553321284	0.08820969799956022	0.4138834035445492	0.4257351216282693	0.001634424143953947	0.02295818904656265	0.001684622252554203	0.01416620901402225	0.00106364036326226	0.01472871585924975	0.05229397496626394	0.02919589208602378	0.001073599940953384	0.01911392808303376	0.001065152886334518	0.03583420074512537	0.001120553712040654	0.03279441139673161	0.05018384628729725	0.03345845205927972	0.03761761526121072	0.04138923688107149	0.001004632093396946	0.0260236890420176	0.001104222804608244	0.0370233733748123	0.4103476955096877	0.4732486257517662	0.001022489670846035	0.02869685167651881	0.01791182388317573	0.03932709298885829	0.08863304496281672	0.08253290034509865	0.0915307619394545	0.08756334677670324	0.08373915453095093	0.07646949384026488	0.04831259548460769	0.08332485549787505	0.1509071515613745	0.1772235135419736	0.001010867381640913	0.006394497231170021	0.001059949568391846	0.0009947605209539182	0.2213123623683681	0.168879137766653	0.00102254896994928	0.02947925988219436	0.001030922202101637	0.01470148205784535	0.03596855879874127	0.04038366724607173	0.001028799314589487	0.02920701437819238	0.2310914339298779	0.2310320912083717	0.1156188873684008	0.1258766924278373	0.2458607179973542	0.2300338974329527	0.2761808525933803	0.1430915009340155	0.3134961000781261	0.1366010704198537	0.00100237145527279	0.003994452504488606	0.001007659138128045	0.006698960274706893	0.05704005759218269	0.05562375578606398	0.01451784905405511	0.02985249991131586	0.3710543199795746	0.3809368527510008	0.03163518806014508	0.05381604596865018	0.001078467641761759	0.00934469445257919	0.001169277801890705	0.01579831185824877	0.3160376567229525	0.2457003706045145	0.2952294183638848	0.2552390717330649	0.003327546453309167	0.0187966889471171	0.00101849199262187	0.002087360386396307	0.2349855879914119	0.1324856426256633	0.06094079530886968	0.08123126639352356	0.001017647431284636	0.004717316924413522	0.001060310266903404	0.01902509550886852	0.01044238271845301	0.1087149227476394	0.1138605329707883	0.1334939067755352	0.003848848826133961	0.0005668744557386834	0.002959775043793467	0.00636484390532341	0.2503678135554542	0.1469954048874077	0.2931072621877269	0.2904325257596367	0.001008237728412839	0.02087457862485835	0.003786026374891007	0.02844907737109579	0.001012182608454473	0.02479166018622718	0.001008429614321383	0.009995923396079734	0.001002630477786456	0.01210905578524034	0.001005435992550956	0.01169595248271019	-0.0001129684565717601	0.02393314071258702	-0.01102246452262949	-0.00158448231002767	-0.05728240239100309	-0.03091725263244358	-0.004372098136961062	-0.0106124240420295	0.006488956728112698	0.001109854275010408	0.06314520082709724	0.0394756006312839	0.001106757382763328	0.3855314230985263	0.3654644070170885	0.06218633012181481	0.001560926422157271	0.03524302446556304	0.001080690411081581	0.001041280173036301	0.001013982288966685	0.001006944538929507	0.05061924252980451	0.04380205725545725	0.03057023957413464	0.007728811380120503	0.001072773842777688	0.001021170054192683	0.005216730834734201	0.006129907893546603	0.09182681286347001	0.05791463866109142	0.3687765262567411	0.001115130824799504	0.001287693312215534	0.001039096994852019	0.01312676876090322	0.001083367952398428	0.001060905935913249	0.00108347072139516	0.04677337500785547	0.03649252592104718	0.001003387158108673	0.001092274607934028	0.4545159335020508	0.001020354803685179	0.001076802277681453	0.1061573986386519	0.1107142719698695	0.1003990040791384	0.08628996967131855	0.222356102132131	0.001013558571721166	0.001124386964138235	0.2337522861305964	0.001018162082412699	0.001023273822188116	0.03836035940270032	0.001033696525205694	0.2599295935085796	0.1039590512658007	0.2267390503313642	0.2156019744898492	0.2161857521648526	0.001002466202349771	0.001006893499879554	0.001103220052276022	0.0489876966598549	0.3127138981823317	0.07719050400653006	0.001100893623237027	0.00119585353869536	0.2573832232389683	0.2319618072634828	0.009420281658441838	0.001022524042090646	0.216430250115336	0.07434006523155103	0.001021687309268026	0.001072561514347174	0.001025967319394565	0.1184196011017619	0.01082682452161299	0.008071992702476844	0.1680282804744445	0.1990768247377785	0.001009930684191881	0.001043530876974632	0.001015004463372242	0.001006718899214915	0.001002085082505988	0.001004359828390988	0.002083057316213732	0.02308585940716257	-0.01175002530023644	-0.0002115490961584583	-0.05796213769052037	-0.03576148481842113	-0.005729526436239122	-0.01090938657672622	-6.347889724224411	-1.723966529634745	-1.181863428570125	-0.7160740359384561	-0.3121114426486482	-0.2279323626013041	-0.07829212868945717	0.8134057669767366	1.414328904271422	-1.47694935011918	-0.1221219164686836	-0.2722324853338343	-0.00190577604826172	-0.00714006767291554	-0.5656735528426859	-0.4331749165249269	0.224401738160526	0.9048750829098674	1.506561073280163	-0.5529245487637755	0.02585632189732278	-0.2236387189097326	-0.9142649382797472	-0.5046950390554776	0.7483823177031159	0.3956264167224732	-0.4174969585163282	-0.1189562159990891	-0.07844344940115813	0.0003386490925821377	-1.130604837002667	0.003597914060598419	0.1806564400210733	0.02235406554170113	0.04107777007704955	-0.04528941194522063	-0.1237908263579176	0.30829099715207	1.993081430077329	0.02073064908873844	-0.8336772430435028	0.817535504665642	0.8988744240081558	0.7605334960488946	2.125892203993999	3.31366112050903	0.01291544894063662	-0.02535376221327703	-0.7970862029468888	0.1292483750526386	0.1048825792014061	0.1552165773471442	0.1205657910049409	1.115666954305848	0.9508594053504634	0.663209894255486	-2.896319416594097	-3.790258523945059	0.01877575149837586	-0.01324412127654969	-2.517510417491924	1.811081241479469	-3.050581005819196	3.291789368459984	0.001467576752520711	0.02235449098583251	-4.746139935653272	-3.293146016326927	0.5690763358532369	-0.0006468675830347683	-1.921688693603588	0.7766401538855346	-0.01343667198867856	0.02118960479120493	0.3414316712978654	-0.03181583758981787	0.08394179585495604	0.2038907874106676	-2.757513775124429	-3.597963978343154	0.327027406561489	-0.1672822280828112	-0.044069533787748	0.094532696951803	0.1163649772544173	0.102232804872433	-2.008589664715882e-12	1.821443654738724e-13
0.06	-0.03405700195467881	-0.01568736461911538	0.1048594636741333	0.2680219493758372	0.9019931491445096	-0.003551842664875229	-0.2550553018621569	-0.05283961077597352	-0.07407025781563796	0.4592883370486163	0.00537467734786245	-0.08288198103781827	0.005725089103739321	0.00941096249225822	-0.09814672997652353	0.4205241619342087	0.2103612534688435	-0.4205241619342081	-0.2103612534687732	-0.406648243882731	-0.03313321156538009	0.02653062614125091	0.0848224897541722	-0.1551023936550058	-0.03991361450675684	-0.03624746580112441	-0.06619123274750506	0.5385694923847131	0.9207228942766309	0.05874527687033476	-0.004235402873985364	0.9526197221403588	0.1215884296536327	0.5862618421080666	-0.8311404975179623	-0.5379475052993181	1.80809722727776	0.1770679093724506	0.09023363597011201	1.057714910906237	-1.118306639909161	-0.7472315103249612	-1.593302182658344	1.052206490494619	-1.793225468270896	0.2747731446326098	1.331757297888784	0.1293228768252122	5.844224331382687	1.679315784717951	-5.844224331382687	-1.679315784717954	0.1573665939603373	-0.4025842872662757	0.05087168608714278	-1.454588254965863	0.4111429164838752	-0.2454850790078728	-5.433927539594379	-0.9302771861107237	-0.577007525008653	-0.9031105637293446	-3.137077680705349	-0.829370247304863	2.98095377208305	0.2533472789944207	0.01725404250123513	0.02535585059053319	0.007610982508841427	0.01384001843019078	0.067956255708482	0.04816454389232134	0.04082908139132687	0.03439603047225119	0.001155879425744788	0.02932539031488234	0.3975557486769201	0.4479532499498504	0.3506029927353791	0.3843528924512291	0.07988488823976267	0.071150764080027	0.001586164079299071	0.03468320202402934	0.03766766252523204	0.09169543311060813	0.001091958917283306	0.02174348177784769	0.001046145255196144	0.02993045641411561	0.001017095785271764	0.06986421636980218	0.001008609199510655	0.04305998816310092	0.04781461881765339	0.04762919552137342	0.03701086070569196	0.06250484910683134	0.02670745520198562	0.06157476772481039	0.01185632279222075	0.02635383412680524	0.001080997106330236	0.01028164345039415	0.002453837518566511	0.01192357136561806	0.02467907362446369	0.01452201629517716	0.01109748247891749	0.01739082244237522	0.09631992818618966	0.1033558002199641	0.05834325507726373	0.08633787391399632	0.3896624849194273	0.4033795019946773	0.001394954813492732	0.02218891737048284	0.001496336455130082	0.01349717838912685	0.001053835922447415	0.01472611242185349	0.03763140285432649	0.02273800964077811	0.001076123096892229	0.01909004235657775	0.001070433573851908	0.0377196758259661	0.001104819807159729	0.03304290078040037	0.04437284435860408	0.03114698930153223	0.03471654319989682	0.03883775600678151	0.001004088436669991	0.02527325470468579	0.001097893063901888	0.0402134800297303	0.4248034650593041	0.4797102897217304	0.001022292938255555	0.02887115776352009	0.009968663051163895	0.03298559316070786	0.0981423353131716	0.09101306077061755	0.1019741536470837	0.09694934430887532	0.09290118326594482	0.08433997004878037	0.07164141995699555	0.103849438394443	0.1786554842632856	0.1994451362267026	0.001012459834653568	0.006448699693224721	0.001112180576193184	0.000742595477626297	0.2238476473272381	0.1580072266239425	0.001020732684557091	0.03096419746821242	0.001027552150594849	0.01592641642016973	0.03707166801532646	0.04158786515084435	0.001030895650485949	0.03044458637334112	0.2382189881089812	0.2373244316072842	0.1021800857389471	0.1300844939922324	0.2319107069577747	0.2316291713240905	0.2495302554291495	0.1152049095644661	0.2737437022451488	0.1007654411844339	0.001002456689994933	0.004182215603621387	0.00100768676061859	0.006722745291700057	0.03180726620070518	0.03649153180453774	0.0425304410138564	0.05152696107207513	0.3464454159064029	0.3484425361444951	0.06504050807581267	0.0929249659638131	0.00109607367825358	0.009295588115725119	0.001181843020854709	0.01591066419717529	0.2963563666459026	0.2016551520322993	0.2707425143883038	0.2218547220187348	0.008528686974928026	0.0259842930753927	0.001022025876221572	0.002115064415239985	0.2241648834371191	0.1128077714161941	0.06650683809797915	0.08644261319638162	0.001020872739557676	0.004720929104089143	0.001065228370250698	0.0191477180068223	0.00595957641262935	0.1136078750184557	0.1167164308236866	0.1334370291904834	0.009740998099982223	0.001521524805736234	0.007315370844451237	0.008975395581895317	0.2150598695206839	0.1202835559944361	0.2591888100557672	0.2587687134226633	0.001009907823787411	0.02454559582323788	0.002471110697650425	0.02737782402146376	0.001014546162482863	0.02435291281111819	0.001007482127839959	0.01103686602849354	0.001002332201171558	0.01339707013081767	0.001004843498212851	0.01282930793802455	0.001051769628340333	0.02280771356927338	-0.01176457803444766	0.0003509507054194028	-0.05800033978613435	-0.03556568588853735	-0.00574383364610331	-0.01040556238766042	0.005703623451096006	0.001128820374169541	0.07084166201828819	0.03432998743999701	0.001100496446799157	0.3190414468426446	0.3545582259834353	0.06323402592350852	0.001554677361942295	0.0289015585059431	0.001091109565125448	0.001049391620181282	0.001013973846320903	0.001006613979464528	0.05114747528010054	0.04851683538659521	0.05259947021502284	0.005379103315246597	0.001074238385522881	0.001019256877502102	0.009073855690703536	0.007166564503074496	0.001094045573000638	0.001039230916635206	0.3097346567036557	0.001149976294291597	0.001295447772024224	0.001046167665224765	0.02512111333174396	0.001075632210829596	0.00108703734656414	0.001090864391404258	0.02994488828176107	0.02731393445476793	0.001003580534865626	0.001090157554619127	0.4582529283724792	0.001023311869272445	0.00111499401126637	0.1155629093738677	0.1213627202461826	0.1095772670225736	0.1133357934878022	0.2256381974298802	0.001014629838898797	0.001200397465378435	0.223982302340713	0.001019198290868859	0.001024354167720912	0.03843892321050114	0.001032785376790963	0.244102775343276	0.06607857175817715	0.1896412754335899	0.185487629798189	0.1784121997220455	0.001002608032116235	0.001008304433668232	0.001155430374524603	0.09484463239862231	0.2795887313842977	0.1284736104736983	0.001125306410498671	0.0011951648248796	0.257268001091885	0.2161644109151661	0.01771174656365723	0.001028226951094342	0.1949453465901585	0.07338534077400652	0.001026275330563325	0.00106911863689673	0.001026727760320933	0.1228767548038918	0.02012372681345769	0.01497566135191058	0.1369135225582517	0.1899917762036593	0.001012990074789048	0.001039516722458414	0.001018604152321787	0.001006269216145494	0.001001955266367253	0.00100408960350663	0.001700863869315242	0.02154321350701505	-0.01251396791337153	0.002567633621655579	-0.05873737822907291	-0.04011621967968901	-0.007122722760177571	-0.009946788638758183	-6.855097690603854	-1.817356935738657	-0.8122072166174648	-0.4466913825521647	-0.03155183434578043	-0.3320825157100012	-0.06414789733689766	-2.011555886468567	-0.6836769079469792	-0.836345468316027	-0.1025419882412181	-0.3354101203711333	0.00696365916381233	0.009883741320892545	-0.3516829856824482	-0.247434012187689	0.1508010733852498	0.6528604362438124	1.924490456124137	-0.4402636986921153	0.02402212415741225	-0.09376118393032394	-0.4286258315968186	-0.2716439754169005	-1.574294684092694	-0.9150431204543119	-4.159216194240848	-0.02671760194510715	-0.04858772628991263	-0.001841327508286684	-0.1611580420970531	-0.01391009741181944	0.198434057297263	0.02799287379182356	-0.5309767521994845	-0.4494869856167594	-0.02660327941531626	0.3334119993139322	-0.9670631424627688	0.01665247477487023	-0.4679948036297578	0.8775384211887735	0.9779986767705001	0.8112035475470424	1.939582752208536	1.157724506802647	-0.007670603784278638	-0.0246728534153228	-1.350590608651189	0.1742803047770407	0.1462304901224876	0.09654022571609182	0.1258370064368265	0.09489842886009806	-0.2617680901605044	-0.4260810759259624	-2.630452183200254	-3.312783570736464	0.01608734485920109	0.02610427941085676	-1.320766841726279	2.310773337220338	-3.391854276033853	4.358787662517673	-0.01414330657060891	-0.006909382822407127	-3.786935435087173	-3.252122005054348	0.8402942746222849	0.001411389096200126	-1.970467248015364	0.3162186933234422	0.02888772249271944	-0.005220761092506779	0.642775001955466	0.01550620455949736	0.09172104727353504	0.2959183038295256	-2.523547010325922	-2.691321531715082	0.4129787031407907	-0.04949167007598862	-0.04480514777534522	0.1149162625430019	0.1426635318066278	0.125941916842698	6.596272678234122e-13	3.350058902888583e-13
0.07000000000000001	-0.02844742524535516	-0.02408821722381579	0.09852739055393486	0.2859454760510094	0.903888628411045	-0.002531458374242905	-0.2414711811412981	-0.06391922722304338	-0.0812266282408169	0.4434550591594368	0.01665405840344484	-0.09737111983067331	0.0083694617419614	0.02270389242014889	-0.09599283572537953	0.482793509806241	0.2270949639062083	-0.4827935098062246	-0.2270949639060273	-0.4043066592975639	-0.03717972956943485	0.02692381419386915	0.0699141737210645	-0.1509254143396089	-0.04216669237992043	-0.09239535969764871	-0.07036215717398782	0.5331456578532883	0.9110061417544787	0.02574377594689413	-0.00958340338752561	0.9682079796552568	0.123307555068849	0.5438187221167209	-0.8390479854177824	-0.7173298754672371	1.775259257245712	0.2020628353926196	0.1129868567289244	1.637479089198547	-1.089006818835136	-0.6680600940219815	-1.587957404422385	1.190647055370964	-1.114246689836923	0.2397745259997814	1.314303288053983	0.2937936261293296	6.560346868167467	1.653130102759875	-6.560346868167473	-1.653130102759901	0.3132062139247496	-0.4032294407532592	0.02829555100952664	-1.516355772665258	0.4219604877046706	-0.2034571233962802	-5.831493441622812	0.07232239865447963	-0.5046456389615793	-1.044957609440486	-3.45440112595594	-0.2861354611207297	0.1262003217724603	0.09150200717347136	0.0111309428978921	0.01940753951024867	0.004452430025441043	0.01085681468965033	0.06104456645540567	0.04296770124913963	0.03445052500976113	0.02992678372532851	0.001126930396635333	0.0286200527060464	0.3671681858434812	0.417327032127756	0.347750884934545	0.3701041218558093	0.06976737117202375	0.06258130800041838	0.001524227266927639	0.0334448886842186	0.03227172589005348	0.08812104987313525	0.003669260020159256	0.02367658851003085	0.001066026994659382	0.03007623399187348	0.001015410784310667	0.06742505860448414	0.001007497778410399	0.04147179733619653	0.05135638500413455	0.05027131604692232	0.054427268001196	0.07764184220338091	0.05275735745469519	0.09016307717807458	0.008178662011702484	0.02261189164149331	0.001075324938569062	0.01050366609788332	0.001752238194909942	0.01084255147349373	0.01634769267982865	0.011191517515793	0.008431991851781347	0.01491693210114398	0.05537433657715615	0.07648290462710955	0.03246485369615736	0.07034807994105312	0.3567793851099171	0.3574093134842152	0.005416009934490094	0.02527424183905725	0.001396860289131153	0.01291294582775403	0.001048205979538474	0.01471359196778602	0.02886755619617884	0.01960945198922727	0.001075409773733549	0.01904317012832433	0.003990844148150443	0.04228734897600313	0.00109868268673452	0.03331867223996998	0.03622902466126647	0.02555189760956633	0.02939822423538327	0.0340107890712017	0.001003839204759021	0.02551636608000234	0.001110200417158847	0.04356574461513872	0.4299121921050466	0.4595334172360526	0.001056638449965334	0.02908135224246549	0.005683796396709705	0.0294241990490328	0.1066977666135785	0.09933641135641588	0.1114666466237253	0.1062772864869144	0.1012004433935469	0.09202158743993057	0.0950601390056984	0.1227958203488229	0.1993447860288564	0.2094153807773684	0.00101763312463015	0.006500103925150655	0.001142536878308166	0.0004939475136074753	0.2195673993088038	0.1433419839225496	0.001020620350976728	0.0328813800530136	0.001025387634805278	0.01748380260295915	0.03842872736379056	0.04312661982153237	0.001034602070388541	0.03172799982446197	0.2310668380822743	0.2333102274535093	0.0795820510243211	0.1187368139002982	0.2043532216069052	0.2199127287529489	0.2138656201275398	0.08944518643462943	0.227514386685738	0.06981144904402037	0.001002593073268677	0.004388553714469354	0.001008125336340083	0.006816702004379812	0.01743851561337945	0.02519074046207865	0.06801486016923361	0.0698431734591303	0.3194135481762827	0.314859509009575	0.09863105738312707	0.1329915363710567	0.001130917012245112	0.009197530921625265	0.002648024040398287	0.01741481414040543	0.2598068220940958	0.1664430945831629	0.2316132275052161	0.1896627257091333	0.02224240405340904	0.04283594639484477	0.001026904561848632	0.002125154790465149	0.2073393640065649	0.09395867872446555	0.07031704217431323	0.08951331724776246	0.001026286717611828	0.004713038002355972	0.001065871659296942	0.01924690983096316	0.003567491683229587	0.1204926758015101	0.1175706913144315	0.1318996859774151	0.0125162727144734	0.001575859218756034	0.01028826504289875	0.01054913635034664	0.1726290285594451	0.09448949076809056	0.2303334898333716	0.234486310972877	0.001010839702307919	0.02913887821787294	0.001767467613497869	0.02693398323423218	0.001018624474262557	0.02388189325740471	0.001007271941792023	0.0122401257178086	0.001002285333855381	0.01490227210021024	0.0010047466416621	0.01415542053897676	0.002210409842030882	0.02116105879325787	-0.01239351044486912	0.001396773858324594	-0.0572069236354876	-0.03966939818675018	-0.007160953925278817	-0.01162244535600765	0.003373816277158235	0.001077174025569649	0.0361707689086897	0.02062784454129235	0.001093650752484458	0.2874679759055531	0.330497252695547	0.05070980201105265	0.001379219151168934	0.02346410337494437	0.0108306468834069	0.00111830623955952	0.001013389213219944	0.001006110271849688	0.05956928685155407	0.09861466730831644	0.1103620072583623	0.003242634318517355	0.001065343941319327	0.001018683475891427	0.005326743192939466	0.004214381071251119	0.001071704885431248	0.001031906018620106	0.267055637998997	0.01682792472628823	0.001291234383761939	0.001039112515929587	0.01319871183034485	0.001073850741579214	0.0120944112073591	0.001093502862819179	0.02365164912090943	0.01977247530789391	0.001003579241147062	0.001150812469578455	0.4256645769794553	0.001150828903531462	0.001098257026936517	0.1213919362229704	0.1279690305370489	0.1153697959735239	0.1375613561376596	0.2409519070145614	0.001030113414335514	0.001151924923061764	0.2014314368834892	0.001021607709300047	0.001022103257390056	0.04138557446299984	0.001043260644224421	0.1951715407299516	0.03367155224684706	0.1260847725493427	0.1182251175287706	0.1098791338112372	0.001002842432257288	0.001008816400671963	0.001109144337689041	0.103329098507948	0.2509104576135472	0.1558845773178022	0.001202632947830024	0.006704695862894316	0.129391690961514	0.1086177689218114	0.05395640014777322	0.001035159274698801	0.1628768435615353	0.0767992774153463	0.001036698367128432	0.001064360501118813	0.001053841289586508	0.1152574567799693	0.01155562578725767	0.01217693401427094	0.06896183561426127	0.1665326493720063	0.00101081065341457	0.001025638237248003	0.001026477223354763	0.001007716519914674	0.00100247455787461	0.001005116470414384	0.003776686833893729	0.01920868024623652	-0.01292607688048873	0.001505909200565339	-0.0551891438099729	-0.04341565329061149	-0.008608659136535114	-0.01417985369815376	-7.371518136725643	-1.916791732944887	-0.4370213830736104	-0.1857316917983939	-0.9605360359828813	-0.5640987830474311	-0.07210025298225579	-3.901136613115459	-2.058433356412278	-0.8745251243897195	-0.1363282473485893	-0.3719596852171331	0.3600782921340724	0.02052427052076812	-0.1436551584403507	-0.07809993713164211	0.3584110754381086	2.249458982208028	3.6124494423222	-0.3223529042875346	0.02166714052233841	-0.1074275315850043	-0.2674787069887254	-0.2354545247625205	-3.259158379601095	-1.924724075022968	-4.944692352781269	0.612549700434027	-0.06061213795153136	-0.0006916721602890611	-0.4263403784898095	-0.000856630024680704	0.6771547440079917	0.02853262877174424	-0.5662632770977	-0.5194954308121652	0.06838013254398169	0.3399259566972802	-2.923133049223458	0.02734353757281887	-0.2591282272966016	0.7758412112178128	0.8749338826793145	0.7165888257313099	1.825819532870078	0.8415237202098819	0.01109019554381963	-0.02396684916756066	-1.548269378742368	0.2138147114758448	0.1705798207375751	0.2009889786042759	0.1268844432699139	-0.8832623938608976	-1.964893927979543	-1.954044842026603	-2.541176943872471	-2.892048877857686	0.02324884527161774	0.003433088281154019	-0.9084457877131937	1.392980619687031	-3.309298798032998	3.649725186097418	-0.006832001559277758	0.2764070956356457	-3.485752184053999	-3.316487326762184	2.424472156690467	0.004884917549104536	-1.783646025644238	0.2905958164360777	-0.01396378896683201	0.01632823817671764	0.7422463393111071	-0.2997958399682876	-0.06188655560705723	0.03988387628279727	-2.695590162877711	-2.20372109469231	0.5173033712784254	-0.03582498712468244	-0.04598123209160833	0.1258800753798473	0.1584183392315547	0.139597251636464	1.60637369841115e-12	-8.218274163622105e-14
0.08	-0.02301732306366506	-0.0322686835683133	0.09073561103031597	0.3035001575108981	0.9060351036845229	-0.00130923283904911	-0.2227383229594492	-0.07444755053901525	-0.08711181008236399	0.4272371087770012	0.02892716514985463	-0.1053598028251385	0.01023404248612161	0.03544652026068988	-0.09242410439933174	0.5507451318004454	0.2431379315238855	-0.5507451318004543	-0.2431379315238419	-0.4003390017872727	-0.04112800292469432	0.02710712969288603	0.0547097578806873	-0.1467090330788211	-0.04394928953014923	-0.1535941786718705	-0.0652201828173227	0.5285388544517371	0.89972938871303	-0.01016631808822707	-0.01087622421071719	0.9549337803933061	0.1234389538595971	0.5503669366575034	-0.787063245500928	-0.8298887859848602	1.734328184221051	0.227267110974031	0.1306018848824022	2.087462403115118	-1.008048013679461	-0.4929937936125051	-1.670236681225529	1.250951628648187	-0.4931343085822543	0.1188147660905971	1.221696880431112	0.4122902918120618	6.980679155817171	1.54116722078155	-6.980679155817172	-1.541167220781551	0.4825811789845018	-0.3829353575074972	0.008897175366872135	-1.513808216419947	0.4190233055621954	-0.1513889344208085	-6.444112555137337	0.9323025705417187	-0.4136012990341227	-1.215110667588491	-3.718796303041536	-0.01833430924076105	-2.791537583286236	-0.0641980458988055	0.0068089260612911	0.0154240952563728	0.002822165971074123	0.009409738069446352	0.04130022920961757	0.02989943633957992	0.0245144647318601	0.02306741582372055	0.001109034606641001	0.02797977268363724	0.335801802348867	0.3741815389842117	0.3378639969923548	0.3453371024174346	0.05840572689498089	0.05372067405651785	0.001405542668356829	0.03213248572559216	0.02680427972178288	0.08440637624441359	0.009772142796564437	0.02855345971774953	0.001110432445525619	0.03036599175044385	0.001014276227778902	0.06684098137990882	0.001006690363087389	0.04134007374169717	0.05709367091122622	0.05441317790445151	0.08578586384769724	0.1049924447340475	0.09168402511118336	0.1302093167268402	0.005238577157591027	0.01962221392253911	0.001068040966210499	0.01074068096400704	0.001400040829635798	0.01007532599221213	0.01013264377060065	0.008572346501119691	0.005611028505774619	0.01243532330837597	0.03081006786251692	0.04899515372545783	0.0178519639120544	0.05500722439572048	0.3199175597440629	0.3062882380406508	0.01512219639852624	0.03381525547463721	0.001344987414302464	0.0124378685905305	0.001041863068479317	0.01471170080314582	0.01844477543299653	0.01497546426351674	0.001074162162898713	0.01896506407210996	0.01088393385270844	0.05050385413246841	0.001096934704672337	0.03364097756883772	0.02884397224140666	0.02025728994143994	0.02296588988093682	0.02837606680411156	0.001003714004328921	0.0265039489168887	0.001146687357158786	0.04706969994217491	0.4231220841996538	0.4241511948460799	0.001137581446482636	0.02945717084632163	0.003486291131866331	0.02750614444298758	0.1140140709591523	0.1063040752999572	0.1196403901511125	0.1141949044393869	0.108348411616773	0.09850112446442964	0.1180374593013686	0.1398883469362191	0.2175920313481235	0.216379596968566	0.0010279639020822	0.006533278514278552	0.001133467455211426	0.0002850562990621531	0.2085169446948503	0.1277256101067733	0.001021769486615615	0.03533366168366452	0.001023179892489201	0.01944467432091192	0.04052325310496218	0.04540321012530252	0.001041694361577297	0.03290305042783514	0.2084938841336303	0.2199487210451441	0.05175214686305804	0.09164409543761792	0.1621218829442063	0.1918115264091366	0.1647478012798431	0.0639876806649346	0.1706147357590656	0.0426437832170508	0.001002778489767556	0.004608563868274636	0.001008600625483088	0.007006327560305804	0.00970776703352455	0.01894152883158675	0.08505327427657842	0.08019680305582844	0.2912761956630002	0.2825656072421269	0.1280791347722011	0.1658234450290273	0.001187003532646007	0.009131670698721962	0.006117774708295977	0.02081216059334237	0.1882068976052716	0.1273345857648702	0.164879568071521	0.1529207740853745	0.04617940537090878	0.07236245155790562	0.001032810484279565	0.002298327398561556	0.1844595103357788	0.07744895619702732	0.07392963501700878	0.09210800351462001	0.001034206296639117	0.004771696402450011	0.001063813162755762	0.01929966493689917	0.002370645559614177	0.1286140254977872	0.1149121294788356	0.127904692535206	0.009709952681635057	0.0006631458750278843	0.01040955677325296	0.01019415363604065	0.1176412881723549	0.06516527017810785	0.2026518503969014	0.2139230487998317	0.001010215164639761	0.03512417515866752	0.001407585802582159	0.02673035428383968	0.001024601021708961	0.0235016387877669	0.001007890912559896	0.01355735553733457	0.001002521689529033	0.01656626645861844	0.001005211929012648	0.01562758593659532	0.0039805052229799	0.01905581836073361	-0.0128778938930878	0.00103756529523314	-0.05457696197253892	-0.04323692469343592	-0.008623951602575597	-0.01485011638505322	0.001044009103215216	0.001025527676965667	0.001499875799083067	0.006925701642589783	0.001086805058171541	0.2558945049684609	0.3064362794076569	0.03818557809860083	0.001203760940394858	0.01802664824394525	0.02057018420168641	0.00118722085893585	0.00101280458011474	0.001005606564227613	0.06799109842302435	0.1487124992300458	0.1681245443016887	0.001106165321786469	0.001056449497112397	0.001018110074278568	0.001579630695174814	0.001262197639426715	0.00104936419788741	0.001024581120626298	0.2243766192943394	0.03250587315829292	0.001287020995501236	0.001032057366631241	0.001276310328961887	0.001072069272300127	0.02310178506816948	0.001096141334234567	0.01735840996006236	0.01223101616102006	0.001003577947401414	0.001211467384542278	0.3930762255864281	0.001278345937790384	0.001081520042608729	0.1272209630720749	0.134575340827919	0.1211623249244765	0.1617869187875221	0.2562656165992475	0.001045596989782102	0.001103452380745608	0.1788805714262639	0.001024017127730585	0.001019852347056562	0.0443322257154998	0.001053735911664493	0.1462403061166268	0.001264532735514725	0.06252826966509491	0.05096260525935128	0.04134606790042744	0.001003076832392444	0.001009328367668114	0.001062858300836811	0.1118135646172735	0.2222321838427964	0.1832955441619029	0.001279959485163605	0.01221422690091073	0.001515380831144434	0.001071126928456542	0.09020105373189535	0.001042091598297945	0.1308083405329115	0.08021321405668624	0.00104712140368959	0.00105960236528891	0.001080954818853286	0.1076381587560447	0.002987524761057993	0.009378206676631159	0.001010148670275904	0.1430735225403534	0.001008631232026529	0.001011759752013311	0.001034350294376981	0.00100916382368389	0.001002993849383717	0.001006143337322188	0.005852509798471969	0.01687414698545795	-0.01333818584760596	0.0004441847794752862	-0.05164090939087342	-0.04671508690153381	-0.01009459551289257	-0.01841291875754841	-7.825758064945657	-2.086250248391951	-0.4192338513386243	-0.1394659584824291	-1.605836287546829	-0.810106746664185	-0.0511363801081073	-4.515410950762155	-2.787326676540657	-0.8945810411722793	-0.1173599118907722	-0.3634681986186011	0.5957165542722529	0.03867977749511547	0.01933312247608505	0.04385943429271345	0.4507493397972464	3.095582323096872	4.216076475194848	-0.2898107454392115	0.02702056783491127	-0.03100230175850258	-0.2863602786649921	-0.273187665733215	-1.697265745863124	-0.7852554349456516	-5.189393580843096	1.064420231458095	-0.0267566614835554	0.0002845305374100298	-0.4622440571229787	-0.02015686782917334	0.9282004586325981	0.0372996476525146	-0.4708799474464596	-0.611038051938404	0.1222910128992182	0.3637501476305214	-4.0081331233284	0.04977729977596362	-0.1393269024979043	0.6064010927419886	0.6959338316642282	0.570787474222113	1.568811678851458	0.5565188349281941	-0.01131653206866335	-0.01672150348160555	-1.540816831531035	0.2813001139559982	0.2269275971487131	0.2441073521995517	0.1041644368341688	-1.774562022056988	-3.41077576430946	-3.703033030458237	-2.570008711167568	-2.555518308039967	0.01882175345021277	0.04523804804568189	-0.3104508993139914	0.7182567791606277	-3.134029202547136	2.911855312640874	-0.007703912291551936	0.3717299191313873	-4.566225708915222	-4.162113067885381	3.37526464337101	0.03402783570319608	-1.502593215157605	0.2210151364006599	0.04219762288272843	-0.01450811259037853	0.8900847845990171	-0.4760238412704471	-0.1016885040572537	-0.08982639271718797	-3.229578083058963	-1.947493476370977	0.6913816123731892	-0.001449302717781433	-0.02665213086445525	0.1377102885899531	0.1744220096072961	0.155152476182674	2.312914942680064e-12	-5.789132558971229e-13
0.09	-0.01732785527541617	-0.03960268897531685	0.08252814493921129	0.3206090324927383	0.9084164938551765	2.752573929933208e-05	-0.200202864673011	-0.08389278172913067	-0.09037536878741666	0.4096736044801567	0.04114327110852162	-0.1082519716558186	0.01057011770571781	0.04683260508560895	-0.08827905818734742	0.6212732169389233	0.2573617073685421	-0.6212732169389041	-0.2573617073685956	-0.3945840287571328	-0.04474813224192363	0.027127377670112	0.03984786454638985	-0.142602835059093	-0.0451891531020001	-0.221380792384293	-0.05350208130484726	0.5247672593169178	0.8865399854426294	-0.04914975214450081	-0.01085647483145467	0.9093295814709929	0.1222343232235272	0.5770608369689803	-0.6825547322201572	-0.7921671344733143	1.686875701654244	0.2462373009295206	0.1349871436060257	2.40794401700111	-0.885408401953516	-0.1302621216634946	-1.833403552294265	1.18396605303732	-0.1214381830007952	-0.0386438543223523	1.056437853909535	0.3986499260787569	7.075034203551628	1.291399157293152	-7.075034203551657	-1.291399157293146	0.6642693408342375	-0.3408607233799613	-0.004959466751832185	-1.457917088930506	0.4020652046381665	-0.09844123896455254	-6.804599865289841	1.359950047730746	-0.3380287905186919	-1.416862870701407	-3.578366076528771	0.01534926407094437	-6.228965552643266	-0.1738891436193318	0.004007486273302023	0.01297537266309731	0.001943670747392063	0.008750293086921157	0.02284688281959116	0.01784834535386191	0.01545235042371627	0.016206945788034	0.001097674328908872	0.02746619462144309	0.3061438256362189	0.3308928057699131	0.3247702776985268	0.3182552544718561	0.04937966401914466	0.04700986672550524	0.001308739167927452	0.03091943167108267	0.0216034635519117	0.08089029281223908	0.01870011079671278	0.03555447405392746	0.001169164455582377	0.03073599512507001	0.001013615761764716	0.06757033144085749	0.001006182425452314	0.04212911318332774	0.05946865044538924	0.05570328889679842	0.11599363603539	0.1316409490142936	0.1436618874408078	0.1796297644813537	0.003222785765680847	0.017518087612352	0.001066964718080521	0.0110298549205381	0.001213531391228749	0.009512703144066253	0.005949905461845967	0.006457392800867082	0.003487497964570198	0.01062382770951011	0.01684933902406516	0.03411819532244185	0.009809744852767711	0.04812003208456317	0.2815435947148056	0.258974762316743	0.01940161407297713	0.03990413339079594	0.001315655354326652	0.01212682373290344	0.001037366434996919	0.01474560001935884	0.01021992805351713	0.01038750559594189	0.00107747532524212	0.01886475301189905	0.02146121764445427	0.06136184965926211	0.001097033782925647	0.034022775453789	0.02151120817302978	0.01555490795567121	0.01653450340194168	0.02279062474174071	0.001003695815135711	0.02785253164275438	0.01695383445133996	0.06261820277041825	0.4099633070179199	0.3860779674710416	0.006967051213272976	0.03389148265760859	0.002305709709830382	0.02636408009243171	0.1191111196616617	0.1107936140112784	0.1254312515822775	0.1194792164004405	0.113361485896137	0.1027553776802257	0.1340380309853609	0.1502985234382559	0.2267559042115486	0.2178436155048417	0.001041877802069372	0.006543071048512521	0.001849180092995457	0.0004202694659575403	0.2001896423574198	0.1157175959184122	0.02655697370985272	0.06033623378394502	0.02988061795454083	0.05337445216361034	0.04156505517041682	0.04666537850341339	0.00104866959296693	0.03380638657635697	0.1784115304068519	0.198978746527457	0.03623847360677111	0.06524361613096247	0.1163472418740086	0.1487792712839872	0.1145891477941113	0.04085055178230604	0.1156364377252891	0.0210449233217188	0.0010029745008625	0.004843979447167713	0.001009131586959668	0.007320191010746404	0.005527615681120534	0.01561277314290603	0.09933651463328128	0.08755224556513867	0.2637397703696283	0.2525365310099275	0.1467315724499322	0.1858148201359877	0.001230532995042012	0.009181365179235212	0.01218309593634533	0.02655079928761592	0.1158482242444578	0.08228620780237859	0.09984110142230253	0.1088807402412949	0.08768032243073726	0.1210194969652635	0.001037953406463775	0.002784192452408666	0.1635332357727293	0.06486481422585376	0.07550657794654624	0.09260074614335623	0.001042996606929416	0.005023916429832458	0.001070470469088856	0.0193090507054025	0.001741009049840353	0.137407096795315	0.1132633311832529	0.1249686736556362	0.007698508122907828	0.0001096432493350951	0.0141565707950495	0.01204969755447964	0.06878200844940298	0.03634043432763172	0.1804738519722266	0.1965163796471549	0.06594271780329289	0.1045313064173379	0.001275030791317851	0.02665761065064871	0.001032295116804216	0.02341236953719602	0.00100838724881982	0.01494501680011673	0.001002729999302801	0.01833752634552346	0.001005604507179422	0.01719525894724798	0.005575492432719964	0.01668463341915452	-0.01333833232443038	0.0004679082969624129	-0.05093550397138124	-0.04630235277684883	-0.009978523510528105	-0.01679499574200059	0.001039978828637152	0.001023611330645567	0.001264286172752583	0.004011666108460181	0.001085037427750765	0.2381990946644516	0.2909163168703802	0.03819958028432412	0.001211334047913098	0.01378145122328026	0.03513724009419587	0.001266780191278043	0.00101303316740648	0.001005693802636874	0.05762988015372547	0.1659686119621198	0.263340784627447	0.001092028610273531	0.001073793404847674	0.001020129905282239	0.001392326659427437	0.001234193679864913	0.001045112263472484	0.00102310733140891	0.1897648020955356	0.01687090649768854	0.001283462118889714	0.001033218358001943	0.001169954562850659	0.001088416288222696	0.04157739764093682	0.001097979305097472	0.009677457884227197	0.006959085639851433	0.001003760596362314	0.06172648817733602	0.3705093817654648	0.02312556221959729	0.00105656801711519	0.1258438850850075	0.1333469191116031	0.1199630070591979	0.1538755963784867	0.2308681529010496	0.001065465320922707	0.003857884263326151	0.192027584578196	0.1000839578222781	0.1134269236006934	0.04149195252835508	0.001057785778187761	0.1111576181480183	0.03097889117915026	0.03206742642402311	0.02599944757266787	0.0211865934158015	0.001003264491057379	0.001009985185688783	0.001066932856408736	0.1249462537401703	0.2012879425497916	0.1672805666455386	0.001272402692143232	0.02418107805854914	0.001271840173613209	0.001041425509331242	0.1848844553522347	0.001044333772296082	0.1280472373121313	0.07527890284701845	0.001056396647392176	0.001092458862106166	0.00108484569148757	0.1137030148933577	0.00770144059992406	0.02571994199986843	0.001006088444311214	0.1430944202958661	0.2651346986666479	0.001242762867453874	0.001045339386052915	0.00100868376791517	0.001002906959073079	0.001005902829774664	0.006948865749858851	0.01416183762453256	-0.01379888793723246	-8.276988731882725e-05	-0.04672972163462927	-0.04903759356051331	-0.01124023781658885	-0.01744553668651041	-8.150154023882182	-2.400898837777444	-0.1262819772140814	-0.01804046916041696	-0.8669636653586165	-0.5674255967189369	-0.04788996607275719	-4.076796569536066	-2.574487909030178	-0.4824265994909924	-0.1180513949529177	-0.3385910855387763	0.7963047204931674	0.03580730198193281	0.1189387494766855	0.1091280344107892	-0.1469936585109315	2.278750711703672	5.579912428665124	-0.1470896227988116	0.03049320057964134	-0.06610924727396623	-0.1532388868328078	-0.1125504032288118	-1.22067094438708	-0.557426276922059	-4.287124844394077	0.1346059733224229	-0.03003079737564536	0.005739763417233625	-0.4132436050181678	-0.004679102752523158	1.218491537312294	0.03959395520013251	-0.4665652329657241	-0.5178905894027364	0.1443210608217245	2.522615034737553	-3.540238238422576	0.7792117545469727	-0.09027382104947465	0.2940949461706982	0.3623271686300744	0.2836054480009587	0.560416148123959	-0.2731778250876215	0.007280235788731648	0.0403809789397347	-0.8555984481926635	4.335838885593672	5.906137341560066	0.01985498669601858	0.07784001784612903	-2.342551630877989	-1.921034482479582	-4.744063826754308	-1.962195242196599	-1.681279262844139	0.02656185457607913	0.02660386238033808	-0.3038043551303221	0.7497432087881619	-2.87410813128338	1.157521978879019	0.01672396853542407	0.7388601845104424	-3.918805642969351	-4.213208023486829	6.357962301565752	0.06332943031389432	-1.020902067459882	-0.1044799097121731	0.02352797019683248	0.008601399587032767	0.8717573090616479	-0.1259295664952423	-0.01755484944407036	0.4231981760967124	-2.357500709094791	-1.528395977782175	11.57692834226575	-0.0478745421857595	0.01185440795635416	0.1396765778377961	0.17934846451725	0.1582503225594528	8.01691137937936e-13	-2.640553057322902e-13
0.1	-0.01168542200463338	-0.04597611613968513	0.07528101429619576	0.3372262493344943	0.9109043772574255	0.001355256289242442	-0.1748131473628063	-0.09224392213003395	-0.08912793600085503	0.3907502502482851	0.05244041600944763	-0.1085113409939948	0.009720282759316421	0.05659363272606483	-0.08481248636773302	0.6912477425049699	0.2687221388524195	-0.6912477425049616	-0.2687221388524406	-0.387136496694836	-0.04794062174119994	0.02700570262123023	0.02556448333227177	-0.1386707508610567	-0.04595526348978381	-0.2835139695365037	-0.03904853554746358	0.5218320573895479	0.8715102736148038	-0.07174315098511028	-0.01070793734949872	0.8323612023110648	0.1200179497411218	0.5409600331298887	-0.5949475969788798	-0.6378216963661707	1.635996556204222	0.2485657572106597	0.1287962792013293	2.658314207867534	-0.7892298558264594	0.4092045047088971	-1.942206668260275	1.067159417098248	0.03342558992738041	-0.1183672668372207	0.8966854435480337	0.2765954133478432	6.869967241331123	0.9684983486257126	-6.869967241331123	-0.9684983486257135	0.8210929854152462	-0.2974073939172119	-0.0194874298546682	-1.398105792384218	0.3842005412239627	-0.05663829760728432	-5.313425243094832	1.479391419500703	-0.246322657544449	-1.583172379073258	-0.440789259909081	0.007423311306874991	-9.064373630809378	-0.2665466151662362	0.002585048494003722	0.01178302951421664	0.001501667006258022	0.008536580063685002	0.0126432865482762	0.01130852791826151	0.009254014175491822	0.01161013716425569	0.001091111711142691	0.02709575868676364	0.2799265444734476	0.2939563900447683	0.3107332490271064	0.2949384443077512	0.04438674316653759	0.04337521857737234	0.001264104521274636	0.02991544790879374	0.0168156316390483	0.07765770257922078	0.03017586065119841	0.0443159222782147	0.001238304381172026	0.03109186588119408	0.001013400037537241	0.06906779356475416	0.001005972224226685	0.04342622603743355	0.05607420261017379	0.05238797439009719	0.1397111066059586	0.151460102543159	0.2090410355615589	0.2400455523591847	0.002197640780890809	0.01635891934242126	0.001075101971724796	0.0113441245173638	0.00112124059482203	0.009061401458917975	0.003719626481982164	0.005175400255434941	0.002400141618868097	0.009715536259960798	0.00937316025884723	0.02573083464442739	0.005623553329486528	0.04455383386424864	0.2432562151842597	0.220269275543776	0.01397132485138589	0.0361323873719518	0.001299207194664881	0.01194568289609337	0.001035699824853307	0.01481138508739304	0.005881768727973564	0.007552673588550909	0.001087307649307703	0.01877600679797699	0.03557995213866297	0.0743755426905412	0.001098002587286838	0.03444353719009374	0.01390997319604356	0.01098660961683983	0.01059332257520897	0.01778145043857314	0.001003778095766476	0.02932828070426579	0.05321295607878636	0.09305529297119254	0.3937039625074833	0.3546719123428193	0.02053002577996382	0.0438839397786457	0.00169957445790845	0.02567691095323247	0.1215071943924224	0.1122377401563205	0.1283127177749548	0.1214694199735717	0.1157619022384044	0.1042440790056852	0.1400825370745819	0.1520405204302692	0.2232165265731432	0.2107267865184985	0.001058769758500006	0.006558987169907057	0.003579930352408831	0.001025012719774961	0.1998337035480182	0.1107173923019135	0.08421376122467887	0.1143829309854752	0.09471105973342117	0.1245096085554748	0.04080047647812297	0.04603088312336328	0.001054181447708257	0.03448659528356077	0.1452996534049189	0.1746353134396307	0.04143535597222615	0.05218911807891854	0.07420070687389033	0.1001173332304505	0.07176941243190334	0.02664821228420646	0.07148257238351825	0.01067768612371805	0.001003166333546337	0.005105810804741312	0.001009725507178747	0.007719789214590539	0.003395221876883886	0.01389535939533766	0.1128486614351422	0.09512989695340608	0.237887106164122	0.2250370028686028	0.1511992252461898	0.1903959300091067	0.001248514719831515	0.009447773272593923	0.02103979476634458	0.03484661157936995	0.06764656791292492	0.05945135771766365	0.05751339430427862	0.07731032716431135	0.1486978630422811	0.1995580548586166	0.001041645274996979	0.003568601110376536	0.1492555265133506	0.05689757708018989	0.07421453692448937	0.09037813933903276	0.00105202933480518	0.005547887558739315	0.001090231844454882	0.0193160155158936	0.001427215697115878	0.1461137283620977	0.114815876635377	0.1250911085683114	0.00899646187447593	0.0001411923190258377	0.02395332983534245	0.01790337715185051	0.03862742564191594	0.02157302355514317	0.1663265545424292	0.1834640167718632	0.2063194044485392	0.2344004160620712	0.001324208895338876	0.02507736107463976	0.001041637315468254	0.0237998494921363	0.001008395146678933	0.01634797937157026	0.001002790634175521	0.02014360568381234	0.001005680383661864	0.01878995632009254	0.006838058803558252	0.01408603219801113	-0.01379894652796221	-7.328048032405966e-05	-0.04644755946683213	-0.04887249991063929	-0.01119380901564307	-0.01679836748029162	0.001035948554053617	0.001021694984318797	0.001028696546412267	0.001097630574333698	0.001083269797332592	0.2205036843604432	0.2753963543331046	0.03821358247005353	0.001218907155432536	0.009536254202614738	0.04970429598670635	0.001346339523622433	0.001013261754703701	0.001005781041056309	0.04726866188444399	0.183224724694198	0.3585570249532007	0.001077891898758422	0.001091137312578625	0.001022149736287059	0.001205022623680285	0.001206189720302142	0.001040860329053861	0.001021633542187873	0.155152984896739	0.001235939837078293	0.00127990324227908	0.001034379349369196	0.001063598796743419	0.001104763304126402	0.06005301021371338	0.001099817275960951	0.001996505808390699	0.001687155118680799	0.001003943245351264	0.1222415089701215	0.3479425379445037	0.04497277850141174	0.001031615991627899	0.1244668070979397	0.1321184973952869	0.1187636891939192	0.1459642739694567	0.2054706892028526	0.00108533365208228	0.006612316145907655	0.2051745977301281	0.1991438985168368	0.2258339948543289	0.03865167934121362	0.00106183564471594	0.07607493017941004	0.06069324962278699	0.001606583182951281	0.00103628988598734	0.001027118931180287	0.001003452149718515	0.001010642003701256	0.001071007411963141	0.1380789428630683	0.1803437012567876	0.151265589129169	0.001264845899124409	0.03614792921618992	0.00102829951608077	0.001011724090207066	0.2795678569725925	0.001046575946281381	0.1252861340913515	0.07034459163735034	0.001065671891096205	0.001125315358856167	0.001088736564122178	0.1197678710306695	0.01241535643879055	0.04206167732310499	0.001002028218360644	0.1431153180513779	0.5292607661012619	0.001473765982877323	0.001056328477720398	0.001008203712148861	0.00100282006877114	0.001005662322230993	0.0080452217012459	0.01144952826360703	-0.01425959002685894	-0.0006097245541129748	-0.0418185338783848	-0.05136010021949256	-0.01238588012028502	-0.01647815461547307	-8.311104460549217	-2.935982725299776	-0.1679579624542075	-0.05031956660824965	-0.503581577415157	-0.3573744643053212	-0.02250795466369574	-3.244947452930663	-2.034319120243927	-0.2793492046035837	-0.0755458533331522	-0.3067695587838903	0.9478033318967891	0.03585325380436606	0.1729555350719168	0.1454741167860503	-0.4703357600514507	1.729712172830383	6.415144499846666	-0.1008191374024161	0.03203969585064859	-0.008738069136757102	-0.1197680477093137	-0.09254683587649309	-0.3993462009014604	-0.1210566168122641	-3.46779579064704	-0.9077045555488493	-0.0007758573457961526	0.006661701068518183	-0.111618725294998	-0.0178439034013225	1.35933995955186	0.04509241792386771	-0.4440632180779709	-0.4957845001145628	0.1477242800282464	3.341467622126949	-2.674698673954867	1.161406361738088	-0.04834786023083579	-0.002681420515408544	0.03711215406970744	0.01767709615041612	-0.1648242231261794	-1.159650669587297	-0.01009181438844805	0.07718451394024557	-0.1392547171571835	6.090125134211436	7.668003306977503	-0.1352253995694808	0.05953894850081501	-2.44925373608343	-0.7415795133838909	-4.828969616130309	-0.7830508342626129	-0.3091937685787657	0.02410490918545014	0.06238499871817449	0.01181748895358031	0.7626985549631364	-2.628119584380605	-0.1701977341437187	0.03563881031345043	0.8831646386363996	-0.1235201333615965	-1.668188914475036	9.351567140577213	0.09373655658601251	-0.5792122500545124	-0.3220547502309165	0.09654784321917448	-0.01499231206114622	0.8727968384475833	0.1356669171823121	0.01532183503542697	0.7098007430742684	-0.4180930674479708	-1.076632220895755	12.78377728957342	-0.3029504913060517	0.06869771035258657	0.1407705503296839	0.1813858998818905	0.1605573486287618	-1.142267310513664e-12	2.091613691985393e-13
0.11	-0.006869239028777608	-0.05154721946392776	0.069909160426501	0.3533255621743448	0.9133320760635962	0.002581291675819114	-0.1469877568663644	-0.09957981843398021	-0.08184255208382095	0.3713871581538589	0.06240936132092748	-0.1079837805405115	0.008655530713362055	0.06480781290445771	-0.08289294073761116	0.7586630803055487	0.2770408684338747	-0.7586630803055443	-0.2770408684338461	-0.3782783382881574	-0.05072728096057652	0.02673375627464546	0.01181266681902013	-0.1348953843113136	-0.04637227433759794	-0.3114302947326587	-0.0238656035683781	0.519890062566403	0.855056172676917	-0.04625000907398191	-0.01063591670440348	0.7458559005713095	0.1170186662015264	0.421292452247474	-0.5139350784258495	-0.4346497678564044	1.584381918979725	0.2373711390998507	0.1155056131722081	2.906755715929684	-0.6629809744157648	1.022571586232867	-1.928246275302399	0.9190144805921415	0.05868316452759019	-0.09140449298018183	0.7419608648149227	0.1052348214795424	6.599862373126842	0.6965115999316299	-6.59986237312683	-0.6965115999316648	0.9447757601521809	-0.2613670913228037	-0.03557543265210422	-1.353942981896207	0.3715576376317038	-0.0286911873289039	-0.4847582100203991	1.549873646061766	-0.1324956187350065	-1.703243230309238	5.043417730628103	0.007737726334193806	-8.128360463743483	-0.3248981444858524	0.00182771155740039	0.01117262099158194	0.001266931322006274	0.008489238192144635	0.007048923334852596	0.007754101537343361	0.005300152113073305	0.008688942422795351	0.00108630666589122	0.02683989657502234	0.257163909824081	0.2646118001388933	0.2963784998698495	0.2761277049404126	0.04228418676779683	0.04183573186443128	0.001278311065145362	0.02922114854906937	0.01265897957760193	0.07483135687974694	0.03759710020921331	0.05262361243636358	0.001283207485823092	0.03142688069030906	0.001013455765594765	0.07107739927382473	0.001005939301222533	0.04508612144002803	0.0499505810793871	0.0471829421781411	0.1550946578157174	0.164699774336313	0.2668773895403799	0.2942375850235248	0.001649176110276748	0.01567108968922906	0.001092671176879455	0.01165316606569101	0.001074687904120258	0.008752315704331706	0.002489238093789353	0.004389305190332995	0.001815710079743213	0.009235178193717573	0.005342180209875391	0.02183341177149453	0.003384751080826612	0.04323960173616842	0.2096171854009424	0.1882613402720882	0.007827339602930959	0.02907179986083017	0.001286313776537596	0.01184250694610976	0.001036384087231485	0.01490304104153912	0.003535391263706994	0.005884235181970444	0.001095667218037185	0.01871804078266556	0.04954127526817703	0.08687522571822369	0.001098879553473117	0.03486577425473306	0.008079077379850228	0.007391417832365943	0.006249210243088287	0.01403714541945367	0.001003945928669275	0.03090595139554569	0.09335349569687955	0.1271017266308844	0.3757667074451527	0.3300328052204928	0.03085886595503201	0.05406016557276212	0.001371434420888938	0.02518177583962751	0.1228742651208631	0.112118048570283	0.1300207130883766	0.1216534842465426	0.1172206728766894	0.1044195361263892	0.1375177023911772	0.1460166130522385	0.2116493740055922	0.1959207184202099	0.001064894376196014	0.006542612815221384	0.007396033138418499	0.002351321478827577	0.2021442193732833	0.1092440286063575	0.1294423070184209	0.1600928861938661	0.1340744097467753	0.1667886368817521	0.03808493757364162	0.04333598142993225	0.00105695158385343	0.03502358459081904	0.1190860313081733	0.1550339088476609	0.04295425504967315	0.04381245148395839	0.04204066707668119	0.060835929040729	0.04278880092466762	0.02540652559228722	0.04298339493533392	0.01344838782772426	0.001003437224721949	0.005404608307549671	0.001011414442492235	0.008235966206650097	0.003357233373683413	0.01419274731672068	0.1232286794785208	0.101039966881493	0.2130625136328484	0.1993033824395453	0.1458289203689956	0.1848478934224086	0.001768119417599766	0.01036814653488577	0.02748981992497878	0.04075500118929548	0.03951689106827908	0.06151534221032744	0.0322714470722883	0.06858738609405986	0.1862292472417297	0.2581457313459228	0.001051637234974045	0.004612884809802608	0.1376914059504587	0.05090039768876101	0.07047062264749555	0.08597539866830198	0.001063480316143267	0.006277690823443268	0.001101497538612236	0.01932720323599642	0.001267673960404676	0.1542930101711828	0.1174682860706529	0.1264224937365007	0.01038866317693184	0.0002148534389879536	0.03396115090334687	0.02428014239907293	0.0211718551342954	0.02309040190033538	0.1562268219916531	0.1741880078466058	0.2816039053757488	0.2842874423654697	0.001339124847159452	0.02136827155329617	0.001057696836010983	0.02473611808708202	0.001008386256847942	0.01779323129858989	0.001002851731113506	0.02198979504901739	0.001005746468429883	0.02041538423302483	0.006818071008833524	0.0113143592915888	-0.0142667353190703	0.0009785697322435955	-0.04263716797903887	-0.05079019343295499	-0.01235801510163195	-0.01597202224147098	0.001035762852671167	0.001022779079608808	0.001024421266236182	0.001073716465885002	0.001079641832142244	0.2085977717178684	0.2616933506727341	0.04108576982059958	0.001355895532066627	0.006906640315664044	0.04317420983038273	0.001316136445612767	0.001013726982777237	0.001006009950877585	0.03822229704782346	0.1748279721387263	0.3798508484143622	0.001075042149958242	0.001127732986679306	0.001029670631780582	0.001192627277673128	0.001203804959531577	0.001044972135994268	0.00102399223654315	0.1446959946820801	0.001146645082561357	0.00126694028932306	0.001039395029667047	0.001053536653242094	0.001104036464349995	0.07145725752978148	0.001099771554760659	0.001591103440059718	0.001523294668966814	0.001004270636085715	0.1654810858274239	0.3281686072294939	0.0403804993838515	0.001027219674447538	0.1252399078976576	0.1329534456413257	0.1198306055381017	0.1227883518327831	0.1789323949359384	0.001059369525640395	0.01552229056306929	0.2068793405507025	0.1864017412106607	0.1568091092352203	0.03163547212374353	0.001058142155401938	0.08247207877148391	0.03095226071167521	0.001347970182246353	0.01068712354578345	0.0121678722698972	0.001003945026404856	0.001015312822542595	0.005216301420799355	0.1384489884912818	0.1588529526635866	0.1254222522317918	0.003194233296128326	0.03353918294215047	0.007372063205476189	0.002204820837719982	0.2147379245862852	0.00107511908112238	0.115219110277898	0.06150825226762926	0.001083629966676764	0.00110299563429863	0.001112152834340264	0.1226482872965928	0.01142902990197877	0.04825617106114816	0.00100222673871555	0.1375487098075063	0.3046631669017028	0.001253875509345663	0.001089713297026409	0.001008523625681304	0.001002995897776651	0.001005944624748264	0.005816362660178879	0.008434551207551761	-0.0147402403439475	0.003301055373896757	-0.03948168377176884	-0.05225196152604018	-0.01349992917269811	-0.01474077110344829	-8.384286370657245	-3.572816717021995	0.002958018987129521	0.02263795779849223	-0.2377647062213093	-0.2269185533546969	-0.02453640019311041	-2.640875466445555	-1.742939878169828	-0.0419538921668998	-0.05838186912030371	-0.258390720327312	0.6762958386120461	0.03142438181264717	0.2267881065990482	0.1850974861166332	-0.5715547137957181	0.893854963087852	4.47044085003848	-0.04505587278750911	0.03067791838705205	-0.03923526963035874	-0.04924765866671355	-0.01855284782097642	-0.3386274013409954	-0.1163085041191278	-2.895596466688981	-0.5279045658499485	-0.01353798695389257	0.01124903988073839	-0.1787335417679272	0.0008162208028450085	1.141608929212315	0.04070774741701957	-0.2780134893609212	-0.271916854526406	0.1653835802285935	3.428044409121625	-2.276475101495642	0.8377804368986508	-0.04933405754495487	-0.02463407558019767	-0.002509212078374864	0.0119539915319215	-1.015048688122951	-1.780130416436174	0.0009718072243496867	0.1813147149736998	-0.1335145646056915	3.020097533145971	1.068005353112703	-0.3861237112034844	0.04658798313461044	-1.496967993373469	-0.9064531785118518	-2.991247889604198	0.3858176604898817	0.7193275163355362	0.03343989121702599	0.04874962446343616	0.0942960294712732	0.4246849918473905	-2.509816608576223	-0.9726414090473229	0.1378861962076392	0.3301774292008506	0.1702042894856305	-0.4491082924918078	2.47278892390584	0.1114105205555295	-0.6161140602954174	-0.5539345787101263	0.06059846446487614	0.008872655742315426	0.7730350773964536	0.1403735847179947	0.00171318974411789	0.5770722971992235	0.4326185976411996	-0.7962335896629599	-1.710716504291144	-0.3975280145796256	0.1149072277229217	0.1477574578134108	0.1873773074576032	0.164465692384916	-7.620605620090187e-13	2.326874797923265e-13
0.12	-0.00327925515485421	-0.05614805791988223	0.06662600513350007	0.3689242058587318	0.9156597427414818	0.003647264853647004	-0.1166781965540012	-0.1052041730072564	-0.06918251812555964	0.352228634249558	0.07066840232897931	-0.1076057444281894	0.007955765889881937	0.07134905547605759	-0.08274936776189598	0.8229802310543621	0.2826776514962772	-0.8229802310543618	-0.2826776514962577	-0.3683562402072158	-0.05319681639502097	0.02628072210437529	-0.001548085738239038	-0.1312259007303775	-0.04656763354387022	-0.2975075020145738	-0.00819748923123915	0.5193737587818045	0.8375335005725137	0.01920520539729509	-0.01053804465018981	0.6719605181041189	0.1136882258167417	0.2957202127505629	-0.400894623332436	-0.2200819810276321	1.535862725111515	0.2285593316136311	0.09678383745156474	3.155148171046566	-0.4469215096887272	1.484134512944288	-1.901293030209857	0.7251785564110108	0.003520721701045648	-0.0453698220691019	0.5620979221946905	-0.07859911752133079	6.250329830978282	0.4321090448152581	-6.250329830978281	-0.4321090448152591	1.033880920267143	-0.2339826369311069	-0.05570499459174122	-1.319893001185854	0.3630239474627457	-0.01230796929879475	3.054398339752576	1.576427891114595	0.03881555016455386	-1.796886612376336	7.551625252116481	0.01259359313638404	-6.542389776297163	-0.3327779842040525	0.001447628921656655	0.01098382511531784	0.001150017400403809	0.008625074529880579	0.004170203989180921	0.005944013645893453	0.003271635340772179	0.007070684709571123	0.001082090321233779	0.02668759203211458	0.2378237782588641	0.240800781951845	0.2820849435742208	0.259777424245423	0.04248210877422215	0.04226802565013033	0.001353900678023262	0.02884645351719655	0.009220233784430926	0.07249206538838893	0.03840795385656038	0.05709306182802441	0.001290555599412341	0.03172584699336486	0.001013716343061905	0.07356000569390653	0.001006037360115988	0.04710002620741262	0.04241354182563686	0.04093919948429062	0.1608618417386031	0.1688498573506351	0.3092061044329558	0.330397945700263	0.001372838497812473	0.01529162029554879	0.001119755841523556	0.01197586897622601	0.001055178487690705	0.008553572309603897	0.001864011717529695	0.003954513214907868	0.001521449692216548	0.009043917894520375	0.003287602476071897	0.01978850606419459	0.002254062762028314	0.04273728987526946	0.183552045335955	0.1631212421500148	0.004614427083916851	0.02510446367139163	0.001273385270111019	0.01180135007070024	0.001039235006044639	0.0150279568890867	0.002343399822838651	0.004844711036167799	0.001099481974630861	0.01868364157509999	0.06202506576184326	0.09722796693934224	0.001099295027397306	0.03528474718668793	0.004872924715491225	0.005365572818646107	0.003945847452506964	0.01196630633160009	0.001004193580628468	0.03258742674883829	0.1325096735785092	0.1608206871398342	0.3570319897418272	0.3086753632931294	0.0339676557141099	0.05991838131284394	0.001204961595433026	0.0247171319012176	0.1239951887514821	0.1116775150669755	0.1313701958300613	0.1213750374799793	0.1185146081542683	0.1043739521071769	0.1265681178183714	0.1322377179550878	0.1943405502110493	0.1755528288624528	0.00105496818631934	0.006461520591908218	0.01368255719343176	0.004516056561603468	0.2042230681391311	0.1084851701567966	0.1487359779550874	0.1741495141619454	0.1273508096972897	0.1514737755144094	0.03333585904751279	0.03866103345614799	0.001056488595298824	0.03539293634909788	0.1055847701640993	0.1441771373508941	0.02977974433580302	0.03460606705058906	0.02327411728391792	0.04101364208256876	0.03058916486165763	0.03138664878627453	0.03176244510253935	0.02218410458962853	0.001003819164524207	0.005730314625881416	0.001014595038207612	0.008852766199197766	0.005397425292261958	0.01671399866850792	0.1293790291568111	0.1037309880142745	0.1888500026986733	0.1750164285541052	0.1321713416395069	0.1702784653110872	0.00299033705707806	0.01199450427827391	0.02956503139343038	0.04208344308047668	0.02638337024694437	0.0555331886593826	0.01861439012252027	0.06087398145636551	0.1831894628655642	0.2511502486771169	0.001070908179621955	0.005722618267404267	0.1265630859043015	0.04465748723299631	0.06443437905587872	0.07939062386877217	0.001078185790840361	0.006983569943045973	0.001095964881929905	0.01932632454548562	0.001199570170370464	0.1617739409905231	0.1202052428610154	0.1280938496279956	0.01060906469277889	0.0002215121297655587	0.04201667700097734	0.02967522291246556	0.01167602858926996	0.02444639273125196	0.147799128437369	0.1671860644684973	0.2457228292713006	0.2220991964682743	0.001236640465487902	0.01795358875048954	0.001082421692777958	0.02602501842932704	0.001008541850182202	0.01929268098267972	0.001002970223114924	0.02388165851890901	0.00100592071621844	0.02207801933641736	0.005325502383213921	0.008380483618744437	-0.01474309846083204	0.003936373088439543	-0.03980913741203046	-0.05202399881142518	-0.01348878316523687	-0.01453831815384726	0.001035577151283856	0.001023863174894865	0.001020145986056199	0.001049802357436151	0.00107601386695421	0.1966918590752929	0.247990347012363	0.04395795717115087	0.001492883908705265	0.004277026428713306	0.03664412367405873	0.00128593336760465	0.001014192210848253	0.001006238860691979	0.02917593221121245	0.1664312195832545	0.4011446718755229	0.001072192401156245	0.001164328660774808	0.001037191527277789	0.001180231931665549	0.001201420198760261	0.001049083942929515	0.00102635093089388	0.1342390044674182	0.001057350328057979	0.001253977336368147	0.001044410709962653	0.00104347450973876	0.00110330962460409	0.08286150484585053	0.001099725833560849	0.001185701071727108	0.001359434219250789	0.001004598026804035	0.2087206626847266	0.308394676514483	0.03578822026628905	0.001022823357267631	0.1260130086973758	0.1337883938873642	0.1208975218822839	0.09961242969610939	0.1523941006690236	0.00103340539921716	0.02443226498023231	0.2085840833712758	0.1736595839044817	0.08778422361611041	0.02461926490627547	0.001054448666091294	0.08886922736355782	0.00121127180056234	0.001089357181536812	0.02033795720558692	0.02330862560862309	0.001004437903086882	0.001019983641373862	0.00936159542961432	0.1388190341194949	0.1373622040703868	0.09957891533441721	0.005123620693133568	0.03093043666811107	0.01371582689484767	0.003397917585224593	0.1499079921999661	0.001103662215948367	0.1051520864644443	0.05267191289790765	0.001101588042266506	0.001080675909751603	0.001135569104558542	0.1255287035625146	0.01044270336516724	0.05445066479919126	0.001002425259102498	0.1319821015636347	0.08006556770213821	0.001033985035810112	0.00112309811633758	0.001008843539215396	0.001003171726787503	0.001006226927267866	0.003587503619111948	0.005419574151496376	-0.01522089066103608	0.007211835301906247	-0.03714483366515306	-0.05314382283258765	-0.01461397822511112	-0.0130033875914232	-8.433040915718776	-4.001920869356722	-0.08363543316576397	-0.01368392472941122	-0.15471387940952	-0.09678705868569583	-0.001796440959483454	-2.138233109167013	-1.542227385774666	0.1150068951024403	-0.01162498766128917	-0.2093587171561272	0.1801551786002228	0.02864355259814464	0.2675556772784474	0.2162759897414274	-0.6780778565048156	-0.08820558293261591	2.808810102321742	-0.03914708551058671	0.03477196825689575	0.01333040286468676	-0.04950742978249068	-0.0347272824720213	-0.02884276780774755	0.04132743659109946	-2.094228360725896	-0.2890542912221105	0.01162795754232884	0.01331367991794862	0.01416412665019529	-0.01313054667333963	0.9299515982503399	0.04443959138628931	-0.1301938639414327	-0.1610913138733078	0.1684852124293977	3.27597299197978	-2.018365634962433	0.2978043509325565	-0.04224962519578522	-0.06684980396773332	-0.05539005383705568	-0.0265311318318889	-1.715821766930778	-2.272014961473428	-0.02303538790354229	0.2448697787187465	0.0036463320455385	-0.2405403138539393	-3.850774631748907	-0.5312346557850134	0.02601143862267132	-0.7003271170421238	-0.9075230810660175	-0.9371461698116929	0.6613111429234086	0.8838092430097273	0.02948667228856715	0.08250959881007514	0.4565901751066108	0.1188887959115757	-2.338786275668741	-1.974476039081077	0.1768357065625128	-0.03282490510630914	-1.732747742062504	-1.466281627941956	-3.765064690648313	0.1068265083043243	-0.6283584629216997	-0.7584615760095886	0.09176301421928988	-0.01740560203111052	0.7331266404947177	0.203661061851045	0.001921349212955195	0.5134637963145963	-0.4503705702832344	-0.6218191114660906	-9.631277150550037	-0.2440691476172358	0.139224059920246	0.1516101017496687	0.1905207208167552	0.1679987867291564	2.140859805869704e-13	1.409083174791801e-13
0.13	-0.0008240538612178184	-0.05958087669235403	0.06549013162182769	0.3840668837224058	0.9179363112193967	0.004507390015622444	-0.08396406779694929	-0.1084461294232693	-0.05320379013778118	0.3331385959179179	0.0769594396778354	-0.1080508051039217	0.007669898242151942	0.07612122533997809	-0.08445381405732778	0.8824914936239482	0.2855088575479274	-0.8824914936239581	-0.2855088575479153	-0.3577420027554506	-0.05546438327770772	0.02560821520218507	-0.0146421844067228	-0.1276026642308778	-0.04665473472231688	-0.2709877555719469	0.007172347229559765	0.5209263906731366	0.8192156907952497	0.08698342704515051	-0.01051543991632807	0.6101367346534352	0.1104616550054797	0.1974060089156312	-0.2904389716372954	-0.01132661832361738	1.493735067205361	0.2268043861140503	0.07538288141488056	3.378700360740811	-0.2071862452435542	1.680333618949353	-1.920640451567857	0.5402599140047856	-0.09480660525272748	-0.01154863027456571	0.3991652825977092	-0.2584361504388857	5.642006016372134	0.1301584822227989	-5.642006016372108	-0.1301584822228128	1.086615398152733	-0.2213411912358593	-0.07772442553789305	-1.302816438654933	0.3625770268832533	-0.006171339444630186	2.237080956674917	1.491358563537724	0.2692799297184246	-1.858298754108956	5.800899717367577	-0.004688682445390916	-5.848391678017646	-0.3135449029047679	0.001245864540164737	0.01101427859421888	0.001088413515486306	0.008859711841683876	0.002633141324346126	0.004966225944834974	0.002184841227681896	0.00614522334455384	0.001078596454481714	0.0266598326698815	0.2213585051565031	0.2219566647762237	0.2687647235545507	0.2458842591858111	0.04156881017818534	0.04188605930863097	0.001616031753901071	0.02887368033522787	0.006596087140246486	0.07068127161560189	0.03821655991284733	0.05796489313074515	0.00130164190286552	0.03200386840398733	0.001014164512236873	0.07639253395118697	0.001006231409051806	0.04936763685539887	0.03467162955077997	0.03447746535096034	0.1619825707009332	0.1667297928897251	0.3434535525547209	0.3559579215448793	0.001225454451447759	0.01508342138286043	0.001168136204134914	0.01234204281663806	0.001047958989501611	0.008423585874183043	0.001528948201768637	0.003663968541446297	0.001363758021322899	0.008995763561603884	0.002195525174985583	0.0189003636421412	0.001654266263344235	0.04278291673532554	0.162219823422682	0.1446383423965064	0.002879241258967893	0.0225443645315315	0.001261173324009699	0.01186208660468091	0.001041922981310526	0.01518349431360773	0.001707148914176702	0.004112026275290438	0.001106152119377287	0.01867080467221398	0.0726141796453614	0.1054063774242668	0.001099857820410095	0.03571636046260462	0.003064559167457652	0.004223500166531806	0.00266039150856955	0.01073067903512471	0.001004525817320411	0.03425297586927155	0.1689685878654651	0.192590726289063	0.3391262227229263	0.2907374293593493	0.03631557406647583	0.06253535179071575	0.00111561521314679	0.024177064713673	0.1241157103653526	0.110260991694866	0.1315545809029674	0.1199797600810807	0.1189150565897922	0.1034373710874939	0.1149555380992628	0.1177686637731128	0.1766104465749431	0.1539196825398941	0.001047717903431095	0.006352452481692446	0.02084009259030924	0.007170787118208069	0.2067640621235491	0.1105874083904378	0.158023375317239	0.1754021005958631	0.1137629021531193	0.126150154289876	0.02853822893339552	0.03399274644332622	0.001058684396159263	0.03559243773481068	0.09814173852167808	0.1381975682323756	0.01635982280837345	0.02706796475511507	0.01275263249369324	0.03359135317741869	0.02528509879498259	0.03024948867795957	0.02744886340904885	0.02429232320573247	0.001004289771599284	0.00606769421666209	0.001017898440412981	0.009532924455884542	0.006322024439125658	0.01837317522327812	0.1336836151907978	0.1055630344304253	0.1662442654315325	0.1530872448340346	0.1185859018837219	0.1533801383833337	0.009063139873060611	0.01813927886380485	0.03148007046475233	0.04283668274182822	0.02613996092330445	0.05436334514631102	0.01246680218406225	0.05535817784921102	0.1884828927170709	0.242170491025792	0.001116935889236562	0.006738497011902069	0.1151476223053061	0.03877378006804239	0.05842103906434998	0.07273706637845283	0.001104187409816064	0.00760437924782068	0.001094986888022753	0.01932925532122836	0.00116889817483525	0.1682365171430031	0.1218217286301226	0.1296313810386189	0.01081694122788861	0.0003077930952799922	0.05013813116626183	0.03566282879842808	0.006528508676590542	0.01942120361220391	0.1380618406270837	0.1606873339319811	0.1977126170775388	0.160326483175075	0.001136767652517852	0.01604423105088786	0.004857425860212428	0.0316019353272903	0.001008802983387074	0.02075831456289976	0.001003125187892403	0.02572620414010217	0.001006162111881077	0.02369841243642566	0.004622804741721294	0.005584568434732121	-0.01509727143139528	0.006157780984155843	-0.0376694648992052	-0.05278161256308673	-0.01452797083783595	-0.0131662373387781	0.00103563973440602	0.001024623186721337	0.001017113405303616	0.001043134995716993	0.00107406728351102	0.1877323348859486	0.2393965500018658	0.03749723363109948	0.002224793587966102	0.003385402967045841	0.03914152155609859	0.001336256358865414	0.001015002123448838	0.001006597910421547	0.02240277674180327	0.1614168142569317	0.4215984121622501	0.001071651841678986	0.00126435566045187	0.001043196726226622	0.001178551102971433	0.001197648673101204	0.001053132985828632	0.00102891807957996	0.1215152184456691	0.001051277033545331	0.001243777333254378	0.001044982935379442	0.001041424524514424	0.001121376548307715	0.08903131833754474	0.001101051116544757	0.001139821537763839	0.001269499108052611	0.001005103009718154	0.2399950118363547	0.2966544894001003	0.04185482461650428	0.001022369543709841	0.1227921084826609	0.1301190460704869	0.1182775443355234	0.09645695656212538	0.1424165086894102	0.001045895864616918	0.03237805099229456	0.2133687120771392	0.1715157402753864	0.09899225180334843	0.02162460742717601	0.00106648761956069	0.08667939692866285	0.001208942307268519	0.001078972139465302	0.01827077847143473	0.02179608801545348	0.001005068561523426	0.001022480907613473	0.005548977912379008	0.1412625651025726	0.1218450583000402	0.09746320251341054	0.0243073814976528	0.03603692802338915	0.03613837222389529	0.007660450559260581	0.2384877420749117	0.001216625547703982	0.09256338827960674	0.04922894260613186	0.001156357400332275	0.001105215779649168	0.001138131212405351	0.1230138176037645	0.01154856430868413	0.06465474336809833	0.001002312440260594	0.1153725889413479	0.1397027897762253	0.001031720188866802	0.01532977676099542	0.001009270362808854	0.001003383526413362	0.001006571041038213	0.004748347998316355	0.002920648677308265	-0.01535254901824591	0.007535945425671988	-0.03594949737362124	-0.05324945809914697	-0.01549835260061464	-0.0119244363215929	-8.409010628158764	-4.144995933524124	0.05001134519127021	0.04410422165204764	-0.05748557902174697	-0.08117949768392253	-6.961617253376389e-05	-1.646820684941732	-1.242967651564589	-0.1725856651697062	0.01977109677207918	-0.1535882090474794	0.03038505352733602	0.02695621123746492	0.2986172120881456	0.2376861076237108	-0.6211326565748568	-0.3239154044747887	2.314274135288532	-0.008715484167436897	0.0387188617808243	-0.02585721495122613	-0.01680166429408219	0.01221761396840773	-0.1083570613332471	-0.01083080218197998	-1.636643608514784	-0.2240556601693639	0.005488746435773965	0.01725821449682475	-0.1133545363949895	0.005185621446976108	0.7067398664948579	0.04314593629721524	-0.09363749415792848	-0.09216406199349068	0.1639685718142994	3.069549391049354	-1.58472737566593	0.2541852206901526	-0.06223141967303438	-0.2161545059257734	-0.223747997982131	-0.1601259809094501	-1.211504240302258	-2.015151423844028	-0.00454644510523248	0.283711485797384	0.3753012092172346	0.3288369286370637	-1.374275591350054	-0.4132648467389341	0.01395859562251018	-0.5113090798455219	-0.5794474805805894	-0.5488490202464092	-0.6189385287285268	-0.2867352100032866	0.03599821936278349	0.06142631518820028	-0.04295888749060893	0.2271761405125881	-2.047194417228246	-1.403829723687799	0.9813470208077066	0.1615372870682724	0.9703625698318602	0.06075625108766288	1.139184824851435	0.09729798409311534	-0.5638893454874306	-0.5869262423560769	0.04646911555233645	0.009562170582005855	0.567749381208681	0.1008336415576503	0.01317163462063063	0.6713964856215343	-0.476912108436062	-0.6998695461135777	-3.134847069181286	-0.1265115614615194	0.9094757867822751	0.1423373638407742	0.1790382980022708	0.1569663541397657	2.975561873206349e-13	7.726880138236541e-14
0.14	0.0007105842826979635	-0.06205223416254767	0.06631479482683973	0.3988201515948466	0.9201968309062125	0.005157756211168228	-0.04928373373157287	-0.1094622273466082	-0.03620139505989079	0.3137373089097038	0.08161822062180521	-0.109547351501241	0.007729894831185911	0.07946894576813615	-0.087841010947943	0.9356220180504842	0.2852013474747692	-0.9356220180504866	-0.285201347474762	-0.3466709556828747	-0.05765984925239794	0.02474767279976873	-0.02768220863420187	-0.1239552867038887	-0.04671224179388741	-0.2530152827230154	0.02150606528930733	0.5247107394084736	0.800535057269682	0.1311608125428967	-0.01056413902053806	0.5544721892601738	0.1073971532615084	0.1116075827988215	-0.2086023628823544	0.1720253623081015	1.457980726864871	0.2253495734035987	0.05483204416562356	3.548389232705033	-0.001749811153188907	1.688867930957741	-1.963542765517146	0.3987272754356147	-0.206776422611428	0.02380302556029613	0.2772080350421748	-0.415149236544843	4.974182202368133	-0.195634180146441	-4.974182202368133	0.1956341801464402	1.125242844428577	-0.2195624553321404	-0.0933120946369709	-1.309078112985027	0.3678521529608877	-0.006389147923424304	1.344943621011948	1.369204210898519	0.4851589189652694	-1.869451362036813	2.831458022091342	-0.001667174470339965	-5.31054216481312	-0.3003641707461276	0.001144952544451822	0.01118975634426229	0.001057996163857175	0.009177015654429877	0.001857336614140347	0.004461463702188813	0.001635280756345347	0.005589609088378695	0.001075876485919989	0.02675991601432231	0.2073964094173746	0.2075397610733521	0.2569588396158065	0.2347868307058002	0.03806741350300505	0.03919260231099789	0.002112611519582182	0.02929589036352118	0.004818230257086664	0.06940453777455614	0.03927991774874845	0.05842424233023123	0.001332344092241762	0.03226488085234328	0.001014793640211787	0.0795256946939097	0.001006507999518038	0.05186254771522632	0.02728322763247144	0.02837927262359462	0.1607018186154268	0.1626093873565956	0.3723768937819358	0.3769052097797286	0.001151463105584833	0.01499285486933388	0.001242337657469367	0.01275536745071442	0.00104735451712776	0.008305837510741657	0.001360312217585229	0.003454476741286749	0.001282971934449163	0.009030694135450603	0.001648638385514298	0.01842993794268993	0.00135485398276327	0.04294809907932728	0.143753602982174	0.129702529608984	0.002001168313429032	0.02060154799941174	0.001249967078405556	0.01201051294279674	0.001043552615428874	0.01536240937091626	0.001387084917729079	0.003524551154910634	0.001118522199777542	0.0186798030628087	0.08109562296832439	0.1113829516244393	0.001100801978379835	0.03617292336263093	0.002129215771638944	0.003584486381896075	0.001968464424527796	0.01000042676023018	0.001004944470330908	0.03585367738825826	0.2019465223257937	0.2220419660244847	0.3230593637053066	0.2766706913023496	0.04038918108766982	0.06557399524759605	0.001070715213627254	0.02354315136063486	0.1228650823610467	0.1073604322390358	0.130172869369318	0.1168984260795559	0.1180676066187599	0.1011846143129061	0.1066950625096933	0.1073373297324175	0.1615323009087949	0.1360390579694687	0.001050342008605306	0.00625522747260662	0.02828143541202053	0.01014298934166834	0.2101309565947574	0.1151611922318832	0.1627344727946037	0.1774818392946885	0.1102713011227157	0.1207817441235629	0.02456040067929066	0.0301788945207179	0.001065803678163957	0.03567350340267322	0.09286282444464773	0.1336365082903019	0.009190305177177838	0.02343011538798037	0.007205154789348581	0.03000591349720657	0.02148493666889772	0.02440397092881457	0.02444070524659803	0.01995800658522593	0.001004840444163032	0.006410458483010618	0.001020798562622738	0.01023937775617346	0.004895738577832738	0.01749074045293565	0.1372131254238871	0.1078676238884671	0.145830636180652	0.1340696612317638	0.1095271261201845	0.1422290632929183	0.02143269580998632	0.03020600089991145	0.0348915746420785	0.04487547781571714	0.03659321145791854	0.06437211066400129	0.01135380254006244	0.0560418133699649	0.2246398574574661	0.2573353784635829	0.001196433437479627	0.007687552819966794	0.1030588423318875	0.03306957281488314	0.05351587994668078	0.0673585726154674	0.001144575288743886	0.008194357630309871	0.001106771789891119	0.01934897614663462	0.001154844786375277	0.1732961444387787	0.1217359712841564	0.1300502908849304	0.01146524524495174	0.0004416806368632709	0.0590952104642495	0.04284993471980995	0.003887620745214493	0.01646325346434952	0.1254052473561476	0.1527498225407173	0.1880656058391013	0.1511706238628606	0.001085694993318718	0.0156491741379285	0.01373060697129841	0.04288086350791995	0.001009147002643187	0.02215584325048315	0.001003308584414112	0.02747542237053204	0.001006454892184733	0.02523507683664433	0.005162468447360216	0.002986646390602582	-0.01530310132638958	0.007114323698571933	-0.03615934986724188	-0.05310457399134658	-0.01546394964570455	-0.01198957622053485	0.001035702317524712	0.001025383198545636	0.00101408082454843	0.001036467633995929	0.001072120700069318	0.1787728106966048	0.2308027529913691	0.03103651009105571	0.002956703267232901	0.00249377950537871	0.04163891943813894	0.001386579350127756	0.001015812036050625	0.001006956960151916	0.01562962127239771	0.1564024089306136	0.4420521524489786	0.001071111282200121	0.001364382660124456	0.001049201925180371	0.001176870274276637	0.001193877147441534	0.001057182028723266	0.001031485228263097	0.1087914324239209	0.001045203739035242	0.001233577330140904	0.00104555516079524	0.001039374539282892	0.001139443472031226	0.09520113182924048	0.001102376399528598	0.001093942003797751	0.001179563996852582	0.001005607992634898	0.2712693609879829	0.2849143022857187	0.04792142896672236	0.001021915730152265	0.1195712082679455	0.1264496982536087	0.1156575667887622	0.093301483428146	0.1324389167098006	0.001058386330032078	0.04032383700435759	0.218153340783003	0.1693718966462911	0.1102002799905852	0.01862994994807624	0.001078526573031584	0.08448956649376779	0.001206612813971407	0.001068587097393064	0.01620359973727727	0.02028355042227784	0.001005699219960181	0.001024978173850408	0.001736360395132734	0.1437060960856511	0.1063279125296971	0.09534748969239283	0.04349114230217893	0.04114341937866874	0.0585609175529638	0.01192298353330507	0.3270674919498636	0.001329588879451161	0.07997469009476929	0.04578597231435536	0.001211126758414407	0.00112975564954718	0.001140693320252187	0.1204989316450135	0.01265442525220132	0.07485882193700573	0.001002199621393437	0.09876307631906084	0.1993400118503136	0.001029455341924542	0.02953645540567145	0.001009697186403274	0.001003595326042161	0.001006915154809912	0.005909192377520638	0.000421723203120036	-0.01548420737545575	0.007860055549438062	-0.03475416108208934	-0.05335509336570621	-0.01638272697611812	-0.01084548505176291	-8.276232920269923	-4.317625316251744	-0.05463057891714625	0.00284937548469034	-0.06010878761443144	-0.02281763694009003	0.02377210031055918	-1.252790414617205	-0.9830800698541542	-0.3472912361602757	0.06737165447434533	-0.102546730803567	0.09765875795401385	0.02524176014660606	0.3276821743706845	0.2617360321081332	-0.6053695754073384	-0.4882737973786594	1.886272580362712	-0.01562060568523371	0.04420212696364536	0.01577801728434816	-0.03329685512849948	-0.01811030112271664	0.05470057668685907	0.06523853335111633	-1.384810967525719	-0.1655977696989616	0.02916591834233607	0.01798920664528265	0.04320605455061358	-0.008763492802004535	0.4895843413091806	0.04942951620753579	-0.02958209045479301	-0.06001630956465877	0.155515692139816	2.812213109218768	-1.244126459605129	0.3821389467348907	-0.06101885828915835	-0.3636570207106438	-0.3926013743622926	-0.2897662828116729	-0.9082777386587741	-1.521510611041533	-0.02066676745881203	0.3083641121176212	0.4979554536125664	-0.07510986086950087	0.1402675798955348	-0.3603476378914467	0.002324294959197915	-0.4166252817521497	-0.1274724953927022	-0.1697763248090091	-0.2803603852484119	-0.404697804320945	0.03056360739924794	0.08776860753069403	-0.05173208981997071	0.2133974042992707	-1.756466252126769	-0.8250256716211463	1.361225196700124	0.2242861774063122	0.5029740641188768	-0.2263938023309109	1.063864327181711	0.09346192110088695	-0.5924584805623125	-0.5034488305602198	0.08559682975850981	-0.01404759995268395	0.4525368691477921	-0.0200632510004688	0.011442664436623	0.7533638034040893	-0.03692277604217382	-0.9095752824160296	0.8920936456518611	0.05879100969650232	1.27962631653906	0.1379891232284327	0.1714552426611448	0.1512530467800369	9.150974458543726e-14	2.275565703138815e-14
0.15	0.001456241683433691	-0.0637790999545229	0.06871719072872096	0.4132447320360688	0.9224351408817855	0.00562126667045269	-0.01331272920362206	-0.1085625872748558	-0.01974285463959135	0.2938383654855826	0.08504127246887401	-0.1120994085536139	0.008109135392424988	0.08171268921386692	-0.09254561679636289	0.9820887715035784	0.2816699255446037	-0.9820887715035918	-0.2816699255445773	-0.3352062369401905	-0.05985668999080156	0.02377352012526392	-0.04088557354899761	-0.1202549719523227	-0.04678290997435874	-0.2368376820879567	0.03451827894309756	0.5303956953080294	0.7820005647799489	0.1474044129296058	-0.01043388879699235	0.502612740031725	0.1045631028243322	0.03867909307782451	-0.1369076284550682	0.2970348138894392	1.427570604469885	0.2219918195147044	0.0389438093471031	3.637865397173341	0.1756746023793909	1.588915747327342	-2.014633538775535	0.2900633491556554	-0.2952251313529697	0.05070500538383831	0.1722429216770351	-0.5144419701720998	4.315266814047397	-0.5048112069199897	-4.315266814047376	0.5048112069199776	1.168524615802145	-0.2195606688174781	-0.1006656344650724	-1.332531219237096	0.3714847695666946	-0.007306724108194019	1.919392562695005	1.234148897682431	0.6447412039321176	-1.833610023630138	0.5774871565544067	0.02877194030180173	-5.028398278052578	-0.2672597232439453	0.001091926601454627	0.01143768458049279	0.001042286458937989	0.009529349897690543	0.001444363963747689	0.004182799805688133	0.001341696783414713	0.005255683908141567	0.001074632843492458	0.02698445400114925	0.1960595280449639	0.196664889647632	0.2465139723803586	0.2259577530759011	0.03325259591849199	0.03528969325656474	0.003240324093008152	0.03045397473772131	0.003655755145543702	0.06853344342166014	0.03909732810783368	0.05889371538201693	0.001368132715541111	0.03249444193525809	0.001015611032806683	0.08292898578755648	0.001006871105121466	0.05456922465421897	0.01995653950722286	0.02245493868041067	0.156120264269886	0.1562745274339954	0.3954380058272369	0.3928586879755347	0.001112153461789912	0.0149719785821898	0.003115809221923554	0.0149505460393224	0.001050196857275534	0.008239544402244057	0.001269336322970914	0.003294998111085943	0.001237606861248426	0.009103331396137299	0.001361513872122598	0.01834114932581346	0.001198067029119246	0.0432889753988621	0.128782530260149	0.1176113230337114	0.001532406671198098	0.01891236840392724	0.00124304368308908	0.01224739933300274	0.001045775396721143	0.0155620198262125	0.00121714485635751	0.003063060227739958	0.001143132110296136	0.01871321063328696	0.08772759741955859	0.115451249962641	0.001103322944770036	0.03666035843354359	0.001621035434465971	0.003238001683669652	0.001579522761579268	0.009536763407743993	0.001005422396367189	0.03735147615029925	0.2321185045889251	0.2489179966451265	0.3084888835618713	0.2654273181209674	0.04331582715362671	0.06884801178271879	0.001046731294935538	0.02284078130749728	0.1200655916785942	0.1031110958004773	0.1270976750537352	0.1122945196213193	0.1157403928686798	0.0977016606182045	0.1011319679888206	0.09992242115008022	0.1490412374077973	0.1224806595201243	0.001062264206758905	0.006169346122609565	0.03607388634101893	0.01343105384805329	0.2133688424481789	0.1206689942069068	0.1632179109884876	0.1702425688696216	0.1132220686930058	0.1208446942139803	0.02051397169607676	0.02639236362272096	0.001078597469999412	0.03566507897606686	0.0886402435066003	0.1295753234129315	0.005326394545698993	0.0223371915176786	0.004225683115916138	0.02881605338998088	0.01762483354225277	0.02318070745049269	0.02086840698656538	0.01846597663129233	0.001005498322986489	0.006751573358434834	0.001022671867598589	0.01098131105528733	0.003271389185807668	0.01634005576159111	0.1400796878869935	0.1102263535478676	0.1277770490832488	0.1179262749032483	0.102260412912891	0.1339171514538703	0.03372446074112821	0.04210593699919433	0.03870784693559673	0.04720137570133308	0.04067527788083603	0.06556205542915873	0.01025334884275928	0.05522432522104297	0.2513639392658842	0.2425066836495672	0.001271911352516737	0.008606884656410579	0.09173131968160975	0.02766109912267267	0.04931081602752627	0.06279343964716833	0.001183348228306639	0.008768855162493499	0.00113035843408792	0.01938230049482616	0.001149173359394512	0.1768084449983896	0.1201974894532972	0.1293952241004724	0.01235354670450646	0.0005816449691812286	0.06780493474847699	0.05038139572828453	0.002479806426797115	0.01626610709244695	0.1106665727041199	0.1429892154920959	0.1904055088893891	0.1586096158102966	0.001058561414927015	0.01657201596178152	0.02540276741557861	0.05687773777543719	0.001009665349983979	0.02344603690365119	0.001003555165404714	0.02907938116974717	0.001006865794031854	0.0266450174039524	0.006552852878482169	0.0005557895384316083	-0.01540861553570978	0.008075306798657993	-0.03459331970175118	-0.05283996946765324	-0.01619449368618313	-0.01105434902163593	0.001037579528662897	0.001026401520591175	0.0010130075547415	0.001034848041154713	0.001074368456929866	0.174823607652132	0.2241431373799573	0.02469742560809983	0.005661270984852951	0.002378147806357687	0.03651820457503247	0.001421370616437129	0.001017011392818149	0.001007496063212473	0.008362590943913197	0.1422741543822097	0.446229698392715	0.001071320997479823	0.00821457554031591	0.001056500247617626	0.001172583623697128	0.001187367861483378	0.001066305209142437	0.00103747183647018	0.1037057957426311	0.001041353762416454	0.001237740179612815	0.001050232765508563	0.001040687704464031	0.001193556265577474	0.0978407910305646	0.001108968869929509	0.001087374278724068	0.00116846790171115	0.001006183552927444	0.2963874478228467	0.274555599066821	0.04583863225892115	0.001021640170062379	0.1128189060286498	0.1190919247445521	0.1094969717322289	0.09327647533517586	0.1266883234591066	0.001088454568195746	0.04915892085128856	0.2197095555812361	0.1592498809289059	0.1237564891264093	0.01371375295679379	0.001103243075271917	0.08148189385430135	0.001207705713679616	0.001067246908369606	0.01090000730253966	0.01394583430087784	0.001006592257205445	0.001024319727752613	0.001412555306246172	0.1450691157586759	0.09516233806216803	0.08904132375163334	0.05131033144192231	0.04493575851009894	0.03413191220385477	0.006642910162918065	0.2738437787954066	0.001368239476167839	0.07255822236168424	0.04274274752057079	0.001234378830350927	0.00117620258211623	0.001145446479808177	0.1157203495817861	0.01387526295077054	0.08228866227172653	0.001002167859895687	0.08088374658879476	0.1898654089531508	0.001031045417488824	0.04588964445788494	0.001010634273182104	0.001003994911790066	0.001007613455467041	0.008458165710373732	-0.001767814245490292	-0.01545365627323324	0.0092084908981195	-0.03289861643198979	-0.052163265825517	-0.01677445109471347	-0.01028621299863521	-8.048009688863257	-4.679976526563057	0.06615543073131409	0.05266817481739197	-0.008311191139132824	-0.03599481524273447	0.02438151349357645	-0.9322198228532873	-0.7919339401515757	-0.4298318854206716	0.1620638920240452	-0.071278900039771	-0.02007346758023566	0.02094728824796314	0.3527959940108748	0.2799917451986963	-0.5833282840232994	-0.7739338192045754	1.307536607388363	0.006056633176110994	0.3696763575070972	-0.01659618926774312	-0.005579028572933019	0.02067087551110873	-0.03901986191891131	0.01846599450061038	-1.043502970646807	-0.1674939781743668	0.02249749471697629	0.02136939555655073	-0.08848728418724429	0.01004021315463823	0.3272940747060435	0.04908550409313649	-0.03364964064565022	-0.03514592230329018	0.1441249414563652	2.559253925831487	-1.019703014207973	0.2591214974238397	-0.07501531124595308	-0.4842104349067442	-0.5256858496327137	-0.4053862566494045	-0.5965298505032912	-1.197347145669856	-0.002042501978733213	0.3515005110982296	0.6020060785054302	-1.251603598773438	-0.1062501026632904	-0.3964360587182086	-0.004101730165238498	-0.3876216638886994	-0.09078062424169117	-0.07376472111343586	-0.04050383432009162	0.006107967877778325	0.03594048564069086	0.06809344374504889	-0.1304761025427541	0.2556472115106871	-1.493612627629993	-0.8350865737530005	1.035439036438824	0.2350504816676282	-0.3532636290925096	-0.03751425126334238	-3.423666932743028	0.09060313914434981	-0.4938129615877854	-0.4183308991521025	0.04258720444134404	0.01234938204437823	0.2584321865811965	-0.1132413534252021	0.01581196574379361	0.7540244416271613	0.0153804763733239	-1.040437669092566	0.4915969651634495	0.1198410152077623	1.495587666924296	0.120540554424248	0.1497856430885776	0.1314259049737067	1.029904296277726e-13	8.858042362658373e-15
0.16	0.001507270059336227	-0.06479312339079669	0.07202711102124755	0.4273842685464166	0.9246302552510528	0.005958107631023588	0.0233146486977622	-0.1060687997614319	-0.004701568228904574	0.2734768857452058	0.08750309270829611	-0.1152836569979683	0.008717193315554731	0.08292784955305109	-0.09790325109182527	1.02184932084738	0.2752219033156177	-1.021849320847382	-0.2752219033156116	-0.3232839891329973	-0.06204616215818871	0.02275141622642865	-0.05435156000418555	-0.1165401118683684	-0.04684962099484315	-0.2140511103352032	0.04620725079941804	0.537463742346813	0.7639395990426692	0.1459150577000548	-0.009967605791905426	0.4545632117555767	0.102035682665523	-0.02731822217162012	-0.06603389174219031	0.3535302404355416	1.400971940689995	0.2167104520515064	0.02949814442289949	3.67966390738464	0.3170796771799145	1.405417129030162	-2.056050028764716	0.2064809539070392	-0.3332147010042186	0.06956649821589382	0.07149141372766078	-0.5457549259399553	3.632941380509753	-0.778954239910609	-3.632941380509753	0.7789542399106083	1.216748657329657	-0.218088741129143	-0.1029023395030493	-1.361602421063553	0.3707612194387144	-0.005597715925904903	2.666737844548675	1.104555851405352	0.7617771468105837	-1.774746011545907	-0.7151331011640809	0.06553938184472638	-4.548557974353505	-0.2390381150726899	0.001066356925656841	0.01175164905049583	0.001034943970463448	0.009931393184040446	0.001236998519806107	0.004041495891466773	0.001193936196574512	0.005029164460696608	0.001075135536715521	0.02731246661233514	0.1873794435117315	0.1886946455697763	0.2373292025894235	0.2187641822222507	0.02767348497348593	0.03066513838815969	0.005149127877725572	0.03249354163781819	0.003012145155599296	0.06798682456850841	0.036604943573883	0.057696586578952	0.001403420294734732	0.0326893632535264	0.00101661949791484	0.08657801356718765	0.001007322253013891	0.05747023040934872	0.0125593794035335	0.01663608552636405	0.1477310436591177	0.1472259983311303	0.4121633537359998	0.4031182128992627	0.001092606850386867	0.01500621323122042	0.007448917568141593	0.01964574993568082	0.001055268081254042	0.008222722719818915	0.001221691378078003	0.003203293016577474	0.00121166735005708	0.009204774090673138	0.001222354488759448	0.01831830946698774	0.001122638255976641	0.04362800424798203	0.1175835181825776	0.1086310177337088	0.001295631457262896	0.01734655186019277	0.001241663546228302	0.01254618553725342	0.00104922609440912	0.01577852750658019	0.001132793325191254	0.002695144585256242	0.001182494968876457	0.01877251140281046	0.09258005282446705	0.1179932080860334	0.001107880271709831	0.03717519356685896	0.001363078326634031	0.003032797739859771	0.001379148080036953	0.009248917086711661	0.001005949163523581	0.03873779384113853	0.2596203670761384	0.2731522627595429	0.2951950929955428	0.2559735342674329	0.04390999882343341	0.07048556793872679	0.001034605633623786	0.02213164195770041	0.1156199532598391	0.0977162201828011	0.1222540639978447	0.1064345904399665	0.1118109600116716	0.09310565316952329	0.09787570335296669	0.09497021526852617	0.1390545392538035	0.1119485537191793	0.001083262452392587	0.006103717446048853	0.04424610476588167	0.01721803400255802	0.2159759453539894	0.1271693365442852	0.1595512518301372	0.1548725798266224	0.1205458954845664	0.1190852912532838	0.01601562351144117	0.02226062300464578	0.001097354296060112	0.03558961780069417	0.0849165879660132	0.1260438756091915	0.00335661554926261	0.0216211359917265	0.002712873774265612	0.02841923858549288	0.01303325182858157	0.0220696637643621	0.01593195832059878	0.01807648902968655	0.001006273838982504	0.007094890554881303	0.001023278699187834	0.01175075446010163	0.002290570709464302	0.01583979332130251	0.1423332699213517	0.1129265417973215	0.1121383131143057	0.1037693763978652	0.09532648069078543	0.1255727342666979	0.04367179742565617	0.05124832189443742	0.04248793974688211	0.04945962908810888	0.03133776077453187	0.05554126772219602	0.007088615758955918	0.05328331986878506	0.2489141995691789	0.2009807669535417	0.001328966274182409	0.009503589462646147	0.08190787297584413	0.02310177950896442	0.04561097372060174	0.05881689191123149	0.001214356930855963	0.009311792273977411	0.001165376549668285	0.01942870195811516	0.001148715324186374	0.1786349670464455	0.1173172875856536	0.12773963886585	0.01340293248141052	0.0007431552260673225	0.07583113485815517	0.05795234441910559	0.001771100174412929	0.01712860248609983	0.09428809652007254	0.1319832383231887	0.1882629049530833	0.1589204075926986	0.001045794213602679	0.01792726764467377	0.03903701141916466	0.07230939944606937	0.001010393169607379	0.02457647327941271	0.00100387828725427	0.03048011775040289	0.001007420466542365	0.02787741170205299	0.008715629910758532	-0.001714187711365617	-0.01542341953733482	0.009294591397807254	-0.03283427987985444	-0.05195721626629559	-0.01669915777873939	-0.0103697585865843	0.001039456739798876	0.001027419842635859	0.001011934284933117	0.001033228448311587	0.00107661621379048	0.170874404607659	0.2174835217685454	0.01835834112515043	0.008365838702479342	0.002262516107337036	0.0313974897119259	0.001456161882747106	0.001018210749585596	0.00100803516627125	0.001095560615422413	0.1281458998338068	0.4504072443364459	0.001071530712758176	0.0150647684205026	0.001063798570062416	0.001168296973116952	0.0011808585755248	0.00107542838955983	0.001043458444676754	0.09862015906134154	0.001037503785797758	0.00124190302908443	0.001054910370222141	0.001042000869638124	0.001247669059137522	0.1004804502318895	0.001115561340330039	0.001080806553648446	0.001157371806568627	0.001006759113217164	0.32150553465771	0.2641968958479232	0.04375583555111957	0.001021364609971812	0.1060666037893541	0.1117341512354958	0.1033363766756958	0.09325146724220487	0.120937730208411	0.00111852280638109	0.05799400469822034	0.2212657703794689	0.1491278652115212	0.1373126982622344	0.008797555965511602	0.001127959577512337	0.07847422121483502	0.00120879861339116	0.001065906719347468	0.005596414867802372	0.007608118179479024	0.001007485294452732	0.001023661281657105	0.001088750217353007	0.1464321354317001	0.08399676359464192	0.08273515781086532	0.05912952058166725	0.04872809764152897	0.009702906854738898	0.001362836792527873	0.2206200656409485	0.001406890072888088	0.06514175462859907	0.03969952272678511	0.001257630902305834	0.001222649514687007	0.001150199639364245	0.1109417675185585	0.01509610064933997	0.08971850260644731	0.001002136098414387	0.06300441685852894	0.1803908060559888	0.0010326354930535	0.06224283351011197	0.001011571359962417	0.00100439449754213	0.001008311756126318	0.01100713904322699	-0.003957351694100639	-0.01542310517101072	0.01055692624680074	-0.03104307178189025	-0.05097143828532772	-0.01716617521330875	-0.009726940945507296	-7.74147819627163	-5.170797436460517	-0.04142333213868239	0.01279118412820794	-0.032636791045233	-0.001336490396315197	0.0444670251170597	-0.6718649450452917	-0.6559787146049115	-0.4916203990058489	0.2436681597229582	-0.03765163085142575	-0.2356616130158252	0.01831380721679532	0.3768295115701005	0.3006017953342291	-0.584273417675146	-1.03100763344363	0.7474819259459845	-0.004598418454138832	0.54420718849587	0.02567230251397545	-0.01974214799378341	-0.01234921435508188	0.06789032827611664	0.06486903924063199	-0.7626307124707197	-0.140925159374391	0.04154588112544164	0.02136865183007758	0.06192111130054601	-0.003584857816480393	0.1843162983534767	0.05490952868800009	-0.001325939575128385	-0.02485290327816673	0.1332194778992906	2.283860207973759	-0.886208594037424	0.05484687090952577	-0.06237271760902956	-0.5927648565320203	-0.643805918983501	-0.5123770336050159	-0.4157371984929515	-0.9162520813620985	-0.01661623258197937	0.4081472417628231	0.696463526088545	-1.701253584454828	-0.2242030303263348	-0.4293895820603598	-0.01108305489424929	-0.3106778670251554	-0.05209882651731919	-0.01116726424998197	-0.2579164268066199	-0.1841893338518531	0.03100407159948606	0.0932706286699793	0.0783523604993237	0.2816891223179683	-1.359168687528639	-0.8315267412336578	0.8097149559054621	0.2107572776417281	-1.739172430288295	-0.4510972429690591	-4.275580049221302	0.0889365151361918	-0.4226276648616594	-0.3857317841044015	0.0792847455848409	-0.01143218478183125	0.1153811668277313	-0.2201669410215907	0.01575184935131642	0.7612613398775491	0.1750055770744753	-1.158649306473716	-0.5335463873545701	0.1452729814977236	1.56658379722087	0.106037667753644	0.1308107989458776	0.1157437929479419	2.014819657811198e-13	1.120663956682741e-14
0.17	0.0009070089310057767	-0.0650704847285037	0.07553378730350969	0.4412730677143051	0.9267602850018661	0.006235356780944412	0.06020007784746487	-0.1023292026269697	0.008132634842914696	0.2528067790955028	0.08921777521358358	-0.1185210572890858	0.009485528868441982	0.08311803555637884	-0.1032087956279191	1.054620990613965	0.2662774786098198	-1.054620990613982	-0.2662774786098111	-0.3108614066643033	-0.06421067734232265	0.02172643846080403	-0.06811269190109445	-0.1128573539522432	-0.04688358348169733	-0.1851252716612677	0.05657681492513954	0.5455411465868271	0.7465331323658443	0.1363051949622544	-0.009198388931533869	0.4105173417361562	0.0999145064405669	-0.09046016547038646	0.01241079678348108	0.3374794858851786	1.377219191382141	0.2089620485916833	0.0267354852660998	3.689883847802593	0.4283085371683985	1.151608400589051	-2.077037274139942	0.1369043047203209	-0.3033612957684334	0.08072759141759842	-0.03438775089277396	-0.5050267546415268	2.917307578336715	-1.002362083839496	-2.917307578336707	1.002362083839489	1.268319177411753	-0.2150219361857192	-0.1016596782663725	-1.38981183404264	0.3653955873288366	-0.0008415572219344101	3.081416507929916	0.9719385405288067	0.8511454464032361	-1.704885834031792	-1.141469518869818	0.08559953375886219	-4.242635898898063	-0.1863943205018017	0.001053728154305448	0.01209309858142791	0.001031547683541742	0.01034732544256703	0.001126754368172036	0.003966726799304584	0.001115345370832244	0.00488902724557063	0.001077540523222575	0.0277288750247566	0.18097624893441	0.1830709752797281	0.2294216729924647	0.2128135086042879	0.02213944434386185	0.02601404600868337	0.008497672673321115	0.03600593973248369	0.002623697387493084	0.06763702365769826	0.03308047718747951	0.05474967596392007	0.001420536906983464	0.03284690612667511	0.001017808551958686	0.09042310651593367	0.001007855363270833	0.06052917453241551	0.007028226932274116	0.01228556797198149	0.1358854952328718	0.1358362675151758	0.4231019201551172	0.4079796444924734	0.001082253681326769	0.01507472454683938	0.01520271412488771	0.02768352591310373	0.001065425323514712	0.008295649142546675	0.00119271217171657	0.003179951016800071	0.001195602997232785	0.00931857418086713	0.001153835209080108	0.01843566080865469	0.00108596772552014	0.04402819514566165	0.109293450126912	0.1020848618787456	0.001168630925880066	0.0159310641762367	0.00124790471531509	0.012906511227926	0.001055856857712612	0.01600919333436327	0.001088669396711956	0.002461371668429897	0.001259539889714966	0.01887950768016519	0.09634278293583524	0.119427697750253	0.001115259744305603	0.0377120536231469	0.001224840778707256	0.002926572935613722	0.001269194439322522	0.009052522008821232	0.001006484682423171	0.03999573425289176	0.2843925300248092	0.2944477393326155	0.2831419475380821	0.2477753927471879	0.0428283579171073	0.07026435881652117	0.001027783905751469	0.02149269220409994	0.1099123527829484	0.09152721588336545	0.1160181508405254	0.09968500410210915	0.106583371661188	0.08769157437733455	0.09587452861815715	0.09144146414887033	0.1307102787444499	0.1035719511569235	0.002002577809478984	0.00672328500148447	0.05246675203269491	0.0215751012676564	0.2178109660778073	0.1346533363967015	0.1566242149761428	0.1398956549740515	0.1294296353045015	0.117755035064941	0.01160549569110451	0.01824578463632818	0.00112561460206622	0.03546913886362077	0.0811579083352941	0.122821216433116	0.002317838949748166	0.02115238528486686	0.001909194803431626	0.02838270229361369	0.00886996552527115	0.01942949642737706	0.01109755973194103	0.01556434516957593	0.001007205424288239	0.007439762160339797	0.001023314041109298	0.0125592341224554	0.001699230355368291	0.01579661729093497	0.1437748560698618	0.1158098382259662	0.09828216770100559	0.09122392726922186	0.0870551186531376	0.115808217983505	0.05261771441074619	0.05870270877882473	0.04583776055918806	0.05133533981681959	0.02152430641136238	0.04299076358711103	0.004329709151188132	0.05102767717330988	0.2396439295722279	0.1711718622038954	0.001351320205300942	0.01036536531129766	0.07405003770632017	0.01969651130971941	0.04216755399150751	0.05514253805599238	0.003179978934002355	0.01187153951612453	0.001237503482502121	0.01951271115383515	0.001150309235914142	0.1787273488575461	0.1134005893204222	0.1252539397203759	0.01487670315208004	0.0009559658441382247	0.08312720753914808	0.06554799140263812	0.001394718443067202	0.01863850257162227	0.07750138908411366	0.1201916587257276	0.1872656513723111	0.1524275452284153	0.001040408454002659	0.01931413302507344	0.04909939238966709	0.08360799322972229	0.001011297678459954	0.0255061701276451	0.00100426408211177	0.03163288803641342	0.001008092756115239	0.02889247625199974	0.01139819409098342	-0.003779940626817492	-0.01534503755786469	0.010694376817091	-0.0306677394612594	-0.0503043299597846	-0.01705214885365957	-0.009588631159656403	0.001041535679153054	0.001028514589315333	0.001011954876051351	0.001033747554836205	0.001082944272290268	0.1698975501248404	0.2132418932838283	0.013767792182242	0.01518857835755439	0.002177940339473589	0.026889898030483	0.001423325515358313	0.001019752760882818	0.001008727450032703	0.001057656877581179	0.108656945547898	0.4438258354232726	0.001071429723925268	0.0308185643578846	0.001086319843667715	0.001157652987172146	0.00117719264209411	0.001088442879056167	0.00105145623414045	0.09622964021139598	0.001035367613227323	0.001264984461485003	0.001069398943730048	0.001043350032165136	0.001417726151391564	0.1024168305930083	0.001129187688652742	0.001080828846974377	0.001152307624907782	0.001007281328381265	0.3394164190097263	0.255964916608573	0.03962768241806213	0.001020108047169105	0.09791467379676802	0.1027341025266464	0.09547299420626236	0.09297372659636337	0.1156428827656377	0.004520691263679264	0.06628393422111051	0.2207963942605864	0.1545047952342626	0.1470847851288296	0.005104055898991532	0.001177946088497756	0.07410061064066775	0.001246224467314926	0.001070765707461383	0.003342156125170933	0.004327642510666434	0.001008758393208713	0.001023088148341183	0.001075278058401166	0.1455919952484453	0.07405659266036337	0.06971391778048272	0.06720934326157024	0.0508268184240905	0.01086756011883524	0.001442329113378936	0.2246062785046275	0.001347297058619255	0.06237763584768435	0.03660776172454508	0.008601517201854026	0.001388747097203478	0.001153465859361655	0.1049489449264091	0.0176629624565487	0.09543914573963606	0.001002131076653242	0.04778362752806161	0.1901820479781886	0.001036636497343657	0.06016888122473369	0.001012803891171231	0.001004894921692286	0.001009199072109868	0.01439360230941334	-0.005703764688443154	-0.01520420148787784	0.01220412269260694	-0.02820093318615976	-0.04811775699283891	-0.01731391884086025	-0.008696855904047928	-7.381771555817932	-5.703358657970782	0.07315048041094199	0.05717477367025966	0.006307341525202251	-0.01966791560270417	0.04192976520980304	-0.4604665069291428	-0.538384686877042	-0.4437275931521616	0.4481251393294515	-0.03084926967790624	-0.3444830536455916	0.01351560528409793	0.3923253985976064	0.3117545481656352	-0.3100696537248215	-1.251109866225864	0.2199644373667994	0.0134130898586721	1.027279711241092	-0.0001693571220473825	0.008435881907690694	0.02379092395734728	-0.0173615721132134	0.02621050867739696	-0.5546968617809604	-0.138371162594011	0.03438358968451977	0.02422204513106952	-0.06361038806706433	0.01912210893829678	0.1079968900472082	0.0535186952969246	-0.0145722472042516	-0.01563318795813326	0.1190072907590369	1.972808922843202	-0.7609497934019518	-0.09571161065479095	-0.06161866027040944	-0.6438412599968557	-0.7045796666770863	-0.5700918991719364	-0.298081488584727	-0.7636771835143528	0.1247120748546691	0.4649118498444199	0.7950475352866467	-1.268598214760367	-0.04744360062122874	-0.3792669349347259	-0.01368378855617741	-0.3277211197056304	-0.03591668399559395	0.007639453238989461	-0.2592562615772239	-0.2961924699590961	0.03612743484010704	0.07550592815411686	-0.03723301792580123	0.2906148543426156	-1.161362603825281	-1.115823407874186	0.6778828661136115	0.1635060228148265	-0.8359184350001645	-0.07371509974998312	-1.876890088813497	0.08352681349508718	-0.2685787643588449	-0.3533366490745309	0.4124642322966333	0.01937090621943995	-0.08690926708699583	-0.2796777683092873	0.02604713745002584	0.7550566154786413	0.1483189801144902	-1.189169731833433	-0.6945794554185609	0.1349710757863013	0.7336864544666148	0.08061930206766546	0.1004861319714078	0.08820196452405009	1.56166894753895e-13	3.968775509555064e-15
0.18	-0.0002564564890854935	-0.06450792400379701	0.07857019013654169	0.4549372783443147	0.9288028272322129	0.006508493330239052	0.09696156415887404	-0.09755325326890898	0.0181342980879294	0.2319548208035071	0.09025015395397173	-0.1211328016841976	0.01026428472780553	0.08222142377845444	-0.1077972416516867	1.080113772524705	0.2553260339869444	-1.080113772524708	-0.2553260339869445	-0.297906578764746	-0.06635075369172432	0.02072689336819381	-0.08213155419950809	-0.1092400956510454	-0.04685938765486887	-0.1531630478227674	0.06569765294577395	0.5544354861790746	0.729875112157775	0.1243930658731547	-0.008309704246030026	0.3700700963902442	0.09828385244380772	-0.1399590805258243	0.1019505207325944	0.2594755505869415	1.356054233114246	0.1992129479697064	0.02867562429765021	3.6548753397194	0.5243501218979081	0.8389091636675183	-2.092420357215667	0.07002020092831251	-0.2080835218012982	0.07165055978889096	-0.1458681425328218	-0.4023352234615979	2.177163809340579	-1.180358223326434	-2.177163809340579	1.180358223326434	1.323197743501586	-0.2132009741829441	-0.09781580490014585	-1.413148501364586	0.3576612964532724	0.006033946810726154	3.274014877459301	0.8548106303885764	0.9251642172570581	-1.62505671779452	-1.175586371429051	0.08943294687610008	-3.828833039652126	-0.1409336694334641	0.001048455981490287	0.01248340350068675	0.00103039790677687	0.01081047877954862	0.00107163795194108	0.003940130101342787	0.001076311094220721	0.004776266889091378	0.001081907731466269	0.02821336407277153	0.1766084367276128	0.1793333675519182	0.2227912084429018	0.2079119149269285	0.01700576435972807	0.0216879961991844	0.01352769058678004	0.04124231802732864	0.002386542653295857	0.06739902480762246	0.02906833441542831	0.05099167463294032	0.001412683934295419	0.03296609211662498	0.001019174165796205	0.09442724794750704	0.001008468099186125	0.06371667175036477	0.004166008364294574	0.009949901240672285	0.1207299574191531	0.1221203742769089	0.428451481666931	0.4074207025400904	0.001077028235688737	0.01517672319400003	0.02669018386238533	0.03946997824546878	0.001081766629446221	0.00843768879423522	0.001172900445201958	0.003239253332122749	0.001185738250378994	0.009454226401075499	0.001126084043449006	0.01851224778112385	0.001071636919213022	0.04437304178886892	0.1033891114914709	0.09737515243292209	0.001104048470872128	0.01465515290461141	0.001262566033972558	0.0133111439842286	0.001066417972506997	0.01625211903893259	0.001067286646020081	0.002324242954124119	0.001383072356773447	0.01903771344638089	0.09930913411809339	0.1202614509980852	0.00112576340476097	0.03826669172735761	0.001155708020043199	0.002848288277167051	0.001211665707011197	0.008912111814355948	0.001007013545578721	0.04113071338245869	0.3063125828895167	0.3125599175404534	0.2722997364307627	0.2406039367315996	0.04032873738330288	0.06863887741954972	0.001023745959744951	0.02097524020929232	0.1031310556284114	0.08486328985003411	0.1085753368364837	0.09237363074463424	0.1002037404200221	0.08171075169930786	0.09460327145036854	0.08884721623399802	0.1235215983368091	0.09658283500040539	0.00415661826612971	0.008281605568177274	0.06060789244118236	0.02654918377129649	0.218795808318528	0.1429645090678866	0.1569529834545314	0.1300112789573814	0.1385697959781624	0.1180245113752724	0.007511716181766278	0.01456150743781073	0.001164738816257069	0.03530252090788339	0.0771086001037968	0.1196121101847631	0.001814363176581416	0.02101749492900371	0.0015082577284294	0.02864761659761934	0.005618409545243418	0.01710175411310335	0.006985477732630294	0.01259357899474137	0.001008307849386808	0.007780582958574972	0.001023045003326059	0.01340248551011267	0.001396025893255169	0.01609022393681216	0.1443023929744731	0.1186517327028622	0.08583048728269531	0.08031329500861593	0.07660688684654743	0.1033673282601317	0.0610411171431643	0.0647403881196148	0.04859354241766827	0.05271217263872109	0.01685310359445299	0.03752309825698872	0.002969710973397455	0.05033534180171324	0.2350777811023122	0.1596291814151727	0.001332705943612485	0.01117628891108596	0.06835404099378317	0.01752714843436315	0.03886757464971467	0.05166620568699899	0.007802318955006293	0.0171570675082229	0.001356600834258511	0.01963885764994746	0.001152739477572852	0.1770966924549966	0.1085953815223424	0.1220919858950392	0.0168776967368894	0.001248835238762451	0.089663449636718	0.07299724790169487	0.001206252689162775	0.02052187289011085	0.06097157379288149	0.108409781310218	0.1903555644026277	0.1464377510859787	0.001039718060470152	0.02068410878439073	0.05345587120872343	0.08779415843480788	0.001012366277058965	0.02620321132432725	0.00100470722014632	0.03250469786409242	0.001008872611290743	0.02966010794228223	0.01455002432851586	-0.005632800261529967	-0.01517297444261946	0.01225910292072305	-0.02805080025790748	-0.04785091366262127	-0.01726830829700046	-0.008641531989707608	0.001043614618505707	0.001029609335994423	0.001011975467168897	0.001034266661359477	0.001089272330788492	0.1689206956420219	0.2090002647991114	0.009177243239338651	0.02201131801263108	0.002093364571610585	0.02238230634904017	0.001390489147969422	0.001021294772180505	0.00100941973379419	0.001019753139739829	0.08916799126199465	0.4372444265101013	0.001071328735091231	0.04657236029526191	0.001108841117281607	0.001147009001226588	0.00117352670866296	0.001101457368552746	0.001059454023606572	0.09383912136145058	0.001033231440656849	0.001288065893884687	0.001083887517241538	0.001044699194687675	0.001587783243655094	0.1043532109541278	0.001142814036975101	0.001080851140299067	0.001147243443246454	0.001007803543545946	0.3573273033617428	0.2477329373692232	0.03549952928500522	0.001018851484365357	0.08976274380418187	0.09373405381779686	0.08760961173682885	0.09269598595052278	0.1103480353228651	0.007922859720998829	0.07457386374400148	0.2203270181417036	0.1598817252570038	0.1568568719954243	0.001410555832469569	0.001227932599481655	0.06972700006650048	0.001283650321238065	0.001075624695577072	0.001087897382538984	0.001047166841854032	0.001010031491969404	0.001022515015029738	0.00106180589944743	0.1447518550651907	0.06411642172607923	0.05669267775009193	0.07528916594147507	0.05292553920665267	0.01203221338293756	0.001521821434228232	0.2285924913683067	0.001287704044358231	0.05961351706676952	0.0335160007223043	0.01594540350142149	0.001554844679716416	0.001156732079358953	0.0989561223342595	0.02022982426375758	0.1011597888728253	0.001002126054893846	0.03256283819759326	0.1999732899003876	0.001040637501633404	0.05809492893936272	0.001014036422380956	0.001005395345844756	0.001010086388094657	0.01778006557559983	-0.007450177682785723	-0.01498529780474496	0.01385131913841314	-0.02535879459042913	-0.04526407570034977	-0.01746166246841165	-0.007666770862588801	-6.992523747494277	-6.133836566403202	-0.03165225444812034	0.02223539984272818	-0.02300231209246114	0.004138881323869107	0.05808315217222995	-0.2946524325983682	-0.4461627264843704	-0.4266118850758479	0.5884641998178409	-0.01529121870251836	-0.3978797562047263	0.01064243057623668	0.4086392081361863	0.3263124143085799	-0.1813032531468484	-1.496240117924264	-0.336592783164657	0.002099047852632306	1.293942459474886	0.03949494830369814	-0.003213284974643594	-0.007978788353682438	0.05973745441561441	0.05380018831402592	-0.3953414306424018	-0.1130098769287733	0.05040729422765484	0.02382062735493572	0.08124995162712895	0.006657035134008523	0.06416901508046587	0.05846513827360793	0.004262089583451918	-0.01365592659607871	0.1086272214611408	1.647200534927617	-0.6808714931061733	-0.2260075840446619	-0.0380731658329751	-0.6877492033096869	-0.7561633229074246	-0.6257258107709894	-0.2288365575254845	-0.6387548002109346	0.1711343698141058	0.5315502894870822	0.8618980898480033	-0.6827438172736074	0.09574346940811916	-0.3632773482535948	-0.02031085872786911	-0.3079672814799325	0.01467324368288441	0.0491228549329399	-0.1954314222615075	-0.2759137967947711	0.03019391014871985	0.1002249737194901	0.1457088958562048	0.273408731976956	-1.032205313948183	-1.366801429237566	0.5263734471962133	0.1109816962832946	-0.3226046692727988	-0.1384357781515486	-0.6223352570349577	0.07876606542633907	-0.1754466000827817	-0.3461274868691976	0.6244408955100658	-0.003004732547082419	-0.2292264759148419	-0.3554178769827924	0.03176360465819623	0.7319832429859888	0.2496996236710898	-1.156708870084019	-0.432932742986514	0.1418950572734208	0.1440980815470098	0.05950653745028073	0.07461870727540913	0.06625722102485646	4.112740812396855e-14	-7.917069765385837e-15
0.19	-0.00182409647460001	-0.06303453127107912	0.08057710498228296	0.4684015793368064	0.930738344427675	0.006817408830189794	0.133136536688102	-0.09191856006572373	0.02476803550392555	0.2109504146113595	0.09064242583849932	-0.1225030706399942	0.01083305209336257	0.08023584821934325	-0.111108492787753	1.098146301169132	0.2428211468773621	-1.098146301169149	-0.2428211468773505	-0.2843901839330893	-0.06849356125799375	0.01977309106408901	-0.09633788074335332	-0.1056966491770417	-0.04675372710399713	-0.1199881845448413	0.07368115036751675	0.5640328662315838	0.7140310924315951	0.1128692870299785	-0.007517072618951383	0.3332714575780686	0.09719208571188281	-0.1725648434574159	0.1923168978221121	0.1384362256489987	1.337088726443375	0.1873877408174696	0.03317681434026393	3.576505098970244	0.6006579724653933	0.4890663488888004	-2.106051707258898	0.008315600938191751	-0.05999831292369481	0.0412183819519818	-0.2495114267080662	-0.2566411465329789	1.430904423712838	-1.31329074185958	-1.430904423712845	1.31329074185957	1.379738565124518	-0.2162735914118848	-0.09310535592116209	-1.424874646899541	0.3517062092836869	0.01604943860839227	3.334296495295205	0.7459384505802199	0.9942294867541989	-1.548411417828363	-1.115714981888197	0.06508664056439144	-3.518461527090353	-0.07915989287898227	0.001046419134462416	0.01289863933913376	0.001030358743305881	0.01129679478853626	0.001042537616303653	0.003935856181314821	0.001055416492199376	0.004696169511942849	0.001088171780438978	0.0287537616567188	0.1736393387175879	0.1770041594168857	0.2173158098795063	0.2038720866954717	0.01259053449565753	0.01794861594343283	0.01824127394400061	0.04630544594403398	0.002228543197971137	0.06725092210353847	0.02523572226360353	0.04710043909125851	0.001392649191012694	0.03306896032823534	0.001020685976623334	0.09855592847452822	0.00100915009118265	0.06700685704050617	0.002630291289582312	0.008603421470260541	0.1033353511166608	0.1066614962544825	0.4298298369704414	0.4029299407223036	0.001073983902627112	0.01530022779099354	0.03964759706491096	0.05280457868260891	0.001118803006970351	0.008661625456196111	0.00115702482845904	0.003364781110545892	0.001179139073826331	0.009601484734516117	0.00111830548339698	0.01863722005449979	0.001067769644575296	0.04470662578336802	0.09921088565168822	0.0940067355807151	0.00106871545110495	0.01356310656823218	0.001274558802732441	0.01375151377235228	0.001082464274898174	0.01650401344483984	0.00105570159746909	0.002301089742414145	0.001936184479971708	0.01962453740979516	0.1023889079759491	0.1210034505564328	0.001137813710256798	0.03883464624912275	0.001116924653204739	0.002797133660015602	0.001176449577375088	0.008796543900190759	0.001007514396622507	0.0421483036723238	0.3259946741940638	0.3276391780519978	0.2628454319016322	0.2342859090483264	0.03752326631963623	0.06622157556137663	0.001020961377924947	0.02062374758897003	0.09580470254613578	0.07801240841604501	0.100502720411562	0.08481711708202985	0.09320038154249531	0.07544738030537169	0.09390082448658585	0.08704746060642733	0.1172814628887887	0.09077729450316441	0.008329984709888121	0.01134809115398143	0.06835969989123443	0.03214557055871045	0.2185722517346132	0.1515434229490061	0.1605681734688738	0.1256507591916435	0.1476474036097318	0.119683033122439	0.004507113614216013	0.01186447334912664	0.001239179723083047	0.03510932544155901	0.07288996641671881	0.1164176319966499	0.001572858948139929	0.02114236895389245	0.001299501431708249	0.02910050157635426	0.003407451788354011	0.01573233357910594	0.004098054074701996	0.01038741191230471	0.001009574540444349	0.008112444724950785	0.001022653484966559	0.01428690966470874	0.001231300857521586	0.01660729722473217	0.1438421811666523	0.1212299456620061	0.0748058028793817	0.07081231796465527	0.06431036807677351	0.08900451567233804	0.06786547429971312	0.06851708705500606	0.05090346237041837	0.05375659848425236	0.01321385827869275	0.03410814405422514	0.002229200176736472	0.04998724883427159	0.230194494455503	0.1545265997269348	0.001293370353233821	0.01193885860689812	0.06430605048176008	0.01625164558627069	0.03567880777560707	0.04834508785202779	0.01271895076326168	0.0225184582090192	0.001685163136154302	0.01996358993558971	0.001155304131875454	0.173912755340998	0.1030609339794747	0.1182824591330381	0.01944432947805843	0.001657047070815736	0.09484279966712313	0.07977686241517846	0.001106285735378579	0.02280628552667649	0.04554698096233309	0.09721200345380819	0.1957465138253479	0.1434580485457473	0.001041205044509206	0.02206742917491464	0.05288885232680232	0.0862880469342428	0.001013602580312995	0.02665170945474979	0.001005203726640182	0.03308110802221952	0.001009756398543616	0.03016662901540275	0.0173972341724485	-0.007260061192680961	-0.0149002401476013	0.01383612129335777	-0.02480153098652834	-0.0444769073606132	-0.01704482570140548	-0.008112208966304367	0.001044878214719539	0.001030917561142103	0.001012477145017449	0.001033159248902203	0.001099278693722742	0.1686863894487357	0.2065299501628812	0.006559477915474166	0.0245931627137734	0.002037898576137079	0.01957859643353403	0.001355928268511479	0.00102307552077877	0.001010232204754071	0.001014835379523197	0.06892501016496588	0.4289188667188079	0.001070380132729386	0.06161014314422833	0.001198412085246271	0.001134980797569648	0.00117120101896532	0.001117609962118235	0.001067373849439348	0.09294254244053594	0.001030835290708312	0.001286193072533958	0.001112096259173841	0.00104274877386054	0.003296423643751387	0.1087233083649833	0.00115674493840211	0.001072898762021349	0.001133455761839181	0.001008231991478853	0.3719199835768845	0.2426867440674799	0.03310004726747218	0.001017396470812348	0.08197141890259739	0.08509693110890189	0.07994075781656174	0.09314082521622255	0.1062372848731847	0.01685878727357237	0.08136157275461239	0.2162804355959673	0.1718988285153016	0.1656580683169621	0.001242374312081612	0.001391820735035723	0.06531990564232082	0.001352352483655876	0.001087236985528954	0.001064014315406577	0.001033592752755589	0.001011621509315979	0.001022018411074226	0.00105786061283205	0.1417196788497033	0.05670114135948972	0.04122334311028528	0.07761673539675519	0.05440698567675498	0.006856573902942629	0.001396352393151357	0.2151199345154848	0.001222505593361906	0.05869542041952976	0.03057001681825611	0.01975282301604946	0.002427957250947449	0.001159025892139972	0.09199379713167884	0.02402749509150099	0.1025855235268328	0.001002243628807156	0.02126555790226638	0.2090704443861641	0.001044542400817784	0.04710389152008047	0.001015610756414678	0.001005995483047035	0.001011175149122781	0.01993817889385948	-0.008735228931748338	-0.01455945972686823	0.01540098138994775	-0.02110645083202919	-0.04047316638681636	-0.01648787369220564	-0.007939236425873937	-6.595532408313097	-6.406505589599835	0.07912303022706228	0.06291935401255556	0.01142193982236604	-0.01398368596710498	0.05291586898019133	-0.1792245357808851	-0.3654442352436365	-0.3298528982213942	0.4374680432687998	-0.01311843904862094	-0.3746425349680453	0.01006338576506164	0.4176249685479334	0.3324924956534324	-0.09711865218025957	-1.596188336645045	-0.5601200100570146	0.01804758345417069	1.369581379924996	0.01551287986134266	0.02213433566354956	0.02651046946386148	-0.01315789051505884	0.02073473040855068	-0.2841980490686859	-0.1027373621356443	0.04113788813309103	0.02604740819162748	-0.04216584179643152	0.09909209439161877	0.08792801736661955	0.05608328321398496	-0.009887323045539378	-0.01009923912108437	0.09597906510101059	1.373206885675154	-0.5863872629124497	-0.24889471987816	-0.02915153842885058	-0.6806739914271476	-0.7529159301486298	-0.6259940197986057	-0.141668813191844	-0.5302987354051852	0.4176376267019875	0.5897040008040281	0.8434571397978913	-0.1973653791878186	0.2368453756671351	-0.1919453609289457	-0.01895996409613252	-0.3251052151654062	0.01326951551153589	0.04434675745619072	-0.0771371403258662	-0.1601264822933697	0.03457563809544544	0.08373631892413105	0.008294281443433778	0.2369097860453795	-0.8757816977605407	-1.500054988132463	0.2403737642130853	0.09416354178726218	-0.3677980166947409	0.02823837966477546	-0.4104995193140243	0.07470259701538298	-0.08457018134840319	-0.32162155320131	0.4680884949645708	0.05675274413691388	-0.3977644158570601	-0.4099702272555724	0.04979888838478373	0.6228157491080732	0.2222478059349049	-1.079483038220013	-0.1577965480908114	0.1349086982208843	-0.4213748649895547	0.0310619989767651	0.04158652424457453	0.03613529024282414	4.523100818124459e-14	-2.018735973342591e-14
0.2	-0.003687671895311089	-0.06066980860734283	0.0812694907915425	0.481684708094734	0.9325405270416054	0.007173416389796609	0.1684193847953275	-0.08557870474509706	0.0279401856528182	0.1898819701377601	0.09041409447185483	-0.1222133288138574	0.01107096174221918	0.07726590609576767	-0.1128645874377436	1.108763111082316	0.2292067882843015	-1.108763111082319	-0.2292067882843018	-0.2703186606163893	-0.07069448656683747	0.01886157224974566	-0.1105642039273814	-0.1021924072467526	-0.04651937337785429	-0.08701034357346736	0.08069741388978285	0.5743184297843265	0.6988135999934643	0.1023478545417154	-0.007088106194134801	0.2999495297622712	0.09666585026766635	-0.1991461675654665	0.2802165069331094	-0.003430256711262169	1.319819786201407	0.1725460315942808	0.03809403622885169	3.476450455316075	0.6653825453832684	0.1465917102491862	-2.105228013502501	-0.05410044930746213	0.1239186345866008	0.005479016726238461	-0.3427414554392314	-0.09130392623342731	0.6940200630918241	-1.402252520022699	-0.6940200630918242	1.402252520022698	1.434223440509517	-0.2248245226980004	-0.08935910694782248	-1.417147829401238	0.3498203877102014	0.03177258186500811	3.234610416146433	0.6613638504956553	1.062800917303518	-1.499751260184517	-0.9751171004523845	0.01669990642936945	-3.133490840376728	-0.0278274118919792	0.001046033197947945	0.01335433626728844	0.001030993578803799	0.0118266969011886	0.001028243297969268	0.003954057133633225	0.001044418788627034	0.004620086585431303	0.001096307526837199	0.02933007153906391	0.1717160678873862	0.1755881700088623	0.2129187390246669	0.2005302039133282	0.00902220540306284	0.01491916359104935	0.02188665473930312	0.05025781208811922	0.002121673513782852	0.067160873687968	0.02187044251541773	0.04361332027685355	0.001365352176181203	0.03317000331231246	0.001022332315020254	0.1027903087440465	0.001009897353919371	0.07038187870207288	0.001854231552702284	0.007825009172077797	0.08427610483002876	0.09018355054203324	0.428152279000697	0.3962470937457057	0.001071987805263221	0.01544658910125591	0.0532760422321706	0.06679368088339267	0.001182109278062685	0.008952356306703149	0.00114307286026651	0.00355824994551458	0.001174676917751297	0.00976603607878904	0.001122495703903554	0.01868079215512373	0.001069798119195499	0.04494409879310615	0.09640385344031926	0.09157406926616581	0.00104985510823362	0.01265364622601583	0.00127961870543546	0.01420332624141151	0.001104593260352812	0.01676285029161663	0.001048935590945489	0.002355221159963373	0.003064902884347791	0.02078724202284949	0.1059984610597397	0.1220939537609357	0.001150804244135013	0.03940750773434797	0.001093558741095376	0.002742655615624408	0.001151947423562616	0.008697295374224661	0.001007979027635487	0.04307205925624962	0.3437039762399636	0.3401151616198255	0.2548729337245317	0.2288031270860833	0.03489458917541846	0.0638321443762269	0.001018841880354173	0.0204536858369922	0.08819995554274623	0.07128487186271266	0.0920948527742026	0.07735978173093923	0.08583767061867595	0.06920996026769026	0.09368833191831728	0.0858027550661815	0.1118734553803534	0.08581795156895919	0.01480135704137141	0.01614385569021943	0.07559212432373462	0.03838280244358805	0.2169426543473281	0.1596251009323169	0.1674409975964435	0.1259038665073371	0.1565143938775995	0.1227791088014549	0.002897690232841756	0.01040628238883798	0.00135832877215929	0.0349106870338419	0.06855992265965931	0.1132264687009997	0.001486271919329875	0.0213422443235813	0.001200852727926961	0.0295924040796079	0.002277818456227852	0.01558532219084987	0.002626637159909544	0.009494912096861374	0.001011002970936313	0.008440039619764271	0.001022209398821403	0.01521874112288059	0.001146927637199673	0.01726787996103843	0.1423527454573707	0.1232834469476868	0.06519594219844051	0.06264182899495467	0.05032546950578301	0.07348035050179323	0.07262637533508448	0.06977601189054501	0.05282652728875886	0.05452064485376848	0.008794523958850057	0.03001890101498646	0.001794757578421232	0.05008853329548993	0.222153237153102	0.1511728222548694	0.001241100217785444	0.01268943531735861	0.06163623760627611	0.01573742057115473	0.03258656781684728	0.04516326516133683	0.01705084766351202	0.0269238624127708	0.002285362828322065	0.0205499435434844	0.001157733324661363	0.1693373347582987	0.09687657463333398	0.1138229263132505	0.02259139706076127	0.002243215539034503	0.09838598920811145	0.08543108467181207	0.00105636047572982	0.02526812705467961	0.03164903575523323	0.08688739380540675	0.2024947754594916	0.1433860444635447	0.001043901499619542	0.02338507629651486	0.04754430832624915	0.07984557146856175	0.001015007977751149	0.02684182951077899	0.001005752073955603	0.03335489234682364	0.001010742721589138	0.0304045796801092	0.01978504633259867	-0.008659182335706573	-0.01452543666401079	0.0153949022519254	-0.02088354539046921	-0.04015829905092181	-0.01632113898540319	-0.008117411667360335	0.001046141810932249	0.001032225786289485	0.001012978822865714	0.001032051836444211	0.001109285056654128	0.1684520832554494	0.204059635526651	0.003941712591614337	0.0271750074149177	0.001982432580664037	0.01677488651802791	0.00132136738905317	0.001024856269376954	0.001011044675713014	0.001009917619294706	0.04868202906794486	0.4205933069275131	0.001069431530366661	0.07664792599319224	0.001287983053217902	0.001122952593911839	0.001168875329267279	0.001133762555684545	0.001075293675275487	0.09204596351962105	0.001028439140759287	0.001284320251181898	0.001140305001112651	0.001040798353031433	0.005005064043846583	0.1130934057758391	0.001170675839828891	0.001064946383743315	0.001119668080431837	0.001008660439410982	0.3865126637920262	0.2376405507657366	0.03070056524993901	0.001015941457258201	0.07418009400101323	0.07645980840000809	0.07227190389629511	0.0935856644819219	0.1021265344235035	0.02579471482616085	0.08814928176522445	0.2122338530502305	0.1839159317735994	0.1744592646385001	0.001074192791687548	0.001555708870586732	0.06091281121814116	0.001421054646074813	0.001098849275482277	0.001040131248272633	0.001020018663654488	0.001013211526668862	0.001021521807123195	0.001053915326214512	0.138687502634216	0.04928586099289777	0.02575400847046045	0.07994430485203601	0.05588843214685765	0.001680934422941108	0.001270883352072852	0.2016473776626629	0.001157307142376031	0.05777732377228994	0.02762403291420681	0.02356024253069403	0.003301069822161478	0.001161319704920774	0.08503147192909877	0.0278251659192446	0.1040112581808409	0.001002361202718105	0.009968277606938117	0.218167598871941	0.001048447300002425	0.03611285410080845	0.001017185090448856	0.001006595620250542	0.001012263910151521	0.02209629221211922	-0.01002028018071112	-0.01413362164899152	0.01695064364148249	-0.01685410707362919	-0.03568225707328287	-0.01551408491599955	-0.008211701989158719	-6.212714452446708	-6.510930015728235	-0.02356003647975986	0.0309526205987048	-0.01850733750966599	0.004941771445419166	0.06526561179197478	-0.1120086871975592	-0.3065736366219461	-0.2846263044768215	0.3663118453495707	-0.003680360999184759	-0.3170564107486412	0.01027738506944486	0.429779156634651	0.3432796885905164	-0.06768975872373255	-1.700053655966034	-0.7750098149205852	0.006670390506912973	1.424842812201469	0.0528537859947598	0.01037492633683967	-0.004520186187787815	0.0434574198421883	0.03457799132056797	-0.2081913231105324	-0.07649267811134836	0.05269583039350516	0.02520911568856629	0.09670687730982223	0.121833160239022	0.1338697443145935	0.05944653096739814	0.003597404135369918	-0.01039204895886782	0.08986028027244305	1.126545146184784	-0.5138223489006208	-0.2204334494409158	-0.001786992142424631	-0.6630802271772483	-0.7363276606067858	-0.6205355395190287	-0.1178265400509118	-0.4695152876003019	0.5169901600010224	0.6597193089893205	0.7624509102924723	0.2399815990143642	0.3832542557783949	-0.1155087227233727	-0.02139944710460054	-0.3073043029866569	0.02967351264374873	0.05692635983914914	0.04905040688936341	-0.01318034339529651	0.02934053582698085	0.1097064344163155	0.1744107856370521	0.1684663972918647	-0.7661076991113041	-1.599071945727471	0.02281862723337576	0.05490580108249572	-0.4574624365464069	-0.0485602923729954	-0.2725744137992455	0.07636746840351971	-0.02319103348560023	-0.3182684580258259	0.4332435960025361	0.04931952405908301	-0.5075231696673651	-0.4854190885297263	0.06735493188474155	0.5069047916179147	0.2851854019600855	-0.9820752284789511	0.1486069486201776	0.1287604034806999	-0.8431747114518175	0.007830922578387784	0.01409354056568201	0.01254313935215501	1.185144650246386e-13	-3.268087565229775e-14
0.21	-0.005818328856094642	-0.05746121349452698	0.08051477143867719	0.4948020614436006	0.934176548489312	0.007573956503913522	0.2026585787236811	-0.0786359821566229	0.02786954522108962	0.1689346742879977	0.08955515077059122	-0.1199789777526826	0.01097343005448461	0.07343624052613801	-0.1129512162735641	1.112114634883341	0.2149354077210053	-1.112114634883354	-0.2149354077210042	-0.2557241130288709	-0.07301261330523759	0.01798113112017593	-0.1246333339735484	-0.09868459982959657	-0.04610438482991077	-0.05577403831471591	0.08695166609630528	0.5853042696029552	0.6839814577420198	0.09374171365156703	-0.007283868373357854	0.270112025934059	0.09671774636356023	-0.2288423597675391	0.356491858866258	-0.144283941859537	1.303831244058363	0.153869141685798	0.04157726157846712	3.373456620924727	0.7192699425733512	-0.1486200974982005	-2.078497567482262	-0.1143882564355031	0.3231703367039874	-0.02151950513386596	-0.4168262261645569	0.06973070254171072	-0.01705823539627931	-1.445470952635389	0.01705823539626266	1.445470952635383	1.483004936484509	-0.2404298521081366	-0.08702490298035755	-1.400936818708841	0.3517612526543755	0.05154900095266443	3.005350597287144	0.592906179570281	1.136382742840288	-1.451561741724778	-0.7356332175425568	-0.0612721657806915	-2.829000080470192	0.03692167071349002	0.001046356351732411	0.01382459134830835	0.001031985714203834	0.0123710506923726	0.001020783044472277	0.003983089644781018	0.001037685670614546	0.004567554844659891	0.001106501439935656	0.02992872391796099	0.1707253283751229	0.1747076135166083	0.2092607726791271	0.1976736116766862	0.006435527581358849	0.01271495875219972	0.02317755211101993	0.05203669956545506	0.002032500050743563	0.06712347833954735	0.01897590247540563	0.04071459546436717	0.001351797677833066	0.03329578409059926	0.001024151064743439	0.1071110729437058	0.001010720688721099	0.07382638524183159	0.001440586858802967	0.007325809640202637	0.06335693384758809	0.07249780756187978	0.4242904505336079	0.3884957480568596	0.001070395185656823	0.01560656354714976	0.06738812578418935	0.08119184265053425	0.003416606284745475	0.0112829141101105	0.001130826286207989	0.003797697608110808	0.001171552005705085	0.009936751983265697	0.001129082267141089	0.01871816329674414	0.001073277995754172	0.04511351251908985	0.09444135784115561	0.08969733193016796	0.001038645167499501	0.01195191689248819	0.001298369509756769	0.01468564917668794	0.001237332588940744	0.01713038413304714	0.001044123475445787	0.002502038282397138	0.003945335830756194	0.02169923902255034	0.1104207271492165	0.1237213858876922	0.001183161585840373	0.03999336774973334	0.001076929084156749	0.00270425947360499	0.001131905979925419	0.008608465382836333	0.001008428253208036	0.04392728699174814	0.359904035788786	0.3503345039860256	0.2476312754698051	0.2239204700188771	0.0332979096244331	0.06214393968426915	0.001017172975338453	0.02047723215987273	0.08057150415371253	0.06483466878117794	0.0837156568944037	0.07021530342265025	0.07840735105745493	0.0631592199621784	0.09379729272737229	0.08480910555423457	0.1072920392040044	0.08141857974831078	0.02120042330433091	0.02090667020477619	0.08168379042073386	0.04510686025677926	0.2136807654014272	0.1664898713418259	0.1767453482316238	0.1304125203797302	0.1652525178576764	0.1275447140311318	0.002010569232911562	0.009582804471875296	0.001479533161639253	0.03468890944514318	0.06437474640545614	0.1101315732215559	0.001462356098959883	0.02152544851218577	0.001156337325650679	0.03004233826361924	0.001670730249781702	0.0161717507907457	0.001840232060684353	0.009420039747590522	0.001012419340980783	0.008767132048802355	0.001021743068451304	0.01621761883605872	0.001101372543356864	0.01807399992863829	0.1396364554864801	0.1244541799863263	0.05723497701691064	0.05576008641856894	0.03615478430040359	0.05833828068965036	0.07437821541730166	0.06856003786897352	0.05430228172253762	0.05492797335956363	0.005310763263883357	0.02664319055028717	0.001525115300340847	0.05029431411867242	0.2167938331766026	0.1512576786727345	0.001192202227764572	0.01348211460148519	0.05983018079410016	0.01580174279212986	0.0297300233780938	0.04221698995113142	0.01863583796605239	0.02842306652766616	0.002697969740072918	0.02094243552336581	0.001160572382568592	0.1635816308909695	0.09031722815815263	0.1088337355333701	0.02651556130399829	0.003111225002248791	0.1000656959150627	0.08969141811022673	0.001029987157487037	0.02785588910316794	0.02048183416002952	0.07796182999685695	0.2102732512676467	0.1462852298767085	0.001048450678067171	0.02455598858755946	0.03900510739668475	0.07054838173655234	0.001016639857499464	0.02677682392034867	0.001006368840264837	0.03333131019058815	0.00101186637702657	0.03037852565682247	0.02139569075586173	-0.009817319047111537	-0.01409415034330755	0.01693550436940865	-0.01692778494514891	-0.03580378141574075	-0.0146042956229569	-0.006040960435151086	0.001047158810235888	0.001033688862903718	0.00101305244247474	0.00102951503117343	0.001123737829175433	0.1697087705816112	0.2019148920372313	0.003449449155584231	0.0224439161554428	0.001902856355279748	0.01487854266658546	0.001351470673475539	0.001027048802838287	0.001012028381343274	0.001008272670373585	0.02505876430545098	0.4114781785198516	0.001068150041349804	0.09243011079256272	0.009533763134239285	0.001113948531668967	0.001167809424269671	0.001137782036885416	0.001078259716106627	0.09146141370756747	0.001025740720345096	0.001346320369677897	0.00157461495705688	0.001037690393377904	0.004754722129122437	0.1198495802792577	0.001255929459931303	0.001055109148464038	0.001103737169569094	0.001009094861549077	0.3993035133411305	0.2313521734352326	0.03206580591643007	0.001015008505920249	0.06698913838066707	0.06880766845349012	0.06520949620635058	0.09426020783252087	0.09955580961004086	0.03036388866988655	0.09109574671793162	0.2042402892555726	0.1987603145876148	0.1831921105598963	0.001088815704009256	0.001648294185957995	0.05737822240671196	0.001451275638702366	0.001119398153173494	0.001033506184828203	0.001016080315649953	0.001014470267220993	0.001021034308426331	0.001053965501620661	0.1326897343299505	0.04535938516836856	0.0135176854580961	0.07381787376913423	0.05632565615004371	0.001532032000789798	0.00122088931673073	0.2124159318647767	0.001127709628838541	0.05736064847994649	0.02541752621793705	0.01767036215943176	0.002984358072180766	0.00116539762417125	0.0780713718581154	0.0336082194865333	0.1010030621303559	0.001002685242907929	0.005911667993137481	0.2284588647254539	0.001057194740676564	0.02249760662505031	0.001019313820996986	0.001007361894334834	0.001013688835714486	0.02244585401411842	-0.01081308685163687	-0.01363128697805714	0.01846399506923256	-0.01303096679704484	-0.0315464832545263	-0.0121596208260764	-0.002227915959735579	-5.855147618253272	-6.45011235546462	0.08255091922870511	0.06648533557579549	0.01372321552586429	-0.01028785577545816	0.05726132144197409	-0.06675100282102887	-0.2678425542766419	-0.1664644805636132	0.008577509856067016	-0.002892075991175006	-0.2625999944743505	0.01485062834804426	0.4348750592124819	0.3462416501926427	-0.03675139090418007	-1.839780998810364	-0.7503674030977534	0.02090101975904472	1.453546885905326	0.395711043313097	0.03146332683430313	0.02789696656715236	-0.01903494043264645	0.004597903387756435	-0.1708267433068467	-0.06153037650688083	0.04657080720859778	0.04615317056043637	-0.02531569811138206	0.06175493844865473	0.1923621654654704	0.05838168897503428	-0.007609794784164844	-0.00788443655922879	0.08228489326156144	0.9280238614609874	-0.469246869693757	-0.1116945182232116	0.009089144184973993	-0.6271256544179985	-0.6923340279901413	-0.5899740860566017	-0.08391191412320323	-0.4107188930643956	0.439089666135811	0.6848764142106355	0.6022291173754298	0.6464784006388613	0.5595153447681057	-0.05588760708941921	-0.02234359163254149	-0.3069323452942265	0.01042100631575411	0.03671306482753956	0.0746313094244923	0.006213955457473199	0.03452653014515939	0.09648887293202896	0.03571796969705288	0.06334481611221868	-0.6151762761167059	-1.43422714420038	-0.2495348146236237	0.02538810770321396	-0.2328738812130188	0.06376543213428545	0.2825187351610882	0.08271171604558171	0.03423957698852315	-0.274917504270448	-0.0814714762113717	0.02521171291295874	-0.6353167093211288	-0.5167195614721817	0.107720437813736	0.3439787128042179	0.2449674049330982	-0.8026598161140095	0.4152658809020132	0.1060992031792568	-1.01652833988381	-0.01979077354970985	-0.01772276523381046	-0.016514117767464	1.413038274995113e-13	-4.488229937494796e-14
0.22	-0.008301661793673757	-0.05364018456544448	0.0784484053946953	0.5077649401859962	0.9356021275496097	0.007996227120841835	0.235929883025441	-0.07127114648848235	0.02520977768480455	0.1484266905677809	0.08819233003331843	-0.1157455468985454	0.01070988862510214	0.06905669021873351	-0.1115549225172188	1.108555087724188	0.2004284220315586	-1.108555087724189	-0.2004284220315629	-0.2406921846969139	-0.07553566415157653	0.01711515850983521	-0.1386681130790717	-0.0951567790551027	-0.04548191589427179	-0.02704933239404995	0.09262392925639382	0.5970863985694755	0.6700846741265549	0.08784474739151234	-0.008421945979762296	0.2434697250487622	0.09737858447477972	-0.2696813629257657	0.4027032701835997	-0.2657595949358961	1.288924864907172	0.1304575540428347	0.04244013679111799	3.282872529999818	0.7498051613115684	-0.3712337106544072	-2.017365587590792	-0.1548758565098053	0.5237345931789498	-0.02772293132762487	-0.4527184030118912	0.2052805922137573	-0.6881941289442151	-1.449373545253629	0.6881941289442149	1.449373545253628	1.521699589396512	-0.2658093442859022	-0.08646540310198082	-1.410277641272493	0.3538230591774173	0.07326865940410884	2.732290548526796	0.5449660412100408	1.222058746881568	-1.312679532988366	-0.4332821744405845	-0.1717631790003942	-2.494450251793884	0.09396099117268492	0.001047026574182806	0.01430415198303585	0.001033213423889265	0.01292774757167676	0.001017091415722667	0.004016708961024038	0.001033051554290859	0.004517534746382151	0.001118825194868931	0.03053122711647555	0.1706029970654527	0.1742001821211057	0.2061513741554764	0.1951113979563994	0.004875091011726406	0.01138487763349442	0.02157118312971934	0.05081159948047496	0.001948103137740957	0.06712116482201162	0.01655006013182814	0.03836309153285742	0.001360067766377074	0.03346645303448788	0.001026156786291648	0.1114978374465699	0.001011624246887922	0.07731911232250871	0.001232600150160982	0.006997956489221572	0.0404677486708174	0.05333420939045302	0.418760755566713	0.3817375840788467	0.001068958185028852	0.01577613991820397	0.08192337693344807	0.09583976549508907	0.008615832455748032	0.01651564254518079	0.001120201116241127	0.004066490895304774	0.001169456764342301	0.01010864739981565	0.001134384879721576	0.01863905836795028	0.001076500837274674	0.0451419198506027	0.09306277395154645	0.08808412241568364	0.001031692642179695	0.01146949493756927	0.001338741708864104	0.01519078339634691	0.001520777162982705	0.01764302406349262	0.001040163760092824	0.002689462290354674	0.004262088733604633	0.02204611471853488	0.1157861548307684	0.1259561067587877	0.001241967178621357	0.04058826585117624	0.001063696390687355	0.002663796475051858	0.001113919594629652	0.008529396898203154	0.001008870073007232	0.04473974965015955	0.3748236170085814	0.3588896495371521	0.2406832672464596	0.2192874335891671	0.03309304660868705	0.0617085134263189	0.001015872218571314	0.02068732647027233	0.07304607355088939	0.0587390534685808	0.07554796788034754	0.06351778063230856	0.07105400589909765	0.05740324725708151	0.09414802647671551	0.08406434574810846	0.1035275427125441	0.07759637737701076	0.02664986480080805	0.02499598747803069	0.08635643961014464	0.05207601393903254	0.2086554527747553	0.1715042021951843	0.1880645759378207	0.1385280190235885	0.1738994134299641	0.1337623867890363	0.001572424296448397	0.00915451531714773	0.00158640752502619	0.03447606478038046	0.06045371573871737	0.1071826707472721	0.001465497062294681	0.02161973807466937	0.001144357609555183	0.03039971713345153	0.001363052877010538	0.01720586830606698	0.001443644615755574	0.009779352844353698	0.001013756854012051	0.009099541825820633	0.001021266148436342	0.01727691387552345	0.00107862396956396	0.01896033459227455	0.1355881088817811	0.1245036353834908	0.05100860850313661	0.05023959427354091	0.0225497676637995	0.04469810506878037	0.07265117866482802	0.06511488793658499	0.05530279994827191	0.05500497116037167	0.003462479370398447	0.02505753889459727	0.001365124531905307	0.05084482144114714	0.2173404996363789	0.1566826577138697	0.001152951663982063	0.0143545361909835	0.05864572056825895	0.01638589409709873	0.02716814604953783	0.03958629667073266	0.01659198599358817	0.02633305882340583	0.00274664196262172	0.02097483454322529	0.001164030976132989	0.1567970184613333	0.08352040826475063	0.1034025252033485	0.03129391116041275	0.0044270938363439	0.09975440036471248	0.09228699526267974	0.001016967471179424	0.03041948309726223	0.01254968633433558	0.07084175182557979	0.2189162014425938	0.1513720770193666	0.001055099806128139	0.02552060332903657	0.02793786244385982	0.05950970257213858	0.001018520276015881	0.02646683938214859	0.001007060396977238	0.03302218117366523	0.001013140738491783	0.03009909384970467	0.02216561343161522	-0.01073190239819709	-0.01361549845578356	0.01845793936040291	-0.01306043794565297	-0.03159509299150972	-0.01179570510885936	-0.001359619338132402	0.001048175809539088	0.001035151939518846	0.001013126062082669	0.00102697822590121	0.001138190601693399	0.1709654579077731	0.1997701485478116	0.002957185719560105	0.01771282489596916	0.001823280129895931	0.01298219881514264	0.001381573957897277	0.001029241336299915	0.00101301208697343	0.001006627721448336	0.00143549954296276	0.4023630501121898	0.00106686855233231	0.1082122955919321	0.01777954321526602	0.001104944469424897	0.001166743519271654	0.001141801518087695	0.001081225756941276	0.09087686389551444	0.001023042299930187	0.001408320488172367	0.002008924913009664	0.001034582433725374	0.004504380214401526	0.1266057547826765	0.001341183080033841	0.001045271913183314	0.001087806258705822	0.001009529283686966	0.4120943628902345	0.2250637961047287	0.03343104658292111	0.001014075554581082	0.05979818276032085	0.06115552850697221	0.05814708851640595	0.09493475118312078	0.09698508479657826	0.03493306251362431	0.09404221167063964	0.1962467254609142	0.2136046974016302	0.1919249564812926	0.001103438616328225	0.001740879501325061	0.0538436335952828	0.001481496631330209	0.001139947030865357	0.001026881121384378	0.001012141967646864	0.001015729007777707	0.001020546809730041	0.001054015677022381	0.1266919660256857	0.04143290934383698	0.00128136244570896	0.06769144268623419	0.05676288015323062	0.001383129578640148	0.001170895281388368	0.2231844860668904	0.001098112115310792	0.05694397318760305	0.02321101952166665	0.01178048178818574	0.002667646322195866	0.001169475543421609	0.07111127178713347	0.03939127305382203	0.0979948660798713	0.00100300928310293	0.001855058379331706	0.2387501305789667	0.001065942181350051	0.008882359149306168	0.001021442551545203	0.001008128168419764	0.001015113761277655	0.02279541581611751	-0.01160589352256274	-0.01312895230712281	0.01997734649698232	-0.009207826520460571	-0.02741070943577038	-0.008805156736153459	0.003755870069686693	-5.527868104768755	-6.237689780175499	-0.02169892571076219	0.03342123824456556	-0.01758997637634567	0.00544409994091582	0.06603577566078184	-0.03738366784807575	-0.2476979333508701	-0.1098015605320125	-0.2344856670619424	0.003336005177000003	-0.2076122345522171	0.01925501819072041	0.4429792172731628	0.352923796770045	-0.03342048252300656	-1.995624694276447	-0.5763734727436937	0.008590775540958611	1.474795027686206	0.6332879122968151	0.01624405126203115	-0.004284283772901814	0.02016220573323874	0.006376712373543389	-0.1554857588077399	-0.03263120239817099	0.05725808725144024	0.05423033363820103	0.1048282542528503	0.008808894669649039	0.2553274931853898	0.06125414818095234	0.003184032829062291	-0.008439747610605232	0.0813072648546682	0.7937057831711724	-0.4638982214008449	0.03012223736030531	0.03552260538620073	-0.5921626733896647	-0.6469365570231446	-0.5615820194366941	-0.06804859887707371	-0.3540813977243972	0.3822907118083124	0.7087384828050005	0.3923629990691154	0.9613505533085389	0.673667761423986	-0.03647097042738966	-0.01961286240915712	-0.2781057019540209	0.01189058741908771	0.03841529700359066	0.1385881899781139	0.07365674581351177	0.03040400540994403	0.1217898996496954	0.1904537249430246	-0.05578913099696794	-0.4938576128481453	-1.298693107364827	-0.4230165549246747	-0.01116033991390964	-0.09945067471695233	0.02038500753497759	0.7954501108558402	0.09231592950907774	0.08077478331516041	-0.2551520720751413	-0.2845987679619511	-0.02269907579157775	-0.7133048821391018	-0.5738229985503395	0.1569268060525913	0.1739535344260599	0.2803517910823155	-0.6209781010111273	0.5861392945188443	0.08750089355836203	-1.191472597932173	-0.04116486696850032	-0.0430158315779712	-0.03813241740344973	1.292696766167835e-13	-5.688228020365218e-14
0.23	-0.01127045222723403	-0.04955238204983928	0.07531149961762926	0.5205836243372912	0.9367677396456811	0.008410708268318585	0.2683930239113393	-0.0637388420907664	0.02075133144355604	0.1287214784460722	0.0865676122386685	-0.109552735907679	0.0105191729520909	0.06455645996558892	-0.108982603730708	1.098515361737905	0.1860712581655111	-1.098515361737912	-0.1860712581655202	-0.2253277890866643	-0.07836470254650658	0.01624278477463918	-0.1529881951848717	-0.0916133725084738	-0.04462661457877226	-0.0009560096707631155	0.09787186479920063	0.6097786310375131	0.6581940917499022	0.08509344743427093	-0.01083422575184673	0.2198703078704333	0.09868609265468051	-0.3221746460299431	0.4108031109598786	-0.3567350393079938	1.275072335330988	0.1023191501332683	0.0398996308474571	3.206110485013739	0.754769936296522	-0.508066210559146	-1.924019789138327	-0.1676626384602286	0.708284226312853	-0.01131096549409927	-0.4419389600264816	0.3036733945498018	-1.314816696730096	-1.418131587328886	1.31481669673006	1.418131587328881	1.551055346671627	-0.3005993531379701	-0.08860341234441467	-1.45760084462627	0.3546019502430692	0.0985956827658204	2.489923005855664	0.5096191025332495	1.314181101974588	-1.051696501522664	-0.1267546187440444	-0.3086005910079801	-2.224015824543713	0.166374826207048	0.001048669251851413	0.01475527504108227	0.00103539069573731	0.01345741947908255	0.001015108274808088	0.004041895826952742	0.001029506164558707	0.004485980210491999	0.001134868586697811	0.03112821390292976	0.1721740058861018	0.1741553787835897	0.2035260694729703	0.1927208663786172	0.004440994210336197	0.01101405322096891	0.01764571635861002	0.0472177852607141	0.00185770445666066	0.0671597675603002	0.01404627931417216	0.0362274923689229	0.001359697840377441	0.03366865756710596	0.001028416179230573	0.1159290725709339	0.001012630216559396	0.0808409089099623	0.001121694111461859	0.006764488267898599	0.02235690164109088	0.03743401023860754	0.4121419276158727	0.3771578991646417	0.001067985727437598	0.01594275317845611	0.09698032770122821	0.1107538379102251	0.01532277547545434	0.02328002437774832	0.001111130200939427	0.004335153396026956	0.001168859766895712	0.01026645486537705	0.001140628515983101	0.01851058153512244	0.001079540157520432	0.04504006652077742	0.0925544754555441	0.08690703793433335	0.001026801363218638	0.01122326258714577	0.001390348622056319	0.01570609292310004	0.002980508096020485	0.01932172535889558	0.001036678598682652	0.002919488611718974	0.003996215023406368	0.02181075239136816	0.1217096382766734	0.1287331423001745	0.001324469736585771	0.04118054676266455	0.001053128070237714	0.002637740897777365	0.001098465927265047	0.00845896234148261	0.00100929608336384	0.04553385294864729	0.3889257513614487	0.366498574263374	0.2333979740671214	0.214550233633154	0.03148773961521233	0.06143369998208018	0.001014830715326214	0.02107570281199424	0.06560115608935746	0.05294723971913196	0.06753111171642746	0.05719956819220798	0.06374770603265445	0.05188792730716552	0.09394928751947482	0.08306411277606127	0.09991694710838518	0.07407713799379433	0.03031673548746334	0.02784880037371342	0.0887959510316348	0.058799442098508	0.2014800855269438	0.174125023583992	0.2014669082159587	0.1493750583030472	0.183726210537192	0.1410081876501908	0.001435529656555181	0.008992042282910536	0.001653662931906591	0.03429908249572162	0.05674893910737441	0.1044189569394882	0.001502252927613623	0.02167899202623009	0.001144512856655765	0.03068424066994242	0.001197885861765249	0.0186186156154248	0.001231946434176891	0.01051820902016096	0.001014906405935074	0.009439399784377482	0.001021178173054821	0.01840150962583158	0.001067977390019782	0.01992927794991263	0.1299046301025958	0.1230946070134496	0.04632630768281707	0.04588943620871051	0.01243022956363209	0.03463431068988622	0.06777288577328586	0.06022909060840347	0.05552449221145021	0.05454860384107486	0.002448785857529328	0.02443844473569246	0.001273371547745568	0.05158085641678786	0.2204757441702447	0.1650771266362685	0.00112439772063608	0.01533843478099211	0.05797055182262056	0.01747475984589976	0.02477687657228173	0.03715547051776042	0.01293242667475685	0.02288148036135706	0.002544586027702554	0.02076671595621728	0.001169923663513477	0.1491607380368782	0.0766596791703127	0.09765063040453559	0.03609453496421468	0.006311965925211656	0.09715029425550141	0.09286445903740713	0.001010341599283715	0.03299099431186837	0.007534457026610586	0.0653477733591189	0.2287019521195378	0.1576319694621086	0.001062206641058904	0.02627812974641232	0.01798830145220896	0.04971386050531361	0.001020793602183174	0.02593023191616131	0.001007875573241383	0.03244686213917191	0.001014658905495046	0.02958458279314468	0.0221933447291283	-0.01124717657861661	-0.01311669154641481	0.0194789694159972	-0.01029507345975169	-0.02835527711520092	-0.008775296590922596	0.003649556815929514	0.001052243159721188	0.001039776122426546	0.001012975246584527	0.001024832981726114	0.001162894509909002	0.178013843031762	0.1983614640364091	0.004850810807880092	0.009521254886909847	0.00171257227554229	0.009880432919770721	0.001340474754326139	0.001032059110500934	0.00101423983116173	0.001005834215308678	0.001234472114519961	0.3934978186098104	0.001067062242747569	0.1253941847176213	0.02666046150698107	0.0010989297244816	0.001169502718045664	0.001151637278839503	0.001083954691174974	0.09270673037710338	0.001020583922854269	0.001474423816595257	0.006621422129437074	0.001031755641344148	0.003048890122087929	0.1335764336693875	0.001468999938737249	0.001039467241569463	0.001077784268029461	0.001009917235028725	0.4247916544404829	0.2160068645274179	0.02638119605291914	0.001013468643313581	0.05270438955117964	0.0536343129502909	0.05110324465717498	0.09258431658668792	0.09301185231728361	0.03413669948581249	0.09040021305731318	0.1829049529942035	0.2332378512657713	0.2067937274919862	0.001452970633240857	0.001709362960896242	0.05061300434726726	0.001590561531148885	0.001148674502740274	0.001024911174306998	0.001010675507847405	0.001016418998053617	0.001021543332990705	0.001059330858018483	0.1167217655101965	0.03992472433983481	0.001184085760016904	0.05609378838698602	0.05497111728931989	0.001388198442240292	0.001183590054708201	0.2284354516136843	0.00109175254170734	0.05728123266867248	0.02108534678062624	0.006515996294169339	0.002049813208807199	0.001181630790613588	0.0644645899102891	0.04362492942542395	0.08965737857497386	0.001003815356177108	0.002366229112264234	0.2523538605178723	0.001072702362391505	0.005004580099647805	0.001024612266212664	0.001009227978207887	0.001017190842141266	0.02173941915705046	-0.01147547720387933	-0.01260807602847965	0.02010129780680356	-0.00839950652528311	-0.02587111538243649	-0.005730999956800997	0.008573682366986163	-5.222912546448672	-5.896660678268321	0.07842367044034719	0.06280114305069781	0.01252155719081932	-0.007703015900914903	0.05609680164257155	0.03416171325316681	-0.2338174181992858	0.02436728022236467	-0.4763774327393348	0.004936691322914699	-0.2232996971002558	0.02113868105919039	0.4445335880152165	0.3527590076162236	-0.0169222772232982	-1.213556318587784	-0.366828235742386	0.02067982036376677	1.510520682493133	0.7193821080838138	0.03199344994872205	0.02573607478813519	-0.03172692300839361	-0.02203028300745028	-0.08160495936233715	-0.01678353986617367	0.04849018647721766	0.2636152645005644	-0.01842247383884239	-0.05474614121245808	0.3005220985512039	0.05807636177219977	-0.005748654706983728	-0.006245505642876091	0.07889724203116645	0.7391997489784977	-0.4965261214574128	-0.1056785359862545	0.04376640027891258	-0.5675614171523626	-0.618238131048478	-0.5426313668423938	-0.1290652981346155	-0.347990970967106	0.1971674053972383	0.626697967491154	0.1299897917152834	1.199891080290822	0.7773839287721191	-0.0005323506674117466	-0.01610915499862966	-0.2722512014869505	0.002472635738334735	0.02164618054987162	0.1498661067746759	0.07997547416495315	0.03577792662705469	0.1090014971570166	0.05094185710390001	-0.2290046954728758	-0.3763300935256033	-0.7449749519757253	-0.5589326839254819	-0.07881009921003723	-0.02840709182466907	0.1073035296411444	0.8651671540636537	0.1046534303954718	0.1372924862516427	-0.2333546509550601	-0.3929816504662329	-0.02497520276423433	-0.8056040683406244	-0.5781691472733832	0.2227705352529341	-0.06201716299188259	0.2436451795524202	-0.4765248868006676	0.6667413145172502	0.06536976906346834	-0.7989678578346847	-0.06531805211464808	-0.07118392558893581	-0.06373272043818513	8.050106364713062e-14	-1.051970310676463e-13
0.24	-0.01470711315865483	-0.04550520478593949	0.07141143503224641	0.5332715942925648	0.937641596252211	0.008783090500452843	0.2999791894826543	-0.05621346340142645	0.0152962400144244	0.1099394357376005	0.08488717854337824	-0.1017107299457997	0.01046585407359536	0.06032568476964814	-0.1055916500368975	1.082357441221216	0.172144343097462	-1.082357441221216	-0.1721443430974697	-0.2096735614831311	-0.08155967158314563	0.0153312088947838	-0.1678973712662914	-0.08806986604765192	-0.04349392065734475	0.02282010791758336	0.1029162720107008	0.6233258877139263	0.6493255529126339	0.085114118981855	-0.01455211411162699	0.1990177557444386	0.100682764626907	-0.36325546250235	0.3945782198347784	-0.4183913565997122	1.262782025702848	0.07210645615280344	0.03402035372260558	3.107477467090446	0.7484200196272256	-0.5705627482169812	-1.832731704939518	-0.1660190366366922	0.8535735873805184	-0.0002435721521051651	-0.3988273915934432	0.3690075736892113	-1.911833035025595	-1.363323785654858	1.911833035025595	1.363323785654858	1.579665988052569	-0.3389954726277913	-0.09430583203380032	-1.528096436396453	0.3538430420159072	0.1287471805897216	2.268849521537076	0.5042603749521627	1.393063588556454	-0.7082708251111757	0.1211121265172871	-0.432884896533258	-1.945077241327182	0.2317937496372641	0.001051524762017783	0.0152026280545202	0.001038791950706036	0.01398953042916145	0.001014041732723257	0.004065024258564537	0.001026661144010338	0.004444514252718981	0.001155242701460614	0.03170786754911142	0.1758521944961781	0.1749981906443528	0.2013481247948852	0.1903668688725455	0.005162341252867758	0.01164683528083642	0.01160815486494528	0.04144204570912344	0.001757145720240231	0.0672309416252929	0.01123790027895333	0.03382125561355481	0.001338966603344505	0.03388828251022431	0.001030954879411091	0.1204138248151326	0.001013747125383685	0.08440076221267823	0.001065839986936578	0.006586528635483235	0.01237314761465967	0.02848025936825267	0.4047844340863409	0.3738557248511574	0.001067596563674211	0.01610869520259641	0.1126070839772184	0.1261002036880234	0.02299558001667582	0.03089915778382859	0.001103587677844351	0.004596459915700927	0.001169941172206987	0.01042117485364777	0.001148668547631099	0.01828713289333225	0.001082424212818918	0.04479565609648831	0.09304711795638584	0.08641854679043455	0.001023127054013053	0.01113045869664473	0.001449196214002448	0.01621431449330522	0.006001446208423907	0.02255743613591335	0.001033522744273466	0.003129023134851274	0.003137916651861507	0.02097389622381966	0.1280147234919725	0.1319753983989638	0.001429610427849459	0.04176727963974522	0.001044942356248176	0.002601753252475096	0.00108572854964741	0.008392519947134846	0.001009703054475948	0.04634537143454681	0.4024610968461462	0.3738960562548173	0.2254169789091081	0.2090972241269268	0.02729167137535688	0.05918307051105126	0.001014006611281997	0.02159492922253595	0.05822520217053966	0.04736059831248427	0.0596340366987339	0.05112237401027249	0.05647360555789237	0.04652763199430755	0.09282960347695361	0.08154169373341415	0.09613330989277863	0.07067206811672783	0.03184978287386464	0.02911724634767892	0.08860674735310937	0.06442498965686286	0.1919294073457432	0.1740677682899923	0.2169902524853403	0.1623625161835331	0.1953539598687553	0.1493478957237788	0.001541703943346926	0.009053694017425867	0.001671562552359974	0.03414737047013636	0.05323718074907113	0.1017853638798497	0.001575140566955494	0.02171943944634087	0.001148955181541632	0.03089577614955707	0.001114284490621943	0.02032128713922606	0.001125299475980864	0.01149608202399829	0.001015826063723627	0.009779307164703798	0.001021632701905391	0.01957438875328402	0.001065314536445783	0.02093130994577519	0.122423350394052	0.1198637784248135	0.04307512001395303	0.04270987053485968	0.007060799669427078	0.02918042235949087	0.05984204159496957	0.05384043879379301	0.05483185941581034	0.05345482967085979	0.001941682769204352	0.02440861836312571	0.001233828084547291	0.05260052287541153	0.2243753157292221	0.1736204704039469	0.001106942639585388	0.01645139763707669	0.05775233690228414	0.01913762621827579	0.02250267720233371	0.0348723738028435	0.00845831789634611	0.01872813129202937	0.002134972796203475	0.02035431918643499	0.001178948094756426	0.1408518797826838	0.06982050056510264	0.09180687853667566	0.04059073489631778	0.008936963012020098	0.09208481639829227	0.09097552433261644	0.001007433458072393	0.03548628124257933	0.00521052569838184	0.06133710819945428	0.2397757601030168	0.1647249457194551	0.001069139984535078	0.02685530629317019	0.01082429527879745	0.0429049045670328	0.001023515322293031	0.02517724982221651	0.001008833135453502	0.03161578365644968	0.001016456659418389	0.02884518091045864	0.02149859072225501	-0.01133199042630089	-0.01260317172419644	0.01990194697440959	-0.008834405300999418	-0.02624894245420853	-0.005719055898708586	0.008531157065483547	0.00105631050990363	0.001044400305336405	0.001012824431086313	0.001022687737549432	0.001187598418121046	0.185062228155751	0.1969527795250067	0.006744435896207515	0.001329684877855271	0.001601864421189104	0.006778667024398106	0.001299375550754256	0.001034876884702113	0.001015467575350343	0.001005040709168681	0.001033444686081061	0.3846325871074329	0.001067255933162496	0.1425760738433102	0.03554137979869906	0.001092914979537097	0.00117226191681933	0.001161473039591654	0.001086683625410751	0.09453659685869266	0.001018125545778082	0.001540527145016544	0.01123391934587438	0.001028928848966171	0.001593400029777775	0.1405471125560992	0.001596816797441174	0.001033662569953514	0.001067762277352287	0.00101030518637099	0.4374889459907315	0.206949932950107	0.01933134552291452	0.001012861732046103	0.04561059634203864	0.04611309739360957	0.04405940079794414	0.09023388199025742	0.08903861983799033	0.03334033645800941	0.08675821444398646	0.1695631805274922	0.2528710051299122	0.2216624985026796	0.001802502650148215	0.001677846420461981	0.04738237509925171	0.00169962643096751	0.001157401974615014	0.001022941227226244	0.001009209048041559	0.001017108988329948	0.00102253985624859	0.001064646039007088	0.1067515649947086	0.038416539335831	0.001086809074305696	0.04449613408773914	0.05317935442541052	0.001393267305840338	0.001196284828027321	0.2336864171604776	0.00108539296811125	0.05761849214974191	0.01895967403958468	0.001251510800168372	0.00143198009542985	0.001193786037805612	0.05781790803344683	0.04785858579702548	0.08131989107007609	0.001004621429238554	0.002877399845191937	0.2659575904567775	0.001079462543431604	0.001126801050008362	0.0010277819808796	0.001010327787995425	0.001019267923004353	0.02068342249798321	-0.011345060885196	-0.01208719974983647	0.02022524911662499	-0.007591186530105887	-0.02433152132910233	-0.002656843177448286	0.01339149466428655	-4.929001631463332	-5.451246991317116	-0.02245293460514454	0.03390904679826204	-0.01800166312463077	0.003461815563390206	0.06256914755690728	0.1401393718066779	-0.240391119008786	0.09091973384900189	-0.670870733381362	0.009850270515607473	-0.2617397528367531	0.02273910029337137	0.4536826412353247	0.3605351398161983	-0.02231876470754812	-0.6063350380444636	-0.3208713525913156	0.008456528321470159	1.561253700222325	0.804238226960486	0.01477285506109125	-0.004901779230060932	0.001167843910981371	-0.02213470658435109	-0.01776709131862974	-0.001945510416389331	0.05584049592598744	0.3656322300921653	0.1007298944514489	-0.1114898782366073	0.3483716046681563	0.06014454130109672	0.001197619225634417	-0.007641315138353779	0.08479030233715035	0.7514172362165064	-0.6070601314424876	-0.3650409679951823	0.0616926191772131	-0.5511282048295402	-0.5987329053957718	-0.53057709202581	-0.1724858129917716	-0.3312474964897664	0.065417327505692	0.4891623625817502	-0.1432523374848601	1.389434273514684	0.8924492039107812	0.008353983177951982	-0.01455881067567963	-0.2520815523242821	0.008129281128437324	0.02381768562817965	0.1965730328713806	0.1214601114203944	0.03041388974713157	0.1314465750506278	0.1970714526865775	-0.420149174712675	-0.259739134655034	-0.3767118975075764	-0.7235874522091862	-0.1386417100991849	0.01840288257572908	0.07711130418225573	0.825225079913782	0.1181287827425442	0.1955749080318113	-0.2256061844729476	-0.4249528895829468	-0.06355472019113718	-0.8478204480945316	-0.5921944123563716	0.3049518056374633	-0.3193261614773042	0.2651069343029592	-0.3243154396216584	0.7527560574392955	0.05143091942679009	-0.5940953722568229	-0.08443979255243818	-0.09416772123100275	-0.08311058261743885	1.800666754797711e-15	-1.83101594552988e-13
0.25	-0.01841785696220421	-0.04169764361795793	0.06702771632968135	0.5458461583519892	0.9382128349387006	0.009081075719563734	0.3303447070365351	-0.04876821956974024	0.009535749127498966	0.09194985267093089	0.08325762064046997	-0.09265855056490598	0.01040038034835314	0.05664138825711209	-0.1016862872913905	1.060321097836538	0.1588579158380195	-1.060321097836541	-0.1588579158380242	-0.1937176491933258	-0.08513989131370171	0.0143398301156856	-0.183522499861144	-0.08453053835284556	-0.04203091934389781	0.04445524342418418	0.1080189641410433	0.6375555105258952	0.6440196085542784	0.0871617015774879	-0.01938632721081006	0.1806312759420323	0.1033849183910047	-0.3738002506882693	0.365200113123448	-0.4579913168542384	1.252561268888976	0.04239560538879545	0.02544024665417927	2.955877509604962	0.7386881192433562	-0.5763835957266692	-1.770327562383088	-0.158552368559758	0.9536317117314528	-0.01751667417038178	-0.335318128457981	0.4124325861301135	-2.489720124848325	-1.292079238149566	2.489720124848279	1.292079238149556	1.611274732325813	-0.3769206334675836	-0.1049379083517901	-1.584987199511126	0.3568169923541598	0.1642257488521871	2.050112082297709	0.5185937160512875	1.449566384184885	-0.3854806893549456	0.271910487927648	-0.5304881033769696	-1.741141340797653	0.3072511782864007	0.001055369956874792	0.01564016414332808	0.001043511184508724	0.01452131337812106	0.001013393022236475	0.004083329978819697	0.001024337141473363	0.004397799341507112	0.001181992348778693	0.03226807927900931	0.1814529948047761	0.1769931897730567	0.1993712901208426	0.1878747083263367	0.006074715190822452	0.01244799538727258	0.006627908070872295	0.03651166168091775	0.001665861850911281	0.06735250985277264	0.008359604497234144	0.03121051185673365	0.001298646208151128	0.03412307209187759	0.001033492281385294	0.1249769749601873	0.001014899508249824	0.08802524254949914	0.001035965519339333	0.006432095338634358	0.006907721921134431	0.02341663265216921	0.3973873573282646	0.3708514057930785	0.00106731833478945	0.01626892897979456	0.12849816095523	0.1418123644033237	0.02844047258587681	0.03649548304094041	0.001096815158958945	0.004839555369017981	0.001171313758399254	0.01057016617248477	0.001165767137634415	0.01806018479551671	0.001086777695516975	0.044469838460446	0.094791162091154	0.08681710061859882	0.001020147313168709	0.01112789162747598	0.001494402439120719	0.0166961393927798	0.009463347764611349	0.02620944833068668	0.001030553750273353	0.003327152446840495	0.002338178792040071	0.02018038846268692	0.1345279947269049	0.1357292363031573	0.001980349856631159	0.04273515429515367	0.001038711253785069	0.00255954630017582	0.001075548253088011	0.008323139821166036	0.001010037559941815	0.04720862440610468	0.4158405276480268	0.3817331550267549	0.2160896226739058	0.202267129530841	0.02123744841001891	0.0546374882098198	0.001013261216900267	0.02220849762545407	0.05132587896338139	0.0421321754198617	0.05226266667267791	0.0454327482200032	0.04964327430306996	0.04149630571139339	0.09021869743416636	0.07922413842891017	0.09152137016917461	0.06723022100223019	0.03173798651170344	0.02912174707814497	0.08608842737298698	0.06843764786235462	0.1797744971788538	0.1710623021470205	0.2325909386228224	0.1768731851077073	0.2073468956705087	0.1587536292321279	0.00273180753144807	0.01007463585157458	0.001657885081609209	0.03401255647354157	0.05063679625412444	0.09951273238003469	0.001592046892938827	0.02171120739386731	0.001145013525046961	0.03106097356705114	0.001068010359763114	0.02233287060738918	0.001067828421449776	0.01272848376761934	0.00101698590487948	0.01010806620735777	0.001023100627392435	0.02078422344758109	0.001069831992585444	0.02198144415317214	0.1132093729020691	0.1146822235813792	0.04028144746825868	0.04012263991898719	0.004155674559946395	0.02605782731275542	0.05038606938831894	0.04654893275991627	0.05317867827420565	0.05172807985785733	0.00165647296215247	0.02464844581013143	0.001204257587470806	0.05368487115463519	0.2305879932989183	0.1823380413423091	0.001097601983091569	0.01769263279374393	0.05670823033218812	0.02112383164191839	0.0202793816422957	0.03267068474285935	0.004975600694792498	0.01554041495846992	0.00176745381206885	0.01997674306372529	0.001190657097853099	0.1321106653117162	0.06269489855219477	0.0856566411524496	0.04457634521586065	0.01245267277654278	0.08523120826615871	0.08694029592979394	0.001005949669351336	0.03792119178916652	0.004238483750933227	0.0582190389019069	0.2525940606253065	0.1729323107287872	0.001071609566521737	0.02730064362202676	0.006152474335809883	0.03848539562426894	0.001027117216892747	0.02422152884655906	0.0010100770681503	0.03054121726307213	0.001018806611230679	0.02789358692079073	0.02046156339751298	-0.01101467560661294	-0.01205260863764445	0.02006083603010441	-0.008133244081136569	-0.02430442886346734	-0.004102309748932833	0.009039186258809281	0.001061962867353848	0.001051826694869847	0.001012627762790511	0.001021267486662075	0.001228672184308827	0.1955403038364864	0.1951686317711436	0.007290551301265138	0.0012407963495053	0.001544173383232803	0.003985949443565077	0.001220473896498445	0.00103719611323621	0.001016632897663291	0.001004725631400664	0.001024342661348983	0.3785363116435312	0.001066836475629202	0.1596314824638082	0.03378738817710925	0.001087099126678992	0.001173150154846455	0.001202269254580991	0.001095223675919078	0.09948702793291833	0.001016132897299817	0.001542373751217911	0.01478211399096125	0.001026223978501477	0.001421696681463018	0.1475149566605459	0.003365930186807762	0.001031010092332055	0.001062572053570417	0.001010453785266086	0.4514158435323418	0.1932315795533963	0.01021532645111902	0.001012167125407564	0.04033073518424057	0.04049338599131727	0.03877349650346844	0.08354653465756648	0.0818397390536918	0.03012863616751396	0.07915453387618297	0.1507416293693877	0.2665389321796364	0.2331417660930689	0.005815113828372517	0.001614649367774459	0.04748667874444259	0.00153355271322542	0.001126954563531903	0.001017211650754346	0.001006972943935424	0.001019110135607215	0.001026395435841808	0.00108290077573504	0.09376194086244552	0.03569590134719114	0.001070427585014664	0.03363318152693284	0.04937913197730254	0.001329575067760615	0.001154146980051957	0.248636967139453	0.001089980222059846	0.05350270977449034	0.01680269815604875	0.001286433410393104	0.001342680974731994	0.00121052022971887	0.04991608176329123	0.05060342732390346	0.07126241959032829	0.001004222814248738	0.003496186958455307	0.2848106715137139	0.001069710827397144	0.001167183282470724	0.001033475222812119	0.001012254807398445	0.001022931219228828	0.01924704879239535	-0.01043305256405868	-0.01147437266133884	0.02008819461658259	-0.007865728902097732	-0.02233824130021847	-0.003641936856345003	0.006065368727752255	-4.655143675382893	-4.928058396168131	0.07709693513558707	0.06335169587959143	0.01171571102560362	-0.009284221267564478	0.05207640945373066	0.2597222743554733	-0.2583091342565119	0.07068345669743971	-0.3452169195857687	0.01459996976934059	-0.2603495012257072	0.02414267936600536	0.4597384029335395	0.3651986107903235	-0.01166075685095596	-0.4009093264774392	-0.2782004629531574	0.01974041134029521	1.582460340099261	0.3455630777981959	0.0290890350926527	0.02481601771135566	-0.03576019974547706	-0.039724908816064	0.09567431676966978	0.002489455895304433	0.04316672644306947	0.3643854532399136	-0.02124347336716388	-0.05591791885560081	0.4023193336277839	0.1283348162643569	-0.007422623074935665	-0.006724571079675728	0.08877404860503364	0.8216264985022854	-0.7633286958133909	-0.5409879076182328	0.06335208600767371	-0.4949389923486681	-0.5394143958866825	-0.4766260818964439	-0.2850915997848318	-0.3563795931984198	-0.06055497667808007	0.3021170370828133	-0.4663356320486167	1.509870858402187	0.9927417471233767	0.180676840329554	-0.01271376892088855	-0.1989234257810283	-0.007947686729156233	0.01116722410567629	0.2093465756210501	0.1280967158960745	0.0335776550793723	0.1156943023380086	0.05871474700053365	-0.6197318644403597	-0.2538943750503982	-0.2476389151355905	-0.7435898315277574	-0.205113882566101	0.02880900067383719	0.1247599150865748	0.9433377406524797	0.1293180239749843	0.2006270303925458	-0.2158662316168122	-0.2226701000279801	-0.02166893583777055	-0.8922788657359388	-0.6389331914776154	0.3985226535381619	-0.492293166106254	0.2276225558065507	-0.291953524762158	0.9098737729367578	0.03844909531315512	-0.3109232920340837	-0.1056402239743864	-0.1196733114938	-0.1059951500069509	-5.642614664020775e-14	-1.256338394312279e-13
0.26	-0.0220812572214888	-0.03823588053626787	0.06225883003669112	0.5583314293248494	0.9384945948451856	0.009289166564426132	0.3589017689934144	-0.04147851356612737	0.003871604768871344	0.07443003141051577	0.08174293467999431	-0.08270270725238815	0.0100222105674221	0.05367359784931029	-0.09733564609971934	1.032677349065476	0.1463404068960896	-1.032677349065471	-0.1463404068960964	-0.1774529015882752	-0.08909552745223177	0.01321309103640881	-0.1993582735952678	-0.08087763629222748	-0.0402019523452087	0.06366103961383233	0.1133344596304472	0.6522513236045641	0.6409646862696534	0.09022245064672416	-0.02509248378048552	0.1640164764956037	0.1068000716947219	-0.3537867536517267	0.3254186025721683	-0.4954248746840798	1.244923408390006	0.01421070013641239	0.0160414788728922	2.745786347700006	0.7173124540014119	-0.5512934425366568	-1.738779343684945	-0.1430446481502854	1.034306373702304	-0.06278278301965712	-0.255526170670754	0.4580632629377037	-3.033314112302595	-1.209540122153145	3.033314112302595	1.209540122153144	1.641433051101002	-0.4140787542226458	-0.1213778920694648	-1.570225464250766	0.3765579151785158	0.2019403176383416	1.782981658143783	0.5468210467685094	1.486301641896217	-0.2580664103647476	0.3237454212308316	-0.607273590623749	-1.590741170131639	0.3743936575605731	0.001060119063962929	0.01608730241288035	0.001049584520556023	0.0150746474046314	0.00101297044227096	0.004100396557239646	0.001022465215315634	0.004329241358137073	0.00121590347800067	0.03280145995839517	0.1888735068658357	0.1802098725399078	0.1974626028779916	0.1851953233069488	0.006804235043550357	0.01308792779880429	0.004029693498994132	0.03393749037122372	0.001591346737358711	0.06752567291642707	0.005507849384007262	0.02861545553510397	0.001239031891197354	0.03436961336415679	0.001035920535704724	0.1296244131768964	0.001016058361345679	0.09172148809324823	0.001020875863214517	0.006291456255065984	0.004094704552652815	0.02057169241224033	0.3903764609382797	0.3683275555135643	0.001066969464516698	0.01642650711388217	0.1445309372477163	0.1577750484352724	0.03042013456050041	0.03842114440613811	0.001090521042567757	0.005083096607479742	0.00117244412400865	0.01071981470217113	0.00119471577950158	0.01778787417272044	0.001093225127683939	0.0440672361557025	0.09789609734676802	0.08829596232218793	0.001017661336199044	0.01120139500082015	0.001517935368461254	0.01713049387152762	0.01294493678382137	0.0298374500893367	0.001027716860835071	0.003501364839745373	0.001850776467149759	0.01968141290107909	0.1411696931914798	0.1400202522206264	0.003137966025720446	0.04423206449471179	0.001034270180211507	0.002497628523214794	0.001067863727544932	0.008248231305037957	0.00101027906616888	0.04813912753927546	0.4292971715727926	0.3904410658314696	0.2050448476397771	0.1937432520498957	0.01362699811999252	0.04842506405142788	0.001012541227793741	0.02290859143499307	0.04509211306437744	0.03745416609243025	0.04560575515208973	0.04032964322795014	0.04344713706528609	0.03697635200958402	0.08583782175681144	0.0759585347001905	0.08576164078444271	0.06355932291698545	0.03015885431914293	0.02798539090890207	0.08135079524347555	0.07024228556983056	0.164869721567525	0.1645711608302928	0.2472650272489437	0.1925033602932033	0.2190024078911359	0.1692836156535331	0.005321937945976461	0.01236407995626624	0.001619465282289513	0.03388689948554599	0.04926445665931997	0.09787732180138592	0.001517513266315295	0.02159704580963434	0.0011278156402699	0.03115802915637272	0.001042012779744775	0.02458027694888024	0.001037980089635524	0.01411954591376217	0.001018566597035574	0.01041565499202069	0.001025762929234176	0.02199175357036168	0.001081220535010938	0.02302079205109616	0.1022900463626411	0.1073977397266626	0.03750840439932392	0.03770823530326091	0.002673644354507875	0.02423100799254444	0.04012709500358725	0.03879112062396366	0.05054013913065136	0.0493844394181933	0.001481806213790346	0.02496972625379562	0.001168400703087433	0.05479575244610784	0.2399199693837442	0.1929881978748735	0.001095227381662471	0.01902175362429532	0.05426765566264708	0.02312938390005173	0.01807908124759341	0.03053235708861141	0.003220210903924905	0.01407313483159695	0.001538690360153319	0.0197267717614988	0.001204878735741403	0.123169174075174	0.05513584488670488	0.07900661216732136	0.04796390908195829	0.0169140662082373	0.07690703457709576	0.0810381880701176	0.001005008735458045	0.04015367997455095	0.004055735892527502	0.05564493560709727	0.2673963192045021	0.183345557748389	0.001067966186659081	0.02764053917875399	0.003780759512350235	0.03626410121087568	0.001031765233781249	0.02308572891490636	0.001011662708622078	0.02924376234550394	0.001021813534126605	0.02674953921662139	0.01915830515220755	-0.01030089845262549	-0.01146053621646201	0.02002242938197428	-0.008082551922509703	-0.02232740431396464	-0.004220123484938983	0.004324445365560942	0.001067615224804095	0.00105925308440503	0.001012431094494131	0.00101984723577401	0.001269745950493164	0.2060183795172216	0.1933844840172804	0.007836666706329558	0.001151907821159845	0.001486482345276885	0.001193231862730642	0.001141572242242153	0.001039515341770377	0.001017798219976203	0.001004410553634588	0.001015240636608838	0.3724400361796263	0.001066417018095652	0.1766868910843054	0.03203339655552107	0.001081283273819714	0.001174038392873173	0.00124306546957209	0.001103763726426241	0.1044374590071435	0.001014140248821448	0.001544220357417684	0.01833030863605706	0.001023519108040283	0.00124999333313194	0.1544828007649927	0.005135043576174786	0.001028357614709801	0.001057381829788209	0.001010602384160242	0.4653427410739517	0.1795132261566852	0.001099307379317431	0.001011472518769638	0.03505087402644282	0.03487367458902401	0.03348759220899278	0.07685918732487577	0.07464085826939232	0.02691693587702712	0.07155085330838062	0.131920078211283	0.2802068592293613	0.2446210336834588	0.009827725006590019	0.001551452315080232	0.04759098238963329	0.001367478995483444	0.001096507152448161	0.001011482074279609	0.001004736839823333	0.001021111282886958	0.001030251015427784	0.001101155512453204	0.08077231673018394	0.03297526335854886	0.001054046095722427	0.02277022896612857	0.04557890952919517	0.001265882829681909	0.001112009132077905	0.2635875171184305	0.001094567476016923	0.04938692739923882	0.01464572227250995	0.001321356020629553	0.001253381854021165	0.001227254421632303	0.04201425549313775	0.05334826885078085	0.06120494811058052	0.001003824199255153	0.00411497407172016	0.3036637525706516	0.001059959111360261	0.001207565514948947	0.001039168464744229	0.001014181826801757	0.001026594515453059	0.01781067508680768	-0.009521044242921387	-0.01086154557284122	0.01995114011654002	-0.008140271274089395	-0.02034496127133433	-0.004627030535241838	-0.001260757208782793	-4.416011186994039	-4.363945607699546	-0.02053249842898364	0.03821926232462958	-0.01824949137510713	-0.0009067988679056846	0.05720293741060006	0.3844760994350905	-0.2778360136445767	0.0586741947551639	-0.1996281896390605	0.02016923774699085	-0.2586022657945328	0.02508943842251543	0.470540255559901	0.3748881811934904	-0.01955992201455087	-0.1625977428597838	-0.2247775968691439	0.007925399702915675	1.61135836355663	0.07010544853542475	0.01486201210119085	-0.004770337058442083	-0.007904661117969305	-0.03749164039686129	0.1982944837651217	0.01326857808698213	0.04634641176737745	0.3608301429826075	0.09594651048547884	-0.05258344316452002	0.4558072073235114	0.1659516501316401	-0.002744545704016432	-0.008746993171914295	0.09824033466142973	0.9255796427726085	-0.9458167084129709	-0.6984093394166868	0.07899770052952645	-0.4410454917918982	-0.4814287457559667	-0.4283025758054756	-0.3620954978347355	-0.3770576906368983	-0.1627540524196515	0.04755826297850736	-0.8403873722280119	1.613335525780176	1.117299786521983	0.2620544371524439	-0.01272740902413715	-0.1246373680900943	-0.01305662522454614	0.01018931999315709	0.2437376075413006	0.1531921919248816	0.02617983813038674	0.1309856607188708	0.1949141909005945	-0.8407349769697314	-0.2251739346236143	-0.1175567520228712	-0.8168486726274494	-0.262019835435988	0.03469348193177513	0.08241790668389516	1.211742198754384	0.1357059175274382	0.1994442749311314	-0.2129339033313846	-0.08086564843305433	-0.03803376394037279	-0.8878758012152587	-0.6921527325382073	0.4940885390741176	-0.6927020528472432	0.2246224620623009	-0.2155222390366562	1.193932459492025	0.03034256499381378	-0.1544524664520055	-0.1204555837431437	-0.1387454260777387	-0.1216013255059632	-9.499831987777891e-14	6.179134155334979e-14
0.27	-0.0253983147640452	-0.03521672915307399	0.05706476250602664	0.5707551871314418	0.9385035947150543	0.009405878728948601	0.385064428893937	-0.03449437368505594	-0.001453553617810545	0.05706916055021028	0.08042994065280772	-0.07194524833894393	0.00905820916717079	0.05157061458252947	-0.09245116109201376	0.999895854789229	0.1346887410659826	-0.9998958547892167	-0.1346887410659945	-0.1609108533447533	-0.0934211071134218	0.01190298702664788	-0.2146477397898823	-0.07693031226717638	-0.03801932434378874	0.07984855049088367	0.1189366565673768	0.6672421533558578	0.6380530499651247	0.09341030482726341	-0.03153598681912669	0.148385618203508	0.1109258325683742	-0.306689141653456	0.2771728318886481	-0.5440662460414337	1.240291493112613	-0.01223683629035304	0.00747067924920069	2.481352974255717	0.6765502969532465	-0.5101339560575325	-1.737309994386875	-0.1183790785109369	1.116725192082961	-0.1326626241049763	-0.1639795255791202	0.5196038802941901	-3.507224806555334	-1.120991601314574	3.507224806555349	1.12099160131456	1.665413642867112	-0.4509667004631716	-0.1400846129974591	-1.488482462642985	0.4128578948805669	0.2321494478144794	1.449934213264501	0.5745721780547872	1.512914764618595	-0.3225352086411442	0.3083927078931723	-0.6795473623568561	-1.531024941635924	0.449227808553843	0.001065179892844314	0.01652781251042156	0.00105633293254228	0.0156359647499145	0.001012646256660105	0.004110683522114128	0.001020967618466806	0.004250920815693141	0.001253673358185341	0.0333046072331627	0.1964341788975332	0.1843876520872749	0.1955086818374903	0.1823569442750661	0.00666184240266138	0.01297378533894974	0.002617425004959855	0.03240863491922923	0.001525346713534818	0.06774954216770976	0.0033999410579412	0.02662539863293634	0.001184370993912343	0.03464633439455178	0.001038081501428385	0.1343513083647543	0.001017194213274279	0.09548874168644098	0.001012790884662341	0.006156153403556679	0.002592064268920339	0.01889806618100227	0.3835810796537657	0.3662109191318958	0.001066394522899035	0.01657708596612275	0.1602186225235252	0.1736764238281522	0.03082460865508241	0.03851342685718769	0.001084856799683181	0.005333091364029017	0.001173089391524145	0.01086381978296283	0.005362303103229136	0.02069805584138527	0.001610494380138334	0.04392980511731805	0.1010828858512563	0.09011153970623503	0.001015585721919267	0.01136747185181424	0.001566974785563168	0.01756998927275853	0.01608078941330065	0.03307980816471422	0.001025127222680789	0.003692728532330948	0.001550798932818357	0.01934536544030875	0.147828988423139	0.1448180331260998	0.005012135572896045	0.04635069554359499	0.001031035079701221	0.00242590852237182	0.00106192842088662	0.008164441364879505	0.001010443129226326	0.04914601202561962	0.4432814729416216	0.4003444175000003	0.1926870998543556	0.1836142276649268	0.007596561948515945	0.04300997829921246	0.00101187722230221	0.02370774857158413	0.0394352560757808	0.03325174875121862	0.03963048753106858	0.03577218540566275	0.037872624497456	0.03293011411627907	0.08065915157244007	0.07245394851834482	0.07978828098355213	0.06010238013850975	0.02788053128366064	0.02628593190448062	0.07453417539863036	0.06927793152715893	0.1487208265706519	0.1552980211671031	0.2555587419162918	0.2085997773962938	0.2234892646569783	0.1802172058069296	0.008849837608877094	0.01555662183809199	0.001959144172042717	0.03412040124909309	0.05011885459700378	0.09726148908224998	0.001446819569047654	0.02145864180590324	0.00111300992089018	0.03120005558029749	0.001027280147480881	0.0270323146077566	0.001021811574181632	0.01564662345267523	0.00102064018238689	0.01069204438132745	0.001029875111517499	0.02316393986181595	0.001097753762538219	0.02404416526997069	0.09071510589907973	0.09867007054773644	0.03509659260014544	0.03571786254210035	0.001881767069171354	0.02306439704324839	0.0297036365479339	0.03075929165063411	0.04735379026335163	0.04676417162927262	0.001398315396761341	0.02530729599185487	0.001152912566355328	0.05575614643667207	0.2466482807450424	0.2043989670882809	0.001096097280369325	0.02038143130005679	0.05048079345294542	0.02492451113385128	0.01630581744973725	0.02880238698800844	0.002275611627776141	0.01340658081940331	0.001399366301605624	0.01955034303344311	0.001222869136892541	0.1143016331054169	0.04767211922789073	0.07228845245674263	0.04992457115093465	0.02194464774782521	0.06778952181718434	0.07371934842790516	0.001004516983162279	0.04209342589281638	0.004435220459738093	0.05361555191267416	0.2746305970775145	0.1955245434310514	0.001063142555198015	0.02789590457145761	0.002516242300616443	0.03511910313907576	0.001038465770597057	0.02181755460039184	0.001013930088842028	0.02777058645735667	0.001026129609242803	0.0254567660500292	0.01833441425270504	-0.009261947239741818	-0.01074927241800159	0.02049200106933037	-0.007879155420389455	-0.02056188337476731	-0.004688267592217416	0.001750464315912951	0.001072844300788675	0.001066829541947376	0.001012205462559835	0.001019038210854578	0.00131270020611847	0.2118649670848059	0.1911604827591856	0.005385750079187462	0.001119566980118472	0.001431168603072777	0.001162772789039167	0.001115486907214707	0.001041020467775759	0.001018865453275489	0.00100434784812982	0.001012840517510236	0.3660748904951817	0.001065270659313871	0.1916629273794829	0.03065518516531762	0.001076994868321084	0.001173526886233143	0.01693115630286606	0.00303442181630644	0.1064595766855815	0.00101282089328281	0.00168063816128041	0.02049914544949522	0.001021512240455876	0.00122745519647985	0.161192364900642	0.008551742808080331	0.001027084560787753	0.001054369831706438	0.001010623588575863	0.4821692921162835	0.1647473559041517	0.001075053030013309	0.001010943921491211	0.03064274935680067	0.03043511176821435	0.02932396926907742	0.07101550141964555	0.06934024910634022	0.02386531206807042	0.06033644411969151	0.1156048215187761	0.2623226622405594	0.2195590228219566	0.01495696008860104	0.00295871343365316	0.05422334280664514	0.00137789110326044	0.001098515865149345	0.001012339210107087	0.001005192403737805	0.001024225559860415	0.001037458027292421	0.001126649230316268	0.06940763021941247	0.03166293412829924	0.001053152160206054	0.01304613545157409	0.0416643810758848	0.001349699347548719	0.001157747518347463	0.2546330033961645	0.001099063475869563	0.04276064622153481	0.01410063772105444	0.001255988016829287	0.00125474291849763	0.001253749081250578	0.03549800628196147	0.05141817456050066	0.05136333670139282	0.001004158387319272	0.005444550768475829	0.274416053318357	0.00105656681840811	0.001173815397148535	0.001050745707121521	0.001018073291292649	0.001034028853465407	0.01792951468592054	-0.008015718424314679	-0.009948190095669581	0.02139426151891891	-0.007466866235309297	-0.01896990011831606	-0.005205401345075984	0.001585460486022017	-4.2100303382879	-3.849583949134611	0.0766187977889206	0.06575216584914292	0.01062446014972577	-0.01175797581856375	0.04601657166644745	0.4405046059713589	-0.2904633870178077	-0.07142539914567873	-0.1167158690575582	0.02461773931402307	-0.1419060089174313	0.02993912179931156	0.4757498138023875	0.3794449051699217	-0.01043081852535795	-0.1535080464195448	-0.1980688716068676	0.01856224700875028	1.569883988673768	-0.04630881462350661	0.03034471274415343	0.02399099620326876	0.5485677788128898	0.009009246379363173	0.1634893798462582	0.02041301645705348	0.04327017221961141	0.2925374189071321	-0.01953269795669602	-0.02132633691806916	0.5013552913419822	0.2512685797375207	-0.009759354008024907	-0.008390904583735077	0.103950687635462	1.056938429723157	-1.077557728693559	-0.3874609297213006	0.08279443821719157	-0.3998571543763739	-0.4304616636151619	-0.3816147621286924	-0.3441896177654765	-0.3174593046951386	-0.1808863707713989	-0.2463828284492259	-1.016324396738401	1.563406953529561	1.011928495122072	0.3675725283317691	0.05418548548303584	0.007465044336203399	-0.0137082761323982	-9.273292036638627e-05	0.2491093039794416	0.1543630024751429	0.02753731294926037	0.1084124385016515	0.05398353766821554	-0.908118956554397	-0.1734343142506167	-0.1069387083506819	-0.7955880307537929	-0.2656048343506182	0.03303154659128684	0.09954846857810128	1.031833893455694	0.135824478436098	0.1535133273773737	-0.1387533989917305	-0.04878017272116092	-0.006117733380077843	-0.878346578288817	-0.6567231533141628	0.5038681642200044	-0.7754013963450275	0.1682591298862383	-0.1846562303567649	1.177633711890239	0.02110311034313311	-0.07900158526288711	-0.1317661147632713	-0.1543247318408131	-0.1353494098738127	-1.765490751218999e-13	1.404244739067148e-13
0.28	-0.02815632778990323	-0.03271720074204317	0.05136395282437429	0.5831465259911504	0.9382533359170571	0.009441974653559922	0.4084209753158113	-0.02800681213252367	-0.006258988777216517	0.039605528202883	0.07939885468545572	-0.06037740774868137	0.007316055546551725	0.05041582647956901	-0.08692816565980716	0.9628480516621951	0.1239166037208033	-0.9628480516621943	-0.1239166037208072	-0.144175887825659	-0.09811345191050203	0.01042256471414378	-0.2291442166075559	-0.07262145829347658	-0.03560768008550329	0.09256799779905871	0.1248449799402939	0.6825306280220496	0.6345484949348449	0.09628165066486184	-0.03864583793250492	0.1334840885958977	0.1157540136934893	-0.2419778503200318	0.2214940081310613	-0.5967733048793373	1.238439619013197	-0.0376410334413892	-8.176910935081942e-05	2.184563651979196	0.6179967882816405	-0.4473487970541496	-1.759331641090239	-0.08666303618217741	1.196382709061043	-0.2184132268228101	-0.06588713793015494	0.585765347852569	-3.88657588245996	-1.033634425168266	3.88657588245996	1.033634425168265	1.680016506214829	-0.4874317814007041	-0.1554415526180406	-1.411627588862552	0.4488639049085675	0.2477435690115735	1.089368944362864	0.6080463339691327	1.545830624875611	-0.3766501555146328	0.2604437526358512	-0.7405432055633479	-1.444875433236012	0.5148777078524401	0.001070324827347525	0.01697936396596049	0.001063495441354701	0.01622384990408268	0.001012371372014695	0.004119237277402603	0.001019814465964824	0.004154068517824938	0.001294032560537075	0.03377359247383618	0.2032923515161906	0.1888084605780187	0.1934488782057548	0.1793735836808808	0.005375360811948135	0.01186096556618198	0.001890164548615263	0.03139171362433871	0.001464679067493208	0.06801829023875573	0.002319483477721438	0.02572739747122639	0.00114399503626741	0.03496208288304332	0.001039914395431438	0.1391576300886773	0.001018295736984921	0.09932803355103764	0.001008718892772395	0.006024236480172921	0.001834055604336509	0.01787392062312745	0.3768972886497267	0.364375794238694	0.00106553376242874	0.01672518957936833	0.1753402060434198	0.1891920736818775	0.03038470239615391	0.03760177098732718	0.001079880656184538	0.00559414633321303	0.00117315617008194	0.01100802748599283	0.01514589369679217	0.02793176542798811	0.002832395443021103	0.0442274973559437	0.1037636003472681	0.09153911765515431	0.00101388841161573	0.01161897981689358	0.001659667824798279	0.01803024739063815	0.01872993776902368	0.03578611740467143	0.001022829092255653	0.003873532359406214	0.001389320532696803	0.01912088035582417	0.1544535100702643	0.1499994843988546	0.007642759067726919	0.04912731649130879	0.001028781428138184	0.002339243452214627	0.001057455280894537	0.008072815018865307	0.001010535727817588	0.0502344237925818	0.4580561641032657	0.4116167892017109	0.1792441926559815	0.1722407062737786	0.004476676215919372	0.04061878308327258	0.001011280953328486	0.02460369442818438	0.03430859774674607	0.0294486394463684	0.03431403448093107	0.03171243305738769	0.03290742553158787	0.02933066158153923	0.07514776607006454	0.06896738476023234	0.07405570345137077	0.05714756803037158	0.02522378544382754	0.02429269104724796	0.06569065798282245	0.06519555386207658	0.1321766310094569	0.144202996169005	0.2544983568328476	0.222920680537587	0.2171127304541322	0.1883723905752597	0.01313915404545687	0.01953790230415388	0.00283109624367842	0.03486576366973091	0.05360787068413985	0.09814650708957696	0.00141665638351865	0.02134119827477624	0.001106613525059349	0.03119000054375421	0.001020345632458575	0.02961125062342823	0.001013958586876046	0.01724959969562794	0.00102323434885004	0.01093518671518644	0.00103553536697485	0.02425921915881846	0.001118768025797764	0.0249849245016368	0.07903118208127341	0.08916895864073621	0.03319226376313929	0.03422887508548911	0.001483915758612846	0.022268768416814	0.01941999380072719	0.02275794183448586	0.04381396776871808	0.0440009204910638	0.001398443565631199	0.0256345788040346	0.001168043292760041	0.05658447336106695	0.2477292819180772	0.2128533207345304	0.001098780810894912	0.02173014040916744	0.04536316282220955	0.02607829355857099	0.01512443879741001	0.0276434234647705	0.001768351532357712	0.01317083100084383	0.001330335406866994	0.01942710198128535	0.00124511124686906	0.1057479587982655	0.04055303270566561	0.06576727022623705	0.05009755122473718	0.02682823740023515	0.05821332740703716	0.06544344972822955	0.001004438408374099	0.04361751073821157	0.005286072161974137	0.05206577639006075	0.2690554529651128	0.2056136126831653	0.00105903483016231	0.02807005332158682	0.001863090769241242	0.03459498075755806	0.001047605609872589	0.02047866990767542	0.001017009891663129	0.02618856810281651	0.001032005486688477	0.02407462897805771	0.01813901035227955	-0.007912079623042989	-0.009903280833733789	0.02161060590003514	-0.007362419893829343	-0.01905666895968942	-0.005229896167866164	0.002789949095900565	0.001078073376772985	0.001074405999491003	0.001011979830625024	0.001018229185934345	0.001355654461740602	0.2177115546523903	0.188936481501091	0.00293483345205181	0.001087226139084827	0.001375854860868924	0.00113231371534888	0.001089401572186911	0.001042525593781508	0.001019932686575547	0.001004285142626598	0.001010440398406712	0.3597097448107376	0.001064124300531793	0.2066389636746606	0.02927697377511308	0.001072706462821134	0.001173015379592582	0.0326192471361471	0.004965079906179123	0.1084816943640199	0.001011501537744954	0.001817055965141629	0.02266798226294177	0.001019505372875377	0.001204917059796826	0.1679019290362918	0.01196844203998624	0.001025811506864764	0.001051357833624337	0.001010644792991683	0.4989958431586155	0.1499814856516185	0.00105079868070945	0.00101041532421384	0.02623462468715904	0.02599654894740295	0.02516034632916221	0.06517181551441745	0.06403963994328894	0.02081368825912275	0.04912203493100434	0.09928956482626966	0.2444384652517568	0.1944970119604536	0.02008619517060547	0.004365974552217857	0.06085570322365751	0.001388303211036939	0.001100524577849985	0.00101319634593578	0.001005647967654881	0.001027339836837541	0.001044665039143273	0.001152142948173762	0.05804294370864423	0.03035060489804767	0.001052258224696618	0.003322041937022633	0.03774985262257582	0.001433515865418223	0.001203485904622302	0.2456784896738959	0.00110355947573022	0.03613436504383107	0.01355555316959508	0.001190620013034964	0.001256103982943336	0.001280243740869268	0.02898175707078755	0.04948808027021931	0.04152172529220507	0.001004492575381386	0.006774127465235979	0.2451683540660604	0.001053174525451968	0.001140065279360057	0.001062322949498234	0.001021964755783605	0.001041463191477096	0.01804835428503345	-0.006510392605708074	-0.009034834618497958	0.02283738292129786	-0.006793461196529166	-0.01759483896529805	-0.005783772154910025	0.004431678180827085	-4.035087948030937	-3.434069066431491	-0.01832422680259968	0.04353282411425826	-0.01859613317478616	-0.004613149951542634	0.05037053055338829	0.4330818881098412	-0.3068323261049148	-0.1410612679564029	-0.09724135818944155	0.02914500169504815	-0.04019111769819263	0.03289493004640536	0.4864255627650151	0.3892958354636027	-0.01888273635219562	-0.03270160820183041	-0.168475299160231	0.007430351907778561	1.534213255731217	-0.1306822156904468	0.01707405464152157	-0.004729812608253872	0.8568009224428391	0.04953301493895505	0.1206945967386673	0.03035480090673229	0.05049895508635698	0.2536203759973206	0.09383453723965707	-0.03027097274052536	0.5325412807793303	0.2975496298975379	-0.005733559563838613	-0.01031427434478546	0.1145457907888267	1.199383649409573	-1.194716109647123	-0.09363123214274273	0.09835544455961602	-0.3611838845212601	-0.3818876509531489	-0.3389455040932568	-0.3584910130901941	-0.2766315565652617	-0.2215104229859916	-0.5760464615075154	-1.204764439202637	1.258232733418345	0.5616187095074837	0.4198021538822449	0.08964472234145245	0.1755327772030655	-0.008864530703783926	-0.0002269720973691956	0.2691172789058841	0.1683719327340714	0.01953042702213515	0.1156042618070684	0.1783913935818545	-0.9954235225900344	-0.124896873705436	-0.04336028728204929	-0.810752841200408	-0.2906165053003246	0.0326360967764867	0.05600449349492544	0.6204590853213182	0.1335122041927732	0.07117531311537627	-0.0987325878561241	0.005295190091702807	-0.02739623660461284	-0.8251024687020361	-0.6527572365296285	0.46469016164494	-0.8841138643388877	0.1414902474900231	-0.1196006046474924	0.7759491733765771	0.01409923648248473	-0.03027732849217851	-0.134597659373196	-0.1605139193657176	-0.1394741065681095	-3.066843143734252e-13	9.60752904161002e-14
0.29	-0.03022554881974731	-0.03080868988320032	0.0451454326084459	0.5955314630385552	0.937752024366413	0.009407235120306742	0.428739583521388	-0.0221809935314799	-0.01032164927403853	0.02184809444505487	0.07871124447997756	-0.04806160622982393	0.004684990963731861	0.05025826460775879	-0.0807578433513286	0.9224825453039445	0.1140039980651349	-0.9224825453039509	-0.1140039980651198	-0.1273337755434057	-0.1031610307376537	0.00881555895357755	-0.2430125564776548	-0.06799111540604076	-0.03309486984893019	0.1018754826093752	0.1311113650774136	0.6981700491480213	0.6308865655401125	0.09859200996114396	-0.04630493423434017	0.1197386900413042	0.1212419377934843	-0.1746135740741959	0.1604390903815527	-0.6462874903720234	1.23875902286505	-0.06269009278133932	-0.006677406515068187	1.882114726090451	0.5462619778673817	-0.3650553282452375	-1.789017785737176	-0.05161177873651904	1.264643533041773	-0.3043055859562499	0.03284005614596194	0.6475933250699722	-4.185228027925177	-0.9473112979850632	4.185228027925193	0.9473112979850452	1.689640596688563	-0.5207016854926566	-0.1646711509630708	-1.361098692667109	0.4760298212051225	0.2555077947920049	0.7963582927004991	0.6481929056218815	1.57543096377875	-0.3575887259320059	0.1965818005090394	-0.7884078485514873	-1.287479034774229	0.5793977427828575	0.001075202393791004	0.01742443483031111	0.00107070898826143	0.01682281119053182	0.001012123791247887	0.004122657126260507	0.001018875088198504	0.004054281507411862	0.001380604801603325	0.03425173473238222	0.2082317433638396	0.1927580792137573	0.1916283299927136	0.1762871965884903	0.00396499849284382	0.01063477195875279	0.001494218417701956	0.03052493849649461	0.001410229203821989	0.06833179471787287	0.001741198694932809	0.02543650118349564	0.001117319103155793	0.03531314026201009	0.001042051454731474	0.1440620598956945	0.001019475122532305	0.1032585321674328	0.001006527418743005	0.005894390362031801	0.001430798827455209	0.01721337312603147	0.3710613733575075	0.363331644565641	0.001064721103078256	0.01686787160403668	0.1904078386387588	0.2046599441875979	0.02783339592385137	0.03479995176146208	0.001076128135801703	0.005856371815050688	0.001173278346981833	0.01114586151855292	0.02659940334925124	0.03659937073680362	0.007075385881975897	0.04624223443056646	0.1048229092498721	0.09194548908154508	0.001012588616944089	0.0119532185252954	0.001712090224826769	0.01842956606224474	0.02100133038559858	0.03807903370676611	0.001020951448199244	0.004066127320435689	0.001294084479117208	0.01893638334421864	0.1612719850741068	0.1554578799334319	0.01089235103064473	0.05242831466572387	0.001026948834570109	0.002251470897486364	0.0010536726803571	0.007974531273114665	0.001010686081487157	0.05141791936821961	0.4742930582083424	0.4243723735102403	0.1673551783504453	0.1605415998756412	0.002807479202284218	0.0399096709554066	0.001010858234464759	0.02559312092135045	0.02942085088589836	0.02586711346340323	0.02929844664973635	0.02792922004776349	0.02820063479952753	0.02595877802236564	0.06975444560170235	0.06561293623442242	0.06881623622258437	0.0546107400507055	0.0217197935146493	0.02164993286976449	0.05622367750450143	0.05891764853385704	0.1170553707310286	0.1329909426434563	0.2509810777473113	0.2336676171607291	0.2093282866261244	0.1919639870749005	0.01797365281505861	0.02412735649415401	0.00568466206185804	0.03738305030660379	0.05766089038502358	0.1001247838592912	0.001432571049201214	0.0212790225477056	0.001114239942718128	0.03117360175015357	0.001018945636767973	0.03232829268655147	0.001010891866125533	0.01896519928028146	0.001025266568505626	0.01114374751123083	0.001043096823186409	0.02525447225124531	0.001194268007997118	0.02589585157128449	0.06816057846912014	0.07976486490570085	0.03222992138732306	0.03349156641625181	0.001274431396886244	0.02168743144096544	0.01154539898431247	0.01642642006937135	0.04014725690888817	0.04118139431989894	0.002589437479503602	0.02692626452176828	0.001310387172263605	0.05726347151414225	0.248882832431224	0.2187115683795601	0.001102603959045214	0.02303192730237349	0.04137057203007072	0.02752627820576337	0.01470814206790593	0.02719524819095092	0.001482409179601091	0.01316098163343406	0.001291394386887726	0.01931774327514562	0.001269940780219092	0.09770976063235429	0.03456556188143763	0.06021044658248511	0.04915774901514745	0.03116533385127646	0.04920781038843869	0.05721042411779861	0.001005017144396081	0.04476370506562154	0.007632562080664734	0.05159054050810594	0.2605763023639159	0.2114451751611413	0.001058470014286003	0.02819159591166096	0.001509572031368987	0.03440889969930641	0.001057441029108464	0.01912176945100789	0.001020261537564322	0.02456064227810336	0.00103823316581811	0.02265788812819476	0.01915760883359671	-0.006337888010144248	-0.009033569362728843	0.02237942973165111	-0.005238507821551678	-0.01759442478071125	-0.005714134523805317	0.003769550493176139	0.001082146389617439	0.001081442803553503	0.00101176993230154	0.001017616757298433	0.001568252367254117	0.2158108958399481	0.1882433826887686	0.002089650019835752	0.001075843220780904	0.001334535399937514	0.00114092954244584	0.001089665999041727	0.001045756545535877	0.001021353924947172	0.00100421429204571	0.001009813943789097	0.3578955747784237	0.001063664427917073	0.2228464379998047	0.02118365809457749	0.001071811911685746	0.001173735726617885	0.04511623004257315	0.01714498132652592	0.1044281138203577	0.001011011149201064	0.001724227156004567	0.02425582630127586	0.001018567412881837	0.001186328824689726	0.1756458326754645	0.01641936339242242	0.001024390050869825	0.001048362774644099	0.001011009878887691	0.5216610281031834	0.1462451382377566	0.001053783314799397	0.001010420832758514	0.021661362698127	0.02136540962450986	0.0207474952273214	0.06062831180197013	0.0602642190679242	0.01519181652243974	0.04010826282235247	0.09068470175792877	0.244554033427138	0.1968993587864384	0.02597741441001371	0.01235509540405511	0.06427076240694751	0.001500653623911929	0.00114050229701862	0.001021120206861815	0.00100943671348076	0.00102741696023586	0.001056298851973665	0.001375046703948225	0.0504223818874005	0.03176461042611858	0.00105936154685384	0.002536001210373893	0.03407769710076737	0.005864835094591716	0.001674561641951409	0.2557073514709918	0.001109143157076575	0.03696071004429472	0.01484484626065743	0.001178626169833101	0.001246354793469407	0.001308971033624456	0.02625160298730286	0.04674299587492418	0.03510786964690536	0.001006572832654224	0.01296388004977919	0.2442509173644156	0.001061865155812319	0.00114123402955651	0.001072209562631871	0.001025067814258568	0.001047466182601469	0.02106361095376439	-0.004625692720794509	-0.008162845687108559	0.02278189101154975	-0.001870633049291979	-0.01613184925406312	-0.006142662774860639	0.004219449740330559	-3.875660418134932	-3.135961823702166	0.0760101645110982	0.06847486573181134	0.009866112608304939	-0.01276320166317476	0.04694989319583069	0.3447634543979882	-0.3096820069927894	-0.1074815595266815	-0.08015153988061795	0.03333855280001675	-0.01639194878007874	0.03707284729635799	0.4955433028608743	0.397849642788052	-0.009800129484435824	-0.07762069370296681	-0.04155741381622893	0.01763164830908581	1.556057727114656	-0.4141888872673245	0.03100702713839909	0.02299118655013033	0.8758473075967965	0.3385354345950172	-0.04190812268890264	0.03702482554780446	0.03181282686166528	0.20787201836722	-0.0181560537414661	-0.01200457311652665	0.5576205653722689	0.3579672158964641	-0.01030156375793577	-0.009620696025249417	0.1232680148932889	1.348338505416396	-1.125104257174652	-0.04115005391422211	0.1014223991980041	-0.3543038065721509	-0.3739048741812334	-0.3342646613391462	-0.3190268369203749	-0.2333134351134265	-0.3061624428990385	-0.6765989122728644	-1.033828726050363	0.886239085046298	0.1854042158458638	0.4914851106421422	0.3917608563233557	0.2163641668129475	-0.002443819462612729	-0.001128653334990673	0.279218385777925	0.1783666400048051	0.02074594756585674	0.08854709652359107	0.04614568888033593	-0.8886424819111051	-0.02537607424076625	-0.0623306897352421	-0.4768837994117188	-0.2780258131802738	0.2120741287005206	0.07264860244254721	0.54879114805838	0.1265143707032589	0.2090693410826134	0.002010771620198737	-0.0009564723465087176	-0.002532949829389836	-0.7802902202406125	-0.470638297368061	0.3978334324380585	-0.7697266266310177	0.09574183904370275	0.0229913985838413	0.4031235546056053	0.01156527977651647	-0.007613804944621399	-0.1364014996187996	-0.1645795509283982	-0.143235891917307	-2.938738399955175e-13	4.920466282355495e-14
0.3	-0.03170354363921964	-0.02950380039938908	0.03845106797598725	0.607925931096763	0.9369981577395936	0.009312201143580901	0.4461224045769927	-0.01709967165665013	-0.0135575358605649	0.003887918983297715	0.07835156363443306	-0.035127218321082	0.001299825905853617	0.05104193345378041	-0.0739904149336688	0.8791694383289942	0.1050018859206492	-0.8791694383289951	-0.1050018859206432	-0.110358382962828	-0.1084998396496662	0.007154910665503022	-0.256347356611108	-0.06312435889668501	-0.03048373785984679	0.1089797691531083	0.1378680822960926	0.7139067945668197	0.6273596603662175	0.1001123605527814	-0.05435663077834325	0.1080690127585876	0.1272757811618936	-0.1237326082375984	0.1007697331261731	-0.6919421881821206	1.240345821173766	-0.08815204868960268	-0.01214065780389706	1.597406222001644	0.4690974430285151	-0.2819940149644075	-1.799879981869421	-0.02107716419584375	1.320099987032744	-0.3692333215629676	0.1223590056142591	0.7051865697021659	-4.476096005799825	-0.8515357229322911	4.476096005799825	0.8515357229322906	1.706672565879054	-0.545677798372889	-0.1661700581196461	-1.304919641533395	0.4961466292928841	0.2674079195137699	0.6487292910478694	0.7061127502853215	1.565295483440739	-0.3496453113468027	0.1024420117017543	-0.8190632539906613	-1.029731178859532	0.6240615615348352	0.001079677492597659	0.01787300255322647	0.001077834030256446	0.01743765586995397	0.00101189506109144	0.004128279723998943	0.001018099261139618	0.003950425493938153	0.001530148998896595	0.03474642977824315	0.2106100624414672	0.1954621619732002	0.1902306402788775	0.173195205248634	0.002832337063240853	0.009645252254275864	0.001290219117331461	0.02970792537676873	0.001362337315871161	0.06868071446814271	0.001455563370880506	0.02543148231700817	0.001104116041863581	0.03569866586002173	0.001044735684675121	0.1490901542302475	0.001020775488868839	0.1073059415061124	0.001005396778287494	0.005773961046683982	0.001228534216005785	0.01675725069933167	0.3665143357400706	0.3635205903951632	0.001064084904052789	0.01700833445126098	0.2056578869254372	0.2202471658582902	0.02261718604972194	0.02962784808594349	0.001073805097063457	0.006127006584392024	0.001173699660984452	0.01128174256563094	0.03831206500867169	0.04543125494543273	0.01517086603285916	0.05070062673975929	0.1037266161172619	0.09065119897680161	0.001011693719833114	0.01237011402335328	0.001691943816507332	0.01871546488033243	0.02293482262683229	0.04000174045168389	0.00101954386124707	0.004253601109036682	0.001237155420107207	0.01877326597445346	0.1683955768039068	0.1611215504909955	0.01470904330098011	0.0561930050274469	0.001025321898159526	0.002163599929562469	0.0010502839849624	0.007874836673943723	0.001010943853943333	0.05272207790159759	0.4923891679236397	0.4385156651724174	0.1584883592626296	0.1501386393863976	0.001967487691463201	0.03993660479556568	0.001010649734233219	0.02666999331490249	0.02464038308623504	0.02237891342489174	0.02442130162418459	0.02425133710963851	0.02359456437278708	0.02266869928279626	0.06469409940277025	0.06245428512476893	0.06418683433562127	0.05242971141319638	0.0171686116129816	0.01818701758121256	0.04681563836908763	0.05172228945379996	0.104348742371521	0.1236027724451671	0.2487482524760589	0.2405471521152445	0.2052696929666832	0.1926545474006975	0.02327399372598968	0.02923553304651045	0.01105213663333602	0.04225994582170021	0.06139993814392866	0.1023986222272912	0.001496683425514492	0.02131485779048145	0.001138046106777879	0.03120591014282297	0.001022209763086933	0.03529416338018759	0.001011254542450317	0.02088930561185014	0.001026320781000904	0.01132138997389428	0.001052695193068274	0.02613217588625617	0.001343454856464811	0.02675487165127284	0.05856182122337358	0.07133116385250259	0.03238778461482437	0.03366512931881663	0.001173169068015071	0.02123368298650588	0.00705087557244319	0.01279362009430712	0.03645473383864048	0.03834566254240713	0.005388155075112662	0.02960352301679127	0.001616979608984539	0.05789451471668502	0.2531956454427104	0.2237811577832025	0.001107307614521829	0.02425381174816451	0.03959503074126317	0.03007263487540674	0.01512240766719001	0.02754190366785797	0.001333253016721828	0.01327787337641205	0.001267045992797355	0.01921529400216093	0.001296717898770893	0.09018709327812424	0.03005514579620836	0.05611388817582198	0.04738701232658828	0.03468699212658104	0.04126476663808305	0.04990420981793945	0.001006347016221671	0.04569221194012938	0.01185711025432347	0.0524943637684572	0.254712680331468	0.2139312884231	0.001062534741106785	0.02832847888207436	0.001333114345937333	0.03442920622185248	0.001067301866948426	0.01775825856225942	0.001023438834365375	0.02290681097713686	0.001044348377257	0.02122267456962681	0.02150731277318965	-0.004556690882569142	-0.008162339584800926	0.02259870973569109	-0.001248651699300982	-0.01613168358022824	-0.006114807722418771	0.00395459866527001	0.001086219402461234	0.001088479607616595	0.00101156003397677	0.001017004328661533	0.001780850272764868	0.213910237027506	0.1875502838764459	0.001244466587623681	0.001064460302484644	0.001293215939006222	0.001149545369542944	0.001089930425895626	0.001048987497290137	0.001022775163318959	0.001004143441464873	0.001009187489170692	0.3560814047461081	0.001063204555301946	0.2390539123249426	0.01309034241404041	0.00107091736054902	0.001174456073642511	0.05761321294899798	0.02932488274685657	0.1003745332766955	0.001010520760658502	0.001631398346865701	0.02584367033961808	0.001017629452891582	0.001167740589552961	0.1833897363146375	0.02087028474485883	0.00102296859487395	0.001045367715663601	0.001011374964782345	0.5443262130477509	0.1425087908238942	0.001056767948886099	0.001010426341304295	0.01708810070909552	0.01673427030161416	0.01633464412548062	0.0560848080895247	0.05648879819255954	0.009569944785763977	0.03109449071370547	0.08207983868958839	0.2446696016025197	0.1993017056124238	0.03186863364941583	0.02034421625588386	0.06768582159023738	0.001613004036786891	0.00118048001618823	0.001029044067791528	0.0010132254593167	0.001027494083635976	0.001067932664786698	0.0015979504597234	0.04280182006616112	0.03317861595418759	0.001066464869022194	0.001749960483728664	0.03040554157896014	0.01029615432376956	0.002145637379281906	0.2657362132680884	0.001114726838428886	0.03778705504475827	0.01613413935171534	0.001166632326630982	0.001236605603968243	0.001337698326380082	0.02352144890381999	0.04399791147962778	0.02869401400160631	0.001008653089935276	0.01915363263432074	0.2433334806627724	0.001070555786173643	0.00114240277975884	0.001082096175764471	0.001028170872731984	0.001053469173724434	0.02407886762249541	-0.002740992835881094	-0.007290856755719197	0.02272639910180159	0.003052195097945175	-0.01466885954282808	-0.006501553394811267	0.004007221299833972	-3.718763677359413	-2.949483579791451	-0.01762485506193907	0.04670950271988317	-0.01815558327934735	-0.005426950561800581	0.05368108798307986	0.1839747128500345	-0.3079531755981155	-0.09372648750685088	-0.08728895655212521	0.03622805592034626	0.01698436655396235	0.03978857386185508	0.5111584682627091	0.4126779799066169	-0.01699937575687195	0.00818340587238151	0.07814380137110609	0.00698651642356583	1.558083488737076	-0.6047391056616659	0.01875591215799814	-0.005120409700970641	0.8896567023974249	0.5382640618146434	-0.2194377094898028	0.04688615884029609	0.02781498437445618	0.1795784646457819	0.09281030261539314	-0.02599504920536399	0.5735962853744577	0.3902880673581657	-0.005753242199872047	-0.01059644503044562	0.1386783823430762	1.47692512013944	-0.9354869278674897	0.05357796149067372	0.1158446246644221	-0.3425186956334589	-0.3608216366468892	-0.322584540173223	-0.3193315298667175	-0.2054716881320972	-0.3855418452249678	-0.7595372118852525	-0.8399877737454452	0.4847523996947309	-0.01858852525991565	0.5235466262505487	0.5615664979504182	0.2346450968598962	0.01073766326575942	0.009514465158510546	0.3188830050106676	0.2100732821137079	0.01334676032643854	0.0920943703243373	0.1680099957828579	-0.8013449862358305	0.05727744066780983	-0.01784258285913044	-0.2710084832069167	-0.2938576265756132	0.3097506522481925	0.04641350342153373	0.4627274370468669	0.1175317146945597	0.2908497176052531	0.06023356229931116	0.03064341196259403	-0.02601435781659313	-0.7219963063777054	-0.3607041891222414	0.3016025265071657	-0.6987516022238809	0.09795275691062148	0.1562112238335248	0.1068593301791225	0.01716731255915335	0.01100018755620686	-0.1359197457763572	-0.1656950146251278	-0.1431686482919691	-9.046908077837078e-14	-1.027890238230854e-15
0.31	-0.03280947299868956	-0.02871350813621371	0.03129946718602143	0.6203402636718968	0.9359860324431892	0.009169448736687652	0.4607851154890829	-0.01274224926886724	-0.01605517186250427	-0.01400302114834532	0.07818441714954733	-0.02171025158893665	-0.002573312311346213	0.0525858772111962	-0.06664836776458458	0.8326453362171671	0.0970605072517752	-0.8326453362171694	-0.09706050725176178	-0.09316031113128936	-0.114027479221378	0.005516151601719243	-0.2690352260165409	-0.05809646498374219	-0.02772338493535153	0.1151954896160489	0.145330689384091	0.7292949387708865	0.6237080121580524	0.1003859277068622	-0.0625323940067071	0.099183286993228	0.1336945446605736	-0.1011146448869728	0.06054001310464595	-0.7371834467899154	1.242679670359223	-0.1142738866223741	-0.01624620555479999	1.338762248743053	0.4047340628853248	-0.2182822514033168	-1.773100293809097	-0.01641551457897363	1.356803034039265	-0.4009160271949069	0.1813753013019772	0.7617959067301496	-4.838804010247952	-0.7331927547834883	4.838804010247949	0.7331927547834811	1.732753318376793	-0.5580527068054112	-0.1608224722764193	-1.230521893919008	0.5078791087974616	0.2847472270819777	0.5789858723615151	0.7902972334890646	1.510581796620867	-0.3846964147937493	-0.04406469397575656	-0.806915840316889	-0.7598215968104457	0.6567169613926264	0.001080357050221162	0.01830985445834516	0.001079619967412215	0.01804826074681246	0.001011485167376394	0.004140535108885302	0.001017318963028684	0.00385875835876027	0.001617219772159972	0.03513555353754164	0.2111514515030641	0.1964655201672861	0.1886356449664942	0.1699376664106645	0.002035219031149135	0.00894288242023188	0.001177389664743893	0.02889656211399359	0.001319594983826739	0.06905562421590278	0.001306282087482502	0.02559145908401472	0.001095921921803196	0.03610472900180215	0.001047323996118298	0.1542693821896157	0.00102214444884093	0.1115042359554929	0.001004727486389863	0.005666801674893767	0.001121237015211269	0.01643902619586944	0.3662839206043627	0.3661561230087104	0.001062665429629551	0.01714434975679772	0.2205283916837433	0.2355017021689462	0.01657004160024487	0.0238765703693987	0.001071843288767175	0.006409531218209909	0.001171215075766451	0.01141138454912865	0.0480861275748237	0.05355432762075937	0.0227798187980052	0.05564608169207975	0.1007106423891796	0.08776905029543598	0.001011044751445883	0.01285656393764339	0.003002296576625998	0.02026462726320389	0.02417386018165853	0.0412429967495935	0.00101834883844265	0.004472907709445846	0.001196508770768857	0.01862085831302769	0.1759142010254543	0.1669104609110464	0.01886677504367256	0.06019381198542671	0.001023747577531101	0.002088248777870765	0.00104695390589028	0.007778043620162713	0.001011143313476354	0.05418776162483068	0.5124087340164456	0.453610212604064	0.1501150663387252	0.1409425007959391	0.001523499206050417	0.04041137704781494	0.001010532521932885	0.02783292838513158	0.01999783557082024	0.01902191843946449	0.01964520030513783	0.02067335730825683	0.019071204494067	0.01946649835847326	0.06001766647035876	0.05934877361200022	0.06008050160965192	0.05040436561535416	0.01302504028498091	0.01498171125617144	0.03837396090778175	0.04469052034422667	0.09294257179902146	0.1154313752984985	0.2496169091588161	0.2440062406428176	0.205169817700697	0.1923232611449161	0.02966034953053517	0.03534604084084701	0.01868101991450108	0.04923042697381545	0.06408660207501617	0.1045637407755721	0.001582260671673036	0.02145235909408115	0.00115929644811258	0.03130908599002282	0.001024624242429587	0.03864891858902665	0.001011775795281153	0.02328780620131566	0.001027175081895575	0.01147076094253315	0.001064962758340057	0.02690496299400953	0.003708280066672932	0.02985734925789916	0.05006371720256258	0.06382576369180867	0.03264781550320722	0.03402489321196258	0.001128371983456064	0.02086249301738206	0.004494161243239426	0.01068659558068774	0.03272799696632477	0.03540476253426723	0.006638515367359191	0.03095452609185276	0.001748461775163426	0.05821934638523773	0.2582780679252136	0.2272890277329295	0.001112075698267332	0.02537906574834797	0.03815016773540576	0.03293358195910918	0.01611737216951442	0.02844844182468658	0.001251657136933361	0.01343270065131412	0.001252546634275726	0.01912224127737128	0.001318325829329932	0.0830990642161465	0.02626035441004554	0.05276555391480892	0.0452345620083394	0.03741327125341552	0.03457888753057697	0.04379009648301036	0.001007276510271999	0.04657621552943255	0.01597465970745274	0.05382232835799038	0.2539988223745515	0.2147925730896844	0.001068654856455538	0.02854161835774776	0.001240370805080466	0.03454482091371454	0.00107702746136236	0.01636983817696131	0.0010264921086379	0.02121283387752781	0.001050270904544153	0.01975611346876716	0.02428597758183712	-0.002712073604757401	-0.007261599640732828	0.0232208937468345	0.003391182314346144	-0.01452551787481868	-0.006457365255290955	0.004090095223818238	0.001076702803911845	0.001075555831791846	0.001010634321596337	0.001016085998925006	0.001646370837487294	0.210477201624877	0.1845759103395349	0.001164369922426392	0.001055979307578892	0.001259694736069515	0.001151683926260829	0.001085243210411895	0.001050889926553213	0.001024241003626329	0.001003935800741722	0.001009764470378872	0.3745003620780918	0.001059481593161853	0.2527184503516932	0.007094823048597431	0.001068856741240063	0.001163696371927436	0.06160389638725906	0.0327938804583688	0.09310049277678954	0.001010241271184212	0.006693313450092004	0.02533201155876564	0.001016661514563018	0.001142697275465692	0.192228075157043	0.02562701265521107	0.001021381874358683	0.001041897201306029	0.001011330525031485	0.5713603016139411	0.1321233152659741	0.001062933791110055	0.001010397168207499	0.01283710670243538	0.01221805393568442	0.01204219003600719	0.0523819444085693	0.05350088845785744	0.007569441614084536	0.02585351283982229	0.072707752923965	0.2570047267353734	0.2100185461631587	0.04122460212627594	0.03270323501282082	0.06731696096998979	0.001720990100474142	0.001182220480865392	0.001025523662175102	0.001011550705203108	0.001028546586895193	0.001086023080102227	0.01006597853798053	0.03673272076183483	0.03275282443251721	0.001094638648497331	0.001813256818151735	0.02665103713248143	0.005977376822303047	0.001665485639827593	0.2693816110810022	0.001118996578222101	0.03529264532411306	0.01812058589511709	0.001166663739653618	0.001238151899974941	0.00134349396940012	0.02055933235716468	0.04146236788148459	0.02497981553587178	0.001007897553148517	0.02156515624630099	0.2609563851822091	0.001078807092575743	0.001144891190201597	0.001091428285612884	0.001030938084978904	0.001058944986140086	0.02723033035795792	-0.0008443209420466899	-0.006337454004675654	0.02423867347400454	0.008302206101114125	-0.01280467883500137	-0.00676457227654668	0.004291890921553646	-3.562810228773697	-2.783065403232341	0.07454847673788892	0.06845695565430221	0.01123141869269245	-0.01095497127988728	0.02743812397307903	0.02002863705631995	-0.3477671815167903	-0.05075352818141163	-0.07738340487769303	0.03852516852340829	0.01666507398723936	0.0411542198619135	0.5251532060184227	0.4276251247954299	-0.007257280808380598	-0.0503994359252517	0.4635084969898628	0.01689269589196925	1.488128923487277	-0.5550500001823758	0.03314053441519921	0.02201981192912961	0.7335579565918737	0.450432781180463	-0.3570746041164757	0.05007740212456185	0.263730645794935	0.07549277063194956	-0.01380273337338258	-0.009610925817597968	0.5847531546870154	0.4085715076966213	-0.008277727022479676	-0.009111153952768382	0.1554124140387629	1.537919802779601	-0.9218722022315795	0.04817181024392294	0.1177724581055895	-0.3291913882297681	-0.3547748848171469	-0.3175585161689446	-0.3033568917205793	-0.1984264045152602	-0.2685338607730011	-0.649205213667793	-0.796774070182099	0.2767390773919027	0.00496559725486753	0.6851840960348798	0.817259431479653	0.1908803974812619	0.0156710449368456	0.01037543890658169	0.3545648457795271	0.2651755518438947	0.01509259385133435	0.06726414817921757	0.4552958851609965	-0.7036826940009085	0.01904327100125007	-0.04593003539202982	-0.1543585895402575	-0.2965725997274141	-0.02143757141167325	0.01563034659000662	0.3092772283873191	0.1076558674329667	0.2728187250668032	0.1176637503053207	0.00812454072017132	-0.0006408077692353035	-0.6952743553507108	-0.3120098722657669	0.2400995379584906	-0.5337536169629806	0.07868611803049631	0.1125813859965888	0.1449531819906596	0.02384858652561016	0.01325747105189723	-0.1415477614002397	-0.1729861805255663	-0.1498289935997751	5.170684612776184e-14	-3.216568831417265e-14
0.32	-0.03379906416111007	-0.02822797426530453	0.02373128950097833	0.6327827040344379	0.9347126624871189	0.008990549392682181	0.4729701753185716	-0.008958049832124833	-0.01793816220793673	-0.03146993187959582	0.07794198570710717	-0.008120964147279652	-0.006628928741664304	0.05456835058823017	-0.05878303594656373	0.782191766250391	0.09040897594611025	-0.782191766250391	-0.09040897594610532	-0.07570708623631744	-0.119624945602543	0.003953646867165463	-0.2809151475768174	-0.05299783761054539	-0.024787102084238	0.1202509080167427	0.1537517982893797	0.7440833992842005	0.619585490380206	0.09930434441143285	-0.07031147655727328	0.09262442837040762	0.1403506368535996	-0.1004649688285877	0.03981805466792473	-0.775257567194195	1.245967378655209	-0.1404009806183207	-0.01937004522635475	1.101876005493455	0.3544528528079477	-0.1590648836290807	-1.71507410178932	-0.03613415570709078	1.354564128930954	-0.4057289639144827	0.2100649295165962	0.8098434995018073	-5.261989576789608	-0.59356625029092	5.261989576789608	0.5935662502909198	1.75770317856507	-0.5596431602634402	-0.1509191922735892	-1.143330072502137	0.5102933213439957	0.3025939048375476	0.4166688785970823	0.8978131137491787	1.445358745290011	-0.4438200252827512	-0.1685880782053726	-0.7397271184279615	-0.5643577503516761	0.6715273004033505	0.00107593669040499	0.01875503690130794	0.001074048369876277	0.01866770464317969	0.001010817237818086	0.004165403267776337	0.001016469614841733	0.003770356172240257	0.001593575112795673	0.03536108145936551	0.2102204492026946	0.1959293689361276	0.1865141362833244	0.1661556098278818	0.001595064951405302	0.008550060711555781	0.001116722883860176	0.02811226310160147	0.001281459389492163	0.06944664333639969	0.001232669085660348	0.02579786553958221	0.001089481708822382	0.0365163535647114	0.001049569210481144	0.1596025399986513	0.001023561867916086	0.1158713282983567	0.001004289135489627	0.005572319786731042	0.001067873550617992	0.01617783939360987	0.3721254444416525	0.3730816758480895	0.001060093754620832	0.01727971139331473	0.2347419722779224	0.2499158473300445	0.0104797665916747	0.01833617683127825	0.001069832049029542	0.006697647669072557	0.001164592147486978	0.01154155891483592	0.05506472967814341	0.06007441655573927	0.02830980857509529	0.05970139941398864	0.09587059606352777	0.08350805534780684	0.001010580612421583	0.01336513362797914	0.006171581764429977	0.02362434086808604	0.02457209509654862	0.04164799537883452	0.001017267408972155	0.00468047142343845	0.001163661911250193	0.01847855855504021	0.1838735855185815	0.1728279607057489	0.02328104732316474	0.06433839885054157	0.001022167049237422	0.002018830611453868	0.00104355355773828	0.007685633830322538	0.001011220763542313	0.05584940721715732	0.5343972853162375	0.4691927699597872	0.1408506815829882	0.1313385671016312	0.001304162278867595	0.04103594742651875	0.00101045935095818	0.02904604385175782	0.01550556555014157	0.01578886392470416	0.01495319732595283	0.01715582818967383	0.01462223712227385	0.01632347152986412	0.05574628063029199	0.05635542490955051	0.05645254334243324	0.04848460466130797	0.009901273401966238	0.01255605154553801	0.03131583837751839	0.03869041310750825	0.08222404451816245	0.1076176427496751	0.254563997955737	0.2474754090945135	0.2090893000893679	0.1938065458088137	0.03737102339068512	0.04267179823478102	0.02846671994836759	0.05829972843130191	0.0653964258161924	0.1060662658706157	0.001679019732790862	0.02160644763885648	0.001170789164076619	0.03139851361343136	0.001024069889995223	0.0424353964762562	0.001011198506452237	0.02610379096999344	0.001028128527857762	0.01159454505973262	0.001080142520749424	0.02757348078919174	0.009079859958451579	0.0359169965482079	0.04256596269121109	0.05717855701032345	0.03258416618546822	0.03413335339978084	0.001120066557523335	0.02052438979125347	0.003229075348207437	0.009627204902821439	0.02896350143660988	0.03236920605423312	0.005125583742468695	0.02953702090521592	0.001574323887388992	0.05814867197489813	0.2628302183291112	0.2313753158607304	0.001116594494086655	0.02640966473840531	0.03621017763220691	0.03535858989537143	0.01759158829577386	0.02982697229897207	0.00121086525926449	0.0135964141428933	0.001246069904669572	0.01904158535584688	0.001332027710471108	0.07628830918429698	0.02283857612608083	0.04981274654666949	0.04289691828034339	0.03941790766783969	0.02922073454508711	0.03903548643465168	0.001007363068008195	0.04726269744237335	0.01923478086170993	0.05480998532701752	0.2597793158204756	0.2184214636399439	0.001075840887606019	0.0287732106915711	0.001195231725008612	0.03471705004649203	0.001086556060721873	0.01493163473206446	0.001029402268442375	0.01944937186197216	0.001055969915376585	0.01823238626343031	0.02731317434169458	-0.0008327532495973036	-0.006325751158681126	0.02443647133201786	0.008437800987674557	-0.01274734216779741	-0.006746897020738468	0.004325040491147276	0.001067186205362288	0.00106263205596822	0.001009708609215398	0.001015167669187283	0.001511891402207647	0.2070441662222481	0.1816015368026241	0.001084273257232051	0.001047498312681808	0.001226173533132736	0.001153822482978523	0.001080555994926734	0.001052792355816741	0.001025706843935089	0.001003728160015011	0.001010341451584166	0.3929193194100803	0.00105575863102158	0.2663829883784491	0.001099303683151159	0.001066796121929829	0.001152936670211723	0.06559457982552042	0.03626287816988461	0.08582645227688299	0.001009961781710492	0.01175522855331701	0.02482035277792148	0.001015693576237219	0.001117653961370762	0.2010664139994491	0.03038374056556352	0.00101979515384246	0.001038426686948411	0.001011286085280467	0.5983943901801316	0.1217378397080544	0.001069099633330992	0.001010367995110854	0.008586112695775609	0.007701837569751218	0.007749735946533354	0.04867908072761747	0.05051297872315705	0.005568938442412337	0.02061253496594452	0.0633356671583416	0.2693398518682268	0.2207353867138931	0.05058057060312682	0.04506225376974968	0.06694810034974213	0.00182897616416294	0.001183960945544433	0.001022003256558926	0.0010098759510897	0.001029599090154127	0.001104113495404558	0.01853400661624305	0.03066362145751255	0.03232703291084607	0.001122812427986015	0.001876553152576804	0.02289653268600421	0.001658599320827117	0.001185333900371064	0.2730270088939165	0.001123266318018738	0.03279823560346774	0.02010703243851314	0.001166695152670149	0.001239698195978845	0.001349289612420748	0.01759721581051001	0.03892682428333845	0.02126561707013786	0.00100714201636303	0.02397667985828414	0.2785792897016446	0.001087058398981815	0.001147379600645487	0.001100760395461214	0.001033705297224869	0.001064420798555503	0.0303817930934204	0.0010523509517876	-0.005384051253632136	0.02575094784620747	0.01355221710428308	-0.01094049812717442	-0.007027591158281957	0.004576560543273183	-3.404892650044266	-2.50436219819513	-0.01595874746531852	0.04847730663017163	-0.01563302835797267	-0.004773960827952308	0.02096192045918385	-0.1239271721995085	-0.4128567245605478	-0.03181686258359069	-0.08187610648081925	0.039449930462344	0.02627030427025025	0.04090085809783332	0.5419444381846987	0.4464375585847434	-0.01446387899558932	0.01959094611075701	0.9361478465507038	0.006855782624598097	1.390005258840173	-0.5625622700131829	0.01987427558490484	-0.005013933254205725	0.5690599543209224	0.3602366157167479	-0.4952069627434544	0.05131011404968146	0.3899252287710917	0.01232693097954399	0.09046172519868183	-0.02397347334857307	0.5993141603018614	0.4190440487837842	-0.004566645142533641	-0.009719792244464299	0.1778707561703052	1.574527104955332	-1.017045948635367	0.08353758682472798	0.1258807039705033	-0.3177306015042766	-0.3487315000733909	-0.310749721030915	-0.2968989678163431	-0.1843547193725111	-0.22961252238331	-0.5532048373335056	-0.7684548541723808	0.4867683845201691	0.3443256586756983	0.7665965460846714	0.9813305590071434	0.1021264062125911	0.0140551114989657	0.006764820397783388	0.4052275406914819	0.2935701179532552	0.008229390018958237	0.07124050783503842	0.7594439326532014	-0.62970629041499	0.007016699618198008	-0.01122523413869892	-0.06148171607889506	-0.3127889209671741	-0.243951000072459	-0.03268771231650205	0.5784110726625172	0.0986007126450905	0.2036618881171752	0.1546320258114939	0.03242065509650258	-0.02353500500159824	-0.6665415003682331	-0.2815988105605626	0.157273984038153	-0.4268509449102133	0.05844842164058784	0.08814969975020216	0.6603805069120076	0.02085788418883934	0.02232307562267042	-0.1458763576805852	-0.1795919978220898	-0.1546018691672003	9.720566938492253e-14	-3.315387325457068e-14
0.33	-0.03485763360378124	-0.0279001513760028	0.0158563946831281	0.6452644718835189	0.9331801312053248	0.008783656491781951	0.4828831316860709	-0.005651062200326505	-0.01915293220378898	-0.04824620648503249	0.07744349820366937	0.005198170515201891	-0.01063055624562735	0.05674034561672128	-0.05052106961532717	0.7274189028915459	0.08523371668277771	-0.7274189028915493	-0.08523371668275136	-0.05803686351420138	-0.1251972840858897	0.002509080611992308	-0.2918854518348893	-0.04791915878189276	-0.02168450976654416	0.1231455733765555	0.1632966025565129	0.7582622717935044	0.6148340813240671	0.09764876359017825	-0.07716997029521608	0.08748426374195319	0.147120211449295	-0.1150733685054312	0.02699429925694012	-0.7962010180354474	1.250768292688857	-0.1661333090979595	-0.02199077082690781	0.8854156674852195	0.3080240080422219	-0.07891004824200736	-1.635720876140087	-0.06460589082390551	1.300405786491026	-0.3891561467895593	0.2217756824746391	0.8381995303106242	-5.689355976573633	-0.4399478264641928	5.689355976573625	0.4399478264641871	1.773584013120143	-0.5535973807561767	-0.1377211667608547	-1.053481077906835	0.5036750979416885	0.3168530366306079	0.1658402944404316	1.012491820542592	1.394459086586222	-0.4997027783644003	-0.1372550928979879	-0.623744716341872	-0.4663182353890009	0.6805114945956174	0.001069543173160032	0.01919470345008227	0.001066160192409048	0.01928513020816414	0.001010056186935826	0.004194040684341959	0.001015608097677756	0.003689101798284812	0.001934358571441372	0.03584353036864801	0.2060937892565908	0.1937718642264358	0.1828278207069771	0.1615212838467373	0.00134127489120288	0.008315874004661078	0.001081077608807028	0.02736228673269796	0.001247369103065348	0.06984725950623706	0.001193645521054224	0.02602582135146347	0.001084430762721075	0.03692186926139381	0.00105315267080591	0.1650685682919245	0.001024571417570677	0.1204045511400779	0.001003967600763696	0.00548618795113438	0.001040263094311297	0.01596721477842059	0.3836014448646501	0.3846889070984137	0.001057127569075367	0.01740939865723938	0.2482574675453708	0.2634381624726842	0.005939919295119762	0.01417145883138809	0.001068105042792894	0.006966772254094397	0.00115617099481805	0.01166618767928006	0.05973220346814005	0.06514286908040136	0.03247112928215926	0.06308478613984379	0.08949775239843033	0.07808045699148546	0.00101031926123197	0.01385709177423745	0.01056178781217008	0.02803920940616805	0.02414844268584201	0.04125915924428328	0.001016378335147998	0.004873815242937417	0.001135756079735769	0.01834782188442689	0.1916440043529634	0.1787843829696207	0.02793159258703706	0.06860148155820926	0.001020626700008369	0.001957513097296134	0.001040257938434272	0.007596535789144539	0.001011601380892966	0.05772803612278368	0.5571437370145832	0.4850419749822901	0.1294636793836671	0.1203852413726787	0.001192859950884945	0.04174656598302854	0.001010467410800049	0.03026329974778055	0.01127114824165172	0.01272695016799781	0.01062613729333077	0.01387460921254384	0.01048646566352873	0.01338284614004113	0.05153794152656128	0.05329230877535023	0.05276765728471317	0.04644564273383425	0.007882744901494749	0.01097530297575167	0.02429941161321117	0.03253533365240814	0.07116506211785623	0.09885458325138564	0.2618285887371564	0.2544658826775622	0.2139480211785192	0.1989335024493475	0.0466222033587659	0.05136557544494706	0.03876194227335517	0.06809998427090685	0.06646877227552452	0.1069405464668756	0.001729775193930191	0.02165027789399847	0.001175790600678807	0.03140131577106176	0.001022933818439724	0.04676593248117697	0.001010492045679851	0.02930620770833242	0.001029495910036064	0.01169486377882682	0.001095902531689761	0.02813680751712225	0.01620469107317641	0.04351457722059825	0.03553327071064732	0.05082604176992763	0.03187205213417552	0.03376570230922631	0.001170228426413559	0.02026376083189141	0.002565239185148443	0.00910419002583919	0.02535399943243976	0.02941343623940919	0.003389842380502902	0.02776126841668212	0.001393737915637586	0.05792760208892196	0.2663502545551236	0.2389353118652902	0.001121560681180673	0.02735147473029893	0.03307631175840741	0.03640648150036351	0.01919824844753087	0.03136468881325642	0.001189881641376931	0.01378185329827322	0.00123478946111601	0.0189634984479431	0.00135803907565493	0.06969165750878772	0.01935630518325606	0.04679808690682386	0.03890482361748542	0.03950066200718243	0.02425314683710318	0.03463841521296075	0.001007290673854765	0.04759379358704374	0.02147297312161048	0.0553411061729252	0.2669843816474544	0.2270975580890419	0.001080695409811324	0.0289034644791254	0.001172113357873547	0.03494576840287766	0.001101783472305654	0.01345561373419231	0.001033859474440153	0.01762151186763379	0.001064350243191992	0.01665693003870104	0.02988896729791711	0.001138533854159869	-0.005356502808804563	0.02602022301167212	0.01270099210026644	-0.01091961572939898	-0.006927496155131139	0.005180412876676226	0.00105925109035173	0.001053986918688975	0.001008888115402701	0.00101432553187109	0.00294849004432709	0.1918452454693335	0.1724103965044662	0.00107026444492839	0.001040982733604806	0.001199744993603377	0.001152309127625556	0.001078002365539575	0.001060343253184904	0.001025550421517184	0.001003552460886753	0.001012524209404398	0.4212129087972576	0.001052586059648968	0.2783138264980929	0.001068477010021558	0.001065893807652196	0.001142719445327109	0.06550990322282468	0.03810231838032204	0.07637313248292137	0.0010101196036696	0.01822260535590018	0.02269022526087755	0.001015249544184434	0.001097430564008124	0.2076746518254649	0.03560119074375717	0.001018370775046388	0.001035474951229353	0.001012599402953517	0.6218511168575569	0.1039948811359914	0.00108353699597274	0.001010567009791146	0.005032149252067928	0.004421308809255772	0.004513720905041581	0.04432974300275658	0.04621939098983121	0.005847539851332948	0.01260447704783676	0.05078702079874769	0.2805803649463371	0.2237998140480662	0.06372202034700195	0.05555736168913866	0.06860766895745679	0.001743587101982577	0.001178492245756331	0.001021538394017373	0.001009656039197499	0.001032035847421304	0.001119242686967404	0.02852310428599648	0.02426064403791563	0.02995527144148979	0.001306770534114153	0.001863392240754953	0.01983105056461007	0.001478073024612778	0.001222486685025496	0.2728437345229846	0.001129662648097108	0.02653669067350725	0.02171432505797509	0.001169156680345455	0.001208944652376297	0.001415480418435253	0.01365637847623801	0.03007752096188777	0.01633088493461897	0.001007277366452845	0.02395169121499206	0.2820641218436956	0.00108464068924453	0.001148595959006158	0.00113191384671575	0.001042553927857963	0.001080394137549655	0.0320704996177372	0.003178767279814859	-0.004365215703065953	0.02781939482369808	0.01628320320964506	-0.009075183372780017	-0.007028019287003097	0.00651886712892754	-3.254767262594422	-2.127965521794628	0.07409683514623888	0.06845674888386132	0.01229284667165407	-0.009716198530808698	0.07225712084166078	-0.3186506771607228	-0.5205901532697714	-0.01681464869293817	-0.06967780970447746	0.04047304845131731	0.02038345393505159	0.03994475541936214	0.5511818317393904	0.4603833328701233	-0.005437050604239998	-0.04127373203362526	1.380986170773031	0.01590495793644309	1.310663613884384	-0.291957898612156	0.02983910512470356	0.0211741521905521	0.4450473746694977	0.317436321458385	-0.5917004761558484	0.04663951672970387	0.4863365576443446	-0.08438951561662786	-0.01740577015948941	-0.007107857187748705	0.5869290333990943	0.4326020344187043	-0.006754434542472515	-0.008356753035028837	0.198505841830338	1.587398330896755	-1.183083067293267	0.06354334635382625	0.1182684676664307	-0.2954106705948046	-0.3090266006018556	-0.2786295690713819	-0.3170263457258892	-0.2243543830716582	-0.1003714632102602	-0.6728979830013002	-0.9787474664689682	0.900897919854572	0.6456998503294226	0.9555717771842432	0.9820686786536874	0.07949827758533531	-0.004455473182011904	-0.005545491626938608	0.4626759976097838	0.3462649089550505	0.01050928878878985	0.04615104230059679	0.7823848871880197	-0.638592778261153	-0.07593312919471125	-0.03123493606520885	-0.03987277009179577	-0.2828459598861972	-0.1214737581582589	-0.01277317288245492	0.8888974857532876	0.09052781123465298	0.0002292414360491456	0.1538773926236294	0.01262802710578449	0.0002159445887687306	-0.6515954529081397	-0.318211468247093	-0.1434552856756314	-0.4502979821500259	0.01104029009823738	0.01767397994100688	1.015277934703994	0.004556207647430036	0.02534880019079762	-0.1489223178252952	-0.1854953420309356	-0.1599038166766688	1.957503820561265e-13	-3.440397438310495e-14
0.34	-0.03617702050676794	-0.02766313275873056	0.007877676707462478	0.6578057119191387	0.9313894356383718	0.008551089258478107	0.4907724966579842	-0.002775982981803375	-0.01941678182650268	-0.0640951505389315	0.07662901697400193	0.01771001124123209	-0.01430324387292691	0.05895269636335562	-0.04210605006886659	0.6684691890870362	0.08164077493502316	-0.6684691890870356	-0.08164077493502168	-0.04029055302865579	-0.1306723501047227	0.001204681371928184	-0.3020397751108591	-0.04295968258045706	-0.01847147179300457	0.1236392359270135	0.1740285163175377	0.7720534476162355	0.6097266149645439	0.09706470241636307	-0.0826218326276153	0.08324520246162317	0.1539233442627384	-0.1526284608827697	0.02165720026093412	-0.7960221987523947	1.257861815962995	-0.1920338377197946	-0.02450491170709194	0.6971577263854052	0.2680711701409667	0.03111919103262151	-1.529607991472811	-0.09933290095343686	1.193105341637561	-0.3399409883081236	0.2181360731253693	0.840454142558095	-6.097359665922583	-0.2771027471757113	6.097359665922583	0.2771027471757111	1.772920731250353	-0.5401886673606119	-0.1228857892517214	-0.9801338760817478	0.4864527959009768	0.3246830360068251	-0.06353168327697618	1.135235012534761	1.367819407975271	-0.515031485959307	0.04571585127517703	-0.458400837314565	-0.3841370807267235	0.6782389439520592	0.001062378480142498	0.0196410691630497	0.001057893264834185	0.01990581847129925	0.001009265399106944	0.004229906902436404	0.001014756273674883	0.003611246510294186	0.002821512359621563	0.03674080906485253	0.1978070332823209	0.1893348172444932	0.1770171999366577	0.1556121731304587	0.001207254956534607	0.00817788433827649	0.00106000029761132	0.02668753405910307	0.001217107700105893	0.0702520992043101	0.00117337717513203	0.02622678653489994	0.001080628865851523	0.03731009815684555	0.001058720620803604	0.1706245888586934	0.001024997708984623	0.1250825214177258	0.00100371902051477	0.005410087525386897	0.001027554497854158	0.0157612074952343	0.4004018504850601	0.4006151546087424	0.001054058131742636	0.01753427630762115	0.261044700852181	0.2760532364917041	0.003602286063959337	0.01206548748580609	0.001066790533954401	0.007212199045872257	0.001146851470449755	0.01178973127966065	0.06222897831320377	0.06898370053028163	0.03551031875742525	0.06607003768321035	0.08172817877074086	0.07164629047200612	0.001010267599583542	0.01428908399309797	0.01592943938195554	0.03321683359692542	0.02290592354980308	0.04007429791241668	0.00101571188732276	0.005020099841750399	0.001111691006934169	0.01823772143469377	0.1989120595129465	0.1844657161922602	0.03281188144282984	0.07297103037227787	0.001019144358849667	0.001902590383547443	0.001037134315025141	0.007513360028706121	0.001012448575880822	0.0598325403913729	0.5799355986654544	0.5007824252047335	0.1152838304031624	0.1074876283530067	0.001144416469514168	0.04240595879159632	0.001010570995089152	0.0314253730539851	0.007338240769344643	0.009865480097609453	0.00678010110306651	0.01094501007284136	0.006762374515887987	0.01072579590568945	0.04723527770916018	0.04998885626076778	0.04878145413744794	0.04397918266082684	0.006991948602769668	0.01027193684799512	0.01671348864668643	0.02533071486095277	0.05924369440334318	0.08815088500065429	0.2704438783465197	0.2652847992468892	0.2181221666525795	0.2060132264333683	0.05750204086213338	0.06145149140261037	0.0489685987752683	0.07800806339916619	0.06780072757177785	0.1077916027132432	0.00171251418411319	0.02153400992095955	0.001175556034057841	0.03130078172575353	0.001022133506109588	0.05172484317485886	0.001010028978126521	0.03301612273391333	0.001031398217887759	0.01177822953511624	0.001111346552906372	0.02859102572666716	0.02461470953153158	0.05201094800045829	0.02871141747565494	0.04445078103290086	0.0303736600781693	0.03270696658671391	0.001287285858933623	0.02009300350414986	0.002225223939805235	0.008894719285267139	0.02198200349139912	0.02662266849858389	0.002423745584515397	0.02690206053187322	0.001321942052008114	0.05786827035760474	0.268559607715313	0.2482594527258709	0.001127242083752591	0.0282355514728625	0.02844256502099109	0.03524943089518488	0.02080048014301695	0.03292384246334973	0.001180621566754617	0.01400819170571362	0.001213771399451915	0.01889187059260145	0.001404133966259814	0.06328026776248269	0.0156290158361698	0.04351095016483641	0.03260177074782827	0.03649415856434392	0.01925641897808408	0.03007483313718268	0.001007322203531755	0.04754889290045465	0.0226143858043349	0.05515545513611143	0.2728417746160506	0.2375358133699579	0.001081912487549482	0.02885160153098205	0.001161163659182926	0.03526259013998182	0.001124975715562395	0.0119612988570705	0.001040513314753723	0.01574915820153518	0.001076528348729568	0.01504602111211585	0.03187336929953598	0.003213240440763714	-0.004354196325134948	0.02792710488988394	0.01594271320803844	-0.009066830413669673	-0.006987981285742746	0.006760408062288762	0.001051315975340068	0.001045341781408827	0.001008067621588882	0.001013483394554029	0.004385088686444188	0.176646324716419	0.1632192562063083	0.001056255632623699	0.001034467154536434	0.001173316454073785	0.001150795772272655	0.001075448736151583	0.001067894150552785	0.001025393999100147	0.001003376761757093	0.001014706967223462	0.4495064981844327	0.001049413488276114	0.2902446646177388	0.001037650336889554	0.001064991493373714	0.001132502220441822	0.0654252266201288	0.03994175859075699	0.06691981268895901	0.001010277425630061	0.0246899821584824	0.02056009774384147	0.001014805512132685	0.001077207166653535	0.214282889651481	0.04081864092195088	0.00101694639624965	0.001032523215510485	0.001013912720627057	0.6453078435349822	0.08625192256392787	0.001097974358614173	0.001010766024472352	0.001478185808360291	0.00114078004875853	0.001277705863549422	0.0399804052778991	0.04192580325650749	0.006126141260261258	0.004596419129731939	0.03823837443915452	0.2918208780244473	0.2268642413822395	0.0768634700908664	0.06605246960852286	0.07026723756517161	0.001658198039802286	0.001173023545967554	0.001021073531470857	0.001009436127295349	0.001034472604685585	0.001134371878523065	0.03851220195575869	0.01785766661832198	0.02758350997213409	0.00149072864025796	0.001850231328933287	0.01676556844321708	0.001297546728396679	0.001259639469679913	0.2726604601520521	0.001136058978175154	0.02027514574354738	0.02332161767743083	0.001171618208011182	0.00117819110878852	0.001481671224449783	0.009715541141965328	0.02122821764043505	0.01139615279910162	0.001007412716531774	0.02392670257170084	0.2855489539857475	0.00108222297950662	0.001149812317362704	0.001163067297970903	0.001051402558490129	0.001096367476544544	0.03375920614205397	0.005305183607842063	-0.003346380152499775	0.02988784180118888	0.01901418931500701	-0.007209868618385344	-0.007028447415724168	0.00846117371458186	-3.116609666674361	-1.705005609957721	-0.01461891459755516	0.04912984626917438	-0.01418726793040399	-0.004094143632512033	0.1039278778184383	-0.579835626650275	-0.6678136715872479	-0.01257745463041952	-0.06683136744543679	0.04029463610465148	0.0208721785860312	0.03744349786608837	0.5599428928698393	0.4753870457444205	-0.01245759699075438	0.02051441251023286	1.799951098558734	0.005893859921492233	1.208557034120264	-0.1508129391824478	0.01513471695589794	-0.005230966060750768	0.3235357393574518	0.2806095792015048	-0.6965205953740549	0.03931692856771424	0.5424763593025949	-0.1468781084312945	0.08104988093298142	-0.01984623400425283	0.5442963520513223	0.4403372700622371	-0.003287685059276984	-0.008535336099912758	0.2230458287737887	1.55277614494352	-1.405903406777467	0.07329243729138853	0.1148441860326804	-0.2776418642455013	-0.2784075325677854	-0.2540346899362315	-0.3449662439147652	-0.2698543484845841	-0.05413603403737006	-0.7631127046305474	-1.156582604657283	1.252456981776735	0.7348791273732586	1.045024295519714	1.002895216734501	0.09748153623435099	-0.01796453414074135	-0.0139024201939262	0.5309024784501419	0.3950697754025252	0.00483879743889153	0.04941880420375992	0.9392019542738114	-0.6342553897682438	-0.1312002267572028	0.00674909227754684	0.001227111178229511	-0.2797885061831289	-0.06064207929589115	-0.0003400813389771878	0.931240043867447	0.08705406275094275	-0.2373265539173638	0.1589194530055361	0.0406005053200449	-0.02224320232752273	-0.629489114545284	-0.336094231001709	-0.4605775723815898	-0.4601531157298831	-0.01675094460884171	-0.05520467678265865	1.012812673275179	-0.01556546295535596	0.03994375165359872	-0.1495351335154678	-0.1884907321857344	-0.1616924095193434	3.941461806831749e-13	-3.614709421871917e-14
0.35	-0.03802065943855774	-0.02744530279663861	2.311176751310533e-05	0.6704312551284504	0.9293369462145499	0.008292133913686335	0.4969581552440792	-0.0002551588121770451	-0.01841405476438077	-0.0787220281502751	0.07545065242973195	0.02887863397675416	-0.01727324440026987	0.06106115541320695	-0.03382239639079401	0.605541560555544	0.07970409697939179	-0.6055415605555454	-0.07970409697938297	-0.0226443742617572	-0.1359743464871808	5.347854532228132e-05	-0.31157081552767	-0.03822487456440808	-0.01520934555715965	0.1220079534671581	0.1859955272867382	0.7856870855274873	0.6046941861626689	0.09863459683996574	-0.08621686098083274	0.07983975125746026	0.1606894576157406	-0.219239211918755	0.02380899472656327	-0.7718783358555427	1.267835854312487	-0.2183740662859214	-0.02729690850412037	0.5443379256230545	0.2381879441799455	0.1735153948080192	-1.394361847118139	-0.1375839534099657	1.033121823905511	-0.2487160011587285	0.2008083500964088	0.8124257454708883	-6.483187029708188	-0.1131220497693113	6.483187029708185	0.113122049769313	1.754556403250989	-0.5184128720158191	-0.1073870943754879	-0.9269364723995975	0.4594271069530279	0.3274108698517574	-0.2626169202042689	1.256945984936302	1.356650412515105	-0.4926705810674317	0.2433839388488725	-0.2537681213511663	-0.2960444974914765	0.6740289381461445	0.001055653749218948	0.02007432744156712	0.001050518522700161	0.0205082115821456	0.001008528080221441	0.004267695278364525	0.001013982662653985	0.003546124024285885	0.004804432826279412	0.03850617919337027	0.1855950528960933	0.1821120915674496	0.1685213971567267	0.1480618765340755	0.001133469153477764	0.008079154281440121	0.001046410211037932	0.02612752457623919	0.001190844501685834	0.07065761987735096	0.001163333610757596	0.02639837788920662	0.001079107095585817	0.03767187859742339	0.001072183313078094	0.1762295688294354	0.001162396980253382	0.1299547834721283	0.001003528474620655	0.00534326030294598	0.001022342731550983	0.01557068027722427	0.4214450100752398	0.4199729516426265	0.001051287087151641	0.01764844966620013	0.2729645956896274	0.2875490684270564	0.00234870681467704	0.01098034856906601	0.001066104472332853	0.007418390316016313	0.001137935343506213	0.01190576694808223	0.06178479282491458	0.07113687919176021	0.03633015111441581	0.06818917867496639	0.07215798272737224	0.06393868629704347	0.001010469081687975	0.01461603637704092	0.02248201182207947	0.03922919808720003	0.02112126127640739	0.03837708729627545	0.001015298180178375	0.005133099977941483	0.001092548717865462	0.01816022086866898	0.2046538493301429	0.1893909198291987	0.03790027037139636	0.07742307989377388	0.001017812395607158	0.0018608964317567	0.001034352902508847	0.007438075865798084	0.001013966259479333	0.06217090983316158	0.6019805963560465	0.51587666972417	0.09763736105112091	0.09216000814978088	0.001125593521854732	0.0429971776252924	0.00101080862344277	0.03247135157203533	0.00444522954519297	0.007718083519960552	0.004026438970144353	0.008809955896876777	0.004070355227323057	0.008779336613098663	0.04246541546531207	0.04611583936381048	0.04423629367079009	0.04088158694101577	0.006542804046126885	0.00990946383664814	0.0104657155074879	0.01911170927541984	0.04638397133989785	0.07539829744389853	0.2803910902602094	0.279067826124004	0.223545670839273	0.2137598499041983	0.06904515549587897	0.07190509825815945	0.05790692572180484	0.0872311935332981	0.06917240227664567	0.1087946883624019	0.001648254136103345	0.02131386202575806	0.001169458169705242	0.03111864625108069	0.00102162464234066	0.05741822873711189	0.001009760026631285	0.03730993658718548	0.001034080394345169	0.01185122362250495	0.001274182997525588	0.0290902910349448	0.03320587054213926	0.0603753725928065	0.02219378406222895	0.03819151584731105	0.02819644132396148	0.03103628434698599	0.002956058792662239	0.0214016539636789	0.002039111921124226	0.008879419858477899	0.01893372252521362	0.02405205350803894	0.004647332394445329	0.02888728222967758	0.001372981275504359	0.0580511335700114	0.273290657919766	0.2590264931430966	0.001132681416137201	0.0291109284260767	0.0227909687440237	0.03206659570855623	0.02186000515304188	0.03401728185467048	0.00117400897226137	0.01430497678054656	0.001189856016820688	0.01884250796829716	0.001547228289026268	0.05711397413395418	0.01173768067782077	0.04004707361229595	0.02486744617099863	0.03090385203549328	0.01446934141498789	0.02561628026488778	0.001007442756567483	0.04717891372762029	0.02287648019909103	0.05427314092048854	0.2794743184149867	0.247672011619161	0.001079375472246408	0.02861144292123106	0.001153205895097578	0.03570973909481245	0.001193702527532499	0.01051411299683223	0.001061016316010577	0.01389037269790122	0.001118972013950168	0.01345842552143996	0.03297685547025612	0.005243876589554718	-0.003368588881751924	0.0290021814970566	0.01834482163166942	-0.007133788206157831	-0.00698428961205525	0.007589422945143797	0.001046401787196613	0.001040727604851455	0.001007501118024942	0.001012918780660445	0.009011382312467845	0.1548798827398374	0.1472486126860353	0.00105695150108823	0.001030401173852589	0.001155180660612643	0.001154634513373701	0.001079277993185158	0.001101682765117404	0.001542378914138385	0.001003290763754368	0.001018789672261681	0.482833495787909	0.001047547664506515	0.2997781996396002	0.001030993381416424	0.001065727800524785	0.001125393880534277	0.05759955256406715	0.03501557084669681	0.05318967692673128	0.001011018331674279	0.034060696045825	0.01789924450431218	0.001014920177645966	0.001068739611077797	0.2145747528955279	0.04643520443634084	0.001015986022284538	0.001030556740235453	0.001016927405209814	0.663619329524761	0.06076596675374811	0.001112781662830753	0.001011301204545594	0.001292129314885508	0.00108675112297998	0.001172406805202099	0.03393466930759969	0.03600674436969958	0.006014082612202367	0.00285525992722909	0.02391161483324252	0.3058346787643547	0.2385746359840114	0.08954919134774553	0.07138398855240928	0.07151602688765646	0.001516067121424833	0.001154718793571133	0.001021113244220952	0.001009517356591749	0.001038902059385984	0.00170555280681213	0.04690096474514659	0.01220931164137126	0.0240930028513155	0.007416802174869901	0.00183986139928615	0.01449089213065206	0.01179571261104511	0.001567068291119874	0.2907005086393179	0.001140278550120594	0.01307282149965036	0.0228057103344716	0.001163319497369104	0.001153745639715518	0.001878116041812043	0.005619700931348838	0.01156554704060545	0.007330393617254103	0.00100769978010076	0.02252601138088934	0.2978506363199626	0.001072090698701532	0.001140780070199303	0.001351740495281968	0.001108547630136956	0.001219669701046143	0.03345446110353809	0.007225467123715858	-0.0024007484217706	0.02936872986092328	0.02021143590863033	-0.00513988166886379	-0.00694527169543248	0.007721037212448382	-3.023429196619603	-1.389813336559169	0.07256467000791583	0.06577103409869819	0.01298548618141789	-0.007549777984812818	0.2392751532507017	-0.8675916061478077	-0.8455154275217075	-0.007999808509945446	-0.04677219894978697	0.04064619266788363	0.01395494843288808	0.03459434663679697	0.5610760961777325	0.4982642236996564	-0.003675180611162251	-0.03964466409996761	2.052171835500242	0.01404323735421437	1.093113779284649	-0.07215151809092553	0.02249979262419582	0.02008390967024531	0.09592279022849938	0.1332975538777186	-0.8457195016928579	0.02526337906152827	0.6550459398980804	-0.1909660203936042	-0.02506080450631351	-0.000699912551409093	0.4318961424490409	0.4499266074180693	-0.004397815168713814	-0.006806855639815315	0.2447613081246893	1.458111693320365	-1.665309636421365	0.0482067392302686	0.094994610250949	-0.1581559872792772	-0.1548641157898756	-0.1415277316830891	-0.4263815680089694	-0.3482680633370198	-0.02415880081299111	-0.4924305962955506	-1.38629970266723	1.485233058631037	0.8275720802025179	1.043212224553072	0.8456014806808259	0.1026078448653937	-0.02457677155360374	-0.02112457876273136	0.6091721062153631	0.4630309466777565	0.00836591111919055	0.05274824158454523	0.768643677402936	-0.6167192321183057	-0.1996001634687566	0.2446922060843313	0.000336130002446291	-0.2388093114457572	0.419022623421919	0.03022326829922689	1.220471123012676	0.08876964656073483	-0.4017408215292113	0.0667349806441601	0.02611150436074038	0.004468336968810026	-0.6020494414675467	-0.3546603032497681	-0.6598379947805944	-0.432542622879673	-0.05486303892277739	-0.1208906681275129	1.043829765944768	-0.03035603505346595	0.0512443279853062	-0.1400440661598917	-0.1829641219559037	-0.1555916890793857	5.112022791212919e-13	-3.215329746949677e-14
0.36	-0.0406246024737458	-0.02714894881265067	-0.007499640941618027	0.6831742095740181	0.9270237539290823	0.008004936063137165	0.50174653386635	0.002029661509372057	-0.01586469046177053	-0.09195427380752116	0.07385245899591729	0.03822250008830164	-0.01917070157328416	0.06291391563011398	-0.02593455211098479	0.5389050287062332	0.0793205498232257	-0.5389050287062316	-0.07932054982323838	-0.005234597341178725	-0.1410046528027872	-0.000943706881727044	-0.3205957498612476	-0.03379277444836467	-0.01192988122214579	0.1183890552926511	0.1991430120888719	0.7991413006313417	0.5998488772101723	0.1014347993013499	-0.08756046081495815	0.07734248576407142	0.1673848272556503	-0.3046892815661268	0.03736200463780986	-0.7296597525833685	1.281344063214233	-0.2441744100498999	-0.03015341285858543	0.4177017336284991	0.2208704005140379	0.3404466391612539	-1.250681600651041	-0.1832986788574565	0.8281540168398388	-0.1254323171665729	0.1669963065181269	0.7612922629165001	-6.839140329486265	0.03352341271696563	6.839140329486265	-0.03352341271696581	1.72564036198571	-0.4858506539901826	-0.09208230934033701	-0.878912659435101	0.4259112159003827	0.3281506558407433	-0.4610548262126002	1.3713297791304	1.331934846495602	-0.477607516083324	0.2917774588245511	-0.008115133490814434	-0.202499938572059	0.664090201332542	0.001049834574180441	0.02051824455766788	0.001044524539539094	0.0211096843173779	0.001007876210640537	0.00431442748860134	0.001013313599785273	0.003487862462308279	0.008087177792843344	0.04132889223698655	0.1695381745473811	0.1719253431737671	0.1570159222528106	0.1386364689833797	0.001096924951172893	0.008001263131239507	0.001037583883744681	0.02572005668317064	0.001168644354995882	0.07106175694092702	0.001160232383515075	0.02651606262674302	0.001080261789062215	0.03799562021748189	0.001095812084644989	0.1818465706801065	0.001489512404293617	0.1350317830627151	0.001003390229097558	0.005281237251230089	0.001021780331320789	0.01534781805348029	0.4461168573616176	0.4412698618644467	0.001048968825967092	0.01775718956596203	0.2839349108851254	0.2979656006040933	0.001714797990097577	0.01050372364516487	0.001066129866840275	0.007590120009593272	0.00112992318501809	0.01202432567164513	0.05801218104988921	0.07067861228064957	0.03445028624722739	0.0685375674553291	0.06058144726908347	0.05471751519671279	0.001010940408086551	0.01477814819107522	0.03029899417287011	0.04621874041778761	0.01890761740923915	0.03628693739292082	0.001015148786098451	0.005186664734147373	0.001078744935931539	0.01812280246830978	0.2083348937180421	0.1929266743835063	0.04318951858175128	0.08196664198424418	0.001016666312511445	0.001827699882780355	0.001031979126182879	0.007371515732694468	0.001016232799816965	0.0647304315247984	0.6227966979059069	0.5297854377586573	0.07611973362785417	0.07406765557350957	0.001123589588616911	0.04343520177233519	0.001011195100606374	0.03333812711271382	0.00288425006435851	0.006575989632090166	0.002603505260173904	0.007722511493974289	0.002653314163202015	0.007769830010026875	0.03706086208593058	0.04152633624965075	0.03901660338499766	0.03704175603677335	0.006260173133659539	0.009672756179352714	0.006370302562732817	0.01524725925838849	0.03255197396347036	0.06057759502786302	0.2916617994153523	0.2946111537191911	0.2312287225314064	0.2228271983056112	0.08088282756780965	0.08226603887260774	0.06509836548486715	0.09499750642462108	0.07048664469508156	0.1098332046359088	0.001545074691016017	0.02107223995678671	0.001157255584673017	0.03090629207003716	0.00102139019532891	0.06393623474354333	0.00100966625174904	0.04226350069599964	0.001037636581392818	0.01191766557902195	0.001641042504756141	0.0296922702415355	0.0415741525396276	0.06808303581368957	0.01601926541893638	0.03213396469486783	0.02538413035936795	0.0287816844718369	0.006731375435664925	0.02478107175550282	0.001940683661999507	0.00899390441587399	0.01624365916908899	0.02175698587909743	0.01094094690181686	0.03450923709186494	0.001552154695984085	0.05833894661355236	0.2826315251992727	0.2726349368548074	0.001137510660811515	0.03002591077723072	0.01633008500189805	0.02716460770217301	0.0221600844235536	0.03439787318440188	0.001166553079645408	0.01467752168562569	0.001165674402795781	0.01882319044363269	0.001816845253024608	0.05127368232687716	0.007716925975555685	0.03645815962488112	0.01609093186690828	0.02325031344101655	0.009992983162801632	0.02140427739651833	0.00100764660626517	0.04649926914273627	0.02233971419395688	0.05274499173790263	0.2880328954956226	0.2590004644764463	0.001073039424550731	0.02828668530871932	0.001144710645625475	0.03632264247224824	0.001322391723815589	0.009157576981447061	0.001099845841722042	0.0120959206940137	0.001201848578473907	0.01193888772141702	0.03314152083481901	0.007200944316400853	-0.00240963191347149	0.0290144657392703	0.0199436888352953	-0.005109449503972656	-0.006927608573964876	0.007372336904673205	0.001041487599051433	0.001036113428291803	0.001006934614459139	0.001012354166766299	0.01363767593848897	0.1331134407632558	0.1312779691657624	0.001057647369549285	0.00102633519317726	0.001137044867151126	0.001158473254475306	0.00108310725021894	0.001135471379681098	0.002059363829170638	0.00100320476575253	0.001022872377300978	0.5161604933913857	0.001045681840736662	0.309311734661462	0.001024336425943292	0.001066464107675459	0.001118285540626037	0.04977387850800699	0.03008938310264106	0.03945954116450129	0.001011759237720607	0.04343140993316701	0.01523839126479086	0.001015034843158189	0.001060272055537076	0.2148666161395749	0.05205176795073081	0.001015025648318989	0.001028590264960683	0.001019942089793018	0.6819308155145399	0.0352800109435687	0.00112758896704934	0.001011836384620512	0.001106072821409906	0.001032722197197918	0.001067107746853579	0.02788893333730326	0.03008768548289551	0.005902023964148163	0.001114100724730257	0.00958485522733098	0.3198484795042629	0.2502850305857838	0.102234912604614	0.07671550749629316	0.07276481621014125	0.001373936203046151	0.001136414041174151	0.00102115295697292	0.001009598585891042	0.001043331514077989	0.002276733735101564	0.05528972753454583	0.006560956664422107	0.02060249573049858	0.01334287570949484	0.001829491469637992	0.01221621581808788	0.02229387849370412	0.001874497112561426	0.3087405571265863	0.001144498122063199	0.005870497255753448	0.02228980299150607	0.001155020786715238	0.001129300170692353	0.002274560859173567	0.001523860720730352	0.001902876440776759	0.003264634435408848	0.00100798684367455	0.02112532019007734	0.3101523186541792	0.001061958417895482	0.001131747823027644	0.001540413692593803	0.001165692701781902	0.001342971925548418	0.03314971606502234	0.009145750639589582	-0.001455116691041441	0.02884961792065746	0.02140868250225372	-0.00306989471934195	-0.006862095975140671	0.006980900710314764	-2.990460635188064	-1.180690644992162	-0.01248714704926811	0.04894577115824934	-0.0123985009455673	-0.002721958823885502	0.3153964608174095	-1.17264016997844	-1.042835862449533	-0.00840967344365676	-0.0363230495317845	0.04001791420804077	0.01009085523667146	0.02983573377961475	0.5623472688420896	0.5163345529496662	-0.01149676281167382	0.01404741136318584	2.187773736156537	0.004807168163875299	0.9926970824578214	-0.02911014064789496	0.008242401663481771	-0.004726355025041934	-0.1987533751677516	-0.07354086309309289	-0.9992339804427993	0.00634881457975951	0.7379119273630526	-0.2254659658370957	0.06916280481159064	-0.01182980570507354	0.2664065355205094	0.4586397838552799	-0.00158820449585601	-0.006790530143957658	0.267276278756685	1.315680847953818	-1.958849881384739	0.04265350001985092	0.07900359058289921	-0.07658132629385815	-0.06888557793052998	-0.06664415203047931	-0.488263487384789	-0.4183013853840452	-0.02898296330398776	-0.292201590959781	-1.570205576510708	1.604517125391413	0.9990241134893798	1.026491047259369	0.7115317681775992	0.104567661103826	-0.02225936889729963	-0.01994616147068367	0.6958265672939694	0.5270198265121774	0.003528371251523975	0.069961583920621	0.8078496800915784	-0.5939125831697201	-0.2479837538283486	0.4209025588000238	0.0271839079921338	-0.2246790338802545	0.6667045536056418	0.02064988493020304	1.4995207027628	0.09497514231300157	-0.5811571178693358	0.01634984073229966	0.05575247120323089	-0.01623419023846154	-0.5642887502690923	-0.3611017179868328	-0.8732239854907135	-0.410843114950063	-0.07868402701576727	-0.1843716701653044	1.251263594888744	-0.03248526351019346	0.07309463607646642	-0.1314051645310634	-0.1756240322487022	-0.1480808513718051	4.438883904644993e-13	-1.515582312797791e-14
0.37	-0.04410661726487855	-0.02668702063964271	-0.01456372099614063	0.6960729382480583	0.9244625167505631	0.007693148407182762	0.5052922486216667	0.004140624131569332	-0.01154353245734881	-0.1038111153253113	0.071791799886489	0.04538908839429432	-0.01975320131578501	0.06438088378506997	-0.01861057288794483	0.468758678127085	0.08022465432933364	-0.4687586781270783	-0.08022465432936636	0.01183899703488031	-0.1456616970260495	-0.001796476554282261	-0.3291370197295658	-0.0297130452628715	-0.008653112486903073	0.1129425858872649	0.2129278766163534	0.8122492690289217	0.5950446882791512	0.1037904126847045	-0.08642148824530972	0.0757531594271344	0.1744260337383743	-0.3851876183626656	0.05384354635733076	-0.6883273917251834	1.298778542322315	-0.2667800320698617	-0.03147207507499455	0.2901228083180201	0.1938844903478852	0.516540289946873	-1.126304397503053	-0.2270405512243729	0.6112261442367746	0.001868897319408257	0.126917959179805	0.7091505396802209	-7.152969905279198	0.148619562192742	7.152969905279207	-0.1486195621927455	1.687226361416069	-0.4448771108061403	-0.07977091667027203	-0.8289076670745552	0.3896848322700881	0.326303221137663	-0.656504315240978	1.3694065179536	1.290574615428912	-0.4821725646632758	0.1712755222443768	0.2326480422455541	-0.1064692946583798	0.7650643518853489	0.001044660180641867	0.02096488259847588	0.001039375682323564	0.02170803239191743	0.001007285833578101	0.004363678865942355	0.001012800313555133	0.003436896576503553	0.01377648195042833	0.04610056531457297	0.1513525942996524	0.1592940321980913	0.1431842075079368	0.1277795802259163	0.001077837213708036	0.007929836312220521	0.001031421738261509	0.02546131399235475	0.001150676820508405	0.07150484227019058	0.001160996807235891	0.02659342131942133	0.001083129780960199	0.03827017846956453	0.007672788687128254	0.1901503228290569	0.03479412545995772	0.1528082756785147	0.001003293604581208	0.005217459212996269	0.001025464718353686	0.01510776932769479	0.472436525646461	0.4630996488050739	0.001046971095186716	0.01785971874022944	0.2941975367884718	0.3076927952984095	0.001376085749969914	0.01033753532470886	0.001066468645334703	0.007729212044378805	0.001122435065735733	0.01214160258804462	0.0521496379930963	0.06748700999491253	0.0308046625344198	0.06697988766801195	0.04820966148321638	0.0449576235386667	0.001011652290863488	0.01475502506469732	0.04118765852662268	0.0554238620198439	0.01629349638840712	0.03381950222689107	0.00101515586848326	0.00521193780372867	0.001067374845273733	0.01812042830750294	0.208708790568345	0.1944333051856946	0.04875424606726726	0.08669246059690673	0.001015801761757256	0.001800513676742082	0.001030088315477106	0.007310816485288706	0.003203790337906345	0.06866810757568795	0.6418209596047799	0.5422160476733175	0.05417349862043457	0.05490244500210491	0.001462415051696334	0.04392118729663544	0.001011666260975632	0.0339914570294729	0.002007135859752156	0.005954784183825794	0.001833056220592688	0.007157608494140614	0.001872610458176215	0.007233210910789038	0.03069750685881866	0.03612266242580911	0.03185276043360576	0.03177694540441129	0.006289066410523909	0.009675614527383436	0.003811381966257097	0.01314016232666471	0.02075011441903808	0.04767704983708187	0.303459847520932	0.310535256520781	0.2404563793351895	0.2335217229939627	0.09285821753697308	0.09245681038204404	0.07054502252300711	0.1012518281410806	0.07183278771491082	0.1109082700266473	0.001470616296253241	0.02090940685659612	0.00114416645180406	0.03071773820485126	0.001020728178733103	0.07140109766959744	0.00100939271517951	0.04795360772276919	0.001046242736434536	0.0119760282153586	0.005958543302451291	0.03374453857816839	0.05085323540983322	0.07618842651034508	0.01081275813546952	0.02701747552030157	0.02145744634003572	0.02563740530289084	0.01392981752747006	0.03136967029945079	0.001870849298940907	0.009197709581147363	0.01363369479734466	0.01954066637134938	0.01382045460872352	0.03772485197656224	0.001653591514238849	0.05839087446935081	0.2927438882635279	0.2864295783649993	0.001144243204833881	0.03098095371166937	0.01070595986968008	0.02247330061097765	0.0215723662953606	0.03396797258915658	0.001159444479170979	0.01513021278585774	0.001141728249746622	0.01883192545563301	0.002481310377739086	0.04588897453882577	0.004685115708660154	0.03392117991797761	0.009196550719077198	0.01651978678468639	0.006601616553490865	0.01831316632280516	0.001007660317099185	0.04557229499347506	0.02108933447291764	0.0506223590830368	0.300094861750409	0.2730928249520743	0.0010669315529588	0.02798976417269439	0.00113629370754206	0.03712228002938013	0.003215825619726605	0.008719546742777433	0.003117845533705808	0.01133757488203053	0.00309534792192583	0.01137675741964065	0.03175218081744795	0.008969473982281394	-0.001527317014664091	0.02891807209372848	0.0198587587400663	-0.003047442512443145	-0.006904341260967943	0.007062384867479223	0.001037401895858289	0.001032242531079749	0.001006448758284894	0.001012191641866948	0.02524633098738924	0.1130727961913076	0.1132056426065746	0.001058237000553234	0.001023885428251923	0.001127671681789249	0.001164601518331093	0.00108866040678813	0.02602260255466735	0.1315364130561838	0.00100318313699016	0.00103473697231523	0.5452362188754489	0.001044223280559582	0.3181078284061465	0.001021585183163561	0.001067123494026504	0.001111553310240298	0.04067458808190764	0.02358346474201711	0.02723545631694493	0.001012929498237956	0.06292533451246723	0.01185396260942647	0.00101527187273001	0.001051534721623689	0.2044719457492997	0.05840279464598129	0.001014797384225025	0.001027722836062495	0.009273734167101288	0.6938693819827071	0.01821541613632931	0.002397417635381358	0.001012427531961032	0.001074924256433276	0.001022982260256976	0.001046868743013235	0.01936734084016742	0.01783079129155955	0.006673631868958223	0.001098790203981573	0.005346931767393774	0.332260143504619	0.2630071727217736	0.1148794793897619	0.07823974104765459	0.07427951614131899	0.001409099245242351	0.001125565265687965	0.001019096843501973	0.001008693007081279	0.001065242297114591	0.01746610877045704	0.06787090596471894	0.003941179473050851	0.01400723760115803	0.02876490038843282	0.001771225542630888	0.009559111783464688	0.01234709698693939	0.001661937641832036	0.3152552572333903	0.001156968697398158	0.003482687200281884	0.01974341002555383	0.001149522294381826	0.001106212711896694	0.003938609241164595	0.00141758113551695	0.001526912807355028	0.00272824561014963	0.001007410389626007	0.01846929325874347	0.3353407994006528	0.001059402032642107	0.001123961200911087	0.00829018396333786	0.008664432306048036	0.008233173374736481	0.02924481260201729	0.01059698232231541	-0.0007027623747547667	0.02887644178664366	0.01853388963508715	-0.0009674737553942988	-0.006914870176632675	0.00681762015601683	-2.970588151980043	-1.107717658459229	0.07369834955855661	0.06559149922062914	0.01365223531939479	-0.006618037390867432	0.6160713084762671	-1.34449311530801	-1.125781247689723	-0.006233980745066864	-0.01847468160524882	0.04956331671118612	0.005869737672154081	0.0251564409409796	1.041630843741798	2.772783091407553	-0.003853100134924905	-0.04378450698931969	2.187667928492844	0.01284195169205343	0.9540012887932371	-0.005969808021145995	0.01658124269068883	0.02004828974156178	-0.4354537193833671	-0.2343519748497263	-0.9633711702777226	-0.009800544339775978	1.087557694710098	-0.2673864212860439	-0.0312845595327067	0.005970657642126184	0.03315569907628355	0.4852208472711173	-0.003622016434393793	-0.005801912100476374	0.4975348742382307	1.179092863246318	-1.855935404585922	0.05453049971105794	0.05400437799432546	-0.04667478715660546	-0.04259068620075241	-0.03991758398425285	-0.5878603374712306	-0.6320034724673715	0.0228529684421137	-0.133593742053597	-1.041157360498261	1.618247662990381	1.174342962749773	1.017588733932728	0.5365909493990415	0.1127799814115879	-0.01172007822702611	-0.01908211084945795	0.7850908943326921	0.5990771024852273	0.006618289484521274	0.684620087813995	0.8258068025245687	-0.4381139860462627	-0.3754720985111991	0.8681238200004134	0.01783914093470193	-0.2197923874672153	-0.007368138872580663	-0.01317052722783551	1.344278246174658	0.09320805479001711	-0.3765656731487166	-0.09525551741334899	0.04073696468622329	0.009746483959201453	-0.5083065489639855	-0.1621388798635225	-0.4936300226531675	-0.2201054125572755	-0.1113271550432962	-0.2389298211057935	1.643571829614141	-0.02869465965761881	0.08599160236998828	0.03086558238618045	0.009511717489453172	0.02192863284915325	3.331519390663301e-13	1.520508335641591e-15
0.38	-0.04819783367476778	-0.02609567955740448	-0.02136961144380473	0.7091573178354005	0.9217140131600862	0.007390135426582117	0.5075226218504761	0.005758598644442166	-0.005678778098176306	-0.1145927156492785	0.06934749980780329	0.05056827297080529	-0.01927459305103175	0.06546268750766954	-0.01163860215743609	0.3965888282219431	0.08231938254078054	-0.3965888282219412	-0.0823193825408038	0.02847288685097332	-0.1498885734218403	-0.002565111045149812	-0.337165230259672	-0.02600607358138301	-0.005421814200765348	0.1046936637802623	0.2262064102795413	0.8249711085880971	0.5902265800260701	0.1046989158341403	-0.08297273207339373	0.07539102055403367	0.1831043794268525	-0.4265296053307993	0.06324458648399871	-0.6780218312055634	1.318474245874631	-0.2816276924631607	-0.02839847778784686	0.1546334283318151	0.1222727786381546	0.6491659101372178	-1.03563336189077	-0.2600268727005961	0.4306732709420428	0.08678928456197635	0.08996342002949963	0.6908905644212896	-7.243840194684936	0.2716481537842212	7.243840194684937	-0.2716481537842216	1.637699449991878	-0.3998170884957766	-0.07525527300273568	-0.776300791792692	0.3513597151002734	0.3190565660198917	-1.021545366535245	1.270063606264914	1.254709078814471	-0.4803913804950292	0.002355412033089703	0.4538415869726818	0.04293755419506861	0.9915180424815981	0.001040030314994247	0.0214298834361458	0.001034866035554907	0.02231886741138591	0.001006747742661634	0.004415541374345124	0.001012462492984074	0.003372565333439889	0.02226707524919421	0.05319298148189329	0.1320059946404436	0.1452180590645997	0.127388451663751	0.1161760568566534	0.001068591129486072	0.007869417707360172	0.001027116556682274	0.0252895791909957	0.001137006851306318	0.07207230657646861	0.001164443670753637	0.02664323446767263	0.001087340802043974	0.03850035952253557	0.0230527545309703	0.201543741210725	0.1087079828571093	0.1851638273146874	0.00100323449696858	0.005152290142866467	0.001033241034705127	0.01483758090429457	0.4992968408577701	0.4852129059648251	0.001045243055941922	0.01795689429991355	0.3038753218831078	0.3170708150277183	0.001205135437060756	0.01034748179287517	0.001066967788827823	0.007861849611569258	0.0011153248887443	0.01226262249529746	0.0447401282365909	0.06205180514488093	0.02577335831739803	0.06392339034861776	0.03564507076617508	0.03523755540905331	0.001012593473348202	0.01460559521448855	0.05581525672040016	0.06765880034522123	0.01329091149049217	0.03095190188902835	0.001015277979550294	0.005217446169536493	0.001057321382074367	0.01813452925476132	0.2050772570393369	0.1935545098482419	0.05462599024135945	0.09164499710152693	0.001015255506209095	0.001759799959638339	0.001028709421645377	0.007246425635354964	0.008384956753847298	0.07422664786599412	0.6586972515544895	0.5535403295889325	0.03368684497490005	0.03731408404797388	0.002265875781574333	0.04452554966442113	0.001012197443796431	0.03446505437733517	0.001551176758075386	0.005662193412992459	0.00144160238287953	0.006900784486836641	0.001470725069399389	0.006986720007040452	0.02323045741048698	0.02986134829813404	0.02216227548141213	0.02445483195966857	0.006685558763219777	0.009995782258004666	0.0025077392692047	0.01248786548366458	0.01237784983039142	0.03912936984085372	0.3153592261089576	0.3277349915402347	0.2508548653789809	0.2470033003319727	0.1049098163822753	0.1027363231372952	0.07421465066137767	0.1056744928983879	0.07325051094234521	0.1121354955514928	0.001450937520463619	0.02080958185051677	0.001132197441117217	0.03049829986737984	0.001019368782949268	0.0793969501586288	0.001008803001064039	0.05400655321865088	0.001061503739868143	0.01201951403820355	0.01556664625066606	0.04226723208643748	0.06148410449294841	0.08485073873066429	0.006831568580159672	0.02319711028758403	0.01620957928131935	0.0213802421306561	0.02499522905601664	0.04156968155605786	0.001806783345695149	0.009435927551845127	0.01098783902351826	0.01733698773361138	0.01040060415791755	0.03468614307051254	0.001598121093191302	0.05801741180020419	0.3015427295648442	0.3012179147162705	0.001153845305115025	0.03183356407717222	0.006619794471182341	0.01924406678360177	0.02003975691804345	0.03263425168406772	0.001153141003007312	0.01561128529491665	0.001118210412386695	0.01885342587082913	0.003642807756285996	0.04119447651514246	0.003092033002995638	0.03289848889816564	0.005438877493114898	0.01296273945044719	0.004605035912071898	0.01674764288997706	0.001007378798659746	0.04418039899781544	0.0191574771905621	0.04799089610987373	0.3165009798577647	0.2933991676562381	0.001062600040136796	0.02767687819630789	0.001128191871157441	0.03802564905936845	0.007508737756430513	0.009516217941071815	0.007842911196095596	0.01199729199650213	0.007458247935891318	0.01210293721520652	0.02868579850298749	0.0105264716593921	-0.0007316425042038353	0.02890382345587218	0.01791392013021211	-0.0009584928726346627	-0.006931768290963545	0.006850213818882676	0.001033316192663238	0.001028371633865097	0.001005962902108422	0.001012029116967217	0.03685498603628716	0.09303215161935881	0.09513331604738658	0.001058826631552937	0.001021435663333243	0.001118298496426946	0.001170729782187928	0.001094213563358589	0.05090973372965244	0.2610134622831916	0.001003161508230362	0.001046601567334403	0.5743119443595126	0.001042764720382232	0.3269039221508314	0.001018833940383673	0.001067782880377096	0.001104821079853858	0.03157529765580892	0.01707754638140402	0.01501137146938516	0.001014099758757279	0.0824192590917672	0.008469533954068968	0.001015508902299454	0.001042797387744218	0.1940772753590249	0.06475382134123182	0.00101456912013077	0.001026855407164455	0.01752752624441605	0.7058079484508741	0.001150821329092012	0.00366724630371757	0.001013018679302883	0.001043775691454971	0.001013242323312273	0.00102662973917031	0.01084574834303324	0.005573897100223743	0.007445239773771019	0.001083479683232713	0.001109008307457546	0.3446718075049741	0.2757293148577624	0.1275240461748978	0.07976397459901353	0.07579421607249677	0.001444262287439524	0.001114716490203158	0.001017040730034322	0.001007787428276244	0.001087153080136365	0.03265548380581369	0.08045208439490442	0.001321402281679417	0.007411979471820674	0.04418692506737763	0.001712959615621276	0.006902007748841865	0.002400315480153535	0.00144937817110337	0.3217699573401881	0.001169439272729464	0.001094877144811663	0.01719701705959565	0.001144023802033147	0.001083125253147235	0.005602657623153992	0.001311301550301308	0.001150949173938937	0.002191856784892992	0.001006833935579459	0.0158132663274103	0.360529280147123	0.001056845647390361	0.001116174578783212	0.01503995423408262	0.01616317191031257	0.01512337482392545	0.02533990913901224	0.01204821400504118	4.959194153189751e-05	0.02890326565263	0.01565909676792056	0.001134947208553665	-0.006967644378124585	0.00665433960171891	-2.940893698000699	-1.140137713036647	-0.008814587642115313	0.05144316016047105	-0.01187627460867833	-0.00539503027309775	0.779545078748214	-1.461572601540899	-1.192162784809136	-0.006208030742848542	-0.01892147169819291	0.06489370960895952	0.004581746354772683	0.02096029397510249	1.180280515375042	3.432146357006509	-0.01177496915775259	0.008019471839807777	2.244467779990154	0.003736445253342927	0.9228620894564614	0.006116817043984014	0.00695150816652191	-0.003977756845614349	-0.647473888034906	-0.3733043695372035	-0.9912692747440925	-0.01891253019679138	1.34387527202599	-0.3054990001815613	0.0652098639361435	-0.008534788927442053	-0.2106786924121205	0.5039833622449393	-0.004293706709161352	-0.007528850655799901	0.5914491266522117	1.09441524814487	-1.643479957931731	0.06632886877381411	0.04305707682683824	-0.01085839080967775	-0.00726977940455088	-0.008618512928399656	-0.6597915481864197	-0.8297619478793063	0.03447891312679807	-0.001241573246094362	-0.6996325375986636	1.859643568960832	1.556434643419591	1.044239296409668	0.3452003763571855	0.1349996879251037	-0.009657750076229096	-0.02612305592881723	0.802024479903929	0.5995875203440411	0.0005530085577211181	0.9640466183008973	0.9192339849127146	-0.3346877948318942	-0.4705605544788093	1.143185101374228	0.03406646905848747	-0.2221508598973066	-0.5841602045158276	-0.06442822001946709	1.69825967097957	0.07448862850567678	-0.2887424651073311	-0.1644142211796738	0.06142875283188449	-0.01368111743841295	-0.4262467973979818	-0.05824398057479179	-0.2385281210643873	-0.1057255867826982	-0.1716683962868412	-0.2861377338151395	2.494060040587852	-0.0356782315826265	0.09384093057124021	0.1155351228746954	0.1079885530357536	0.1095811681129449	1.021683908458857e-13	1.73075210604629e-14
0.39	-0.05244773162133119	-0.02542944908535993	-0.02826028314900008	0.7224406043721936	0.9188656107137546	0.007143198605766829	0.5085331457250085	0.006415135727565322	0.001057387486532335	-0.1246347759333025	0.06659603169206431	0.05414634100001248	-0.01825072288074133	0.06616359358117122	-0.004636850350004986	0.3257942621193468	0.08581021858001543	-0.3257942621193323	-0.08581021858007473	0.0445632650365264	-0.1536437247040708	-0.003335673190935879	-0.3446492258511433	-0.02270404788609092	-0.002290961296727547	0.09189635530777922	0.2382169937656148	0.8373962733384025	0.5855306280682472	0.1045494870066787	-0.07734367749898537	0.07645517419583842	0.1947036732056622	-0.415240393541792	0.06757779479942894	-0.7046472513495526	1.338315868815775	-0.2864082199983888	-0.0204568230169074	0.04851136038984485	0.002755006467209023	0.6912879344740701	-0.9823812479575482	-0.2889581420202221	0.2872296845287193	0.1084098370124644	0.0520358789158139	0.7148876732316283	-6.863817808223381	0.423248719736195	6.863817808223384	-0.4232487197362151	1.578121976912072	-0.3516978875075304	-0.07978707110822728	-0.7208729476751046	0.3087638843729219	0.3067884450730054	-1.430128407473259	1.118917502645957	1.233015992268914	-0.4529880153832334	0.04022022402750121	0.6742023440839282	0.1509555174614246	1.348915698406179	0.001036340503124202	0.02190890631418831	0.001031421065189476	0.02294694578909087	0.001006291948669644	0.00446866601563898	0.001012377561660237	0.003290102985113967	0.03471776186828678	0.06330432059141915	0.1084057478313268	0.1288993310277205	0.1080319842145548	0.1031632562033366	0.001064480672300337	0.007827646219703081	0.001024073506963686	0.02514272948040657	0.001127192393683871	0.07284410341297499	0.001168897604759493	0.02667730474979421	0.001093679487161938	0.03869497727577087	0.05279214351269881	0.2166303816537608	0.1824070799223786	0.2195831669324628	0.001003190717156958	0.005082401984007406	0.001051396820545533	0.01456477746730216	0.5238474275831374	0.5056632946581566	0.001044155724529884	0.01804603811069447	0.3136660061130054	0.3266196977580647	0.001113791838587401	0.01044686962993161	0.001067573987095116	0.00799446276050096	0.001109237088815343	0.01238662483125843	0.03703692854869864	0.05541325293556432	0.02406004862889523	0.06231532623553943	0.02434456399383629	0.02628869636218767	0.001013675227929628	0.01435750772527246	0.07495707059145201	0.08283937762875568	0.01070940214346775	0.02846275314808646	0.001015474410690766	0.005235366854587124	0.001049365815801045	0.01814953179347416	0.1976956802174726	0.1903461766145788	0.06097128669882518	0.09695379541966723	0.001015161647897924	0.001699568660920003	0.001027981776676823	0.007171984812735427	0.03333852573185415	0.08838683861617695	0.6731792770933253	0.5641587372295636	0.01847319644692313	0.0236507100311054	0.008199917479215887	0.04775611846788345	0.001012738348835083	0.03479632341621288	0.001299766817476031	0.005554602722787194	0.001230929589635776	0.006817191091021899	0.001251462297595304	0.006901491904469639	0.01613587388770267	0.02387059268600371	0.01373468182334148	0.01770502607623975	0.006312233840942131	0.009783138729858757	0.001825884085234007	0.01252383411433313	0.006953255689179128	0.03436381024035812	0.3270578117365355	0.3485833360964127	0.2612853076319658	0.2645475297596151	0.1164441138694812	0.1128570176403789	0.07577563770365126	0.1077972941304447	0.07475352010324145	0.113502671494329	0.001476691152481833	0.02065810881681519	0.001128584906153981	0.03016385798613884	0.001018534770413087	0.08692143063152587	0.001008434293272462	0.05959519243494944	0.001193552160464107	0.0121474918781436	0.02630732300569198	0.05142991628992203	0.07195343310649482	0.09297513887864245	0.004194500758263992	0.02078913369951934	0.01130220272360837	0.01729777724031456	0.03514370781275099	0.05107217845333559	0.001721474247562582	0.009652292177437637	0.008502369190586062	0.01528378934413833	0.006386450199774592	0.03040551938612904	0.001487820920605856	0.05733560838482599	0.3101419153098982	0.3208972081052562	0.001169652339448823	0.03243556921470773	0.00511210343888953	0.01881885453173279	0.01809191471987006	0.03086401430375076	0.0011468226012001	0.01608076640181757	0.001098762972379693	0.01887486156457586	0.004269353424273744	0.03723122317903844	0.002210430618351125	0.03256832925068556	0.003670927914810196	0.01145081547559838	0.003631867724845922	0.01624110641779888	0.001007019990325478	0.04214065309356926	0.01787635718546219	0.04562814882842705	0.3329803033022641	0.3214991291124532	0.001062330531706013	0.02720797687332743	0.001121169216934895	0.03891073897739795	0.01182699775593542	0.01063582009660735	0.01253759703700487	0.01304406891777764	0.01189941331979894	0.0131555087799942	0.02508140831095539	0.01181673838532438	-1.033007712709711e-05	0.02894721377707361	0.01562436558678963	0.001087505769942742	-0.006891701221018052	0.007170669788348938	0.001031809622632086	0.001027382007753883	0.00100569467890479	0.001012509201627824	0.05931316107927002	0.05715858441244904	0.06656994204043702	0.001061365716170278	0.001020458620961196	0.001115853069135406	0.001175909466053237	0.001105409385217645	0.1197016542194884	0.3235072197661841	0.00100313132177851	0.001090339815583712	0.5863605187122679	0.001043243358653198	0.3383721530965859	0.001018539838474309	0.00106856213989839	0.001101272925777818	0.02470023983227299	0.02639412759635193	0.00819844183037712	0.001015394357040751	0.1140107639725719	0.007441806915287698	0.001015822623314121	0.001039636321728897	0.1771735724814891	0.07246208138415856	0.001015482650260067	0.001027536717436819	0.09867552971889545	0.7116032212980054	0.001093530757606647	0.02363830480670248	0.001013540375436065	0.00103255785310972	0.001009842598063098	0.001019857072574838	0.006033484321402033	0.003409903016306802	0.004619169842315034	0.00113807760377679	0.001124683201062832	0.3555630362099168	0.2848259849284953	0.1375992695128547	0.07613484800087889	0.07751341152465489	0.001553696810725058	0.001133375401770673	0.001018196475972433	0.001008273228084796	0.001537391888859562	0.04307128580141039	0.08956739216372339	0.001469894900261378	0.004715352854344854	0.04899945467838419	0.001564313175693369	0.004925574729706431	0.001828121022105494	0.001308011638736398	0.331738757844734	0.001200219107767676	0.00555492311954552	0.01485596240480411	0.001137045186913309	0.00107461708295016	0.004356116507145695	0.001266642530631687	0.002358360682614415	0.002958131289665302	0.001006488064180964	0.01700458626813959	0.370864580710093	0.001066453375178343	0.001111897252686312	0.01766357491666878	0.01878638345308151	0.01797096400480524	0.0212702174564777	0.01292182461548321	0.0006630447350224656	0.02902576259782963	0.01330702609846217	0.003095551261631834	-0.0067908796253872	0.007904189907119004	-2.888182202098216	-1.164673835962685	0.07743926066186083	0.06984819067349358	0.01405427456008873	-0.01014177234260819	1.216300719550959	-1.866387195345177	-1.437257781983388	-0.002697977160595516	-0.01330475718474307	0.09048870514301498	0.002308727393934629	0.01768415336689938	1.775101400944076	3.397447623232239	-0.004937448065938896	-0.0458223415941613	1.840467654321784	0.01152215054602391	0.9973577928501035	0.01277736472791347	0.01629730368117243	0.02089437357077979	-0.6731728736037755	0.05596492236432107	-0.8072024008756581	-0.03078509408765471	1.691143642373658	-0.2020078998313199	-0.03069423439981863	0.00623264058158868	-0.4366968315364948	0.5561752413486416	-0.007295855067549695	-0.007641476140614587	2.094104437098926	1.030742292176554	-1.072068709575843	0.5417572007449905	0.02456019987943215	-0.008365212724052284	-0.006723063327087896	-0.006320923096880434	-0.5478464959929134	-0.5370402374149954	-0.07207163752027727	0.0146748661792238	-0.2794411286288032	2.15978960571631	1.779525380051588	0.9895745213779169	0.08247122407546996	0.1353687919583071	-0.02012918265909361	-0.03807452531643696	0.7191858770023732	0.5342111753883879	0.02187640371263355	0.8702720727437718	0.7213699620922386	-0.1564305782164188	-0.3551283884683421	0.7793353422269951	0.0150127659754121	-0.1914005070556415	-0.2892436736407372	-0.05821587491315251	2.015931499758062	0.04414121503382888	0.1732183274203583	-0.1884483135784732	0.03935776842454845	0.009830740753667768	-0.3653601844592791	-0.0113232624216363	-0.06842179798898371	-0.001140041035900843	-0.214470415710632	-0.1858779649417028	2.791726166962076	-0.05719058871538641	0.08366255646986481	0.1113725893996691	0.1053956455872358	0.1044451569386007	-1.128582679749527e-13	3.409078460462194e-14
0.4	-0.05633844973628049	-0.02479259792364023	-0.03555325130071704	0.7359262913587182	0.9160187402977115	0.006991640233209056	0.5085136493348874	0.005688106143094584	0.008011395144793484	-0.1344323916689935	0.06359450913618708	0.05635865365419396	-0.01729789455762649	0.06653976677073226	0.002767708830695424	0.2603375764097091	0.0907189502488689	-0.2603375764097079	-0.09071895024889037	0.05999024218511893	-0.1569322255631893	-0.004179450766416428	-0.3515901816366586	-0.01983642668549373	0.0007074433064295068	0.07824685404047038	0.2483220485662243	0.8496852708539308	0.5812830396321412	0.1069525483456735	-0.0694440248681	0.07803137776916758	0.2104941930975325	-0.3546936390123218	0.05736872442451746	-0.7584811205022465	1.358954335820966	-0.281321286200228	-0.00932278813635685	-0.05137062456171214	-0.1544405548867904	0.6927343248653476	-0.9867444522385265	-0.310037760717597	0.1575221959371254	0.07258091540728606	0.02501684322466899	0.7714520390863402	-6.176264116093114	0.5552272797072189	6.176264116093114	-0.5552272797072197	1.505019242599144	-0.3064870038732667	-0.08989835894155795	-0.6676928306015018	0.2644788161624851	0.292566905843923	-1.191983925508213	0.8889578691633465	1.227475631858817	-0.3907186761513158	0.5128534453152933	0.9079611982768409	0.1453475405000055	1.829763265091789	0.001033742771328662	0.02243507059798596	0.00102920430111629	0.02362934473092393	0.001005929986919542	0.004527688300660294	0.001012575276085557	0.003188843227609252	0.05152346950294841	0.07699055540070152	0.07869720572867782	0.1066060313675036	0.08418369873821943	0.08689369249440453	0.001063696242722586	0.007804423955533863	0.001022063925973408	0.02496635831135839	0.001121063269034143	0.07390254162834678	0.001173714439359677	0.02669093736205155	0.001102447435286495	0.0388484605239112	0.09823651878031793	0.235806845783796	0.2460744513017903	0.2520273009130565	0.001003153737539934	0.004998845472833747	0.001082347963511191	0.01425629042515851	0.5444089986927335	0.5219194129641967	0.00104385170960336	0.0181359339837627	0.3239505744297587	0.3372268376094665	0.001067972986829036	0.01058336137435063	0.00106826674818983	0.0081223193266534	0.001104419427966023	0.01252283295747284	0.02962072370656853	0.04872962127725732	0.02760583212074214	0.06512815630456074	0.0149854050152462	0.01891951006681254	0.001014863453526427	0.013988290803784	0.09890680199093743	0.1014597423465463	0.008880115641420314	0.0267182008559651	0.001015729514584836	0.005222191330898597	0.001043808373495031	0.01815312889622263	0.1866536433387318	0.184706395673223	0.06786078834232336	0.1027364807277915	0.001015571726552265	0.001623016817623994	0.001027958930641434	0.007087952867024634	0.08253802713950413	0.1131790448822463	0.6851019560026043	0.5741846956763564	0.01025202739406664	0.01621523257368454	0.02089188543275247	0.05460013985613608	0.001013269644264089	0.03498352775376647	0.001168344052989313	0.005540779848666803	0.001123829465129962	0.006820839948981822	0.001138370728267521	0.00690242523491846	0.01006536727954763	0.01871467994286618	0.008254845909698088	0.01337720703900249	0.004721830410431823	0.008653069131542413	0.00151111994604914	0.01290615414298919	0.00417359904814241	0.03302131234571078	0.3383894040284498	0.3679260689234265	0.2711520475811816	0.2791360906918863	0.1272001021392853	0.1227213119084674	0.07505123121583154	0.107386144460451	0.07634802170621373	0.1147815372169829	0.001544263060385321	0.02041715167740629	0.001136110887138406	0.02979062526104008	0.001018696109113226	0.09410695294510395	0.001008493050733473	0.0650121937757402	0.001484625650220093	0.01239371899854081	0.03669035357927097	0.05970831054865374	0.0816609086231706	0.09959261632121566	0.002931469688863348	0.01987803761425879	0.007439166997983541	0.01409375506368741	0.04262904210652461	0.0575968096837183	0.001604505808694571	0.00985230906955141	0.006256859249006074	0.01345074381114736	0.004051056011906538	0.02855568677257988	0.001361968159817872	0.05712742606512593	0.319148320142452	0.3371031945703333	0.001192946426494851	0.03268096469838892	0.006557346193996711	0.0220987995857248	0.01594610263572934	0.02888898423927366	0.00114017393733335	0.01653624665992736	0.0010847862547664	0.01888729029873286	0.003963773495147185	0.03390814653334194	0.001745301118991446	0.03260131737970874	0.003378553559079772	0.01150300100896692	0.003522829227068148	0.01661367540146711	0.001006667653468271	0.04032719806057129	0.01779041905227819	0.04428401196172266	0.3472298233375852	0.3425495693217445	0.001067001542790724	0.02655129530786787	0.001115519520647347	0.03970861025699347	0.0152836289644605	0.01180341535252621	0.01618215467052887	0.01418578119562124	0.01552651791715734	0.01426208059600917	0.02116681712525492	0.01282923436759647	0.0006390759275588522	0.02904334184760694	0.01329313362600969	0.003076574686187581	-0.006760502362544572	0.008110721981770963	0.001030303052599021	0.001026392381640058	0.001005426455698608	0.001012989286288183	0.08177133612224909	0.02128501720553991	0.03800656803348752	0.001063904800783703	0.001019481578593321	0.001113407641843433	0.001181089149919058	0.001116605207078128	0.1884935747093233	0.386000977249177	0.001003101135330158	0.001134078063843075	0.5984090930650248	0.001043721996923788	0.34984038404234	0.001018245736565136	0.001069341399419076	0.001097724771701112	0.01782518200873653	0.03571070881128069	0.001385512191365403	0.001016688955325879	0.1456022688533765	0.006414079876513607	0.001016136344326538	0.001036475255711727	0.1602698696039533	0.08017034142708533	0.001016396180389239	0.001028218027709215	0.1798235331933776	0.7173984941451368	0.001036240186128154	0.0436093633097072	0.001014062071569553	0.001021340014762746	0.001006442872810628	0.001013084405977297	0.001221220299771692	0.001245908932395886	0.001793099910853495	0.001192675524319691	0.001140358094667933	0.3664542649148602	0.2939226549992289	0.1476744928508014	0.0725057214027416	0.07923260697681293	0.001663131334009946	0.001152034313337539	0.00101935222191379	0.001008759027899496	0.001987630697568977	0.05348708779701224	0.09868269993255473	0.001618387518842333	0.002018726236872024	0.05381198428939697	0.001415666735763224	0.00294914171057111	0.001255926564065828	0.001166645106372853	0.3417075583492834	0.001230998942801114	0.01001496909427898	0.01251490775000738	0.00113006657177735	0.001066108912746311	0.003109575391135195	0.00122198351095984	0.003565772191295402	0.00372440579443921	0.001006142192786393	0.01819590620886747	0.3811998812730659	0.001076061102965719	0.001107619926577812	0.02028719559925475	0.02140959499584906	0.02081855318568464	0.01720052577394324	0.01379543522592524	0.001276497528513038	0.02914825954302932	0.01095495542900386	0.005056155314710337	-0.006614114872649724	0.009154040212519018	-2.805548556326883	-1.243782762263905	0.0006136935463679032	0.06230727300614982	-0.01069674573694518	-0.009154512105627146	1.49452421868954	-2.656486926207314	-1.843515395931637	-0.002498186165647478	-0.02482576345349836	0.1222219853818812	0.0004942123839308324	0.0127333929725767	1.99824525276787	3.037105229566805	-0.01450863958837821	0.0008827507986233664	1.405613702537538	0.003886857717252363	1.13451351366774	0.01353759848574596	0.006000191633954601	-0.001536598784950604	-0.6564897778403292	0.5108744668566009	-0.6753347244253364	-0.0431384166650042	2.03183275887627	-0.1565797104088562	0.05899062207168153	-0.01081588096022037	-0.696968233954577	0.5987607602396808	-0.007557815624964066	-0.009447075280767336	2.717852229827621	0.9759254093772284	-0.3979006460539786	0.789019385766223	0.01424413658491667	0.007895172407956967	0.01017867135874584	0.008613773679800122	-0.4928229744245262	-0.3453645786653508	-0.1490063009903843	0.06802870632364474	-0.01502019642870034	1.55852122313231	0.9653009443476157	0.9929592494262617	-0.1615898040373089	0.117337643888686	-0.02755457122101561	-0.03388122470776079	0.7342328480291935	0.5652599452293861	0.02420286468723015	0.7871886293974273	0.6178494438939949	-0.0353116943019199	-0.2948720117367397	0.5476119680244991	0.03079692234984232	-0.1781202886200905	-0.09800199030099709	0.03029599915071643	1.003598286206448	0.003166697721311097	0.4522889960629114	-0.2053727579445923	0.05862858296671446	-0.0154825172039557	-0.298211459306773	0.01438557472327049	0.07429378057819913	0.07009550437349288	-0.1264102220432556	-0.08241565085760767	1.084155791211168	-0.0732342800882602	0.07639720282974496	0.1251337429642484	0.1269756243504994	0.1203812183749702	-2.727611270516981e-13	5.431564188831127e-14
0.41	-0.05939012632872808	-0.02433284399420251	-0.04350861103653172	0.7496258471559195	0.91327081481223	0.006961964789180865	0.507316110508868	0.003282840865807361	0.01510218494684582	-0.1446108440811601	0.06039828102550057	0.05728531887258163	-0.01696568296871024	0.06670916109142074	0.01088665315060694	0.202102493152134	0.09678288493228895	-0.2021024931521249	-0.09678288493232019	0.07461886819026549	-0.1597976948873826	-0.005138847487993091	-0.3580062791910296	-0.01740742033640677	0.003566843651775921	0.06999998162291829	0.2560835910973078	0.8619663034763839	0.5777931309893775	0.115014983502944	-0.05901486930573487	0.07973686834663982	0.2311935331407242	-0.2547474063370911	0.03289125764775872	-0.8294705996068253	1.381009061927428	-0.2673875395130639	0.002976733685033547	-0.1849709405509905	-0.3233709029720965	0.7447641536537599	-1.051627412214993	-0.3287691101895803	0.02238716590913732	-0.006507886190497838	0.0105559539351164	0.8496117911799919	-5.472351655235958	0.6547252044054142	5.472351655235957	-0.6547252044054468	1.420563554549368	-0.2670577333406653	-0.1014527408830985	-0.6124938883420296	0.2221762025207721	0.2802680102554398	-0.5258561021940249	0.6629243880817157	1.222560959902342	-0.3136390583730402	1.005452206149972	1.180675393238399	0.1996685083377271	2.306569896995985	0.001032072026582227	0.02301962212063559	0.001028033532082428	0.02439282043234582	0.001005652106942532	0.004592596017171204	0.001012875040021626	0.003073628149154354	0.0690496195632774	0.09155814734238714	0.05114965421229542	0.07894320111819131	0.05984383955691585	0.06718200099371931	0.00106921434916363	0.007802474619051297	0.001020660323486371	0.02471153999448859	0.001118828782649342	0.07527911907356175	0.001200736034356909	0.02668443924815191	0.001112896781193369	0.03894954931561014	0.1438496812651462	0.2545363862864346	0.3004643584126649	0.2805600981393052	0.00100311524416363	0.004893561499212752	0.00111795907301258	0.01390953672378446	0.5598834274936192	0.532568113212484	0.001044121242386695	0.01823081564034318	0.3347789393569697	0.3492920202178496	0.001043763227460949	0.01072291747291953	0.001069192251534756	0.008238806592170815	0.001100803762783186	0.0126719558545044	0.02416439597330772	0.04365171011051133	0.03672766317257945	0.07243557106676102	0.008449154061678477	0.01366860190579169	0.001016167832732161	0.0134703318030531	0.123097286810514	0.1214167198518332	0.007960744518027639	0.02586110000135488	0.001016087943090297	0.005188703061291513	0.001039664505855153	0.01813473732595093	0.175204476796994	0.1772929012234371	0.07465764416320905	0.1085028339879239	0.001016181950320188	0.001534611712871513	0.001028202580017262	0.006993472232233751	0.1329542147300105	0.1401220804958238	0.6947019416972385	0.5836272078809339	0.005795895098176943	0.01260261968296716	0.03716048420851503	0.06307757929213549	0.001013799781790332	0.03501784219291083	0.001095782924776017	0.005576515301825752	0.001066132384149542	0.006872444211372924	0.001076650330987509	0.006949308034059698	0.005829173607281551	0.01510803664902722	0.004854171576778229	0.01074557401740464	0.003202526780009125	0.007560627541035437	0.001411230987587339	0.01350037616149266	0.002750298044238148	0.03334572670607087	0.3490162375395598	0.3778718699134838	0.27929648324421	0.2829504157716173	0.1370614392572146	0.1323245010833723	0.07130636683132041	0.104015299858276	0.07772373211211957	0.1159638076037086	0.001592213026139684	0.02016631957301652	0.001142585168077822	0.0295094091911501	0.001019154606852204	0.1019561890833197	0.001008677366951012	0.07117000976910161	0.001674288838603191	0.01251972654401216	0.04413383319736262	0.06509448315346274	0.08804182562154098	0.1025821190426464	0.002289649606745744	0.01963441992060581	0.005034381191713171	0.01209752137230403	0.0472252195185481	0.06119218833572226	0.001486305278438141	0.01012828680441244	0.004474771780525782	0.01202651605600891	0.002675948470683137	0.02808375510388455	0.001258090113675327	0.05789209196042348	0.3289063931622406	0.3432644425825184	0.001220439760715048	0.03253349629856839	0.01127639371043572	0.02941082236513499	0.01392282096009286	0.02702900053432834	0.001134663276395263	0.01702710070437865	0.001074006120949537	0.01888007520174937	0.003304626937065974	0.03118533181406257	0.001540442230930479	0.03284561322213622	0.005343889468302119	0.01389353587395184	0.004108515589988695	0.01765802094854897	0.001006250808385181	0.03950786946162672	0.01844505688306366	0.04373507270408674	0.357742811276651	0.3433906989727907	0.001071360271370806	0.0258379831466911	0.001113659939273028	0.04044895270533187	0.01580076155332825	0.01195995929714614	0.01661665552740419	0.01430573304205769	0.0160853162648362	0.01428024294620999	0.01793984087328789	0.01343361697898423	0.001149851978612974	0.02832563404275436	0.01222743711774232	0.00506983058464606	-0.006686599881894737	0.008486467224434368	0.00103035858016359	0.001027172619847347	0.001005309165876085	0.001013354297819085	0.09906169692802133	0.01117868025192421	0.01960016592601891	0.001084310561796557	0.001018960890683054	0.001119120916943417	0.001269309777754242	0.001129842062768765	0.2289391126839447	0.4167539788041782	0.001003053229049054	0.00117276107238961	0.5946687550757832	0.001044976941378368	0.3626431429179222	0.001018832486444242	0.001070844555543125	0.001096459963372025	0.01804402293639518	0.05719207164450627	0.001346214959296822	0.001018232976422449	0.1680333589714946	0.007454729543080127	0.001016735628109069	0.001034400606692808	0.1528293273310285	0.08630863926368595	0.001017173096477908	0.001028657647277051	0.2249328923420602	0.7194980256528558	0.001027298107707932	0.06620774655202324	0.001014596389416305	0.001019295177053505	0.001005748508698715	0.00101180832357887	0.001368881905611927	0.001232318262978669	0.001443059181802926	0.001403900000592637	0.001351616156362272	0.3745811312906401	0.2954230092066439	0.1554442943180321	0.06117582689040348	0.07979610343950329	0.001624514029167751	0.001147034671319268	0.001019868314505516	0.001008962385908287	0.00177422768517444	0.05247932195454439	0.09477776964277347	0.001616961029854809	0.002871689567093331	0.05182927198948406	0.001318526412252201	0.002285354621316068	0.001211303196233075	0.001135660648243962	0.354502081356015	0.001264365708385269	0.02169374079039348	0.01102628321053849	0.001127960265138093	0.001059971348694623	0.002190835293669594	0.001415334496983783	0.0106750162857979	0.005571175452975065	0.001005541864117654	0.01999611944931137	0.3778027288645384	0.001075758864731064	0.001115196345564282	0.01302324080245956	0.0134112089499492	0.0131818084613323	0.01530431670079629	0.01374854499281921	0.001559311589747089	0.02694982583768176	0.01217972596046531	0.007074026699053647	-0.006670685408640718	0.008328154076630054	-2.69973869811567	-1.295624308636093	0.0892596927071426	0.08573764818785028	0.0153032628195996	-0.01291375187774802	1.42538673891272	-2.731917074419721	-2.055807176680095	0.001320600470421959	-0.02741091658781642	0.1529811804599542	-0.001737965456732986	0.007319579091016531	1.737466837294642	2.656967478358048	-0.00893027963250945	-0.05415680115459142	0.7270193152522659	0.01244509677164977	1.271413577629094	0.01403093394944618	0.01372231509690505	0.02349208252809019	-0.3584931417144328	0.947956495261533	-0.3860395739185185	-0.06082843891800043	1.948705114672732	-0.02620673848155447	-0.03606864057979812	0.00223890994855285	-0.7614464331120475	0.5578973245355998	-0.009581411135334931	-0.009595096737606746	2.641603259966126	0.9025832396357786	-0.3027528005796337	0.9002318896887431	-0.007020813570630376	0.002082494004414847	0.00327331263163004	0.003389201103092605	-0.2463965770542752	-0.1879698659866371	-0.07809374477275399	0.05773699435140974	0.07686608212772846	0.5537681264632742	-0.03483923898982977	0.9275660816023218	-0.5077626267721778	0.1165866707394771	-0.02108212295149333	-0.02270587841409289	0.8179643679703341	0.6485632034479625	0.002143909125559688	0.3174014487174425	0.01533923750992678	-0.01112012477630292	-0.1181972747698394	0.1916661320336962	0.0299835430095379	-0.1125534745292714	-0.01143553832693361	0.1058668599869519	0.3746319663571839	-0.028811632393684	0.9700939615455069	-0.1703055417264227	0.04870009023437883	0.006302115975377269	-0.2476495786518843	0.0331820840844028	0.3850052829672255	0.1358062936774175	-0.0491946580106849	-0.02936389889653563	-0.588950937260845	-0.06646822487054592	0.07608590271484525	-0.0852025008338695	-0.09621376444950372	-0.1063322059066371	-3.843709688533466e-13	7.071680785422105e-14
0.42	-0.06141551239948906	-0.02416858884674097	-0.05208025875139034	0.7635475173637956	0.9106885149327072	0.007042955593795234	0.5048775545255991	-0.0007144799647217288	0.02329348858009701	-0.155518567553024	0.05702790195714116	0.05669792333599713	-0.01743543804991085	0.06678476450975535	0.01970544398013604	0.1508585609087271	0.1037567652854056	-0.1508585609087278	-0.1037567652854168	0.08839866519853366	-0.1622823976775636	-0.006197940694293105	-0.3637794035648995	-0.01537582765763797	0.006331900452165467	0.06636042111273886	0.2615720113482385	0.8740130913974002	0.5748827383452565	0.1251779648688561	-0.04577440742245204	0.08210310660278121	0.2565548941064804	-0.1494355346660154	-0.001731031968804791	-0.8817387163030814	1.403377217955907	-0.2481961650519365	0.0128104615921431	-0.2995740559996092	-0.4728516655430979	0.9128370911174318	-1.132598664170938	-0.3448679522464487	-0.1452899550553868	-0.087812418332262	0.006258662738635786	0.9114213410214891	-4.778033913259298	0.7372164136457416	4.778033913259298	-0.7372164136457428	1.335253443222828	-0.230333697070664	-0.1098376558861505	-0.5390981945012754	0.1849960821003736	0.2736981968527441	-0.2705215440403712	0.4343334131178292	1.180626691571272	-0.274815476422458	0.9329626870381139	1.470222462465428	0.2774970762337031	2.762167449602118	0.001031264801718417	0.02367952608699911	0.001027838710638164	0.02525109331311199	0.001005454562490266	0.004666253033941094	0.001013207443460803	0.002950063224245661	0.08599838887119803	0.1056261415642351	0.03049350383136539	0.05485093086386142	0.03726183059208838	0.04663786351131471	0.001082178910885212	0.007815081595903033	0.001019698383046059	0.02439267964557221	0.001120569275150963	0.07695991877354134	0.001258357228242448	0.02665729544707763	0.001124740054822917	0.03899155638034118	0.1849181133969021	0.2703522623203807	0.3446033793172008	0.3049169157337678	0.001003072042028624	0.004772597390565885	0.001155104023595167	0.01349468820015937	0.5695518563842176	0.5365176586318761	0.001044883690338701	0.01833194838272395	0.3461808204082276	0.3625129205544617	0.001031956085338231	0.01085712630746823	0.001070406688184602	0.008325266701389306	0.001098363875615393	0.01283529269488199	0.02138264682346579	0.04157174471881276	0.05140693104414938	0.08403424640340637	0.0050510444689353	0.01097486526593006	0.001017592086877455	0.01276422091655769	0.1458123198592758	0.1402166920898323	0.008007281490870766	0.02596674052691188	0.001016566856467711	0.00509321122645339	0.001036555650147327	0.01809993390763251	0.1651589427372929	0.1699631514688221	0.08109554642471029	0.1139621758734619	0.001016875559490281	0.001442224478714928	0.001028544259092104	0.006893130030997625	0.1780947703605197	0.1654280774230839	0.7021187207113018	0.5920364846310127	0.003513110080407674	0.01059755919217	0.05588508216214129	0.0724800454149442	0.001014332010032536	0.03485032018631951	0.001058483063093187	0.005639041244370993	0.001036942304851381	0.00694892883187513	0.001045157010764771	0.007022737556085349	0.003737811753825649	0.01342893054726616	0.003117266105569463	0.009477652912404589	0.002261958224268544	0.006918959682247895	0.001466826234999907	0.0141993199692833	0.002138740148518449	0.03449789426081775	0.3587456641279544	0.3814640144843658	0.2850825975498289	0.2817912397003153	0.1459621336975048	0.1412703834618637	0.0641587556549537	0.09732722171768772	0.07874112713959423	0.1170626753774332	0.001596903095727186	0.02002610375247683	0.001143321071661284	0.0293296299098392	0.001019641915251448	0.1101132400716477	0.001008871208713229	0.07762865684478661	0.0016625122212411	0.01245950247601267	0.04759134372373935	0.06660345066635175	0.08993568128715257	0.1006051638140731	0.001966738561898429	0.01970146951151345	0.004237545069176268	0.01145335860362509	0.04876522051994649	0.06183417971763058	0.001378604622452632	0.01056367829741562	0.003243184613856903	0.01108311007795326	0.001961279081529001	0.02802595210862905	0.001190641628032065	0.05890935686673857	0.3396087860727118	0.3475154468999982	0.001250868466694499	0.03218170695631073	0.01933530374202238	0.04070024685115156	0.0121534213634253	0.02540924223186641	0.00113085516733142	0.01769340575005558	0.001065547896802449	0.01885858490306343	0.002515223583609003	0.02892919307843752	0.001534505991220812	0.0332391288678628	0.009839765600318129	0.01882694847918858	0.005319681451790403	0.01927045504755541	0.001005742175287284	0.03910852169509781	0.01965256658293547	0.04365690001931726	0.3636288973377851	0.3373101290513333	0.001073387617301278	0.02528112935592412	0.001116519707971654	0.04131862062850427	0.01251892371926793	0.01027181440007752	0.01293849431109611	0.01239693571888286	0.01264415228953753	0.0123437673265645	0.01560004274053402	0.01360381769404275	0.00150865336978705	0.02662077563757177	0.01268871863596049	0.007079496807028057	-0.006699679412338689	0.008061124881396249	0.001030414107726367	0.001027952858052245	0.001005191876051039	0.001013719309349559	0.1163520577337926	0.00107234329829993	0.001193763818549678	0.001104716322807253	0.00101844020277528	0.001124834192043101	0.00135753040558927	0.001143078918459576	0.269384650658566	0.447506980359179	0.001003005322769141	0.001211444080939628	0.5909284170865428	0.001046231885832422	0.375445901793504	0.001019419236323218	0.001072347711666332	0.001095195155042314	0.01826286386405137	0.07867343447773054	0.001306917727225244	0.001019776997517872	0.1904644490896125	0.008495379209652477	0.001017334911887589	0.001032325957650121	0.1453887850581035	0.09244693710028649	0.001017950012566548	0.001029097266844839	0.2700422514907428	0.7215975571605746	0.001018356029287858	0.08880612979434015	0.001015130707261173	0.001017250339343352	0.001005054144581447	0.001010532241178752	0.001516543511449987	0.001218727593559374	0.001093018452750057	0.001615124476861337	0.001562874218056084	0.3827079976664202	0.2969233634140587	0.1632140957852561	0.04984593237806255	0.08035959990219373	0.001585896724323857	0.001142035029300406	0.001020384407097758	0.00100916574392057	0.001560824672775724	0.05147155611207772	0.09087283935299829	0.001615534540864581	0.003724652897316379	0.04984655968957643	0.001221386088739304	0.001621567532060628	0.001166679828395874	0.001104676190111442	0.3672966043627494	0.001297732473963428	0.03337251248650702	0.009537658671065334	0.001125853958487622	0.001053833784606956	0.001272095196201233	0.001608685483005554	0.01778426038030442	0.007417945111511249	0.001004941535455464	0.02179633268975439	0.3744055764560093	0.001075456626495092	0.001122772764542973	0.005759286005664467	0.005412822904052412	0.005545063736980701	0.01340810762764943	0.01370165475971315	0.001842125650981133	0.02475139213233401	0.0134044964919268	0.009091898083397321	-0.006727255944631608	0.007502267940740917	-2.595047021380476	-1.218416658323647	0.01568418232878544	0.08126670889830122	-0.00894688555705222	-0.01082448139245209	1.394604674718259	-1.942374927203403	-2.010004592274394	0.0004130763925670281	-0.03763416993114368	0.18306643633637	-0.003634925048969725	0.0009170475946580414	1.415512359025226	2.201909303205095	-0.01764466656204419	-0.01273621367865779	0.06578273675963112	0.005137074884440053	1.365657059314944	0.01246814565089634	-5.239600922187085e-06	0.001306189895334994	-0.05690062283566365	1.369126581746412	-0.1639004201652199	-0.08076879383277207	1.800431705418087	0.03596856562065254	0.04658990891363932	-0.01409825541137896	-0.6802192949232146	0.5373584853188726	-0.008354241506458068	-0.01061938857691534	2.390444492555528	0.7692783184775231	-0.07639016608393309	0.9740247231268959	-0.02612315253702716	0.01325327028570943	0.01515474298370268	0.01392311825832994	-0.1073155360409648	-0.07262219537215442	-0.05885155471585348	0.08897306415596024	0.1505304424499261	0.2877899392990734	-0.02939928585906313	0.8614978901822237	-0.8250365116984607	0.1006571212884271	-0.005431314452479942	-0.01359386699786118	0.7957958180511513	0.6254261616914725	-0.01304345795012035	0.01174761105126097	-0.3754421460665486	0.02682176258161811	-0.02445782720164053	-0.04306548597832432	0.06267967396968914	-0.08195593322182938	-0.01517625557430754	0.08081580138918984	0.6215495472645143	-0.03769749077103601	1.247769337383161	-0.1573276773712431	0.09371878312925928	-0.01833756539816996	-0.2048762625567679	0.04422953538444481	0.582869328619154	0.183713214742923	-0.04241405555670095	0.01173766372744632	-0.3001841232907787	-0.04194260601504864	0.1022622977587177	-0.2438040253614569	-0.2787742095733854	-0.2705463755794829	-2.813451783212351e-13	7.012379018555525e-14
0.43	-0.06247541383691319	-0.02444841891679667	-0.06097582967095126	0.7776927824860309	0.9083113122782647	0.00720145196204877	0.5016208891493639	-0.006124083584739041	0.03380413387850817	-0.1671647006809164	0.05358740938686343	0.05422456386520516	-0.01859365385645042	0.06692795748645827	0.02895147710828613	0.1067406840320772	0.111517518257543	-0.1067406840320773	-0.1115175182575428	0.1013259911274041	-0.1644151222215861	-0.007321036530058759	-0.368715102918983	-0.01367727914920223	0.009057102023883891	0.0631150131486555	0.264654232368267	0.8853990636961134	0.5720875780412872	0.1319058659393746	-0.0296548199457826	0.08492015722175286	0.2863798646818439	-0.07208653316905043	-0.05262111818604548	-0.889699499484821	1.42589746931756	-0.2275522243982571	0.01808747402781292	-0.330909210586161	-0.6016245737088963	1.180261213892138	-1.185171051936292	-0.3438715448548658	-0.3547641906053995	-0.1310396002597972	0.02134260970492229	0.9301815679946747	-4.025985999329317	0.8178979813923274	4.025985999329322	-0.8178979813923585	1.247132206933003	-0.1956737777784941	-0.1152210061786826	-0.4486073126107793	0.1548388541471365	0.2711467732974532	-0.3611437255915401	0.1821488110111354	1.090156491739617	-0.2887054028308912	0.4270909585167807	1.749352401251373	0.2831206279837736	3.195357562952053	0.001030711560580384	0.02438052382225861	0.00102793117662912	0.02617267137810367	0.001005278692708894	0.004735644721556391	0.001013363051662056	0.00282857427770366	0.1002640565282971	0.1178499412771995	0.01668274017491393	0.03907822720857352	0.02048634821890531	0.02958256542907855	0.001138527793273301	0.007857288893321627	0.00101873398421848	0.02403319287640669	0.001128063109896861	0.07893789255218377	0.001309343874367565	0.02658139154593425	0.003046754614508416	0.04014888070862217	0.2191414050380181	0.2824420093475882	0.3791521134758392	0.3243102224926886	0.001003019446485536	0.004644225133690987	0.001172921980693648	0.0130305990905862	0.5748755912661648	0.5360817888450349	0.001045452472539166	0.01842694750423906	0.357860241682306	0.376196614470436	0.001025331036638681	0.01097071256755982	0.001071652169098714	0.008345352037055732	0.001096110165702631	0.01299475128749183	0.02170259799996455	0.04288898289811294	0.07147214655786485	0.0997458945410663	0.003206256307768135	0.009612584362040434	0.001019150751627035	0.01186650195734398	0.1648795895318138	0.1565614349402844	0.008064575990506577	0.02609445147242978	0.001017106350619052	0.004934853450054716	0.001033739824927072	0.01805826687518394	0.1584658561409929	0.1641940297931279	0.08691662467335787	0.1188930902553693	0.00101728960450868	0.001355501467524589	0.001028538254224024	0.006790118328627207	0.2166980563088829	0.1876280941372655	0.7068729186478764	0.5988335689837968	0.002294667026838624	0.009636962710618554	0.0724296221037278	0.08165453634368504	0.001014818950042178	0.03443007806183408	0.001038409862451511	0.005726419397785571	0.001021367600904617	0.007050367718041036	0.001028296109492825	0.007119280567946938	0.002659899636169422	0.01267712982232273	0.002202476764395372	0.008890792082955479	0.00171315981284408	0.006596925534454291	0.002142451010826833	0.01550723819207022	0.002268241761330826	0.03622893755829303	0.3682248009479722	0.3850705319070029	0.2905850240443344	0.2839824593663302	0.1547006385977599	0.1499369672758696	0.053321404839874	0.08735624910484294	0.07920630979877012	0.1178056868723362	0.001554826700268149	0.02001942328086407	0.00113520463380842	0.02924492860122523	0.00102043275805047	0.1174340801990459	0.001009241129979045	0.08334980370925776	0.001569225237039057	0.01234533329404114	0.04415356143150862	0.06276147371007927	0.08167714236461567	0.09045257053518889	0.001944656399287265	0.02005312481289027	0.004090828954376277	0.01132470365042897	0.0505893877732595	0.06266501095326463	0.003682074399916344	0.0137130084596134	0.002710319483888968	0.01076014590029053	0.001601081678608936	0.02779519551163987	0.001164613659593568	0.05937997566781359	0.3521520906199924	0.3542027802092902	0.001276157776315735	0.03183042745570115	0.02737466324334092	0.05160021837529731	0.01041530913600284	0.02380676044235643	0.001134939980762401	0.01868184011452361	0.001058075298962664	0.01883324770981755	0.001902766521856752	0.02715735990546481	0.001565849040813143	0.03360468770521571	0.01314488889849813	0.02269051382761626	0.006233292772132252	0.02048938590267132	0.001005321874033946	0.03860995336946493	0.01905861866870127	0.04268388770274163	0.3684891660088302	0.3395535976291247	0.0010701023211352	0.02500178264813005	0.001121313263972056	0.04250860048803236	0.008712965739863854	0.008221560068753325	0.008761421149377009	0.01004560141019509	0.008671240094663827	0.0100615906012494	0.01303066738595701	0.0132198467015385	0.001707696556105076	0.02442100399257231	0.01284249149815718	0.009066347955449987	-0.006772067464369402	0.007301502748972467	0.001029900247180572	0.001028090492414907	0.001005014268019954	0.001013360589394318	0.1227382609230593	0.001055729501961254	0.001149409299007372	0.001275437560556146	0.001017129656730786	0.001145198782325649	0.00136662771755118	0.008366632699292796	0.2839790323912437	0.4535282315116842	0.001002930351274233	0.001174578686075707	0.5845483840624137	0.001045885920243982	0.3877436699636235	0.001017603810799457	0.001073457074976932	0.001092553041452589	0.02528763917706503	0.1124208287351726	0.001225983302765754	0.001021615534047562	0.1984401252888493	0.00781215224220615	0.001017949484054806	0.001029525703407852	0.1499040384270102	0.09667707944428797	0.001017526337138263	0.0010280537420312	0.2917717290595882	0.7160689451852552	0.001016223658496059	0.09736111163377592	0.00101549071437397	0.001017741707505091	0.001005245353568069	0.001010928850884012	0.001538837586793525	0.001265985337692764	0.00117943875964103	0.003890836289496281	0.003114959116383061	0.3927094417032405	0.3049656500597053	0.1727197591583185	0.03105406514914832	0.07935688890148071	0.001447522076200574	0.001113824138757348	0.001021993112023391	0.001010015612132869	0.001396697574588786	0.03014742210593989	0.05290554727918549	0.00218056167170446	0.004115607296862884	0.05536498439998783	0.01021719054210516	0.002599789471397248	0.001274518228977847	0.001165288384568957	0.387303948639005	0.001306535299150092	0.03899012256483563	0.007690771678754189	0.001150479320815583	0.001047304606542629	0.001254241267395367	0.001589939010398914	0.01579325843716972	0.007015459506172573	0.001004836192465295	0.01550513926951675	0.3824569554705541	0.001059258755283117	0.001129291677019461	0.003636203938719228	0.003272421429739492	0.00340661234625341	0.01015933983802586	0.01245042926249464	0.001799196466522306	0.02195692183576337	0.01254666036533786	0.01103275900151462	-0.006880304732190166	0.006381268463133825	-2.508638933238357	-1.09967001837462	0.09810843489096879	0.09849656723947166	0.01495935469669267	-0.0125472898070275	1.055941529137723	-1.21003408172688	-1.367797601852693	0.006885118189972328	-0.03385319435812043	0.2120610128207023	-0.01125108829784888	0.2154143762177367	0.9947105839025717	1.669109484357151	-0.01024974432628175	-0.0648942388287941	-0.1866255243217898	0.01138457880584402	1.357631028011511	0.01145694825999581	0.001448507370290877	0.02317274670689919	0.3177524130870049	1.773076235050657	-0.1035091539297142	-0.09861327028149865	1.450662899546793	-0.007607449076538215	-0.04868327768072139	0.001249865799306839	-0.4632036376491106	0.4528972925234129	-0.008510865757289141	-0.01004005949505193	2.039947186286198	0.5683921474396251	-0.09471800275393309	0.8486551830272494	-0.05694453245007552	0.006982523367551326	0.008140458073310987	0.008023793416493979	-0.04713630029828193	-0.04284329302673371	-0.01226970966297327	0.1706649701641461	0.1934264559215872	0.4040655594355885	0.4090282947776236	0.8568943171017064	-1.171816067518092	0.04811584782776015	0.002536199867303331	-0.00382802984033608	0.6673542098302816	0.5182067733644217	-0.01043755270658809	-0.7487934885706826	-1.578627820724387	0.04569836406253046	-0.002959585833513709	0.2004067920141706	0.5391382366331782	0.009348093856209794	-0.02815792495126818	0.01745946909609742	0.6883083087558042	-0.03081483682159793	0.9435084159837489	-0.1638005874859126	0.1084798283941186	0.005819654993833509	-0.149977863824836	0.02960527552516908	0.2139147181749299	0.07179149042059162	-0.05268850609902259	-0.2088658968501207	0.6165589569001898	-0.01560123102780542	0.1350926122486055	-0.1729106086791881	-0.1992313508388977	-0.1934825783985651	-2.092587074712794e-13	6.76209478424125e-14
0.44	-0.06304807866897819	-0.02518873393304115	-0.06972072937821192	0.7920699000070408	0.9061313132696054	0.007388678313535871	0.4986763664868509	-0.01259808174424093	0.04671809776451584	-0.1789928504014046	0.05013765139925067	0.04949499449408784	-0.01980040719792648	0.06719087024583036	0.03815700100790753	0.07072995017698201	0.1201740009252907	-0.07072995017698455	-0.1201740009252972	0.1132797186248787	-0.1661851245540839	-0.008511150716130308	-0.3727628625430359	-0.01227654588338099	0.01175092903426769	0.05948587306468103	0.2652157479707329	0.8956879957035723	0.5690188539194556	0.1340092526681521	-0.01087421202975849	0.08770967077091388	0.3203126633151953	-0.05198821357465142	-0.09382802120801602	-0.8516044738339297	1.449747697710825	-0.2087554360587207	0.01855645823884538	-0.2371455132610281	-0.6857305734488697	1.393500808645036	-1.169001982663466	-0.3467210357108443	-0.5965319351182035	-0.09751992503377413	0.0302026192593957	0.9033194953280741	-3.156605308948293	0.9163623527670258	3.156605308948294	-0.9163623527670269	1.140533756943039	-0.1577892547655394	-0.1232413259472638	-0.3615102484951477	0.1254330335792915	0.2674232845859884	-0.3472679680171917	-0.06980767040956398	0.9612186333201781	-0.3295282399946046	0.008059818682055233	2.002426550340245	0.2719896622714139	3.583733061197044	0.00103017801822763	0.02511355618859244	0.001028046237223384	0.02712997792095709	0.001005101953666653	0.004808122761506154	0.0010132613707571	0.002717637790334253	0.1109350670524558	0.1268606973722441	0.00928579889646282	0.03069288367203188	0.01136469541465339	0.01994705992068371	0.001252062389434476	0.007929918660662708	0.001017596427173383	0.02372381554857582	0.001141993790037932	0.08119179289855567	0.001339383570582972	0.02643816901881183	0.007588728798223371	0.04299717506796311	0.2450947055233474	0.2900919447481729	0.4037957904741482	0.3381462541365501	0.001002955657374584	0.004523203314083646	0.001163392603205769	0.0125005508114017	0.5767142688553208	0.5321117715415439	0.001045563686667744	0.01851007654666649	0.3696534886956827	0.3893965271973297	0.00102111184063708	0.01111042211020147	0.001072829563042138	0.008302760861786477	0.001093662180412853	0.01315049199074483	0.02523544423424972	0.04787487606830807	0.09683968126076388	0.1194932348897498	0.002234718322648383	0.009005614321332168	0.001020849413618669	0.01079519006539543	0.179245225967585	0.16887287077826	0.007756289995142497	0.02587097009407285	0.001017683400859087	0.004711109402032604	0.001030931755268225	0.01803463151276923	0.1561271013005026	0.1609071067671828	0.09200355813885831	0.1231015797531316	0.001017284588648233	0.001281597063047222	0.001028013252281544	0.006691186689067592	0.2477075312345205	0.2060347878689217	0.7086568011920894	0.6029693994870031	0.001680821253374288	0.009123421686454497	0.0850681396896682	0.08920878348356613	0.00101524239261847	0.03373104433583438	0.001028622803234211	0.005833894971126012	0.001013679176965817	0.00717188646982755	0.001020067455682505	0.007235979610467392	0.002128772533398625	0.01240437071406695	0.00176651607571555	0.008658920601559265	0.001481217856291042	0.006539276792254179	0.00361441617713616	0.01757370716765556	0.00310689966436207	0.03832138815680197	0.3778173891414454	0.3889563659571775	0.2969354436475741	0.2887995071101669	0.1636476122786249	0.158109778694043	0.03860094290005812	0.0738377392345651	0.07902952012850842	0.1180284057366991	0.001464619635043106	0.02004564734460549	0.001117038115241978	0.02924343661074857	0.001021632723160797	0.1234399643163282	0.001009851142788921	0.08798086355530642	0.001440516522356504	0.01223780793725909	0.03231422888599143	0.05225457116995248	0.06008767036143813	0.0705615811795179	0.00221564597949709	0.02065921811991493	0.004211405316806534	0.01136043843894287	0.05409182791435137	0.0656658167361034	0.009283436705092948	0.02078548059330622	0.002930184432324477	0.01110977187825591	0.001474542320615728	0.02751913638741569	0.001181912000356228	0.05934157645440757	0.3670375274829841	0.3607294369583038	0.001293203000120326	0.03160028167049798	0.03415521005799008	0.05979608414158325	0.008617907283224603	0.02212059234385663	0.00114929741455486	0.01995323708993593	0.001051074465471224	0.01882596848929442	0.001586648296610634	0.02591988596642882	0.001572160453689901	0.03384569524720319	0.01384394469090546	0.02358666238473429	0.006493812964669844	0.02094065553862176	0.001005059130598902	0.03814697364257044	0.01569896272097747	0.03942906668623582	0.3743723723721722	0.3469949305503389	0.001060358214996525	0.02493561482573816	0.001126969685452299	0.04400765163528531	0.00571219997631893	0.00668032687105637	0.005559175339754325	0.00825753472849633	0.005576247973311267	0.008322243580371076	0.01000836374134881	0.01225770603922478	0.001745424828571892	0.02182476657985863	0.01232185836782986	0.01102253895033578	-0.006898229340085257	0.006300962386426438	0.001029386386633548	0.001028228126775814	0.001004836659986727	0.001013001869438363	0.1291244641123261	0.001039115705616376	0.001105054779464238	0.001446158798304436	0.00101581911068929	0.001165563372608019	0.00137572502950928	0.01559018648012716	0.2985734141239213	0.4595494826641894	0.001002855379780136	0.001137713291212242	0.5781683510382838	0.001045539954655082	0.4000414381337438	0.001015788385276363	0.00107456643828715	0.001089910927862411	0.0323124144900848	0.1461682229926143	0.001145048878303424	0.001023454070574896	0.2064158014880863	0.007128925274762283	0.001018564056216267	0.001026725449162771	0.1544192917959169	0.1009072217882895	0.001017102661709744	0.001027010217217322	0.3135012066284338	0.7105403332099361	0.001014091287704961	0.1059160934732116	0.001015850721484338	0.001018233075666631	0.001005436562551449	0.001011325460588521	0.001561131662132271	0.001313243081820551	0.001265859066528027	0.006166548102126943	0.004667044014709703	0.4027108857400601	0.3130079367053515	0.1822254225313782	0.01226219792023455	0.07835417790076769	0.001309147428076771	0.00108561324821115	0.001023601816944179	0.001010865480336341	0.001232570476399093	0.008823288099800266	0.01493825520537645	0.002745588802541409	0.004506561696410801	0.06088340911040204	0.01921299499546898	0.003578011410733199	0.001382356629570167	0.00122590057903526	0.4073112929152576	0.001315338124336909	0.04460773264316385	0.005843884686441311	0.001175104683136414	0.001040775428478022	0.001236387338586568	0.001571192537790921	0.01380225649403413	0.006612973900833184	0.00100473084946306	0.009213945849280279	0.3905083344850988	0.001043060884066168	0.001135810589492772	0.001513121871774665	0.001132019955428003	0.001268160955527331	0.00691057204840224	0.01119920376527611	0.001756267282063487	0.01916245153919306	0.01168882423874883	0.01297361991963229	-0.007033353519748641	0.005260268985526847	-2.448801508865027	-1.015286555818527	0.02209110858513981	0.08841240449694757	-0.008329614960058365	-0.008713989552867396	0.7519959511320189	-0.4649029034339064	-0.5260460775033965	0.006497570274169299	-0.02761228173590521	0.23825174988508	-0.01709865023913751	0.3391110538226809	0.5275500336976396	1.090454280190888	-0.01617457907760785	-0.02592804763350743	-0.6410467665698785	0.002763059074906262	1.268900821499916	0.01769280212850764	-0.01254054176118797	0.0005626120359682709	0.6768303753363994	2.176265023952864	-0.012838247495163	-0.115487380392132	0.9937703029224745	-0.03426989916601351	0.03351265448266637	-0.01049192624570943	-0.1837795649762416	0.3928735084881822	-0.005790520164799967	-0.00980337602198242	1.631779896043483	0.2370275485617889	0.01302092538387308	0.6499759653533822	-0.08188147280918599	0.01727275427072726	0.0191707161091422	0.01795432439055069	-0.0115072127281071	-0.001624325778470669	-0.005974473637591145	0.2406832146955507	0.222811902659092	0.3436532648052023	0.4957663297049012	0.7627434110669047	-1.534543963160802	-0.003401404819788301	0.00114959262099178	0.00304799663055668	0.5328046160307838	0.4074087580053583	-0.01171469285039967	-1.321237505681339	-2.32312136139445	0.07770936368683191	0.00842012113169364	0.3909294234685165	0.8473080682634541	0.05256209788707046	-0.02423676098456402	-0.0209878014698785	0.5894142352058166	-0.01347074768764035	0.7069481858113642	-0.17406493908646	0.1503113052549224	-0.01472597870880778	-0.09800441574451431	0.01931927631641955	-0.01061402965694897	0.03018097089364849	-0.03529633580634649	-0.4446240762468455	0.7393887453926422	0.0006931710686308383	0.1640765552766702	-0.1419997986267457	-0.1661206841868036	-0.1619804346826694	-3.22808154714259e-13	5.36591574524082e-14
[truncated: 473,000 more chars]
