# Supplementary material for: Transtibial limb loss does not increase metabolic cost in three-dimensional computer simulations of human walking
Source: PeerJ. 2021 Aug 4;9:e11960. doi: 10.7717/peerj.11960 (PMC8349165; doi:10.7717/peerj.11960)
Supplement: Supplemental Information 1 — Each subject’s simulation output and Matlab code for generating plots presenting the data. [file peerj-09-11960-s001.zip › TTA3D_solns_rev/Pre/soln_walk_N50_wm100_S12.sto]

num_controls=92
num_derivatives=84
num_iterations=52
num_multipliers=2
num_parameters=0
num_slacks=2
num_states=242
objective=0.736566
objective_auxiliary_derivatives=0.000831
objective_contactAP=0.011711
objective_contactML=0.010405
objective_contactVE=0.010295
objective_control_effort=0.475660
objective_state_tracking=0.184101
objective_torsoGoal=0.043562
solver_duration=3068.836631
status=Solve_Succeeded
success=true
DataType=double
version=3
OpenSimVersion=4.2
endheader
time	/jointset/groundPelvis/pelvis_tilt/value	/jointset/groundPelvis/pelvis_list/value	/jointset/groundPelvis/pelvis_rotation/value	/jointset/groundPelvis/pelvis_tx/value	/jointset/groundPelvis/pelvis_ty/value	/jointset/groundPelvis/pelvis_tz/value	/jointset/hip_l/hip_flexion_l/value	/jointset/hip_l/hip_adduction_l/value	/jointset/hip_l/hip_rotation_l/value	/jointset/hip_r/hip_flexion_r/value	/jointset/hip_r/hip_adduction_r/value	/jointset/hip_r/hip_rotation_r/value	/jointset/lumbar/lumbar_ext/value	/jointset/lumbar/lumbar_bend/value	/jointset/lumbar/lumbar_rota/value	/jointset/patellofemoral_l/knee_angle_l_beta/value	/jointset/patellofemoral_r/knee_angle_r_beta/value	/jointset/knee_l/knee_angle_l/value	/jointset/knee_r/knee_angle_r/value	/jointset/shoulder_r/shoulder_flexion_r/value	/jointset/shoulder_r/shoulder_adduction_r/value	/jointset/shoulder_r/shoulder_rotation_r/value	/jointset/shoulder_l/shoulder_flexion_l/value	/jointset/shoulder_l/shoulder_adduction_l/value	/jointset/shoulder_l/shoulder_rotation_l/value	/jointset/ankle_l/ankle_angle_l/value	/jointset/ankle_r/ankle_angle_r/value	/jointset/elbow_r/elbow_flexion_r/value	/jointset/elbow_l/elbow_flexion_l/value	/jointset/subtalar_l/subtalar_angle_l/value	/jointset/subtalar_r/subtalar_angle_r/value	/jointset/mtp_l/mtp_angle_l/value	/jointset/mtp_r/mtp_angle_r/value	/jointset/groundPelvis/pelvis_tilt/speed	/jointset/groundPelvis/pelvis_list/speed	/jointset/groundPelvis/pelvis_rotation/speed	/jointset/groundPelvis/pelvis_tx/speed	/jointset/groundPelvis/pelvis_ty/speed	/jointset/groundPelvis/pelvis_tz/speed	/jointset/hip_l/hip_flexion_l/speed	/jointset/hip_l/hip_adduction_l/speed	/jointset/hip_l/hip_rotation_l/speed	/jointset/hip_r/hip_flexion_r/speed	/jointset/hip_r/hip_adduction_r/speed	/jointset/hip_r/hip_rotation_r/speed	/jointset/lumbar/lumbar_ext/speed	/jointset/lumbar/lumbar_bend/speed	/jointset/lumbar/lumbar_rota/speed	/jointset/patellofemoral_l/knee_angle_l_beta/speed	/jointset/patellofemoral_r/knee_angle_r_beta/speed	/jointset/knee_l/knee_angle_l/speed	/jointset/knee_r/knee_angle_r/speed	/jointset/shoulder_r/shoulder_flexion_r/speed	/jointset/shoulder_r/shoulder_adduction_r/speed	/jointset/shoulder_r/shoulder_rotation_r/speed	/jointset/shoulder_l/shoulder_flexion_l/speed	/jointset/shoulder_l/shoulder_adduction_l/speed	/jointset/shoulder_l/shoulder_rotation_l/speed	/jointset/ankle_l/ankle_angle_l/speed	/jointset/ankle_r/ankle_angle_r/speed	/jointset/elbow_r/elbow_flexion_r/speed	/jointset/elbow_l/elbow_flexion_l/speed	/jointset/subtalar_l/subtalar_angle_l/speed	/jointset/subtalar_r/subtalar_angle_r/speed	/jointset/mtp_l/mtp_angle_l/speed	/jointset/mtp_r/mtp_angle_r/speed	/forceset/addbrev_r/activation	/forceset/addbrev_r/normalized_tendon_force	/forceset/addlong_r/activation	/forceset/addlong_r/normalized_tendon_force	/forceset/addmagMid_r/activation	/forceset/addmagMid_r/normalized_tendon_force	/forceset/bflh_r/activation	/forceset/bflh_r/normalized_tendon_force	/forceset/bfsh_r/activation	/forceset/bfsh_r/normalized_tendon_force	/forceset/edl_r/activation	/forceset/edl_r/normalized_tendon_force	/forceset/ehl_r/activation	/forceset/ehl_r/normalized_tendon_force	/forceset/ercspn_r/activation	/forceset/ercspn_r/normalized_tendon_force	/forceset/extobl_r/activation	/forceset/extobl_r/normalized_tendon_force	/forceset/fdb_r/activation	/forceset/fdb_r/normalized_tendon_force	/forceset/fdl_r/activation	/forceset/fdl_r/normalized_tendon_force	/forceset/fhl_r/activation	/forceset/fhl_r/normalized_tendon_force	/forceset/gaslat_r/activation	/forceset/gaslat_r/normalized_tendon_force	/forceset/gasmed_r/activation	/forceset/gasmed_r/normalized_tendon_force	/forceset/glmax2_r/activation	/forceset/glmax2_r/normalized_tendon_force	/forceset/glmed2_r/activation	/forceset/glmed2_r/normalized_tendon_force	/forceset/glmin2_r/activation	/forceset/glmin2_r/normalized_tendon_force	/forceset/grac_r/activation	/forceset/grac_r/normalized_tendon_force	/forceset/iliacus_r/activation	/forceset/iliacus_r/normalized_tendon_force	/forceset/intobl_r/activation	/forceset/intobl_r/normalized_tendon_force	/forceset/obtext_r/activation	/forceset/obtext_r/normalized_tendon_force	/forceset/pect_r/activation	/forceset/pect_r/normalized_tendon_force	/forceset/perbrev_r/activation	/forceset/perbrev_r/normalized_tendon_force	/forceset/perlong_r/activation	/forceset/perlong_r/normalized_tendon_force	/forceset/pertert_r/activation	/forceset/pertert_r/normalized_tendon_force	/forceset/piri_r/activation	/forceset/piri_r/normalized_tendon_force	/forceset/popli_r/activation	/forceset/popli_r/normalized_tendon_force	/forceset/psoas_r/activation	/forceset/psoas_r/normalized_tendon_force	/forceset/quadfem_r/activation	/forceset/quadfem_r/normalized_tendon_force	/forceset/recabd_r/activation	/forceset/recabd_r/normalized_tendon_force	/forceset/recfem_r/activation	/forceset/recfem_r/normalized_tendon_force	/forceset/sart_r/activation	/forceset/sart_r/normalized_tendon_force	/forceset/semimem_r/activation	/forceset/semimem_r/normalized_tendon_force	/forceset/semiten_r/activation	/forceset/semiten_r/normalized_tendon_force	/forceset/soleus_r/activation	/forceset/soleus_r/normalized_tendon_force	/forceset/tfl_r/activation	/forceset/tfl_r/normalized_tendon_force	/forceset/tibant_r/activation	/forceset/tibant_r/normalized_tendon_force	/forceset/tibpost_r/activation	/forceset/tibpost_r/normalized_tendon_force	/forceset/tricox_r/activation	/forceset/tricox_r/normalized_tendon_force	/forceset/vasint_r/activation	/forceset/vasint_r/normalized_tendon_force	/forceset/vaslat_r/activation	/forceset/vaslat_r/normalized_tendon_force	/forceset/vasmed_r/activation	/forceset/vasmed_r/normalized_tendon_force	/forceset/addbrev_l/activation	/forceset/addbrev_l/normalized_tendon_force	/forceset/addlong_l/activation	/forceset/addlong_l/normalized_tendon_force	/forceset/addmagMid_l/activation	/forceset/addmagMid_l/normalized_tendon_force	/forceset/bflh_l/activation	/forceset/bflh_l/normalized_tendon_force	/forceset/bfsh_l/activation	/forceset/bfsh_l/normalized_tendon_force	/forceset/edl_l/activation	/forceset/edl_l/normalized_tendon_force	/forceset/ehl_l/activation	/forceset/ehl_l/normalized_tendon_force	/forceset/ercspn_l/activation	/forceset/ercspn_l/normalized_tendon_force	/forceset/extobl_l/activation	/forceset/extobl_l/normalized_tendon_force	/forceset/fdb_l/activation	/forceset/fdb_l/normalized_tendon_force	/forceset/fdl_l/activation	/forceset/fdl_l/normalized_tendon_force	/forceset/fhl_l/activation	/forceset/fhl_l/normalized_tendon_force	/forceset/gaslat_l/activation	/forceset/gaslat_l/normalized_tendon_force	/forceset/gasmed_l/activation	/forceset/gasmed_l/normalized_tendon_force	/forceset/glmax2_l/activation	/forceset/glmax2_l/normalized_tendon_force	/forceset/glmed2_l/activation	/forceset/glmed2_l/normalized_tendon_force	/forceset/glmin2_l/activation	/forceset/glmin2_l/normalized_tendon_force	/forceset/grac_l/activation	/forceset/grac_l/normalized_tendon_force	/forceset/iliacus_l/activation	/forceset/iliacus_l/normalized_tendon_force	/forceset/intobl_l/activation	/forceset/intobl_l/normalized_tendon_force	/forceset/obtext_l/activation	/forceset/obtext_l/normalized_tendon_force	/forceset/pect_l/activation	/forceset/pect_l/normalized_tendon_force	/forceset/perbrev_l/activation	/forceset/perbrev_l/normalized_tendon_force	/forceset/perlong_l/activation	/forceset/perlong_l/normalized_tendon_force	/forceset/pertert_l/activation	/forceset/pertert_l/normalized_tendon_force	/forceset/piri_l/activation	/forceset/piri_l/normalized_tendon_force	/forceset/popli_l/activation	/forceset/popli_l/normalized_tendon_force	/forceset/psoas_l/activation	/forceset/psoas_l/normalized_tendon_force	/forceset/quadfem_l/activation	/forceset/quadfem_l/normalized_tendon_force	/forceset/recabd_l/activation	/forceset/recabd_l/normalized_tendon_force	/forceset/recfem_l/activation	/forceset/recfem_l/normalized_tendon_force	/forceset/sart_l/activation	/forceset/sart_l/normalized_tendon_force	/forceset/semimem_l/activation	/forceset/semimem_l/normalized_tendon_force	/forceset/semiten_l/activation	/forceset/semiten_l/normalized_tendon_force	/forceset/soleus_l/activation	/forceset/soleus_l/normalized_tendon_force	/forceset/tfl_l/activation	/forceset/tfl_l/normalized_tendon_force	/forceset/tibant_l/activation	/forceset/tibant_l/normalized_tendon_force	/forceset/tibpost_l/activation	/forceset/tibpost_l/normalized_tendon_force	/forceset/tricox_l/activation	/forceset/tricox_l/normalized_tendon_force	/forceset/vasint_l/activation	/forceset/vasint_l/normalized_tendon_force	/forceset/vaslat_l/activation	/forceset/vaslat_l/normalized_tendon_force	/forceset/vasmed_l/activation	/forceset/vasmed_l/normalized_tendon_force	/forceset/shoulder_flexionAct_r/activation	/forceset/shoulder_adductionAct_r/activation	/forceset/shoulder_rotationAct_r/activation	/forceset/elbow_flexionAct_r/activation	/forceset/shoulder_flexionAct_l/activation	/forceset/shoulder_adductionAct_l/activation	/forceset/shoulder_rotationAct_l/activation	/forceset/elbow_flexionAct_l/activation	/forceset/addbrev_r	/forceset/addlong_r	/forceset/addmagMid_r	/forceset/bflh_r	/forceset/bfsh_r	/forceset/edl_r	/forceset/ehl_r	/forceset/ercspn_r	/forceset/extobl_r	/forceset/fdb_r	/forceset/fdl_r	/forceset/fhl_r	/forceset/gaslat_r	/forceset/gasmed_r	/forceset/glmax2_r	/forceset/glmed2_r	/forceset/glmin2_r	/forceset/grac_r	/forceset/iliacus_r	/forceset/intobl_r	/forceset/obtext_r	/forceset/pect_r	/forceset/perbrev_r	/forceset/perlong_r	/forceset/pertert_r	/forceset/piri_r	/forceset/popli_r	/forceset/psoas_r	/forceset/quadfem_r	/forceset/recabd_r	/forceset/recfem_r	/forceset/sart_r	/forceset/semimem_r	/forceset/semiten_r	/forceset/soleus_r	/forceset/tfl_r	/forceset/tibant_r	/forceset/tibpost_r	/forceset/tricox_r	/forceset/vasint_r	/forceset/vaslat_r	/forceset/vasmed_r	/forceset/addbrev_l	/forceset/addlong_l	/forceset/addmagMid_l	/forceset/bflh_l	/forceset/bfsh_l	/forceset/edl_l	/forceset/ehl_l	/forceset/ercspn_l	/forceset/extobl_l	/forceset/fdb_l	/forceset/fdl_l	/forceset/fhl_l	/forceset/gaslat_l	/forceset/gasmed_l	/forceset/glmax2_l	/forceset/glmed2_l	/forceset/glmin2_l	/forceset/grac_l	/forceset/iliacus_l	/forceset/intobl_l	/forceset/obtext_l	/forceset/pect_l	/forceset/perbrev_l	/forceset/perlong_l	/forceset/pertert_l	/forceset/piri_l	/forceset/popli_l	/forceset/psoas_l	/forceset/quadfem_l	/forceset/recabd_l	/forceset/recfem_l	/forceset/sart_l	/forceset/semimem_l	/forceset/semiten_l	/forceset/soleus_l	/forceset/tfl_l	/forceset/tibant_l	/forceset/tibpost_l	/forceset/tricox_l	/forceset/vasint_l	/forceset/vaslat_l	/forceset/vasmed_l	/forceset/shoulder_flexionAct_r	/forceset/shoulder_adductionAct_r	/forceset/shoulder_rotationAct_r	/forceset/elbow_flexionAct_r	/forceset/shoulder_flexionAct_l	/forceset/shoulder_adductionAct_l	/forceset/shoulder_rotationAct_l	/forceset/elbow_flexionAct_l	lambda_cid33_p0	lambda_cid34_p0	/forceset/addbrev_r/implicitderiv_normalized_tendon_force	/forceset/addlong_r/implicitderiv_normalized_tendon_force	/forceset/addmagMid_r/implicitderiv_normalized_tendon_force	/forceset/bflh_r/implicitderiv_normalized_tendon_force	/forceset/bfsh_r/implicitderiv_normalized_tendon_force	/forceset/edl_r/implicitderiv_normalized_tendon_force	/forceset/ehl_r/implicitderiv_normalized_tendon_force	/forceset/ercspn_r/implicitderiv_normalized_tendon_force	/forceset/extobl_r/implicitderiv_normalized_tendon_force	/forceset/fdb_r/implicitderiv_normalized_tendon_force	/forceset/fdl_r/implicitderiv_normalized_tendon_force	/forceset/fhl_r/implicitderiv_normalized_tendon_force	/forceset/gaslat_r/implicitderiv_normalized_tendon_force	/forceset/gasmed_r/implicitderiv_normalized_tendon_force	/forceset/glmax2_r/implicitderiv_normalized_tendon_force	/forceset/glmed2_r/implicitderiv_normalized_tendon_force	/forceset/glmin2_r/implicitderiv_normalized_tendon_force	/forceset/grac_r/implicitderiv_normalized_tendon_force	/forceset/iliacus_r/implicitderiv_normalized_tendon_force	/forceset/intobl_r/implicitderiv_normalized_tendon_force	/forceset/obtext_r/implicitderiv_normalized_tendon_force	/forceset/pect_r/implicitderiv_normalized_tendon_force	/forceset/perbrev_r/implicitderiv_normalized_tendon_force	/forceset/perlong_r/implicitderiv_normalized_tendon_force	/forceset/pertert_r/implicitderiv_normalized_tendon_force	/forceset/piri_r/implicitderiv_normalized_tendon_force	/forceset/popli_r/implicitderiv_normalized_tendon_force	/forceset/psoas_r/implicitderiv_normalized_tendon_force	/forceset/quadfem_r/implicitderiv_normalized_tendon_force	/forceset/recabd_r/implicitderiv_normalized_tendon_force	/forceset/recfem_r/implicitderiv_normalized_tendon_force	/forceset/sart_r/implicitderiv_normalized_tendon_force	/forceset/semimem_r/implicitderiv_normalized_tendon_force	/forceset/semiten_r/implicitderiv_normalized_tendon_force	/forceset/soleus_r/implicitderiv_normalized_tendon_force	/forceset/tfl_r/implicitderiv_normalized_tendon_force	/forceset/tibant_r/implicitderiv_normalized_tendon_force	/forceset/tibpost_r/implicitderiv_normalized_tendon_force	/forceset/tricox_r/implicitderiv_normalized_tendon_force	/forceset/vasint_r/implicitderiv_normalized_tendon_force	/forceset/vaslat_r/implicitderiv_normalized_tendon_force	/forceset/vasmed_r/implicitderiv_normalized_tendon_force	/forceset/addbrev_l/implicitderiv_normalized_tendon_force	/forceset/addlong_l/implicitderiv_normalized_tendon_force	/forceset/addmagMid_l/implicitderiv_normalized_tendon_force	/forceset/bflh_l/implicitderiv_normalized_tendon_force	/forceset/bfsh_l/implicitderiv_normalized_tendon_force	/forceset/edl_l/implicitderiv_normalized_tendon_force	/forceset/ehl_l/implicitderiv_normalized_tendon_force	/forceset/ercspn_l/implicitderiv_normalized_tendon_force	/forceset/extobl_l/implicitderiv_normalized_tendon_force	/forceset/fdb_l/implicitderiv_normalized_tendon_force	/forceset/fdl_l/implicitderiv_normalized_tendon_force	/forceset/fhl_l/implicitderiv_normalized_tendon_force	/forceset/gaslat_l/implicitderiv_normalized_tendon_force	/forceset/gasmed_l/implicitderiv_normalized_tendon_force	/forceset/glmax2_l/implicitderiv_normalized_tendon_force	/forceset/glmed2_l/implicitderiv_normalized_tendon_force	/forceset/glmin2_l/implicitderiv_normalized_tendon_force	/forceset/grac_l/implicitderiv_normalized_tendon_force	/forceset/iliacus_l/implicitderiv_normalized_tendon_force	/forceset/intobl_l/implicitderiv_normalized_tendon_force	/forceset/obtext_l/implicitderiv_normalized_tendon_force	/forceset/pect_l/implicitderiv_normalized_tendon_force	/forceset/perbrev_l/implicitderiv_normalized_tendon_force	/forceset/perlong_l/implicitderiv_normalized_tendon_force	/forceset/pertert_l/implicitderiv_normalized_tendon_force	/forceset/piri_l/implicitderiv_normalized_tendon_force	/forceset/popli_l/implicitderiv_normalized_tendon_force	/forceset/psoas_l/implicitderiv_normalized_tendon_force	/forceset/quadfem_l/implicitderiv_normalized_tendon_force	/forceset/recabd_l/implicitderiv_normalized_tendon_force	/forceset/recfem_l/implicitderiv_normalized_tendon_force	/forceset/sart_l/implicitderiv_normalized_tendon_force	/forceset/semimem_l/implicitderiv_normalized_tendon_force	/forceset/semiten_l/implicitderiv_normalized_tendon_force	/forceset/soleus_l/implicitderiv_normalized_tendon_force	/forceset/tfl_l/implicitderiv_normalized_tendon_force	/forceset/tibant_l/implicitderiv_normalized_tendon_force	/forceset/tibpost_l/implicitderiv_normalized_tendon_force	/forceset/tricox_l/implicitderiv_normalized_tendon_force	/forceset/vasint_l/implicitderiv_normalized_tendon_force	/forceset/vaslat_l/implicitderiv_normalized_tendon_force	/forceset/vasmed_l/implicitderiv_normalized_tendon_force	gamma_cid33_p0	gamma_cid34_p0
0	-0.0602145649080154	0.02346929067530546	0.1122113848840627	0.1640895248788337	0.8978575022756717	-0.007795290765662837	-0.2316762351304053	0.01417111371424916	-0.0563590550570414	0.5042194550210966	-0.03715846573751116	0.07045156623653034	-0.007919482224397459	-0.05540930698612524	-0.08647128976002677	0.2093240738484195	0.04542065726384051	-0.2093240738483315	-0.0454206572638361	-0.3928815431228664	-0.01563790213606287	0.02231130337615088	0.1394008325647252	-0.1708082996196176	-0.02012660819279244	0.2198169504845879	0.07812630313297672	0.5499824382498655	0.9312108935245906	0.104283703571863	0.1336646527840808	0.5627110480539992	0.01578824541507105	0.03145881430273594	-0.4962763814417375	0.3854572742711582	1.715033037316623	-0.05478116598642152	0.02765764530739667	-0.9177010360741577	-1.189922142797968	-1.077061109337343	-0.1126377960900167	0.3532426519173151	-2.31505159105673	0.5520592966318094	0.773972508990671	-0.6152468020728439	1.719546488728298	1.351998124265092	-1.719546488728302	-1.351998124265092	-0.381915293736004	-0.1589644482814769	0.08352676650090095	-0.3083076242609534	0.1133959312489279	-0.3270121322975501	-2.203963215078498	-0.6455741201207357	-0.1957550009604771	0.3341471785156778	1.489605627248921	-0.5909613980540037	5.721793009187847	0.2483297116302924	0.05963260403101602	0.06289660724268724	0.06160887365028352	0.05892102852298548	0.02991161837139124	0.02764093192726324	0.04695361525153333	0.05221209019721713	0.0307308152019532	0.06196032418031906	0.2336143581289785	0.2222435678940454	0.1703303557340756	0.1713188418878074	0.1834128857093058	0.1600279722809434	0.004906421503415441	0.04725612588007023	0.003490274627568858	0.07740946242055259	0.003691764300823957	0.0700616997882762	0.001740084664206468	0.04105303136038888	0.01600190417889949	0.02247114896119569	0.02159642554550815	0.02725270151510195	0.002869275833755862	0.01440660102114118	0.001449105219549199	0.03279151012500288	0.005758976292472178	0.02939730133044572	0.03079888810009373	0.04838209222309296	0.01517903717289426	0.02150568159399698	0.03888082065333619	0.05165440841852207	0.07552834700705077	0.05931478467549137	0.02760077968320918	0.03227356817106437	0.03888103393315945	0.07371995587244519	0.0499913975880563	0.03982195599317696	0.204327920714379	0.1930395767767135	0.01194761858459088	0.08702802994950962	0.06784686419165242	0.08736166229186947	0.00973401844553356	0.02329518633328847	0.093545251138356	0.07493014454036545	0.001144982280676496	0.01919315628101586	0.00168719690792905	0.00874611573124939	0.01089662413094833	0.0383589524580938	0.05171234989995312	0.04901193348989163	0.02555702956318457	0.03353224050964466	0.001189051395556605	0.02435095937950334	0.004626280416782377	0.004899966628835442	0.1295169699867041	0.1406750826656282	0.002378075293114548	0.02047676253107119	0.05851808887968025	0.08835725425520091	0.001434907666474508	0.00437800989692223	0.003157313779686111	0.006492188964092624	0.001759255484904827	0.004564880681666718	0.001150117026058847	0.02808889983942329	0.001013348447606866	0.03116536505343652	0.001001758023782846	0.005594157237437106	0.001007135500997117	0.00183866276278877	0.1685235953151	0.168747900413298	0.001433665524838223	0.01201621924814173	0.001734928822669281	0.0110540905214811	0.02333513534883556	0.02620358988918668	0.001011671484446937	0.02770125494096991	0.07917321668761713	0.1476171626864186	0.06191031963386762	0.1062423325531618	0.1774759000006815	0.1399060210185252	0.4345293048226231	0.2706151940757638	0.4721150283321396	0.2969440192675016	0.001000949664621306	0.004226984285191335	0.001007691501676437	0.01066531373150805	0.3673526561641359	0.2876439854571824	0.001168403631935444	0.01964032081347032	0.420978636746442	0.4422535359578401	0.001098627903371326	0.01579468621454442	0.001260126470521537	0.009513272167185708	0.001225228190765378	0.01428855189858906	0.3013892672879965	0.2942602858654825	0.3260332777649231	0.2351492450448345	0.003580660209494108	0.01227697908217396	0.001007276105785123	0.01212943319418573	0.2501247393877225	0.2173779387294479	0.00899078080623416	0.02839320565080294	0.001008364095175094	0.003549528117301957	0.001076981347210301	0.01847567114043034	0.1344168180459465	0.1982067200279043	0.1146926898854315	0.1394136389436621	0.001009196951390379	0.0008300005629131333	0.001060129335133182	0.004894946256623144	0.3232748250051578	0.2378640789103522	0.545759485308783	0.4682055888983043	0.001008857474932638	0.01009702362412548	0.04117010064050809	0.05872004077615284	0.00100556646143708	0.02978368707610051	0.0010067764252798	0.005526622544163332	0.001002513965858678	0.006498013647924242	0.001004425958771434	0.005366113429741989	-0.01547325373660034	0.01880215679622426	-0.008738529206747163	0.003154867788855291	-0.04317558775154041	-0.003507631977679069	0.0005866384959215124	0.00590569091653925	0.05145521044477366	0.03037650050317403	0.03532799872516403	0.04068813569381342	0.006513696584206206	0.2555540552421939	0.1737337388603644	0.1604906996189619	0.005103989687638919	0.005854221805953339	0.00472537617870173	0.002515886087519865	0.01495697749203151	0.02598001538358069	0.005121851107231936	0.001112606573384635	0.003378397046995603	0.02743083646261698	0.007665434149284348	0.001379207081785452	0.04583240581944278	0.02739066808306783	0.07356755447826209	0.09940066255118289	0.2641798767942478	0.001367261019763581	0.03214000465183692	0.006045483553266954	0.02015692804146989	0.0013178382962044	0.002522331037719939	0.00392439188214725	0.05948034018793752	0.03538927458960196	0.001417471369370778	0.002010069715414992	0.09534984792421662	0.003027326498804641	0.001976922448399393	0.001947952785408185	0.005158636253327397	0.002671251928532545	0.001328814911329012	0.001001999521595654	0.001002446407844032	0.001011740378327734	0.1903757348832234	0.001073241224516238	0.001555901951879072	0.02263104391405749	0.001023678038805114	0.18151534976222	0.07513900424081955	0.233252425435999	0.4250034091649531	0.4422330223767751	0.001001197205049491	0.001004715513936259	0.1925702154398533	0.001368919777814427	0.4276542683568491	0.001217680966023268	0.00150422548896861	0.001488590553475705	0.4630563264427983	0.4129820551522449	0.003939387067202558	0.001009362713360146	0.273245915715459	0.008342005994840042	0.001012921059001998	0.001168086966288648	0.06250488516266565	0.1170401494537305	0.001014119287346126	0.001129369038913262	0.3487363459553639	0.4050328009567097	0.001008232400422002	0.007676362666533309	0.001008366088652814	0.001009606837208242	0.00100194509725469	0.001005330183232882	-0.01967054320629108	0.01946443147655748	-0.008713948205306391	0.006640591046382495	-0.05061992659589164	-0.008265347657975311	-0.0002440308374271706	0.004719513710034722	-0.6857220298162917	-2.453558851329166	-0.55680947863278	-1.576895463055976	0.1443077613843562	-0.6860262076562196	-1.406276719150397	0.9113847853817759	0.8157579805576505	-1.056205984298054	0.004380539666805993	0.1081511554983741	0.08506321328620528	0.0531728331645275	-0.3471391982201	-0.214484622534783	0.1081684274556008	0.06822479830152231	0.03019092393164923	-0.311647171486697	-0.3733696361566246	-2.19421314463847	-1.97754911492831	-0.06100571106392548	0.9262436302511289	1.312000294755524	2.438228068569094	-0.6531033096518939	-2.349114668658913	-0.2346183315178218	-3.30882420960031	0.0183976567599803	0.1249010638039295	-0.4456210590618115	-0.006576908178733088	0.4346277699171631	-0.09310281939143135	0.0283679928051582	-0.2710442099035896	0.08306293728422785	-2.459693460274016	0.0553841503774318	0.1344111893779188	0.0639677080060623	0.1072520514234684	0.1623774423190196	-0.0002119385357640466	-0.01309566582002449	0.6333100552337275	0.02938465552021868	0.0452704407493337	-0.01660321783965591	0.08629533483792183	2.620689059237586	0.2752468242196258	1.654446872021544	-1.871241482633543	-2.53192172810795	-0.01703377670123403	-0.064390489899005	-5.535228248990978	0.023545389299068	0.3967454137026228	0.1008933539917881	0.03886921509154887	0.03703746382528263	4.69605576678161	2.003589284763932	0.1089254503713442	-0.1804237496594004	0.09948168291709782	-0.01583973235964327	0.03356638445705915	0.02108164427695646	-3.540166605981673	0.06370362542498093	-0.01223744666299779	-0.006755494602329783	-0.5130001514918868	-3.172655261671509	0.09320270262902308	-1.211212604473387	-0.06516371715304808	0.02702639359854575	0.02931091057856064	0.02374842682381458	-3.149935706817106e-13	3.82574866129788e-12
0.01	-0.05920389130328988	0.01839434672308241	0.1148041980669341	0.1814779140128586	0.8974988191878277	-0.007400963319493037	-0.2408119302048953	0.002357485199718594	-0.06718202741179417	0.5022696631149285	-0.03232395388120118	0.04524646975681536	-0.002538766308632334	-0.04738633562595978	-0.09151326503280538	0.2281112273874142	0.06325490474695633	-0.2281112273874264	-0.06325490474690595	-0.3970821315603262	-0.0174574242392136	0.02295444101205414	0.1347888683723035	-0.1695540859777227	-0.02347889936679087	0.1949911918757105	0.06216015862743041	0.5490402651201207	0.9343728324727367	0.1161868802585409	0.116466703953742	0.6217484845940665	0.01979440919162968	0.1743356337364464	-0.5160857113094842	0.1343503269627943	1.761202520861217	-0.0164213493555718	0.05033438217279171	-0.8959728505784765	-1.166378159700256	-1.082687852326119	-0.2912956323874495	0.5942953754858179	-2.677888921143694	0.5160715986191658	0.8296936690139868	-0.3942580923550291	2.067792128736688	2.173140812691262	-2.067792128736702	-2.173140812691279	-0.4469317212022655	-0.204681977300528	0.04795562824051611	-0.6056614292037483	0.1405166710247872	-0.3419863935786815	-2.760905914145133	-2.37937676878113	-0.01482553596373854	0.2808085320672105	0.8664599756588658	-2.652063347014354	6.067945597677263	0.4596662706114586	0.05947802513511834	0.061076819182944	0.04983681315307944	0.04736462215952056	0.04077465332738828	0.0342854868541396	0.04543862961162949	0.04615039980981691	0.01898196236600328	0.05036659137268438	0.2466143164225188	0.2379721840235253	0.1825966617661692	0.1910695100088314	0.1716960971804235	0.1490593132473785	0.00495838407937063	0.04707335650723364	0.004035800581715342	0.07808639503441998	0.004024784920992189	0.07128160635673271	0.002069683828902353	0.04152631909292233	0.01424850729756213	0.01673204571209757	0.02048437701708428	0.02086573959976264	0.00672032985085239	0.01754725089235538	0.001269568241658316	0.0336557853258289	0.004288271162823139	0.02955057947539159	0.03038931377109202	0.0466445582425934	0.01114710069392578	0.01825519310950679	0.02146202468026027	0.03480272535446369	0.06946182220467366	0.04716810133017287	0.02831800298020826	0.03233649239124908	0.0539188718835196	0.07331970735003319	0.06210501408699487	0.0448892120019619	0.2299006291565896	0.2221340761364812	0.00692514636104057	0.08152077083291157	0.04938541202936369	0.06495942062960673	0.007659757319919391	0.02127781684551417	0.07795824581892798	0.05583848616590305	0.001187689991149279	0.01930631654513786	0.002142633706218543	0.01008707965646636	0.007375760346951137	0.03487696121870958	0.05311028987649447	0.04687340940481158	0.02935121346038773	0.0356949162477531	0.001952787701755822	0.02264774381859994	0.003241264849983878	0.004971445695699781	0.1323573950631394	0.1549683329486653	0.002814437791951791	0.02165173725613615	0.03678463782519367	0.07046061841879833	0.009576738942955852	0.01025261612074429	0.009944074270945132	0.01194976506083119	0.008227983136688538	0.009053141106599374	0.001194317226222196	0.02940822291619122	0.004913045725591268	0.03685442262357076	0.001001955105192811	0.005752079721958694	0.001008122113072041	0.001678672236389506	0.180352520803028	0.1748577885593129	0.00124770698729781	0.01225281090895726	0.00157384998075275	0.0113209957978473	0.02411079691205595	0.02705684338634364	0.001014537728367131	0.02862710291337003	0.1330350174183587	0.1742562154891492	0.07061031955555776	0.109286744723952	0.2012800149149976	0.1563015497374817	0.4268457313262453	0.2488566295309231	0.4569055323695538	0.268317247636738	0.001000982315532515	0.004141661025782509	0.00100580517851617	0.009928249306210018	0.2944248971177357	0.2331543379265599	0.001231235364401883	0.0198051407216917	0.4226839711854062	0.4447152587083724	0.001128226747289117	0.0167122171066835	0.001312988636068293	0.009757265158718666	0.001308101777209148	0.01466570069511216	0.3558380004677608	0.333590514431657	0.3527624161694987	0.2511130376440827	0.00378426335528044	0.01333628833126208	0.001007400441142947	0.0104499191832	0.2583941879278586	0.2163596957842244	0.01113765238639771	0.03080959462328825	0.001009269965073559	0.003576481329410297	0.00109951482576039	0.01865027304497699	0.09874973993026505	0.1581193613011034	0.1155676118858225	0.1396924973703828	0.001019036728597448	0.0006908487931310607	0.001082284714570279	0.004789748088643662	0.3294631929087148	0.2303703284954554	0.4964327179348757	0.4354696231945596	0.001007612105761996	0.01111769606773068	0.02496967055267991	0.04499602658635236	0.001006092505191458	0.02907433810143258	0.001007114488376771	0.005805883625931005	0.001002066046272796	0.006804599151805014	0.001004352311753615	0.00560361242815732	-0.01820405432778716	0.01952084784911419	-0.008676522635958644	0.003196670237897378	-0.05085430097246636	-0.008744812034262655	-0.0003412099691296723	0.002159612927072669	0.06598690105322255	0.03918320869012296	0.06901937931581728	0.04609927155155875	0.004924714623546446	0.2830011809247747	0.2279856330665503	0.14544656221198	0.00493633929954478	0.00355263602973668	0.004077862221327493	0.002327290146939536	0.01009875516545661	0.0134922181399864	0.01558608258065837	0.001056978644883402	0.002190017739429622	0.03203577395976436	0.005994150516265831	0.001266576787221256	0.074884806010242	0.03062641713678475	0.07061330811293882	0.05730529227294834	0.2834686948362596	0.001661516204649687	0.02109046041994402	0.004925955859321511	0.08740252206535393	0.001159655835383956	0.002699196305085472	0.00332259431621488	0.05081606619748883	0.03219180085720963	0.003876450876064918	0.00159237188000391	0.1721155783754255	0.003477629170560778	0.01705479888680357	0.03197617577537196	0.02733337668971579	0.02556797314545129	0.001165472920967065	0.01577635979616891	0.001001918049397968	0.001006956229078166	0.2076869851984904	0.00103759512936334	0.001278817028285356	0.0269886035415063	0.001012310943304044	0.2320899136978055	0.08742571403223642	0.2476145516336164	0.3962577912861876	0.4047191942047235	0.001000863229575609	0.001003103142327053	0.1034092227970954	0.001235522644723366	0.4253078406618482	0.00110942109754177	0.001252813127990694	0.001314730620147994	0.4654946087789392	0.4014956118712929	0.004048033244674855	0.001005979071771852	0.2739618278867627	0.01777573331404743	0.001007921190300798	0.00108479696086024	0.03319997766077463	0.1166490711385656	0.001042101852498616	0.001085020248011304	0.3357512461988371	0.3588470906294405	0.001004694673338871	0.004730695004944744	0.00100517949179092	0.001005655240189511	0.001001307849969056	0.001003383463655126	-0.01976166381617202	0.02028467200004933	-0.008584575609691914	0.0004833360401510315	-0.05872051369465352	-0.01436556359187568	-0.001346801739542658	-0.003634385688763441	-1.151642205294986	-2.022674924129664	0.1704941386861419	-0.7316354107697125	1.097561207921474	-0.5036824832436717	-0.9262605821559247	2.097504243157234	2.949303720413259	-1.132390415595286	-0.03897712249463256	0.02393884466362915	0.1419388208158458	0.03921866740434551	-0.6762010155046637	-0.8944657171436252	0.4818116789552265	0.09675993261521687	0.01163374265017664	-0.04770426324576495	-0.2766429819665111	-1.241145233177135	-0.5404076318261904	0.07195681450735195	-0.6678694506067098	-0.2039041833225409	3.110271377481832	-0.4657047694821738	-2.060142192346652	-0.1735648829970686	-0.6544369717622455	0.004393348890396731	0.1381076877065447	-0.2640974783956214	-0.4029406211047621	0.02938352288131277	-0.2077319887999785	-0.002307483966842525	2.94448726077872	0.1396278345124762	-1.188447997027354	1.055441347501854	0.9061602555090638	0.784031728578223	0.1401097361357659	0.9054091141526802	0.02317843994371969	-0.01877422548797432	0.5753480054246011	0.02275686069134609	0.01701914916294492	0.1757211542434652	0.09661989082539883	2.676830298082612	0.3409866401708672	1.62158225406526	-2.472513448217899	-3.180157333784199	-0.003539932571678889	-0.0753447834332714	-5.506974451193999	0.008156531318020658	0.1000634140675985	0.08443308334835568	0.01231725579617256	0.03393738942265598	3.056959562166134	1.149240414701808	0.1040995098870479	-0.1538410078173	-0.3422936545592024	0.4599380740205463	-0.01340854076237684	0.01369971440184161	-4.332063444275275	-0.008689178628684718	-0.01578483541774898	-0.01401376013690069	-0.9830190584749731	-3.348452209587462	0.1132884750209193	-1.398029161904137	-0.07296939273759921	0.03079797259196229	0.03406791518811212	0.02580135486747016	4.006894496645843e-13	1.87396413986765e-12
0.02	-0.05665465769155662	0.01320011040313294	0.1149232907164964	0.1992847299234569	0.8975397573357278	-0.006806072357493069	-0.2493263895771836	-0.00902794147146895	-0.07791590191737097	0.4981140414290977	-0.02565984510461945	0.01785536348903706	0.002241703989986151	-0.03883399548629476	-0.09437864840446331	0.2512780746162678	0.08804926232437855	-0.2512780746162821	-0.08804926232436597	-0.4015947640958377	-0.01972638178110745	0.02332751329217428	0.1274560796810331	-0.1679365687212751	-0.02693714188591226	0.1646044840528063	0.03390432800140478	0.5492430093110853	0.9364784225850014	0.1211215083965444	0.08455468626380079	0.6837149859845344	0.02311683536583376	0.3391708156895237	-0.5201348549867161	-0.1092868323930678	1.798718392631311	0.02514308142749707	0.0677703484734319	-0.7934538956596432	-1.104281774117728	-1.059241539474206	-0.5538037519519412	0.7191620359858982	-2.752253548622228	0.4320101732109768	0.8798462649036916	-0.1799284218427288	2.595485226698048	2.744020143126465	-2.595485226698049	-2.744020143126465	-0.4443241133463646	-0.248851536030429	0.02951369534420781	-0.8524725240307756	0.1860566541596504	-0.3482024013220806	-3.316153057877559	-3.10351134422235	0.03322846318137313	0.1228774113394988	0.09589591751265573	-3.53377516997795	6.307605979269034	0.1115821911466413	0.06590317587347035	0.06585933545725241	0.0472975043613726	0.04434332828511415	0.06183234347775252	0.0478513157660212	0.0471108477364214	0.04259102826404493	0.01193816463218935	0.04315929774107231	0.2645812814603713	0.2614569688100689	0.2104469327141805	0.2266034778314145	0.158519964356948	0.137482872105633	0.004901310393087579	0.04651572926539488	0.003163461878479251	0.07782230886311223	0.00386987170468184	0.07256089061214714	0.00214041303818996	0.04179208379059852	0.01096879040054835	0.0114367373730071	0.01384237236431237	0.01273222803987924	0.01378759335476154	0.02327983724479984	0.001151932379908215	0.03456930259202277	0.002953977653931975	0.0298533569353067	0.03234966200791778	0.04719111418631475	0.008247139019213864	0.01597452353085587	0.01192850563138645	0.0255310684552741	0.07879146487720318	0.04673423048545969	0.03022904768670995	0.0336800296478856	0.06046106990506257	0.0671310445428767	0.04935941020975976	0.03763677052017892	0.2525912377581714	0.2498369958083622	0.004493226256417015	0.07736680944330487	0.03380587711823844	0.04758264787376877	0.006049817779754117	0.01972970233442934	0.09767751101322816	0.05894281497160713	0.001129927993043027	0.01928420231412283	0.002458680423456493	0.0114045888146106	0.005277875909564299	0.03281059709904875	0.04990664165397277	0.04131686682250436	0.0298050009464609	0.03474943387100102	0.003560195394226248	0.02099248568356648	0.002334949271459458	0.005089110859240556	0.1644610031761737	0.1958606877666473	0.003257377044782767	0.02302323575710315	0.03162088558474403	0.06321200851390613	0.02814154322790454	0.02420492190937618	0.02408975991848107	0.0235965185848718	0.02258972394611822	0.01925246228528608	0.001134721894734273	0.03056103800702007	0.01412413589852488	0.04787304818624662	0.001001789282668303	0.005885366129919143	0.001006221893917552	0.001465742531312698	0.1941047903152886	0.17998846915083	0.001136851330750628	0.01256782014249824	0.001354736382068592	0.01157264419713081	0.02659631861821002	0.02948735771531983	0.00101028379989876	0.02958856538017406	0.1819771317932726	0.200547944583552	0.08076595387681379	0.1132090859612596	0.2210019366088686	0.1722761337457601	0.4124683122106036	0.2213240846737331	0.4346248077487597	0.2336063778770147	0.001000831559865259	0.004086004487485148	0.001004055891689316	0.00931197029635729	0.2111109085062141	0.1746190325522844	0.00119593559823106	0.01977821021874046	0.4231082325648861	0.4443440897924358	0.001088873472276766	0.0175197530600566	0.001213705970947466	0.00980737473458089	0.001262600944438127	0.01487820157101256	0.3913915006099185	0.3531388694230808	0.3664868868091122	0.2573354769312372	0.003940549351359055	0.01438223148928646	0.001005769903290811	0.009085373931643112	0.2639374688788207	0.209748797986278	0.01682721185294824	0.03680837807419567	0.001007221486645957	0.003576701324545303	0.001069116967394778	0.01874688498351872	0.06397414250582957	0.1144702850446275	0.1159166734950489	0.1392247106001099	0.001037951880605855	0.0005104652914238684	0.001071175011871543	0.004620078630402437	0.3292111353922275	0.2182583152011593	0.4471015478977401	0.4017582580963319	0.001005219975041844	0.01240992690167409	0.01471953913141069	0.0334706789697272	0.001004761291421219	0.0283990329210966	0.00100530664215839	0.006182024992050059	0.0010015234133895	0.007220606450641967	0.001003341652741402	0.005923140165909909	-0.01917506826477104	0.02030723854907196	-0.0085696053819528	-0.0008942322832431669	-0.05881426344528413	-0.01455734934239049	-0.001385673392223585	-0.004658346001948181	0.08051859166166286	0.04798991687707124	0.1027107599064762	0.051510407409314	0.003335732662895796	0.310448306607358	0.282237527272738	0.130402424804993	0.00476868891146043	0.001251050253504035	0.003430348263936192	0.002138694206338768	0.005240532838889993	0.001004420896402311	0.02605031405410465	0.001001350716413073	0.001001638431866234	0.03664071145689913	0.004322866883263583	0.001153946492645974	0.1039372062010425	0.03386216619053484	0.0676590617476206	0.01520992199471225	0.3027575128782757	0.001955771389531078	0.01004091618805843	0.003806428165380344	0.1546481160892464	0.001001473374636341	0.002876061572442083	0.002720796750270969	0.04215179220704231	0.02899432712481794	0.006335430382803693	0.001174674044594014	0.2488813088266333	0.00392793184231094	0.03213267532520665	0.06200439876534432	0.0495081171261079	0.04846469436237737	0.001002130930629398	0.03055072007078418	0.001001389690962463	0.001002172079856784	0.2249982355137521	0.001001949034269158	0.001001732104712067	0.03134616316895575	0.001000943847973118	0.282664477633391	0.09971242382365304	0.2619766778312337	0.3675121734074223	0.3672053660326721	0.001000529254097653	0.001001490770685417	0.01424823015433018	0.001102125511629717	0.4229614129668411	0.001001161229110344	0.001001400767051539	0.001140870686866388	0.4679328911150781	0.3900091685903408	0.004156679422137652	0.001002595430194841	0.2746777400580616	0.02720946063324752	0.001002921321621696	0.001001506955455982	0.003895070158863332	0.1162579928233979	0.001070084417661383	0.001040671457120609	0.3227661464423118	0.3126613803021696	0.001001156946314334	0.001785027343356673	0.001001992894954753	0.001001703643201208	0.001000670602691071	0.001001436744096259	-0.01985278442605279	0.02110491252354107	-0.008455203014077463	-0.005673918966080774	-0.06682110079341537	-0.02046577952577571	-0.00244957264165806	-0.01198828508756211	-2.112115782047749	-1.580220286274448	0.763651388262698	0.1301270347766544	1.528562558564915	-0.1855624393209921	-0.5289888840058142	2.46261851679581	3.972417920870056	-1.177762405912235	-0.07059103408495122	-0.08005260135859248	0.0969387506063059	0.01166822628630686	-0.258380216213995	-0.563794551456378	0.6265557238243525	0.07807321134149911	0.060090786923063	0.145170813438208	-0.179405854925323	-0.6782079116259325	0.3650133852281958	0.1951168960870147	-0.2314392266936508	-1.151939203358609	2.159912130997189	-0.3824437642806894	-1.344020887387026	-0.1407673361507032	1.130373226013314	-0.008657242397087244	0.1202101103762524	-0.1624956350743382	-0.6901806076135296	-0.1870038530322357	-0.08351133419552025	0.03760521219156107	5.04877669708615	0.1223676924782446	-0.3300882740093853	1.670924063347232	1.372246674817253	1.206179858764471	0.07395045431375899	1.228291040905292	-0.005139153494450169	-0.02368350168302944	0.4374685443258065	0.04506817002083083	0.0422190652842213	0.2988489487100306	0.09341823361019222	2.551224317572365	0.4508326375278959	1.570257929887064	-3.026037545102924	-3.748741353900576	-0.01110043232467476	-0.04023340692735498	-6.344359817694408	-0.01480469298482447	-0.1698329195899511	0.07889436626803471	9.253192650478229e-05	0.004107880244097516	0.7396810518266792	0.05531862233877288	0.1062522322133247	-0.1174299978434532	-1.019049287630693	0.7006391632906352	0.02821974075873103	0.005483651032850805	-4.2525101118881	-0.08562541397626747	-0.02048379310572538	-0.01964975270362647	-1.436652727367201	-3.367735140567885	0.1475143805380267	-0.7714792898356057	-0.05835495840476494	0.04640245038983412	0.05119526948081123	0.04015417454910069	1.116372470010879e-12	-7.782038156257873e-14
0.03	-0.05223864229749637	0.007698058919723748	0.1129223065483144	0.2174182953217342	0.8980249737895475	-0.006086639640018726	-0.2564193664360999	-0.0200722038080831	-0.08819879993680277	0.4903493201793467	-0.01820475516462385	-0.009277857317619818	0.005843809975144802	-0.02940526673576948	-0.09542086753182205	0.2806928512053287	0.1147360064182195	-0.2806928512053688	-0.1147360064182772	-0.4056049413580654	-0.02246259340799936	0.02358951305685384	0.1179693142491659	-0.1656906498412001	-0.03043423106965314	0.1288050680500723	0.0074804618865201	0.5489556315221076	0.9363227730447496	0.1178189511878717	0.05511508606627201	0.7471360411734194	0.02395376515166447	0.5323479362984268	-0.5898917835073897	-0.2887107356346336	1.824343310248009	0.07191059873766617	0.07647002439863373	-0.589882591252107	-1.114736887852406	-0.9970970325231748	-0.9817774182170125	0.7851146448356899	-2.659626211254998	0.2945376429912267	1.014040933079333	-0.03147698119688807	3.317458675984251	2.562894665174505	-3.317458675984264	-2.562894665174483	-0.3440707620089806	-0.2976946882903346	0.02485061213854742	-1.036328515856969	0.2639745470369192	-0.3496044938166139	-3.838591773656368	-2.300819878170715	-0.1070532091857555	-0.1622095710378714	-0.7601582878977275	-2.408907392008427	6.307175631534576	0.1156634481124646	0.06374717996968227	0.06524084161121546	0.04264251991939663	0.04223917691589155	0.0738589809857533	0.05527518629348981	0.04722521548112005	0.04037277374023546	0.007636085136209902	0.0387634337206986	0.2873718818456225	0.2826354174503979	0.2423935770692191	0.2591903578516576	0.1412063694990036	0.1228730356719841	0.004789220512976386	0.04551075616025053	0.002376347648471529	0.07741617838556145	0.003538364875227689	0.07323920465304498	0.001988995893434638	0.04174159286887048	0.007651981276921778	0.009509805789334686	0.007670561277009947	0.009175977855457809	0.02175386724222502	0.02937647522999659	0.006008200047223197	0.03984642646895258	0.006443987823585545	0.03585838960865098	0.03051793837443419	0.04522664489191396	0.006289539954391432	0.01460079430938866	0.006715538213402174	0.02000971046944798	0.07781357043977373	0.04428042364554895	0.02806577920983537	0.03207531470410915	0.07421430306838228	0.07329335851700132	0.04410315431007682	0.03183925189538566	0.2718396377763371	0.2683149377252171	0.003384494582503486	0.0736461623038505	0.02272971214772423	0.03751807573564796	0.004629449168470427	0.01838327116367742	0.1045496060378081	0.05793269657025267	0.001070164781699253	0.01920856748306938	0.002648253039238421	0.01240011660205368	0.003886305745890591	0.03155859060502993	0.04888178148321099	0.03647210764873716	0.03099866616553676	0.03439070817480072	0.004209785680254822	0.02032616170001273	0.001919185124613693	0.005430899539245701	0.2042879459570003	0.2372595796613399	0.003336013233905649	0.02353372663728892	0.0279518265443819	0.05794545488242728	0.04813069433941967	0.03976025166342628	0.04155909644781323	0.03772099156649852	0.03921459797707991	0.03104739888215207	0.01046375250866045	0.04162107340789184	0.04518688888173718	0.07783861380958607	0.001001831939278463	0.006030319136893027	0.00114041069940362	0.001281734546156569	0.207568198633831	0.1821275687091569	0.001070973720247758	0.01297631103134167	0.001182103918544263	0.01197309311129458	0.03039281687561206	0.03334880455523798	0.001008083291728822	0.03059379612720938	0.2241172418877461	0.2247242952322399	0.09942056800539942	0.1193841582351753	0.2374083631729629	0.1876424919573791	0.3892269956219289	0.1887559723429291	0.4046746092378777	0.1940228872646773	0.001000704047659653	0.004068674517727725	0.001002832492318055	0.008792664576438597	0.1367245093973993	0.1173385322417581	0.001375003076322685	0.01984697187910273	0.4183259422104335	0.4384078577304386	0.00408078441175609	0.02184566054158396	0.00113090697673836	0.009902726114487205	0.001270572646448135	0.01513946812534295	0.3992809576991168	0.3476447267860034	0.3640194973421237	0.251957852439607	0.00413853920151198	0.01548349322132327	0.001004429235780682	0.008008858058292174	0.2654077298402244	0.1958475048359041	0.02668558963998074	0.04687701697031225	0.001005533114995455	0.003647889710442916	0.001039478173385964	0.01881348297058543	0.03693662111104878	0.07855069863270041	0.1163894588277969	0.1383521972760305	0.001951041439655914	0.0005707132782334782	0.001259554905175508	0.004555538350270277	0.3189909162941788	0.2015851797086091	0.3990038218120366	0.3675058004629906	0.001003344696874266	0.01403250697444705	0.008517324971658668	0.02729163966032006	0.001003623630415503	0.027820705470553	0.001003572947184514	0.006685206014586453	0.001001099372749621	0.007782602645720638	0.001002409134224979	0.00635206112746603	-0.01796037358251192	0.02066689076029466	-0.008533981828529496	-0.004328188728060405	-0.0635410646185056	-0.0205045615736743	-0.002454885211433105	-0.009775399882071432	0.0440386891640502	0.02764195428790502	0.07734572893181617	0.04379818196896988	0.002732043538518083	0.348371299012632	0.3133945598985176	0.1001095946893195	0.004588124133830677	0.001805676687742643	0.002986417327270395	0.001570224028201938	0.003121423038390689	0.001003244009744115	0.03436756866640204	0.01967581414793374	0.01785015927524944	0.02135064188364088	0.004103778342068816	0.001081689042948983	0.0524831585141561	0.01850852472061752	0.1127531096451374	0.05662771321929632	0.3119168961740362	0.002439079534400574	0.01000682643946467	0.002552713533037515	0.07787345559183741	0.001013423656866422	0.002821724455265187	0.002162813384865228	0.05230997580238772	0.0352547674039039	0.003668132947521318	0.001746741733308542	0.2883529234917184	0.002986993961014247	0.01656837666700647	0.07988880954318914	0.07232411793097725	0.066805354913612	0.03676395618085801	0.1242749008688969	0.001002288069365092	0.001515246676560825	0.2352702177409984	0.0010027616529993	0.001002709862962096	0.03762832671134329	0.00100989617517731	0.3069475143355194	0.1465968758247637	0.2705707462323773	0.31331263998956	0.3134352157665241	0.001000606967398002	0.001001617346802463	0.01396163816128685	0.001950279955294708	0.394231694222568	0.0124724980718816	0.001081299275742435	0.001395641439057546	0.3690457902147026	0.3307585536164126	0.004507955371827675	0.001003405132254367	0.2623426654001232	0.04668665216876583	0.001004499229584637	0.001014651994434181	0.003356314541380439	0.1177845596186198	0.004454207844872811	0.001806894566999366	0.2766667162669104	0.2750171715885938	0.001001592975160254	0.001807992908821883	0.001002817724271312	0.001001823800730272	0.001000647498245966	0.001001440334702937	-0.01523175022541982	0.02067612556092023	-0.008561381326667891	-0.006685560982461294	-0.06564383685179888	-0.02648279944327672	-0.003528347086462634	-0.01312214559780194	-3.157960882692967	-1.240362869208703	-0.845833630763912	-0.5601728078945449	0.0470841117220995	-0.2713329015381287	-0.3560230135939323	1.962451939138848	2.779974519823166	-1.730653737996589	-0.125480766066943	-0.006349980048465068	0.04331584476436804	-0.02178792896275956	-0.1599730098977059	-0.2170802647789615	0.5974701470175291	0.8990000434851546	1.061513078101329	-0.5116563714196849	-0.09817784974048438	-0.4336881961735867	-0.8056532264567773	-0.4820260363686913	1.31136492893388	-0.03270712494272826	1.778860948713231	-0.3521535342858449	-0.7182720566017249	-0.1302605690825489	-1.10956340711381	-0.006961592502756141	0.08319511779578545	-0.09488953250105206	-0.2778663826442997	0.09466972920836816	-0.08628319361632904	0.03942285724710335	3.568206268659005	-0.00755927555822325	-0.6985071847575185	1.460160688721953	1.456304525657939	1.163393528739352	1.934439396277424	4.445845573590751	0.02441904483432609	-0.01402649894656846	-0.01748333282675493	0.04089547297396628	0.04410957574192538	0.4600445497092893	0.1074069145244794	2.253523025589776	0.7933744831513474	1.490984314763031	-3.459034390709767	-4.12722317164627	0.004792123055877045	-0.05472450778017485	-4.982294812973845	0.02149666035247921	-1.063626098269149	0.736624618824086	0.01561736688588816	0.03995815258608928	-1.821906927521539	-1.12621040175108	0.1143622130520458	-0.0968020302777327	-1.742594323192043	1.266033811814403	-0.003074086815744753	0.007558765029479693	-2.864068242249899	-0.0941679309726081	0.02630329443148015	0.004356824407883981	-1.902704462509333	-3.484573653837681	0.1798105981438854	-0.4671709659712026	-0.05587191870878473	0.05584009185876219	0.06297236707423612	0.04742118106485364	2.357717786068438e-13	-2.503672728378529e-13
0.04	-0.04624138550258313	0.001209947897078708	0.1091930613158033	0.2356985685928351	0.8989781770960943	-0.005269595282187111	-0.2604188637045931	-0.03152600312133557	-0.09785302192988887	0.4788257546600947	-0.009692378351297978	-0.0350418727064713	0.00825498923304447	-0.01839034786724902	-0.09506741957970634	0.3182270198332952	0.1386984754185513	-0.3182270198333054	-0.1386984754185689	-0.4082033677942132	-0.02566635352575385	0.02386381262588098	0.1069005502935983	-0.1626401292769561	-0.03389701293007132	0.08793541596001556	-0.01450322955029076	0.5467749613631934	0.9330701861312765	0.1058433240656326	0.03528128797409306	0.8084699100757207	0.02662729796985711	0.6554190958139567	-0.7173467628181306	-0.4549390452846192	1.828059967196001	0.1187404518424925	0.08729267654488784	-0.1747579775811927	-1.186189169436615	-0.9335063341998132	-1.305572605851144	0.9306194106469664	-2.478412465014282	0.1938248277425664	1.197084288490786	0.09920499405262516	4.219363634478644	2.199165124424651	-4.219363634478645	-2.199165124424651	-0.1619739481304029	-0.3423612342030631	0.03197365621372358	-1.168872228770942	0.3469769909935375	-0.3413409366575461	-4.330200275336683	-2.215476408601603	-0.3454300108059503	-0.4965100633046572	-1.638718065202388	-1.612614748908142	5.890168721952914	0.4789027976043762	0.04592953012534289	0.04977299337713233	0.03057382125843452	0.03295556214202077	0.06912344200759847	0.0506104492980833	0.04372574814339088	0.03689948151124998	0.005131717154879601	0.03592205559796661	0.3149135870201556	0.3044936221501974	0.2731249083051555	0.2869032969607548	0.1181929383708745	0.1031408202024895	0.004643095441394476	0.04410457036182307	0.002257616532557821	0.07759177954609063	0.003150652979398997	0.07351904325099055	0.001629208614557889	0.04135589484550058	0.004907823542179477	0.007577938987504603	0.004487471983039106	0.006998127156769453	0.02977297543717401	0.0353232056620668	0.01757367207322258	0.05098227305071702	0.01644658635414904	0.04949556510466559	0.02224684022130754	0.03748615277703028	0.005186795649477762	0.0139542093290878	0.004003921214982814	0.01670481431957362	0.05420400697845641	0.03162359649194196	0.01955871178191846	0.02472018588781952	0.1011556893637116	0.09030760126982065	0.06005158644623076	0.03647977595451164	0.2872697158710691	0.2902779087094529	0.003066552086915129	0.07051438134391338	0.01677603216040298	0.03222963641422223	0.003288122517577826	0.01708965753134584	0.07520634866274169	0.04120821680723528	0.001046266131914039	0.01913513309018123	0.002716141409800518	0.01315448458428501	0.002906232441442438	0.03077312907427861	0.05296504139450514	0.03577763605949173	0.03457762955836571	0.0362310487636725	0.003207741082401786	0.01853622718914309	0.001996353243551648	0.00605097467312459	0.2423635092406013	0.2739689048759398	0.002906642877907849	0.02312625506368491	0.01853662677850187	0.04973617016895186	0.06651448881703971	0.05380851170898691	0.06095232030875664	0.05279574118092721	0.05615844587202531	0.04273205422269345	0.03230514996089037	0.06517748134151582	0.1022286365201375	0.1304104294549252	0.001002302676283071	0.006179532829398426	0.001463976519677094	0.001167044480472548	0.2196680776870876	0.1794821084910021	0.001038446817793827	0.01347103890684404	0.001096243052494034	0.01257961287664707	0.03533460518237778	0.03842033132001121	0.001011461950017279	0.03173228364643402	0.2581154549104939	0.2450079493638397	0.1292764479943697	0.1292604289422019	0.2507631494512799	0.2018552320875437	0.3555904780171811	0.1527144074664957	0.3665284289533806	0.1518765863825062	0.001000679201075837	0.004125000643954963	0.001002284423068221	0.008395544726012515	0.08649068762339959	0.07756204492202386	0.001888267542980034	0.02006693613104972	0.4059244730263411	0.4221473157179421	0.01123617838185252	0.03125899521310144	0.001129465335456981	0.01005251452984865	0.001401922545429507	0.01551361906616192	0.3726811160699117	0.3170327839071342	0.3428533276518921	0.2349039312745943	0.004412644455719069	0.01667671772817603	0.001004164296501765	0.0071707562571627	0.2620125230605351	0.1752692119075299	0.04088759918741858	0.0611879582279423	0.001005478703097675	0.003733379121710386	0.001031239195655773	0.018892516657833	0.02128853273561711	0.058535698764983	0.1172980997213174	0.1372355383780365	0.004093132985979765	0.0009119292585518064	0.001736618794541401	0.004659517672397579	0.2964847841765566	0.1801096241235939	0.3529804883519769	0.3320304396648391	0.001002625654223455	0.01606231814702886	0.005325405574015826	0.02407041177170436	0.001003467710037073	0.0273103668065972	0.001002766644952965	0.007330953584581153	0.001000875902221948	0.008515421742419073	0.001001944907512404	0.006907387052676969	-0.01447478588800329	0.02050091685562166	-0.008592892852448747	-0.006147268887253116	-0.06433182238183477	-0.02649831226243609	-0.003530472114372666	-0.01223699151560559	0.00755878666642638	0.00729399169873028	0.05198069795714762	0.03608595652862069	0.002128354414140019	0.3862942914179036	0.3445515925242943	0.06981676457364372	0.004407559356209603	0.002360303121973875	0.002542486390608636	0.001001753850126038	0.001002313237883532	0.001002067123072552	0.04268482327869665	0.03835027757946978	0.03469868011865036	0.00606057231036283	0.003884689800867936	0.001009431593249946	0.001029110827253731	0.003154883250726801	0.1578471575426531	0.09804550444388442	0.3210762794697914	0.002922387679271871	0.009972736690866253	0.001298998900695506	0.001098795094455234	0.001025373939227851	0.00276738733808214	0.001604830019449291	0.06246815939773362	0.04151520768299005	0.001000835512221174	0.002318809422018964	0.3278245381568016	0.002046056079722083	0.001004078008813807	0.09777322032103165	0.0951401187358326	0.08514601546484278	0.07252578143110401	0.2179990816670332	0.00100318644779751	0.002028321273277481	0.2455421999682466	0.001003574271746375	0.001003687621228861	0.04391049025373023	0.001018848502589366	0.3312305510376478	0.1934813278258761	0.2791648146335207	0.2591131065716978	0.259665065500376	0.001000684680695524	0.00100174392291059	0.01367504616823145	0.002798434398964098	0.3655019754782984	0.02394383491470739	0.001161197784511545	0.001650412191315536	0.2701586893143287	0.2715079386424839	0.004859231321509334	0.001004214834318017	0.2500075907421876	0.0661638437042807	0.001006077137557126	0.001027797033444742	0.002817558923875786	0.1193111264138412	0.007838331272074449	0.002573117676870033	0.2305672860915086	0.2373729628750191	0.00100202900402546	0.001830958474288785	0.001003642553609908	0.001001943958236841	0.001000624393815927	0.001001443925305682	-0.01061071602478765	0.02024733859829944	-0.008667559639258332	-0.007697202998841491	-0.06446657291018316	-0.0324998193607777	-0.004607121531267184	-0.01425600610804103	-4.155495456192758	-1.079523288167605	-2.206219489238403	-1.305765646121498	-0.8891589458243181	-0.4365699803620524	-0.2180917045527574	2.598569728688917	2.997629738640047	-2.202238213042609	-0.1508335727144333	0.03629372646747446	0.01724366197511615	-0.05537319397870306	-0.2593672598403555	-0.2881146543610163	0.5965742132909949	1.249817752325467	1.58651935147826	-1.010033750542284	-0.03397700664391586	-0.2349155443896699	-1.675590677444832	-0.9549658786234121	1.938946529042827	0.9356693334295116	2.856917944478655	-0.264670528398198	-0.3887943240690499	-0.1302038284431184	-2.012499046881915	-0.008217154756971439	0.07197814933975555	-0.06918664235827944	0.1398769092913087	0.2528094040032536	-0.3082334396677706	0.09326250299153523	4.110863361062414	-0.06122479826736638	-0.918634490453506	1.369510121645993	1.562302001366205	1.184123607499461	2.573224960922001	5.749541045328889	-0.004287015993693026	-0.009819917792502172	-0.5194434109708913	0.06231556739045664	0.08343323560606782	0.5408649338657125	0.1200695881860489	1.772685014155165	1.191072324150504	1.339534313596084	-3.720728054227978	-4.261303407866644	0.003630787041848015	-0.01579623306167488	-2.843557219476938	0.01543582526403285	-2.234694909680127	1.096379804353579	0.01097993911287769	0.02668475797942053	-4.28387899653372	-2.279940712340566	0.1246447872437656	-0.06974718339324733	-2.354449243227531	1.549099635570537	0.03107994565421492	0.007970791144293396	-1.071592802986561	-0.134454528756094	0.03570980550728396	0.01405416766937708	-2.397136745866095	-3.612315773526985	0.2289606004831887	-0.1799170056824837	-0.04475720111238066	0.07491575992461513	0.08535984975078016	0.06543516721351961	-7.127558792546523e-13	-3.472019245320657e-13
0.05	-0.03945165338301441	-0.006404906926290581	0.1041264971106291	0.2539023196091074	0.9003750741554261	-0.004351068708510323	-0.2592402175305928	-0.04356090470683927	-0.1062096538046276	0.4648679842294995	0.0001809119574560251	-0.05846176038534342	0.009865360805699533	-0.005843243958552938	-0.09376174797372348	0.365435922501583	0.1594187142281142	-0.3654359225016031	-0.1594187142281532	-0.4087386697523849	-0.02921344408717381	0.02422519241826868	0.09467006943245161	-0.1589120622091996	-0.03720149241052566	0.04230391398336322	-0.03604182598081566	0.5421807205585574	0.9266570221813822	0.08463047880309403	0.02041876005376392	0.8625526002731854	0.03055977965622536	0.698138381726355	-0.792998467591389	-0.5511770310213679	1.810624637487864	0.1593272167749442	0.09615429937415571	0.4166821189290196	-1.208860953984794	-0.7209667681373475	-1.475303267413353	1.030575657645932	-2.190481649534056	0.1259433720054184	1.29505810334051	0.1562146414946626	5.217693070794087	1.969361708588421	-5.217693070794099	-1.969361708588426	0.04862305724586263	-0.3644006840163253	0.03718314285227418	-1.276023173186131	0.3926535669537965	-0.3178518556919701	-4.775349405880153	-1.970825842484236	-0.5459214369143131	-0.7656728428370748	-2.571784401200728	-1.322894539250254	4.73237451602933	0.3346749305735966	0.02822247749839277	0.03356004647016418	0.01952351323729563	0.02311178671294356	0.06237143368238828	0.04465548114888817	0.03821859770979288	0.032329221489359	0.00354352194589566	0.03385205671635003	0.3304075387167595	0.3285788542315726	0.2967324932765797	0.3150697508792678	0.09849827570350145	0.08611370629774753	0.004566913195844056	0.04259812525651083	0.002276160096862536	0.07785932749554873	0.002826020281539693	0.07369014110349603	0.00133088858123853	0.04097989384555906	0.003005225855290072	0.005956404188309485	0.002788348993112358	0.00535090873982302	0.03520607954154593	0.03928172030181094	0.03017830413480749	0.06273282151511675	0.03415640351858371	0.07118288324076552	0.01424949115199128	0.02971251789253453	0.004608460315800658	0.01373863549937249	0.002542412173250294	0.0145991400123702	0.03006410014227873	0.01903368536228758	0.01178112914756932	0.01782350150246893	0.1081502423871231	0.1042873702869243	0.06574859166522239	0.04391270801026862	0.2916507215403795	0.3036090037965581	0.002867955696469875	0.06796721157063987	0.01357681480385982	0.02903622650630017	0.002278884526975085	0.01610961978188343	0.04247935918895944	0.02483822403162427	0.001032807660899197	0.0190545616119764	0.002598409697495051	0.01371545299468965	0.002202688549393786	0.03028210871647439	0.05321396946252882	0.03577756975400942	0.03550073306604615	0.03662323180004399	0.002129855488495752	0.01661632160487298	0.002025282184091143	0.006634453214589914	0.2756148539712707	0.3126930920993354	0.002402849457527676	0.02269711772952807	0.0101889373937052	0.04211525583460368	0.08248477356970374	0.06653928322174898	0.07860901310116777	0.06722141082612201	0.07123369038268201	0.05353752559151519	0.05810920598198471	0.09090181524385647	0.1507124198309366	0.1769756083124124	0.001002691933843875	0.006280019790587324	0.001962419290115549	0.001089052663583491	0.2260358561583777	0.1705792922494147	0.001021079337887615	0.01408655586570218	0.001050732326340015	0.01343748817261444	0.0398381000303072	0.04305790751812433	0.001013061477648316	0.03294051363140038	0.2783228289433314	0.2587255209098298	0.1420961128282298	0.13972967585033	0.252293805950093	0.2131409595902277	0.3161013288806692	0.1158291991538105	0.3229961201255232	0.1101647633737249	0.001000693619011687	0.004270921968813557	0.001002160253200072	0.008246757363314337	0.05486963610624151	0.05432483968706809	0.01277435022798083	0.02893580056528786	0.3873316602814472	0.3957968419760151	0.02820556911533319	0.05149290411308191	0.001177585437784454	0.0102289971065117	0.001447426375200639	0.01574056291462901	0.3460761874575453	0.2696342207498901	0.3201103571998061	0.2082022462491546	0.004631000499016121	0.01775870108160806	0.001003935508956408	0.00680919025719803	0.2522917677342575	0.1500221408026703	0.05266174327947509	0.07296699761841222	0.001005925418805128	0.003875693995581615	0.001026018279829527	0.01896419495964452	0.01284675269127411	0.05042536483606591	0.1185143786682031	0.1358750199482576	0.008047014405591723	0.001488692850862221	0.002284529469562144	0.004754097459721767	0.2718702609341515	0.1552232605916291	0.3147501984845935	0.2975245254906871	0.00100239505944555	0.01862087045826128	0.003515158429112575	0.02265132524466298	0.00100359203781581	0.02697407306414461	0.001002355820746643	0.008120402575389624	0.001000747316885979	0.009430169923656083	0.001001679385563894	0.007595185319464517	-0.01214914720108605	0.01978771559665219	-0.009103009113060541	-0.00596887235609154	-0.06425790918919166	-0.03207408711167331	-0.004846296568592545	-0.01257339491528658	0.007077394809172129	0.006712352985850661	0.05521366192585703	0.02788772004958129	0.001650882189147118	0.3387306762347266	0.3393211776057926	0.07078694094544075	0.004553513186017898	0.002240730703140867	0.002437621920379282	0.001035159052546429	0.001002280428334799	0.001001623975319765	0.04045331519325507	0.04948239075349208	0.07091694088196654	0.004810289074814874	0.004093671023295746	0.001006607529473208	0.001054825317204588	0.003295674685314891	0.08230994594686759	0.05083984301680477	0.2812373513360632	0.002437495766414653	0.01015544804882823	0.001155669858882262	0.001099810046902576	0.001013237549654561	0.002227751936334561	0.001348919531793495	0.04579166317544687	0.03233843163352284	0.001000740098405713	0.001832588379242592	0.3450941962661935	0.001730848539989729	0.00109140057270423	0.1081028926212451	0.1066965370612228	0.09480311632182252	0.1033947732194299	0.2244694920739205	0.001003021361150125	0.002866895741446082	0.2298540183413705	0.001002520622972786	0.001003077788489774	0.04618079174770968	0.001011238193319193	0.3024466759190866	0.1325069936497104	0.2335549162506954	0.2142531451929089	0.2095540075188757	0.00100072888134965	0.001002273952197069	0.01350584914574071	0.04270056760493861	0.3309318161471839	0.06685776865545152	0.001283952404923724	0.001363193071568851	0.3084545692330952	0.2760518326094753	0.004862757062401011	0.001003259639515161	0.2202668916198419	0.06745029315530604	0.001006655265776329	0.001014482036161963	0.004109144309637588	0.1211281020469783	0.01597163936146305	0.003096924987115668	0.2190520897073082	0.236136128884139	0.001002261761329535	0.00141672335418202	0.001003788150182449	0.00100191503120709	0.001000604287233078	0.001001368494361817	-0.01105425345520625	0.01870681593636491	-0.009961484952713989	-0.004407811310730414	-0.0640170650197539	-0.03730927616162682	-0.006353461052672574	-0.01156370936076493	-5.032589906429317	-1.066906010279793	-1.14482094156271	-0.7103861416611013	-0.3577735373078045	-0.4835536684790378	-0.1907051993380939	1.93651507787716	2.382268478533024	-1.262795702787685	-0.1489782500304036	0.02050948986838616	0.01776822236610093	-0.0211294921449885	-0.08374287528697325	-0.06918688896649484	0.2219168262333432	1.099686262639003	2.639414535974628	-0.5853251399517717	-0.00673556673764945	-0.1813755106283213	-0.9046604585128065	-0.471869448055365	0.7003134470280699	0.4453975269467843	-0.1362088417192351	-0.2425201613873266	-0.2559739670527737	-0.07131974216272546	-1.271107354449334	-0.008439606550875616	0.04319169393107753	-0.03316456188908488	-0.1685953547572583	-0.1611561097100641	-0.100172965147887	0.03257326904285387	3.337197062972037	-0.02932087647382013	-0.6147761251362716	1.186230464012776	1.333759540111624	0.9902451540338368	2.533884999247945	3.559069749630824	0.01597562255267912	-0.006428997518686517	-1.230024594864151	0.06513261095295318	0.09313399628466146	0.3983335444953911	0.1198133088695869	0.9178223377660172	0.7551588641618028	0.816325454148202	-3.586984437169038	-4.012945118585801	0.02159541417778617	-0.008764454060553021	-1.817513902039681	1.570883414405923	-2.984160100870832	2.801915461444692	0.02147858546988538	0.01469480788431062	-4.846319132028533	-2.933411207218566	0.09565206948028647	-0.007550801268868622	-2.637152368398958	0.8539789850659003	0.006668728449997324	0.006014660082252401	-0.5318551264471266	-0.1379088356673911	0.07078280331109009	0.005244521296903451	-2.506026505606408	-3.223026617567591	0.2835759248555872	-0.1043666459449855	-0.02258636456173541	0.08424944084127418	0.09887133605661752	0.07355855017133744	-3.173538167954916e-14	-5.906333108603185e-13
0.06	-0.03236639679532455	-0.01439750676928822	0.09831345598981438	0.2718697493711218	0.9021384865679607	-0.003351676071240955	-0.2519613231948722	-0.05546461832741045	-0.1119352918401921	0.4495332535695196	0.01064987493269491	-0.07854983727218147	0.01072773437764742	0.007165246401500545	-0.0920574204627306	0.4224864046814057	0.1785752910123745	-0.4224864046814066	-0.1785752910123712	-0.4073567166342993	-0.03290124332477879	0.0245450922946945	0.08140410223531196	-0.154906715050012	-0.04021998796910012	-0.007156557875221562	-0.05149140569977089	0.536406466889046	0.9181657269512696	0.05504896776375055	0.009563323107389278	0.8992375043660744	0.03386242439930667	0.7145239894317761	-0.7928957667337463	-0.6042344284360495	1.780795716344423	0.1920435225658181	0.1034658892634051	1.045291654753698	-1.159951576451113	-0.4073075663417747	-1.580964651680752	1.049753943950708	-1.81205030656917	0.04422522762079444	1.28936157877083	0.1789361750584539	6.187679536785605	1.886432719363312	-6.187679536785606	-1.886432719363312	0.221477067121066	-0.370502969440104	0.02367767302133863	-1.3759694959696	0.4024330092797632	-0.2841441522815448	-5.095994251719093	-0.9976730663030436	-0.5814325837810533	-0.9121363193482335	-3.312451220564635	-0.8111965541058895	2.410611501038646	0.352935408928757	0.01825467539539763	0.02470755355901184	0.01334826402366372	0.01779990526991035	0.06004030283526359	0.04233620148816811	0.03139090596332953	0.02710697525240119	0.002504157988641592	0.03221200905925237	0.3245995286152476	0.3375846915136174	0.3100676829971326	0.32948081520086	0.08712636571913664	0.07669268344953013	0.004601076540375881	0.04115454932763495	0.00222577682340512	0.07806784187426254	0.002610767298904236	0.07389025397480725	0.001198268754789447	0.04090725528307766	0.002045010715221354	0.005527017976258539	0.00193151321345034	0.005057232178843464	0.03699672575211902	0.04029730441890089	0.04181643408480595	0.07296388474510958	0.05981626180827369	0.1000532610288515	0.009445263773082769	0.02496701170762448	0.004420714669269016	0.01386754184616331	0.001805071936989834	0.0131741802359585	0.01654926384376675	0.01228500912201172	0.007791943264732555	0.01433282793175817	0.07962780783310877	0.1011799936634252	0.04735617295983525	0.04327733547796859	0.2807230013280224	0.2886435335818764	0.002526518893572102	0.06570884341330699	0.01201378065576529	0.02698843088229606	0.001700125349150386	0.01555294227404003	0.02347167075042201	0.01559391278628268	0.001020010179417205	0.01895549164380244	0.002270160399333706	0.01407784168685408	0.001721740642977404	0.03002689518374095	0.04569383524642168	0.03183162527692251	0.03166221040480931	0.03327226031007465	0.001588125339180887	0.01604426212729073	0.001796947029813927	0.006885241329048873	0.3024317086462537	0.3347773057225915	0.001992700146976389	0.02244547337599753	0.005880789944548291	0.03725609269186431	0.09565212639740858	0.07772484665131743	0.09316413485432848	0.07968948423184503	0.08358984363176851	0.06280244705869743	0.08509316131012898	0.1151000449208903	0.1800084939841305	0.2015033249167868	0.00100280387943555	0.006330869570212463	0.002630070235421671	0.001025453491377803	0.2243122831582018	0.1555035214433574	0.001011872133891208	0.0148605868571812	0.001027678039729467	0.014542136256695	0.04327053404574072	0.04662066698649334	0.001010053817122802	0.03409328782386487	0.2811612284314215	0.2623042569736243	0.1247702081274913	0.1414112423591746	0.2369100375078484	0.2161560265146592	0.273575723391898	0.08236130214591252	0.2757903164558564	0.0729800055168737	0.001000722936337006	0.004477747654149452	0.001002363349643958	0.008324191352947976	0.03621752385906139	0.04093916539137112	0.03726056451945271	0.04773553147505951	0.3633464065030279	0.3634889084572386	0.05665819725010378	0.08432757415824413	0.001263020467478169	0.01042532642426022	0.001326601469135347	0.01572733115037029	0.3404975933524055	0.2270966913243218	0.3062304149209485	0.1787754088408927	0.00474256436942025	0.0186677628393364	0.00100334333305267	0.006920044538138002	0.2352933433025915	0.123682416726445	0.05946270804883563	0.07921295277999577	0.001006437874991009	0.004052467675166972	0.001016748346292838	0.01900580567636065	0.009057758424294295	0.04827097336360408	0.1199764462637386	0.1344721680953902	0.01401909840009823	0.002150383131431666	0.002819839130603124	0.004772062727752938	0.2513675901871768	0.1314712831098943	0.2880891873073512	0.2688867161881819	0.001002396258318244	0.02175035790557397	0.002394628808811293	0.02197375192823676	0.001003727007695677	0.02685694317100171	0.001002136042351664	0.009041450454158334	0.001000672998430559	0.0105184794542151	0.001001508957379484	0.008407239336081198	-0.01166962592572498	0.01852296673570597	-0.01013566474223482	-0.003716479053630621	-0.06393359953135659	-0.037138983261985	-0.006449131067602667	-0.01089066488366358	0.006596002951911778	0.006130714272969251	0.05844662589456173	0.01968948357054496	0.001173409964142244	0.2911670610515522	0.3340907626872937	0.07175711731723849	0.004699467015830267	0.002121158284322045	0.002332757450139217	0.001068564255081651	0.001002247618789648	0.001001180827572863	0.03822180710782424	0.06061450392751503	0.1071352016452861	0.003560005839253336	0.004302652245722867	0.001003783465704453	0.001080539807161558	0.003436466119931221	0.006772734351077988	0.003634181589717302	0.2413984232023466	0.001952603853558434	0.01033815940678968	0.001012340817063041	0.00110082499938087	0.001001101160151161	0.001688116534577162	0.001093009044103869	0.02911516695316116	0.02316165558405102	0.001000644684602941	0.001346367336465072	0.3623638543755884	0.001415641000253393	0.00117872313663285	0.1184325649214593	0.1182529553866151	0.1044602171788037	0.134263765007766	0.2309399024808048	0.001002856274507442	0.003705470209604946	0.2141658367144933	0.001001466974234329	0.001002467955741998	0.04845109324168539	0.001003627884089571	0.2736628008005257	0.07153265947353994	0.18794501786787	0.1693931838141197	0.1594429495373752	0.001000773081998066	0.001002803981490527	0.01333665212325164	0.08260270081088303	0.2963616568160678	0.1097717023962191	0.001406707025333504	0.001075973951876874	0.3467504491518617	0.2805957265764689	0.004866282803286099	0.001002304444707743	0.1905261924974951	0.06873674260632674	0.001007233393995827	0.001001167039068029	0.00540072969542464	0.1229450776801138	0.02410494745084797	0.00362073229735843	0.2075368933231072	0.2348992948932579	0.001002494518636856	0.001002488234083526	0.001003933746669891	0.001001886104176487	0.001000584180650364	0.001001293063413785	-0.01149779088562444	0.01716629327443037	-0.01125541026616962	-0.001118419622619678	-0.06356755712932421	-0.04211873296247583	-0.008099800574077927	-0.008871412613489416	-5.741596445342035	-1.110688445630865	-0.7341286899431642	-0.3993868488640276	-0.1620212479099707	-0.5669672233763668	-0.1321014597101871	-0.4173092311709689	0.246551819258557	-0.6810200016921646	-0.1382597374167366	0.02448701252454027	0.02304666569581745	0.005299293867723323	-0.02093754238148779	-0.01740628315436011	0.007988108830886331	0.9459207054366637	3.023131281878139	-0.4044080104708382	0.03491902871486274	-0.09877263818806374	-0.5073436994780228	-0.2737637159658954	-1.47848259907024	-0.6779915841723995	-2.802395115877498	-0.2069102052384222	-0.1596714672979592	-0.04553178009639474	-0.587362741613197	-0.01191685295625061	0.03226220570611688	-0.02202527724888102	-0.6492987250310548	-0.4958215012389652	-0.03866421829536373	0.02672441761800762	0.7828686410379212	-0.02572620214123411	-0.3662842521265339	1.060468505000727	1.170782753461857	0.8760136271666361	2.26800411589523	1.342048594703916	-0.01421445196622615	-0.006941388869757135	-1.754034323867918	0.09401837389554107	0.1327877932756807	0.3259015881039142	0.1089784295724065	-0.255082082283847	-0.5664637557008951	-0.3145978020542277	-3.037265793267902	-3.355890377477397	0.01581165930633545	0.02944803739034456	-0.8732510315502842	2.001609120315688	-3.426186865044158	3.616532033413226	0.01494928733653778	-0.02135036423201016	-3.311672250204992	-2.824971188911072	0.09006046818126913	0.02473687276182104	-2.572979837502342	0.4424827897777016	0.03797170659263719	0.001957274024856276	0.1195956883749799	-0.1429212133680745	0.05269514309711731	-0.001268736255512351	-2.170259535821723	-2.438694799195462	0.3431476276599811	-0.03161436357524294	-0.0009244313351460902	0.1012355375846146	0.1200721195598928	0.09028631712015535	7.941338408232504e-13	-8.470955180449301e-13
0.07000000000000001	-0.0251370706182192	-0.0221376275340613	0.09189259805364225	0.2894949280666796	0.9042006568294896	-0.002265779877427339	-0.2385665410877485	-0.06663106258248069	-0.114657754094935	0.4332883009859957	0.02115905957701935	-0.09436695831778154	0.01063341257420778	0.01977050270263268	-0.08996010157710935	0.4885096749888148	0.1972542486667136	-0.488509674988805	-0.1972542486667389	-0.4044797933520795	-0.036615516832599	0.02465100364904023	0.0672131361463929	-0.150898316171386	-0.04286039505802648	-0.06034561783370802	-0.05623712482406859	0.5311268538599668	0.9086989037263826	0.01932629450570937	0.004772279234381037	0.909564807195555	0.03701955008584891	0.7285199971811768	-0.7500689564319705	-0.6739251723981675	1.743306028554958	0.2193688901110659	0.113283563114452	1.620250275245005	-1.067272468948709	-0.1353281781468431	-1.668730934544901	1.046428293374688	-1.356872226559068	-0.06250886165945273	1.223633002908624	0.2377608852696307	6.958186696611217	1.832986418249537	-6.95818669661123	-1.832986418249524	0.3549692104766881	-0.3699144948892121	-0.001225811396657741	-1.451728217612339	0.3987658620496908	-0.241525092521525	-5.582261645059041	0.003179074864095812	-0.4753022545785665	-0.9924291039782301	-3.803686367290503	-0.1956611284587819	-0.3388410821810712	0.2770998521170716	0.01242662931714033	0.01954038222117749	0.009508943241726936	0.01457852922434958	0.05294945195390558	0.03748724172415992	0.02378467704780384	0.02140176143124784	0.001830840467525268	0.03088497073375289	0.306770149177889	0.3246001545061882	0.3133564969925222	0.3240131925493689	0.07802739602926925	0.0696686751904326	0.004656003097329629	0.03972666873177251	0.002162061857283361	0.07824844115438467	0.00229894844988119	0.0739651316299894	0.001145717686897248	0.04098856664828282	0.001534752153935914	0.005522225052673256	0.001476218636702835	0.00519910117015451	0.03861820013327322	0.04111168720456686	0.05733865939957532	0.08547420601125905	0.09101722526212465	0.1323342526974483	0.006525591841511861	0.02193365100996339	0.004508748756026433	0.01425572706022779	0.001412918313712184	0.01213433298464511	0.009313198243622728	0.00867455589726796	0.005650406956751031	0.01245328927210006	0.04718899893552878	0.07948557241805722	0.02699849123409393	0.03212389084163893	0.260807657842023	0.2592147789449471	0.002220874686529415	0.06389176437763894	0.01119746967759209	0.02557875913407887	0.001362153833346449	0.01523097102638156	0.01292165070993486	0.01046511443493855	0.001023042481923053	0.01884847454726237	0.01012660105138872	0.02223295670079042	0.00140183605196391	0.02994859174377149	0.03648713289332479	0.0253504559986403	0.02598498003120851	0.0282980129418486	0.001300477460570319	0.01618221656189318	0.001530741578578499	0.007054914889537885	0.3172470151183576	0.3321898800264549	0.001655606565458213	0.02219895903023981	0.003614026505545054	0.03417355239721775	0.1061320134748474	0.08737023224508703	0.1047747568117619	0.09028678982805832	0.09342747116037446	0.0706536756089285	0.1107180416968246	0.1355780334475858	0.2012698552059425	0.2116987758113151	0.001003620840195005	0.006346447437883288	0.002807220999878702	0.0007665989377579764	0.208227904392017	0.134664386858647	0.001097894424668102	0.01602984615675798	0.001021033100758487	0.01601056039893799	0.04603962375939046	0.04957740721922235	0.001007108873286082	0.03512757891639846	0.2654786252283629	0.25442907385535	0.09511605542423585	0.1310611012149777	0.2076623855588338	0.2056195914803327	0.2224783448425108	0.05414273272121654	0.2297171400854362	0.04304039515087993	0.001000782899737724	0.004712974359921599	0.001002794946153344	0.00854973007246014	0.02549393541964844	0.03331093754380864	0.05457422212095926	0.05987947188007798	0.3354468766805722	0.3287446756779455	0.08623903609989726	0.1180131181683198	0.001365227949637222	0.01058203079554317	0.003443085750031092	0.01786024884333118	0.3155945062301278	0.1967762537338954	0.2724845854389933	0.1502979837791258	0.008605243906005797	0.02383989655406336	0.001096998699211398	0.007309015435921043	0.2075670841240192	0.09869982918483908	0.06386605606990109	0.08269822045233222	0.001013655741389689	0.004216465834072961	0.001019698001594225	0.01902611925856509	0.01408470832602716	0.05526358028207189	0.1165838998802866	0.1295613451910849	0.01615135167151226	0.001848457705406413	0.00286744215209183	0.004456605906780088	0.2175895856130544	0.1081580598838058	0.2666569222695278	0.2471874835405712	0.00100221544284354	0.02573746668809512	0.001713703628422592	0.02176056791183881	0.001079527731345283	0.02694850265879909	0.001001997769135863	0.01007757808878964	0.001000688839223016	0.0117615280665701	0.001001576847343192	0.009329289361499212	-0.009477246613594283	0.01678629848005372	-0.0111820711046353	-0.002313919222895621	-0.06106397820262199	-0.04157094658716326	-0.008284889107394278	-0.01131733309724401	0.005557078620952493	0.004702108811351178	0.03179286495484017	0.01120152988685344	0.001087679619476073	0.2534113309063152	0.3070875970390833	0.06076711178351764	0.004726163659608702	0.002073719026245769	0.001667994515217231	0.001109969945248768	0.001001965753079179	0.001001028171993877	0.04250148291766854	0.08975562209886337	0.1532498115247396	0.003276403408124909	0.004854660985568798	0.001003889138783533	0.001731194467802601	0.0033199399143917	0.004731066569817456	0.002318671027024528	0.2069271578461222	0.001857643511169837	0.0102951622104915	0.001007475799337844	0.001307955991387359	0.001047432434142944	0.03268894590431368	0.00104720619355505	0.02244338495496288	0.01634653246824089	0.001000579344069543	0.001174036123198059	0.3320209153086659	0.001209015037577191	0.001255863075639521	0.122756364606448	0.1231758508740832	0.1087155478534294	0.1564512291991538	0.2418384677454212	0.001005837240345671	0.002388822625411003	0.1498369924432023	0.001344778444584656	0.001023973468826029	0.05015453307052701	0.00100439620744193	0.2018542084157356	0.03626830248929705	0.1275852546983822	0.09191594210047702	0.1308315081700615	0.001000906406034137	0.001003616466910418	0.01288399382153015	0.06889778973831089	0.2611314389711515	0.1371477490415679	0.001526721127251887	0.009534971480422691	0.1913336716185716	0.1408074215426115	0.01935923695985557	0.0013570811734743	0.1303317260478221	0.0700133882455887	0.00103295670756871	0.001041043744615295	0.03148926753487067	0.1017832323379103	0.01366535241677004	0.002321456344502524	0.1114551612396494	0.2176450125456648	0.001001631946049025	0.001001868527257581	0.001289136102978501	0.001001826602673274	0.001000807821145614	0.001001947378943544	-0.005668431883838938	0.01474563438890026	-0.0121698061378084	-0.001867759072381377	-0.05619149373252526	-0.04556468081209139	-0.01026871797383899	-0.01370073769782785	-6.377571248426025	-1.22480658643033	-0.3550975005138778	-0.2569594536249775	-0.7881439477691841	-0.5740459383130423	-0.125287027700955	-2.049714186766775	-1.222881869439067	-0.7289080282699711	-0.1435026093311175	0.01337786077319938	-0.002664910220075857	0.01270691428188898	0.01452193964489084	0.0351407640999557	0.1415534518180842	1.509159545571922	3.389547563971814	-0.2222003317080757	0.04653948142539106	-0.1002754231571283	-0.2418454184619318	-0.1227226012399831	-2.487246593475368	-1.334896868620383	-3.086741110451449	-0.160130585633328	-0.1191900711740575	-0.02115770059180841	-0.41983255050763	-0.009927219668591175	1.481309934332639	0.003399114082655252	-0.6270462539803991	-0.5049499489697963	0.05057554138163014	0.0119492550441566	-1.156085290844307	-0.02130899914439163	-0.250568979939347	0.8578510118424009	0.9381958943253154	0.6898405378818184	1.832264827146219	0.7170472897809462	0.0087963612762119	-0.03981392301086872	-2.394547129816182	0.1412275871483689	0.164273172411293	0.2668240521404057	0.09662814783338092	-1.306983008913311	-1.382111839497791	-1.804311683002852	-2.619786299950762	-2.62571658352331	0.0279769956813993	0.0222308911000488	-0.622682139904151	0.5119734874050819	-3.512036295760745	3.134018425110176	0.01610299108433017	0.4041997331164239	-3.016103790428705	-2.974531954988641	0.8918638532697269	0.05465007880659194	-2.426970020928524	0.2615081505327094	0.006673816294172161	0.001789753137900457	1.218901705907735	-0.8076854792730371	-0.09245902978479574	-0.05590623336248492	-2.583559525375981	-1.951512952984215	0.4590553369121271	-0.009984175719845797	0.02085049332083279	0.1063699659042848	0.1287425336612707	0.09471806642189874	1.637393330368773e-13	-2.451335911889723e-13
0.08	-0.01785242182811037	-0.02929769730189649	0.0849551922699726	0.3067171900579185	0.9065054315745087	-0.001094600536859933	-0.2198246075181794	-0.07668877159400767	-0.1146047212740978	0.4161445334879364	0.03146534696960158	-0.1057972482830156	0.009489171677384521	0.03147677288880461	-0.08735753709324806	0.5604743820518735	0.2149075715122648	-0.5604743820518512	-0.2149075715122852	-0.4002361000016896	-0.04025078847785812	0.02454596788187095	0.0525794479670939	-0.1469410158969856	-0.04500224635990355	-0.119610668877934	-0.05233482753410353	0.5268841771466001	0.8980931293047162	-0.02045681830700065	0.004677122379032505	0.8925868797816698	0.03937662391635272	0.7255885119999779	-0.6768855673322663	-0.7075439979351374	1.700212375480627	0.2405644189798011	0.1205225186141638	2.114721947250291	-0.9382045277360318	0.147791448763786	-1.760727634608423	1.009174493605448	-0.9346840904507469	-0.1657585910585163	1.109564355784972	0.279985294705259	7.375966887915079	1.681305757605199	-7.375966887915079	-1.681305757605199	0.494831080755056	-0.3547025969277834	-0.01851175128169641	-1.464513914045652	0.3922132884346081	-0.1844329948716763	-6.311192468865317	0.7319302165490044	-0.3740453206385392	-1.139926558704004	-4.12453913150558	0.1279808494290751	-3.05043454763449	0.1929250377092689	0.008890084617698394	0.01648976509232087	0.006832348863420271	0.01241929433031745	0.0366957081731088	0.02696585767764274	0.0156453221262453	0.01562664853688188	0.001450270201203996	0.02986665205824022	0.281839248129452	0.2991880874491816	0.3063567095199685	0.3073670674143975	0.06796299414741598	0.06201199532165007	0.004696902019641873	0.03836077258949968	0.00210646327453789	0.07837029943667	0.00181071431103844	0.07394508025892843	0.001140150964832694	0.0411962722720469	0.001278935460234831	0.005708316408972036	0.001248072759707384	0.005547261114692842	0.04147227352806804	0.04286167352617579	0.07851340112674249	0.1022073956120601	0.1270562533373776	0.1669738225508982	0.004897312692466529	0.02012428102232928	0.004827213595354094	0.01487476082178798	0.00121659383140648	0.01134709955221156	0.005880013632468783	0.006906131293635829	0.004505658686940998	0.01146680419807314	0.02730836863745886	0.05889816292435655	0.01511511450876327	0.0209354075948564	0.2353217666384491	0.2268410053938603	0.002020224523816374	0.06243373202565856	0.01075950319253834	0.02466608568212346	0.001190522549067247	0.01508388363911456	0.007463727731960277	0.007568549330261384	0.00104773373542371	0.01874813418362256	0.02900605532642905	0.04135502311873254	0.001218781782342397	0.03003556796268558	0.02833115011035041	0.01968847773014161	0.01970171301533114	0.02305482179975017	0.001156479386260102	0.01674218167865034	0.001311324869641173	0.007219005641546677	0.3166542925646363	0.3145409696940879	0.001383500055570696	0.02206464675057056	0.002505839354450846	0.0322378096297689	0.1138901059767397	0.09466671484993701	0.1134031063717493	0.09824375268923632	0.1007526422958348	0.07651142691637519	0.1340434755897867	0.1518387662180842	0.2182215426268705	0.2162443848240135	0.001005520351117571	0.006336123514563517	0.002239162680009555	0.0003294870084101475	0.1735201887289836	0.107997488112195	0.001312553996641088	0.01771302062340046	0.001028469822925376	0.01789512245068485	0.0483058115590647	0.05198469990505976	0.00100602147779722	0.036000817958051	0.2294386237063276	0.2364240274445114	0.0616369476427653	0.1161980582418794	0.1655701319459917	0.1798373432907474	0.1584822931964945	0.02969881198132044	0.1880548146108677	0.02059197609039846	0.001000879562657352	0.00497215384610991	0.001003417083760281	0.008900232866162474	0.01950995883020269	0.02907977055492286	0.0573533680655537	0.05967089175732697	0.3045227262899733	0.2934606504431443	0.1136165832410149	0.1472767757905713	0.001476315364854592	0.01074161432928086	0.008688884139994687	0.02293664242078194	0.2445302081454615	0.161500845064848	0.1989483672240027	0.1172044071103746	0.01762520119724603	0.0354549914757784	0.001321203501071677	0.00804490155437409	0.1665823298081171	0.07507436930569443	0.06684330513326309	0.08458186390747048	0.001030130535676121	0.004422861820845021	0.001041119451907032	0.01903528695829662	0.029168571138788	0.0714485276938043	0.1057470586125404	0.1189496162744056	0.01213808615298799	0.0007136265057263653	0.002243202340083647	0.003772265951538373	0.1586705555261198	0.07797660428278649	0.2463067307533786	0.2288492326753351	0.001001693574402004	0.03102708880446095	0.001371900532727453	0.02179483369338683	0.001260031985197106	0.02730623632689544	0.001001898902257173	0.01117644930397548	0.001000808632771684	0.01309742874185836	0.001001938099363254	0.01031348823312683	-0.004860214175026641	0.01459363647114962	-0.0121404704731947	-0.002345958912491766	-0.05519006216184422	-0.04534556626196633	-0.01034275338716555	-0.01467910589132956	0.004518154289989234	0.003273503349733915	0.005139104015106889	0.002713576203164213	0.001001949274845902	0.2156556007610762	0.2800844313908715	0.04977710624979868	0.004752860303391576	0.002026279768181918	0.001003231580318729	0.001151375635414952	0.001001683887367935	0.001000875516420391	0.04678115872751733	0.1188967402702128	0.1993644214041914	0.002992800976984978	0.005406669725414944	0.001003994811867362	0.002381849128430485	0.003203413708881284	0.00268939878858149	0.001003160464364757	0.1724558924898888	0.001762683168778955	0.01025216501419352	0.001002610781639327	0.001515086983423998	0.001093763708265162	0.06368977527406353	0.001001403343098293	0.01577160295676678	0.009531409352426847	0.00100051400354232	0.00100170490990462	0.3016779762417412	0.001002389074900486	0.00133300301464459	0.1270801642914366	0.1280987463615533	0.1129708785280554	0.178638693390544	0.2527370330100382	0.001008818206245021	0.001072175041206764	0.08550814817191156	0.001688089914970938	0.00104547898199533	0.05185797289936878	0.001005164530794302	0.1300456160309451	0.001003945505072821	0.06722549152889669	0.01443870038683432	0.1022200668027474	0.001001039730066453	0.001004428952347613	0.0124313355198164	0.05519287866574502	0.2259012211262368	0.1645237956869174	0.001646735229174614	0.01799396900898399	0.03591689408527872	0.001019116508745834	0.03385219111641274	0.001711857902224389	0.07013725959814966	0.07129003388484756	0.001058680021183522	0.00108092045046759	0.057577805374326	0.08062138699570728	0.003225757382688337	0.001022180391633571	0.01537342915619477	0.2003907301980725	0.001000769373515378	0.001001248820444844	0.001574338459334642	0.001001767101131417	0.001001031461677363	0.001002601694517246	0.0001609271179466302	0.01232497550337019	-0.01308420200944721	-0.002617098522142734	-0.04881543033572616	-0.04901062866170691	-0.01243763537360007	-0.018530062782166	-6.931639870513717	-1.441435210131985	-0.3108178480054792	-0.1869586185109053	-1.296506104163162	-0.5809470380287989	-0.07035752980113416	-2.902815241088989	-1.989148677439808	-0.8075543235874941	-0.1258628466983963	0.0127388131181295	0.004060860395527578	0.03057814574239378	0.01723931361786052	0.02385190750672411	0.195108816080905	1.790494372359314	3.494846918847919	-0.1596098682847573	0.0810887382694651	-0.0482498743081277	-0.1389379751860521	-0.0951529991721264	-1.257080248750854	-0.6849993062819245	-3.39139889871824	-0.1351008685267178	-0.0602718080579761	-0.01055500802503884	-0.1409160931684952	-0.01058150641055853	2.225652486525379	0.0110306545770625	-0.4854605230832993	-0.54961025597698	0.04573791817601834	0.02560785596223091	-2.229428286213729	-0.003285788909455733	-0.136924746739517	0.5906879072139715	0.6427142064520484	0.477318178609284	1.424552964676489	0.2120802183384639	-0.01939480981363833	-0.042592863984347	-2.919587156217544	0.1968014073809853	0.2160153752908514	0.2160120789135457	0.07676801935086229	-2.281054740796621	-1.469044121503264	-3.363760433110484	-2.282336056301767	-1.85765211636404	0.02060221555797445	0.05444085218458419	-0.1938388597573062	-0.4688949852609933	-3.534145356138179	2.732154755846114	0.01552511983265317	0.5673448129118474	-4.302666465927911	-3.748201510294729	1.378652709671552	0.09411991687496034	-2.301554305009269	0.1221579463305194	0.04645127194294965	-0.0002719019883107596	1.958063787071515	-1.283102415834903	-0.1138860116820594	-0.07504536316155359	-3.543906010813421	-1.766498442717352	0.6036502943469342	0.01787559599543131	0.0523104048155737	0.1137842537338069	0.1386425320892739	0.1027160863098904	-6.698547650224026e-13	4.766084473935755e-13
0.09	-0.01082010813207424	-0.03571013760910538	0.07809260989199647	0.3234847951381318	0.9089673452441089	0.000119628651937405	-0.1965040929660894	-0.08550621784338251	-0.11156117465809	0.3981749891739335	0.04126655764998465	-0.1135404243233466	0.007536164804506763	0.04193197315937288	-0.08465802211552274	0.6348549783271595	0.2305659572050661	-0.6348549783270995	-0.230565957205121	-0.3945421787062513	-0.04366000711783941	0.02431657190096917	0.03814669027909899	-0.1430438464876951	-0.04652395227202107	-0.1862309374074062	-0.04274613083746041	0.5234569624673399	0.8855378591100465	-0.06297788527604992	0.006027522914678473	0.8452833762106355	0.04063800629525373	0.6717493723393587	-0.6107538406811394	-0.6512650068235349	1.653126806178735	0.2494052869555226	0.1212742172205463	2.531810880950777	-0.8340525889205759	0.479415328785879	-1.825430848984036	0.9506592820929661	-0.6360075832495442	-0.2133729179339814	0.9852816687340981	0.2473866755812565	7.442726078042124	1.440569659894435	-7.44272607804211	-1.440569659894449	0.6399523675788147	-0.3272780758509685	-0.02711172376282615	-1.42153106078118	0.387290934624385	-0.1219490878394397	-6.744999982563349	1.152391213568897	-0.3065890798633845	-1.364096196901825	-3.843649573721251	0.1416531111684209	-6.300961021109334	0.06349520098206753	0.006550331132675309	0.01448490552370678	0.00485319660549786	0.01086285528542686	0.02162477290862599	0.01711178490611762	0.009471213606960256	0.01108342903504164	0.001253399411140537	0.02911808741789083	0.2561596216642364	0.2690956796831392	0.2943151189123591	0.2867493494596258	0.0585881409210443	0.05467600443038094	0.004660058101208182	0.03711859435581595	0.002053638389454179	0.07841420826626253	0.003775440277557245	0.0749038871238235	0.001149627158894976	0.04152451710359704	0.001143143177727246	0.005933014421193161	0.001126987836814395	0.005870626028300149	0.04226115184059282	0.04305966533406418	0.1005438413220228	0.1195816493078167	0.1740830180181941	0.2094554964893795	0.003868511412214017	0.0189004437545343	0.005387805966624882	0.01574271697758703	0.001112346623140416	0.01073493868657436	0.004182615664194725	0.005934266139625342	0.003808446609477162	0.01087294924796473	0.01567994929754173	0.04753359070726629	0.008344193928723313	0.01488873641686071	0.2072971926943954	0.193670729623804	0.001843142055565879	0.06110263118098832	0.01050847288399092	0.02414942186364622	0.001099444609347559	0.01503469962322036	0.004556628346759893	0.005818076066159762	0.001075026096012985	0.01865491879620887	0.04922669173447069	0.06337940107783338	0.001115930262552745	0.03022822192350326	0.02161770417610811	0.01537445678365279	0.0143615783955979	0.01857394712957108	0.001080081532698435	0.01746487615401382	0.02044179720305342	0.02109729744833657	0.3075964764991598	0.2915700032256718	0.006096739665107776	0.02560977215083545	0.001889155506138243	0.03090423352200539	0.1191033106082272	0.0993357501067319	0.1194044551045286	0.1033971636010717	0.1057567509907764	0.08029746043049928	0.1498355529873478	0.1611232683870267	0.2268129297032329	0.2150443935645827	0.001007908156652708	0.006322929467380229	0.001677977231307816	4.295613580525378e-05	0.1370911811888119	0.08261964206575383	0.01466402729524363	0.03362813107037312	0.02059165795871529	0.04270781720235547	0.04897132098850311	0.05276612907768199	0.001009234786957188	0.03671636176857549	0.1850790799227343	0.2106330570130707	0.04095729704644596	0.1050914119382789	0.1208149124334264	0.1417300507836471	0.09956279574479972	0.01146232552282228	0.1486685427488842	0.00616581776508913	0.001000991788168971	0.005254829071905565	0.001003756143072807	0.009353071685001345	0.016121047944388	0.02680851741900332	0.05543799637580273	0.05557439540366509	0.2738208148516483	0.2594784482694367	0.1326177875440282	0.1683892689339979	0.00154862148578222	0.01095609618405969	0.01634306755588948	0.03011204715282373	0.1651004683423105	0.1183062618709558	0.123466110203575	0.07830823720135548	0.04619222971328159	0.06819700053625545	0.001618590371822915	0.009131766978818101	0.1268062087835141	0.05521517053195178	0.06819942401930727	0.08490502749461366	0.001105328886623302	0.004809508669154834	0.00106736326610107	0.01903744365641446	0.05044290130499608	0.09207906077217742	0.09430384282931538	0.1078856388276892	0.008831565505096199	4.686163618689363e-05	0.001643385311722461	0.003190396510173313	0.09996546739860254	0.04436933309561385	0.2299146047545171	0.2119525310301385	0.04832813142705399	0.08725600339535947	0.001393218520298161	0.02199437732885112	0.001478449859458867	0.02795975412473042	0.001109169971142982	0.01243081877347129	0.001131248353234928	0.01464057727930652	0.001257947420200379	0.01158845573157268	-0.0003222360113838317	0.01223924101626844	-0.01302333226895295	-0.001911010044856996	-0.04931749851273462	-0.04870798751243875	-0.01223992107030915	-0.01634714820669167	0.003660995276574674	0.002318001232190477	0.003535032123342943	0.002799178981212505	0.001087397119237052	0.2005235525409763	0.262400853343015	0.04400247131396387	0.004509669779437523	0.001974891426648577	0.009922096020089205	0.001166362890364636	0.001001735156788677	0.001000895014583715	0.04012557125466949	0.1403902713092075	0.2888564872968831	0.002607805444246742	0.006465727575660327	0.001003616992632139	0.002394913222077488	0.002965084917854409	0.002576786616473206	0.001004454181842028	0.1448165062581666	0.001569827374459577	0.01022606272029398	0.001006299563186129	0.001436341430293448	0.001111616924659765	0.08111178624412813	0.001015105370896203	0.01252129370585557	0.007574338896509869	0.001000561980767463	0.0752658196083287	0.2788708083623991	0.01956550068666099	0.001169522779649312	0.1262655259370251	0.1280705053782222	0.1126132899954177	0.1696473226140782	0.2322603321013054	0.001011725598902645	0.001108362411247838	0.07421080356950828	0.05208058661002764	0.07637204600725933	0.04799518512123022	0.00101885195928557	0.08901144628941848	0.02733041043478704	0.03820980846956706	0.007732658421277069	0.06972021651752394	0.001001166828770302	0.00100383827569719	0.01232642209032514	0.05121567836144155	0.2039874120411112	0.1567083370858743	0.001604770334162199	0.03029822156496129	0.01946004781684488	0.002617889750519197	0.1183638494705397	0.002112024811689631	0.06034491583530951	0.06877281196249786	0.001289305315965699	0.001106321187679966	0.09115619634683901	0.07629573556900027	0.006986071038548227	0.001012370961732639	0.008187453069485085	0.2001077245158626	0.1894940815608606	0.001765825353829454	0.001817514842631272	0.001406172935541943	0.00149208559611245	0.001966089020281287	0.003829211648794734	0.009816257971705983	-0.01385749827231574	-0.000911190395394114	-0.04384658940523177	-0.05182829584349665	-0.01397891731081996	-0.0162688588616744	-7.339656359849767	-1.812663815342467	-0.1292465035076135	-0.1295913509567968	-0.7281011555740584	-0.3374452754361359	-0.07096223012082413	-3.032262102327732	-2.090493484365473	-0.6722946403152971	-0.1199234658648546	-0.001883495312957954	0.1770960017732335	0.03464262304793636	0.02600508402322265	0.03733722835651998	-0.1354156921317474	1.691702029573469	4.924389932006999	-0.09526877061942463	0.09564013624153306	-0.06538132314180266	-0.06680511683928586	-0.03653194627937446	-0.9472218726709747	-0.4973187469228141	-3.198175274814032	-0.1326076596547829	-0.04043166092473524	-0.0004764331568457408	-0.1766886044503295	-0.008302845011119789	2.151459648009303	0.02530820575782365	-0.3755159874291085	-0.3628154312424864	0.08919542846691741	2.483366407288819	-2.321488849688812	0.6614916891214481	-0.1246654669771919	0.3415600221654906	0.3871229664567742	0.2792071664020739	0.4793518147093967	-0.4388569411801119	0.008365552176401274	-0.01558218594329831	-2.150606259493767	2.79863579843351	4.316041843043387	-0.04370243203838732	0.06661645143241277	-2.776720315813936	-0.8352717403615073	-4.136085349132756	-1.345033598369071	-1.028586919719059	0.03260088258997988	0.04236459370254932	-0.2175977309064674	-0.3687222025845865	-3.241503265324114	1.521179810304295	0.02894016607670341	0.8405314153821563	-3.752455606073737	-3.65474985855997	5.074303558010969	0.126486199564942	-1.659587912921733	-0.0497006598553589	0.04251436913320692	0.0006424979330371516	2.144908118216657	-0.9451179479860455	-0.02756119295924362	-0.04286936950986022	-2.939948300357798	-1.605513354373383	9.375667619680948	-0.01915014555105319	0.08356341691606187	0.1353025302969048	0.1673896206549816	0.1489512113050072	-5.220272628999616e-13	4.88005744722434e-13
0.1	-0.004599931478518512	-0.04161580104683105	0.0722040415504452	0.3397760894937687	0.9114452767542678	0.001309901768845129	-0.1695397915431626	-0.0935451807080057	-0.1046464656117187	0.379790924092672	0.05047036540410769	-0.1189585292603375	0.005451110630445307	0.05125852567167207	-0.08266042408676487	0.7081803778306752	0.2435229302889538	-0.7081803778306686	-0.2435229302889528	-0.3875170688651884	-0.04679908889051823	0.02400884782933044	0.02415895800690481	-0.1391937903805327	-0.0474820461224618	-0.2491534434397645	-0.02995536144710538	0.5208485662563358	0.870951831033234	-0.0866093160096954	0.007501261671997286	0.7687537622687419	0.04072940319416746	0.5631611035066924	-0.5755301934316833	-0.5127411906422208	1.604950230565351	0.2437679869701156	0.1157313042362419	2.84347932144284	-0.7825078507818134	0.9220239348234115	-1.843631788057889	0.8896939083532025	-0.4696698697497869	-0.1921680512860028	0.8838348041374245	0.1396019049118355	7.164927533561129	1.141023235821818	-7.164927533561129	-1.141023235821818	0.7610687898799651	-0.300675223467204	-0.03417736942910893	-1.37550883088556	0.3827906280088973	-0.07171058253629704	-5.571639969435918	1.372344755274798	-0.2102816269873104	-1.546078135132401	-0.3466118844211641	0.1526484937831584	-8.895656621806936	-0.0410720583007592	0.004935480281597484	0.01312298626778729	0.003375800119062829	0.00972222410180824	0.01269709350019235	0.01132798046025242	0.006319577299907192	0.008682774766047931	0.001197628150844879	0.02861527081896306	0.2336722349964918	0.2402109295984605	0.2802072993316846	0.2664352263100708	0.05070933923942338	0.04831308680257553	0.004520696914758339	0.03601528995562427	0.002001525305559544	0.07837410056922128	0.009170553103640141	0.07727491007945546	0.001161859272579007	0.04188056078365403	0.001075259304724868	0.006194513993813739	0.001066447925475546	0.006224328744901945	0.03958560195138737	0.04055525493163973	0.1216712661346983	0.1361883494591117	0.2345169672627035	0.2639196624542275	0.003158260230661859	0.01801668190506392	0.006194798653918508	0.01685031641419207	0.001060032117267887	0.0102154926037991	0.003331115279404933	0.005342627733366055	0.003338756097776287	0.01047788615991141	0.009451057771511675	0.04132597191035545	0.004843037349387531	0.01152935630396108	0.1785834873474791	0.1637671195071944	0.001658119002662693	0.05975181164760748	0.01036783310788312	0.02391003835776975	0.001055751997145219	0.01505046221690017	0.003041494727285037	0.004684576336280933	0.001097595845703308	0.01857725180255042	0.06751807219409098	0.0838289469331935	0.001071355492449565	0.03049789344406106	0.01649914142908554	0.0122147115572205	0.01062614276095113	0.01547349811168175	0.001041910954864579	0.01833397927992827	0.06437725934382066	0.05155265182507914	0.2937744504478875	0.2689767158559555	0.01753712281398408	0.03427809693634205	0.001498182486349265	0.02984700044628903	0.1217982893310409	0.1014667328536404	0.1228776468004577	0.1059693118291551	0.1084776553938652	0.08208194308813484	0.1555352855668487	0.1623658894244359	0.2247265174279089	0.2077316765813388	0.001010555873944035	0.006335625596178607	0.001414740493818567	4.657821225591565e-07	0.1093231859737642	0.06509287879385964	0.04516974169869929	0.06993403892072474	0.06520120888204259	0.09560632467182849	0.04755599139133825	0.0514311275129971	0.001017687677308425	0.03733866115949256	0.1397468816387051	0.1828980017217887	0.04145321739811558	0.09783289141190521	0.07999515231079997	0.09954789069160382	0.05870652153638325	0.003196692754704204	0.1101133185519323	9.027558028876823e-08	0.001001111454534277	0.005557532559293983	0.001003630098645849	0.009872278381685333	0.01431107157680664	0.0255840966673826	0.05257796229853817	0.05193008936310434	0.2454252201762502	0.2290464214022643	0.1403508461038089	0.178317090745982	0.001563815221229458	0.01135179594987608	0.02612374155662387	0.03920317636827624	0.1038678234650046	0.09812762427898629	0.07352921936664916	0.05163506219809866	0.09807456781140617	0.1350321517484863	0.001967136785881955	0.0106392861769305	0.09750032569202532	0.04209656178360597	0.06783016351276074	0.08374434209131916	0.001258238656149815	0.005505874629188401	0.001093184054679782	0.01904692204456481	0.07647558476520554	0.1138839958504821	0.08573675323157121	0.09973875982519269	0.008987546314065295	5.180317028273578e-07	0.001337784805740391	0.002884061672692015	0.05904299910104818	0.02392963680106426	0.2191538946770995	0.1968855362267951	0.1522286933469653	0.1932111411153646	0.001785896613089974	0.02058816524980242	0.001709145347651089	0.02908090990887557	0.001364983297224481	0.0138467577142726	0.001441938829239143	0.0163932700591383	0.001867304580025332	0.01322598841668969	0.003635946397062609	0.009781964176865322	-0.01383315037611801	-0.0006287550044800376	-0.04404741667603516	-0.05170723938378941	-0.01389983158950358	-0.01539569303148469	0.002803836263158597	0.001362499114643916	0.001930960231575679	0.002884781759268339	0.001172844963686618	0.1853915043208777	0.2447172752951587	0.03822783637813638	0.00426647925548276	0.001923503085127025	0.01884096045989102	0.001181350145328366	0.001001786426214371	0.001000914512759659	0.03346998378181531	0.1618838023482029	0.3783485531895782	0.002222809911495448	0.0075247854259048	0.001003239173418652	0.002407977315718399	0.002726756126856314	0.002464174444374243	0.001005747899336742	0.1171771200264478	0.00137697158012244	0.01019996042639357	0.001009988344771498	0.001357595877171641	0.001129470141065157	0.09853379721418996	0.001028807398861119	0.009270984454943364	0.00561726844058997	0.001000609958009142	0.149529934306738	0.2560636404830568	0.03812861229843471	0.001006042544677705	0.1254508875826141	0.1280422643948908	0.1122557014627798	0.16065595183761	0.2117836311925693	0.001014632991593305	0.001144549781241831	0.06291345896710372	0.102473083305107	0.1516986130325458	0.04413239734309715	0.001032539387845561	0.04797727654789259	0.05365687536450197	0.009194125410233346	0.001026616455716459	0.03722036623230157	0.001001293927468221	0.001003247599060981	0.01222150866084841	0.04723847805713147	0.1820736029559851	0.1488928784848293	0.001562805439150928	0.04260247412093653	0.003003201548416671	0.004216662992277393	0.2028755078247323	0.0025121917211387	0.05055257207246924	0.06625559004014457	0.001519930610736159	0.001131721924902579	0.1247345873193596	0.07197008414229307	0.01074638469440576	0.001002561531854026	0.001001476982762253	0.1998247188336524	0.3779873937482487	0.002530401887216435	0.002060691225922809	0.001810578770035857	0.001983139730492674	0.002929576345997716	0.007497496179642843	0.00730754044004181	-0.01463079453518423	0.0007947177313541791	-0.03887774847473744	-0.05464596302528638	-0.01552019924803981	-0.01400765494118307	-7.585759778539104	-2.43062947160124	-0.1822297853217135	-0.1037970462105489	-0.4824524387547101	-0.1524339914818343	-0.02120792149676842	-2.661283704814164	-1.92842971639523	-0.6129396708682956	-0.09808808000492127	-0.004064492088477655	0.2865040786770838	0.0361379155817745	0.02459962574291167	0.02991946812917729	-0.3453716259159312	1.636983663459388	5.891345324120834	-0.09159478441708532	0.1290173944853703	-0.02970691764383009	-0.0628926255405043	-0.05539462715142724	-0.2256895647665911	-0.1475410932912661	-2.738065768025793	-0.1390446062710015	-0.004815745549281051	0.002434313992357127	-0.01752138722928837	-0.007471827850741328	1.910686065779369	0.02643416681540115	-0.2546053790802737	-0.2735251254726698	0.0750196483406254	3.341020369929705	-2.153892466470341	1.021354088152848	-0.08165614039813142	0.08307740523290705	0.1264616696930063	0.07700800730960675	-0.1838232616081389	-1.010464926419167	-0.01421677438679938	0.006215239871120982	-1.349370601307842	4.274960888088772	5.833177918880344	-0.2072740683672757	0.05811913536639744	-2.669871712764719	-0.6994189660292148	-4.178733950105479	-0.2881653181955884	-0.205565949200867	0.024607868039629	0.06771442767385218	0.01552761713095435	-0.3784569226682541	-2.824110294825413	0.4952204895595148	0.05176870203816532	0.9504897098322994	0.3005226544574853	-1.303602529149673	8.197281140085941	0.1782506716245141	-0.9534362999302302	-0.1746118517566803	0.1083950940248959	0.00119243616742508	2.192944187083774	-0.6996827269838306	0.01019824129824043	-0.01993844246639229	-0.9103910322755189	-1.400557074346119	10.54889492022004	-0.3032755468531104	0.1458380021184839	0.1460981481758193	0.1805513804658518	0.1752291235329412	-1.827028631810878e-13	3.607991900993534e-13
0.11	0.0003553861410684818	-0.04717766751534021	0.06797307953183782	0.3555880464353961	0.9138177867301863	0.002414963495551647	-0.1400170672134602	-0.1009971483925257	-0.09277993761169669	0.3614420652074699	0.0589386825143328	-0.1233325094049149	0.003816645239501512	0.05956469213206118	-0.08200015337769588	0.7777260689755895	0.2534613643207128	-0.7777260689755914	-0.2534613643207078	-0.3793897884121991	-0.04968527451823164	0.02363848823819959	0.01057081066911614	-0.1353982591156476	-0.04802060365716353	-0.2829242939608655	-0.01570465557263572	0.519366896873695	0.8549108863684283	-0.05867032601195732	0.009144791250369416	0.683529167590567	0.03985398675707567	0.4308935805523591	-0.529186079712324	-0.3329433519937952	1.557917053274474	0.2315685728796603	0.1045304396222695	3.053224248156597	-0.6899508562746359	1.427633653702358	-1.828367543651215	0.7953576765134547	-0.4147821378962436	-0.1369216090558655	0.7706719163265485	-0.008112364886564341	6.727115128304396	0.8486409436126821	-6.727115128304391	-0.8486409436126815	0.8625761270163557	-0.2770267724519611	-0.04002388854718905	-1.341716025713411	0.3765344781091602	-0.03780258044410561	-1.330020329002665	1.474496991746659	-0.081528602653282	-1.659956149356581	5.404850489404805	0.1750071012276719	-8.044963977378117	-0.1301404272065615	0.003731104731404272	0.012136065379083	0.002345126428407444	0.008976887267167381	0.00739267482778277	0.007911879170204361	0.004542645203395907	0.007311864755947195	0.001253700300992092	0.0283418894008208	0.2136138311762179	0.2156818029333732	0.265352447739689	0.2482238552885176	0.04575632297004296	0.04423834750114317	0.00432520894099299	0.03512234728644135	0.001949876907265164	0.07827253518918159	0.0129294104944478	0.07928455324771859	0.00119041141241631	0.04224190773920993	0.00103931824212699	0.006461760914980606	0.001034356708550811	0.006563871360703439	0.03473295831392107	0.03637986635731971	0.1349841809443235	0.1475641653266793	0.2882372131356552	0.3131856098664646	0.002615195902802953	0.01732807195111148	0.007207703337509908	0.01816727648453627	0.001032741093251988	0.009803821889374245	0.002829424840578008	0.004900309939227533	0.002977977710084958	0.01018754448389087	0.006136293792615646	0.03871844116012969	0.00297345323387708	0.0100557320104102	0.1524776388074057	0.1387518801084357	0.001470773676555432	0.05820643046057196	0.01030346406134365	0.0238661916559604	0.001032213322408067	0.01510816584039299	0.002173466674813869	0.003883499044699383	0.001122396226384598	0.01852840195015801	0.08477198709681515	0.1021665323810635	0.001080740539101541	0.03082850429173329	0.0127764884376671	0.01000616530075864	0.008128497792440618	0.01335722267922047	0.001021696403063226	0.01924811129966435	0.1095912043549462	0.08550586535003844	0.2775969063016627	0.2485022194464015	0.02712109175385651	0.04343012468053255	0.00125676785354054	0.02891719027916422	0.1230475350781509	0.1017771742819287	0.1248174591897199	0.1066650001877956	0.1099324748354139	0.08252862707784012	0.1529094347411749	0.1567439130878613	0.2155763353885251	0.1954814508600134	0.001012219185412153	0.006335487714875103	0.001264241362627377	5.933148802828981e-05	0.09464835352740836	0.05558500882582306	0.07080354656135189	0.1032241332634279	0.08861615514740377	0.1245438207180254	0.04408008505959864	0.04806704779101104	0.001023746451160424	0.03787214257689307	0.103589930931426	0.1613323944049628	0.04061402686869803	0.08909056121009166	0.04799108659680242	0.06596094030496452	0.03415027001724237	0.002677150674619264	0.07615093872527948	0.0006821551678087456	0.001001246803558789	0.005875854358796268	0.001006545118066633	0.01048778890238749	0.01316848265854144	0.02501263570831999	0.0524066670306822	0.05043291882285068	0.2194426799426869	0.202576781548518	0.1383989222319268	0.1780101035853497	0.003643831892858837	0.01402060741792008	0.03319047515017921	0.04570553497526516	0.06484150915975229	0.1064309245998184	0.04755804770074824	0.04817680817447562	0.1244253247968773	0.1830070188910176	0.002247378701816363	0.01253961288499551	0.0796026039450172	0.03465931226754037	0.06581046257276037	0.08116333203105215	0.001370068304703968	0.006367169995269885	0.001119753547040269	0.01906868530863422	0.09100057158170236	0.128801477133194	0.08202913987534473	0.09570977161429463	0.009067469329642003	2.935771502505414e-05	0.001201732002092349	0.002734112028148988	0.0329996320994064	0.02221879793637897	0.2107043276911799	0.1839300716125283	0.2025030512860458	0.2336376371623379	0.001947908491874756	0.01674390616777297	0.001741090794280687	0.03055982897449618	0.001504025585489449	0.0151326622125606	0.001661324967710575	0.01803432909521814	0.002334863770007272	0.01471559823694746	0.006393849492421231	0.007177506645552635	-0.01445663743032123	0.001488280167627832	-0.03959867507083355	-0.05408312750316627	-0.01526002636840084	-0.01429874591569905	0.002172819973002985	0.001182213532228254	0.001467158356976499	0.002474170087673065	0.001429930393300664	0.1716092451450083	0.2305252532921574	0.0409992280293709	0.003994505342394593	0.001872604661698202	0.01538309246803837	0.001252968443387829	0.001002009446818544	0.001000987222153895	0.02523256996109397	0.1483193195008682	0.3949371510873655	0.001896491200031901	0.008927160175466483	0.001005262363993372	0.002214666175026689	0.002491837447855856	0.002708117470305691	0.001005560535709318	0.1045976685841862	0.001189457666579639	0.01026324806869114	0.001005788436990566	0.001185822677147332	0.001164076163446274	0.1150475744023137	0.001142715184198796	0.008226675555436696	0.005303736969073934	0.00100069718003798	0.1880990336494353	0.2378793921033375	0.03755677993369542	0.001004419904459442	0.1243832754742793	0.1273497106178768	0.1117866672456615	0.1383625392990528	0.1886044120384892	0.001013372473840598	0.001076006041524147	0.08340185517124712	0.1026043950411874	0.08960125782453145	0.03624589214655087	0.00102794745729026	0.05196751990343223	0.0275015342314297	0.005098752696849393	0.006895839816669711	0.02244421360343006	0.001001466960288681	0.00101493537808809	0.01167141486612451	0.05643931932660444	0.1645214799711486	0.1236033264954345	0.009426916099053242	0.04013809506314587	0.01931318746262176	0.02316921097622402	0.1241652089873012	0.002563851867198476	0.05913725477785944	0.06060855751554487	0.001458341354363623	0.001160691604818149	0.09758923473520968	0.08141737660100701	0.007799833986464856	0.001108584203558441	0.001564873369451692	0.1925475318001647	0.1927739689295009	0.001766972308621279	0.001532095178466668	0.00151211374977431	0.001811275321911419	0.002733258758184913	0.008268835238003114	0.004469022078648691	-0.01494079880063407	0.004160165288754518	-0.03572667474250824	-0.05600874720484701	-0.01641208284358687	-0.01343467157952586	-7.720131327697239	-3.008793928772489	-0.04860267326388632	-0.04909459107750515	-0.2326965012163034	-0.1182977494881289	-0.02532375403698453	-2.262108606418881	-1.726356722882052	-0.2273968955620429	-0.07949482877786353	-0.01458511406795108	0.1212812950805499	0.03666795603809037	0.02906010462818119	0.03747937864293222	-0.4857771119426317	0.6354396174626833	4.005966392159778	-0.05356181947512782	0.1382146445769012	-0.04414149841599391	-0.03215176999611426	-0.01340701568443391	-0.2411189170420494	-0.129750544609911	-2.268744668378084	-0.1735769618102251	-0.0007472557639299263	0.00841027077161071	-0.1069584013680428	-0.002946258587554305	1.759545319423464	0.03787867591781683	-0.1858949476647449	-0.1592527818135324	0.102448617095501	3.395684152859871	-1.957891975519096	0.7881452997673269	-0.09760741288523347	-0.01956135881234307	0.01449468263744674	0.01122677937399137	-0.9364103325548194	-1.446900347633124	0.005810350639873153	0.006687273344749677	-0.5484058749676426	2.356985505723132	0.195654975522314	-0.4499935790486486	0.04705003545854356	-1.68306863734406	-0.9752633517349538	-2.511323384238151	0.1139473013211028	0.2365641060166613	0.03582850536422019	0.06119945530761031	-0.08378145461100234	0.04786698681963032	-2.471967900838695	-0.577904071863836	0.4517564817481186	0.3809462721812656	0.7462080424901527	0.3164549436483498	1.398788477370523	0.2002875636405801	-0.5282714495985027	-0.3395620302593759	0.07194901873843332	0.002694719617836969	0.7495070707182708	-0.1287442474832859	-0.002215645249791611	-0.009703289704626351	0.2798635177524679	-1.191469544767454	-1.650719954361499	-0.4151219161848898	0.150087575376518	0.1133842471545408	0.1497722131257758	0.1265942002954014	1.512593964423944e-14	1.87743604498003e-13
0.12	0.004077763335487677	-0.05204638222986127	0.06555533173240458	0.3709439484694864	0.9160933395074405	0.003385498531423945	-0.1086321325067841	-0.1069855012364533	-0.07656675276739676	0.3431790221267835	0.06620528219111167	-0.1274472915925456	0.00266874680645628	0.06653743256607089	-0.08283396342019457	0.8423807690543988	0.2605352966228585	-0.8423807690544011	-0.2605352966228545	-0.3703017697988913	-0.05234892174707907	0.02320578326338366	-0.002667270288196495	-0.1316587237555804	-0.04827413085216273	-0.2787036539041976	-0.0005314101697029168	0.5193084671410229	0.837795801015538	0.01089650588723209	0.0109803972834492	0.6099404494501841	0.03820401068825463	0.3165730184885486	-0.4368998426409744	-0.1500983468043297	1.513739249057929	0.2243765474016956	0.08882596606939862	3.215921396842774	-0.4897848826555951	1.791355303674124	-1.82646862710399	0.6493504216821681	-0.4178302783241852	-0.09485465968519105	0.6171495988754986	-0.1592142453972633	6.18672932034	0.5681228898988526	-6.18672932034	-0.5681228898988526	0.95321642194364	-0.2561675436939739	-0.04664644616615614	-1.305495554790391	0.3715914470452642	-0.01470451459576639	2.026658146114292	1.556852660958645	0.07436630300644119	-1.76090627274915	7.97895649587665	0.1910637847379474	-6.568481314248734	-0.1959839846537067	0.002809594055268682	0.01148196718709258	0.001737056964785799	0.008663846873264292	0.004436401282504361	0.006035476799549044	0.003439508389075421	0.006385824996965879	0.001410255365882697	0.02827168789954728	0.1954867383511	0.1946174179057467	0.2505391869054898	0.2316578471530864	0.04433161646091623	0.04325737476845423	0.004091618972984175	0.03444550588115686	0.00189859783817057	0.07811566768557945	0.01313529061175718	0.07981767078355516	0.001240496724068059	0.04262464951531125	0.001021465048144797	0.006779923009760464	0.001018352980361613	0.006963722790308272	0.02823536524039068	0.03091829223380458	0.1372305384512541	0.1488423439564957	0.3269876405126011	0.3449214349740835	0.002179712094400417	0.01679675325576718	0.00841087696005946	0.01969140980614272	0.001020112574205091	0.009502377172834621	0.002481042057130283	0.004567975600360511	0.002679693249590247	0.009995079689027077	0.004567187996887987	0.03759754693358099	0.002029975783029569	0.009283009827158389	0.1309714232864058	0.1183169750065658	0.001283275786200971	0.05620936579759891	0.01030181907740216	0.02395922002336707	0.001018347480581311	0.01520474483353146	0.001651743192624365	0.00326012169411212	0.00115209937755132	0.01850536430938897	0.1012710975271261	0.1190741392342397	0.001142401426160685	0.03121928042715126	0.01034214579547599	0.008520991094912904	0.006698841618695215	0.01209798606005377	0.001011636858922224	0.02027578885224218	0.1493535004634861	0.1183875712383569	0.2604935651366154	0.2294811731439916	0.03173097545961105	0.04962287971329599	0.001135158363728763	0.02802882179099701	0.1233438852173409	0.1011040608926446	0.1256750496024299	0.1062955790939448	0.1105808465882682	0.08228443845048034	0.1424410101775023	0.1437209162365942	0.2011224417065251	0.1786472670329872	0.001012419863913514	0.006284255660643751	0.001154681912843743	0.0001567986906467855	0.09469924720781644	0.05420071164118145	0.08427691972006167	0.1165522995405565	0.07391404643666014	0.1043460978855908	0.03853061268337257	0.04274222187316831	0.001024477329691795	0.03824911961377936	0.08287811412755999	0.1484402512400218	0.02782934593357277	0.07980329882951896	0.02740962014176592	0.04986807786644781	0.02307540775989652	0.004069446764002289	0.04905538973368196	0.002623075963271335	0.00100140100456648	0.006209542938189805	0.001013848655318267	0.01121250306343558	0.01231336195594749	0.02482923466172741	0.05649249674633165	0.0522643125434239	0.1959180271190323	0.1795640588872004	0.1269654615220838	0.1663332863052822	0.008577122742301503	0.01978218338837386	0.03569240782425644	0.0474413870262352	0.04865735988016699	0.1007731977841824	0.04132033291508432	0.05205422545564063	0.1061891868945762	0.163029845074815	0.002413422300089659	0.0146144953232626	0.0728796890758141	0.03164597586531045	0.06215928626675782	0.07699366408695484	0.001395186074602315	0.007106555793000902	0.001147522049013246	0.01909150649729047	0.08727659781539236	0.1280532372900446	0.08401699407383907	0.09671128822983054	0.007654228056333074	4.983145473420701e-07	0.001186699682951997	0.002696959813577183	0.01854878365488062	0.02375971232440082	0.2026175454098394	0.1730374714062104	0.1595641091749844	0.1764542571573137	0.001647609090798922	0.01329481399424268	0.001492942507205011	0.03208549670430584	0.00142436237943613	0.0161604725716142	0.001685154797136198	0.01943095004887865	0.00247082412929721	0.01583589961768526	0.007827376563114724	0.004417008560853045	-0.01487113595868886	0.004437590263263917	-0.03601504538094641	-0.05578361299599898	-0.01630801369173126	-0.01355110796933208	0.001541803682836468	0.001001927949845814	0.001003356482375506	0.002063558416078341	0.001687015822910271	0.1578269859691386	0.2163332312891565	0.04377061968061763	0.003722531429300997	0.001821706238280017	0.0119252244761765	0.001324586741459468	0.001002232467448499	0.001001059931580089	0.01699515614036057	0.1347548366535304	0.4115257489851476	0.001570172488555255	0.01032953492502949	0.001007285554623063	0.002021355034333019	0.002256918768888267	0.00295206049623776	0.001005373172075033	0.09201821714192351	0.00100194375310986	0.01032653571098899	0.001001588529269083	0.001014049477119431	0.001198682185837942	0.1315613515904394	0.001256622969535888	0.007182366655924318	0.004990205497554552	0.001000784402110043	0.226668132992135	0.2196951437236191	0.03698494756895283	0.001002797264254238	0.1233156633659433	0.12665715684086	0.1113176330285417	0.1160691267605002	0.165425192884412	0.001012111956102006	0.001007462301863146	0.10389025137539	0.1027357067772674	0.02750390261651526	0.02835938695001685	0.001023355526742773	0.05595776325897132	0.001346193098360854	0.001003379983483918	0.0127650631776089	0.007668060974557851	0.001001639993102629	0.001026623157223448	0.01112132107141481	0.06564016059607174	0.1469693569863149	0.09831377450602921	0.01729102675895286	0.03767371600538674	0.03562317337684738	0.04212175896017596	0.04545491014986274	0.002615512013233378	0.06772193748325028	0.05496152499094347	0.001396752097978938	0.001189661284766437	0.07044388215105601	0.09086466905972192	0.004853283278520928	0.001214606875297931	0.002128269756092844	0.1852703447666773	0.007560544110750568	0.001003542730063165	0.001003499130985384	0.00121364872952577	0.001639410913310221	0.002536941170359805	0.009040174296363165	0.001630503717255591	-0.01525080306608393	0.007525612846155104	-0.03257560101027922	-0.05737153138440761	-0.01730396643913392	-0.01286168821786848	-7.79968886303186	-3.207163867647752	-0.1156652458278778	-0.01733775804629439	-0.1745126545920012	-0.06345994129456055	0.01942806182438591	-1.968335377322098	-1.599357139170924	0.005813642882441737	-0.05486782722504257	-0.01512491672027421	-0.008801047745392714	0.04041687978934811	0.03478266053497896	0.0419812309221704	-0.6026087356664316	-0.3825437840955228	2.385320863198337	-0.06013653247245414	0.1704520447922725	-0.007661717963890773	-0.04089593438129506	-0.03581925136988591	0.0716377399031029	-0.007360671306997722	-1.821998908649554	-0.2293813015208779	0.02255926828380047	0.01020938789368732	0.01801860004110327	-0.002309385741736685	1.624690346844564	0.03846722445615177	-0.1099309689561841	-0.1021173627611076	0.09772875497355704	3.126718842598627	-1.863202445041827	0.4294995458655417	-0.07336780465340165	-0.1136335582837364	-0.0865602208084742	-0.0611665161018204	-1.664027364525058	-1.927256547551851	-0.02443560882079759	0.01393553931517125	0.2753439553756384	0.282575274980683	-3.993865856836583	-0.5994233073738181	0.02681825909310142	-0.9351788823885233	-0.8084054017395897	-0.679916360506708	0.09420231571144741	0.0462052314409491	0.02768122417492846	0.08955515564110726	0.09313959962441246	0.2872559294862088	-2.132726856336312	-1.778745534311561	0.6703216025169232	-0.002811601152223782	-2.491682772858137	0.1635317318189474	-5.393127051665896	0.2131618177087617	-0.06865367716443405	-0.4923434285158518	0.08401318015972721	0.001404021194993608	-0.940200038069274	0.3064182383090932	-0.00134157544513257	0.002621043547016114	-0.2600403817289073	-0.9879841927557342	-8.973080290169436	-0.2242421650838969	0.1551877350140951	0.09447932042619846	0.1316637639434201	0.1013674355756767	1.766738201891703e-13	2.931857107352591e-15
0.13	0.006799721983238471	-0.05588107190540648	0.06492819309421252	0.3858791377585293	0.9183348264467666	0.004182356316466196	-0.07572347876936253	-0.1106231645159733	-0.05782825475651037	0.3247718228138515	0.07192138157949432	-0.1317663756628915	0.001837582819673197	0.07192208014233643	-0.08514980795478913	0.9006860573019416	0.2647883467882682	-0.9006860573019484	-0.2647883467882714	-0.3603874481955486	-0.05484739846685317	0.02269189782630329	-0.01554243361385167	-0.1279351441685121	-0.04834803468946385	-0.2596445794530731	0.01511852188350303	0.5209858232899918	0.8196939747169482	0.08366509284897501	0.01281194274692414	0.5477646583759275	0.03614833893448233	0.2294709668524788	-0.3329333685733504	0.02135247770452768	1.474124034486195	0.2239032728546336	0.07056894202105642	3.361764566568596	-0.2411032424789659	1.926843647340198	-1.858082410897429	0.4984937979936578	-0.4496349685931728	-0.07128832454982198	0.464481215509401	-0.3012428501871204	5.476640260593034	0.2782408627192096	-5.476640260593048	-0.2782408627192055	1.026907178901532	-0.2450834849936216	-0.05633491188142419	-1.273659354155539	0.3737479053278598	-0.001913426399746371	1.746118876473987	1.559862850312222	0.2620796431356285	-1.849645027305726	6.321220430029829	0.176660262636617	-5.881799834608613	-0.2154443104991173	0.002118783942774988	0.0110682318200229	0.001377525041283155	0.008620647509826312	0.002762799402898837	0.004966484335399796	0.002652944166008509	0.005705944096849288	0.001684506118644328	0.02843749788921783	0.179081060336409	0.1763677699663509	0.2360914578347907	0.2165544294638322	0.04243493136412782	0.04204237108694061	0.003833483738119765	0.03394762218626068	0.001836819765413679	0.07793542749978788	0.01293600463787353	0.07995748379786013	0.00128346921955807	0.04300725134658365	0.001012206298879267	0.0071194775804316	0.001009925702098731	0.007383323065594685	0.02164712842722743	0.02537334297640942	0.1350182211576956	0.1444147628444518	0.3578148849619699	0.3661843866300019	0.00182471065630172	0.01638361517845645	0.009744139037918735	0.02139294466056348	0.001017512850985129	0.009284425655522814	0.002179407225799008	0.004266518675261121	0.002413854683343909	0.009853662151114755	0.003837704987107367	0.03748473257978262	0.001528230173272721	0.009007776690865459	0.1120304388854577	0.1014711085322914	0.001149453291592476	0.05366004219012455	0.01033899814190105	0.02421406818639111	0.001030811043038041	0.01535506648590269	0.001338333587660618	0.002762015403684353	0.001184591877505341	0.01849996800409734	0.115926029188013	0.134300742248158	0.001276759757345773	0.0316972478087646	0.0086388345555898	0.007499423832936375	0.005767198133160651	0.01124045034811813	0.001006373503089569	0.02133292924271174	0.1856126517640914	0.1485483176436493	0.243240019077453	0.211912257988001	0.03585395380233689	0.05373982949903224	0.001070697590366042	0.02711825240530007	0.1224347520264255	0.09931249101485704	0.1250659394386269	0.104670364251373	0.1101421702934914	0.08115199805372338	0.1313797869662485	0.129359292469723	0.1865546991171324	0.1599081254098864	0.001017442382959554	0.006195408224274029	0.001085568525995463	0.0003214823322713708	0.101026692385287	0.05798961406671041	0.09449216977071649	0.1216353606617436	0.05534802989407973	0.07586849823816072	0.03319490582653453	0.03763732119744436	0.001055186809848118	0.03847378457859663	0.07086483628093415	0.1401738243990575	0.01611424750981939	0.07287954479723845	0.01521143622632104	0.04359631234515241	0.01670428738245868	0.002956203089161264	0.0293381627917942	0.001685870813699088	0.001001552918515675	0.006555657376504014	0.00101884507070377	0.01203064006185594	0.01154661907156423	0.0248549694632119	0.06245503033212492	0.05587391069588207	0.1750259538367538	0.1597757991437874	0.1140595503866657	0.1503614416357947	0.01799786301347817	0.02995135877413881	0.03783950722164347	0.04832682399966413	0.04914945179457709	0.09791587327562179	0.04287829766488921	0.05450104164936568	0.1007395119944624	0.1457804148468745	0.002491562062248491	0.01678121567632071	0.07110922480768775	0.03140505252728571	0.05857281964951136	0.07274243162258814	0.001343688632884597	0.007657388661218871	0.001181525416910014	0.01911660305381006	0.07800856052936631	0.1179659822927847	0.08736696777179621	0.09954746484599626	0.005809156652943921	8.549438199893645e-06	0.00132656268619465	0.002821873967710717	0.01056507143569451	0.01769872152733509	0.1924939257989735	0.1633697155474069	0.1099663710728118	0.1137623075680812	0.001551102189022749	0.01166875546630509	0.00892012528430315	0.04208893178644176	0.001295240704602023	0.0170751237166122	0.001669933912750096	0.02070917708215568	0.00252067282626072	0.01679707136276186	0.008601236811895492	0.001732628670253702	-0.01524822834327636	0.006755578643954891	-0.03372779499243649	-0.05675234053761836	-0.01724882666276138	-0.01262418019976694	0.001272409965987174	0.00100308144781723	0.001003386749656444	0.001628843242834538	0.002210382295596783	0.1462846220731986	0.2039616980765138	0.03707145801778595	0.003425940890519963	0.001730533633109492	0.01339351100096957	0.001331315229248121	0.00100285633674208	0.001001235889932053	0.01180529032517488	0.1289803580271554	0.4285917737624592	0.001355485633022833	0.01188751100156209	0.001021171085310492	0.001730759934939691	0.002032965873288251	0.003168702797289457	0.001003728540535548	0.07739933108297668	0.001016945591472106	0.01042352649570132	0.00107948219411694	0.001009427466536156	0.001235132697626996	0.1412236191022116	0.00155213390630692	0.006495367604375915	0.004599878682953426	0.001000990276914405	0.2583810904413991	0.2040881855531167	0.04378320875845831	0.001004257794106158	0.1191650178118948	0.1219915276981019	0.1079468642177205	0.1133004466424292	0.1589016724743916	0.001031601919591573	0.001018812474169241	0.1149375640927118	0.1132331041415406	0.03497329433232344	0.0257297517026932	0.001141125588618062	0.05417742635864397	0.004274701712826305	0.00196076692149121	0.006938797038106424	0.004379729161021191	0.001001771097670344	0.001021863532926857	0.01037359389833458	0.07363925610000195	0.1342865210322629	0.09238667045071146	0.03756997082404387	0.04265890602429378	0.06177860836347279	0.04697829221376434	0.1332311924946407	0.002537577975181186	0.06974062318708113	0.05327526850501748	0.001199714009226334	0.001240008145735676	0.06143552154885044	0.09275000316471546	0.002997288262527841	0.001690261148484039	0.001564596940858014	0.1665439581375352	0.0564483743263194	0.001828444613272942	0.03014157043892676	0.00111587623585479	0.001666446742713936	0.002603214541700352	0.009023947073102601	-0.0008700512579470561	-0.01562326094961785	0.008457539662885606	-0.03236229978965192	-0.05722571540180627	-0.0181455278126934	-0.01150724601572064	-7.805357211633496	-3.122140344639727	0.001380477536918332	0.007082731010670281	-0.06001013995062547	-0.0671639458196161	0.02139525852455254	-1.68178536034216	-1.416387401814948	-0.2346283130314595	-0.04400267836424495	-0.0200948266024343	0.03330783098609112	0.03605551389286544	0.03372627709131339	0.04217586401365531	-0.5167664834793867	-0.4998127363470425	1.882054799726197	-0.02912489184795134	0.1736267512778759	-0.02790075472115566	-0.02488616448721521	-0.002535297542837713	-0.04606400023086871	-0.03422911499316868	-1.560549308805395	-0.279238385524018	0.03099115284554384	0.01886182661479495	-0.08227301748171037	0.0007458490253000374	1.411055751728773	0.05508114612021681	-0.09131075447028333	-0.07186602288122175	0.109475335642017	2.908429289972216	-1.64588116257539	0.4103448541949666	-0.1012803002009124	-0.2459574837356502	-0.2402716269371333	-0.1664173830888162	-1.230673963188902	-1.776077491412784	-0.001130150574292712	0.01824963230168272	0.4758238517102855	0.6308345344913404	-1.828073261766824	-0.4358194994249476	0.01776127926546288	-0.7252810540950965	-0.5457549673546541	-0.5244745107521722	-0.2234272177725118	-0.1697724842527244	0.03834399836422252	0.07940683899238192	-0.04465141034508814	0.4210852946569563	-1.827864675456408	-1.415902883374556	1.309253882771841	0.1608956595977904	1.127573438429594	0.2382817451321373	1.020116082000623	0.220480166171638	0.009078313238938689	-0.3690203469391871	0.0369097266688773	0.003291824136597399	-1.033384837998215	0.2625086755832198	0.0020899102116021	0.02114822971449058	-0.7436487849961047	-0.9748440558879137	-3.775159672843053	-0.08590976290344264	1.697573098729661	0.08878968620336075	0.1241858842717706	0.09176140104542919	1.155537736608165e-13	-6.203671740123578e-14
0.14	0.008700227788111125	-0.0587629551231513	0.06591601845736521	0.4004429376738624	0.9205710536104637	0.004797344393274439	-0.04147773685680771	-0.1118746754705262	-0.0386198928439489	0.3059551503999733	0.07626764499051203	-0.1365129596216171	0.001244776578100738	0.07592108285902498	-0.08880458419713283	0.9519598128947423	0.2660151882679656	-0.9519598128947436	-0.2660151882679673	-0.3498184406173268	-0.05728170514159919	0.02207499961312499	-0.02822290224761353	-0.1241712969498851	-0.04834914285088155	-0.2445620337274408	0.0304004288490291	0.5245695543307031	0.800999179662676	0.1322501051590191	0.01454190163000242	0.4920019940779032	0.03388924559031149	0.1522824499077288	-0.2463385510718248	0.1728944534669325	1.43946137431596	0.2233245922427003	0.05245202442259772	3.483339031875478	-0.01255441765174342	1.885328084010051	-1.908363247328209	0.3753832261401886	-0.5033302560369917	-0.04718311062001649	0.3400206269740385	-0.4270005869384065	4.780422789390915	-0.03711884724371197	-4.780422789390915	0.03711884724371205	1.084153616919499	-0.2433335346883091	-0.06724900138577385	-1.266556616411751	0.3796449733569884	-0.0001453794190493902	1.231352401014349	1.483247643408937	0.4556412813549653	-1.879500023885479	3.142241565537218	0.1707464686774736	-5.285855959002129	-0.2366683027378076	0.001637544753957269	0.0108788228416053	0.001198091142369339	0.008773198407240928	0.00191917419355857	0.004420787969311188	0.002040776608495457	0.005149591938531341	0.002083003512114239	0.02885281951787316	0.1642523604884491	0.160977887703188	0.2221997458789232	0.2034288790540738	0.03829430257729859	0.03884852983073854	0.003556080847130783	0.0335795769818297	0.001760351938987971	0.07773033703057201	0.01355149372255827	0.08041471101151734	0.001308317476316544	0.04334480034218532	0.001007891136553995	0.007466409021967786	0.001005802049153519	0.00781198086857564	0.01565709202063533	0.0203752552120262	0.1313556996790405	0.1389092832688453	0.3835446254042545	0.3828582376035237	0.001539572083625818	0.01608157924417612	0.01118438396046704	0.023239381335961	0.00102315962893837	0.009104918693728885	0.001883108024822545	0.003960438034877102	0.002168781951211141	0.009742952906426091	0.003578092338487221	0.03763899913692726	0.0012760079114988	0.008867564345544957	0.09441630360577354	0.08683849037845597	0.001090031156135156	0.0506494987783886	0.01040556206369209	0.02463065885067494	0.001076002345156392	0.01556211904829819	0.001179139558916494	0.002321998148553484	0.001219061535383489	0.01851059577443444	0.1282430541781699	0.1471037641845639	0.001491635170759493	0.03228000123542665	0.007431818348274445	0.006756210585117684	0.005102444442447339	0.01061114073791096	0.001003846085276886	0.02238081581626886	0.2187513225687988	0.1766161340681241	0.2263032657996224	0.1966575383640684	0.04119501491816643	0.05815886565545222	0.001039203234955537	0.0261525312325048	0.120190206348286	0.0961593698887053	0.1227924219527501	0.1014543689706102	0.1084764282896182	0.07893417439196099	0.1235490777765397	0.1186599054861427	0.1748340345920904	0.1440156029178074	0.001029701921805584	0.006105727207791434	0.001056693276130938	0.0005067602032937338	0.1092802794175013	0.0635849351150347	0.1046764894821638	0.1271049419350301	0.04814704722845646	0.06525624886795865	0.02909083269874971	0.03374057845280171	0.001129438334334745	0.03859727610510935	0.06319460245125354	0.1337911387923081	0.01131319645018405	0.06950000822950156	0.009196692737864734	0.04037783231109922	0.01052396089426131	0.001469379067373156	0.01685020473840784	0.0005051018202738544	0.001001694422924098	0.006912469604464816	0.001018961097833848	0.01290733173993023	0.01078809959008013	0.02480303103418318	0.06926830717744617	0.06041445030958596	0.1568330510419107	0.1429479737157824	0.1038513642663232	0.1380096389622885	0.03243247961271009	0.04488206920654904	0.04130037160585145	0.05027923349502055	0.06126779208883835	0.1074717778981525	0.0459558209954827	0.05506886512237338	0.1336732786795891	0.1649696682333623	0.002491839833405242	0.01903005691283251	0.07101123844239994	0.03159972820364405	0.05582601632128793	0.06939091149661111	0.001219415893069025	0.008059876988515534	0.00122369912820178	0.01915087366102264	0.06872216784177997	0.1082628629978291	0.09006966018250684	0.101995293554715	0.003952112308264658	2.505871949241011e-05	0.001634198190084368	0.003095653256261521	0.006128010653923453	0.0130569164784725	0.1789789966525802	0.1529550487507677	0.09877675934225164	0.09675406279713752	0.001914830538502904	0.01187781428866122	0.02672714926761807	0.06307843502517205	0.001181762579332126	0.0179430418487118	0.001675824119335022	0.02191875256538144	0.002578708402132331	0.01768901739039894	0.008848372079315759	-0.0008292012767477927	-0.01562223106049485	0.008149525982005499	-0.03282317738251462	-0.05697803906309055	-0.01812347190214438	-0.01141224280848004	0.00100301624917969	0.001004234945814258	0.001003417016931578	0.001194128069578558	0.002733748768283971	0.1347422581772589	0.1915901648638708	0.03037229635495375	0.003129350351732482	0.001639361027947779	0.01486179752576409	0.001338043717047074	0.001003480206084428	0.001001411848345616	0.006615424509987341	0.1232058794007816	0.4456577985397692	0.001140798777457973	0.01344548707809079	0.001035056616046816	0.00144016483553517	0.001809012977721998	0.003385345098338759	0.001002083909008301	0.06278044502402949	0.001031947429951613	0.01052051728041324	0.001157375859069493	0.001004805455930206	0.001271583209416411	0.1508858866139842	0.001847644843089511	0.005808368552821033	0.004209551868349954	0.001001196151800283	0.2900940478906621	0.1884812273826134	0.05058146994796634	0.001005718324003583	0.1150143722578467	0.1173258985553447	0.1045760954068995	0.110531766524357	0.1523781520643701	0.001051091883109149	0.001030162646497231	0.1259848768100336	0.1237305015058153	0.04244268604814135	0.02310011645538514	0.001258895650496332	0.05239708945831674	0.007203210327291175	0.002918153859509432	0.001112530898610747	0.001091397347483025	0.001001902202227453	0.001017103908632352	0.009625866725266474	0.08163835160393033	0.1216036850782147	0.08645956639539303	0.05784891488913363	0.0476440960431999	0.08793404335006058	0.05183482546734254	0.2210074748394047	0.002459643937105125	0.07175930889091182	0.05158901201909139	0.001002675920476902	0.001290355006724746	0.05242716094665147	0.09463533726970876	0.001141293246538639	0.00216591542165965	0.001000924125641178	0.1478175715083934	0.1053362045419003	0.002653346496499786	0.05927964174684605	0.001018103742221796	0.001693482572109474	0.00266948791303226	0.009007719849842544	-0.003370606233149631	-0.01599571883315176	0.009389466479615752	-0.03214899856902424	-0.05707989941920494	-0.01898708918625284	-0.01015280381357283	-7.710811264747108	-3.162810577644716	-0.07079996797279133	0.02181229420209931	-0.06985343467780832	-0.03875419295850441	0.06933038957524121	-1.396382242074812	-1.20378368327224	-0.3899538720700353	-0.02890012911744557	-0.02009497336020066	0.05468179221001036	0.03140631272230403	0.0362580347765821	0.04379273650917109	-0.4932364369552835	-0.5981234768127048	1.467500726731362	-0.03791610361187039	0.1994324090431057	2.719313864477865e-05	-0.04182067731840053	-0.02967759323333668	0.12505392202643	0.01964348677973388	-1.379349244560775	-0.3216252621188554	0.05490776852596544	0.02155557007650365	0.02963640620223823	0.0008954291555432376	1.139974131340454	0.05942443355049945	-0.05426016610205286	-0.05647214235604595	0.09587799167164611	2.708132846428414	-1.400363338633444	0.4899168200000416	-0.08439816208067676	-0.3859438079563671	-0.4047163084444084	-0.2782431690974784	-0.9315800078526126	-1.357932721347251	-0.02460232473398925	0.01805438529417644	0.6366276799399226	0.3598793054079247	-0.4207958013841918	-0.3577917210243053	0.006583571239905126	-0.5584306355448067	-0.09956190883777497	-0.06925926309408625	0.01948624638543405	-0.002507537321613613	0.02982078225350641	0.1012660913514074	0.07760495349950658	0.4734442217352339	-1.540639993262529	-1.054737135083477	1.622628611846769	0.2105829034207181	-0.009036946661094765	-0.2122668123215526	1.894609671232445	0.2295859944756246	0.01846612570926732	-0.3124009608308433	0.05434427181007411	0.003238831390569736	-0.8633728975884852	0.2287486568241569	0.0003500560943956184	0.03239407039917054	0.02379676793488316	-1.137366380322959	0.1636606735000145	0.1427813050241556	2.352401366325985	0.0851327179046474	0.1179334539158659	0.08752229205184775	-1.778289786427848e-14	-8.813723583996611e-14
0.15	0.009861535386680369	-0.0608365922935007	0.06821509723280614	0.4146844042126631	0.9227903234867455	0.005245640531857503	-0.006229454896651292	-0.1109845837155009	-0.02045993898581332	0.2865940839942758	0.07952089407354548	-0.1418018241829139	0.0008935915534083349	0.07876890994260155	-0.09353069034499946	0.9965734660357348	0.264068100689446	-0.9965734660357347	-0.2640681006894551	-0.3387245942302012	-0.05972119906084871	0.02135498784933456	-0.04097667249385011	-0.1203558458067091	-0.04837323829673301	-0.2297775081848534	0.0445766998813153	0.5299998784712846	0.7823585010562719	0.149302990858896	0.01627367758197611	0.4406049535124167	0.0315270730547228	0.08148470455769241	-0.169540507266071	0.2780704552821751	1.409480496763041	0.2202042580208395	0.0381108629059473	3.559403094124468	0.1827986236368167	1.736985607575615	-1.963556207279552	0.2797433940613525	-0.5490417358679327	-0.02441089197676041	0.2312370184998185	-0.5097891849328675	4.14324321540431	-0.3483497150666446	-4.143243215404324	0.3483497150666476	1.13535787696163	-0.2443396598529774	-0.07588119283075197	-1.286012722476896	0.3826931359425381	-0.004640168548821627	1.770118830915563	1.353026086262618	0.6236828784980357	-1.843509552867377	0.459968544881485	0.1763298217805903	-4.968554259195704	-0.2376482286021677	0.001327009408687677	0.01086144778928901	0.001103389057061185	0.009033180248509439	0.001470927646708543	0.004120629064745046	0.001601111207114672	0.004738038034880088	0.002601320915918791	0.02952519006793783	0.151604201969006	0.1484333443284554	0.2094560414752351	0.1924475553903882	0.03311916854928423	0.03467682112453517	0.003206607464718768	0.03326670074534794	0.001677429187741923	0.07751921265836378	0.01321523881215527	0.08056298621230598	0.00130414098271635	0.0436180579593626	0.001006182623341081	0.007819019667793171	0.001003789325915695	0.008246341291141115	0.01059972917541034	0.0161656649710509	0.1249728971341881	0.1317398288815371	0.4042755625082276	0.395416938332268	0.001325878199288936	0.01588057990215353	0.01341529683131583	0.02588786018306609	0.001025136393227784	0.008978198938196395	0.001608462489114413	0.0036747078158368	0.001945191521586476	0.009652640531006229	0.003599224586072824	0.03816662474268945	0.001218206742277757	0.008944242929623392	0.07943689349970011	0.07457291527834461	0.00106007561553673	0.0472843064001231	0.01051454955002475	0.02520825387343115	0.001275263338504834	0.01594276606056912	0.001095104455148525	0.001951644155023117	0.001255854032159946	0.0185362976743454	0.1381484501368244	0.1571403631007625	0.001793886618883912	0.03297610041801068	0.006445313114664137	0.006174829920928501	0.004556838910243543	0.0100886898598594	0.001002686595157956	0.02335493976624034	0.2491746707702796	0.2027527947474045	0.210203987017135	0.1837878790697348	0.04524943278331058	0.06253098688137453	0.001022678417532355	0.02515537773646896	0.1162626111888724	0.09160848802810433	0.1186219714402612	0.09665527252412544	0.1052156003388382	0.07555875862034503	0.1184020682248237	0.1109830771313672	0.1657046225218332	0.1319659528626193	0.001320627335394982	0.00622634190621336	0.001070455729893731	0.000694242429742771	0.1179790290390462	0.0701377928349972	0.1107399945447915	0.1256205968722154	0.04726933274258489	0.06191809943684888	0.02498310460906127	0.02991960358473612	0.001250281281987007	0.03865238686568241	0.0574877910760334	0.1283944875369167	0.009011994529535088	0.06920461064884999	0.006096868857405402	0.03979280951820183	0.006814137444420103	0.001301700638702971	0.009762720031730556	0.0004655701000050413	0.001001815720790936	0.007274109656632552	0.001016085679266178	0.01384387696182325	0.01001179404622728	0.02472233825097842	0.07614996657640634	0.06527068333447968	0.1411153601473837	0.1288343133163233	0.09510049596088556	0.1278321018826108	0.04588804292349608	0.05856668872660124	0.04498042112321082	0.05234815927099957	0.06622457299804953	0.1044794650407929	0.04493226200202681	0.05094407227584805	0.1569388841192325	0.1600871283327087	0.002407465108641696	0.02136807828815824	0.07128948246475816	0.03145139094824449	0.0534517975890893	0.06649370567356139	0.001495252733728562	0.008847236083026396	0.001274249321126943	0.01919541514086812	0.06066836443738256	0.1004209811744779	0.09172515707458842	0.1036665126192179	0.002714922837231305	6.042432432435919e-05	0.001826927945576447	0.003320119817609307	0.003635007821726523	0.01190710887412898	0.1626630552953434	0.1406273284329261	0.1001879209734728	0.09947760363844721	0.002144591927811938	0.01348056964630972	0.04614831026763126	0.08514000321502184	0.001121416582055749	0.01879424651967024	0.001820472119789158	0.0231694877573739	0.002715270702224438	0.01857671668733624	0.009865322034106691	-0.003265378518393454	-0.01586608536274171	0.009316909460790744	-0.03193683221716671	-0.05638213175539621	-0.01879329890158614	-0.01045788949721792	0.001003417078060781	0.001005236687215711	0.001002976807626515	0.001098119492820538	0.003490127848302873	0.1288225484829814	0.1832674585629981	0.02423277812817738	0.002594568253978945	0.001549901643464766	0.01113900202836145	0.001267419886858878	0.00100518667747685	0.001001934045552003	0.003812618298207001	0.1087396709566432	0.4511611505059443	0.001071253209125948	0.01786054933782639	0.001020540935944442	0.001221741633740738	0.001629159427927143	0.00382130953929344	0.001289896937840907	0.05600313932244305	0.001026308678275412	0.01072638357972973	0.001758093621269614	0.00100997362717432	0.001313292767941406	0.1548463160499205	0.002330506197106586	0.005047050412600116	0.003787512751479925	0.001001720046156189	0.3152905528764638	0.1761481970246785	0.04968009102170078	0.001005277538932324	0.1066579021959269	0.1083331083163622	0.09713075739786903	0.1111422269395	0.1496499218457261	0.002107995018370994	0.001130992876779894	0.1344092701016485	0.115478962155507	0.04941767963419662	0.01792491431934284	0.001475322045316182	0.04849357592359358	0.005970285999868553	0.002679550686886812	0.004292350643006071	0.002827816186107852	0.001001975583437063	0.001009699700326746	0.008794692493335868	0.08809262215374523	0.1123399086819052	0.07980214479892309	0.06510438205705327	0.05087545150594393	0.05901192399678479	0.03669946192126333	0.1666390925081612	0.002200307671614318	0.07155606119363175	0.0495841118233149	0.002442651278410968	0.001357828448863847	0.0486395598445631	0.09341552730565798	0.001647555377245532	0.001911255539125651	0.001001364266325203	0.1260380084090512	0.09938046912552954	0.002156946607217218	0.07708444636538758	0.001092822984758855	0.002206630308296722	0.003018037520976611	0.01156835373630833	-0.005617373588234128	-0.01600623288866047	0.01042624732451637	-0.03088075397033308	-0.05522801031665485	-0.01930809367329449	-0.009747604732871973	-7.513164870089657	-3.357116392503179	0.03722619055766972	0.02982317084877232	-0.006454581812515238	-0.03930273534325759	0.07200862467612855	-1.119450930429211	-1.001663703698217	-0.4432127497864233	-0.03254147500938997	-0.02185257758181726	-0.0234932077745551	0.02369234176583084	0.0353188744724105	0.04399729605635552	-0.3625158526275945	-0.8343625363590051	1.049190538195245	-0.008599953325694049	0.325037403104543	-0.01803483626987559	-0.02063206628020403	0.001929279708499893	0.01812363901296939	0.004286355426233635	-1.083193339424258	-0.3479424394984181	0.06226506881744578	0.05182762402738644	-0.06904730136315659	0.003704365918091224	0.8686837087977402	0.07760490891119108	-0.0591721226173357	-0.04875248211709965	0.0969784122514503	2.519163678022567	-1.190117789456025	0.3720854698168721	-0.1070818305945236	-0.5226864825556544	-0.5532797961503453	-0.3958581425078581	-0.6183379448983157	-1.053341804685021	0.03793039032749753	0.01960923629878593	0.6816371183439276	-0.608436696899928	-0.2618050395466843	-0.4048294724918914	0.0038872522924643	-0.5160743233949867	0.02752813670105245	-0.03955069399925965	-0.01957266796122079	0.00460914580402411	0.03946478125624447	0.09098826893497305	-0.0538553997644749	0.4985217616653652	-1.306011703875813	-0.9799111210734117	1.14627399489351	0.2001388737161273	-0.6846193955041409	-0.6074818869937072	-2.3894002513746	0.2381846273477571	-0.04241017718219968	-0.2721728918989216	0.1064907830353522	0.0052772346355167	-0.7055611152986241	0.1117621296665092	0.006067615479668998	0.01424336958308939	-0.1592041892567503	-1.331363745766028	0.2331366840528987	0.1659861324971935	2.066417732153284	0.08423815311391222	0.129923920702547	0.08927768526837666	-1.762172642654836e-13	-5.549327151149685e-14
0.16	0.01036003457416135	-0.06217679775372681	0.07130041063630067	0.4286455188754421	0.9249686362701265	0.005577634843421284	0.02957203970511692	-0.1083741858980652	-0.004073722293428245	0.2666899027849768	0.08195204894393404	-0.1473857759314972	0.0007294187856398182	0.08057966780427292	-0.0988317387416101	1.034843384734763	0.2591271730345122	-1.034843384734762	-0.2591271730345124	-0.3270964387489731	-0.0621639865524794	0.02057481892734154	-0.05397946248998652	-0.116532476617799	-0.04844127539782824	-0.2082683346408267	0.05748134103852668	0.536908398535399	0.7642315114958784	0.1452821354655211	0.01808292006702703	0.3931308667919873	0.02909864053383526	0.019720767685044	-0.09965220904194573	0.3301413790773014	1.383390999111638	0.2151331736081908	0.02919165901874152	3.593981560204924	0.3315067948419111	1.530580650853673	-2.016986208045464	0.2109643836163445	-0.562347693472755	-0.009780659209313633	0.1326067826020651	-0.5419890366758466	3.511675900998071	-0.6358868625266947	-3.511675900998071	0.6358868625266947	1.191015435740043	-0.243992249164533	-0.07928043302631835	-1.316360566391704	0.3812285825037925	-0.008933710467764014	2.576282001304939	1.228921668381443	0.7512804660615472	-1.776762214683176	-1.072506653114072	0.1862397753064493	-4.501265189991096	-0.2499202997995341	0.001171770169820229	0.01102137131591457	0.001056539547731119	0.009362443760233647	0.001246175888958708	0.00396617162452797	0.001332850061001977	0.004448614279743734	0.003237743390220441	0.03043029009573267	0.1414438787614816	0.1384503791434353	0.1981955143824141	0.1832119518954428	0.02743878315603243	0.0300077772225428	0.002764539556815089	0.03295142034528337	0.001591227009911198	0.07729883194893052	0.01121982064578174	0.07997551774230359	0.001266741950804912	0.04382758979878278	0.001006182451098164	0.008193882113106071	0.001003044696455525	0.008710285751092615	0.006607039744902581	0.01284825333329624	0.1151970245160674	0.1222501298274863	0.4199267332306827	0.4039410707510673	0.001184174949677678	0.01578325640943772	0.01669974587927473	0.02963561025316138	0.00101886303825679	0.008890948126751133	0.001361771805858047	0.003441662714624245	0.00174334934048206	0.009587821726067376	0.003826778993580555	0.03875452071425541	0.001333198915938882	0.00912517396233861	0.06774096548226513	0.06498607231072033	0.001042281816143268	0.04376006546869773	0.01067109321111405	0.02590903688278598	0.001675070347477519	0.0165437473625291	0.001055674449673618	0.001634250184153414	0.001295102329411644	0.01857387139237155	0.1455506652397311	0.1645041994984527	0.002186127145231697	0.03378828953320164	0.005568545459469653	0.005629645015521515	0.004072089915356926	0.009621402118919304	0.001002369222198108	0.02428101634059081	0.2769230413762062	0.2269986954005703	0.1952450060488574	0.1725241971905166	0.04699342118087352	0.06535213594444655	0.001014198942836924	0.0241699087502321	0.1104694720908413	0.08573656186976035	0.1124253704052319	0.09042523674165905	0.1001710949567095	0.07103664839620354	0.1156038312334869	0.1060021009524196	0.1589808894650947	0.1229218765242241	0.001994014257268836	0.006648437533358269	0.001127764984109107	0.0009022884548874975	0.1264633949091512	0.07737154256778714	0.1107789365113538	0.1159024404183471	0.04999306052136079	0.05972072898277076	0.02033123367754027	0.0256754646058314	0.001418878408334262	0.0386639945775019	0.05254775991843717	0.1235661581671748	0.00722821746386213	0.06979148584346033	0.004399351292904717	0.0397507104605134	0.006489134352653438	0.001746910991111221	0.006939119150371558	0.0007974437864990119	0.001001913048581463	0.007640916292495062	0.001010944739240181	0.01482600343419983	0.009207341301061421	0.02452368524593181	0.082772783027231	0.07039927311136882	0.1276995909655375	0.1163493472932162	0.0871379697055684	0.1184285997366297	0.05621427112023889	0.06844712315903155	0.04843119857029381	0.05422074340988722	0.05588485131907626	0.09187551457434028	0.03733603773126432	0.04302342478245144	0.1488552623444256	0.1268160112059228	0.002235771306433856	0.02379707639587178	0.07135459177282995	0.03086599265212162	0.05123681651623478	0.06384479989635042	0.002352137379955576	0.01025695736725837	0.001333255331606519	0.01924857375500224	0.05444249833443331	0.09414048772749721	0.09214389798217609	0.1043558756198951	0.002344563279613201	0.0001333020405188318	0.001796133177497109	0.003415403202125686	0.002373264165550491	0.01176391468424531	0.1438586108621279	0.1262640525850126	0.09847043731660494	0.09845858026374409	0.002011745176865676	0.01496186425858029	0.06421460599874612	0.1045368988785367	0.001128614676270212	0.01961040364749797	0.002149054740926462	0.024471437703753	0.002957460089754754	0.0194597734542056	0.01191139461001373	-0.005575282502331654	-0.01595437950049644	0.01039722451698658	-0.03079588742959021	-0.05494890325113134	-0.01923057755942779	-0.009869639006330052	0.001003817906959497	0.0010062384286425	0.001002536598326289	0.0010021109161137	0.004246506928319706	0.122902838788704	0.174944752262126	0.0180932599014009	0.002059786156220085	0.001460442258990983	0.007416206530951245	0.001196796056681155	0.001006893148912562	0.001002456242808731	0.001009812086392922	0.09427346251250404	0.456664502472123	0.001001707640859711	0.0222756115975596	0.001006025255868061	0.001003318431980983	0.001449305878164994	0.004257273980245281	0.001577709966725602	0.04922583362085631	0.001020669926612377	0.01093224987904601	0.002358811383457116	0.001015141798403292	0.001355002326461724	0.1588067454858568	0.002813367551128895	0.004285732272373659	0.003365473634608863	0.001002243940555706	0.3404870578622657	0.1638151666667445	0.04877871209543438	0.001004836753886067	0.09830143213400595	0.09934031807737767	0.08968541938883709	0.1117526873546432	0.1469216916270822	0.003164898153613423	0.001231823107070912	0.1428336633932628	0.1072274228051982	0.0563926732202454	0.01274971218331316	0.001691748440126205	0.04459006238887049	0.004737361672434087	0.002440947514258247	0.007472170387392724	0.00456423502472724	0.001002048964644668	0.001002295492073677	0.007963518261416056	0.09454689270355801	0.1030761322855937	0.07314472320245435	0.07235984922497564	0.05410680696868982	0.0300898046435165	0.02156409837519126	0.1122707101769256	0.001940971406113664	0.07135281349635104	0.04757921162753598	0.003882626636355509	0.001425301891018314	0.04485195874247672	0.09219571734160627	0.002153817507952425	0.001656595656588649	0.001001804406963856	0.1042584453097087	0.09342473370914393	0.001660546717912097	0.09488925098393663	0.001167542227326415	0.002719778044478321	0.003366587128914192	0.01412898762277377	-0.007864140943318599	-0.01601674694416917	0.01146302816941716	-0.02961250937164218	-0.05337612121410473	-0.01962909816033613	-0.009342405652171117	-7.218494492373933	-3.655667312279675	-0.03534025195481558	0.03566862831367601	-0.04071314150981652	-0.01432816332094213	0.115876285077512	-0.8840666041321806	-0.8546396495241481	-0.4894209112449362	-0.02938096180876278	-0.02194624079386888	-0.09246694185195371	0.01866115720981188	0.04070839469112838	0.04970954403110153	-0.3148007161530169	-1.062172410161597	0.6605870647525514	-0.01718093352515888	0.4192866537004719	0.007920981849639457	-0.03128365365629469	-0.02457887970350366	0.1371079951236453	0.0404939765577355	-0.8436028180615808	-0.3534349727658011	0.0795453658369899	0.06562242808853783	0.04022840993949916	0.003269792552250183	0.6054216276349882	0.0826424201401952	-0.04702101430457835	-0.04543951487139648	0.08626851662744156	2.329980841200238	-1.079167855610243	0.1797223874277625	-0.08206126021581414	-0.6501526675043604	-0.690904175638659	-0.5075820595956462	-0.3924095726698865	-0.7568179779858124	0.03569386108599087	0.02216714500255508	0.7728060825115153	-1.286882972798989	-0.1926400059808356	-0.4424245430901304	-0.002117038700688488	-0.4447662584146321	0.0768926462316654	0.0393254839130995	0.1420640025771853	0.07177354396846578	0.03085409913331612	0.1103823411773367	0.05401290908952516	0.5279155721395442	-1.214901118003234	-0.8999301483128959	0.8617915943223733	0.1713145761977041	-1.931364468461236	-0.9714377416725859	-3.783105773962749	0.2477813410486518	-0.06894608243634721	-0.2627409516520937	0.1788167096693829	0.004962258271141943	-0.5510952223056692	0.03237744406458635	0.007852478296826521	0.006557435024036802	0.2251194508264674	-1.544477486337756	-0.5848521697122936	0.1184891559674236	1.81946686106852	0.07812320928747687	0.1281764047830463	0.08659378601310562	-3.446907086171323e-13	6.48485923851822e-16
0.17	0.01027514412875677	-0.06281145632575884	0.07462806084216786	0.4423617758906712	0.927086456856024	0.005849357296165415	0.06556369149061539	-0.1044761324877343	0.01005179067111934	0.2463054474138456	0.08378125956713099	-0.1528789247101877	0.0006679941974377504	0.08140476094201607	-0.1041878792127878	1.066696509808199	0.2515148282995535	-1.066696509808202	-0.2515148282995339	-0.314872105936039	-0.06458504088821586	0.01978611964993022	-0.06730119760289729	-0.1127512547070044	-0.04853914848239801	-0.1798098176889198	0.06914864208183621	0.5448806764539752	0.7468391986076104	0.1320145608494119	0.01993816135511669	0.3498037828893312	0.02667597798793248	-0.03531381660567334	-0.02542158047285839	0.3257968664529827	1.360295365357932	0.2080775690357478	0.02590454224385934	3.598942246218758	0.4454892385734253	1.286690330471614	-2.057715043701315	0.1550554334876768	-0.5259437097084166	-0.004696066386398724	0.03118852529514218	-0.5198068635742097	2.855482009466083	-0.8786841539097419	-2.855482009466057	0.8786841539097396	1.254026496715092	-0.2401804473580969	-0.07830236257395919	-1.347162738460704	0.3746544186165465	-0.009992743567069163	3.055879081505493	1.106894508885002	0.8404344275848347	-1.701590500270509	-1.493798488577391	0.1819425449140049	-4.15034598332161	-0.2364499905851145	0.001090806952776115	0.01126706239496632	0.001031268305979867	0.009736291428210111	0.001126810236993734	0.003880527285833396	0.001171584290764558	0.004256447848629673	0.003957702496490664	0.0315262617205967	0.133753044916643	0.1306837549674534	0.1886154351213452	0.1753409658639698	0.0220863266213486	0.02555794529869062	0.003955465586806577	0.03420540521633016	0.001506297412033676	0.0770838898944093	0.008634174599426721	0.07905154972523637	0.001225073276898331	0.04400399842717734	0.001006526113383989	0.008588758287530479	0.001002868814589064	0.009201638896319664	0.003886340121854754	0.01053196919807519	0.1026155855711916	0.1108105637110259	0.4305729149018227	0.408243984730691	0.001095099117739295	0.01576154959349619	0.02424862456046822	0.03745758300777498	0.001093937999991632	0.0089429978598969	0.001186875177643068	0.003300139454768708	0.001572403197606254	0.009552260429960486	0.004176922922156804	0.03952465831860709	0.001574112379273064	0.009441786451308665	0.05870371787587506	0.05754066635562307	0.001030195240582135	0.04026712343117921	0.0108646587348247	0.02670547236961217	0.002287133645114283	0.0173738703393365	0.001036590561980755	0.001410940134516432	0.001366411254621334	0.01865120277307225	0.1510758622994826	0.1695021477442516	0.002635675065937591	0.03467775771666826	0.004803277168777162	0.005145903325454234	0.003642937814934051	0.009202139508820543	0.001002404320238132	0.02514007461124737	0.3017171707522667	0.2491963493972421	0.1816966775268869	0.1622945490964532	0.04695064270603178	0.06633897346699989	0.001009584097750218	0.02326554773814338	0.1033786987894832	0.07897505610592273	0.1049993354007896	0.08330429310250623	0.09388249068639462	0.065744843700418	0.1141261620951735	0.1026376002781492	0.1535729214187991	0.1160411079903458	0.003132234140422421	0.007425410618956015	0.00117932765835326	0.001126589062943565	0.1341287868442598	0.08532392858679028	0.1108955978381426	0.1041636490759532	0.05521368577491981	0.05900057519713611	0.01570457526126013	0.02149016507116671	0.001615034207875098	0.0386273969552061	0.04764748620095638	0.1190552721047696	0.005902332568990754	0.07054146936661485	0.003373154209491167	0.03996514941315831	0.006646496646224887	0.002407174944993244	0.005721182299842769	0.001215855658853531	0.001002013250471324	0.008011831019690639	0.001007060702656463	0.01586323157935663	0.008455376269265388	0.02438841287472919	0.08856787774253973	0.07554666059020165	0.1156762208746408	0.105182590941996	0.07854685518226105	0.1084985852348116	0.06521606836228001	0.07633792264024038	0.05137089681634854	0.05567963303572584	0.04588887165538697	0.07835725083297973	0.02911532360464971	0.03443801986073203	0.1369255545614588	0.1022827184887795	0.002005607056648316	0.02634078918693221	0.07117494829146712	0.03025108409571658	0.04883054638510718	0.06109617448307764	0.006631198692512019	0.01529085016116294	0.001411339831120654	0.01931933485747257	0.04931723285720548	0.08886279145930187	0.09140797098063262	0.1041791416959968	0.00241539291148672	0.0002302628012510154	0.003812728652559287	0.004984126318386062	0.001702561982269808	0.0125275165155746	0.1236938723606055	0.1100416140307852	0.09840329044223534	0.09255874421634239	0.001779167099553477	0.01601266122554566	0.07725746559310956	0.1181703461803138	0.001165785762475122	0.02031505699694652	0.002545599662611153	0.02565406746970893	0.003233654852915868	0.02023850191395434	0.01420759839121248	-0.007727351004846956	-0.01592357950017239	0.01160305410714237	-0.02927552821399029	-0.05266908406728601	-0.01941721415881051	-0.009372081196443125	0.001008783793114587	0.001003887453569432	0.001002468205995861	0.001004849210845206	0.005109992580609889	0.1213441637982819	0.1702817142569799	0.01427942487250274	0.007868519313563574	0.001381596886976504	0.004531830425139633	0.001168872616296626	0.00100687580767368	0.001002879981255365	0.001006301213246413	0.07633941323651773	0.4514377985219089	0.001002893826219724	0.04151680533799803	0.001312582348997072	0.001005813833657536	0.001347329816446528	0.004789260241591156	0.002034717556241048	0.04548606141729512	0.001015031134171247	0.01119294130030974	0.003406826999797244	0.001018068264406188	0.001513235045573224	0.1603454160764365	0.003353563567948735	0.003748003411479457	0.003044438643990174	0.001002607441320683	0.3572637891875131	0.1548307973178679	0.04528509616811215	0.001004734522305023	0.08899076705718896	0.09014324384772773	0.08125277746938961	0.1121998185496347	0.1434158258667882	0.005304691814297776	0.001234025415286342	0.1479413933254815	0.1143929559399551	0.06615131154239397	0.008754461217026008	0.001927705947689642	0.03913900676865936	0.004287751133796138	0.002168873695507689	0.006254921556566857	0.004313564584126331	0.001002175537588408	0.001003630396918117	0.007384861339057719	0.09793480333831193	0.09361874632405509	0.06178990775591594	0.08014799498470497	0.05569196082495716	0.03656694545479516	0.01783812653474717	0.1240243276613447	0.001616253336554859	0.07058752098108602	0.04444009439518545	0.017296935498667	0.001549751634448263	0.04143878430354599	0.08884689291536245	0.002773565632900142	0.009539610834751158	0.001001681851439949	0.08370910690039246	0.1025384591785238	0.00143121294787806	0.09335773266909998	0.001235751226714573	0.003163898871277685	0.003655949639701407	0.01656669078716244	-0.009769987556584847	-0.01581824554465089	0.01292090444747802	-0.02748558407226866	-0.04982363516598572	-0.01943434355697269	-0.008898263821973795	-6.858759819516842	-3.980856661113299	0.05643242083796502	0.03920908494101159	0.00879918623205227	-0.02012600587849539	0.1099897697158169	-0.6723246919543956	-0.7208135047022293	-0.4085068917744388	0.2594594914763543	-0.02113016192409648	-0.09372799550482183	0.01673600563891443	0.03923222787068241	0.04939240976156252	-0.1643805922867231	-1.227342415797834	0.1968115608129613	0.007163917442388067	1.100369881670551	0.008249457537723449	-0.002385531560422232	0.008060491335683453	0.04542588690766747	0.02841308283904419	-0.6506690839699285	-0.3424121648853561	0.08125279798832191	0.09754182973909746	-0.05138304746832906	0.01117918927310882	0.401075852463332	0.09356505529517313	-0.0478502872611563	-0.03899096585635746	0.08440919446192474	2.102151839134348	-0.9689338676220712	0.01972209221118098	-0.09116976217823837	-0.6997143238006269	-0.7298697698930458	-0.5500110009937496	-0.2848772447982018	-0.6264579114172585	0.1081295488948267	0.02267194536359833	0.8173268062836498	-1.006371253894011	0.04857615920722883	-0.3995904250664886	-0.005701836031302545	-0.4526068412108004	0.0761705879923542	0.01497232296128592	0.01944756444449711	0.02383354602615968	0.04022606951683688	0.1018156320421709	-0.04481131190394719	0.5005460721250468	-1.036880141845734	-1.080996463021244	0.7136337852434398	0.1199750615082653	-0.8274837919152059	-0.7387447412869514	-1.330976162449687	0.2598696055188689	-0.05408134682551437	-0.2874361139207777	0.7818639152586943	0.008598499474583604	-0.5061228627637143	-0.06471925558718644	0.01122000586947208	0.2888007725636569	0.003996667750548404	-1.686153352788807	-0.5343726036765495	0.09312823215247387	0.9371582400970372	0.06288574853605927	0.1084826059437154	0.06978293675850976	-2.000263849246091e-13	2.626375132892702e-14
0.18	0.009681459045291841	-0.06264807086535615	0.07762451205258597	0.4558601254110172	0.9291231201603899	0.006110759902363207	0.101442753616	-0.09951669409954648	0.02150345208412499	0.2255793983607268	0.08505671146331709	-0.1576978830740631	0.000591661299019251	0.0811789719172426	-0.1090392321332572	1.091883682839623	0.2417114485674479	-1.091883682839623	-0.2417114485674375	-0.3020124014173043	-0.0669668320871413	0.01901191287350279	-0.08090624290461479	-0.1090466158662912	-0.04862816701160655	-0.1483415991620946	0.07966635058841885	0.5536622732857205	0.7302018987444567	0.1171503613246162	0.02166445221749083	0.3104000592699345	0.02433288509806959	-0.08203815991731968	0.05995659744370952	0.2639015799883366	1.339809500135023	0.1989017172837961	0.02712768970947351	3.57146362818589	0.5437837904161043	0.9958103405337086	-2.085304944422715	0.1002126382266695	-0.4275096104767922	-0.01276232122960231	-0.07756964989081444	-0.441031526523597	2.178485492596189	-1.074093861956362	-2.178485492596188	1.074093861956362	1.318089776900196	-0.2361396218023177	-0.07638193282956512	-1.37302260415303	0.3659119684874733	-0.007162799395480146	3.178222316290312	0.9990031610385548	0.9131442486953947	-1.625759609660121	-1.39183163484987	0.1604496901751793	-3.716593133340171	-0.2340063685908444	0.001052812324542773	0.01158909879526368	0.001017461345673401	0.01014878905161123	0.001067086452692269	0.003846453601590106	0.001092294010465534	0.004125676503612128	0.004747979945746868	0.03276352008608823	0.1284791881965662	0.1249425560865227	0.1808088104952562	0.1687705628427555	0.01742552014265001	0.02167841102203081	0.007430932911094847	0.03772624128424681	0.001424394779732496	0.0768744688738358	0.005887980208303247	0.07807293115434692	0.001190274662951605	0.04416461865487833	0.00100668918157198	0.008997834423404905	0.001002992894718057	0.00971476044130867	0.002505753406207969	0.009242151860895177	0.08751066379946064	0.09767124945820603	0.4361738531810428	0.4078136185601331	0.001051156490240917	0.01581302170465276	0.03721528184500105	0.05074824757602055	0.00128475376917722	0.009171147132137231	0.001100639302016394	0.003286661420982851	0.001435870889568158	0.009560908963577827	0.004617189458483144	0.04023316567501049	0.001922846826019167	0.009805126850954877	0.05194297893779015	0.05186887641108414	0.001021333759604477	0.03696664756724843	0.01109109532393134	0.02756431417168448	0.00311578474050103	0.01843737720748228	0.001028516129799744	0.001276736673914525	0.001481157122689906	0.01877710928937027	0.1549897190564395	0.1726638731664968	0.00313000629773239	0.03562586741452908	0.004149972694926909	0.004710179999682245	0.003267266582602014	0.008830023628217623	0.001002603703186658	0.02594652136958695	0.3233228101572992	0.2688937698033577	0.1697000839881738	0.1531020777496816	0.04531681630988348	0.06578811729126742	0.001007226637575548	0.02249933710606876	0.09527226639428334	0.07179095862301821	0.09674348017035185	0.07589613698980668	0.08661224830317039	0.06005178594774846	0.1134457971786724	0.1002168224043374	0.1488829839987345	0.1102502746433491	0.004765902030005558	0.00857960436971404	0.00120620186014585	0.001355306736656743	0.1406894220973164	0.09371119239341361	0.1139466569152147	0.09686509617613831	0.06243471842732478	0.06069159037401731	0.0113467722068401	0.01758455488078122	0.001830996898257957	0.03853997084975532	0.04245178658690188	0.1146101036000713	0.005007835172012552	0.0713762281954583	0.002720783054949176	0.0402783572464742	0.006123203018583366	0.002725037805086294	0.0049803774299412	0.001512609017646002	0.001002126645044352	0.008383382148358345	0.001005787416841018	0.01695736295746341	0.007787873301471305	0.02435258043572716	0.09328078059629102	0.08038987752391255	0.1045280788983177	0.09524314466417141	0.06861948713510881	0.09691019625703734	0.07355250915464913	0.08266510853036882	0.05367900579680663	0.05661047889258018	0.04334898144012813	0.07422192849394928	0.02292412886110962	0.02838649998437841	0.1343875466303511	0.09604802009740093	0.00172811424561403	0.02897263627448264	0.0707359790304514	0.02978345135600533	0.04607723757404631	0.05808703795973221	0.01534956432545287	0.02497227699447222	0.001512585389298028	0.01940871448936613	0.04493671796707898	0.083984453843595	0.08954799062370349	0.103121589973362	0.002759943916161096	0.0003513087977304645	0.008722987764285116	0.008823690340121945	0.0013661522904447	0.01337176308494686	0.1028122682999348	0.09281812296360752	0.1022232154943292	0.08898597691216686	0.001548104946945476	0.01685358879646908	0.08369421384789093	0.1238787764966976	0.001218475006136105	0.02086968437650896	0.002965555927889787	0.02664375097330651	0.003516258544246544	0.02086805280568346	0.01659813509453806	-0.009715271581196156	-0.01578097856705217	0.01297691482256796	-0.02735079160920782	-0.04954082030725823	-0.01934958995636243	-0.008910134039682584	0.001013749679321505	0.001001536478555279	0.001002399813678331	0.001007587505628995	0.00597347823289678	0.1197854888078599	0.1656186762518336	0.01046558984359895	0.01367725247090896	0.001302751514971228	0.001647454319325447	0.001140949175923197	0.001006858466445361	0.001003303719710355	0.001002790340118951	0.05840536396053068	0.4462110945716943	0.00100408001158984	0.06075799907846081	0.001619139442138775	0.001008309235341348	0.001245353754759842	0.005321246502932822	0.002491725145751865	0.04174628921373445	0.00100939234174643	0.01145363272157255	0.00445484261614102	0.001020994730377797	0.001671467764678216	0.161884086667017	0.003893759584772268	0.003210274550583188	0.002723403653372266	0.00100297094208305	0.3740405205127606	0.1458464279689908	0.0417914802407894	0.001004632290733546	0.0796801019803722	0.08094616961807817	0.07282013554994229	0.1126469497446268	0.1399099601064949	0.007444485474974019	0.001236227723502792	0.1530491232577001	0.1215584890747149	0.07590994986454748	0.004759210250747016	0.002163663455245985	0.03368795114844798	0.003838140595161757	0.001896799876752333	0.00503767272574058	0.004062894143524749	0.001002302110535706	0.001004965301763744	0.006806204416710522	0.101322713973065	0.0841613603625139	0.0504350923093703	0.08793614074443179	0.0572771146812243	0.04304408626607371	0.01411215469429992	0.1357779451457703	0.001291535266962743	0.06982222846582073	0.04130097716283286	0.03071124436096813	0.001674201377892704	0.03802560986461676	0.08549806848911824	0.003393313757847316	0.01742262601290915	0.001001559295922627	0.06315976849107641	0.1116521846479168	0.001201879177850623	0.0918262143542574	0.001303960226115524	0.003608019698072397	0.003945312150481961	0.01900439395155123	-0.01167583416985108	-0.0156197441451326	0.01437878072553898	-0.02535865877289495	-0.04627114911786669	-0.01923958895360923	-0.008454121991776559	-6.470637244395282	-4.239191974393925	-0.02007118756908087	0.04339861932613615	-0.03039901030236568	-0.002049145995222505	0.1441336331649331	-0.4789815451228985	-0.5945230474730798	-0.3753613818159814	0.4239892775921755	-0.02084203402852274	-0.1033970524924704	0.01550347707495166	0.04354838692250335	0.05406322399638247	-0.1095073564290779	-1.402122037431122	-0.2860689652810732	-0.002545147677468173	1.513025016471269	0.04314088961288252	-0.005674608196423676	-0.01573691438306308	0.1247819454752788	0.04983955868057672	-0.4888796159484827	-0.3149417381247718	0.09202662887868757	0.1122992064416197	0.05804972687110564	0.01298481945256698	0.2381770629217005	0.09437072307922123	-0.03741734139697155	-0.03601016891152772	0.07574621423028403	1.829934123083024	-0.8717325061529195	-0.1278163522281917	-0.05443118432006561	-0.7346710113151084	-0.7483466703425422	-0.5878326709622377	-0.203665012561026	-0.5388309406063095	0.1111379942315648	0.02305055807449617	0.8597816400436901	-0.3988352842775406	0.2895937865269261	-0.3864866741531358	-0.01228273550731964	-0.4316227468726905	0.09384770740492689	0.05907926002852221	0.07358378383390408	0.04744184126545739	0.0309813795611326	0.1217629876251851	0.07390089547060211	0.4670814631248966	-0.9694391033268434	-1.231605043470577	0.5490688761046718	0.06570582259986628	-0.05477618798941463	-0.4646607325920723	-0.1233869087945276	0.2654082004671592	-0.03949091909564404	-0.3148431736500166	1.108323517461328	0.008685964148502135	-0.4712234918029932	-0.1437861156751572	0.01266952538330803	0.4607256161166249	0.2412483983850472	-1.744687988927689	-0.1194384210506741	0.07651527679411088	0.2344634639935136	0.04811801527802004	0.08958715230617727	0.05675827239287903	9.646231115296732e-14	3.707829332538488e-14
0.19	0.008666515415045718	-0.06161707161627896	0.07973589966748013	0.4691660200853602	0.9310560002201939	0.006402698029290948	0.1368743628778753	-0.09368429125677703	0.02978964766697286	0.2046432728130013	0.08581640068432551	-0.1612126203338538	0.0003680584527541618	0.07988463288259877	-0.1128376392931707	1.110262377245757	0.2302028218429829	-1.110262377245762	-0.2302028218429598	-0.2885259564501416	-0.06932640738137891	0.01825588162236521	-0.09472391048691395	-0.1054215735739552	-0.04866361256536587	-0.1166383153365719	0.08910797619678515	0.5631494823484807	0.7142887318575704	0.1044343006143407	0.02300054652641727	0.274826408413103	0.02211619088308591	-0.1216493855146512	0.1453520616370221	0.1528074331425077	1.32169093633871	0.1870250925096566	0.03151960656406807	3.512584943733786	0.6195208465563058	0.6596555725796567	-2.097023674113882	0.05256196814235737	-0.2656639588840526	-0.03101769862500549	-0.1792382168953577	-0.313165048359283	1.49918575963015	-1.219396864004012	-1.499185759630128	1.21939686400402	1.378339348162662	-0.2368086045026865	-0.0748086874861813	-1.387560223051958	0.3598799087178848	0.001645114490667591	3.150204248986806	0.8923564053204684	0.9841819634772745	-1.561276713011043	-1.137248259279784	0.09996389340941329	-3.389781126011036	-0.2110971316479567	0.001032089869687402	0.01194030231612585	0.001017936375900557	0.01059703974037527	0.001035403194524719	0.003833906207309372	0.001051203554583228	0.004039288442885237	0.005604313058661463	0.03412624653960387	0.125105002653891	0.1209729607670903	0.1744896612067985	0.1634356831635786	0.0135426818923039	0.01842470080341408	0.01167179000557556	0.04205592594672214	0.001348092591047814	0.07667971432003683	0.003768761318168193	0.07731884880533026	0.001160971424541965	0.04432311353288308	0.001006048065513862	0.009418507235574742	0.001003346877617457	0.01024576475006883	0.001770781016066372	0.008447274357776998	0.06960298285844101	0.08266249106390237	0.4377335064513315	0.4038870315518387	0.001028855072238221	0.01590456407138836	0.05271093410779992	0.06665780037850515	0.001472908198426786	0.00947919925610643	0.0010572799936205	0.003371066999178226	0.001327148603086196	0.009599130705265958	0.005149487416156749	0.04100372252404559	0.002341029488912063	0.01022121780282441	0.04694217791203006	0.0475988512022236	0.00101509228508754	0.03400927398861535	0.01134984211147196	0.0284796175249676	0.004105112227635381	0.0196698327690664	0.001024567098209096	0.001257398903509729	0.001817900423828703	0.01912611348531722	0.158337658974355	0.1746215909808742	0.003665645084730011	0.03662143055116449	0.003572632011382763	0.004316809402520497	0.002929453153335571	0.008489710347650127	0.001002855716478987	0.0266887749111174	0.3425275843728393	0.2859278230834763	0.159061102576564	0.1449577971768484	0.04277907887299767	0.06405619613279086	0.001005852073876914	0.02193881654247519	0.08664546345029107	0.06449076471926299	0.08807992580875985	0.06849020320270009	0.07883147705400895	0.05420935028817669	0.1134031248967845	0.09867055207835282	0.1450184339369167	0.1054724403572668	0.007799398007899514	0.01077358994181016	0.002541220517604785	0.002086520728651667	0.1459062190563903	0.1022233247971545	0.1188498725596663	0.0951241387116406	0.07011562053744906	0.06414138451986595	0.008095358427193071	0.01467330791929411	0.002061684801792629	0.03841200028557189	0.03694861763053109	0.1101805488048178	0.004356410683380651	0.07217649923244152	0.002281482167111626	0.04071457230849444	0.005335407549900334	0.003000736173875423	0.0043156999089116	0.001816660929507244	0.00100224482484565	0.008749257136312982	0.001005172867583264	0.01810622492699767	0.007229934111954701	0.02450123989579871	0.09689043983225225	0.08484339795976252	0.09444627737296456	0.08632233748520281	0.05754619707479384	0.08420476824147989	0.0804674370310053	0.08670581898411392	0.05554545314116936	0.0572174280672693	0.0413768636490314	0.07343871984904127	0.01888429379613355	0.02471996054362434	0.1312718962776919	0.09478620968169914	0.0014759238621367	0.03168337432741803	0.07022705669855833	0.02956309709994678	0.04317009235673178	0.05499532895067596	0.0236056170783155	0.03393709994696523	0.001730365534016224	0.01960793786084549	0.03998787816066501	0.07907206483168684	0.08679752061706858	0.101315170164706	0.003465225528260287	0.0005122323738162878	0.0147781526286957	0.0137876539742219	0.001187541513180462	0.01463108989658195	0.08220548064960216	0.07544407763474434	0.1068715821756317	0.08856915154630973	0.001388111781856573	0.017636059842729	0.08418443141783692	0.1228770185961127	0.001283117218426821	0.02125898234761185	0.003371830993162253	0.02739672349800846	0.00379349782529335	0.02133405176724717	0.01913262785261438	-0.0114180851670797	-0.0155198560318073	0.01445606018832533	-0.02430432273827072	-0.04576569950548877	-0.01871871225140106	-0.008576202344090436	0.001007789715131125	0.00103272460008838	0.001002446164998693	0.001009143122197449	0.006962833840283484	0.1203721872121337	0.1628202571528602	0.00828454851885577	0.01838149772642586	0.001239654878080601	0.001431977350046594	0.001121578941205819	0.001004130697889057	0.001004063451979851	0.001002253059927159	0.03510056579167974	0.4366578425647367	0.001006965680697696	0.08043659141270106	0.00171115018109339	0.001015387697441978	0.001187182423487996	0.006041745707608659	0.003020351417765584	0.04005254361318147	0.001007923329668512	0.01177809959948211	0.005728575376572113	0.001020002066384417	0.002590403298920368	0.1651207335770459	0.00451093299294999	0.002758196158623811	0.002449710006349039	0.001003242383676466	0.3878111852188759	0.1386756994833153	0.03796854154119458	0.001004243308708744	0.07069295098135935	0.07209832472342742	0.06462479533288182	0.1139461739826193	0.1382816036557503	0.01404836483509835	0.006219395212796181	0.1546446389937757	0.129776695308615	0.08340515671215766	0.004465242890297116	0.002420160192681533	0.02763637512707984	0.003526240881359784	0.001758221374168645	0.004047046017332055	0.00323520344473055	0.001002423399150781	0.001004167822206721	0.006490694378529644	0.1023288621444318	0.07709980742343751	0.03751584379205189	0.09096263973648283	0.05835345177171208	0.03557564715580951	0.01458885077002085	0.118558915241428	0.00114633350580502	0.06934938847674667	0.03827860729485812	0.03449422428265589	0.002197293016679975	0.03069238514756184	0.08096790669112135	0.004892143179783019	0.02463999133432883	0.001001385572149328	0.04590104586522888	0.1149567623705726	0.001237758062643771	0.07877201319649246	0.001389787414902017	0.003958791917044405	0.004202932929134661	0.02176970773154113	-0.01291469955074606	-0.01517882300590216	0.01599702912431158	-0.02041438503963442	-0.04158621901381702	-0.01767113318467313	-0.008339934930349334	-6.075188500799504	-4.40853534058244	0.06334879191008561	0.04621399955420706	0.01383425493561255	-0.01143144119617207	0.1344733840758215	-0.3213697520020188	-0.47627217314724	-0.2838639233473434	0.4422574568137605	-0.0184184277068154	-0.05048224756536468	0.01638529742299023	0.04155699596800228	0.05299823089997984	-0.05718708693368751	-1.603895118324816	-0.4955452963687648	0.01580666477724186	1.664259283037001	0.02521361579389559	0.01788224480368452	0.0143768942192423	0.04966031380531601	0.03691528597448978	-0.3685670679964491	-0.2743245090049765	0.09206490780906375	0.1322553945522931	-0.02947842044697075	0.05321461040479956	0.1620648469887786	0.1030559202124161	-0.0395453135833438	-0.0322763110202637	0.0723556196290402	1.578599348607526	-0.7614333055417543	-0.2127163350009149	-0.05077115632367293	-0.7238319535059354	-0.7314068317178604	-0.5803915873539655	-0.1131911227773088	-0.4232657204891259	0.3063639255424488	0.1204617253801107	0.8376041270499228	0.0250196350269052	0.387957489058441	-0.2114586636721867	-0.01317675452914632	-0.4494792364383839	0.06960171221124292	0.03586182491513924	0.000602747082975139	0.02051768162612748	0.03933731422003937	0.1128914212164109	-0.01032566612104534	0.4211560603272522	-0.8245603434351486	-1.305114864064698	0.2688683977298815	0.05232672562677182	-0.1281031572487477	-0.2676386149637657	-0.1712846160696559	0.2754604298361786	-0.00445613945714178	-0.3060779965795851	0.7198991109352528	0.02928664223305293	-0.512829864204969	-0.217391021846098	0.01939924131449285	0.5310647055919514	0.06820383012314346	-1.720636653151013	0.0176725892918897	0.07879681722231291	-0.4150023332288131	0.03002288159119371	0.06184387853830043	0.037266704105639	2.628678312569561e-13	3.75267522204801e-14
0.2	0.007234494947260773	-0.0597588534472413	0.08056929051856945	0.4823003741698353	0.932850637966643	0.006746345451193681	0.1716489868816113	-0.08718979579993001	0.03466109946640701	0.1837368546986398	0.0861246860698011	-0.1628156845993913	-9.881685316747596e-06	0.0776354063822487	-0.1151928359583201	1.12190604545221	0.2174882036660564	-1.12190604545221	-0.2174882036660513	-0.2744628118214448	-0.07172366752633803	0.01751605172201563	-0.1085984335805672	-0.1018333493172223	-0.04856383620487222	-0.08558211817887473	0.09757416758854924	0.5733436005476799	0.6988883055783465	0.09468804109755855	0.02352762452181291	0.2427715549900266	0.02007564932029404	-0.165453527418242	0.2254003814410344	0.008302227228443065	1.305501382161441	0.1712532544668872	0.03746954870447156	3.440066576563695	0.6762023132401682	0.312861583842129	-2.079363457740723	0.009931871124100272	-0.04517501159592215	-0.04362977956983908	-0.2685471430247282	-0.152389427559899	0.831480252660212	-1.315292152449321	-0.8314802526602117	1.315292152449322	1.433429709206993	-0.243676591946642	-0.07314166267199189	-1.384393706423842	0.3585483613668179	0.01988158345515322	3.048804982727551	0.8039163177204841	1.054526075983153	-1.523211488127499	-0.7978713961502846	-0.001353572520513588	-3.012833646590467	-0.19877583814855	0.001018751275026755	0.01231681263687983	0.001033775001903299	0.011072318665852	0.001019590179978855	0.003842033173358987	0.001031442254136712	0.003972988178359367	0.00652511886221608	0.03557422229805571	0.1233399018101287	0.1183865163817019	0.1694858611597805	0.1591687336841125	0.01046610254240803	0.01583146732643933	0.01610489726914937	0.04657758645898293	0.00127838135891905	0.07649990929950261	0.002589714773951601	0.07700202959889764	0.001136634156834269	0.04449612058086377	0.001004363095764278	0.009848390750714293	0.001003903837333623	0.01079193692201717	0.001401810415742075	0.007944031269383645	0.04872385003423346	0.06550803755376593	0.4358071210188598	0.3979767754329657	0.00101915216229349	0.01602821587879856	0.06969168470375067	0.08394090801713555	0.001612950736096037	0.009810301059662522	0.001039146713576008	0.003550836738233506	0.001243678499274221	0.009668359471129623	0.005774562994614661	0.04163298974006571	0.002813945913217302	0.01061416565593469	0.0434277072578098	0.04442870220769767	0.00101123813063125	0.03152432675839701	0.0116406825414481	0.0294262296484379	0.005233773501892113	0.02104375487288558	0.001022096888631805	0.001335945466203613	0.002444977698122679	0.01976937330879012	0.1616285902154973	0.1760791370469806	0.004241278136902472	0.03765326613859585	0.003057041202722094	0.003953503017485589	0.002623388157423216	0.008180020931997194	0.001003117449126352	0.02738665627384589	0.3596909957903421	0.3005002130889474	0.1496558699036966	0.1377872176963003	0.03963238753878285	0.06165082148060014	0.001004970544177541	0.02162194942003162	0.0777491699594753	0.05734503587149883	0.07922339855225222	0.06129666546265411	0.07077436836899995	0.04844921167266288	0.1139183342676031	0.09780095854615267	0.1420296537111254	0.1016543641560257	0.01256813121197971	0.01428097898902523	0.005685362643318056	0.003709930944902643	0.1496501313822463	0.1103624606613886	0.1250821252675285	0.09685300574957	0.07762306877446121	0.06820258908346143	0.006286915302555799	0.01304146269738793	0.002305149784094418	0.03827912821361015	0.03113376360413141	0.105716698386116	0.003873027473487741	0.07283616668427394	0.001991931062346756	0.04114955519548395	0.004445682375002252	0.003118029890038215	0.003569065520283262	0.002065945460659482	0.001002364560289078	0.009113002357786809	0.001004466805410057	0.01931283167896814	0.006791299050621646	0.02482293385922168	0.09937559141012448	0.08876366745620903	0.08551697729125156	0.07855517757614863	0.04542280652534779	0.0708952128876975	0.08562260101547436	0.08823838014668986	0.05704828464261347	0.05758986767274247	0.03683114512431193	0.07113511302386424	0.01700438781632843	0.02305389849700958	0.1223739261553134	0.09177613894157118	0.001277096341496561	0.03445626526653001	0.06973372697884087	0.02969680442006587	0.04019491183055931	0.05191389065995924	0.02961002710298194	0.04007541997035872	0.002100499548194023	0.01995700597531915	0.03387789674875837	0.07369634548696541	0.08326405053051113	0.0987759060207178	0.004564086220576986	0.0007369746532734436	0.02132749509285299	0.01942493634982276	0.001098111833637657	0.01588757701047089	0.06242850018283472	0.05859507837445713	0.1109278269601057	0.08897141352614414	0.001325990284046275	0.01840588283632797	0.07876970205518473	0.1159749840498425	0.001358342340582854	0.02147576806074201	0.003750162845851986	0.02789735906219933	0.004060830981853017	0.02162989057149927	0.02182100129196634	-0.01281159994963747	-0.01513886776057203	0.01602794090942604	-0.01999265062578483	-0.04138403916886587	-0.01746278250378985	-0.008388767071274849	0.001001829751011345	0.001063912721738341	0.00100249251634769	0.001010698738798117	0.007952189447666524	0.1209588856164077	0.160021838053887	0.006103507194101533	0.02308574298194247	0.00117655824119926	0.001216500380774393	0.001102208706499077	0.001001402929390187	0.001004823184270111	0.001001715779721541	0.01179576762283271	0.4271045905577769	0.001009851349893156	0.1001151837469445	0.001803160920043133	0.00102246615958699	0.001129011092244974	0.006762244912278372	0.003548977689780996	0.03835879801262823	0.001006454317590852	0.01210256647739064	0.007002308137002373	0.001019009402369145	0.003509338833154191	0.1683573804870744	0.005128106401130668	0.002306117766665129	0.002176016359326901	0.001003513825272121	0.4015818499249907	0.1315049709976396	0.03414560284159852	0.001003854326685717	0.06170579998234679	0.06325047982877734	0.05642945511582249	0.1152453982206074	0.1366532472050021	0.02065224419521877	0.0112025627020836	0.1562401547298498	0.1379949015425135	0.09090036355976495	0.004171275529855372	0.002676656930112487	0.02158479910571092	0.003214341167558455	0.001619642871578705	0.003056419308925675	0.002407512745938069	0.001002544687769784	0.001003370342644159	0.006175184340356914	0.103335010315796	0.07003825448435876	0.02459659527472579	0.09398913872853545	0.05942978886219551	0.02810720804554446	0.01506554684574862	0.1013398853370807	0.0010011317447677	0.06887654848767236	0.03525623742688268	0.03827720420434099	0.002720384655480512	0.02335916043050668	0.07643774489312367	0.006390972601718172	0.03185735665574567	0.001001211848421626	0.02864232323938194	0.1182613400932205	0.001273636947442243	0.06571781203873013	0.001475614603695985	0.004309564136013383	0.004460553707781175	0.02453502151153103	-0.014153564931641	-0.01473790186667172	0.01761527752308395	-0.01547011130637399	-0.03690128890976739	-0.01610267741573703	-0.008225747868922073	-5.690041203158716	-4.47693476924903	-0.01500982759518946	0.04880426673143695	-0.02626413790825561	0.001968413224530481	0.1611834941210777	-0.2023513583155178	-0.3809370075312772	-0.2432660334791233	0.4623844475740938	-0.01785212743712492	-0.01594442386030724	0.01840591103506406	0.04539052737503107	0.05709679662409256	-0.05118047330135553	-1.831261060599867	-0.682802787389487	0.003876740848376747	1.787735983714608	0.04775082546844327	0.01339822418051558	-0.009535510227812221	0.09652401882210082	0.04521093891988795	-0.2689043730806066	-0.2204564685172784	0.09828838291049759	0.1405925149708458	0.07762659260055027	0.07183594475089897	0.1381427132641495	0.1016252132926891	-0.03140449892224848	-0.02988539587144351	0.06687177853745348	1.337601468148012	-0.6769922876945532	-0.2625070509677114	-0.005700496198586474	-0.7037780001159787	-0.7058674609293112	-0.5713732621436723	-0.06832965378186096	-0.3468793236298957	0.3738186893854728	0.2014898028725546	0.7851823321522924	0.2951296162092496	0.4118758700750865	-0.1306063261723906	-0.01326303722859744	-0.4384818715598219	0.06572699040244251	0.0588328250129718	0.04190285332070066	0.03648836513413065	0.03055542639009777	0.1333119439552885	0.1085077960664425	0.3604312752577661	-0.7387096493387955	-1.352430511064308	0.04743901787104494	0.01880390896504115	-0.3588558240354824	-0.06456525375635593	-0.4730389736715063	0.2778387777876958	0.03132139614338553	-0.3127890299622829	0.5430229315640709	0.03865491271321681	-0.5638895583611239	-0.2903549827329628	0.02543326601543786	0.5953893644234032	0.2406804587783391	-1.639678775213378	0.04437904808402508	0.07398566627935943	-0.9455918651343077	0.01361556362960089	0.03911976020733667	0.02272624092629209	3.537411846666034e-13	3.195619512123568e-14
0.21	0.005304014660458675	-0.05714746640463569	0.07984703753650445	0.4952808510658021	0.9344641020943922	0.007152026615171864	0.2056961470430246	-0.0802145271449316	0.0361316022743323	0.1632045032475311	0.08602763089667968	-0.1619569018090556	-0.0004307697477929334	0.07457400494081497	-0.1158360938232039	1.126973951661915	0.204078571110688	-1.126973951661924	-0.2040785711106893	-0.2598812138607818	-0.07422527432772501	0.01679258398079702	-0.1223728433144898	-0.09823391575626672	-0.04823901581587038	-0.05576266843365819	0.1051874407257684	0.5842468406525722	0.6837951655920729	0.08863039307749063	0.02278391248671326	0.2141263527886196	0.01825934533590705	-0.221296420130364	0.2940894063413909	-0.1501034514115101	1.290854580738871	0.1507954275461306	0.04321304856522252	3.368891477970058	0.7169625923139876	-0.009319320871284406	-2.023318100187861	-0.02915037152786631	0.215377066775235	-0.03861428093040983	-0.3396732904621566	0.02059339492324424	0.1857658028322794	-1.360265257756457	-0.1857658028322387	1.360265257756474	1.481500942349908	-0.2578605112312691	-0.07189224229499662	-1.374501910229269	0.3610453750890208	0.04571008807004018	2.909117702799328	0.7231085800232909	1.127469147669336	-1.479749463612088	-0.4288362796725362	-0.1482771516884794	-2.712506678157018	-0.1659643060927796	0.001031597375031874	0.01271389730116729	0.001222798447762694	0.01172458955594181	0.001011367453283856	0.003858039732148477	0.001020942035734101	0.003934023882375997	0.007507961924155629	0.03709212255328203	0.1228491778012977	0.1168295325133302	0.1655824890811931	0.155788901878864	0.008604601292743366	0.01425056046999239	0.01897735755148396	0.04975525465729201	0.001217031656567081	0.07634261076133615	0.001977067568595893	0.0769915053980936	0.001112934927675591	0.04469935079063127	0.001130577207766094	0.01040419405560018	0.001003927171199587	0.01134904103515337	0.001205787279238883	0.007593400112676383	0.03052751892733746	0.04994092282223254	0.431459381626206	0.3912551915107766	0.001020772571594911	0.01617297105554973	0.08762166551242101	0.1020057018233591	0.00277132342179134	0.01114306371312788	0.001034867680085896	0.003804864230514453	0.001185962606051187	0.009760500222107301	0.006494924805697468	0.04219891337639353	0.003309127162360964	0.01098004393941163	0.04092204128606677	0.04203507794218686	0.00100858483923032	0.02960576991677809	0.01196037177349542	0.03038804323814711	0.006454442324158698	0.02250272791385272	0.001020137272196457	0.001523862948628356	0.00300626888765414	0.02035502474742517	0.1648996869935457	0.1774152455189525	0.004855514158100387	0.03870617612332594	0.002576939947752965	0.003620819670416926	0.00234011173496725	0.007895188474897742	0.001003493089840159	0.02804207012721094	0.3749081910264203	0.3126925345017378	0.1413099328673547	0.1314718495281536	0.03663157226745194	0.05911770985733643	0.00100431758592522	0.02158732035712492	0.06873098937130287	0.05044665375229434	0.07026774489975378	0.05437219829620354	0.06255939904505316	0.04282265824539924	0.1145568342727316	0.09713835285964416	0.1395210744052338	0.0983586099505054	0.0172731858341974	0.01777526592812678	0.00951732764292651	0.005960603775047427	0.1517987414192251	0.1177269640717923	0.1326357982292139	0.1008983735575165	0.08500063548356666	0.07250739198377144	0.005146164424638117	0.01199383128395234	0.002496146190048317	0.03812916677006953	0.02523417331197773	0.1012967673980015	0.0034806870321924	0.07330404353905209	0.001761561212216608	0.04154916551433453	0.003594167781369467	0.003227365927663778	0.002864279224807211	0.002321607843414933	0.001002499359553566	0.009477244752551711	0.001004100029811259	0.02059461868331244	0.006515396151644802	0.02542274033843751	0.100523973527463	0.0918787463553033	0.07800415783099762	0.07187108461199476	0.03305736605220034	0.05785726113041449	0.08807109198527693	0.08718465589372752	0.05806612027017617	0.05760515643220811	0.03418048906537605	0.06933212310777245	0.01629304225190472	0.02282508416456841	0.1171098509912879	0.08960911326794087	0.0011437914268317	0.03726848172757329	0.06948529775917708	0.03028414027502901	0.03720370618580567	0.04886659864156329	0.03208879698332229	0.04239811970410678	0.002387863321625413	0.02022842137230563	0.02806963926031448	0.068261329807371	0.07927515742427799	0.09571685505494808	0.006022277492511193	0.001054300818426386	0.02677734561987205	0.02458466184200633	0.001050922097294801	0.01739461979466665	0.0448645687345366	0.04312935995414061	0.1153999302184477	0.08973667864982088	0.001274809359622755	0.01904827522715301	0.06903480633692401	0.1052693236163027	0.001427530441505888	0.02150491622245424	0.004053857189519867	0.02811393856283814	0.004291775009600009	0.02173890496182572	0.02385919729990301	-0.01389262944447216	-0.01477595366293779	0.01760971286017898	-0.01559567307425232	-0.03685264767621142	-0.01524665946036244	-0.006084341389190721	0.001081464766596457	0.001720564945637538	0.00100307831262035	0.001009434161031702	0.00906273445227038	0.123145417745194	0.1586699042925312	0.007030018894400118	0.02133513202869617	0.001133304075781935	0.001437659322846753	0.001076459116952915	0.001482413089034507	0.001003213899435455	0.001001408242459808	0.006399391121540499	0.417106874119077	0.001033126054180578	0.1209618922979989	0.005826717639076676	0.001037138549550218	0.001123177594810055	0.007679350272665116	0.004064833458793221	0.03756122769481497	0.001005289926085011	0.01247896640955121	0.008378453019932385	0.001017326564490028	0.003665624295188636	0.1716573236090995	0.005820586030039251	0.00187745419495097	0.001931716670623331	0.001004197212193298	0.4112941607889923	0.1257446072914907	0.03219049311676962	0.001003455095398239	0.05287011501365359	0.05446352963273991	0.04823765523350468	0.115679083067876	0.1348491359447695	0.02391047497272097	0.01563483106037347	0.1541776001999097	0.1490061271975162	0.09820375710668325	0.003740765598148097	0.002712216899576127	0.01585146978516566	0.002944766375156639	0.001437606104466005	0.002394756281475609	0.00188547965791879	0.00100271997964893	0.00100401276331528	0.006262242760958595	0.1010724459387969	0.06619045725955679	0.01312520096738918	0.08910202135639439	0.05925670678846239	0.03360097045965452	0.01588824363757774	0.1163826061970978	0.00100818180048399	0.06941267149060214	0.03231285208692589	0.03207723552139391	0.002661011666573796	0.01966758125805167	0.07182210364270826	0.008557393125205861	0.03381159263179806	0.001002295798468998	0.01837355140136526	0.1249353147082	0.00117736334794613	0.0482057873065295	0.001519960481620998	0.004427147472790351	0.004597851589462003	0.02535673393853732	-0.01476491054957176	-0.01444348100231641	0.01918703308060793	-0.0112991449370223	-0.03228234319671217	-0.01234572205263538	-0.002066790523321784	-5.318768244987513	-4.449042223142089	0.06815807484226834	0.07972885168639708	0.01581137757163104	-0.006672979426038761	0.1480402387923183	-0.1125798894925965	-0.2992304134367905	-0.08609515566452504	0.1897804907320946	-0.01405527689703845	0.01269038005635649	0.02213384818455705	0.06565399457250264	0.05533838406513451	-0.0246060176248307	-1.30474513987615	-0.662670199729027	0.02033810345933143	1.828356322466177	0.2121558859325361	0.03247226532027862	0.01931086711196095	0.03222893146981385	0.03077467944726024	-0.2103428113066426	-0.1643756314859624	0.09516978481335756	0.1501466712679777	-0.009698067207609105	0.0470349876602501	0.131353441152615	0.1074674477129006	-0.0338841801495821	-0.02725739062692197	0.06442434262403011	1.105860857713954	-0.5927689451631997	-0.2391178143570459	0.003566554230862881	-0.6768356469492528	-0.6802921278671726	-0.5550352131975016	-0.06585268705714506	-0.3138649779105486	0.3240561935535603	0.2506022739457952	0.6843236709710085	0.502971951987094	0.4483531526214071	-0.08412489481693068	-0.01631635261572934	-0.4415847466961902	0.03288266103536079	0.02830862314694315	-0.006912173468623471	0.01904136086178815	0.03943692861508218	0.1276395055033092	0.04234657415286164	0.2610210605677529	-0.60203112486789	-1.259624856532335	-0.2428467326588824	-0.01694935224448073	-0.008239468477577668	0.0138323620902996	0.03994271707594752	0.2851854309141117	0.08667795608631726	-0.2992861536687649	-0.02898129403392705	0.01723394483784523	-0.5230070762086323	-0.3223504993907045	0.03835727108382902	0.4468147210631194	0.1040913259543234	-1.439481764202796	0.1167924545102643	0.0559705009035228	-1.19260403508791	-0.007246016218497549	0.005516206739249884	0.0001155464205584378	2.687900576512276e-13	-8.015492260343193e-15
0.22	0.002795488740698279	-0.05393281773522825	0.07762020893502336	0.5081226774586937	0.9358536636488308	0.007601533711768528	0.239017336885975	-0.07288832046278497	0.03466354707618084	0.1433462673407889	0.08554552932399014	-0.1585392333212887	-0.0007434962638573086	0.07092313766903008	-0.1148438572529197	1.125694657779866	0.1904102805283394	-1.125694657779867	-0.1904102805283445	-0.2448605717859611	-0.07690519260896719	0.01607139974165172	-0.136168745182535	-0.09461830133019999	-0.04763708256899585	-0.02751910939316594	0.112123744594953	0.5959199275545491	0.6696066572163955	0.08580775406795377	0.02054431514437464	0.188595423737581	0.01672677625119871	-0.2810626540074125	0.346052706797675	-0.2926128966536634	1.277771281546431	0.1264727398361999	0.04623473522816736	3.294872512861843	0.7463899186303925	-0.2748500174246331	-1.94454034885451	-0.0670774087865999	0.4666021279171024	-0.021997470269569	-0.3864403090908642	0.1747094594856241	-0.4379597656906397	-1.367023757846126	0.4379597656906398	1.367023757846127	1.521238532038495	-0.2793388879177527	-0.07268496225736161	-1.388692133248362	0.3617845343890476	0.07530415502973067	2.733626841785365	0.6685224641153752	1.208495435400096	-1.342285166008098	-0.1508695940432714	-0.3005306339633489	-2.38997901651823	-0.14202885820454	0.001077850771784957	0.01315460042317588	0.001645462103158896	0.01262847450720922	0.001007551039782989	0.003885179286052399	0.001015061633378025	0.00390129444864065	0.00855196902771586	0.0386479007110231	0.1234569719019949	0.116064229109174	0.1626563911346761	0.1531001042170114	0.008112096540958713	0.01384596785647428	0.01960158633724132	0.05070582224678868	0.001164723829766719	0.07620984982650887	0.00178014721396412	0.07723285312772021	0.001088209084860049	0.04493667188915348	0.001434137222116198	0.01115914786184184	0.001003133781306342	0.01191899176373778	0.001107571980052848	0.007338705727467722	0.01790008707438994	0.03896146967268823	0.4253229548520854	0.3847002473848509	0.001033225073089061	0.01634025412899704	0.1063209002888946	0.1205707053652708	0.005350990883144994	0.01392050239192849	0.001040068477724341	0.004101581865815628	0.001154186483351362	0.00988152093987967	0.007311577378698952	0.04258893282959341	0.003814124390266529	0.01128585847818502	0.03920154873443582	0.04021139935587176	0.001006676359014944	0.02821439949459756	0.01230763781556922	0.03135153434030984	0.007749101282958542	0.02402557985997246	0.001018316087856568	0.001748884691573607	0.003365231574924189	0.02074488595378515	0.1681694236016432	0.1787516950705127	0.005507843439909606	0.03977282837452171	0.002122060594400055	0.003300779221748791	0.002076134109633374	0.007631347218398503	0.001004022681854021	0.02867941013668029	0.3882037568155748	0.3227173911094169	0.1339183166341449	0.1257980868084819	0.03410643476734727	0.05696841438003922	0.001003791554354534	0.02178911791597632	0.05966494765668669	0.04378957846802141	0.06126026088075361	0.04766549979517247	0.05424529005276205	0.03732655161092697	0.1151097661243712	0.09645068073452652	0.1372880537477996	0.09534519538920645	0.02123920356494265	0.02074245276390544	0.01361556033463678	0.008761126639398941	0.1522761550851964	0.1239810405017548	0.1415077204208549	0.1066930049214199	0.09226533858651925	0.07715502098860411	0.004355755310598253	0.01125486603549518	0.002609551860008016	0.03796105913709098	0.0193513338303383	0.09696339503959607	0.003149195645738158	0.07359450551479471	0.001555238015798294	0.04186011534624744	0.002835844639038969	0.003242255867214943	0.002249698529473034	0.002534717666797189	0.0010026544157722	0.009844618452262553	0.001004238107279623	0.0219575027597585	0.006419025090569096	0.02628772682892258	0.100225656548026	0.09395281978784895	0.07201945278412746	0.06643611145135789	0.02084594490200642	0.04561341543491041	0.08734558800452348	0.08368818820961749	0.0585444261478377	0.05722681672640578	0.03534581556661281	0.07084037746842255	0.0163262249292925	0.02323114523516048	0.1201931102587267	0.09258117084581828	0.001080652188653784	0.04017159221768	0.06958484843033985	0.03144100716656526	0.03421935116132882	0.04587583198773282	0.03045218220640432	0.04048582790453212	0.002502106716418072	0.02033380043448462	0.02321361165385731	0.0632383339897948	0.0749867323448359	0.09231099025359868	0.007826483084657908	0.001510626156155391	0.03051536860105637	0.02856641051221826	0.0010278756421255	0.01883666808687252	0.03019936811461159	0.03008510598333424	0.1207539294087542	0.09146963217362267	0.001201075392721998	0.01955484663478656	0.05564403335207649	0.0921816270778851	0.001484293043577929	0.02134164603704643	0.004264846445575766	0.02803408453343554	0.004476078453962641	0.02165297968563821	0.02508640425388613	-0.01466053635470421	-0.01445870172082284	0.01918480721544593	-0.01134936964417357	-0.03226288670328977	-0.01200331487048556	-0.001210227931429375	0.001161099782279862	0.002377217169509147	0.001003664108933234	0.001008169583284484	0.01017327945687134	0.1253319498739804	0.1573179705311753	0.007956530594686951	0.01958452107544191	0.001090049910373193	0.001658818264925157	0.001050709527414779	0.001963423248729264	0.001001604614635764	0.001001100705211506	0.001003014620253767	0.4071091576803781	0.001056400758557043	0.141808600849056	0.009850274358109796	0.001051810939550541	0.001117344097398292	0.008596455633045903	0.00458068922780532	0.03676365737700141	0.001004125534575815	0.01285536634171114	0.009754597902862107	0.001015643726607904	0.003821909757215202	0.174957266731125	0.006513065658951049	0.001448790623231553	0.001687416981920778	0.001004880599124633	0.4210064716529941	0.1199842435853412	0.03023538339194043	0.001003055864107465	0.04403443004496033	0.04567657943670159	0.04004585535118892	0.1161127679151468	0.1330450246845381	0.027168705750221	0.02006709941866119	0.152115045669969	0.1600173528525191	0.1055071506536022	0.003310255666446952	0.002747776869035941	0.01011814046461889	0.002675191582756932	0.001255569337346349	0.00173309325402049	0.001363446569892718	0.001002895271535959	0.001004655183988138	0.006349301181563827	0.09880988156179714	0.06234266003475614	0.001653806660042586	0.08421490398424984	0.05908362471472453	0.03909473287376882	0.01671094042940738	0.1314253270571187	0.00101523185637937	0.06994879449353196	0.02936946674697035	0.02587726683844386	0.002601638677680223	0.01597600208559781	0.06720646239229257	0.01072381364869321	0.03576582860784773	0.001003379748575592	0.008104779563347967	0.1316092893231819	0.001081089748451398	0.03069376257432365	0.00156430635954902	0.004544730809565649	0.004735149471136679	0.02617844636554358	-0.01537625616750253	-0.01414906013796111	0.02075878863813216	-0.007128178567670513	-0.02766339748365697	-0.008588766689533723	0.004092166822278609	-4.956571442100487	-4.335657101625924	-0.006286135884082802	0.09912707893014618	-0.02403753856321572	0.003215385570334189	0.1687590745991449	-0.04401526547390196	-0.2427301788524744	-0.00800318486094629	0.01696432584077186	-0.01294460686980467	0.03442996229924987	0.02522408871344238	0.08522062766202049	0.05966611961959655	-0.03199311878101527	-0.9137287442159033	-0.6494748281252783	0.008382320415992267	1.887777930860981	0.3366860304799755	0.02193625283945908	-0.003759517598139559	0.0613431821576061	0.03319818996765974	-0.1549152372396692	-0.1150191846870444	0.09862388539710241	0.1533682960837413	0.08504744383661322	0.03267789810298041	0.1382109291800513	0.1043736666349814	-0.02887591919235011	-0.02568715569895171	0.06325700982510972	0.9041085071209279	-0.548671197996432	-0.1857438217696375	0.04158482805509966	-0.6555166331295529	-0.6623137278453215	-0.545283903584044	-0.07334294147443993	-0.2904113947682432	0.2683986688637429	0.3114598096870358	0.5630969360771312	0.6449823274080442	0.4804410909848622	-0.06887309312431947	-0.016892275272706	-0.4211701456109255	0.03024401461897641	0.04110072762599409	0.02301363370623495	0.02797785325690245	0.03118168749493702	0.1495313582688725	0.1615437982353791	0.1522301819663239	-0.4888856886264658	-1.193609298635374	-0.441109668357079	-0.05992178386490941	0.3033930313162708	0.06240982684529699	0.5547776766433189	0.2960175839344428	0.1452276034621693	-0.3014839570283769	-0.3039753751758247	0.005447645692636675	-0.4814855859535851	-0.359717749839252	0.05323310050885087	0.35979400004191	0.2276815603313366	-1.155385885312892	0.2379167281284345	0.04682146964773052	-1.421999086099739	-0.02486810586417177	-0.02016694579369214	-0.01626169236944916	6.258066827376813e-14	-7.171209707801453e-14
0.23	-0.0002915436242247575	-0.05030301085052035	0.07413831751087058	0.5208415921172652	0.9369852258616662	0.008059956198484543	0.2715477233494528	-0.06531179894746084	0.0309175909521766	0.1243306816329006	0.08469328256876231	-0.1528336460810237	-0.0008665536458517	0.06695229446598072	-0.112495947641169	1.118281396603601	0.1768454729488326	-1.118281396603611	-0.1768454729488425	-0.2294793803808046	-0.07983518735607618	0.01532906177579885	-0.1502828408376141	-0.09101303304812935	-0.04672442087344601	-0.0009956644780775357	0.1186127539097449	0.6084407112892241	0.6574282127211276	0.08502445421378683	0.01685730941321831	0.1659526442230228	0.01552126486437488	-0.3333729986177353	0.3758875069681999	-0.3972446662166659	1.266301636044302	0.09967986446522821	0.04475542326913779	3.206246921877135	0.7671016880611716	-0.460469812494298	-1.859762859621209	-0.1016151582602229	0.664408301364232	-0.00453812665640929	-0.4022891592678846	0.2881134944826146	-1.042620426317115	-1.341443729717385	1.042620426317107	1.341443729717399	1.554705646619968	-0.3073460610424621	-0.07621874947618928	-1.438486368942949	0.3590145403353488	0.1071961682886454	2.577392879535992	0.6331994380443267	1.29470194059406	-1.077322773806082	-0.01611609313306467	-0.4328086165071299	-2.138254379658992	-0.1004578906455203	0.001154940330907904	0.01362331125981127	0.002180142169125767	0.01366097641560756	0.00100574822225688	0.003913028798835158	0.001011522919948777	0.00387697005863886	0.009639171730964775	0.04022340893180721	0.1254069104866705	0.116028970831938	0.1602379166882621	0.1508183566523019	0.00859920493965779	0.01427813328810246	0.01799813062769363	0.04950728594273233	0.001121878842159816	0.07610673619038109	0.001720060765034855	0.07762020641584533	0.001072621154243616	0.0452140688257771	0.001928071632523061	0.01211988866819209	0.001191749464680566	0.01268092380132969	0.001055370137994481	0.007134848480883103	0.009825345155986853	0.03163077618393146	0.4180741648198047	0.3786547264877176	0.001048049428550158	0.01651331405346583	0.1254203915028791	0.1394469655397614	0.009284703484762158	0.01806104580463011	0.001044801227108946	0.004394291169587114	0.001136160914521302	0.01001350442736552	0.008184512886721737	0.04292521694560722	0.004247104031678525	0.01152531670314892	0.03835108318990681	0.03906441698829409	0.001005319810289866	0.02724989099092193	0.0126716510124445	0.03230393101613361	0.009675135195942165	0.02615993339221287	0.001016588574549744	0.001980703487590904	0.003409529031340037	0.0208214658128104	0.1713080275082858	0.1802138907373006	0.006187974919614416	0.04083733904795869	0.001733589518557486	0.003021152511674634	0.00183052883299657	0.007384311771271716	0.001004480125014967	0.02931188166561684	0.400372881047433	0.3310758619816877	0.1265917524543476	0.1202525658770224	0.03035822607274598	0.05448943842978224	0.001003397030037358	0.02217670570767157	0.05067288876059515	0.03737904226770623	0.05238123309050338	0.04119625458958211	0.0459742728695809	0.03198361677294131	0.1147743040982379	0.0952446560886947	0.134678755092473	0.09236994654634953	0.02383262160528919	0.0227150206760129	0.01690826124155129	0.01165686036724808	0.1509343765859374	0.1288610093478462	0.1509216345769889	0.1134182466205327	0.1001424352994158	0.08221290826409262	0.003820814156072349	0.01074500340024846	0.002696314928897763	0.03782501605754807	0.01383101333729241	0.09286344258831952	0.002863280003073317	0.0738184913134286	0.001384497444868776	0.04218031817361226	0.002206514850156026	0.003296305275963597	0.001770424559615798	0.002771859459083736	0.001002866383733762	0.01021297424157468	0.001005095684441926	0.02340985273987697	0.006468339083384124	0.02740744959115584	0.0982604943214359	0.09472521053777051	0.06724838373277008	0.0620141288080697	0.01171547624957507	0.03640477673209307	0.08304375933035997	0.07819781322073903	0.05816434642381622	0.05623943474015519	0.03692786373123071	0.07326441394835337	0.01653297578838239	0.02379280422822693	0.1245399125993218	0.09706932940016604	0.001055919944619208	0.0432161224424633	0.06962641165563846	0.03309151038130258	0.03129426100993699	0.04297175593997576	0.02554828922569555	0.03558379726036772	0.002449298105590642	0.02027765693815805	0.01908871522961698	0.05851105177684877	0.07049947268756664	0.08866109581586226	0.01091468580300125	0.002284496498287533	0.03257829306447125	0.03133416422999435	0.001015780216477443	0.02044317149022675	0.01893816005899128	0.02017068742507836	0.1276404014093998	0.09444044175171784	0.001135051917622607	0.02002280430170344	0.04086477342597464	0.07851512433933715	0.001541286116064621	0.02100301330740171	0.004407242032391448	0.02769264133128668	0.004632093795449434	0.02139547490528402	0.02571403098065601	-0.01496630366677684	-0.01408916065964387	0.0204778399448298	-0.008328179005921879	-0.02850642250092644	-0.008927307032822785	0.004220817520723223	0.001297896747581139	0.003044144112524686	0.001004047975372332	0.001007561381957537	0.01133891649186955	0.1308549135994095	0.1555798466234027	0.01010615533312888	0.0133608331751089	0.001066452844476757	0.001656121153134583	0.001061204408006164	0.002849609428155323	0.001715133111586512	0.001000966725218585	0.001002588558432008	0.3977383524853766	0.001069467569474056	0.1627373226853875	0.01654750775816587	0.001047964123490503	0.001117433127761033	0.009555229797736323	0.004805928782241425	0.03784348623889713	0.001003724097242302	0.01324540961060498	0.01341734312760275	0.001014069066347289	0.00314611780134983	0.1776153517648486	0.007243197221645035	0.001225624786417462	0.001478082959812032	0.001005020115197891	0.431283003045505	0.1118533644060671	0.02242181284035928	0.001002927737719261	0.03562382914070628	0.03755071420352374	0.03226356704023332	0.1127020734116473	0.1287156081543098	0.02637064691059632	0.02088413255060303	0.1459719424743493	0.1701709863463797	0.1158077365580654	0.00321325397112418	0.00282048366215013	0.005751186259730475	0.002469018192673875	0.001164981219511692	0.001391081253699823	0.001190458844223018	0.001003249167797078	0.001007115940994954	0.006665926775964173	0.09267249958290305	0.05999505120075659	0.001652474883217797	0.0712366278041606	0.05648854896091048	0.03851120789192279	0.01680202666415419	0.1304641105852922	0.001042818073649958	0.06944831028050115	0.02664868489678954	0.01489588386296922	0.002218310711684793	0.01320716872351347	0.06245222759243244	0.01720116241615052	0.03426730599529745	0.001003032901030885	0.004554275195226149	0.1431723299564968	0.001053786469170555	0.01617849531572176	0.00163151217096107	0.004567812393095284	0.004848576513906559	0.02597012539951573	-0.01494410897826892	-0.01367170001581112	0.02154611371957163	-0.006266988718271473	-0.02542437831237879	-0.006122131469791224	0.009754783531631544	-4.603365639228326	-4.14680522583203	0.0744475324807638	0.1072788990073968	0.01625756721716105	-0.00551598422629289	0.151562438896185	0.03806857376375601	-0.2177215676783853	0.0863841511369423	-0.2455708924309248	-0.008205937154431091	0.04296961634034716	0.03002737177814899	0.106876259272514	0.09197223467027262	-0.01376771532478296	-0.5638698248608703	-0.5610449989814491	0.02182467780379211	1.891696361605115	0.4845507044787464	0.0324590415768427	0.02190960994127687	0.01665405821715612	0.0165355460635925	-0.07670457336500937	-0.07936224526422075	0.09271723809659113	0.2643234467220089	-0.008684684063579815	-0.01401531705696652	0.156453313646038	0.1073617264591041	-0.02641009007146387	-0.02388818200581528	0.06359503269478171	0.780453883390718	-0.5687224025970341	-0.3251032617125715	0.04038975721999052	-0.6273178435314086	-0.6322998851664994	-0.5242584310457851	-0.1628311676337869	-0.3032488392281844	0.1312076377353148	0.2705599639248225	0.410325947493569	0.6903712722524504	0.5294120257690178	-0.0369134960662334	-0.01089144605107817	-0.396066308274306	0.01751534364280228	0.02743065390368626	-0.003170879781430227	0.02235434223466933	0.03958433534772036	0.144908097644923	0.09160863352251487	0.0007156181257660394	-0.3961732145072984	-0.678853610358335	-0.6538782539737202	-0.1354511594103899	0.1849420944920573	0.05041084290401975	0.3415338490872088	0.3142524764643503	0.1858961583505069	-0.2818531195537429	-0.6523849538366396	-0.01526661570238309	-0.463909687364612	-0.3714215417836692	0.1039579708590588	0.2000303298065041	0.1265113601900205	-0.8280001856263456	0.3521645400267297	0.04655781681377914	-1.326858528559262	-0.04258546322344221	-0.04739809641598093	-0.03463738695303438	-8.116311795540395e-14	-1.240151635450463e-13
0.24	-0.00381255482470944	-0.04649549085936897	0.06980573004997001	0.5334545098970496	0.9378440641744595	0.008482755400022579	0.3030431181644256	-0.05758254062885015	0.02573157872370699	0.1061272888103465	0.08354836183902455	-0.1454532076691429	-0.0008727412073930129	0.0629861379287215	-0.109216766730756	1.104883690118413	0.163671286500816	-1.104883690118411	-0.1636712865008201	-0.2137723409010187	-0.0830658338205775	0.01453830238087016	-0.1650256599849178	-0.08744310215737933	-0.04549379951908949	0.02415536296370207	0.1248661341397589	0.6217947789476157	0.6483818209250412	0.08527891787847733	0.01196938072955246	0.1458367862790976	0.01468992900862335	-0.3678584211228434	0.3815953280830198	-0.4627521040018376	1.256571905788973	0.07192795989306192	0.03911007819257095	3.087874183160514	0.7769372792865944	-0.5628612383412576	-1.782101771780383	-0.1256122036932723	0.8015723622608469	0.001376493836050696	-0.3855029759287044	0.3609637192307077	-1.634848827475276	-1.288899531548631	1.634848827475275	1.288899531548632	1.586408146964347	-0.3394692313962889	-0.08236924807255698	-1.514436831693296	0.3547170561248719	0.1388960867910775	2.459143347129113	0.6213966471601836	1.375152220143442	-0.7158746261717148	0.05668310973004202	-0.5407152244635056	-1.884594702394881	-0.06719375197824175	0.001261874211434596	0.01413193565890185	0.002780222625119581	0.01477216441255393	0.001005039289150436	0.003943333155059073	0.001009450158124143	0.003842260349850904	0.01076267560614092	0.04178354687551847	0.1288098935502519	0.1168476998591976	0.1580793517049698	0.1486636281916671	0.009904190884835446	0.01541260847891597	0.01414155076095954	0.04601641828307133	0.001088657310239038	0.07603517474611285	0.00168863777475709	0.07809082387509042	0.001070079051712627	0.04553266078716134	0.00261723350896347	0.01329564756033317	0.001642641932677475	0.01374347539247438	0.001029208430257547	0.006963563727628138	0.005622232652601696	0.02745487574843793	0.4101241992085021	0.3734510344516608	0.001061994231673888	0.01668864795208508	0.1447820704185303	0.1584890777487881	0.01454122179678375	0.02347407752931613	0.001045242327422716	0.004667831369896134	0.001127194361612643	0.01015478102802632	0.00909830232711209	0.04313682233711973	0.00457649661100719	0.01165341122015157	0.03840102456657689	0.03863284114680428	0.001004441056770463	0.02659756000481497	0.01304814409352269	0.03322311486879439	0.01244571273202469	0.02912846952240953	0.001014937518622467	0.002175171013322832	0.00309514210943549	0.02053151179573258	0.1742499008941286	0.1819252635328269	0.006891962478880682	0.04189672807225347	0.001427436390702611	0.002785364075501317	0.001602927475521125	0.007150218613199808	0.001004778523916511	0.02995846552562218	0.4118552966958413	0.3385838330984896	0.1188627042259261	0.1142578504705083	0.02464605909961391	0.05016531127718867	0.001003135771917922	0.022686053598362	0.04181317981653692	0.0312286768654347	0.04371698820324151	0.03500421065401788	0.03781378284058265	0.02682227564924937	0.1131602908533544	0.09329467378319226	0.1313632813193058	0.0893080092961855	0.02479066927965167	0.02346846000347325	0.0189825646970255	0.01422978647864096	0.1476838294631883	0.1321361417387925	0.1605185258409011	0.1203065355631371	0.1089503611101566	0.0877087747370862	0.003503304557163304	0.01044031487167114	0.002776055545693585	0.03773172810636967	0.008820051091801784	0.08909714960172033	0.002616966636332238	0.0740040563584711	0.001253774041350316	0.04249854474583093	0.001719906831070372	0.00335949571542842	0.001443765338407031	0.003039881252997978	0.001003149352270447	0.01057820245988968	0.001006755251621158	0.02493505390923607	0.006649939677407493	0.02870405708474136	0.09451085514016386	0.09393648515267647	0.06352466307910953	0.05849939967173236	0.00693253347204334	0.03142163985991796	0.07491303413615834	0.07067236463912895	0.05678185867674231	0.05455986261987667	0.03749232005354326	0.07460977595461576	0.0166834790352017	0.02424913951580958	0.1266911557252036	0.09938544412472824	0.001057356325349697	0.04648392205670782	0.06942747635138648	0.03517939271090697	0.02845091989614388	0.04018833225615368	0.01766897630414175	0.02791904482352634	0.002231560984461381	0.02005666270465132	0.01559090319731018	0.05396136362794334	0.06586159928831294	0.0848593513365124	0.01563906923400174	0.0036381256320931	0.03295439461415419	0.03269248883438492	0.001009561673547501	0.02202474008660889	0.01120956936417061	0.01351505508500201	0.1363596075805745	0.09843131002482157	0.001088386116513754	0.02048175803254605	0.02582694463140513	0.06533331516795331	0.001603376065832831	0.02049539630862421	0.004490310434540199	0.02710059456961809	0.004766910294010374	0.02097226948177337	0.02578435924556063	-0.01478012797797863	-0.01364774022448422	0.02143373424225061	-0.006746988893572126	-0.02576158831928659	-0.006257547607106827	0.009806243811009429	0.001434693712871184	0.003711071055534006	0.00100443184181892	0.001006953180631091	0.01250455352686542	0.1363778773248389	0.1538417227156305	0.01225578007155649	0.007137145274763568	0.001042855778587888	0.001653424041350759	0.001071699288598032	0.003735795607571512	0.002428661608553373	0.001000832745268024	0.001002162496622293	0.3883675472903759	0.001082534380445057	0.183666044521718	0.02324474115822603	0.001044117307457772	0.001117522158139216	0.0105140039624205	0.005031168336674384	0.03892331510079293	0.001003322659904541	0.01363545287949806	0.01708008835234199	0.00101249440609574	0.002470325845475112	0.1802734367985716	0.007973328784342379	0.001002458949643013	0.001268748937699449	0.001005159631278069	0.4415595344380156	0.1037224852267932	0.01460824228877484	0.001002799611326549	0.0272132282364525	0.02942484897034375	0.02448127872928279	0.1092913789081476	0.1243861916240804	0.02557258807097702	0.02170116568254157	0.1398288392787266	0.1803246198402424	0.1261083224625305	0.003116252275809798	0.00289319045526092	0.001384232054833632	0.002262844802590602	0.001074393101639195	0.001049069253360811	0.001017471118519046	0.001003603064060608	0.001009576698024515	0.006982552370361307	0.08653511760400681	0.0576474423667575	0.001651143106400912	0.0582583516240702	0.05389347320708834	0.03792768291008244	0.01689311289891135	0.1295028941134721	0.001070404290949038	0.06894782606747017	0.02392790304661261	0.003914500887486775	0.001834982745701435	0.0104383353614286	0.05769799279257096	0.02367851118360761	0.03276878338274471	0.001002686053451243	0.001003770827111182	0.154735370589814	0.001026483189883702	0.00166322805711408	0.001698717982373225	0.004590893976624977	0.004962003556670574	0.02576180443348797	-0.0145119617890353	-0.01319433989366114	0.02233343880101077	-0.005405798868872397	-0.02318535914110069	-0.003655496250048755	0.01541740024098409	-4.259181847271817	-3.890507006488638	0.001696576683315564	0.1148642966382823	-0.02354656959799331	0.001138321693352637	0.165685019164224	0.1267821954235177	-0.2173263580381559	0.1324587670365031	-0.4415019452304747	-0.006634168634242777	0.05108279656507738	0.03346309356909739	0.1282242447911726	0.1197900303079182	-0.02547861987529582	-0.2827701336165596	-0.4811090559020091	0.008837115327004026	1.920948337774907	0.5911836928193356	0.01810243209416383	-0.00190089573028217	0.03640743723137412	0.01092544836753248	-0.01183393201972673	-0.0525836811983618	0.0919813207614347	0.3202048157599715	0.07757718893948314	-0.04062887729468669	0.1880463549253913	0.1033493368496541	-0.0201082644003506	-0.02309869783611555	0.06607947608602524	0.7340085560222642	-0.6385100930041193	-0.5547740622303724	0.06593684777725253	-0.603482473520384	-0.6068734738341685	-0.5089651607340822	-0.2221344733854627	-0.307749076216391	0.02457295206897225	0.2468982863820637	0.2421296450646273	0.6775917761061027	0.5680369304864102	-0.02783827175484835	-0.008341249748016161	-0.354438252652058	0.02255986392036359	0.04070547663836415	0.02484183988690468	0.03415385366971833	0.03055617340582857	0.1641015960027341	0.1969207444218783	-0.1599930450169426	-0.3074349872306786	-0.3485089324258606	-0.8481243868948847	-0.1983598104284409	0.08765813657354408	0.04134508573112276	0.1203689106809386	0.3406714619527332	0.2327034264395412	-0.2773534842276534	-0.8565197337775378	-0.0275225018258037	-0.4459667731420497	-0.3900877581510603	0.1691848588323223	0.07790817738218853	0.2226945988289537	-0.5036286416846586	0.4419284671365427	0.04502068242939576	-1.325060372641393	-0.05866495977021511	-0.07028765768651526	-0.04940182097976771	-1.740090053230086e-13	-1.670346061708163e-13
0.25	-0.007562043588899853	-0.04275039989721586	0.06499972311319491	0.5459791964283447	0.9384251857426391	0.008830712909509359	0.3331601132512724	-0.04981190443762501	0.01992984576686122	0.08863190847833413	0.0822349576223695	-0.1369852106734223	-0.0009122411438881226	0.05934726400648172	-0.1053893971518774	1.085603917857045	0.1511543914746686	-1.085603917857045	-0.1511543914746674	-0.197750300548217	-0.08662989471578156	0.01366802622973682	-0.1805619233998216	-0.08390822031572182	-0.04393891042412761	0.04835557787215676	0.1310533249316184	0.6359016166846331	0.6431486237471798	0.08626117234420008	0.006081971107885106	0.127978035527763	0.01426749893027529	-0.3781242530316129	0.3651201169973652	-0.497036947721634	1.248699298984898	0.04447932558473996	0.03029097755387631	2.927702872648352	0.7748971094098298	-0.590669797723962	-1.719558542844854	-0.1353178345484191	0.8880733718884174	-0.0127100298926651	-0.3390678338420763	0.4040568701847463	-2.220641039245267	-1.21064029045451	2.220641039245215	1.210640290454516	1.617347240422683	-0.3733758171567375	-0.09261842771153507	-1.580110568573784	0.3549412986331753	0.1729932653692446	2.371503874337857	0.6174639665130831	1.444131260140517	-0.3645120221963057	0.139718187374734	-0.6333767346175306	-1.688505113546828	-0.01757418363531776	0.001359381792868737	0.01462307353610543	0.003342855620748542	0.01585620912262505	0.001004648479958349	0.003966740584911923	0.001008014530079481	0.003800437246681445	0.01189741661738511	0.04330764784106166	0.1331437845194904	0.1184699342926009	0.1557655942471862	0.1464094482460315	0.01084003977656727	0.01623019452965952	0.01008672329452749	0.04215149022652805	0.001064992379886721	0.07599873306300758	0.001635422565160079	0.07862385346617728	0.001063147761327978	0.04588075984197471	0.003457671979408501	0.01463610502418365	0.002403374981388402	0.01512667796976728	0.001015290361737708	0.006808583992553885	0.003373884722310718	0.02493716953173322	0.4018510714235202	0.3690537116109589	0.001066337588683868	0.01684884647097244	0.1639741710079823	0.1775094596609829	0.01804377135556559	0.02725764345508518	0.001040310865615672	0.004912807299600471	0.001119125030163851	0.01029058539941644	0.009975755049789831	0.04327871196314414	0.004874032845117181	0.01173833000416965	0.03930574511417668	0.03887812129265097	0.00100382034239982	0.02617333967837553	0.01344194203259656	0.03410658841206245	0.01594738368702899	0.03279206982782365	0.001013290170980613	0.002347181022756694	0.002739694803001185	0.02018702052873479	0.1770497024126011	0.1840494526644772	0.007557824369232236	0.04289283982379129	0.001219705285145137	0.002603416116803326	0.001404852606925419	0.006935075513584822	0.001005234379142325	0.03062692980570416	0.423080518871728	0.3459884782849658	0.109659714389933	0.1072403702908589	0.01817124886751959	0.04427243593982479	0.001002929024886157	0.02328513773094045	0.03344305152772428	0.02548835147615193	0.03558292178636278	0.02921889566863512	0.03008474080983634	0.02197554239324522	0.1102968019755834	0.09075700709575711	0.1274487236548138	0.08632455271993758	0.02455971388978376	0.02332409715706168	0.01994002516570436	0.01635485435683176	0.1428360144734821	0.1338746133583001	0.1678263003535159	0.1266244363118141	0.1162343149637085	0.09301247645757185	0.003374688463478553	0.01032080328210721	0.002899956213431371	0.03771409529903471	0.005169113690217934	0.08604083888387055	0.002394010823598151	0.07416473431565146	0.001156238045099233	0.04283265281986386	0.001385742499512892	0.003518755390192764	0.001233042411940521	0.003367662553166628	0.00100338744188777	0.01093209354854003	0.001007929616859273	0.02651294982048392	0.006941955896489849	0.03015181857822873	0.08930235627559412	0.0916999878551589	0.06051567876175704	0.05570995371370882	0.004390801066572168	0.02857537831301096	0.06443598737367509	0.06195745834468609	0.05449847357511238	0.05231040859946019	0.03719245967138088	0.07521009907199459	0.01661599964687714	0.02458209326779083	0.1272332545883415	0.1000695294626271	0.001057039204858584	0.05002555758168319	0.06847101964229324	0.03754133253229213	0.02594690274108376	0.03773538366900619	0.01072036216195693	0.02119233624110747	0.002023505973325241	0.01983997743426938	0.01265584411204721	0.04957262826343702	0.06099656582594913	0.08084705925599663	0.02082770086582273	0.005694212647994626	0.03217718140478926	0.03300381051148118	0.001005981320588948	0.02376334087295153	0.006690252865886519	0.009705223126774359	0.1441515751373841	0.1025118306251459	0.001055485384482113	0.02091384248333531	0.01432832792221688	0.05520487446753613	0.0016668791810651	0.01981940798997963	0.004529025816092899	0.02627670982709487	0.004884882948773977	0.0203902587643491	0.02524737251694834	-0.01412847557740264	-0.01298852099886678	0.02209502103760512	-0.005649974208571979	-0.02380023163928037	-0.004807001492638704	0.0108153610783184	0.001483200123654471	0.004120420205610992	0.001004080957901733	0.001006154387272046	0.0136473221756813	0.1424556000936221	0.1506074427803161	0.01149901604720406	0.004468487608665904	0.001038244846524702	0.001517696825348141	0.001042592994621047	0.004849408000245636	0.003849328827980895	0.001000781630471749	0.001001898732114651	0.3799272505209061	0.001060979543595711	0.2030396247578281	0.02072147260807073	0.001027614691393759	0.001104971759327974	0.01125931181261713	0.005320629196030833	0.04161697641058631	0.00100304892814655	0.01406920907829726	0.02204957949872676	0.001010798576419914	0.002279844494011808	0.1827970040170947	0.008514964626576678	0.001003922628411011	0.001138752969042419	0.001006173399148544	0.4529588251755203	0.08999380564032924	0.007805513861301279	0.001002641324714457	0.02047449215296411	0.02295620465808163	0.01817914253769054	0.1034944765684389	0.1191905595415909	0.02321272745656626	0.02040691501107007	0.131461030574553	0.1787316395776835	0.1271707456823048	0.003344085301794465	0.003145387357800954	0.00119397942625019	0.002074245760901357	0.00103795770652695	0.001027230356173963	0.001010066086884925	0.001003662417772509	0.001008792233192056	0.007480929118197486	0.07840082308739428	0.05590041566223388	0.001737330141528929	0.04455361094618775	0.04974540998610549	0.03590904288439644	0.01624303863249636	0.1267560800077333	0.001045121514170479	0.06576423256097402	0.02238241058805017	0.002458152507613797	0.001781623088368994	0.008618311120736341	0.0523382673866902	0.02901702444595404	0.03000206983906151	0.001001890780895374	0.002546920279207792	0.1571261537870682	0.001016798960639088	0.001333020424204751	0.001762229426039221	0.004551989321710577	0.005049490848259125	0.0242988402551045	-0.01317003420752057	-0.0121646466574139	0.02256557362223503	-0.004748299795331466	-0.02233077295781804	-0.00427765957224255	0.008142847015495063	-3.933238007546817	-3.578992993541102	0.0723213406167208	0.1033082631484423	0.01527986885440338	-0.007272554559640777	0.1439518885930317	0.1949389052190636	-0.2362438196650745	0.03824623126403714	-0.3438217893746572	-0.001134981668630294	0.05547595926387625	0.03598912160000593	0.1402119344899684	0.1560470095871844	-0.01018807727401513	-0.2125811406761048	-0.4070445363020948	0.0191952632730051	1.884842219704468	0.194603644884885	0.02745944781595434	0.02124816710092673	-0.000569572111636682	0.006884294558982369	0.05937136611763543	-0.03252762751432511	0.08523882715029274	0.4056054625162897	-0.01356800923509477	-0.02972850336057529	0.2384722652549451	0.09564850880791725	-0.01584693637881282	-0.02016978626087973	0.06790457042954486	0.7526965286070985	-0.7748234845404165	-0.6163708718870199	0.0587907214583505	-0.5457342372384515	-0.5510574478385361	-0.4620422786452889	-0.2822088150674239	-0.2873701350166613	-0.05334291438211249	0.1778266117854774	0.1028437104496694	0.5830583123753694	0.4896103579571728	0.0005048184892535318	0.003781268905815944	-0.2576441580964882	0.0111517906074495	0.02882038709958414	0.01260481328748716	0.0323163927476935	0.0373024114317303	0.1549541712079081	0.1206277942586238	-0.2903491206807779	-0.2495041682006248	-0.2230084912160786	-0.9067456928225052	-0.2511124094706376	0.02918582841013141	0.02320980693883893	0.03080850874079371	0.3670971052178574	0.2389253608517387	-0.2179374958217078	-0.5146481178196602	-0.01703680016092079	-0.4313338404303722	-0.4132027004212715	0.2457156463088881	-0.01518145834064709	0.1477830766862779	-0.2633955224148419	0.3769839684026729	0.04092794632643167	-0.7392658599385749	-0.07620348355887019	-0.09403859459021691	-0.06652176372740913	-5.43719365733816e-14	-1.043232255067243e-13
0.26	-0.01129673831186695	-0.0392391434663917	0.05989323780822688	0.5584351738469856	0.9387373101240334	0.009084766027871198	0.3614407363862633	-0.04213045543135115	0.01405449387514475	0.07168443298890433	0.08087702125004265	-0.1277708135309798	-0.001195612780264346	0.05626886074544338	-0.1011446958541514	1.06048016104456	0.139535264356323	-1.060480161044554	-0.1395352643563212	-0.1814384497560307	-0.09053400755394875	0.01266728491549314	-0.1963737657021022	-0.08029063645609025	-0.04201570354832292	0.07139752524607608	0.1372438625759649	0.6506357228080385	0.6404166362252217	0.08807228970521611	-0.0006303546576705333	0.1120396906946906	0.01433280693706849	-0.3648996128799355	0.3348284218138668	-0.5228477776396613	1.242830083258093	0.01812852261221265	0.02032919996758144	2.720599792794682	0.7590998423092253	-0.577585025327979	-1.672520803255974	-0.1345186348365471	0.9508523916228754	-0.047397846125903	-0.2734088436811013	0.4444300630128131	-2.803645737698787	-1.109345949988644	2.803645737698786	1.109345949988645	1.644370234841235	-0.4074796199889913	-0.1084622806946526	-1.569552609168699	0.3712574597196069	0.2125596429596487	2.227489840234705	0.6220660176622244	1.500605897421071	-0.2156326949909337	0.2224556887865711	-0.7056984532432249	-1.500513518743768	0.03035386506401767	0.001432377323822091	0.01509416930930973	0.003828592946102185	0.01686560203113741	0.001004277643023546	0.003989966800449359	0.001006897473354723	0.003741417013023483	0.01303366721764694	0.04475891894018977	0.1381570003848442	0.1206919622428285	0.1530821049592216	0.1438840680268438	0.01094351235496378	0.01632128886824892	0.006685188723382814	0.0388932200303253	0.001050857224598798	0.07600285883764478	0.001540970795287097	0.07919939981253882	0.001045124304042389	0.04624909130233342	0.004432584777737526	0.01610677998025063	0.003491771262202738	0.01684834607276428	0.001008308806962493	0.006666387181973064	0.002237053796215532	0.02336705231544782	0.3934859591182631	0.3651363632443566	0.001057726726792212	0.01699240671361763	0.1828076856020786	0.1962202056437582	0.01860807530858587	0.02794763347741563	0.00102959118657755	0.005148354204287791	0.00110881437771083	0.01042347230409356	0.01078684324370806	0.0432746296930825	0.005167390845634961	0.01180761683382111	0.04104167629935562	0.0397898965677454	0.001003373207164534	0.0259416625860264	0.01385495990597331	0.03493840019694828	0.02013652175192974	0.03710238311746962	0.001011618566770769	0.002495954376871647	0.002466280098630387	0.01990775918183416	0.1797347295145213	0.1867283247149679	0.008161525204641537	0.04380520815577033	0.001116512105065368	0.002477113168246132	0.00124073899032456	0.006742025604951809	0.001005969330770286	0.03132238074450423	0.4342947721029871	0.3537532846174297	0.09842490237790313	0.09856462994738362	0.01145816454645345	0.03798649650659856	0.001002746520114536	0.02396008288132053	0.02572441358817001	0.02029095946259194	0.02812101720998401	0.0239657032054568	0.02293082899387646	0.01754821431245912	0.1061919863666106	0.0877142984626792	0.122988993487396	0.08359204867622429	0.02330826929089952	0.02240365385634538	0.01980893799548221	0.01778054516495717	0.1365427416972931	0.1341385965802313	0.1716266317572553	0.1319091005854288	0.1208792359319919	0.09743912078310243	0.003423529400520026	0.01038178853456785	0.003087756653375186	0.03778668509568484	0.003214661444045616	0.08392786109631503	0.002188104020594295	0.07425861343253068	0.001089242988759339	0.04312903746650174	0.001207526269628056	0.003723486345662595	0.001123913923529064	0.003704488835506156	0.001003536118446085	0.01126585803158881	0.00100812407621624	0.02810366903099401	0.007335815402212393	0.03167653776879374	0.08278568650534658	0.08806864861537149	0.05806157137104988	0.05352831703121644	0.003145006074224444	0.02691616775102208	0.05231730245281089	0.05229967436625198	0.05135599787345445	0.04954598611657385	0.03608702624143113	0.07512907935284267	0.01626546876877506	0.02467261849985567	0.1264314792846004	0.1002888213362314	0.001044234059942613	0.05381469340511662	0.06652140333022882	0.03994271638825934	0.0238903849321667	0.03573555708734862	0.006393288839477238	0.01710955976396624	0.001892614472319303	0.01969148174210298	0.01025180966118971	0.04534361600597017	0.05586931747772143	0.07657865647882579	0.02603923993094552	0.008626100597478004	0.03045770039016358	0.03239810734023032	0.001003794183307168	0.02543555198440741	0.005138827220930066	0.008145989187789615	0.1497197667056252	0.1060271557021794	0.001034195828464435	0.02129095173065593	0.008077317320347293	0.04977523611932914	0.001730378619959246	0.01897791104460688	0.004529173033918943	0.02522883660242653	0.004987694628717661	0.01965140538313006	0.02409306748848872	-0.01301663972286751	-0.01208231909949616	0.02247020651687273	-0.00484596993121129	-0.02257672195708995	-0.004738261669278531	0.006302031350428905	0.001531706534437719	0.004529769355678674	0.001003730073984198	0.001005355593906678	0.0147900908244952	0.1485333228624051	0.1473731628450015	0.01074225202283705	0.001799829942562976	0.001033633914466038	0.001381969609352998	0.001013486700646606	0.005963020392917073	0.005269996047396765	0.00100073051576202	0.001001634967614325	0.3714869537514365	0.001039424706789408	0.2224132049939377	0.01819820405791543	0.001011112075360102	0.001092421360524106	0.01200461966280666	0.005610090055382187	0.04431063772037946	0.001002775196386486	0.01450296527709564	0.0270190706451108	0.001009102746759739	0.002089363142538343	0.1853205712356184	0.009056600468814003	0.001005386307220123	0.00100875700039536	0.00100718716702617	0.4643581159130252	0.07626512605386498	0.001002785433827763	0.001002483038098682	0.01373575606947812	0.01648756034581499	0.01187700634610718	0.09769757422873222	0.1139949274591031	0.02085286684215979	0.01911266433959306	0.1230932218703766	0.1771386593151235	0.128233168902077	0.003571918327785562	0.003397584260334816	0.00100372679768732	0.001885646719214715	0.001001522311522237	0.001005391459000322	0.001002661055273675	0.001003721771486443	0.001008007768349274	0.007979305866028234	0.07026652857077949	0.05415338895771182	0.001823517176659555	0.03084887026830034	0.04559734676511276	0.03389040285870974	0.01559296436607885	0.1240092659019905	0.001019838737418433	0.0625806390544775	0.02083691812949139	0.001001804127795707	0.001728263431047227	0.006798286880044139	0.04697854198080918	0.03435553770829966	0.02723535629537485	0.001001095508325018	0.004090069731312105	0.1595169369843208	0.001007114731409467	0.001002812791326724	0.001825740869703128	0.004513084666798839	0.005136978139842622	0.02283587607672081	-0.01182810662600588	-0.01113495342116666	0.02279770844345972	-0.004090800721790673	-0.02147618677453542	-0.004899822894436323	0.0008682937900064217	-3.637152669533322	-3.224007259513212	-0.002311844028296286	0.09993393633917598	-0.02358281220302704	-0.002301104512374646	0.151119045864663	0.246740898786495	-0.2715664127496022	-0.01283957530078386	-0.3201703730930034	0.001479322761072506	0.05958614762589746	0.03750957456384024	0.1542677432186518	0.1874831354210804	-0.02292203472640383	-0.09325233357965895	-0.3851141610767982	0.005509460062204628	1.8590211519007	-0.02753148793146441	0.01621662696143733	-0.002484389865102175	0.007213058003812793	0.007799057496960047	0.1214650938324961	-0.01407503438535782	0.08164896908313453	0.4495474126948068	0.07292985706259696	-0.02758289343665007	0.2989829386921103	0.08660065297519312	-0.008979262246014344	-0.01868005959829572	0.07147680786822667	0.806040785215371	-0.9701621257678146	-0.6333868813942349	0.08110905127403997	-0.4948957983788069	-0.5004489693784422	-0.4250841257208038	-0.3231428624945936	-0.2575585696979742	-0.1306431386759965	0.1070228723675232	-0.0527680344269662	0.4709444810814921	0.3926254514916745	0.008261096669347432	0.009703270909585272	-0.1657716665918086	0.009200095876646682	0.03316079113669268	0.03393609604449339	0.03596285010394507	0.0265308523802751	0.166666255694579	0.2123122837606851	-0.4389614334473015	-0.1858731321204304	-0.1110987353744689	-1.036699923677372	-0.3013535026562286	-0.04861043075048799	-0.007140618283095979	0.02741021780725734	0.3901715217181214	0.240592233360563	-0.1867290831249479	-0.3277333128197654	-0.01388458628845279	-0.4140221517265551	-0.4413098974689839	0.3443450455438506	-0.1054967922655639	0.2094166637554927	-0.05350903781772012	0.3288893624680733	0.03402564169865155	-0.385299902196316	-0.09176668520215389	-0.115085354107607	-0.08077035370465607	2.692487700487877e-13	5.988974551563518e-14
0.27	-0.01478980095748139	-0.03606822323960359	0.05450012360128401	0.5708431492507079	0.9387926303145133	0.009240571522551387	0.3874086239610689	-0.03468260699646037	0.008404530215649859	0.05513327242731236	0.07955879232330305	-0.1179589902861629	-0.001926262748755889	0.05390124849412165	-0.09643547837179403	1.029544071667583	0.1290413160240153	-1.029544071667586	-0.1290413160240191	-0.1648819557279527	-0.09477596181857847	0.01149065801226938	-0.2116420967882332	-0.0764189499889765	-0.0397018634295415	0.09248873880115824	0.1434865605979017	0.6658694800430932	0.6379695339343664	0.09068174189006045	-0.008004780657566119	0.09775088367163019	0.01496940299314208	-0.3327790690939101	0.2990009642221439	-0.5569132530375366	1.239096353956867	-0.007065516872888727	0.0110399481006306	2.469200217050165	0.7284200383052777	-0.5510770357324508	-1.637234638715874	-0.1289543079310284	1.011433654421148	-0.09934403874529341	-0.200088947591655	0.4986487919572387	-3.380437402737504	-0.9852651991591047	3.380437402737497	0.9852651991591203	1.666099854634002	-0.4404901262430431	-0.1262157976000195	-1.484081373394897	0.4031030329967403	0.2473706360906683	1.968345949970395	0.6312942107493983	1.544084856159814	-0.2748439661812034	0.2888834756781438	-0.7658950249087338	-1.356607543966122	0.09749193678822338	0.001497746342647658	0.01554980278465647	0.004255991136586148	0.01782299391501388	0.001003976885090676	0.004008626781481847	0.00100612698318147	0.003673889795057317	0.01417756592855128	0.04614821745390696	0.1431629898257604	0.123250897721395	0.1505267706024381	0.1411090097407647	0.01022997572131494	0.01570980826266993	0.004313353912127667	0.03650625374236576	0.001045077085507842	0.07605338958259319	0.001441107676642724	0.07982803750527982	0.001028087683641563	0.04664466053510327	0.00552441847727019	0.01768480604241932	0.004892340371380608	0.01886758515024968	0.001004602861408076	0.006532375250889295	0.00163275993488518	0.02230549858641629	0.3853200113708209	0.3613987737825873	0.001046990551550674	0.01712501066717284	0.2009531522048493	0.2144003556539083	0.01785433397273611	0.0271893372513178	0.001020190115543216	0.005391172551373834	0.001100866623515077	0.01055411613859679	0.01429984036101384	0.04499513154489993	0.006360538556666134	0.0124053149520419	0.04275312892591911	0.04079629644408361	0.001003042885497511	0.02589213903146849	0.0142088721729456	0.03563428708876091	0.0241620519771495	0.04121495720872334	0.001010141136311639	0.002660097182083301	0.002247588474093214	0.01966339182287601	0.1822154813084581	0.1900158438920528	0.009536489871519598	0.04540839770926057	0.001062389784034005	0.002374800433406317	0.001126156630634798	0.006582952221074735	0.001006409707768612	0.03204802357607876	0.4456425867357544	0.3621272220639121	0.08624118051396799	0.08832594439503146	0.006414592849094864	0.03304007816180884	0.001002604677983965	0.02472402475625925	0.01847268283035787	0.01549341805821209	0.0212545847054837	0.01916853661118181	0.01638780581212945	0.01352668442647825	0.1016553985070404	0.08471450975359818	0.1186567719564182	0.08142355487049652	0.02130669716002328	0.02089838962532267	0.01881213559317602	0.01844670648108199	0.129889930673604	0.1336165677903128	0.1713797700785155	0.1361985962773593	0.121570209495442	0.1008529809366372	0.005112109075644286	0.01188929584338902	0.003326971003286414	0.03793177509758267	0.002443169056401166	0.08251341617300413	0.002041646018811006	0.07428522905586092	0.00104824490406012	0.04337159059971537	0.001108139204046215	0.003954430590356185	0.001064334738819487	0.004009980995604614	0.001003668363798131	0.01156923009488761	0.001007318141100603	0.02967041332708629	0.007848414584510785	0.03330330947817028	0.07571907163555806	0.08353160260329499	0.05655723858855078	0.05223004382624032	0.002494940075086202	0.02582558384580891	0.03957565782380178	0.04193441544446011	0.04773029147486273	0.04653202374925829	0.0350646019881561	0.07481646173796411	0.01659372891490663	0.02501361846305816	0.1245970848423185	0.1008699661526185	0.001033053705459871	0.0577822470330315	0.06474070018407725	0.04276803044379821	0.0225274686032231	0.03438492164066893	0.003774146497566402	0.01469929064765233	0.001794742624594897	0.01956421805903803	0.008364541908671721	0.04130159049693747	0.050867532783339	0.07238309092127984	0.03001495858608511	0.01226652796877238	0.02832878759903609	0.03129063292753118	0.001002440302441211	0.02705714261608426	0.006498539368080332	0.0085570748958749	0.1502891451221099	0.1088920650367212	0.001020112769150868	0.02158383923270956	0.004647752522152289	0.04683137482071392	0.001789388290286713	0.01797926684532325	0.00450070592381039	0.02397710702916897	0.005071064758194414	0.01876280002560768	0.02306283844588373	-0.01156588006586677	-0.01100565258679403	0.02282029116374713	-0.004318076985976156	-0.02134332663149067	-0.005159569459212619	0.00353484015465774	0.001594814876561085	0.004854688491359046	0.001003607901629041	0.001005299391744312	0.01595965220601009	0.1527749612734037	0.1458061813117218	0.008374692193596638	0.001803994936856945	0.001043652594957698	0.00129893810577514	0.001007706965685114	0.007282216579292344	0.007296166493922764	0.001000759320191685	0.001001535584755929	0.3646072808752207	0.001032761974059337	0.2391813483825233	0.01601966982899621	0.001009808349426819	0.001092737441412247	0.02329733708830846	0.009330714409877481	0.0452074338612103	0.001002634771719041	0.01467243282488232	0.03007491829039462	0.001008181283422717	0.001959192315659522	0.1871621678293954	0.01266448561905527	0.001006605706255665	0.001005198154557686	0.001006597956684846	0.4766067988644652	0.06371379515552082	0.001003935701990273	0.001002435093694648	0.007458390126538956	0.01094009850616433	0.0067621699368497	0.09315277448420251	0.110849973071017	0.01753965169873421	0.016509304280256	0.1170828692133429	0.1655544391665986	0.1176385863480928	0.009701725184105364	0.003730620629062674	0.002167761541697879	0.001891100090560773	0.001008991092259801	0.001004016281900572	0.001002012756738249	0.001003877242253422	0.001005186291205808	0.008746919514437432	0.06297067283553742	0.05512965354398783	0.001805493556100722	0.01846040391073777	0.04133850841899132	0.03384928031640776	0.01811158490195897	0.1200328610719949	0.001022752278743159	0.06236548237393361	0.02112840346822045	0.00100748791242183	0.001662371230860369	0.005951658732176139	0.04272874295851059	0.0347141140131433	0.02473573577682995	0.001000977067611814	0.01119826647167864	0.1438349601945434	0.001004051664481635	0.001004714734026488	0.001872317475693993	0.004434799802180161	0.005177842807034598	0.02221417929860925	-0.009905339160754773	-0.009825545406593826	0.02318844198685142	-0.003972005052089147	-0.0200036431914557	-0.005788674500967746	0.002900886050607254	-3.367460301287253	-2.847714469315948	0.0695358422171351	0.09226314365425006	0.01465553854235419	-0.009273195081276402	0.1306182501573773	0.2575161351604614	-0.283501079965729	-0.1030215173888707	-0.1724602634268026	0.008204089755153413	0.06593860237132208	0.04147266629456257	0.1621410473793443	0.2165874355423436	-0.008334493677582806	-0.1050678963322354	-0.3596865339807933	0.01703190913885988	1.775222465085027	-0.1180891005428396	0.02874976144591256	0.02092198215180185	0.3252156479939274	0.1087326330158872	0.08113090964022544	0.004307094662679325	0.05847220640278963	0.3782912410979106	-0.01173761127057223	-0.02218944550642809	0.3564668822887634	0.2219979805833616	-0.0106402021265363	-0.01348928234930152	0.0745907795436134	0.8676510142595932	-1.072874512961388	-0.3575574489359167	0.07628903678465315	-0.4649434977142102	-0.4594047003752744	-0.3806126177571561	-0.2820114530554015	-0.1785054550925703	-0.1727986890171442	0.02495566232156559	-0.05461744166419429	0.3844639868749638	0.2836215807903775	0.2712105097774515	0.01872848391206342	-0.1150123221534353	-0.002255917339810344	0.01761303124913271	0.01662824508155838	0.0259109513679189	0.03144318794559062	0.1501265914241976	0.1391712545649842	-0.4732750398762411	-0.0762564669288233	-0.1006462255504148	-1.041951456015116	-0.3049726366003757	-0.01896513280729603	0.07371962305831392	0.08680937746733054	0.4017518583755564	0.3226773079547832	-0.09021937052461801	-0.1655824737951648	-0.01199458307621443	-0.3937255354930612	-0.4024998781034045	0.3817526292498357	-0.1197072379831535	0.1307681947686335	0.1317925609676852	0.2375964808489619	0.02473070402332826	-0.2120120842646854	-0.1071724039761029	-0.1344349277866116	-0.09603271388365807	3.039884204786511e-13	1.437383130730149e-13
0.28	-0.01793364275096597	-0.03326621736828	0.04873220896175105	0.5832237280554744	0.9385959791393436	0.009309725972316571	0.4107491906249779	-0.02760305079218177	0.003059566577014363	0.03894927362131268	0.07830139194316627	-0.1075437125006467	-0.003194731378513332	0.05226757497347238	-0.09114701284492005	0.9929341076889907	0.1199135307194716	-0.9929341076889879	-0.1199135307194813	-0.1481330269861575	-0.09933538794492291	0.01015591501049678	-0.2260547484767313	-0.07222811181019008	-0.037125045720607	0.1103163058291896	0.1499661592712933	0.6814762060626361	0.6348986328415966	0.09363893376881229	-0.01588242071923274	0.08492034665335049	0.01629317748559293	-0.2950554424593882	0.2610455507204731	-0.5978078641573614	1.237350763466952	-0.03226575046059094	0.00299899098457888	2.195135610616405	0.6854413962112974	-0.5165850211777802	-1.599088452133818	-0.1223529255262493	1.071543299776895	-0.1549615783660842	-0.1266210975376087	0.5602796719280813	-3.938420658021635	-0.8361133444360257	3.938420658021635	0.836113344436026	1.682857177584653	-0.4709739923319919	-0.1400855004044462	-1.398416729642163	0.435087802054119	0.2651551609903106	1.574760534822052	0.6694461479576175	1.575199654318709	-0.34039245537369	0.2920036275722089	-0.8063412656015009	-1.208859517801866	0.1677895523537161	0.001561977326591893	0.01600683221694219	0.004632119351561783	0.01872523896887561	0.001003765465669721	0.004029892176654096	0.001005713815884316	0.003594575990711726	0.01533152660806355	0.0474488358087797	0.1478330258526187	0.1256916837107354	0.1483557555338424	0.1382129297175487	0.008701044861506422	0.01438955909030218	0.003113721850906818	0.03513926718395707	0.001047199639557842	0.0761584859017102	0.001349639053048103	0.08051411608848977	0.001016681604902656	0.04707591251393753	0.006726544071376702	0.01936567249104982	0.00659908758739504	0.02118454989288558	0.001002765209107096	0.006410614467206113	0.001329768926209327	0.02154550470637687	0.3775302434180198	0.357996976510701	0.001038291750095409	0.01725345646513567	0.2182448232636079	0.2316889272446555	0.01640799802517218	0.02570662460087325	0.001014839494019476	0.005651403811782014	0.001097051987649252	0.0106880884469799	0.02155242020338596	0.04954550936566115	0.008798620449011597	0.01392211083163811	0.04408252657547476	0.04143883532468432	0.001002807560670424	0.02603053990314855	0.01447260692064263	0.03612672026747486	0.02769593934643846	0.04477468465113383	0.00100894182642066	0.002828475838694733	0.002072990302356872	0.01944599292727807	0.1844456890424678	0.1938165820720507	0.01200345817852845	0.04800438222495006	0.001035944495929582	0.002281170777584261	0.001067079981786311	0.006465146655190807	0.001006335032363745	0.0328329767573442	0.4572087500875674	0.3710843911063021	0.07367095686142977	0.07720114912296258	0.003828997878932915	0.03080213430040096	0.001002509808437721	0.02557805787796953	0.01159887845932989	0.01098546920395539	0.01494154580501267	0.01476920218024725	0.01046398234040608	0.009908146631105424	0.09708582090248412	0.08197013792702171	0.1147910364571728	0.07997463430149358	0.01866423138915835	0.01889990044731998	0.01703479622833789	0.01825458384084755	0.1234416252907184	0.1329866533850442	0.1667359288478135	0.1395485669143871	0.1176035538131348	0.1029810524304171	0.008989047952264297	0.01536540162379622	0.003612781264182821	0.03814952986164159	0.002635947831632008	0.08166971457262397	0.00197099500281735	0.0742459161629745	0.00103148775236131	0.04352656200949015	0.001057757191945551	0.004143561090332443	0.001034226763414308	0.004238215251551169	0.001003812228004043	0.01184071434465632	0.001005503927908288	0.03117508061601199	0.008486313238987953	0.03498254678839351	0.06847317183863023	0.07850660239992471	0.05617349974472791	0.05195368853154528	0.002159473136564021	0.02503067964289493	0.02671593819352606	0.03134865333956089	0.04379000527762	0.04337586007138381	0.03450166549084345	0.07464873588512998	0.01798383747756431	0.02611459120381746	0.1218786434169826	0.1019848215255487	0.001028923256117273	0.06181798366308446	0.0636556629263329	0.04636039715154239	0.02195657095439416	0.03379474239054536	0.002450298874312475	0.01357267102110954	0.001712827228326962	0.01944306142423256	0.006984702133053993	0.03748225358785436	0.04616955390454001	0.06843472563561136	0.03225309038123259	0.01622139719326394	0.02601502416542985	0.02992977962667186	0.00100170445188182	0.02836825052305042	0.01068589319986637	0.01070316803782027	0.1443874857896296	0.1106491648472775	0.00101154198767626	0.02178914271650271	0.002904356507192101	0.04536419989973986	0.001842181453686846	0.01685025797778178	0.004447482337376951	0.02255665070178584	0.005133326488004299	0.01774911118425791	0.02230496424627448	-0.009800448536699121	-0.00977382507284477	0.02319747507496639	-0.004062915557763234	-0.01995049913423783	-0.005892573126878268	0.003967504596467611	0.001657923218681009	0.005179607627032586	0.001003485729269652	0.001005243189574925	0.01712921358752333	0.1570165996844023	0.1442391997784425	0.006007132364342782	0.001808159931153149	0.001053671275456936	0.001215906602205844	0.001001927230713307	0.008601412765665466	0.00932233694044483	0.001000788124741547	0.001001436201910278	0.3577276079990029	0.001026099241355922	0.255949491771107	0.0138411356000775	0.001008504623501262	0.001093053522298996	0.03459005451380977	0.01305133876437121	0.04610423000203978	0.00100249434705146	0.01484190037266742	0.03313076593567813	0.001007259820108548	0.001829021488769607	0.1890037644231717	0.01627237076929982	0.001007825105319135	0.001001639308761146	0.001006008746348452	0.4888554818159047	0.05116246425717782	0.001005085970163375	0.001002387149287874	0.001181024183592344	0.005392636666507286	0.001647333527598949	0.08860797473967183	0.1077050186829299	0.0142264365553083	0.01390594422091071	0.1110725165563062	0.153970219018076	0.1070440037941127	0.01583153204043272	0.004063656997780673	0.003331796285731924	0.001896553461913668	0.001016459873117595	0.001002641104836477	0.001001364458251111	0.001004032713024579	0.001002364814053654	0.009514533162840953	0.05567481710029203	0.05610591813026584	0.001787469935547742	0.006071937553166902	0.03707967007285806	0.03380815777408898	0.02063020543781968	0.1160564562419975	0.001025665820076552	0.06215032569338958	0.02141988880695211	0.001013171697156724	0.001596479030682193	0.005105030584309397	0.03847894393621229	0.035072690317985	0.02223611525828104	0.00100085862696277	0.018306463212046	0.1281529834047771	0.001000988597635362	0.001006616676760239	0.001918894081682067	0.004356514937566235	0.005218707474222173	0.02159248252049797	-0.00798257169550365	-0.008516137392021009	0.02357917553024248	-0.003853209382387493	-0.01853109960837602	-0.006677526107499162	0.004933478311207799	-3.120634447424526	-2.507112949821535	-0.002032652551341851	0.08890457036345537	-0.02306172910698995	-0.004658421863419719	0.133383014082498	0.2231110009402938	-0.2957707601777159	-0.1545932885337123	-0.1161744271085719	0.01239243743035376	0.07107432568161083	0.04464612371108596	0.1748358204992791	0.2470282684383747	-0.02047180499230535	-0.03294036381534112	-0.3179557230926713	0.004677828849779911	1.680705468033096	-0.1724147728644368	0.0196992095003584	-0.00181869589270827	0.5731882517932866	0.1916186097850844	0.04869289468963633	0.02350985086995893	0.04095822646338863	0.3389780830168119	0.0737770265648702	-0.02218920090915517	0.4016267392729244	0.2851596454465226	-0.007242646426933399	-0.01042649595081952	0.0833388778127519	0.9226871043921644	-1.147384069711323	-0.09169198472119575	0.09912730058072343	-0.4369772883529104	-0.4208825366815332	-0.344485707654946	-0.2720594859772786	-0.1136439223443394	-0.2292881279633146	-0.06463391888905567	-0.0743451574671069	0.2830394700986028	0.1354677195380387	0.4019807909902932	0.0242362232178809	-0.05162300189527161	-0.00398560737747676	0.01564444679440689	0.02557334703517821	0.02051126923940528	0.02015328976035501	0.1542508540980227	0.2228054038603308	-0.5365522716775305	0.01851044993541344	-0.0519627948577118	-1.080800560267735	-0.329793764476045	-0.0196320783365212	0.1448539372298644	0.1341523291157652	0.4038081221773658	0.3940027638065642	-0.03463784381655782	-0.07100341483885954	-0.01266317676249367	-0.3694844317336359	-0.3918698430804087	0.4072334161892114	-0.1561725698687937	0.147320118754872	0.2934924489592705	0.1073274576533069	0.01650883792823619	-0.08996262661387136	-0.1178396189454463	-0.1488307049359551	-0.1057870504233829	1.216687695199468e-14	1.367401636699825e-13
0.29	-0.02071448480895274	-0.03085453527552738	0.0425327781640572	0.5955959558887359	0.9381442612494914	0.009305537585451978	0.4313083762239361	-0.02101315617831226	-0.001906908964299042	0.02320832962127079	0.07711588529932567	-0.09653466164082754	-0.004991534492040821	0.05135961982277823	-0.08522551041305028	0.9508808593592027	0.1124119707687012	-0.9508808593592145	-0.1124119707687398	-0.1312405433731438	-0.1041819586841632	0.008707010514901069	-0.2397417971903787	-0.06775086717003793	-0.03444681706783199	0.1235858843802504	0.1569985186527117	0.6973277573234705	0.6314994068278998	0.09619045838383285	-0.02408315241345434	0.07344046357262482	0.01840869174292921	-0.2627126214418491	0.2204034640271452	-0.6412949831873825	1.237440009420139	-0.05820783506426314	-0.003660748028584069	1.917711524180858	0.6304345121358116	-0.4749478802924222	-1.548179503510489	-0.1135997148858636	1.129059389664228	-0.2018718185620076	-0.05495957330076432	0.6232290673819163	-4.46657520921659	-0.6643738304225796	4.466575209216606	0.6643738304225822	1.695082704536401	-0.4974921607162953	-0.1490828160993463	-1.339752997052081	0.4592789576835443	0.2704648851312235	1.083127572386393	0.7419324927808544	1.591803243900497	-0.3378087732614866	0.2145472315206286	-0.8322865843918419	-1.086940518177339	0.2538527709692286	0.001627122514297044	0.01644585885167579	0.004948531298970775	0.01955277147222747	0.001003654251262992	0.004046749008545516	0.001005540603685456	0.003513609782561029	0.01668617889559278	0.0488294737370115	0.1512495771733887	0.1274526475453704	0.1467178628261157	0.1351868671492193	0.007247477596378388	0.01312225745159233	0.002428772430011085	0.03414313146456116	0.001049972097084023	0.07632144031552131	0.001294926692905544	0.08126834200613921	0.001015110170533567	0.04755131056980518	0.008002908515526057	0.02113893305039489	0.008437379697542741	0.02368127683681054	0.001001815425571755	0.006301541365557595	0.001168948515184317	0.02098355541873659	0.3707561105100957	0.3555582430011465	0.001038236141405809	0.01737788352722603	0.2352264301133252	0.2483546777618653	0.01388709647349853	0.02323789434105698	0.001015969684054259	0.005924708825026538	0.00109929212319118	0.0108197368423207	0.03121709595812367	0.05603616833864195	0.0141414426520394	0.01706847368258337	0.04451001304475071	0.04138338010654734	0.001002668406334014	0.02636741248937632	0.01618734639607233	0.03780934546480744	0.03072255173704905	0.0477867733951944	0.001008051081327968	0.003019855045354999	0.001920416655364428	0.01923730248894399	0.186975744858097	0.1981212314425211	0.01569004781540197	0.0516733197179054	0.001022334401523259	0.002194604038522129	0.001036976794385736	0.006367830504742263	0.001006117607312942	0.03371610153081026	0.4692554252900988	0.380581060955408	0.06283892553373513	0.06635414402228021	0.002559490087955728	0.03016921374439684	0.001002492373716873	0.02653311131484959	0.006551066354489853	0.007617176148859954	0.01006308627229594	0.01130949568167902	0.006121125517627995	0.007226049759973012	0.09209895635896601	0.07908721533093049	0.1108698865123455	0.07886605939430022	0.01557865874898064	0.01655714104440959	0.01478600826909607	0.0173497491928543	0.1177876857141789	0.1327364306659544	0.1612938865785653	0.1422780359710134	0.1131272569051262	0.1043577324733542	0.0140712532630998	0.01997137086219213	0.0051006910020567	0.03945032848387108	0.003712611494964413	0.08137050282636502	0.00196527730075093	0.07416431419208595	0.001038164959079243	0.04360477630526489	0.001030643238246486	0.004311382816581408	0.00101808329303317	0.004394261770272586	0.001003944337790325	0.01207834142017694	0.001021220828804196	0.03260827188426743	0.009118058171744214	0.03657549615510466	0.06129683093437063	0.07315818338291755	0.05668957665505366	0.05249596451971642	0.001955623574472789	0.02439309558553976	0.01633750195335419	0.02251169373065863	0.03955637382623031	0.04003317641589624	0.03454219491393351	0.07451441019514139	0.01948512286506348	0.02734255794613676	0.1213562155351965	0.1048527156594026	0.001028320203424085	0.06579916639174317	0.06504891403545619	0.0518461717950628	0.02203770584050709	0.03382958521640073	0.001747789247579181	0.0130544622601592	0.001636804468501274	0.01932162080843288	0.006033902781912143	0.03390482962761208	0.04207144321318552	0.06498372977411765	0.03334980634695689	0.02030947747748902	0.02377798740826231	0.02853974300212596	0.001001280064105144	0.02932803439275751	0.01709989238516091	0.01416004546350235	0.1368064898607058	0.1119321986792157	0.001013800602691664	0.02192457164480858	0.001977917514964054	0.04463352890373384	0.001877032336617523	0.01562189560426626	0.00430754955183053	0.0209708716773513	0.005129482023632984	0.01661887368499217	0.02226008932865945	-0.007751305448949098	-0.008598977347427966	0.02354575745004384	-0.002685064067783828	-0.01844639149032789	-0.006669007267857759	0.004677948209946286	0.001726494733832304	0.005369390420141972	0.001003583174990184	0.001005459472264102	0.01905996820825438	0.1561432197256208	0.1441332284268022	0.005431775209042827	0.001629124375326412	0.001052169632446375	0.001256546357773858	0.001023244862693026	0.01000683447237518	0.0113060283309303	0.001000859912932396	0.001001414132367575	0.3553331039480687	0.001048398113963336	0.2735412661690858	0.008825506238591073	0.001024457145567634	0.001108876077063205	0.04868743688684135	0.02574942437838081	0.0440961698917617	0.001002548337498459	0.02080443986251696	0.03509489650520728	0.001007009277088519	0.001703535437194023	0.1930904715266	0.02262527206046693	0.00100846042328313	0.00100903057137364	0.001005791996186719	0.5031769733091472	0.04690038134007032	0.001414488694496762	0.001002547907288329	0.001092079416853918	0.004234648453293744	0.001327338832670749	0.08230297291051776	0.1030812469182479	0.01043960472801072	0.01097046093671823	0.1081506405285573	0.1513840849627049	0.1063077007451962	0.0227324823649779	0.008874864704429119	0.006121072656386553	0.002012413118546102	0.001069358716964445	0.001002236295309588	0.001001211558435191	0.001004123370895674	0.001067370691827652	0.01003132263499065	0.0491006167706606	0.05838582014006131	0.001704721234400276	0.003537718843649846	0.03230842434937335	0.03525689497603682	0.02158755579957324	0.1245318790610966	0.001029407297879187	0.0708423725647062	0.022731858726376	0.001013881051827942	0.001524503238264489	0.004955718940430827	0.03600644917338631	0.034234320654671	0.02040684811909881	0.001000821316528228	0.02900676919515487	0.1226677567888219	0.001028979905038715	0.001009809118436392	0.001908775764967788	0.003993795875646803	0.005046382677832646	0.02274929985757335	-0.005517149363955552	-0.007490401586336767	0.02386730536096314	-0.0003726963261214175	-0.01687451735197939	-0.007438626337124121	0.005183967742415801	-2.946437730688595	-2.226253068754942	0.06663821647277066	0.07746202610639472	0.01403191560931071	-0.009931664442981119	0.1443723855216931	0.1221245911203563	-0.3076704090359871	-0.1037067312706884	-0.08798797258455777	0.01966728360994237	0.07945113150699902	0.05024665184460129	0.1808054308663168	0.2535218632785703	-0.005806504192158853	-0.06459193844831698	-0.1665433867135324	0.01636854490214413	1.654534648048461	-0.3133710626725103	0.0314428794644265	0.02067399825324028	0.7244294365513144	0.4301628930701106	-0.05632667375864412	0.04382057495224962	0.2811473879464604	0.2683479330535647	-0.00830323592992508	-0.02009089485988229	0.4598736820842919	0.4357574143977083	-0.009289402425669091	-0.009049105196669729	0.09409506011906148	0.9788941264530703	-1.004711675182595	-0.02904820743536934	0.09597570165234606	-0.2460822548850597	-0.2765484087653948	-0.1996004506090235	-0.3058943961130004	-0.1106470281666378	-0.2434301435952278	-0.1182893859270431	0.02243849472992769	0.265810569797935	0.1482829584617562	0.510267299382047	0.2220897757953769	-0.006150851345774771	-0.01093497596552045	0.002152876978849591	0.01222816745629495	0.01265438820938676	0.02474917850471021	0.1353619663221623	0.1222594144935988	-0.5370080042404964	0.0895620925292047	-0.06732905382061988	-0.7076598270271101	-0.3414273293524372	-0.003953622256930383	0.1018297101550794	0.4350605172463069	0.3909376841134776	0.7057104778813099	0.03726828247344952	-0.03380063293401452	-0.01186765005646393	-0.3451510260326192	-0.3046380297643471	0.4044071051544558	-0.1271204767958947	0.05933682817648958	0.3964013452004794	0.1458547309934012	0.01080282347749317	-0.05419610436756592	-0.1268359487026583	-0.1667722236482485	-0.1188887938291173	-3.247165494543204e-13	1.011945649539369e-13
0.3	-0.02321988822617059	-0.0288758961637441	0.0359219755419172	0.6079794323685145	0.9374292222871523	0.009240029418112456	0.4491236214087536	-0.0150364208377818	-0.006404146893019271	0.008004100438035433	0.07605237141265576	-0.08498667435748315	-0.007181623234112935	0.05116859069348721	-0.07869826643845465	0.9037156794790471	0.1066225504169809	-0.9037156794790477	-0.1066225504169865	-0.1142425097050625	-0.1092682712632449	0.007186510340819519	-0.2528650080970517	-0.06306417602228107	-0.03171626170663091	0.1320583052167718	0.1649029444158149	0.7132461238616954	0.6281753368584709	0.0978547971211095	-0.03249778262998786	0.06318506789317356	0.02134102234210242	-0.2399677143352015	0.1744369545187968	-0.6800822290467128	1.239600492770371	-0.08492996475477371	-0.009264965110408372	1.646347527787847	0.5628095415565969	-0.4227374986578326	-1.491745488785272	-0.09795437409939699	1.17933058449544	-0.2336187040637204	0.01676410675161317	0.6814279804837238	-4.960806968095425	-0.4936854246262327	4.960806968095425	0.493685424626233	1.703967188598144	-0.5189223603003735	-0.154404636101639	-1.285649168247293	0.4769771035751518	0.275620502675582	0.6153289919100836	0.8438594242942621	1.58856270979683	-0.3253612465199372	0.1145664520331459	-0.8491209700672321	-0.9639620375527496	0.3311528207355304	0.001693971255169745	0.01687560128682664	0.005201907161537363	0.02029168140733638	0.001003647420537649	0.004062506894048277	0.001005562237177525	0.003428005807758534	0.01831662090639321	0.05036883979826826	0.1529555910344483	0.1279950320358403	0.1456871200199351	0.1320949484258799	0.006224544605050527	0.01221863062515578	0.001995450434039896	0.03328080261665003	0.001050606604568562	0.07654120833760249	0.001287882310407788	0.08209674419092974	0.001024988688024898	0.04807710883948765	0.009339765572309942	0.02300156389825384	0.01034079431688139	0.02627908201706751	0.001001376686896318	0.006205210608709802	0.001088501023272306	0.02055081704244316	0.3653807129592342	0.3547310606185804	0.001049362513990857	0.01750404658843201	0.2521548638431241	0.2648214204585239	0.01013084094665877	0.01959840767536701	0.001024514533257926	0.006209883126054395	0.001108325545088728	0.01095208087011479	0.04278873399001763	0.06402381597166797	0.0229830957416211	0.02237554734645994	0.0438107499014482	0.04038144714075261	0.001002625873650891	0.02690606957385022	0.01995207115948385	0.04146127952529106	0.03323154148282794	0.050239808658208	0.001007480597216285	0.003206370098636541	0.00178132680784326	0.01903333486683423	0.1900887811763233	0.2030254666590345	0.02064096656701724	0.05646212173820995	0.001015850054864684	0.002111008707705622	0.001025627671196335	0.006283917132254559	0.001005900519610908	0.0347310576245443	0.48193838929939	0.3907072188559657	0.05479051063991458	0.05745302112413027	0.002124775135765363	0.03033804853246734	0.001002564080591674	0.02757941820776792	0.003917997402105815	0.005875805461536464	0.00697636257872435	0.00912844109069986	0.003741494458200238	0.005762801937206916	0.08650710435498536	0.075824862747445	0.1066329043165821	0.07771017435673795	0.01213258562594276	0.01394796975705966	0.01219204114243853	0.01584966861828138	0.1132244518710995	0.133398180901527	0.1569374100751365	0.1449239028818497	0.1101838058307591	0.1061150049879099	0.01998673559157341	0.02539183246520591	0.008227446446620474	0.04231465086801928	0.005637261191230923	0.08158806746636527	0.002020261306801767	0.07405521285992468	0.001067962174387416	0.04361270884216555	0.001016888730880026	0.004472867823447592	0.001009938507033966	0.004530430089658142	0.001004055711275131	0.01228323897870403	0.001061592110265873	0.03394181127754196	0.009692471727701987	0.03795723397787884	0.05430947148395638	0.06768891286506902	0.05800296269713918	0.05373727727865615	0.001812174204561417	0.02384859782275203	0.009604729326813046	0.01677408748912945	0.03503969378786864	0.03649362623264465	0.03524435892715563	0.07463525218832993	0.02071992528066725	0.02817299138567305	0.124526186580291	0.1105987122624531	0.001029890404616989	0.06960692255679099	0.06968543391645766	0.06052577296887286	0.02271019157571871	0.03445334550966651	0.001395778134462253	0.0128734124492183	0.001562792684296646	0.01920085434846519	0.005478746968118291	0.03059621975277043	0.03870198843551118	0.06221579102949254	0.03353291480722298	0.02419002858647639	0.02172780476864842	0.02728165565598538	0.001001049313175677	0.02984899054614803	0.02549797598295261	0.01860156112228614	0.130001272638717	0.1134977679122934	0.001028931575724368	0.02200971670254008	0.001514294271903737	0.04431978717634458	0.001889423500164031	0.01433347714396061	0.004056805835647063	0.01925226375474101	0.005042016157620333	0.01539876842035591	0.02301634258083782	-0.005424642865333772	-0.007523537568499564	0.02385393812888404	9.45617997200663e-05	-0.01684063410476011	-0.00743521880126756	0.005081755701911228	0.001795066248980603	0.005559173213248086	0.001003680620709902	0.001005675754951395	0.02099072282898393	0.1552698397668394	0.144027257075162	0.004856418053733966	0.001450088819503768	0.001050667989441453	0.001297186113349534	0.001044562494734668	0.01141225617908335	0.01328971972141324	0.00100093170117695	0.00100139206284614	0.3529385998971381	0.001070696986586111	0.2911330405670635	0.003809876877100183	0.001040409667684228	0.001124698631815589	0.06278481925987275	0.03844750999239545	0.04208810978148152	0.001002602327950398	0.0267669793523668	0.03705902707473741	0.001006758734100162	0.001578049385604993	0.1971771786300291	0.0289781733516373	0.001009095741265377	0.001016421834141684	0.001005575246023737	0.51749846480239	0.04263829842296517	0.001823891418842815	0.001002708665292643	0.001003134650152132	0.003076660240074741	0.001007344137765565	0.07599797108136745	0.09845747515356977	0.006652772900712042	0.008034977652516758	0.1052287645008074	0.1487979509073278	0.1055713976962704	0.02963343268952899	0.01368607241106563	0.008910349027041686	0.002128272775181261	0.001122257560840154	0.001001831485827134	0.001001058658671353	0.001004214028765914	0.001132376569683016	0.01054811210712985	0.04252641644102782	0.06066572214986056	0.001621972533256237	0.001003500134135409	0.02753717862587911	0.03670563217799836	0.02254490616133703	0.1330073018801874	0.001033148775665186	0.07953441943602274	0.02404382864580181	0.001014590406525369	0.001452527445852459	0.004806407296554025	0.03353395441056239	0.03339595099135427	0.0185775809799133	0.001000784006082425	0.03970707517826472	0.1171825301728453	0.001056971212638776	0.001013001560145015	0.001898657448248887	0.003631076813729624	0.004874057881436877	0.02390611719464855	-0.003051727032407502	-0.006464665780652538	0.02415543519168434	0.003107816730144655	-0.01521793509558272	-0.008199726566749069	0.00543445717362395	-2.878016402789721	-2.016082076055003	-0.003889492375578372	0.07118005674934637	-0.02328151811263031	-0.005585975253895288	0.1651286406770396	-0.02060486789328337	-0.3089419911808221	-0.08185832593206518	-0.08941305274380998	0.02375515888728177	0.08590957902355417	0.05472616658522727	0.1927098781929433	0.2672439156966395	-0.01792333578646805	-0.007098181572764852	0.004354502311758842	0.005025028534368034	1.640903903940083	-0.4065660541024179	0.02207306693008093	-0.00167957020136992	0.872585983804074	0.6237607723828033	-0.1406026548328176	0.06386675053312123	0.4348199990950154	0.2271673868969431	0.07280419513851795	-0.02124463778982851	0.5215439084799381	0.5091325509417278	-0.006648364826630703	-0.007745940115494117	0.1097051418716156	1.048584714678406	-0.7582076292088349	0.06865908408458042	0.1173779917510027	-0.1115928148412558	-0.1651521551194903	-0.1007158980811694	-0.347945483441939	-0.1231059484116653	-0.2825705047358992	-0.1836831041731605	0.1080494334980088	0.266319040948013	0.2115862138626956	0.5648792639049596	0.3369409755007741	0.05173227541264425	-0.00948547967408921	0.001588095134652251	0.02430600306139803	0.01653562934857669	0.0136073864366678	0.1343204790736222	0.1805630950112414	-0.5607225718130383	0.1583178040816215	-0.03334553589798465	-0.4609298867534827	-0.3691670697139125	0.03140145832527294	0.06534727671157441	0.7097728229711666	0.3691228094799028	1.032768069868858	0.08314564965918285	-0.003571624968347244	-0.01252834573794655	-0.3157216146597438	-0.2552584196961883	0.3657275811553685	-0.1297827141524541	0.05955457546370434	0.4904200955812866	0.163834537864234	0.006452063987264504	-0.006576772918529704	-0.1298508363967371	-0.175396484583669	-0.123760603432195	-7.216824863668437e-13	2.75857004872081e-14
0.31	-0.02556237821092805	-0.0273395828232171	0.02893880747913587	0.6203959129917732	0.936443332551693	0.009124188348941166	0.4642697635018181	-0.009755872194862283	-0.01035883814349314	-0.006615506205561675	0.07512982696028127	-0.0729678625913345	-0.009592567112969862	0.05164392305168419	-0.07160478979894432	0.8517472031873257	0.1024965112914965	-0.8517472031873418	-0.1024965112914621	-0.0971659727636192	-0.1145332587956663	0.005632964691045357	-0.2654252613134352	-0.05823601837320536	-0.02891712089613474	0.136418441118697	0.1739264173925965	0.7290096413613387	0.6249053604517573	0.09860777217958304	-0.04099277975680383	0.05410874737295324	0.025041312125038	-0.2283536194701462	0.1324487338139602	-0.7140912644048009	1.244123801520891	-0.1121205420897842	-0.01382224637173386	1.382569734420959	0.4923953029276157	-0.364527375025477	-1.435627473797243	-0.08593223076595531	1.219025201362201	-0.2478730649278663	0.07768445253049987	0.7345922149536624	-5.428469702218669	-0.3366235224552446	5.428469702218687	0.3366235224552449	1.712154542663351	-0.5329101254564665	-0.1551003763201363	-1.224359762341986	0.4876157621009164	0.284780795769476	0.2777635335443743	0.959199072907335	1.559606813524061	-0.3327416676000374	0.05130559793294977	-0.845268740670727	-0.8513326581400559	0.4064135548273579	0.00172274404461297	0.01724534631379461	0.005306593067263812	0.02086521803308872	0.001003578215845598	0.004075164841614365	0.001005544514435903	0.003346434084572331	0.02107626757722481	0.05279533424743812	0.1541131652777881	0.127290325654981	0.1448643531144774	0.1289659108956877	0.005389841197826005	0.01147152449324794	0.001672338117495719	0.03244346294621464	0.001048151920276623	0.07681284705362983	0.001303126572734136	0.08298035635853046	0.001041799209959846	0.04864644196728134	0.01058264337183263	0.02485383947763601	0.01265191250504832	0.02924377076550739	0.001001161599868688	0.006117647200178173	0.001045844012171264	0.02022119396543948	0.3635398003962431	0.356447939643451	0.001058618170615621	0.01761785505522418	0.267892735433137	0.2805242490439452	0.006823484261558633	0.01637815445215853	0.001030358725373763	0.006498799833801226	0.001112941018129048	0.0110729326245537	0.05389185558225355	0.07251837743409281	0.0320724130345049	0.02851877235684954	0.04197445506549276	0.03854175428121539	0.001002622025234677	0.02763386649403142	0.02578896353730734	0.04689486845305468	0.03493077399990034	0.05190339995481059	0.001007005143710138	0.003406836130691766	0.001650335841007955	0.01883420363069022	0.1943484342808319	0.2086333096145842	0.02595198379275686	0.06153156405188035	0.001012303180273632	0.002034074788535746	0.001022182466816879	0.006206470525549661	0.001006212598260374	0.03590338806132805	0.4962000497038305	0.4016100039362064	0.04777269974350015	0.05021940118451464	0.002053946866310344	0.03096860611969599	0.001002652281638653	0.02871968321556405	0.002503621116648213	0.004965676949349801	0.00498980629122861	0.00774115753579045	0.002409922690919915	0.004954394810083683	0.07996417116018847	0.07179124159183307	0.1015810634680798	0.07610723424025706	0.009302725073125542	0.0117841882864095	0.009785770327217809	0.01424454198183572	0.1089182896563918	0.1342630615826043	0.1548088799870234	0.147529058855874	0.1095788934141091	0.1084753280087215	0.02684834714640925	0.03169802125805674	0.01323086522001555	0.0469248073831402	0.007261996121255606	0.08183840983300804	0.002080305724706808	0.07392571328212533	0.001106989276309599	0.04358089044073181	0.001105347696584473	0.004674370703081291	0.001008226654561559	0.004797488295609483	0.00100408978036693	0.01245381537390245	0.001143110902625376	0.03517239309265329	0.01524169414718289	0.04440854445570609	0.04740032315666633	0.06198223526789046	0.05940768111993212	0.05521900765718903	0.001760645654815679	0.02343611664447485	0.005549096751737167	0.01326802721578275	0.03020049508155433	0.03266980097717921	0.03540239575856305	0.0745647732251552	0.02088265856370025	0.02834758696273338	0.1283581192736914	0.1170219869010956	0.001027087698753057	0.07313469591715363	0.07513417768490524	0.07111083452690738	0.02376600713708012	0.03547349081355652	0.001210753048651394	0.01283665496933949	0.001499821372875879	0.01909355509073379	0.005037587760893994	0.02750648823712634	0.03570610858834815	0.05978975323605263	0.03336855711751857	0.02775041303963447	0.01986868611319636	0.02615232051621394	0.001001787808895375	0.03009670768360164	0.03399980628629696	0.02331739549649453	0.1254976961930157	0.1149201202950328	0.001054295862147064	0.02205891724604232	0.001268976381973333	0.04421296029056442	0.001862534235376007	0.013012131612127	0.003688513292249147	0.01744594844374081	0.004851683801172438	0.01411415868458951	0.02471400763746804	-0.002924358305103771	-0.006470621011237175	0.02413040521646832	0.003895772046265858	-0.01519314944485014	-0.007978067267229778	0.005353125735648122	0.001716961723693151	0.005296921720582897	0.001003358621087896	0.001005399427904298	0.02682707842403914	0.1564995472042006	0.1432203576887271	0.004208814811638654	0.001237681200258781	0.001041306491768522	0.001337472776661114	0.001071760868665864	0.01234729437452397	0.01672790402263028	0.001000942897428917	0.001001481760485396	0.3657360654377106	0.001066183393645353	0.3023640440838098	0.002839122696786879	0.001033083402871329	0.001111863608693293	0.07130570516509256	0.04581663015110905	0.03779915465692032	0.001002631297838339	0.03710012635559237	0.03677833082555462	0.001006300199860567	0.001459168477028264	0.2053094912747622	0.03443098361646895	0.001008202486320605	0.001020437041912157	0.001007351412556322	0.5390573249199734	0.03617424194250523	0.002111987605759304	0.001002774024882408	0.001032321468990778	0.002719782581530019	0.001017613785104152	0.0670596771049406	0.09099412796657332	0.005910251401596775	0.00647220888731919	0.1005971856538483	0.153785682841348	0.1114434144230331	0.03877233745367049	0.02281806933249736	0.009048975784499516	0.00215552232804862	0.001169072621040642	0.001362915602976768	0.001011002499112028	0.001004050108339975	0.001308866786345158	0.03036105010395944	0.03584714655068202	0.06159862826184568	0.001778699823051636	0.001402674967381588	0.02207520306623774	0.03462999557617595	0.01980192904547467	0.1349207399627378	0.001016574434170458	0.08453418473715259	0.02572780028561899	0.001020838092105105	0.001418619019327978	0.004372178712573526	0.03102736588788149	0.03299101439531828	0.01712861566269877	0.001004055875808979	0.04720905139956431	0.1202048938143969	0.001100768735305922	0.001013534401021902	0.001780131519343376	0.003021903305956495	0.004461594518171988	0.02705798504835385	-0.0003221787630308164	-0.005422468638442508	0.02438684832387964	0.008327346545708757	-0.01352583626435412	-0.008343588293576523	0.00555943061900391	-2.873829089472367	-1.863958236089466	0.05601518854578628	0.04558158932187841	0.01355684674382376	-0.009558118187503481	0.3128252356619593	-0.1091540630641102	-0.3146836253231471	-0.06917511054173427	-0.08113274335764808	0.03001175233302136	0.09022868800289513	0.05871320335555343	0.1783207370947406	0.3254583529883028	-0.004131594134204841	-0.04461005840053454	0.355087774904281	0.01426945389738717	1.498270208533569	-0.2518707540658573	0.0319336385997535	0.01870217191993618	0.8244346705038984	0.6007779041782028	-0.2248535012132962	0.08039514002349675	0.644014509628356	0.1127190359372982	-0.007177620892186891	-0.01921235907005148	0.603974315462645	0.5051685659291779	-0.008215307356386974	-0.007705747980232577	0.1247010970232643	1.141037796346768	-0.6943351762621641	0.06368353610948886	0.1135877409812094	-0.06913846777372112	-0.1116245434378964	-0.06075840353129608	-0.4553130628390252	-0.1979844323586745	-0.1638204449613203	-0.1424195377944413	0.06474457604095935	0.265165350888786	0.2671261498106412	0.6875737014985113	0.5702939220947022	0.004157539674668988	-0.01612613095129918	-0.006820160589644361	0.02799510884017858	0.03647467036113494	0.01788751557606902	0.1141014744828731	1.044495573217828	-0.5822844505097325	0.1408957833122337	-0.04175071316199101	-0.2487295058301457	-0.3964988364235703	-0.03997006761451451	-0.03079576138480014	0.5780981990595151	0.3354350387894126	1.084990390407401	0.1195586945421601	-0.001704350401724153	-0.009445313043129264	-0.3019923051740181	-0.231405305704334	0.341383480365458	-0.1006392003314465	0.001751736317365046	0.451248361832414	0.1303503403061554	0.00280489712591585	-0.009497167176299908	-0.1342128268411077	-0.1854811206016792	-0.1327515696270277	-8.016959626429795e-13	-1.059787203366703e-14
0.32	-0.02778342735243817	-0.02623446108275688	0.02168935263593497	0.632870471791664	0.9351893602476246	0.008965204537509411	0.4767687929692562	-0.005206612460950172	-0.01362122686522704	-0.02077748171529263	0.07434617250943892	-0.06071430167725425	-0.01212514439701971	0.05270992149697221	-0.06405992478858111	0.7952346571952835	0.09978805752825523	-0.7952346571952834	-0.09978805752823508	-0.0799831319923376	-0.1199031733578165	0.00410858516508078	-0.277311369090127	-0.05333263406295165	-0.02600918306430478	0.1380348827890331	0.1840542039107718	0.7443475806000246	0.6214383508509442	0.09918644984516503	-0.04931096315090889	0.04615780289747952	0.02941946181823071	-0.2156795456683748	0.08819863451398711	-0.7333395851327443	1.25121612809678	-0.1385464785366719	-0.01789351356250312	1.116925002682492	0.4165517597868817	-0.2842769928915418	-1.400219262003996	-0.0701763738131778	1.226280414101258	-0.257945385094711	0.1348973241791422	0.7717056546630837	-5.86962090815978	-0.2101683521771398	5.86962090815978	0.2101683521771402	1.725227954565788	-0.5399077662461951	-0.148571411339744	-1.150820080308967	0.4920224358108991	0.2973799069424051	0.06659014558293234	1.064722132574954	1.503447057605375	-0.364767885339673	0.07970697345144946	-0.8137582235337442	-0.7388868286056555	0.4667248028060236	0.001698122945074937	0.01755943887424367	0.005229203540688151	0.02124439961255143	0.001003382550157858	0.00408851861394864	0.001005397424270155	0.003260248467328068	0.02529670367281688	0.05647844424151993	0.1552975457716707	0.1260355976788638	0.1440470751916176	0.1258449137101147	0.004646696692493856	0.01080288421415727	0.001404351125891799	0.0315965905098806	0.001042242346267649	0.07713022674252795	0.001330890157182546	0.08388963461989613	0.00106380519241115	0.04924282779371692	0.01167162567847062	0.02657948862834865	0.0155025245346183	0.03278353945677919	0.001001059712730864	0.006031733764133779	0.00102456650633216	0.01994294338275948	0.3664756092272755	0.3621541455614626	0.001060986318648613	0.01772009144624751	0.2818469743728402	0.2947589925370715	0.004654475763261607	0.01427326932305975	0.001029614633857703	0.00677302317546109	0.001108828613267757	0.0111831693176326	0.06363116356971099	0.08047467661821081	0.04021263778424249	0.03430897891967412	0.03899003695326164	0.03593402543385305	0.001002634594364279	0.02848802250475328	0.03369311952544903	0.05418390418127429	0.03569555901868726	0.05263755264802719	0.001006538153088508	0.003573485030080408	0.001525362995916949	0.01863647269183161	0.2000424245490454	0.2151839456249584	0.03127989160017087	0.06657374613971302	0.001010083738643955	0.001957164792828682	0.001022469193992015	0.006130554837023289	0.001007257086889135	0.03722388259588444	0.5126016839995461	0.4137092846825544	0.04092788301796198	0.04344994124787641	0.00216227411720727	0.03173634130938697	0.001002729055958936	0.02990942765038597	0.001806141461420571	0.004518924502970446	0.003805983470404899	0.006909550471020478	0.001744985994293034	0.004551776341939555	0.07230131701007404	0.06678791518756469	0.09546684836238498	0.07374043856002645	0.007487884160431244	0.01039886774768378	0.007784513879856647	0.01289973156923626	0.1044493693944335	0.1346894298890665	0.1554791993019087	0.1504362738403709	0.1116769805660774	0.1115904831744642	0.03470211676437131	0.03896761063160965	0.02018883804216522	0.05342460120072182	0.008148085930161007	0.08178764509546871	0.002123972680888242	0.07373845633917141	0.001149908342899934	0.04349893792743355	0.001330107866648096	0.005272780719434481	0.001012345507913092	0.005251896667231175	0.001004024805133749	0.01258858175040369	0.001272105767053334	0.03626995257691998	0.02758212152806568	0.05754307689505362	0.04051663460159961	0.05600979379742266	0.06059674332090506	0.05661254317849961	0.001813133392474496	0.02316158329171961	0.003676985766398064	0.01163055061479352	0.02502243689541479	0.0285456324063674	0.03451071301800015	0.07394639450284196	0.01964334849365877	0.0275497241560679	0.1313907665925497	0.1222249981297658	0.001017395904140493	0.07629568685682818	0.08034088570589137	0.08224050375043478	0.02512040495201148	0.03681802506888839	0.001121319919210253	0.01288083585118862	0.001451368053766845	0.01900167194135705	0.004599496271425291	0.02456102131506515	0.03292487003328626	0.05755856158118889	0.03309076267332422	0.03091838161171855	0.01820162556776022	0.02517777391913604	0.001003793633351685	0.03011928295815788	0.04190976582826362	0.02759656001035771	0.1240511600886982	0.1162990627514421	0.001088878839203209	0.02205415169283142	0.001146487155733943	0.0442356725728553	0.001789874489238223	0.01165332946893266	0.003200008088158018	0.01555035048282455	0.00455094283424153	0.01275193251062065	0.02738114122548164	-0.0002712312721092931	-0.005424850730676353	0.02437683633379318	0.008642528672157311	-0.01351592200406112	-0.008254924573768804	0.005526898043813373	0.001638857198405239	0.005034670227917448	0.001003036621463271	0.001005123100854259	0.03266343401909497	0.1577292546415616	0.1424134583022919	0.003561211569537499	0.001025273581002015	0.001031944994098731	0.001377759439978546	0.001098959242613113	0.01328233256996252	0.02016608832384474	0.00100095409368303	0.001001571458157922	0.3785335309782846	0.001061669800702823	0.3135950476005583	0.001868368516466948	0.001025757138075542	0.001099028585548751	0.07982659107031163	0.0531857503098208	0.03351019953235555	0.001002660267728541	0.04743327335882028	0.03649763457637517	0.001005841665652889	0.001340287568441017	0.2134418039194946	0.03988379388130314	0.001007309231376963	0.001024452249718186	0.001009127579094828	0.5606161850375563	0.02971018546204475	0.002400083792674149	0.001002839384471915	0.001061508287889537	0.002362904922976856	0.001027883432469135	0.0581213831285103	0.08353078077957458	0.005167729902478511	0.004909440122117316	0.09596560680688909	0.1587734147753755	0.1173154311498081	0.04791124221781746	0.03195006625391754	0.009187602541956412	0.002182771880914492	0.001215887681247322	0.001723999720179411	0.001020946339799717	0.001003886187912503	0.001485357002986427	0.05017398810078319	0.02916787666033485	0.06253153437383104	0.001935427112851579	0.001801849800639666	0.0166132275065887	0.03255435897434387	0.01705895192960483	0.136834178045311	0.001000000092710141	0.0895339500382816	0.02741177192543496	0.001027085777720034	0.001384710592806058	0.003937950128592441	0.02852077736520354	0.03258607779928248	0.01567965034548271	0.001007327745838277	0.05471102762086322	0.1232272574559722	0.001144566257952939	0.001014067241928763	0.00166160559042872	0.002412729798184816	0.004049131154900368	0.03020985290205921	0.002407369506345852	-0.004380271496232494	0.02461826145607456	0.0135468763612728	-0.01183373743312548	-0.00848745002040394	0.005684404064383823	-2.918237737053836	-1.648815740287434	-0.01501998558420127	0.03230904752922206	-0.02314235289439566	-0.006508754128312503	0.4164517496498901	-0.1306091869455273	-0.3073339222578887	-0.06616515520460499	-0.09131960585126253	0.03290335324237517	0.09104279764925528	0.06013670627646177	0.1673845924531601	0.3822599042596752	-0.01759334104904069	0.0031763172704636	0.8022198809363746	0.002710613215944035	1.347286885496893	-0.1834924353311124	0.01913439349598534	-0.003802583249841434	0.7649335281452694	0.5531570828748903	-0.2942098523815271	0.08913856864579453	0.8059093591854879	0.04127966630685197	0.06604076786514163	-0.02096457843736088	0.7101025194403813	0.5036805057934395	-0.00664358021523355	-0.00743975649977546	0.1393379614415348	1.287883847894493	-0.6653756286207989	0.09609460455377704	0.1272738771114948	-0.01891760162624633	-0.05401685703268278	-0.01955816636831295	-0.5418865331640401	-0.2758770611637255	-0.1268783182363771	-0.1316198593610937	0.02034695860624394	0.3267308430623736	0.3625526428609535	0.7575593800203154	0.7148684359167733	-0.00848914536859632	-0.02103695274919966	-0.008438727175723576	0.103687430359265	0.05400566248453406	0.006445382769847608	0.1077160128117061	1.517207487269056	-0.6138753464378061	0.140678832623012	-0.005755970759974066	-0.08721315222453219	-0.4292357324540627	-0.07817849350489507	-0.1291444000419499	0.4657201409812025	0.2957663253446465	1.141689602971938	0.1480234399373941	0.0126160471831105	-0.009445124219248804	-0.2868686959556511	-0.216289191975782	0.2872444049569227	-0.0988250055747012	0.01452620288752773	0.4030861235134033	0.1551525526512636	-0.004341155391708495	0.01933106058971672	-0.1373421587543273	-0.1932530145845497	-0.1392838909818917	-3.812581852827079e-13	7.153226938911987e-15
0.33	-0.02982986079752388	-0.02563991032038824	0.01437916040183874	0.6454297011692687	0.9336785970326382	0.008764581017890445	0.486581050553851	-0.001476569157658098	-0.01588108131304842	-0.0347716899164789	0.07380328156629377	-0.04862758038312148	-0.01478203702944389	0.05439244590486747	-0.05628440432706961	0.7344837353162491	0.0980860969747083	-0.7344837353162544	-0.09808609697465059	-0.06264007653362938	-0.1253158142206395	0.002685180053109943	-0.2883919060513345	-0.0484083829024399	-0.02296485514352384	0.1380610575308192	0.1948281278577307	0.7590159728129395	0.6175278203803497	0.1006501753192899	-0.05723001175749234	0.03921929879131719	0.0345801564959299	-0.1941843671564577	0.02989146995580134	-0.7256911685087128	1.261074494516705	-0.1633885410837591	-0.02219700492906434	0.8472066891832641	0.3289685924472256	-0.1620291234293478	-1.400810040651853	-0.03749412255454795	1.184769383880074	-0.2717830123634993	0.2015258087719116	0.7797625454662606	-6.273925934650904	-0.1358723237333222	6.273925934650916	0.1358723237333368	1.742485365057516	-0.5416534847478857	-0.1357233346445638	-1.06452898020139	0.4920955140016394	0.3109900916310192	-0.05879484374927503	1.076544848702077	1.430479309775817	-0.4196847507334838	0.2121040551783671	-0.7643330771244371	-0.6491772632351461	0.5770784210267553	0.001628530537979637	0.0178164311069113	0.00496074160263824	0.02143388338561767	0.001003147354607979	0.004091976447567643	0.00100519768592662	0.00317219211952867	0.02972012333792478	0.06040518783586322	0.1555507401287604	0.1248630737653767	0.1428041430755761	0.1230817434963472	0.003943869740189062	0.01016791619631031	0.001215612864183367	0.03075296608157987	0.001041112115524019	0.07751168695951231	0.001337026981168168	0.08479049202444457	0.001073994810967863	0.04983215951731877	0.01353336987777698	0.02878796133790723	0.03229526098563559	0.04324622568845757	0.001001002391491652	0.005936635056173084	0.001013365574338137	0.01970674459784243	0.374643325558478	0.3728806406571193	0.001058165410747943	0.01781038662022766	0.2940793077453379	0.3077713555863442	0.00322034023463683	0.01281917702531622	0.001027730653477669	0.007008723445211577	0.001100856170413104	0.01128032001792846	0.07245529793520823	0.08791202379755608	0.04762404547249516	0.03963083414133751	0.03549116175591647	0.03315032551651344	0.0010026488984169	0.02938702207983336	0.04194352416473025	0.06205453264753058	0.03510241902750108	0.05208308875049934	0.001006105675219215	0.003690863679727368	0.001399553798568933	0.01843033683474752	0.207058293657686	0.2227937377762174	0.03630635737358557	0.07134076629367807	0.001008613539931313	0.001882137622298478	0.001022350177742144	0.006052388150707923	0.00100786719114193	0.03860703007387205	0.5305087857192203	0.4275232294173014	0.03466290241865855	0.03746242776044978	0.002257035357139654	0.03252016492372008	0.001002785343952698	0.03109304489455822	0.001451453370068245	0.004297911963380936	0.003078716778624314	0.006400668130244903	0.001396015186460205	0.004342655861864829	0.06397804314706645	0.06115206351961756	0.08840873263079996	0.07064166763418073	0.00610278112610008	0.009346127486042508	0.006093166706033452	0.01176599398843321	0.09934038359886101	0.1340108718897275	0.1577029623998999	0.1540684847928952	0.1144837590804308	0.1152789016423001	0.04393540511896303	0.04756912023278573	0.02781211509877225	0.06069296804596624	0.008463280694446799	0.08153058233669867	0.002182563836274985	0.07346537125923923	0.001199696824823743	0.04336296409027283	0.001695273793950818	0.006176631999066241	0.00104985441979075	0.005851162736459657	0.001004063338709373	0.01268535470039023	0.001413589213755277	0.03716146001496268	0.04233421473337187	0.07237055988104889	0.03370016592029308	0.04982146110612175	0.06127677204731362	0.05773686093916892	0.00178675265686304	0.02289906643162188	0.002828872497852039	0.01094275890247602	0.02011602116379985	0.02459980078139978	0.03354524798159078	0.07354687540709647	0.01896121129234307	0.02681787915130614	0.1332866862019469	0.1263840894070153	0.001015888347847167	0.07902055403838791	0.08454770243497522	0.09301996463600758	0.02666437670026379	0.03839490888600742	0.001073969226158357	0.012982274311672	0.001394479800789969	0.01890054314966298	0.004225464949105145	0.02176919826128905	0.03024863603392876	0.05541293726047708	0.03211839644450558	0.03308427380798076	0.01636288212300152	0.0239796507486511	0.001005536208606688	0.03004997915471682	0.04855146706243914	0.03116495381925082	0.1237377747614225	0.1176262077025751	0.001136990751293873	0.02196617413389384	0.001085028431766404	0.04437955449395631	0.001679188105382187	0.0102678683513125	0.002641410187541552	0.01360904337663713	0.004155132580939863	0.01132993783026049	0.02981924614825799	0.002445523236567079	-0.004381468193508889	0.02490414976921648	0.01265560952289999	-0.01182722855484639	-0.008408256693874461	0.005407897114612386	0.001485757800617859	0.004374346522057591	0.001002789196349878	0.001004877060041823	0.03655042218699724	0.1543856996885284	0.1395695253884876	0.002900756283442527	0.001013621772824288	0.001046696704788711	0.001314364034069798	0.00107245284820293	0.01748164626315234	0.07779777076927039	0.001000933133426348	0.001001824069034609	0.4036651947702214	0.0010497797698671	0.3211603122782454	0.001578031582878835	0.001025780631405638	0.001087080313467286	0.08720228339892776	0.05935826734228077	0.02955186591467972	0.00100266675970491	0.05526535914232002	0.03262268527490349	0.001005498183647757	0.001207580505114136	0.2240101106184451	0.04408621221960349	0.001006892533372328	0.001020342943115064	0.001007972929136756	0.5826715199965407	0.02519764623939125	0.002318831096924465	0.001002847759458083	0.001098289865322673	0.002274283160458843	0.001035558186798888	0.04908294628290383	0.07460718346830202	0.004175321197292511	0.003773168885131198	0.08889226997570658	0.1633363992876711	0.1195646383383757	0.0608097983363577	0.04019473767749523	0.008470973754164328	0.002295446035443778	0.001281712418396272	0.002373912289071949	0.00114638253150819	0.001004287251693934	0.001625025924848987	0.06755713768393247	0.0227057726960511	0.06179138482658957	0.001610082171766079	0.002054336793750485	0.01290169370821189	0.0323072155785802	0.0191765151204673	0.1355109167992977	0.001026434469232192	0.09070186475669967	0.02927108386445641	0.001022634314505989	0.001293280146988178	0.003741040944147618	0.02599180150651455	0.02962972748140242	0.01319423160655588	0.001007368219814811	0.05811206234514938	0.12331877907076	0.001223051595910792	0.001026942127120711	0.001480830312002541	0.001754022771557404	0.003474825603754867	0.03194486566799352	0.005192800729420246	-0.003339043014162589	0.02566017385515352	0.01595567690294459	-0.01013332800300822	-0.008498234152756469	0.005067690625594421	-2.995033032421979	-1.363995047575137	0.04507745861893954	0.00721097510985891	0.01207548656206569	-0.009972350826680737	0.3742671122452566	-0.1040144343353665	-0.2459783919181413	-0.0618279448168558	-0.07993098316611895	0.04376640851971467	0.08877695592429341	0.05749757146914809	0.2716396239533596	1.635298314426729	-0.005596793938866799	-0.03673833836685277	1.336527290612442	0.01202592953913813	1.247183626671603	-0.113513431490122	0.02502136727544025	0.01631283753907623	0.7263725957925685	0.5124181602067093	-0.2688855328112401	0.08975332569407167	0.7709922988158937	-0.1418216986942976	-0.01682363137933118	-0.02058833589867955	0.8102281633898099	0.4530323831128191	-0.007835425035055297	-0.008028999762949551	0.1365904113990559	1.470746714924968	-0.5369616192787807	0.06522226278588873	0.1124299768379601	-0.02082157135935449	-0.04405198856970733	-0.01904015578209908	-0.5892697523277345	-0.3487965482280764	-0.09069432136242089	-0.09811966794028552	-0.1551995506234741	0.399381834068809	0.370470221568581	0.9483953472011278	0.740079753230845	-0.03982017268349446	-0.03243925426645509	-0.01749442650211922	0.0884720349318257	0.06601430449272548	0.01046024067741125	0.07377539708594759	1.458982649339281	-0.6253632265810765	0.08569349072083486	-0.03814672718871013	-0.0461013198149628	-0.367085475279131	-0.009703328223833329	-0.01609517710332862	0.3628955000946845	0.2493557242819401	1.013747953245877	0.1671594995675252	0.01022932687352887	-0.01079908513585185	-0.2714598960274685	-0.2129690039790814	0.1449367450024909	-0.1403482655437951	-0.02106748113981171	0.3082498731645939	0.1160927288318175	-0.01270180157067011	0.01530663186938977	-0.1393430915550667	-0.1947103290934589	-0.1444984918299005	-3.919809061951852e-14	2.657842724390372e-14
0.34	-0.03167865917176492	-0.02565303264372248	0.007235683129336591	0.6581008566237907	0.9319259418923338	0.00852194814736198	0.4937465302515787	0.0013629932187255	-0.01674851386916706	-0.04883743577693101	0.0736144439034952	-0.03714480321607866	-0.0175278020637045	0.05673880269981862	-0.04853739172264412	0.6698888891621975	0.09695763974965591	-0.6698888891621977	-0.09695763974963272	-0.04515138013355278	-0.1307169046213543	0.001401844000389739	-0.2985867820595167	-0.04350536942862348	-0.01979929294332048	0.1369101929837614	0.2053147447225786	0.7729621252915084	0.6129977249972078	0.1034098496248187	-0.06448325628031457	0.03316699222066497	0.04119431600471864	-0.176152531484471	-0.03333598262553013	-0.6999965928170678	1.273601343480258	-0.1869248636336867	-0.02629538374440433	0.58756942527958	0.2384555743110713	-0.005792614570987196	-1.414526793845955	0.0006342822354557455	1.105491588707744	-0.27571986545303	0.2676638015925381	0.7660040832517301	-6.638405763163193	-0.09546768647840038	6.638405763163193	0.09546768647840115	1.75435614283945	-0.5375976738246449	-0.1205575994896435	-0.9736878897039273	0.4877748984721808	0.321626762826955	-0.1688177121706314	1.00726071617017	1.358999110736202	-0.4886808678489669	0.338896739729009	-0.6805974067972476	-0.561647321507642	0.7574177690453568	0.001517198994305288	0.01803416857768946	0.004497493523885379	0.02142108447559517	0.001002906041736261	0.004094859686811446	0.001004974784367369	0.003083404742378165	0.0338557972811101	0.06407118934686286	0.1543859952923831	0.1239529322204993	0.1409176928813686	0.1209117804433113	0.003261184015224869	0.009546335390622449	0.001115369382847805	0.02994745677962315	0.001047926225212295	0.07801310927819245	0.001308401448542102	0.08565813919015457	0.001065829306471907	0.05038813788269328	0.01652628522113241	0.03195887459732072	0.06722925926721821	0.06398992519235505	0.001000963260651439	0.005836390019848537	0.001007893998272643	0.01948173133292824	0.3882530476317711	0.3887536544220167	0.001050808071495095	0.01789416019478943	0.3045974639110043	0.3195426231168302	0.002352650543462972	0.01187925254745499	0.001026800839334346	0.007213764655056549	0.001090895035208652	0.01137102834600116	0.08052469538464445	0.09507886229544134	0.05437847093960401	0.04458142609877667	0.03175414453330105	0.0304292067433628	0.001002659294508267	0.03026492860512054	0.04988611256925924	0.06965926945257075	0.03296341215051381	0.05000813361720045	0.001005717716526783	0.003751840526431968	0.001270265211760547	0.01821819111482875	0.2153374231878132	0.2313559539443911	0.04090484684773728	0.07570057096437942	0.001007670348068459	0.00181098486867316	0.001020235072693118	0.005973266460526642	0.001007594477545831	0.03994166836852799	0.5495490829420137	0.4430410512985805	0.02915811208560939	0.0326140178539568	0.002263943764411982	0.03313182945439629	0.001002817663114715	0.03221763528900286	0.001292229792677681	0.004191759773824694	0.002668810823753712	0.006102663151508696	0.001225128474926879	0.004235488701940961	0.05521940448034653	0.05492280110314113	0.08046531048055695	0.06666611911105515	0.004908826138317297	0.008444489576387477	0.004671811545427799	0.01087749798802312	0.09335550283197112	0.1316026190338199	0.1608376196332984	0.1584173202540193	0.1170487289012304	0.1189066710229159	0.05470190728502401	0.05764857371510294	0.0356255610086455	0.06825169266694193	0.0082693754330667	0.08105330631629566	0.002268138634101687	0.07311248743290366	0.001257498994331865	0.04317428167296108	0.002202342505612029	0.007270005605573288	0.001131337997479293	0.00657551781947043	0.001004283229020365	0.01274880723363891	0.001554126911809163	0.03780925896366472	0.05792217498457809	0.08693660066962297	0.02696954517082984	0.0434710885709259	0.06131770304929454	0.05835658841699046	0.001611008907945065	0.02257066222961757	0.002528252912688111	0.01079340162734874	0.01574500611743692	0.02106082524913341	0.03291675573400424	0.07359276788688073	0.01963106663946522	0.02725040909026169	0.1338748403754016	0.1294188558439528	0.001028358329360767	0.0812857736113259	0.0874143551061133	0.1025063703974486	0.02835413463682223	0.04015733858186039	0.001048072461729108	0.01313657602511634	0.001320316921566446	0.01878532121671296	0.003939252393264562	0.01913254376990083	0.02762962857869314	0.05329651486533563	0.03020544917899538	0.0337971707259598	0.01420280242884432	0.02237983586819737	0.00100642730040227	0.02984432298329903	0.05364050044891085	0.03371470217163941	0.1235903490958714	0.1187372431526922	0.001200287357209901	0.02181116675794362	0.001060743402113079	0.04465903137322458	0.001533455250197885	0.008874607101516918	0.002032246802978412	0.01166210545193998	0.003670215570116043	0.009874293740425229	0.03178862296647311	0.00520806222150871	-0.003339521693073141	0.02577452918041038	0.01559917016759552	-0.01013072445169656	-0.008466556822144658	0.00495708784568595	0.001332658402813307	0.003714022816200219	0.001002541771235111	0.001004631019225418	0.0404374103548987	0.1510421447354956	0.1367255924746842	0.00224030099733444	0.001001969964712428	0.001061448415481913	0.001250968628165585	0.001045946453806573	0.02168095995633978	0.1354294532146949	0.001000912173167916	0.001002076679967182	0.4287968585621578	0.00103788973899949	0.3287255769559323	0.001287694649279745	0.001025804124735316	0.001075132041348252	0.09457797572754373	0.06553078437474155	0.02559353229700066	0.001002673251680822	0.06309744492581891	0.02874773597343594	0.001005154701658884	0.001074873441741774	0.234578417317396	0.04828863055790504	0.001006475835362822	0.001016233636537714	0.00100681827917823	0.6047268549555251	0.02068510701674247	0.002237578401171049	0.001002856134439654	0.001135071442753116	0.002185661397932739	0.001043232941133447	0.0400445094372965	0.06568358615703188	0.003182912492100213	0.002636897648140814	0.08181893314452661	0.1678993837999596	0.1218138455269322	0.07370835445489979	0.0484394091010635	0.007754344966370181	0.002408120189972959	0.001347537155545798	0.003023824857924005	0.001271818723106625	0.001004688315483457	0.001764694846706078	0.0849402872670789	0.01624366873176775	0.06105123527934938	0.0012847372306751	0.002306823786861056	0.009190159909834222	0.03206007218282309	0.02129407831133701	0.134187655553263	0.001052868845828146	0.09186977947511782	0.03113039580347465	0.001018182851309609	0.001201849701170001	0.003544131759702281	0.02346282564782896	0.02667337716352253	0.01070881286762772	0.001007408693704496	0.06151309706943579	0.1234103006855272	0.001301536933866075	0.001039817012345912	0.001300055033566875	0.001095315744925634	0.002900520052605283	0.03367987843392767	0.00797823195249453	-0.002297814532092708	0.02670208625423285	0.01836447744461649	-0.008432918572890817	-0.008509018285108975	0.004450977186804718	-3.096063914950545	-1.051956199825558	-0.02287093785781178	-0.008147489053920116	-0.02325727149826189	-0.006654960054032424	0.364303332971179	-0.07813271322499533	-0.1886924901128235	-0.06348771259197353	-0.08369658057573075	0.05689577336054776	0.08440074971986447	0.05346603454105396	0.3598727024222899	2.43846255870354	-0.01862260648123114	0.005413421254267495	1.831523614780297	0.001406293179006376	1.099067781752065	-0.08065887139170684	0.01300258127410053	-0.005091058427817163	0.710831791856124	0.4789044300358188	-0.2816936235183589	0.08491995868855562	0.7527310269392933	-0.2628185807705332	0.05476040655729174	-0.02216655107089183	0.9005873228233677	0.4222374091561172	-0.005868696899908344	-0.007630757384908927	0.1296361247534653	1.628659277195871	-0.4375549124451882	0.06166278780472996	0.1154685071219137	0.004054468326369083	-0.01184138454017983	0.0008324975005747907	-0.6605686828511043	-0.4512325806138895	-0.09665784770721929	-0.08257154323997476	-0.3255920126807153	0.4700557447715285	0.3504228254074726	1.053148156220648	0.7729399910117204	-0.05253179763717952	-0.03699670206957531	-0.0189804431455532	0.1415918957444683	0.07902346520595067	-0.0002187005077295588	0.05897431486609507	1.464919047744091	-0.6462833151833101	0.0397607760413605	-0.01893343911317634	0.02047373525344737	-0.3478645135806395	0.01090382161381826	0.1037305887160228	0.2408551729045721	0.2038368038936543	0.8830785781503033	0.1851326156827183	0.02318869750901167	-0.01226375262930017	-0.2558349834845537	-0.210448806862417	-0.003354650692274927	-0.1791633475297588	-0.01274427078317801	0.1993570322153082	0.1119306524132732	-0.01774711879377911	0.04645005205228202	-0.1389021852581085	-0.1943791783033529	-0.1460137727579242	1.553275424962249e-13	4.915487711578991e-14
0.35	-0.03340781453993097	-0.02629365758517389	0.0004049534358738944	0.6709100571686427	0.9299433590559364	0.008241502873166504	0.4984155692903702	0.003304602905295132	-0.01591637261263628	-0.06301700793343096	0.07380136093946486	-0.02660976534748461	-0.02021470555025466	0.05971230328978583	-0.04100845420802227	0.60184531217432	0.09619063501262803	-0.6018453121743288	-0.09619063501253296	-0.02759265108765737	-0.1360449575950827	0.0002755888230005694	-0.307881549074622	-0.03866939437602801	-0.01655226970411714	0.134548845783015	0.2150977465797998	0.7862321754485844	0.6077453170711903	0.1070101247834184	-0.07066111967992789	0.0279558337508598	0.04990847774079579	-0.173715292348175	-0.09088365245670002	-0.6672996135965241	1.288680000098044	-0.2094769380854326	-0.02945191114959013	0.3517322311139613	0.1521454151749751	0.1728265890144844	-1.416517828641424	0.03241381229276841	0.9981211685747908	-0.2559555334829787	0.3216351858903161	0.7397189280247033	-6.963840870613177	-0.05497762033818949	6.963840870613182	0.05497762033821565	1.755134590060423	-0.5260576066845812	-0.1046123435992856	-0.8883419871188114	0.477862936671011	0.3265425854596314	-0.3074558823974822	0.955737965627125	1.295193861774457	-0.5588040663596043	0.3564681320952988	-0.5460971746755771	-0.4807050056990966	0.9892133956468273	0.001382931450714231	0.01821919862864935	0.003849782042834141	0.021214580447134	0.001002647854830025	0.004095504204879704	0.001004730216958553	0.002999642419786622	0.03723867525754717	0.06711340163858241	0.1512041235849909	0.1228360369427582	0.1375985977087155	0.1186906152882134	0.002599003120467162	0.008935540358295512	0.001060186672222743	0.02917356612739236	0.001049538830668985	0.07867048557712701	0.001268859896226175	0.08648663828038833	0.001052685069111116	0.05091701495867512	0.03167547816339028	0.04194884391803475	0.1086547828495137	0.09027650863819202	0.001000937535982334	0.005734189379327537	0.001005317567464653	0.01927474131603341	0.4066455715939687	0.4089646527137295	0.001039598484601546	0.01796797076089508	0.3138014784114124	0.3299418534400905	0.001794069840405772	0.01122657111484358	0.001023667779878059	0.007384686591415562	0.001074614623562897	0.01144729120794199	0.08630397862494275	0.1016746015312051	0.05997789993876204	0.0491717505363639	0.02739955868012232	0.02723149774641324	0.001002721048925332	0.03106365643908859	0.057892627146222	0.07722112279791749	0.02927832880126625	0.04644984640810992	0.001005399266084121	0.003786463547200805	0.001164755442537709	0.01803425851133769	0.2237133360828252	0.2405922997208064	0.04524222211267848	0.0797874839074556	0.001006948890089778	0.001746448175927079	0.00101730479667091	0.005895527078473141	0.001006922752388984	0.04121478449140287	0.5691320958829567	0.4598514013408795	0.02310699610876234	0.02773202444501379	0.002169411195383027	0.03358715964266327	0.001002859691817806	0.03324721132449417	0.001255969947163319	0.004177410938767874	0.002500613326435165	0.005988720442994089	0.001187834414283527	0.004217237376708344	0.04661293250116681	0.0484505406037965	0.07246429789414259	0.06206642620767887	0.003964325047305634	0.007730886208150696	0.003706516501456516	0.01046438931733316	0.08654619824680548	0.1273496302327184	0.1652180183154548	0.1635819595712237	0.1203352553844865	0.1227740276908944	0.06709665465710259	0.06917231014578946	0.04287951447863109	0.07555351751703783	0.00782715585154079	0.08049284043970308	0.002407803682593461	0.0727420510989821	0.001360823545959535	0.04298627551123561	0.002932440507644269	0.00871384949820854	0.001500136763423357	0.007651103579681334	0.001004539835214741	0.01278304622862161	0.002249085877949507	0.0386925789734369	0.07098406524868568	0.09834303750267276	0.02093355026076116	0.0376411725535287	0.06087020083876124	0.05853631339141827	0.003025892581795492	0.02381211023526279	0.00245619673151993	0.01093431069365331	0.01234106208742859	0.01826778855047899	0.03326200869466367	0.07402192357094123	0.02153045671967912	0.02865109039846872	0.1356094098335473	0.1326429007827686	0.001048453309524807	0.08311214078686631	0.08928701181242389	0.1108885998167073	0.03017188562883737	0.04208270775030521	0.001045775387867977	0.01336487672973295	0.001251434343278122	0.01868425851592161	0.003760803198460342	0.01670247968068817	0.02510404474702555	0.05124660085355787	0.02695600210909132	0.03265884046533299	0.01214814807091051	0.02081844835750031	0.001027146497974883	0.02953927661837817	0.05703796224384729	0.03512606602958537	0.1240359082168261	0.1203834684601072	0.001327209635404063	0.0216707924261359	0.001060355821884428	0.04510977688283459	0.001501701000261285	0.007599976723786403	0.001571117425818371	0.009872123322002735	0.003291742551309207	0.00853843997198408	0.03299779526352812	0.007955026873066382	-0.002182472798254536	0.02650997921108936	0.01677912091044582	-0.00853774570854238	-0.008330430489675203	0.004366527022343859	0.001167083296850994	0.002705463403567501	0.001002241593211728	0.001004344291744864	0.04183763538520275	0.1420097774034553	0.1288940418759297	0.001621140408821492	0.001003391884823711	0.001042560840464559	0.001207950176211281	0.001033128864159839	0.07192486773585396	0.1897866543651776	0.001000909575044373	0.00100310977565058	0.4616394668916238	0.001019505343357007	0.3348258040936694	0.001144965854132924	0.001015840625013149	0.001042890105681167	0.09354720324266486	0.06817943555491797	0.01967809512025651	0.001002880129491579	0.07180492433805929	0.02185405197693913	0.00100499438770703	0.001037934486238032	0.2417681168829557	0.05226762988628569	0.001005963082131419	0.001012581187424545	0.001005720630512911	0.6253507566166605	0.01244937471326554	0.001929263170723116	0.001002943445297221	0.00128852525970946	0.00244206847459596	0.001238468756733675	0.03263892034949666	0.05869520043901529	0.002787538748713212	0.002734615634024318	0.07333684651711073	0.1759732617939953	0.1280006823209717	0.09046591001156541	0.05403279762899216	0.00701662718335612	0.002677227490636307	0.001570805974420113	0.004266218828242119	0.002402755426158522	0.00100490719403143	0.003998923167959198	0.08981857544316237	0.01232066254326718	0.05966421890415589	0.007231602672804156	0.002443405607313449	0.008149414533238756	0.03503122612023445	0.02565135028275237	0.1417490098632295	0.001083328142674911	0.09178466164781574	0.0332164933786445	0.001064706948602272	0.001160911377487595	0.003597712524206842	0.0211874723452777	0.02030968938550724	0.009240238797918564	0.001083653723431017	0.06102113639925568	0.1258095578987184	0.001593020999998302	0.001076988581827759	0.001611186802924677	0.001085016553280908	0.002888932141558575	0.033661301024264	0.01068342746108147	-0.0009331505163654801	0.02709174360725325	0.01669078642596002	-0.007028628673909317	-0.008051433920858693	0.003708406067433147	-3.216597662724352	-0.822718520803464	0.03907012179504647	-0.03164848904373006	0.0120241790020996	-0.009082852913562757	0.2511197051285682	-0.1575508766619511	-0.2689685520204542	-0.05953861316444822	-0.0721740222803912	0.07455562400695868	0.08078948724182575	0.05204800907357007	1.572685557402533	2.799516937198078	-0.005889206331270021	-0.03408812344173427	2.186014960243665	0.01025538537699441	0.976275121939874	-0.05162233145030775	0.01868386377173968	0.01383538424106791	0.5998699368389445	0.438541800275617	-0.3565977780006085	0.07379917652873312	0.7586851719262765	-0.4403549199898374	-0.02275197430086374	-0.01524357577406493	0.9377413928716951	0.3958975058992459	-0.00655899870867266	-0.007732971487526781	0.125616578999357	1.716267168479433	-0.5409504421054643	0.03207552434256718	0.09359599159384911	-0.002499332303234347	-0.007247375077126027	-0.001229564535352721	-0.6398761134679459	-0.4691644991545154	-0.05352311117187782	-0.004677899364905952	-0.5234278294301683	0.5626109224283611	0.4313459070524108	1.235749889912739	0.6921664507506411	-0.05857140526166145	-0.03524872570389267	-0.01744221570579817	0.1544431824361306	0.1352107712916373	0.00470468830649174	0.1134868929206434	0.8674695533055713	-0.5277288818104169	-0.003521856374630019	0.2522570018450451	0.01481764010600509	-0.221486946013484	0.06924935104631727	0.1731706405523625	0.4026626128376094	0.1632424750649825	0.7961593991438051	0.1997373584046911	0.02457778414674811	-0.008260453375895394	-0.2306450731363595	-0.2000514804249817	-0.2226830369604179	-0.1378777570471334	-0.04290573037954963	0.08293398049896386	0.2241691965904563	-0.009511449980155157	0.04895073516680924	-0.1174345075793884	-0.1656589103702657	-0.1228764121520991	5.06017606269209e-13	5.831649965896616e-14
0.36	-0.03523370002268818	-0.02739259862868404	-0.006133314496990001	0.683883281317851	0.9277386984405406	0.007939745123061549	0.500891051846574	0.004451482565628413	-0.01327986762591131	-0.07707039617364744	0.0741760138959676	-0.01725027617285028	-0.02253280676594866	0.06306348380746948	-0.03374430299500241	0.5307414470259239	0.0959172001548147	-0.5307414470259257	-0.09591720015479889	-0.01009378985792727	-0.1411989504703063	-0.0006887810238145306	-0.3164151512779115	-0.03397925420263361	-0.01329314722519138	0.1306809922475431	0.2245574702422484	0.7988696613489101	0.6018815766899326	0.110045409068808	-0.07522763780492708	0.02355047944183042	0.06105456026732559	-0.1954985543504634	-0.1249992030282979	-0.6415042407014911	1.306406064351549	-0.2313404196450128	-0.0305578789263021	0.1488581287607584	0.07950956904053214	0.3550801314912905	-1.38929001055087	0.03818146631640316	0.8703818499386168	-0.2019594112845094	0.3431997871468099	0.7130468229415439	-7.25046339526688	0.0032462893640471	7.25046339526688	-0.003246289364046041	1.742382579606387	-0.5027856541237651	-0.08818053337485807	-0.8214549273407865	0.4586079226324057	0.3240466107715025	-0.4701189791038079	0.9426050772329656	1.232486259386159	-0.6109473588967761	0.225898565083215	-0.3583283518917133	-0.4004864893562413	1.243801927160609	0.001232975636190634	0.01839943448930135	0.003021546969923792	0.0208182112469645	0.001002368662308062	0.004108103347485462	0.00100446455866297	0.002922040714716833	0.03967656433294497	0.06923319504448947	0.1456831305072869	0.1205558240004971	0.1324400834429799	0.1152638491806321	0.001957444579791904	0.008338216743401593	0.001033312649487927	0.02848212688735048	0.001040896967038462	0.07950374450776143	0.001227576748058776	0.08726373731150977	0.001039703875754085	0.05142387063127953	0.06250839992416993	0.06210387365904898	0.1530220178748856	0.1195935200710468	0.001000923381129794	0.005637172201476966	0.001004546795178019	0.0190544348873217	0.4294295285671603	0.4319807319605519	0.001024799609967729	0.01803725920774495	0.3218958565550181	0.3389780623365002	0.001442696167730085	0.01081190759154922	0.001017117856191305	0.007537483083593282	0.001050349757199286	0.01151757109294364	0.08909740009660892	0.1069073386630652	0.06420363729391894	0.05333988896014409	0.0222627968682232	0.02332225914110321	0.001002855401986736	0.03172038350418626	0.06610988681554915	0.08481388348701724	0.02403650922733309	0.04137071403921776	0.001005159922332703	0.003798477595560982	0.001093519330342261	0.01790084747540005	0.2315887460584759	0.2499319730101043	0.04938322775858958	0.08363356761129284	0.001006331835887895	0.001689397752932091	0.001014013237984195	0.005822289979965662	0.001006037957074291	0.04246658953206407	0.5889070587940886	0.4770235234126076	0.01593082249263275	0.02175287555650891	0.00196813122634862	0.03382678543101464	0.001002924372977039	0.03415254095286268	0.001314559502615335	0.004230271187881772	0.00254414741359548	0.006031711292553704	0.00126680922600798	0.004275961369657309	0.03843852502430016	0.04200542490493669	0.06481348366625204	0.05727365914597576	0.003291483365135024	0.007224821649696179	0.003268757791642438	0.01069138583186001	0.07893832496654078	0.1211656208075551	0.1710080654262906	0.1696643147777537	0.1247977580694623	0.1276995371413013	0.0811686473663536	0.08204658671295738	0.04928026314942745	0.08218985111660911	0.007238561222865474	0.07990167765998059	0.002611991525452211	0.07244434969865945	0.001524075634165533	0.04284900882914318	0.003916508859119661	0.01050419524765144	0.002249208857409934	0.009262074934769255	0.001004777568500098	0.01279566477645336	0.003709882693841618	0.03999494093814652	0.08019264019009686	0.1053080164241207	0.01585522870960046	0.03275593106470459	0.05999937117802608	0.05829202978491438	0.006685149376123628	0.02731648149893721	0.00248820508815114	0.01123194567180701	0.01007569236796284	0.01641620393463137	0.03484238412554461	0.0748641956247327	0.02460192894452006	0.03064912125375619	0.1396854593124381	0.1374462840604158	0.001073731668681695	0.08458673999049666	0.09031257797400381	0.1184854002491917	0.03211064685844296	0.04414800855793668	0.001067898571926796	0.01367025851986322	0.001196516007459175	0.01861387883064751	0.003697758572447	0.01451029753157806	0.02268692128171001	0.04928513555812303	0.02219482713128207	0.02937607727625614	0.01037320952993446	0.01952700867888279	0.001075638846418299	0.02909339381125393	0.05865946987693929	0.03537374660411614	0.125281347282171	0.1233577228350551	0.001536349429463161	0.0216372637101206	0.001078754806071135	0.04574307978022336	0.001641280519634402	0.00649770460368861	0.00133493150932518	0.008308093990309944	0.003095766147513024	0.007382376874409051	0.03338846775610441	0.01067414542931024	-0.0008870138228302223	0.02701490078999571	0.01605664381229194	-0.007070559528169965	-0.007979998802685184	0.003674626001648834	0.001001508190974046	0.001696903990926635	0.001001941415186279	0.001004057564259936	0.04323786041550497	0.1329774100714146	0.1210624912771743	0.001001979820339374	0.001004813804971037	0.001023673265447765	0.001164931724259638	0.001020311274517828	0.1221687755153686	0.2441438555156605	0.001000906976921922	0.001004142871387307	0.494482075221083	0.001001120947760246	0.340926031231405	0.001002237059023299	0.001005877125296986	0.001010648169983187	0.09251643075778732	0.07082808673509491	0.01376265794350614	0.001003087007304466	0.08051240375029872	0.01496036798044423	0.001004834073756679	0.001000995530883459	0.2489578164485148	0.05624662921466694	0.001005450328894305	0.001008928738317408	0.001004622981832138	0.6459746582777951	0.004213642409783928	0.001620947940271765	0.001003030756150905	0.001441979076664435	0.002698475551259514	0.001433704572326522	0.0252333312616959	0.05170681472100584	0.002392165005325408	0.00283233361990256	0.06485475988969834	0.1840471397880368	0.134187519115018	0.1072234655682328	0.05962618615691367	0.006278909400340004	0.002946334791300782	0.001794074793295677	0.005508612798552905	0.003533692129196411	0.001005126072568348	0.006233151489200117	0.09469686361925025	0.008397656354767863	0.05827720252896756	0.0131784681149234	0.00257998742776528	0.007108669156648636	0.03800238005764661	0.03000862225417102	0.1493103641732046	0.001113787439535583	0.09169954382051462	0.03530259095381338	0.001111231045900012	0.001119973053800935	0.003651293288709966	0.01891211904272935	0.01394600160749177	0.007771664728208841	0.001159898753104856	0.06052917572907576	0.1282088151119236	0.001884505066126866	0.001114160151314681	0.00192231857227109	0.001074717361635221	0.002877344230508917	0.03364272361460045	0.01338862296966836	0.0004315134993617001	0.02748140096027337	0.01501709540730339	-0.005624338774927733	-0.007593849556608369	0.00296583494806203	-3.347137993505862	-0.6727658930443713	-0.02382977585718241	-0.04612052335786851	-0.0208663463115455	-0.005422836594420699	0.1798195558016126	-0.3107962461306868	-0.4298126806109733	-0.06079342893155555	-0.06720629798369013	0.09207229945857713	0.07412073770236446	0.04906175372920987	2.39288478648356	3.044548156110281	-0.0175859137052614	0.002750138845039907	2.392539805807775	0.0005018691618578924	0.8264634963972893	-0.03305528958871374	0.009377492178672514	-0.006287654496048563	0.4382313710770118	0.3944672272781629	-0.4239995451542565	0.056519804917349	0.7589124956888723	-0.5669876126585527	0.05023861138366415	-0.01206223770097506	0.9212528253985702	0.3740715613217885	-0.004371442996130524	-0.00673030083627792	0.1253739083021678	1.701013683076738	-0.656986008371173	0.01852190780987243	0.09061922566048201	0.01749628510069465	0.01954532716796602	0.01622756094829158	-0.6551397227372272	-0.4898474122911546	-0.05515008561696562	0.04544949385156248	-0.7117961374730986	0.6535989226393055	0.5620533818983768	1.323256183482497	0.6398417408730052	-0.05867117819886261	-0.02244971539292441	-0.008832547166542342	0.2108922671351628	0.186100584216083	-0.004542789871663485	0.1427827057929381	0.5766274653808394	-0.4573484094381483	-0.04504094016589847	0.4336512125283063	0.05181891766142125	-0.1595740966983424	0.09352709555878823	0.2232004981253145	0.5567228406826061	0.1334832096247162	0.725992780798735	0.2131189435203731	0.03860491432697479	-0.006127149687746105	-0.208258595466829	-0.1927590636002868	-0.4322412363760665	-0.1251737810746242	-0.04091155931723154	-0.03337962446571819	0.3775364659279947	0.003622004367125221	0.08296152937967387	-0.1044305337826597	-0.1491886187015161	-0.1100556384375757	1.210680379531946e-12	3.707118025706665e-14
0.37	-0.03739795253642708	-0.02867186809385158	-0.01251453110831936	0.6970486203050501	0.9253198192122083	0.007642901715100945	0.5014695990226751	0.004936334403056375	-0.008854109832421185	-0.09068919797603471	0.07443107795623036	-0.009218868780395014	-0.02413806565308639	0.06641841647839061	-0.02668393923170807	0.4568455879398374	0.0963303863845245	-0.4568455879398468	-0.09633038638456567	0.007187264708397172	-0.1460539418374516	-0.001495407856378313	-0.3244073132976307	-0.02953848733685387	-0.01009669180769029	0.1252478738306732	0.2339906400321294	0.8109077305850987	0.5956440135936993	0.1110548819950965	-0.07768835230816419	0.01991298192142636	0.07482058953956207	-0.2373073507360849	-0.1244799811206301	-0.6418838396434751	1.326805554378639	-0.2518162606079809	-0.02788815854137725	-0.02448812491515852	0.01637097988338075	0.5170603475044498	-1.330952348435046	0.005478483254047724	0.7378888444890352	-0.1190904733800164	0.3192567615977498	0.7060151967543574	-7.485813074052968	0.08627444787489782	7.48581307405296	-0.08627444787484384	1.709350560972536	-0.4662460150524484	-0.07469346969332651	-0.7806076184784304	0.4270167840001323	0.314243067600586	-0.6395006315002676	0.947619755978395	1.181784248594711	-0.6286121575751837	-0.01032208753701453	-0.127048359194063	-0.3179108614650082	1.50836301310331	0.001119776682477402	0.01862940635427391	0.002282448082880467	0.02052473627414522	0.001002124570236749	0.004134244019171468	0.001004245734457244	0.002856044671146165	0.04319852524069984	0.07203721935924891	0.1379739898272849	0.1166305901483088	0.1253506178414235	0.1101347144603953	0.00149026007851458	0.007886439226003074	0.001019447837198705	0.02791103070714994	0.001031175413762389	0.08053024341013425	0.001199799052489505	0.0879725935418724	0.001028161795600002	0.05190174331320578	0.1021988736072506	0.08843299947228386	0.1992853661092709	0.1509953510291211	0.00100091465425999	0.005546939929141294	0.00100473333434157	0.01881866769804843	0.4539316757371516	0.4547236679494296	0.001014122745271645	0.01810986303884029	0.3293151700164711	0.3467397582379557	0.001227156678809478	0.01060734843065543	0.001012153455990448	0.007693113076550649	0.00103152748830254	0.01159784048882439	0.08901990272083832	0.1103621343154315	0.06717825604703835	0.05706808296698503	0.01711990864271116	0.0192866665772172	0.001003007291840716	0.03217996617055798	0.07661425986873224	0.09364844712302535	0.01942428188894489	0.03685983955395981	0.001004961538681912	0.003828729811016901	0.001049561200524705	0.01782012160295559	0.2367058998398314	0.2584521442620074	0.05370924479107694	0.08755496402950323	0.001005886131975955	0.001641942634353985	0.001011317576580463	0.005755862057765669	0.003587342552956667	0.04556905732189592	0.6072657016480214	0.4933310958567269	0.01009562222750014	0.01636146712808792	0.001736922305065352	0.03391544938057818	0.001002984383294849	0.03493123109254634	0.001400830299996017	0.004323819371603921	0.002607995344000756	0.00611699845826841	0.001378933733130394	0.004371173404392724	0.03123698168072782	0.03611479432694582	0.05572656727418546	0.05124863907559435	0.002725655022492301	0.006798639425634096	0.00311197496356343	0.01130318853803744	0.0715771193819203	0.1143148604077911	0.1781540705576135	0.1765074105282882	0.1315448880381825	0.1342502573425438	0.09538560292658629	0.09474729650540495	0.0540672441128169	0.08756909798357662	0.006660821378846288	0.07935924756178475	0.002708847670578903	0.07224181774273747	0.001609898377097458	0.04272445813361962	0.00517085594437096	0.01274343953507345	0.003715138443527355	0.0117670409516382	0.001007263242052676	0.01279053343453977	0.006779511092144488	0.0423904833703063	0.08769911390196664	0.1103291366952343	0.01204145598801913	0.02918563925666123	0.0583010864896551	0.05735281394449049	0.01673444769424573	0.03664763047302184	0.002529984805197054	0.01159683954317236	0.008537826176909475	0.01517082988283684	0.03331409551290121	0.0735294254571421	0.02481818874837893	0.03135387097244386	0.14464279907377	0.1427872117982008	0.00109269559996752	0.08579155226798196	0.09195059399311377	0.1269072305023755	0.0334845098091018	0.04572069609280315	0.001085680748548165	0.01401518044821804	0.001154879463174831	0.01857834877816163	0.003583336806722068	0.01250383221367382	0.02039846803112373	0.04743731523037296	0.01783405641315922	0.02577301269202785	0.00904940454771538	0.01868134269473455	0.001095916673561971	0.02851301771642677	0.05961911387477746	0.03477963398892753	0.1316748944534341	0.1293531978213924	0.001709969568796696	0.02167818974593561	0.001088539731537713	0.04654537196983593	0.001858098087417789	0.005521322419928294	0.001248611389772515	0.006933899727553368	0.002993374432822906	0.006358259007720007	0.03248810566794522	0.01311597345142696	0.0003654164460468452	0.0279896835906712	0.01393308624139689	-0.005519575960301585	-0.007711589605690199	0.003321024981419663	0.001002218275777466	0.001349052295787863	0.001001810596267397	0.001003984544509743	0.05095391298175096	0.1202250183412842	0.1093154945341947	0.001003297726729956	0.001005190284906873	0.001018843858166157	0.001175892608164623	0.001012627177921388	0.1835970160972136	0.3009541614487439	0.001000904385355912	0.001005591278691566	0.5206095804500537	0.001004609954914215	0.3471505688258463	0.001002827491547846	0.001007925877438764	0.001013027079609442	0.08578964992842349	0.07110146574747236	0.009395039661953363	0.00100323165096294	0.09863480012760102	0.01366047304713755	0.001004688253717101	0.001006177700479465	0.2431268427084202	0.06139733598776542	0.001005398583888663	0.001008159731676062	0.01075869525929295	0.6564735421613671	0.003348871861277762	0.00138943985339777	0.001003060437353746	0.001531975950004177	0.002654794115990376	0.001548260854949942	0.02076389724449998	0.03790904422264479	0.001912593235770645	0.003044968846863767	0.05938321970211854	0.194826666475323	0.1480160741209749	0.1210295471051969	0.06020274132083785	0.005849471368584214	0.002695017107762637	0.001619250854967948	0.007327276310819265	0.006707079908008793	0.001013846923617951	0.01323847069158282	0.1003941291423214	0.007442695336628917	0.05435895346057378	0.03988778903026635	0.002568382362630717	0.006701251051614479	0.02599754703088616	0.02083155175523967	0.1547765061731409	0.001111293009945197	0.09634139518826239	0.03488338259713308	0.001098234328633267	0.001104370378128492	0.003303764571269514	0.01692611510299638	0.01215569155245519	0.007505095119292715	0.001080747715455264	0.06107521475888056	0.1524993060666679	0.001896588391512408	0.001085666011478037	0.002221484569409094	0.001229712832467695	0.002893359184601704	0.0306640492224625	0.01533968185895032	0.001564969072271932	0.02937109249566465	0.01094232133777708	-0.003884782140731977	-0.007537372447960599	0.003251575987876806	-3.468481011257216	-0.5720769533028696	0.04894685135057119	-0.01484152106096449	0.0149741517514138	-0.007124016378065155	0.3698081098245837	-0.4763358828207874	-0.5975836208629326	-0.03221399064934741	-0.04865016557063262	0.1128742798998132	0.06706088456293514	0.04626882043681961	2.85650122830775	3.228313739960964	-0.004512894050512609	-0.03796916272469364	2.136036135717834	0.01097191593408078	0.7278326568629869	-0.008770183734555263	0.01949127124398212	0.01589921188562914	0.2451870679152892	0.3509033964470637	-0.387526241899004	0.03504816761653885	1.003728806645631	-0.3534986188203731	-0.01993543205707052	-0.004851561482176774	0.7645608240776295	0.4068506109780659	-0.004923638004316364	-0.006501003153179963	0.469096998861338	1.54094271311323	-0.4277664242217804	0.000212013166617282	0.06885680969124208	0.005758692315289308	0.002467267368641548	0.00655723790932337	-0.5325433569259338	-0.7160833451933006	-0.03521578163159833	0.07433393815904592	-0.6733867108307166	0.7460592210276364	0.7764170752479421	1.223529605577953	0.4382651796425635	-0.04890679656993352	-0.01990317012503058	-0.01735874537670246	0.2351625682619446	0.3052177615930739	0.001245243781284934	0.3222738144855598	0.4463042434776498	-0.2700510062920855	-0.142170230982899	1.356061094403542	0.02793531531243834	-0.09504209291864715	-0.3487664643550757	-0.0959285044701667	0.5670371180332996	0.1055739211038759	0.9354669051660323	0.1077271576503457	0.03194725598114059	-0.001537323750003603	-0.1905470027604132	-0.1794466393330603	-0.2998312109076943	-0.05192208722258725	-0.07479644876798816	-0.0801405200194488	0.8741259379333636	0.001888206623576519	0.08011997778904088	-0.0897538100038851	-0.1249820575837399	-0.09413785703064913	1.569551917927622e-12	3.374689629416282e-14
0.38	-0.03997895508518259	-0.02975470407362311	-0.01911388645139279	0.7104222688311728	0.9227147565398424	0.007400434834512213	0.5005745007208202	0.004757105792144386	-0.003198882269586718	-0.1036190831133212	0.07413852631161764	-0.002452714963894203	-0.02491457837839576	0.06927801933066564	-0.01948421371911369	0.381883092502817	0.09778035893839017	-0.3818830925028195	-0.09778035893841973	0.02400366590780568	-0.1504845386862869	-0.002213623148785981	-0.3320999064849729	-0.02548949185301539	-0.007028313975724928	0.1174310610729337	0.2435816828664869	0.8226384795356707	0.5894683955939394	0.1101126051638572	-0.0776332811977021	0.01737430527777603	0.09120100224584435	-0.2788485613818947	-0.08571250596143359	-0.6851319870529813	1.348067972136269	-0.268577108327254	-0.01968257345192913	-0.1458709668276591	-0.05330652063156776	0.6009740853936979	-1.251506677543466	-0.07134167465992572	0.6173311347689362	-0.03621017892823578	0.2441338234276437	0.7409191728069848	-7.463790665453591	0.2106035541946552	7.46379066545359	-0.2106035541946542	1.649451906223226	-0.4179067504618707	-0.07049822534366991	-0.7615411608653311	0.3802536462448542	0.2984310936644403	-0.9468578472728276	0.9741796861369771	1.171022202262853	-0.598558339601942	-0.1644513864249357	0.1448287708261588	-0.1807223140099201	1.766678613992674	0.001063527842499795	0.01896082556860233	0.001737670909957606	0.02047603982883149	0.001001937144311025	0.004185179807489625	0.00100409984941105	0.002792607501713347	0.04863082024148748	0.07640581329443941	0.1281407618198226	0.1109873991738262	0.1162722616216937	0.1032807896148624	0.001256878093141388	0.007640898611353641	0.001012706743185921	0.02747637902632207	0.001023900888872229	0.08175416608160703	0.00119139177498545	0.08859316252466728	0.001018549352937572	0.05234436779443134	0.1486170132209966	0.1189051152680975	0.2471998689465296	0.1840097089593879	0.001000908997236046	0.005465867257113809	0.001005551124656905	0.01853373991105734	0.4786546270299827	0.4743012295500325	0.001010532080796324	0.01819575790498034	0.3362968729120617	0.3535738549332218	0.001119616137412755	0.01061823109413165	0.001010697311791724	0.007882163803570976	0.001023310032161671	0.01170670888986339	0.08607111951861991	0.1116602661917269	0.06893832767127618	0.06035259333617651	0.01230623686460434	0.01548358881806509	0.001003155556769957	0.03241437564166634	0.09025154829637584	0.1048030311225959	0.01637961638480122	0.03393451497484114	0.001004789448521742	0.003884823672481239	0.00103018039414578	0.01778844375418561	0.2378487662676695	0.2648587774736041	0.05837800860109501	0.09170343760412106	0.0010056375070587	0.001594843846974795	0.001009585702501538	0.005693355524593301	0.00969990239343522	0.05132807649363035	0.6232249327844275	0.5074512158223391	0.006651068199073727	0.01306813213386577	0.001505460011384085	0.03385104831559542	0.001003029221230743	0.03560443729467197	0.001488948948434652	0.004436351847207056	0.002618211990448866	0.006180159868541893	0.001492249229065995	0.004481953964543153	0.02524483709583348	0.03116341848531256	0.04433714991995355	0.04293345737369379	0.002202242116656108	0.006417917569801565	0.003139190130724455	0.0121265224111172	0.06497228149691672	0.1073972712240208	0.1866284754169661	0.1852062790694648	0.141086178272436	0.1437944069841868	0.1091399858847999	0.1066500554355641	0.05690768016503208	0.09100030565186756	0.006155874497292053	0.07894170262656393	0.002632073022642188	0.0720093564090926	0.001565465914114558	0.04247621085324726	0.006701678122899636	0.01517156617133318	0.006024171035975409	0.01517293301556413	0.001012868024085613	0.01277514409847377	0.01176647419893199	0.04615937790435092	0.09434666992006251	0.1146082543858644	0.009605172363560033	0.02708808985668702	0.05559241309374761	0.05546126510368302	0.03453080427822625	0.05290735362978067	0.002545134949737285	0.01192616115243484	0.007553581281758197	0.01440453449392727	0.02680877582546138	0.06812315963210172	0.02051909592983989	0.0284569921627124	0.1497718200975275	0.1498985146442365	0.001100926223916922	0.08666011191768694	0.09486924674655722	0.136736611059086	0.03401099331552762	0.04642872359495454	0.001088067625668577	0.01434055932959391	0.00112625972821524	0.01857196309532053	0.003352825963536257	0.01074910678339103	0.01824665209998895	0.04564337002367307	0.01468873031746131	0.02315026244945184	0.008243614974609051	0.01832931350548134	0.001066461486605549	0.02760480905285269	0.06039099701363457	0.03387698377475967	0.1452036121255537	0.141891589725555	0.00180284359557615	0.02162152791914888	0.001079178244022057	0.04739794071873622	0.002115937305806289	0.00472447026284527	0.001282934366315693	0.005821816363264104	0.002949971153169473	0.00551222129288141	0.03020220204380071	0.01523062205165372	0.001538530250945973	0.02957440554782361	0.01050871767141466	-0.003842877014881469	-0.007584468467593314	0.00339365200122	0.001002928360637338	0.001001200600694151	0.001001679777350449	0.00100391152475621	0.05866996554799649	0.1074726266111546	0.09756849779121575	0.001004615633150817	0.001005566764870409	0.001014014450875714	0.001186853492069255	0.001004943081326108	0.2450252566790582	0.3577644673818268	0.001000901793784787	0.001007039686017405	0.5467370856790318	0.001008098962083933	0.3533751064202904	0.00100341792409119	0.001009974629569891	0.001015405989177009	0.07906286909905912	0.07137484475984995	0.005027421380397281	0.0010033762946226	0.1167571965049038	0.0123605781138385	0.001004542433678257	0.001011359870298618	0.2372958689683264	0.06654804276086518	0.001005346838878698	0.00100739072502955	0.0205127675367589	0.6669724260449399	0.002484101312776697	0.001157931766515548	0.001003090118553595	0.001621972823330864	0.002611112680728781	0.001662817137561519	0.0162944632273023	0.02411127372428721	0.00143302146621257	0.003257604073815529	0.05391167951454089	0.2056061931626071	0.1618446291269297	0.1348356286421665	0.06077929648475261	0.005420033336827561	0.002443699424222206	0.001444426916634658	0.009145939823099358	0.009880467686843235	0.001022567774698961	0.02024378989396201	0.1060913946653941	0.006487734318491452	0.05044070439218064	0.06659710994562038	0.002556777297494983	0.006293832946590318	0.01399271400411929	0.01165448125629479	0.1602426481730793	0.001108798580366663	0.1009832465560088	0.03446417424044929	0.00108523761134464	0.001088767702442969	0.002956235853831772	0.01494011116326535	0.01036538149741249	0.007238525510374032	0.001001596677871541	0.06162125378868569	0.1767897970214101	0.001908671716899217	0.001057171871629075	0.002520650566540107	0.001384708303289712	0.002909374138692945	0.02768537483032433	0.01729074074823212	0.002698424645182138	0.03126078403105634	0.006867547268251043	-0.002145225506536006	-0.007480895339312796	0.003537317027690783	-3.558323448111545	-0.4935875658555468	-0.003540305748680828	0.00283518215375418	-0.01590732269533921	-0.004911061797044356	0.4927334798837946	-0.6543876705911247	-0.7747707056704864	-0.01954604808565608	-0.0399173980318978	0.1315570530703877	0.05646328796936563	0.04201211344346784	3.221482782998668	3.367053550548304	-0.01575399340158348	-0.007081980809068251	1.759464928163943	0.003160076259122161	0.6409436551738054	0.01003307530076935	0.0160616388240459	-0.0005678540138479947	0.006898615861592959	0.3057304997479411	-0.3774965841590087	0.01148516586128699	1.222916568401237	-0.2498776313681205	0.05540693991985301	-0.002252632715330132	0.4985452173352601	0.4194869926150833	-0.004300176778635876	-0.00594602317093169	0.6566841847158844	1.263523187371078	-0.2373713215404517	-0.01209109510130926	0.06952243811716924	0.02129314343108853	0.01512017616122622	0.01934126586894098	-0.4672887754471267	-0.947879738622568	-0.04605801182996146	0.08775572729153053	-0.725161894260274	1.024753480765045	1.160739269975803	1.163666010983618	0.2502339011240969	-0.03369414553503473	-0.02843559098009016	-0.03357186408322323	0.2486687369273161	0.3662857936590433	-0.00659438864124206	0.4174531261230439	0.4282269492278825	-0.1627999277962422	-0.2355075402738809	1.819366049109286	0.04470446527850491	-0.06375836382189737	-0.7207720359250764	-0.4971252075535906	0.9107978623294162	0.06623268413607072	1.007502841506856	0.04018693698233942	0.03469630466193415	-0.0002982759141240498	-0.1579106179485716	-0.1819840394018148	-0.236178368033424	-0.02644642205406534	-0.1064780731401532	-0.09508714426228614	1.686119849479942	-0.01589556815097146	0.0930168410121666	-0.06852452846495424	-0.09676643908064575	-0.07443960789236158	9.708477289991189e-13	8.005009508540155e-14
0.39	-0.04293007646981663	-0.03026342268625615	-0.02634858177425068	0.7240025763048668	0.9199687392268613	0.007268020350709067	0.4989421448250532	0.003818834275883205	0.002661191577269534	-0.1156543083854827	0.07286148696748534	0.003170469144678779	-0.0249331494755598	0.0711311533222781	-0.01171938361363392	0.309568589108011	0.1006931388025558	-0.3095685891080221	-0.1006931388025705	0.04009704434443824	-0.1543756958011898	-0.002941734667657768	-0.3396768869606392	-0.02199123152163078	-0.004139850310377757	0.1059374418624263	0.2532360951705693	0.8344821012100772	0.5838471399630918	0.109243673736791	-0.07476009479828993	0.01613803006946221	0.1104655879716274	-0.3054119630036299	-0.01720480549148223	-0.7628595349154431	1.367867578293973	-0.2791684132264755	-0.006566421469528422	-0.1737137280021745	-0.1371965956427923	0.566566635216782	-1.16138741646166	-0.1834246096615378	0.5068114672783215	0.0254805507124392	0.1269944439857844	0.8140880176472921	-6.946661350050793	0.3698350925423794	6.946661350050796	-0.3698350925423564	1.567320982415082	-0.3606112247521213	-0.07566281435990573	-0.7544278037751985	0.3184484966983873	0.279435980448911	-1.25384097128123	0.9410198062684642	1.200924372454985	-0.5176032787261624	0.06208712467128833	0.4285845133451674	-0.08349854726302339	2.100935377625249	0.001034458021150542	0.01936501964572604	0.001377309642888667	0.02066825970503309	0.001001794714105746	0.004256156019590048	0.001004075968167383	0.00273122617019243	0.0576042547964471	0.08339077858732878	0.1118200061424091	0.1027047084120027	0.1026475193024314	0.0942056906621882	0.00113299319544096	0.007504245874614108	0.001009234044774652	0.02717459537533844	0.001034378378157681	0.08321485514047167	0.001236252428703666	0.08912736875894357	0.001026591619308061	0.05275287957469614	0.1971319423224758	0.1518459018637447	0.2943768112410698	0.2176182526223276	0.001000902497906141	0.005391543990926504	0.001007103315231989	0.0181999458760418	0.5000503438692169	0.4879825555704285	0.001009836428905849	0.01829026933777336	0.3430537958498964	0.3597230428047259	0.00106254916535777	0.01080248855655114	0.001016471298152008	0.008112610355966889	0.001022354597943973	0.01184217092237277	0.07979331346059675	0.109859412713589	0.06913479670220148	0.06294993671240368	0.008570815863790682	0.01250398775858562	0.001003325220628573	0.03240055674476812	0.107865229748576	0.1184703279712278	0.01440347926592117	0.03206853719926111	0.001004676252589575	0.003984445636993296	0.001021788662439713	0.01778843497622962	0.234744389517297	0.2681847633474568	0.06371960996166345	0.09634339807262812	0.001005659840729475	0.001546216130253018	0.001008721135204746	0.005633202780898624	0.03184143962046986	0.06556254224516443	0.6363246427952636	0.5183708749677423	0.004512058344344449	0.01105612938201541	0.001314863673107852	0.03365386574105067	0.001003090603111432	0.03620011026631498	0.001471958689813254	0.004511691732943231	0.002401745742087679	0.006115572174013869	0.001488171515059874	0.004544255396823214	0.02097858755908852	0.02760980447115799	0.03499535373664025	0.0353079957962552	0.001770996868618796	0.006128228897276505	0.003244654407136893	0.01294676736474101	0.06204029515916811	0.1034929006169477	0.1943885048354708	0.1971263068734906	0.1494755054004664	0.1561589860122348	0.1212850097379408	0.1169100645879935	0.05757760248040182	0.09221082552709556	0.005874727510891579	0.07871716822421863	0.002531857680966433	0.07156982517771644	0.001521156676841548	0.04204083098889529	0.008275626616824797	0.01732642172962903	0.008397353059931282	0.0183846229535171	0.001021797896391487	0.01276235023888374	0.01743518384496116	0.05038840205340026	0.1006467091470502	0.1190603365084605	0.008121382918008858	0.02593195167043884	0.05372258738668698	0.0538753698246833	0.0500490795016554	0.06719982392209262	0.002561572328538019	0.01220477358047739	0.006941337181605483	0.01395451817143856	0.0202376505303853	0.06256634897960901	0.01607787474451702	0.02419769667112639	0.1545468733986207	0.1603840334753104	0.001105216912009218	0.08706263232594937	0.1011137925406883	0.1486829508423501	0.03402329152493927	0.04653719205490833	0.00108116077693515	0.01461666354511192	0.001108483805620337	0.01858517321698334	0.002988139000067695	0.009374753801642044	0.01759315193468498	0.0452268470157722	0.01470411333812884	0.02336088025117182	0.007927912880842408	0.01836444856349414	0.001061075041085028	0.02637405222095254	0.0625641976373558	0.03324404991434209	0.1569548377503686	0.1591445398200647	0.001814671416956575	0.02125709666535162	0.001069789802919668	0.04816360054753638	0.002227523894319738	0.00413983090683244	0.001317934396146027	0.005033577622694818	0.00277838314195425	0.004858155686648121	0.02749923052272435	0.01695274240019694	0.002470145511533108	0.03091757919488298	0.008039893085267371	-0.002068443534041408	-0.007614030783901432	0.004594406522639828	0.001005276392012323	0.001001701840186278	0.001001618330625679	0.00100416922121894	0.07726810632700225	0.07095813509527901	0.07071260029369644	0.001003427186394162	0.00100566500579924	0.001071739032481486	0.001364306037818955	0.00106035977761133	0.3020294683018946	0.4048319758730556	0.001000890608580662	0.001010139198073625	0.5509265306297497	0.001009969978066306	0.3599059907418946	0.001002905523825471	0.001033061298550585	0.001026398094756983	0.06476920244079176	0.06767266752510269	0.004136500207696047	0.001003607959564549	0.1459021885041006	0.01213392774402024	0.001004572003793819	0.001014488857163754	0.2219352001815952	0.07381753369174876	0.001005967573818025	0.001008185760870438	0.087446593358511	0.6693941189550837	0.002046629907054345	0.001080904961477587	0.001003208937357796	0.001312301924842737	0.001806270013655268	0.00133251716251079	0.01607674944718692	0.02371157459142171	0.001225366486419901	0.003437996799860305	0.06207782962840419	0.2089119789013966	0.1628290527957571	0.1422403793731544	0.05637417213581093	0.005709481414905593	0.002412790833462733	0.001500782343345207	0.01063579210634761	0.01180574371972512	0.001038303289946445	0.02649801758570067	0.1122236862160257	0.006569526207379785	0.05223120189903366	0.07011466124771476	0.002597396987956462	0.00628584928540211	0.01184127945513351	0.01073902093430505	0.1635335581730339	0.001110432211888488	0.1174159992413507	0.03367298497489669	0.001064438010177343	0.001091000149906236	0.002308777825065214	0.01850958972541272	0.01841142532123632	0.007889348212049566	0.001101046668603339	0.06848181352181161	0.1737981998032871	0.001757905866491408	0.001062424022984071	0.002194689799458225	0.001328746692327118	0.00233550920058516	0.02464734355556898	0.01840446407031205	0.00321913746520091	0.03198618897300303	0.006508945152733403	-0.0002325844752055378	-0.007750101455880427	0.006640832640020177	-3.595553488091136	-0.4291599785573408	0.06437911491992117	0.03382439835012677	0.01894889689589816	-0.006957045549113734	0.8887525869203221	-1.059862150150966	-1.06496487215524	-0.009009608876504326	-0.02331895258838409	0.1612058698277999	0.050203789270961	0.03937026420956585	3.337101506864143	3.325333407487447	-0.00339425965800617	-0.04827720088429018	1.006595752842635	0.0128767057463743	0.6044538040486472	0.02494894098199035	0.02709151010848286	0.02125937940759218	-0.3831550742216992	0.206110842252069	-0.2295563080435765	-0.01480800983718314	1.516174827969093	-0.1338026353243374	-0.01308680552357035	0.001416538583062786	0.1523964455771596	0.5041332855438631	-0.005341901581899738	-0.00610750701939344	2.07530090392764	0.9296127301875757	-0.163919445783631	-0.0270160045203183	0.05220329449328526	-0.00187522956391705	-0.02283768735559735	-0.002870628899761374	-0.2558876058276319	-0.5851526676006543	-0.0177393519450682	0.07743073183746452	-0.09221650255617704	1.254825180177921	1.182695096184485	0.9114587445396416	-0.004311652806079433	-0.01277584882494247	-0.05942782601866626	-0.05056248107233873	0.1989678075666355	0.2944658920038798	0.001468503689252162	0.4271268560237701	0.4480630696507776	-0.07269097259053918	-0.08672585984915332	1.075431016414338	0.01967910603171113	-0.02867570532280958	-0.3945559033282151	-0.334672011371406	1.063647336818325	0.01325033101673676	1.36649593945963	-0.01454499858801449	0.0237871814761179	0.002303331140723428	-0.1180904979573885	0.07860784481031304	0.2509722272554303	0.0284855967199212	-0.1231741484295272	-0.02853290211089003	1.551479458974723	-0.05437347407532324	0.06490835755466402	-0.04914668785964917	-0.06236381784327526	-0.05725302962905498	3.317192654392107e-13	1.17305777758978e-13
0.4	-0.04596791929480532	-0.03012227196201954	-0.03439212629758991	0.7377771015108229	0.9171605470973379	0.007273784441694475	0.4972379558473193	0.001956197619081998	0.008042969459862326	-0.1269638122342631	0.07048286580876977	0.007673629988806065	-0.02454527553982273	0.07182793759217879	-0.00316162997894726	0.2439988387709303	0.1051347142674198	-0.2439988387709359	-0.1051347142674626	0.05531202958234466	-0.1577024942259852	-0.003737654154564404	-0.3471999199506084	-0.01913952038564626	-0.001436107545852139	0.09431474211821811	0.2620884196237262	0.8467214117815053	0.5792781201762603	0.1127827881304967	-0.06908607084508488	0.01536501794036493	0.1335136467276893	-0.2961928494452549	0.04426136140931378	-0.8469018271518896	1.386911518588722	-0.2810120716348689	0.007953141505780057	-0.1602375832154546	-0.2381795487210265	0.5053148925831623	-1.106362392845433	-0.2916580375689246	0.3933264819014565	0.04507882764955639	0.01286387908778677	0.8995038786522288	-6.114840053908435	0.5163626743335936	6.114840053908435	-0.5163626743335934	1.473773266478068	-0.3050350124404581	-0.08405981895067563	-0.7507516637258335	0.2509438071655108	0.2614869135002358	-0.9726739540127809	0.813762115967116	1.250159981667236	-0.3881111707985148	0.7171577777276644	0.704996281566862	-0.08806969817094838	2.523373220068506	0.001021102783019945	0.01984840774298608	0.001197134040555628	0.02111683990208203	0.001001692797066227	0.004341084383959293	0.001004192947275779	0.002661629769678119	0.07074383906849079	0.093870725197344	0.08649175149642073	0.08863592280327431	0.08305630009736831	0.08148717642594254	0.001070447721665373	0.007436204243770474	0.001007547678890678	0.02695240756646763	0.001068488748943289	0.0849907856991361	0.001347399390662672	0.08959375491580784	0.001058330983469032	0.05312537351028671	0.2463158166882145	0.1850556848200756	0.3397752671508881	0.2499299416181308	0.001000893655086265	0.005312310069930668	0.00100942954487477	0.01779618839765492	0.5160284617144105	0.495029054145529	0.001010424745442738	0.0183959819291449	0.349705005630281	0.3659741287126523	0.001033765349534072	0.01107982038947828	0.001030905564026697	0.008365270773114346	0.001027375700815221	0.01200387885181995	0.06991883556590844	0.103675449452641	0.06759790085299619	0.06432226351630832	0.00621578160089193	0.01066980905156111	0.001003525900707919	0.03210703415291803	0.1298016388593613	0.1352391682148543	0.01327447820097221	0.03104876803729546	0.001004634474356928	0.00407100238548064	0.001019159881755867	0.01780008775397181	0.2271789684339993	0.2676215961480091	0.06987370587671303	0.1016986670042331	0.001005981526533791	0.001489675114909782	0.001008686782274685	0.005570745754079239	0.0734818405522229	0.09053593333920366	0.6462648836951421	0.5262275521957736	0.003211203110907994	0.009811938878953329	0.001180986129885921	0.03331731653084915	0.001003180717976976	0.03670032594992194	0.001308658282519381	0.004485845989957937	0.001891464213493184	0.005827406676317705	0.001321021553190986	0.004504748395501859	0.01863560177238474	0.02579659480015052	0.02973058587431351	0.03107160220662813	0.001451123761052467	0.005945937947062674	0.003387410917005442	0.01369788641658177	0.06406885028659869	0.1048228556649273	0.2004122246647288	0.2082142446757894	0.154852302661764	0.1648586801189001	0.1312994217508765	0.1253416888266149	0.0559480625493081	0.09099043806131617	0.005876206478296632	0.07865492337283016	0.002466194198681358	0.07082165647389402	0.001527150617321719	0.04152379378651334	0.00980346910322505	0.01948423097933536	0.01053956394010536	0.02143052481696529	0.001034131978981204	0.01275317191175061	0.0233269070608424	0.05467741807120379	0.1068197384201118	0.1232869876655058	0.007406719331402386	0.02554900514237741	0.05351350885085498	0.0536256610199165	0.05973227990890967	0.07514203409960615	0.00259006946290542	0.01249296498745777	0.006627350403703416	0.01378240429710461	0.01573191092993014	0.06015272539054407	0.01332029560897197	0.02216478952321513	0.158710891454014	0.1687182900392245	0.001108178641749709	0.08690469720811748	0.1115750500822105	0.1637611463345698	0.03365729819768597	0.04621678855139374	0.001067304877057904	0.01488155581750178	0.001100714576389721	0.01860529033471402	0.002482190253986089	0.008364686433007777	0.01898293657874201	0.0468140950595078	0.01861606003627321	0.02762311297230555	0.008089052327494625	0.01879926870156892	0.001108124465715988	0.02547130898018325	0.0668235486629418	0.0333656602467293	0.1627686843796886	0.1686613646961576	0.00174528269726595	0.02058640260824511	0.001067724262588064	0.04879197252390299	0.002120697658593103	0.003726669603407712	0.00130745573756222	0.004544889829664747	0.002406097419733333	0.004349570376543813	0.02457288583252949	0.01826926473109807	0.003127825811741255	0.03184890703853339	0.006977883479540082	-0.0002018716862077473	-0.007803355633715905	0.007063668438000452	0.001007624423494317	0.001002203079683585	0.001001556883900091	0.001004426917681527	0.09586624710600883	0.03444364357940293	0.04385670279617679	0.001002238739657803	0.001005763246734648	0.001129463614105746	0.001541758583564848	0.001115776473942594	0.3590336799247313	0.4518994843642847	0.001000879423372156	0.001013238710146714	0.5551159755804522	0.001011840994071806	0.3664368750634998	0.001002393123588403	0.001056147967565948	0.001037390200285319	0.05047553578252631	0.06397049029035595	0.003245579034996563	0.001003839624507266	0.1750471805032979	0.01190727737420876	0.001004601573914201	0.001017617844075956	0.2065745313948634	0.08108702462263354	0.001006588308758107	0.001008980796714457	0.1543804191802783	0.6718158118652265	0.001609158501328796	0.001003878156446045	0.00100332775615981	0.001002631026382448	0.001001427346566951	0.001002217187467774	0.01585903566706599	0.02331187545856733	0.00101771150660379	0.003618389525903903	0.07024397974227374	0.2122177646401878	0.1638134764645851	0.1496451301041426	0.05196904778685844	0.005998929492984089	0.002381882242704683	0.001557137770063852	0.01212564438960281	0.01373101975262013	0.001054038805154337	0.03275224527743678	0.1183559777666642	0.006651318096267925	0.05402169940589664	0.0736322125497952	0.0026380166784184	0.006277865624224999	0.009689844906154505	0.009823560612335951	0.1668244681729869	0.00111206584342039	0.1338487519266953	0.03288179570933969	0.001043638408987938	0.001093232597350599	0.001661319796296131	0.02207906828756198	0.02645746914505491	0.008540170913725359	0.001200496659392792	0.0753423732549393	0.1708066025851618	0.001607140016085617	0.001067676174323167	0.00186872903236553	0.001272785081364252	0.001761644262476881	0.02160931228081381	0.01951818739239194	0.003739850285219644	0.03271159391494926	0.006150343037215564	0.001680056556125048	-0.008019307572448005	0.009744348252350115	-3.563342497289756	-0.4036103338442037	0.01229849841602106	0.05410724642075319	-0.01311689194836648	-0.006554075616787004	1.191729743304815	-1.81160663997405	-1.503453762386191	-0.005823826687360959	-0.02399822956624874	0.1946053528628782	0.04289927225724084	0.03480854446594216	3.275282055136324	3.107682617123359	-0.01673612412141649	-0.02107466966316604	0.4324994391232844	0.005400308014562997	0.6613232624675898	0.02864794937891775	0.02050441160186954	0.004681324928764463	-0.8697233407010553	0.06072718528538425	-0.1484121136168532	-0.04445557313665122	1.843225247398986	-0.08063590859406188	0.05279389607519131	7.96783579379838e-05	-0.2792853973283084	0.5625486852437058	-0.005882836512760956	-0.00640687990711069	2.804469253234856	0.6509268038911458	-0.08380887180102538	-0.03996442224426119	0.05043098048540084	0.001056017633122474	-0.02959538439020933	-0.001020420999803616	-0.1192079067940007	-0.2700661411042639	-0.02457846721160164	0.07393054700295058	0.3217032367592149	0.8583354804218661	0.4277622857002195	0.7979890281681257	-0.2359475670714469	-0.001236235274369094	-0.09016308551119001	-0.04990333164174397	0.2492594752092976	0.3331281787480352	-0.005871282129746211	0.429451499835113	0.3831407560517943	-0.008161596132176057	0.03172975453155824	0.5493140261911648	0.04662026110307736	-0.008177873917906467	-0.09213462322974998	-0.0518475388128061	0.4805454088939893	-0.04585842105896205	1.633873983300165	-0.04558745570027271	0.0324539157949784	0.001083123160851472	-0.08505349533642362	0.2187701709107025	0.5741446158709729	0.05349059400238354	-0.04087535494440025	0.0558216942947187	0.1388948057947963	-0.07714812881912014	0.0655592703064924	-0.03422891793389504	-0.03685624962935555	-0.04534354848433599	-4.470566923019133e-13	1.233064047533577e-13
0.41	-0.04867761123719767	-0.02947864386451732	-0.04324086073023795	0.7517427422503488	0.9143830086693691	0.007420408725354129	0.4956021898630314	-0.0009551470303960997	0.01313256421743739	-0.1380344470002448	0.0671075541582935	0.01094473381459577	-0.0242233960574409	0.07149806395235295	0.006247626745641822	0.1872217650659592	0.1108960135926306	-0.1872217650659861	-0.110896013592757	0.06957105876346856	-0.160510152159406	-0.004617414818325287	-0.3546561330441034	-0.01695753524347581	0.001110714978070951	0.08840685568376712	0.2695108716052669	0.8594578160850832	0.5761559051332128	0.1233879595176246	-0.06057564395836396	0.0146756241133435	0.1608011352240585	-0.2428185512398144	0.07999811553653707	-0.9173106093130727	1.40623192602142	-0.2733514300578995	0.0206382840837225	-0.1674892051376685	-0.3419186638333602	0.5350127338752561	-1.113102425192718	-0.3796687582308253	0.2527407397012881	0.01680800587181331	-0.07341690308184012	0.9774051661074059	-5.24589098960127	0.6312034966418869	5.245890989601275	-0.6312034966419036	1.380181926422101	-0.2574745233865638	-0.09110069143457014	-0.7336909576943472	0.1875141750868869	0.2497594757446125	-0.2587203933829756	0.6653053446561656	1.286369914237911	-0.248694351560706	1.305072937943295	0.9991189566790345	-0.04510597450111194	2.929910330515976	0.001015937848932957	0.0204072247266996	0.001102233312405159	0.02174366583130919	0.001001656073566445	0.00443078530917222	0.001004416745731905	0.002578574744228233	0.08543422251239403	0.1059299465635985	0.06052947071402293	0.06834067780162982	0.06134237064081759	0.06489825780876352	0.00111359023734661	0.007473547163330142	0.00100673678320635	0.02674419220102925	0.001123871280041712	0.08710532728871775	0.001474091266768916	0.08996188573574633	0.001102948983919291	0.05344271023535312	0.2915757739428954	0.2168296590347644	0.3805215334097125	0.2795470484696059	0.00100087815925724	0.005213719969683082	0.001010174940493877	0.01731859673865747	0.5259425616955491	0.4961187317972729	0.001013347735272837	0.01851364759656685	0.3566054408877918	0.3732864592635146	0.001019327825116594	0.01138718184917866	0.001045629591381262	0.008606635128905629	0.001036000624682802	0.01218546378983112	0.06018388352596894	0.09527181870220673	0.06964750787975686	0.06602028743576696	0.004786067556440375	0.009569803972650486	0.001003778176602344	0.03146809377506711	0.1523269550598797	0.1536490541064604	0.01260939025930516	0.03048787102397283	0.001004746162581962	0.00412432674498343	0.001019088820288391	0.01780598678962634	0.2182197492723294	0.2633236208185704	0.07626621715349696	0.1073162261358016	0.001006497305456512	0.001421133135901605	0.001009930126264603	0.00550242312372127	0.1180060736523642	0.1192304221465998	0.6537684333643385	0.5318254057020814	0.002348716982774397	0.0089865085136378	0.00555655837455139	0.0355440428275199	0.001003361884875077	0.03706555478037482	0.001158822371588821	0.004467032856710193	0.001455854521045626	0.005584298895948372	0.001164862412643381	0.004472510804647053	0.01723424311020043	0.02487213460351874	0.02662926753338703	0.02883268783833699	0.001236981279614829	0.005853650826744434	0.004916316974751468	0.01584914342709012	0.06989771094548886	0.1099020062075758	0.2052882882325026	0.2130635407082332	0.1578422894913756	0.1648018738055958	0.1394819494099268	0.1325834053353575	0.05169565554197585	0.08718785016608711	0.005768694411210375	0.07857100891042601	0.002545630658915042	0.06994831669388259	0.001533960965258348	0.04108612865009409	0.01122172125537939	0.02205555550780836	0.01259169693197798	0.02503092500333672	0.001036933187249249	0.01273058144897214	0.02710848630101165	0.05718645535619184	0.1107591870898216	0.1248678510128312	0.00704678602522586	0.02551484111075343	0.05503366527398899	0.05479344686093729	0.06273110365758516	0.07690754636694257	0.002547309750582368	0.01282220695185471	0.006439943583444593	0.0137478665097311	0.01326510621616114	0.06018337807962122	0.0119600574058927	0.02207040652510404	0.1631218792819611	0.1714032665622824	0.001132100073296382	0.08623461157252764	0.1245790743849398	0.1802148389725928	0.03306851851099334	0.04567210986440415	0.001097855994269365	0.01527176557505454	0.001092729477957749	0.01861113493247403	0.001993812420820966	0.007629579937568816	0.02225404264043912	0.05021294776002554	0.02423820175034452	0.03357268882321329	0.008581583209220521	0.01949430780038232	0.001126923771866583	0.02532771298046441	0.07150395716947533	0.03391233439600173	0.1631494108917849	0.1635291367850421	0.001630589425652327	0.01985272957071055	0.001127003916718142	0.04942425865082212	0.001882870408778103	0.003404327442278247	0.001254527135359629	0.004235577511230862	0.001990586696390669	0.003948040719365779	0.02181813350583991	0.01888453654096449	0.003664360160580046	0.03116193500850106	0.007912489819763462	0.001829962205490419	-0.007892720198320576	0.008550819797436869	0.001013048324097162	0.001004440971346099	0.001001669446038008	0.001004838093953796	0.1125358894556679	0.01969595772362816	0.02373453761047072	0.001290713271039737	0.001006002581604801	0.001225577530387272	0.00166060599209663	0.001177840101166502	0.3911551358491943	0.4762098755104531	0.00100084732087527	0.001009014788544167	0.5435133527251965	0.001020238322645118	0.3748107753253073	0.001005916382925704	0.001065021205287531	0.001051396777225934	0.04539916514677943	0.0794426805047474	0.003295930161967947	0.001004210849756319	0.1967341282153527	0.01186981783149986	0.001005083066259572	0.001020196842414605	0.1987049891571831	0.08761688493333455	0.00100741121186422	0.00101312206150247	0.2005393642174372	0.6725014362228143	0.001306232084515584	0.01789844932561798	0.001003738811617664	0.001002850965102708	0.00100124757080485	0.001002181617541475	0.01553830122388004	0.02288649641700441	0.001010546854116923	0.008988773628498535	0.08351549133669972	0.2148495570153637	0.1614289804283647	0.1537071111554021	0.04169539331950727	0.00536324124029897	0.002837720038589441	0.001527457931580395	0.01327719904433912	0.01572441149488391	0.001027842364330179	0.0302042233532738	0.1146177817006729	0.006674096511009468	0.05939946513670147	0.06032941628144058	0.002387883839391669	0.00620969202870892	0.01131304805000144	0.01104274766946927	0.1730175326744023	0.001195028684913386	0.1518490416344375	0.031959793297501	0.001202440849562034	0.001076957652167141	0.001332505856104798	0.02915551108133366	0.03398286041980914	0.009589368969396737	0.001100801467971509	0.07942865287488511	0.157546704056259	0.00142951587563453	0.001291129752791835	0.001436209511216317	0.001137286383116158	0.001382443436974992	0.01923043815917059	0.01899288766968851	0.004140502409707207	0.02923523585331072	0.01025681358602517	0.003981720616681427	-0.007880814863623117	0.009083148392941543	-3.481931909906982	-0.3981499036791504	0.07975448596211523	0.07054648256813457	0.02019539970601091	-0.009409719402849086	1.224214957721624	-2.148028037194328	-1.78428591910419	0.01132402332176328	-0.01937866619282815	0.2279182046736945	0.03040487520658412	0.02832619599116617	3.052427467987731	2.796775020839366	-0.006853579557942963	-0.06344516526147304	-0.2046742000492276	0.01527389867151305	0.7974212778885699	0.03190783940879652	0.02492671600002008	0.02533799044370241	-0.7855058316544062	0.3102055968618392	-0.07550687791975007	-0.08452985744908383	1.827279507361873	-0.03608982200524323	-0.02025605452728791	0.0006535388398260579	-0.5533226612244254	0.5616921280709087	-0.007471516593318223	-0.007119373488745798	2.902136424822845	0.4768548932243137	-0.07585979176295396	0.4429656146429393	0.02404824272493887	-0.002200272255072038	-0.01769299597014316	-0.003124193154663075	-0.06786462566770933	-0.1761518322962461	0.0006638031686201099	0.3355327107477752	0.6725454351433314	0.1764084872516893	-0.3294992196792715	0.6555070294489289	-0.5184096987719203	-0.01448316013358438	-0.08021419802163068	-0.03694640270802828	0.2549070521604955	0.3708874353075923	-0.0006435885653875989	0.09386774246666948	-0.05379239985201811	0.003017466296297138	0.1943365407293169	-0.1733174315795736	0.02793608189902396	0.000474402654513999	0.08242924084250433	0.02461394145181622	0.113344984487811	-0.08204827522913812	1.652053164372915	-0.06270218631567763	0.04895271861938055	-6.800615790711504e-05	-0.06256568848600921	0.4434970093639341	0.6156436888326194	0.08280591378318157	0.005866210845429157	0.04768494773662081	-0.9873661825782618	-0.0670154937659235	0.06850089590484539	-0.03011150722851371	-0.02541654196932254	-0.03544465987284812	-1.053794757118517e-12	8.285578588857823e-14
0.42	-0.05076575056465002	-0.02861163250252679	-0.05262764948250882	0.7659020459652922	0.9117164021765466	0.007671881500309774	0.4938766999146934	-0.004838761310387633	0.01919139763656626	-0.1493326180356692	0.06296420133021917	0.01256537391221211	-0.02425889668149512	0.07046803360990854	0.01628762734010051	0.1389746929285717	0.1176649103189726	-0.1389746929285807	-0.1176649103189867	0.08295865524429497	-0.1628715436765608	-0.005543835535912679	-0.3617377391589061	-0.01534801780747363	0.003596719658259551	0.08814399304050562	0.2752860678032509	0.8722337907700588	0.5740569828700667	0.1369081756542813	-0.04906309449354529	0.01455696030504123	0.1920275703643616	-0.1718823265502807	0.08893801427937528	-0.9545126910790073	1.425644113672258	-0.2588256843765117	0.02892283976497684	-0.178182376027639	-0.4326334747844935	0.6991626249394365	-1.151869646796686	-0.4452662730977028	0.06323373628672532	-0.0263971936413857	-0.1271674614387249	1.025652652629628	-4.40883974039165	0.717882154558824	4.40883974039165	-0.7178821545588242	1.299486726418676	-0.2157817291873989	-0.0933918297160167	-0.6758302679872328	0.1364502659329748	0.2493233447534682	0.1563308042345631	0.4843109592674865	1.258074057946847	-0.1834526148180564	1.300166727630131	1.305420797163805	0.02607630556873782	3.311162548877142	0.001016069828599394	0.02104928921441444	0.001055902838223216	0.02251354041702413	0.001001694031779826	0.004527758835297111	0.001004734280433484	0.002486379582731377	0.1006519125534095	0.1184370329072467	0.03863117726179552	0.04766364852257644	0.03957850728138348	0.04640233888276241	0.001279405951648074	0.007623316967622027	0.001006451263985425	0.02653015778953871	0.001199617047901225	0.08954145458302314	0.001596831956236085	0.09019541208783512	0.001156288022725887	0.05368524533788478	0.3307533900623286	0.2455625277835601	0.4149936457233259	0.305486167388261	0.001000854356437614	0.005097804808608854	0.001008434444084022	0.01674725502763769	0.529327185437134	0.4911333643193672	0.001019009189385857	0.0186442813662882	0.3639574690484004	0.3818481228740929	0.001013874624325952	0.01169964711436467	0.001057426603634333	0.008806970219876238	0.001047317380110023	0.01238468521309571	0.05241101024819834	0.08847527237414152	0.07759918065524453	0.07115293541861668	0.004088166672381454	0.009081311978514217	0.001004089957440412	0.03039248990353908	0.1739160395868066	0.1715553098908745	0.01225070778265707	0.03023604503882033	0.001005042844939257	0.004103340681665	0.001020343415248128	0.01780422673027234	0.2095822127158168	0.2570948830702696	0.08265618350504139	0.1129470893057334	0.001007166723434135	0.001347325636682699	0.001012623139352801	0.005431123736447948	0.1605907475866285	0.1479328201671854	0.6592748363640806	0.5359288699774887	0.001764203441758531	0.008403091233389177	0.0160274061367302	0.04132974748521272	0.001003658054339403	0.03720995994659959	0.001083994050814094	0.00449420798632953	0.001237577953346385	0.005500210270921919	0.001086741359905983	0.004488322612284676	0.01635405194725703	0.02439569242454357	0.02478973383876242	0.02757986356547818	0.001126260217824077	0.005850069212057327	0.008340036091819899	0.0199927777450895	0.07894476928509657	0.1178421356352359	0.2093058791474141	0.2130401096444739	0.1587120573471851	0.1604611822989394	0.1459326422531634	0.1385548845325318	0.04464180829094992	0.08074545035025761	0.005399243342248968	0.07838653011221805	0.002812726109211293	0.0693031859624112	0.001522535504638489	0.04079853159139112	0.01250557413042227	0.02438040445610413	0.01460728114497336	0.0285269850587825	0.001025228972188332	0.01270036457770687	0.02785247365526517	0.05698500862629053	0.1114748347733058	0.1224746534025937	0.006875885935103647	0.02564312799834377	0.05829594997620202	0.05736257437520385	0.05837500289352137	0.07213356829138114	0.002401099663889007	0.01322584562821309	0.006311503889415539	0.01377597407672802	0.01278731529716703	0.06148459180333207	0.01186029403448403	0.0224899283973146	0.1682029407080215	0.1721230915044043	0.001185546644928391	0.0853859403197397	0.139384244667278	0.1967059820233811	0.03232190389105165	0.04497566673297432	0.001192544091758017	0.01592790384609253	0.001080597896162252	0.01860085415973665	0.001584683864914239	0.007101414968363505	0.02732401161783404	0.0553339680500357	0.03070828889392464	0.03993344943964423	0.009347837123959472	0.0204011607381078	0.001086456738468137	0.0254628343132975	0.07588870743674055	0.03420279544493576	0.1581870581561402	0.1524735251533889	0.001484421704844533	0.01929751243128881	0.001268370994258845	0.05031404925687428	0.00154766261153642	0.003126999600572341	0.001160302424797207	0.004028352431515001	0.00159287949894817	0.003631031642347636	0.01931396664918075	0.01873942732911738	0.004110306359851392	0.02861537229073174	0.01096167229904435	0.00404168287642773	-0.007830179913972094	0.008605737010975695	0.001018472224765526	0.001006678863084896	0.001001782008174665	0.001005249270229665	0.1292055318053265	0.004948271867859622	0.003612372424766821	0.001579187802482492	0.001006241916475992	0.001321691446665238	0.001779453400615343	0.001239903728375982	0.4232765917736572	0.5005202666566214	0.001000815218379749	0.00100479086695281	0.5319107298699547	0.001028635651252287	0.3831846755871154	0.001009439642357928	0.001073894443001705	0.001065403354090996	0.04032279451103297	0.09491487071913976	0.003346281288942766	0.001004582075006598	0.2184210759274074	0.01183235828879486	0.001005564558601315	0.001022775840787503	0.1908354469195034	0.09414674524403606	0.001008234114975096	0.001017263326311322	0.2466983092545929	0.6731870605804028	0.001003305667727647	0.03479302049479979	0.001004149867076767	0.001003070903838179	0.001001067795058475	0.00100214604761139	0.01521756678068331	0.02246111737543441	0.001003382201658734	0.01435915773110832	0.09678700293112898	0.2174813493905375	0.1590444843921436	0.1577690922066603	0.03142173885214984	0.004727552987610757	0.003293557834476108	0.001497778093089928	0.01442875369906662	0.01771780323712952	0.001001645923606	0.02765620142910507	0.110879585634669	0.006696874925751905	0.06477723086750495	0.04702662001309198	0.002137751000367017	0.006141518433205214	0.01293625119384634	0.01226193472659269	0.1792105971758128	0.001277991526421511	0.1698493313421802	0.03103779088565771	0.001361243290084175	0.00106068270693641	0.001003691915925985	0.03623195387510486	0.04150825169456652	0.01063856702507221	0.001001106276559889	0.08351493249483026	0.1442868055273581	0.001251891735185958	0.001514583331215576	0.001003689990066675	0.001001787684867415	0.00100324261146528	0.01685156403752771	0.01846758794698499	0.00454115453419477	0.02575887779167215	0.014363284134835	0.006283384677237964	-0.007742322154798169	0.008421948533533249	-3.383222379366101	-0.4020120968928998	0.02894799919029539	0.08271697780830167	-0.01166237147372733	-0.00838210285388049	1.281302738778207	-1.887963495463149	-1.884853824153032	0.01666155056005339	-0.02516203874105999	0.2589224935907515	0.01597837849099304	0.01984821983873921	2.667060961954963	2.372085030553486	-0.02020113604372813	-0.03982468030030868	-0.7825095867720002	0.007993928451839818	0.9111898744159852	0.02966871046766538	0.01229855841626356	0.008208621626348502	-0.5483064562331404	0.747651997958378	-0.02610949661781804	-0.1317882718803131	1.742499225958783	-0.01882170292504872	0.03793181089258409	-0.001452140806846948	-0.6654378811021768	0.5652094929233561	-0.006935940579483767	-0.007002231421640944	2.806051095858271	0.3520489577078905	-0.03540625482270193	0.6718312499738704	0.006266247621095766	0.01025367030017734	0.002208446660891733	0.008589458642604776	-0.02960430322152957	-0.07284812206634581	-0.00683736597527783	0.4724060085676542	0.8938990137612955	-0.1162099388212541	-0.4290147529709089	0.5439415658038177	-0.763909951159116	-0.02134910236296944	-0.04452127585466908	-0.01988971605599823	0.1999643591806019	0.3122601525667957	-0.007396563841943726	-0.1126453031791441	-0.4116714355286715	0.02432858773897049	0.3119980891249827	-0.7585840423255859	0.06149960352906577	0.00435119720179908	0.1619775836969969	0.05093343523737718	0.0875150927097065	-0.08157554452902822	1.641364065851944	-0.07594034456402746	0.08563961829071393	-0.002141951031206976	-0.0436651901225877	0.5632036887905468	0.6563815690082018	0.09585336182972143	0.01486811149458027	0.004579074216137805	-1.045781938319418	-0.04145694920495149	0.1170601659494036	-0.02522605400921574	-0.01643880193147315	-0.0284394322652174	-8.959199644928223e-13	-1.640448145724606e-13
0.43	-0.05214540298637336	-0.02784045699915069	-0.06216476626797837	0.780257148058686	0.9092208219053597	0.007978801030699598	0.4921135833025649	-0.009601576145790434	0.02756666066713139	-0.1610747415528083	0.05835272925999221	0.0120666543895631	-0.0246944935065093	0.06913072506963551	0.02659967656377232	0.09891014992310047	0.1251805517985161	-0.0989101499231051	-0.125180551798525	0.0956068581096514	-0.1648482150837053	-0.006472361594965985	-0.3680063069626342	-0.01416322631825194	0.006129764981242872	0.08976909670917885	0.2789706731013142	0.8843305540876577	0.5721107959972594	0.147159292720721	-0.03456785683977754	0.01496589556441412	0.227038047464651	-0.1109055411564921	0.06279869904709254	-0.9453034227801641	1.445745945891852	-0.2401554485469843	0.03154521263033426	-0.1640535218581282	-0.5162061879180232	0.9690324671579278	-1.189222597503106	-0.4733377456727096	-0.1673904508292843	-0.05104444325989842	-0.1361034265766992	1.029226694822549	-3.602649110004851	0.7861729279256037	3.602649110004839	-0.7861729279256199	1.227335632229998	-0.179955433266138	-0.09323344438728899	-0.5760315297064397	0.1021620486494869	0.2573211866777442	0.1595508783944123	0.2482708028399868	1.154131518489249	-0.2133059834669379	0.7423622161246346	1.587524655571127	0.05089036208323939	3.686889876548253	0.001019484492397781	0.02174215915618899	0.001039912254118176	0.02338778752243647	0.001001735695233912	0.004616702626511637	0.001004954594001504	0.002392066461163612	0.1140590120996852	0.1299425587382308	0.0228346738617549	0.03162670304899133	0.02277211963076698	0.03006575184403691	0.001676961622170542	0.007961654252226218	0.001006126677077755	0.02629801454713657	0.001280588296313395	0.09228737107973946	0.001583486094662445	0.09024643330717576	0.00116580794540078	0.05381532953278372	0.3629587717909108	0.2696311853234729	0.4424682913804674	0.3265002953532054	0.001000830524804656	0.004969520599412884	0.001006734240489653	0.01611700504005475	0.5284117878211534	0.4832075089388569	0.001024438031621363	0.01877349473207749	0.3718186484636027	0.3913356282616242	0.001011251654837862	0.01198321338865764	0.001059568262164624	0.008927195448860021	0.001054067173327888	0.01257762694927983	0.04832639865015228	0.085123777618669	0.09161319006174586	0.08074589313931159	0.003723666553413096	0.008924702516637163	0.001004456822645919	0.02885903226778965	0.1924297442658103	0.1877214098409661	0.01200567896103371	0.03009549847825814	0.00100540605122166	0.004009532863529185	0.001019385146270435	0.01779514277027457	0.2034723317082692	0.2508699963342592	0.08864851222985216	0.1182582714261284	0.00100758938827284	0.001274946452717853	0.00101437934636119	0.005357123600633607	0.1972495510561927	0.1743771979419887	0.6628105721346708	0.5390251570159348	0.001391969220945898	0.008073643633290436	0.02824419240484266	0.04811897974606106	0.001003975285443309	0.03706693328001806	0.001044340455253851	0.004549895417994762	0.001121701506057832	0.005499267577314573	0.001045276127627052	0.00453188923029558	0.01568632397720402	0.02408522677009584	0.02530894120514882	0.02817465726309283	0.001065954114128091	0.005897899231930044	0.01227583468127871	0.02454257453907748	0.08677202580880168	0.1242911844819158	0.21317699134898	0.2120497408805355	0.1604833563373466	0.1581480129615477	0.1522872125366767	0.1444685368163001	0.0354546954649075	0.0724349464104109	0.004876320158392063	0.0781406412313586	0.003028848679631714	0.06903019355527987	0.001461866038715982	0.04066503087846592	0.01374940244040645	0.02611717786265691	0.01662510634538929	0.03128076053945381	0.001013691176396129	0.01268498147331528	0.02459190239803308	0.05354424394647407	0.1017897765296921	0.1113687229253504	0.006914547697793182	0.02596230552081232	0.06108721009521666	0.05960235125045471	0.05205838918096603	0.06546157534243664	0.004921538406076049	0.0166608732141912	0.006318108778439575	0.01393016934749397	0.01291025625329247	0.06229081387605874	0.01227772223433321	0.02266353206669069	0.1745625876153153	0.1733072093734752	0.001430995459137405	0.0847886245792578	0.1521876849564247	0.2097375930005074	0.03114496319362282	0.04389280677135161	0.001227389796180136	0.01680964141711281	0.001062966962433876	0.01858128872351967	0.001300287989777626	0.006756757672168911	0.03226578499620331	0.06024266641154696	0.03494481094050297	0.04444106282534591	0.009887861631624795	0.02103349179246497	0.001044635451957944	0.0255445134642329	0.07655296555874232	0.03337142928714142	0.1558314866829353	0.1460851405370223	0.001339470055492887	0.01903983129656519	0.001320910078300823	0.05154872838183162	0.001281316088526105	0.002952955975321045	0.00108260168138229	0.00391586386400551	0.001304101282417822	0.003422472008695512	0.01612742989312882	0.01800854974993846	0.00435255116021701	0.02568363556394999	0.01366330202776089	0.006184068608267675	-0.007759850452707116	0.008291204327785956	0.001026901470784541	0.001037304050455709	0.00100177655436689	0.001005128533697061	0.1363649135300266	0.004205018239695341	0.002999403605351745	0.002524918797331202	0.001005405584146556	0.001401508972539376	0.001391932391311433	0.00112141061245562	0.4336053017815012	0.5046794897734144	0.001000797692071156	0.001005112055636144	0.5211632160357532	0.001031316951558263	0.3928382742303085	0.00100774539576065	0.001051562176154005	0.001057445510732175	0.04587708377521559	0.1238653349189351	0.003335157637489565	0.001005055657107232	0.2268966352388655	0.01166223424131175	0.001005969720638462	0.00101467519794996	0.194809868820991	0.0989287922515162	0.001007855911768246	0.001015313344008759	0.2659824845908128	0.6699952892429187	0.001004066205342616	0.04799222501951835	0.001004437028680023	0.001003058123953941	0.001000993920561223	0.001002086057829637	0.01472901537961286	0.02882016547788603	0.001002994192379184	0.01833481505233833	0.09758078512196856	0.2219999208708028	0.167010741754388	0.1659741050034288	0.01868488772854392	0.003981968484881027	0.003222932482916704	0.001314704255860708	0.01567161462321652	0.01978686565326125	0.001001714922859864	0.01511989345622054	0.06816159524935132	0.007174981886417679	0.06442979139576824	0.04180275085928489	0.0121711133717139	0.0064807023707746	0.01313497303475068	0.01312676628886551	0.1898130720526396	0.002032583107708052	0.1736393690846566	0.02871507374117227	0.00118111614135624	0.001031018912094126	0.001003914554608354	0.03939221975201233	0.03842132409171956	0.01032194590367689	0.001001098959028688	0.07214411989768583	0.1589443833654642	0.001134663432945636	0.001258053738506685	0.001003684501604334	0.001001630761865361	0.001002887112925327	0.0123615858215568	0.01691044161312208	0.004443913261400417	0.02269170505499105	0.01580494607081775	0.008247001484931776	-0.007703543629769202	0.00787207627999731	-3.286518844012406	-0.4149799005398405	0.09029460152605198	0.09133995390133395	0.01908410605839778	-0.009836634918284636	1.023099620537337	-1.296263520959819	-1.34084337933193	0.04762157155666843	-0.02133393941873268	0.2898811045604374	-0.005321505246291412	0.006427113973927112	2.130176050848069	1.816888525303701	-0.009076398328231089	-0.07575843088599399	-0.8186064476621677	0.01512369152182265	0.9742095376902198	0.0275290022606383	0.009678470728260332	0.02449113413614407	-0.1142776416512458	1.168513123177551	-0.005179922360089374	-0.1742514068942406	1.470838052965516	-0.01060735588326147	-0.03487781500851365	-0.0003894501588404055	-0.5517611678347324	0.4998321726082481	-0.007199660553459186	-0.007579962626207597	2.456400467332785	0.2617973236074946	-0.02670544381796516	0.6805100916110212	-0.03270285224828419	0.003679628579190568	-6.477380549495056e-06	0.002692470766830984	-0.0319017808269819	0.1827216127513138	0.01145845837454723	0.4399142987268349	0.422019818005516	-0.07993719726329057	-0.04428708503527951	0.6219157937582105	-0.9008154908844772	-0.02774458729816719	-0.01147545816371036	-0.007439820270294334	0.1509334380178732	0.2429209579355148	0.002167133792903132	-0.5500143553411327	-1.742604523443016	0.04034062353206559	0.1434826094708858	-0.5885406093352412	0.5951758278527215	0.0242228863525425	0.01696974855252534	-0.006103264477318807	0.1492197210400348	-0.03718582903894211	0.9640580915387854	-0.1377642868334803	0.09187571006402499	-0.001632267303782807	-0.02541570239726924	0.4280818366089573	0.2560835968249364	0.0352531650476448	0.004364853630887379	-0.1748296967714712	-0.2491023413285565	-0.01222747130445155	0.1332602142860822	-0.009905027815186752	-0.006173825189645758	-0.0138028316700083	-6.693911384977401e-13	-3.633527922457513e-13
0.44	-0.05312100905485911	-0.02740562626841117	-0.07138157307337137	0.7948243577007779	0.9069159916325823	0.008284468679052821	0.4908033779687385	-0.0150884189806316	0.03843489669978218	-0.1729704208032576	0.05357125432239185	0.009129308695919977	-0.02508623098459515	0.06782978147906703	0.03672155129099165	0.06695010574239711	0.1334069046090072	-0.06695010574239625	-0.1334069046090012	0.1074490036004418	-0.1664787099623616	-0.007426905669506334	-0.373221334491985	-0.01327169649966476	0.008743852728518464	0.09115222958623202	0.280164697910088	0.8951734793981733	0.5696404387262702	0.1516015305861358	-0.0174346429425005	0.01547835986229683	0.2656845080028225	-0.0910730559057194	0.02166905974646317	-0.890450695066897	1.46806562341187	-0.2206756846406016	0.02867246335765546	-0.08760012034260241	-0.5774390746109304	1.197757225411917	-1.182580793468903	-0.4792668465860579	-0.424491497886233	-0.01762532425053625	-0.1198944715066072	0.9876177533451537	-2.787939975438388	0.8600244207468586	2.787939975438388	-0.8600244207468586	1.138275251505544	-0.1465464234898457	-0.09859543281344982	-0.4651222131116638	0.07779793180707489	0.2655318296120055	0.1079366459107941	-0.01380513857400939	1.007306456530213	-0.2882866944542791	0.1383908874237884	1.833016045847336	0.04678211326534542	4.038359236477283	0.001025407592692942	0.02246855349085775	0.001047239025481418	0.02432448970719262	0.001001753788823174	0.004702100486121217	0.001005004296021434	0.002302524614743864	0.1246489642543589	0.1389649691803478	0.01389950767624902	0.02220161966903715	0.01332776649172809	0.02041787538114266	0.002347846282185522	0.008508061704964261	0.001005546088158359	0.02610213240792341	0.001360969985460314	0.09533148264855942	0.001383123940253921	0.09009803456897084	0.001111304963706307	0.05381895751297636	0.3873954316541242	0.2878361588969654	0.4623061128534459	0.3415468971517613	0.001000809848026294	0.004843862993839368	0.001006045232940457	0.0154414241347355	0.5245288311684734	0.4744423361993386	0.001028492413587863	0.01889225413230098	0.380222859945861	0.4010902803199222	0.001009093258238305	0.01225991631553013	0.001049467955696728	0.008959179299668557	0.001053460072220457	0.01275673606532151	0.04864066266142238	0.08634401660531027	0.1116417040410489	0.09447466942211057	0.00353480509043313	0.0089783629996226	0.001004877073176324	0.02692049873300219	0.2068187561059294	0.2005744167283068	0.01179723786788891	0.02999750298753731	0.001005790244397119	0.00384209556559388	0.001014853968568301	0.01779594174538248	0.2010924557389355	0.2466152256789085	0.09406911038812096	0.1229998375870107	0.00100761141758653	0.00121013713831654	0.001014281551027922	0.00528388114430657	0.2260718184638597	0.1965323496785679	0.6643878407425092	0.5410565939222849	0.001205966368686735	0.007944538784723201	0.04065935721906487	0.05482984710573873	0.00100427747395626	0.03659927747510602	0.001024513214162833	0.004623716808965553	0.001063720995175049	0.005547890883052923	0.001024519567791099	0.004593544143359949	0.01510499621092595	0.02376939774551117	0.02860875635926185	0.03105259084359425	0.001035612786552246	0.00598034014992524	0.01620211825545582	0.02883828268984717	0.091483468534084	0.1268047132439249	0.217271482697855	0.2114798980332911	0.164669184406911	0.1593620811876892	0.1593205851485671	0.1506557384635199	0.02442860334588235	0.06267664745145443	0.004242225217938807	0.07783332009715387	0.003102013585816817	0.0690457117468489	0.001340001559742283	0.04063714731178355	0.01498987159266894	0.0274699355342428	0.01866022882526687	0.03347392450484871	0.001007959387569096	0.01270065107168721	0.0168314880719483	0.04649458706817518	0.07767367029851709	0.08896076566305537	0.007170482007826255	0.02646661460477984	0.0624567802970321	0.06038273303530413	0.04617715195714845	0.06010823486738257	0.0111321377951344	0.02452276046923673	0.00648935559338525	0.01421513239381557	0.01307021841326837	0.06217804512845125	0.01291369291708451	0.02257005184537889	0.1825015263465197	0.1751057107239357	0.001930656627115555	0.08465625922864047	0.1612513139424942	0.2159691430934616	0.0294224949494754	0.04227772821517611	0.001154730453395192	0.01778877432889897	0.00103931645645768	0.01857098619103393	0.001158063089067267	0.006590112255585317	0.03632771821634628	0.06408652184402658	0.0357132039581162	0.04527397115013296	0.01000612795413095	0.02119903035951388	0.00102372726680376	0.02560807408437605	0.0719120607044169	0.03062665368956802	0.1601477939460188	0.1471473311993957	0.001208339564755092	0.01900999913374387	0.001218909165144914	0.05304694464611698	0.001148023050642856	0.002922451909670467	0.001043676901506691	0.003902577653953247	0.001159390879667633	0.003344368265687864	0.01207193216379677	0.01672682633430338	0.004368471911809323	0.02266160816390245	0.0155249532279879	0.008207275057343777	-0.007710554948932751	0.007819778597697891	0.001035330716821436	0.001067929237876247	0.001001771100556182	0.001005007797165152	0.1435242952547253	0.003461764611548179	0.002386434785955892	0.003470649792177702	0.001004569251813702	0.001481326498405056	0.001004411382026539	0.001002917496564888	0.4439340117893451	0.5088387128902072	0.001000780165760145	0.001005433244303611	0.5104157022015561	0.00103399825185115	0.4024918728734993	0.001006051149171832	0.001029229909257701	0.001049487667192273	0.05143137303939661	0.1528157991187301	0.003324033986037425	0.001005529239209961	0.2353721945503228	0.01149211019383129	0.001006374882653758	0.001006574555132492	0.1987842907224779	0.1037108392589959	0.001007477708562658	0.001013363361711656	0.2852666599270329	0.6668035179054344	0.001004826742970033	0.06119142954423606	0.001004724190282036	0.001003045344095907	0.00100092004607401	0.001002026068069719	0.01424046397852922	0.03517921358032758	0.001002606183075945	0.02231047237358215	0.09837456731280822	0.2265184923510716	0.174976999116634	0.174179117800191	0.005948036604933937	0.003236383982149734	0.003152307131355032	0.001131630418604736	0.01691447554737293	0.02185592806940388	0.001001783922134335	0.002583585483330817	0.02544360486402658	0.007653088847084703	0.06408235192401741	0.03657888170549628	0.02220447574306299	0.006819886308358094	0.01333369487566245	0.01399159785115123	0.200415546929479	0.00278717468900308	0.1774294068271315	0.02639235659668249	0.001000988992697128	0.001001355117337494	0.001004137193284725	0.04255248562891688	0.03533439648887608	0.01000532478228602	0.001001091641553955	0.06077330730054221	0.1736019612035698	0.001017435130695259	0.001001524145858973	0.001003679013139297	0.001001473838870787	0.00100253161439245	0.00787160760558559	0.01535329527925908	0.004346671988606053	0.01962453231830999	0.0172466080068005	0.01021061829262576	-0.00766476510474019	0.007322204026460864	-3.210570166276417	-0.4405391215904475	0.03565287764862141	0.09520799365350711	-0.01237155751219844	-0.007427847869555089	0.7846796610016444	-0.5655910767668049	-0.547111709010385	0.05827558442059137	-0.01790981807425632	0.3185615078041225	-0.02390561321946431	-0.005443023239081425	1.494324168670758	1.178579797275648	-0.01967581507455687	-0.04889086403218453	-0.9503730585802889	0.005903135265548996	0.9646192085775914	0.02829604084615143	-0.005349717408995681	0.005442097443370554	0.3660402921861232	1.574815710376605	0.01594449239106988	-0.2128034517032174	1.079880613408233	-0.01031148892576463	0.0232059143225996	0.0005244459766636843	-0.2714146649719004	0.4512863010275497	-0.005421966717820014	-0.006850695716166859	1.948205888212648	0.1390789312826284	0.004662295497381293	0.6561582697360669	-0.05865958007350556	0.01388046218282497	0.01212164650111087	0.01220711761023862	-0.03067697718419973	0.3837798544850644	8.481381681436582e-05	0.4215882799641308	0.1067949968242481	-0.03210475548237765	0.2764327597361124	0.5986514384523509	-1.053468954940469	-0.03363555295219547	0.01318084383541712	0.001233713265797167	0.1231612121918309	0.2001378495128679	-0.001186023147164321	-0.8344237428953205	-2.672076792575171	0.06135490006559761	0.02011907101033325	-0.4948535475199585	0.946871537368171	0.0305047525287718	-0.02182058037388496	-0.002483342913519104	0.2103917889853753	0.011414533359133	0.2813518890174642	-0.1823840634414104	0.1051186862595576	-0.0002893704037642094	-0.008062814124643257	0.350235102968971	-0.07855944315044625	0.002494864405595486	0.01124440530174204	-0.3781028137473503	0.4443331174267068	0.004112845162754441	0.1697675936386623	0.003481857996900383	0.00340166942696862	-0.002348254041487242	-3.093811228634616e-14	-2.771050331925481e-13
[truncated: 473,268 more chars]
