# Supplementary material for: Transtibial limb loss does not increase metabolic cost in three-dimensional computer simulations of human walking
Source: PeerJ. 2021 Aug 4;9:e11960. doi: 10.7717/peerj.11960 (PMC8349165; doi:10.7717/peerj.11960)
Supplement: Supplemental Information 1 — Each subject’s simulation output and Matlab code for generating plots presenting the data. [file peerj-09-11960-s001.zip › TTA3D_solns_rev/Pre/soln_walk_N50_wm100_S04.sto]

num_controls=92
num_derivatives=84
num_iterations=195
num_multipliers=2
num_parameters=0
num_slacks=2
num_states=242
objective=0.857496
objective_auxiliary_derivatives=0.001035
objective_contactAP=0.013645
objective_contactML=0.010373
objective_contactVE=0.010000
objective_control_effort=0.572673
objective_state_tracking=0.201765
objective_torsoGoal=0.048004
solver_duration=8154.952475
status=Solve_Succeeded
success=true
DataType=double
version=3
OpenSimVersion=4.2
endheader
time	/jointset/groundPelvis/pelvis_tilt/value	/jointset/groundPelvis/pelvis_list/value	/jointset/groundPelvis/pelvis_rotation/value	/jointset/groundPelvis/pelvis_tx/value	/jointset/groundPelvis/pelvis_ty/value	/jointset/groundPelvis/pelvis_tz/value	/jointset/hip_l/hip_flexion_l/value	/jointset/hip_l/hip_adduction_l/value	/jointset/hip_l/hip_rotation_l/value	/jointset/hip_r/hip_flexion_r/value	/jointset/hip_r/hip_adduction_r/value	/jointset/hip_r/hip_rotation_r/value	/jointset/lumbar/lumbar_ext/value	/jointset/lumbar/lumbar_bend/value	/jointset/lumbar/lumbar_rota/value	/jointset/patellofemoral_l/knee_angle_l_beta/value	/jointset/patellofemoral_r/knee_angle_r_beta/value	/jointset/knee_l/knee_angle_l/value	/jointset/knee_r/knee_angle_r/value	/jointset/shoulder_r/shoulder_flexion_r/value	/jointset/shoulder_r/shoulder_adduction_r/value	/jointset/shoulder_r/shoulder_rotation_r/value	/jointset/shoulder_l/shoulder_flexion_l/value	/jointset/shoulder_l/shoulder_adduction_l/value	/jointset/shoulder_l/shoulder_rotation_l/value	/jointset/ankle_l/ankle_angle_l/value	/jointset/ankle_r/ankle_angle_r/value	/jointset/elbow_r/elbow_flexion_r/value	/jointset/elbow_l/elbow_flexion_l/value	/jointset/subtalar_l/subtalar_angle_l/value	/jointset/subtalar_r/subtalar_angle_r/value	/jointset/mtp_l/mtp_angle_l/value	/jointset/mtp_r/mtp_angle_r/value	/jointset/groundPelvis/pelvis_tilt/speed	/jointset/groundPelvis/pelvis_list/speed	/jointset/groundPelvis/pelvis_rotation/speed	/jointset/groundPelvis/pelvis_tx/speed	/jointset/groundPelvis/pelvis_ty/speed	/jointset/groundPelvis/pelvis_tz/speed	/jointset/hip_l/hip_flexion_l/speed	/jointset/hip_l/hip_adduction_l/speed	/jointset/hip_l/hip_rotation_l/speed	/jointset/hip_r/hip_flexion_r/speed	/jointset/hip_r/hip_adduction_r/speed	/jointset/hip_r/hip_rotation_r/speed	/jointset/lumbar/lumbar_ext/speed	/jointset/lumbar/lumbar_bend/speed	/jointset/lumbar/lumbar_rota/speed	/jointset/patellofemoral_l/knee_angle_l_beta/speed	/jointset/patellofemoral_r/knee_angle_r_beta/speed	/jointset/knee_l/knee_angle_l/speed	/jointset/knee_r/knee_angle_r/speed	/jointset/shoulder_r/shoulder_flexion_r/speed	/jointset/shoulder_r/shoulder_adduction_r/speed	/jointset/shoulder_r/shoulder_rotation_r/speed	/jointset/shoulder_l/shoulder_flexion_l/speed	/jointset/shoulder_l/shoulder_adduction_l/speed	/jointset/shoulder_l/shoulder_rotation_l/speed	/jointset/ankle_l/ankle_angle_l/speed	/jointset/ankle_r/ankle_angle_r/speed	/jointset/elbow_r/elbow_flexion_r/speed	/jointset/elbow_l/elbow_flexion_l/speed	/jointset/subtalar_l/subtalar_angle_l/speed	/jointset/subtalar_r/subtalar_angle_r/speed	/jointset/mtp_l/mtp_angle_l/speed	/jointset/mtp_r/mtp_angle_r/speed	/forceset/addbrev_r/activation	/forceset/addbrev_r/normalized_tendon_force	/forceset/addlong_r/activation	/forceset/addlong_r/normalized_tendon_force	/forceset/addmagMid_r/activation	/forceset/addmagMid_r/normalized_tendon_force	/forceset/bflh_r/activation	/forceset/bflh_r/normalized_tendon_force	/forceset/bfsh_r/activation	/forceset/bfsh_r/normalized_tendon_force	/forceset/edl_r/activation	/forceset/edl_r/normalized_tendon_force	/forceset/ehl_r/activation	/forceset/ehl_r/normalized_tendon_force	/forceset/ercspn_r/activation	/forceset/ercspn_r/normalized_tendon_force	/forceset/extobl_r/activation	/forceset/extobl_r/normalized_tendon_force	/forceset/fdb_r/activation	/forceset/fdb_r/normalized_tendon_force	/forceset/fdl_r/activation	/forceset/fdl_r/normalized_tendon_force	/forceset/fhl_r/activation	/forceset/fhl_r/normalized_tendon_force	/forceset/gaslat_r/activation	/forceset/gaslat_r/normalized_tendon_force	/forceset/gasmed_r/activation	/forceset/gasmed_r/normalized_tendon_force	/forceset/glmax2_r/activation	/forceset/glmax2_r/normalized_tendon_force	/forceset/glmed2_r/activation	/forceset/glmed2_r/normalized_tendon_force	/forceset/glmin2_r/activation	/forceset/glmin2_r/normalized_tendon_force	/forceset/grac_r/activation	/forceset/grac_r/normalized_tendon_force	/forceset/iliacus_r/activation	/forceset/iliacus_r/normalized_tendon_force	/forceset/intobl_r/activation	/forceset/intobl_r/normalized_tendon_force	/forceset/obtext_r/activation	/forceset/obtext_r/normalized_tendon_force	/forceset/pect_r/activation	/forceset/pect_r/normalized_tendon_force	/forceset/perbrev_r/activation	/forceset/perbrev_r/normalized_tendon_force	/forceset/perlong_r/activation	/forceset/perlong_r/normalized_tendon_force	/forceset/pertert_r/activation	/forceset/pertert_r/normalized_tendon_force	/forceset/piri_r/activation	/forceset/piri_r/normalized_tendon_force	/forceset/popli_r/activation	/forceset/popli_r/normalized_tendon_force	/forceset/psoas_r/activation	/forceset/psoas_r/normalized_tendon_force	/forceset/quadfem_r/activation	/forceset/quadfem_r/normalized_tendon_force	/forceset/recabd_r/activation	/forceset/recabd_r/normalized_tendon_force	/forceset/recfem_r/activation	/forceset/recfem_r/normalized_tendon_force	/forceset/sart_r/activation	/forceset/sart_r/normalized_tendon_force	/forceset/semimem_r/activation	/forceset/semimem_r/normalized_tendon_force	/forceset/semiten_r/activation	/forceset/semiten_r/normalized_tendon_force	/forceset/soleus_r/activation	/forceset/soleus_r/normalized_tendon_force	/forceset/tfl_r/activation	/forceset/tfl_r/normalized_tendon_force	/forceset/tibant_r/activation	/forceset/tibant_r/normalized_tendon_force	/forceset/tibpost_r/activation	/forceset/tibpost_r/normalized_tendon_force	/forceset/tricox_r/activation	/forceset/tricox_r/normalized_tendon_force	/forceset/vasint_r/activation	/forceset/vasint_r/normalized_tendon_force	/forceset/vaslat_r/activation	/forceset/vaslat_r/normalized_tendon_force	/forceset/vasmed_r/activation	/forceset/vasmed_r/normalized_tendon_force	/forceset/addbrev_l/activation	/forceset/addbrev_l/normalized_tendon_force	/forceset/addlong_l/activation	/forceset/addlong_l/normalized_tendon_force	/forceset/addmagMid_l/activation	/forceset/addmagMid_l/normalized_tendon_force	/forceset/bflh_l/activation	/forceset/bflh_l/normalized_tendon_force	/forceset/bfsh_l/activation	/forceset/bfsh_l/normalized_tendon_force	/forceset/edl_l/activation	/forceset/edl_l/normalized_tendon_force	/forceset/ehl_l/activation	/forceset/ehl_l/normalized_tendon_force	/forceset/ercspn_l/activation	/forceset/ercspn_l/normalized_tendon_force	/forceset/extobl_l/activation	/forceset/extobl_l/normalized_tendon_force	/forceset/fdb_l/activation	/forceset/fdb_l/normalized_tendon_force	/forceset/fdl_l/activation	/forceset/fdl_l/normalized_tendon_force	/forceset/fhl_l/activation	/forceset/fhl_l/normalized_tendon_force	/forceset/gaslat_l/activation	/forceset/gaslat_l/normalized_tendon_force	/forceset/gasmed_l/activation	/forceset/gasmed_l/normalized_tendon_force	/forceset/glmax2_l/activation	/forceset/glmax2_l/normalized_tendon_force	/forceset/glmed2_l/activation	/forceset/glmed2_l/normalized_tendon_force	/forceset/glmin2_l/activation	/forceset/glmin2_l/normalized_tendon_force	/forceset/grac_l/activation	/forceset/grac_l/normalized_tendon_force	/forceset/iliacus_l/activation	/forceset/iliacus_l/normalized_tendon_force	/forceset/intobl_l/activation	/forceset/intobl_l/normalized_tendon_force	/forceset/obtext_l/activation	/forceset/obtext_l/normalized_tendon_force	/forceset/pect_l/activation	/forceset/pect_l/normalized_tendon_force	/forceset/perbrev_l/activation	/forceset/perbrev_l/normalized_tendon_force	/forceset/perlong_l/activation	/forceset/perlong_l/normalized_tendon_force	/forceset/pertert_l/activation	/forceset/pertert_l/normalized_tendon_force	/forceset/piri_l/activation	/forceset/piri_l/normalized_tendon_force	/forceset/popli_l/activation	/forceset/popli_l/normalized_tendon_force	/forceset/psoas_l/activation	/forceset/psoas_l/normalized_tendon_force	/forceset/quadfem_l/activation	/forceset/quadfem_l/normalized_tendon_force	/forceset/recabd_l/activation	/forceset/recabd_l/normalized_tendon_force	/forceset/recfem_l/activation	/forceset/recfem_l/normalized_tendon_force	/forceset/sart_l/activation	/forceset/sart_l/normalized_tendon_force	/forceset/semimem_l/activation	/forceset/semimem_l/normalized_tendon_force	/forceset/semiten_l/activation	/forceset/semiten_l/normalized_tendon_force	/forceset/soleus_l/activation	/forceset/soleus_l/normalized_tendon_force	/forceset/tfl_l/activation	/forceset/tfl_l/normalized_tendon_force	/forceset/tibant_l/activation	/forceset/tibant_l/normalized_tendon_force	/forceset/tibpost_l/activation	/forceset/tibpost_l/normalized_tendon_force	/forceset/tricox_l/activation	/forceset/tricox_l/normalized_tendon_force	/forceset/vasint_l/activation	/forceset/vasint_l/normalized_tendon_force	/forceset/vaslat_l/activation	/forceset/vaslat_l/normalized_tendon_force	/forceset/vasmed_l/activation	/forceset/vasmed_l/normalized_tendon_force	/forceset/shoulder_flexionAct_r/activation	/forceset/shoulder_adductionAct_r/activation	/forceset/shoulder_rotationAct_r/activation	/forceset/elbow_flexionAct_r/activation	/forceset/shoulder_flexionAct_l/activation	/forceset/shoulder_adductionAct_l/activation	/forceset/shoulder_rotationAct_l/activation	/forceset/elbow_flexionAct_l/activation	/forceset/addbrev_r	/forceset/addlong_r	/forceset/addmagMid_r	/forceset/bflh_r	/forceset/bfsh_r	/forceset/edl_r	/forceset/ehl_r	/forceset/ercspn_r	/forceset/extobl_r	/forceset/fdb_r	/forceset/fdl_r	/forceset/fhl_r	/forceset/gaslat_r	/forceset/gasmed_r	/forceset/glmax2_r	/forceset/glmed2_r	/forceset/glmin2_r	/forceset/grac_r	/forceset/iliacus_r	/forceset/intobl_r	/forceset/obtext_r	/forceset/pect_r	/forceset/perbrev_r	/forceset/perlong_r	/forceset/pertert_r	/forceset/piri_r	/forceset/popli_r	/forceset/psoas_r	/forceset/quadfem_r	/forceset/recabd_r	/forceset/recfem_r	/forceset/sart_r	/forceset/semimem_r	/forceset/semiten_r	/forceset/soleus_r	/forceset/tfl_r	/forceset/tibant_r	/forceset/tibpost_r	/forceset/tricox_r	/forceset/vasint_r	/forceset/vaslat_r	/forceset/vasmed_r	/forceset/addbrev_l	/forceset/addlong_l	/forceset/addmagMid_l	/forceset/bflh_l	/forceset/bfsh_l	/forceset/edl_l	/forceset/ehl_l	/forceset/ercspn_l	/forceset/extobl_l	/forceset/fdb_l	/forceset/fdl_l	/forceset/fhl_l	/forceset/gaslat_l	/forceset/gasmed_l	/forceset/glmax2_l	/forceset/glmed2_l	/forceset/glmin2_l	/forceset/grac_l	/forceset/iliacus_l	/forceset/intobl_l	/forceset/obtext_l	/forceset/pect_l	/forceset/perbrev_l	/forceset/perlong_l	/forceset/pertert_l	/forceset/piri_l	/forceset/popli_l	/forceset/psoas_l	/forceset/quadfem_l	/forceset/recabd_l	/forceset/recfem_l	/forceset/sart_l	/forceset/semimem_l	/forceset/semiten_l	/forceset/soleus_l	/forceset/tfl_l	/forceset/tibant_l	/forceset/tibpost_l	/forceset/tricox_l	/forceset/vasint_l	/forceset/vaslat_l	/forceset/vasmed_l	/forceset/shoulder_flexionAct_r	/forceset/shoulder_adductionAct_r	/forceset/shoulder_rotationAct_r	/forceset/elbow_flexionAct_r	/forceset/shoulder_flexionAct_l	/forceset/shoulder_adductionAct_l	/forceset/shoulder_rotationAct_l	/forceset/elbow_flexionAct_l	lambda_cid33_p0	lambda_cid34_p0	/forceset/addbrev_r/implicitderiv_normalized_tendon_force	/forceset/addlong_r/implicitderiv_normalized_tendon_force	/forceset/addmagMid_r/implicitderiv_normalized_tendon_force	/forceset/bflh_r/implicitderiv_normalized_tendon_force	/forceset/bfsh_r/implicitderiv_normalized_tendon_force	/forceset/edl_r/implicitderiv_normalized_tendon_force	/forceset/ehl_r/implicitderiv_normalized_tendon_force	/forceset/ercspn_r/implicitderiv_normalized_tendon_force	/forceset/extobl_r/implicitderiv_normalized_tendon_force	/forceset/fdb_r/implicitderiv_normalized_tendon_force	/forceset/fdl_r/implicitderiv_normalized_tendon_force	/forceset/fhl_r/implicitderiv_normalized_tendon_force	/forceset/gaslat_r/implicitderiv_normalized_tendon_force	/forceset/gasmed_r/implicitderiv_normalized_tendon_force	/forceset/glmax2_r/implicitderiv_normalized_tendon_force	/forceset/glmed2_r/implicitderiv_normalized_tendon_force	/forceset/glmin2_r/implicitderiv_normalized_tendon_force	/forceset/grac_r/implicitderiv_normalized_tendon_force	/forceset/iliacus_r/implicitderiv_normalized_tendon_force	/forceset/intobl_r/implicitderiv_normalized_tendon_force	/forceset/obtext_r/implicitderiv_normalized_tendon_force	/forceset/pect_r/implicitderiv_normalized_tendon_force	/forceset/perbrev_r/implicitderiv_normalized_tendon_force	/forceset/perlong_r/implicitderiv_normalized_tendon_force	/forceset/pertert_r/implicitderiv_normalized_tendon_force	/forceset/piri_r/implicitderiv_normalized_tendon_force	/forceset/popli_r/implicitderiv_normalized_tendon_force	/forceset/psoas_r/implicitderiv_normalized_tendon_force	/forceset/quadfem_r/implicitderiv_normalized_tendon_force	/forceset/recabd_r/implicitderiv_normalized_tendon_force	/forceset/recfem_r/implicitderiv_normalized_tendon_force	/forceset/sart_r/implicitderiv_normalized_tendon_force	/forceset/semimem_r/implicitderiv_normalized_tendon_force	/forceset/semiten_r/implicitderiv_normalized_tendon_force	/forceset/soleus_r/implicitderiv_normalized_tendon_force	/forceset/tfl_r/implicitderiv_normalized_tendon_force	/forceset/tibant_r/implicitderiv_normalized_tendon_force	/forceset/tibpost_r/implicitderiv_normalized_tendon_force	/forceset/tricox_r/implicitderiv_normalized_tendon_force	/forceset/vasint_r/implicitderiv_normalized_tendon_force	/forceset/vaslat_r/implicitderiv_normalized_tendon_force	/forceset/vasmed_r/implicitderiv_normalized_tendon_force	/forceset/addbrev_l/implicitderiv_normalized_tendon_force	/forceset/addlong_l/implicitderiv_normalized_tendon_force	/forceset/addmagMid_l/implicitderiv_normalized_tendon_force	/forceset/bflh_l/implicitderiv_normalized_tendon_force	/forceset/bfsh_l/implicitderiv_normalized_tendon_force	/forceset/edl_l/implicitderiv_normalized_tendon_force	/forceset/ehl_l/implicitderiv_normalized_tendon_force	/forceset/ercspn_l/implicitderiv_normalized_tendon_force	/forceset/extobl_l/implicitderiv_normalized_tendon_force	/forceset/fdb_l/implicitderiv_normalized_tendon_force	/forceset/fdl_l/implicitderiv_normalized_tendon_force	/forceset/fhl_l/implicitderiv_normalized_tendon_force	/forceset/gaslat_l/implicitderiv_normalized_tendon_force	/forceset/gasmed_l/implicitderiv_normalized_tendon_force	/forceset/glmax2_l/implicitderiv_normalized_tendon_force	/forceset/glmed2_l/implicitderiv_normalized_tendon_force	/forceset/glmin2_l/implicitderiv_normalized_tendon_force	/forceset/grac_l/implicitderiv_normalized_tendon_force	/forceset/iliacus_l/implicitderiv_normalized_tendon_force	/forceset/intobl_l/implicitderiv_normalized_tendon_force	/forceset/obtext_l/implicitderiv_normalized_tendon_force	/forceset/pect_l/implicitderiv_normalized_tendon_force	/forceset/perbrev_l/implicitderiv_normalized_tendon_force	/forceset/perlong_l/implicitderiv_normalized_tendon_force	/forceset/pertert_l/implicitderiv_normalized_tendon_force	/forceset/piri_l/implicitderiv_normalized_tendon_force	/forceset/popli_l/implicitderiv_normalized_tendon_force	/forceset/psoas_l/implicitderiv_normalized_tendon_force	/forceset/quadfem_l/implicitderiv_normalized_tendon_force	/forceset/recabd_l/implicitderiv_normalized_tendon_force	/forceset/recfem_l/implicitderiv_normalized_tendon_force	/forceset/sart_l/implicitderiv_normalized_tendon_force	/forceset/semimem_l/implicitderiv_normalized_tendon_force	/forceset/semiten_l/implicitderiv_normalized_tendon_force	/forceset/soleus_l/implicitderiv_normalized_tendon_force	/forceset/tfl_l/implicitderiv_normalized_tendon_force	/forceset/tibant_l/implicitderiv_normalized_tendon_force	/forceset/tibpost_l/implicitderiv_normalized_tendon_force	/forceset/tricox_l/implicitderiv_normalized_tendon_force	/forceset/vasint_l/implicitderiv_normalized_tendon_force	/forceset/vaslat_l/implicitderiv_normalized_tendon_force	/forceset/vasmed_l/implicitderiv_normalized_tendon_force	gamma_cid33_p0	gamma_cid34_p0
0	-0.06883848160327491	0.02113319800439837	0.1141045186826468	0.1650747978381326	0.8978539077294929	-0.006877506084420802	-0.2274328997622427	0.01316659265174797	-0.04056814067822345	0.5093390486229353	-0.03860817926203434	0.03904823712781227	0.003859549965041684	-0.05829261852391329	-0.08446444323699333	0.2019875423973775	0.04232734122632963	-0.2019875423973902	-0.04232734122634641	-0.3880719319817216	-0.00825166864508789	0.02640809316528308	0.1411434093002799	-0.1845662609613779	-0.02314442113680272	0.210694097148432	0.07914177408498664	0.5513863420376611	0.9323389733862646	0.09055212455941844	0.1347064450106798	0.5771077911276413	0.03668410747226456	0.02687019495124192	-0.4474946272811254	0.2851660969852639	1.704466547723722	-0.05590753731848668	0.02519950878918203	-0.9890134549321907	-1.063473503334324	-1.195599725368475	-0.0110615328874586	0.3362236908614004	-2.114233476344078	0.5271888350309683	0.8113178107385254	-0.5297747153005784	1.555563161056855	1.534623264680214	-1.555563161056857	-1.534623264680214	-0.4296389412639924	-0.2366050234154881	0.07548055610326808	-0.2944960514962928	0.1504783518035783	-0.3460835923960179	-2.238442945198767	-0.6284419756040214	-0.1964143551899562	0.3417436683517781	1.371040525176586	-0.6038191612629659	5.694785644670362	0.3287606309010199	0.04999633434609472	0.05608599762443217	0.04165628433827321	0.04740957974197782	0.04158267398553775	0.03636223102835952	0.04659441849966433	0.05765370996170598	0.01585403679092591	0.05977655277727087	0.3369465883102465	0.3291537966115429	0.2235454486813924	0.2351370099811467	0.2020207603454368	0.1733357648951044	0.004000060269710852	0.05153495978050547	0.006533093006443735	0.1390529255370184	0.001540264909379235	0.02080993336598731	0.00122975981962588	0.0159885771595333	0.001162776587804621	0.0681456147304314	0.001085708655343236	0.04961323437932531	0.008455708943112037	0.01827536767365244	0.001887126728285562	0.0249757554146764	0.003920152428095221	0.02852951140454057	0.02965187459283298	0.04926093453880486	0.00519522458507393	0.01100689465615642	0.05572479279176281	0.06911852757523844	0.07068636332301476	0.05459440320965881	0.03152700640738534	0.03463854412337503	0.1380232906516586	0.1295366572912814	0.0569256745670264	0.1162883839201547	0.3009125774754836	0.2736966955757218	0.003464039520238122	0.09114828589322191	0.03487017006264737	0.06296916484431758	0.005423089205561627	0.02003963528589417	0.08312450163394641	0.07330324184896636	0.001048978113512163	0.01940177070230547	0.001148819477962804	0.01282094900213218	0.006041044291402589	0.03544050103728722	0.04904112216325401	0.05042319168239812	0.02797247310140441	0.03989140721983223	0.001030272410204243	0.013162580314918	0.003380531543626017	0.007017416506877792	0.1824557701932096	0.2025443354707248	0.001519932962500918	0.1597797598140936	0.04519178829898517	0.06923042516538536	0.007708129438195644	0.007757999944257506	0.008606165663002563	0.01125096653188659	0.006140873300054185	0.006557120295313614	0.001091624562480651	0.03067368756895828	0.001087866423545798	0.04396531832263641	0.001014444068123487	0.005443281978812229	0.001043840702116477	0.002753998511806641	0.1566952526977359	0.1610315064403384	0.001306219645844371	0.02212515895337815	0.001351562988439102	0.01473592672854462	0.02178529731838127	0.02446543739832783	0.001039487706469262	0.03080496342699203	0.01021418308382533	0.2074926065452747	0.02063261489483568	0.04258058485090247	0.1409456848695148	0.1224822653690484	0.4597163849580497	0.3280441097529719	0.5293341932327783	0.3814176212477269	0.001009051354638374	0.003949266783149789	0.001112512015319238	0.007800500057289967	0.4313492090306802	0.3415793038691745	0.001144221060293442	0.02155035483185386	0.4087894581865344	0.4244999066360562	0.001036347526208381	0.01631518728608582	0.001210511248717859	0.009003891764377568	0.001255306226699413	0.01344558109356237	0.3917046038464538	0.3762768283257559	0.3842380496228039	0.3125148611267126	0.0015426569018502	0.009711367959573685	0.001063559096141543	0.01713497837652583	0.258936367024022	0.2384591981426439	0.001487804770198564	0.02186421329480607	0.001051796829420205	0.004486787023012748	0.001046825665956319	0.01872590768813057	0.1748472822844046	0.2334204727681259	0.1156185923499574	0.1410501488015254	0.001064817657814661	0.001248462688752367	0.00109411318593242	0.006389965781623924	0.366288145975167	0.2551694225304558	0.5425739545557038	0.5170213160177787	0.001039267381028346	0.01350966134553725	0.01459496864908883	0.1923364818058262	0.001042418942311916	0.02452245230549608	0.001058269037843738	0.005047691173987858	0.001017501732749331	0.007063064285594434	0.001039788120879816	0.004668026716417696	-0.02359069457546959	0.01869751564505621	-0.009390458207203555	0.0005199459014853611	-0.04757092042788684	0.000167696313334805	0.002934923869734166	0.003942393803132462	0.04406095275508728	0.02209772961366423	0.04368328249291331	0.04169832453831589	0.002714509664154158	0.3798006160517697	0.2198258725331493	0.1773812409163999	0.005378570640309698	0.007991564788057969	0.001383839227114787	0.001193414193338155	0.001162965906393198	0.001093100422080757	0.01557112566710566	0.001782619179970713	0.001586711397404268	0.02649773552812375	0.001577549393478104	0.001536682942293764	0.03134415660986772	0.0305584641762956	0.227936253884243	0.1128469089503764	0.376226554118045	0.001976237424096271	0.00223223134956706	0.001357356537027629	0.002418785157078086	0.001060608784571457	0.001155876016802502	0.001501840186692274	0.05792362934592026	0.03791284204529628	0.001038242204578062	0.001494696705583659	0.1348824120810057	0.001387033853176797	0.001351137444931439	0.01570548420723239	0.01796455177454357	0.01231039323403804	0.001134572801435411	0.001125977150923814	0.001019550161309004	0.001061558646791524	0.1787541034863129	0.001086310474200622	0.001148754508262724	0.02629616408618614	0.001054342060819746	0.01751066709853618	0.02088986890407594	0.1634267334183669	0.4598705443932395	0.5009239023037169	0.001011329681640698	0.001051108852399457	0.2410921569149654	0.001202520328332885	0.4168578339963663	0.001052151265932303	0.001265440020058391	0.001346104395638719	0.5833495928022097	0.4910442826733983	0.001643286203994021	0.001071390871422199	0.2796053267855894	0.001872389613569961	0.001065143682215739	0.001061813446291882	0.09262253872682924	0.1175690232165917	0.001096159635009717	0.001133923623213114	0.3828356541487544	0.4205099865438022	0.001034775083434063	0.00398862141163699	0.001051071184022368	0.001064290501452926	0.001019309939439567	0.001044180640983894	-0.02881269316713459	0.01951859710743083	-0.009685983286275705	0.004187298611306759	-0.05632290988502468	-0.004158414879079892	0.001764942598274643	0.002148692432904982	-0.9324006011586188	-2.39240768847153	-0.44516067594672	-1.150712254569536	-0.04593822640056478	-0.6451137115486371	-0.7714802638436823	1.680841737079658	0.8825673696667764	-1.086291309987672	0.05635903089167207	0.07476604789564924	0.03164121311033864	0.01302924035468101	-0.3584048981486441	-0.3337466004825567	0.3799470086663573	0.06104355506715876	0.01875073752656803	-0.3012444568756255	-0.178887661742169	-3.042315656327222	-2.238427411033953	-0.106552056708806	1.842139881565552	0.8589493867799586	2.670330448639051	-0.3392826022591239	-2.014119388172205	-0.2639195333766508	-3.670084062023808	-0.05195937267631098	0.08548512453742603	-0.2968273801261462	0.05247324794567704	0.4301999023214337	-0.07846356675651037	0.008086090318886142	-0.1902497772431214	0.0708105440440483	-2.243120618958835	0.3805595091921136	0.5372540310333928	0.2778338024598516	0.09057992184485088	0.2239770316171799	-0.001986861940231786	-0.01570884507668245	0.6528550596454294	0.06987385388657143	0.05338737150275326	0.2703463651798742	0.0987726552063939	0.8255386648203574	0.09643731933666484	1.451736117960157	-1.590529689009246	-2.645403317589965	-0.01650216200090735	-0.03535849862483354	-5.994474405127921	0.0131635897816012	0.5425989152777668	0.09518527677384497	0.01169889218937246	0.01891954836222584	5.151565994289961	2.269652265822348	0.08780418791709331	-0.2612880126913762	0.1175320172352427	0.05335145065919766	0.02839204583639787	-0.03194887529610185	-3.513559432370041	0.04649475291297095	-0.01310138442065751	-0.01083652973194204	-1.010274500083643	-3.037162384479613	0.1134676256142164	-0.7982383862930179	-0.07427801629597178	0.02495298090901949	0.03184575183958466	0.02092406744099518	-9.547037500562734e-13	-3.68309740177584e-13
0.01	-0.06787934399781306	0.01655101606342413	0.1156137962534526	0.1823393172811583	0.8974819577647737	-0.006507227723020588	-0.2372763157722281	0.002620476814346251	-0.0529708287726794	0.5085443194370733	-0.03398567914919379	0.01620727770918417	0.008950203844487912	-0.04984801682947847	-0.08859196254030238	0.2191504132152509	0.06238935586374721	-0.2191504132152355	-0.06238935586372416	-0.3928209527420742	-0.01089102143224877	0.02692127158514529	0.1366581777119879	-0.182908684849289	-0.02670547317361322	0.1856565410061744	0.06312440493655648	0.550506303336374	0.9355045707094839	0.1017445798822882	0.1180772979959287	0.6359698864641896	0.04172641640029026	0.170888124656144	-0.4676858600709025	0.02526217374341341	1.747315254319374	-0.01769321251979541	0.04751739851970125	-0.9673313122015221	-1.043377593382605	-1.273406649799165	-0.1752381130631368	0.5667889537551754	-2.418776109927308	0.481118116198986	0.8774761036244307	-0.3043229761239682	1.908829824610922	2.405875200651745	-1.908829824610897	-2.405875200651766	-0.5084868632784914	-0.2907423982571004	0.03106362339397136	-0.5950217550445064	0.1834039548517905	-0.3643075910226316	-2.768569291203653	-2.395205457759198	-0.000933409805018864	0.2764208293979872	0.844615220238908	-2.500592998164725	6.058899772685286	0.5743647367360353	0.0526870183675604	0.05684585177306015	0.03657834703483173	0.04118978214712714	0.05098969677227352	0.04165059876571381	0.04585621899664308	0.05198008915946712	0.009362472312434573	0.05334533171690176	0.3556882250374285	0.3553163559630808	0.2335621708686042	0.257429293313006	0.1892290907664224	0.1615283565244884	0.004364720609234375	0.0514562795840272	0.006736464745210443	0.1397715931412806	0.0014511685567826	0.02131844802575902	0.001204310451507574	0.01608993029638553	0.001150846983161352	0.06212977609942258	0.001082569354468434	0.04394865441284344	0.01602298666574245	0.024544055470963	0.001736748613753133	0.02559563046199835	0.002708471606313319	0.02889635273701603	0.03010759510866511	0.04826041417811328	0.003370428326614164	0.009632829082128168	0.03111535322513119	0.04497511937440649	0.06278113804711054	0.04207953997787432	0.03275035586556292	0.0350179016664616	0.165316214017894	0.1317043126844615	0.07508991611429108	0.1167240440225624	0.3271503994070233	0.3081466186755303	0.002803522265355267	0.08816501712795687	0.01963401120619073	0.04630565123748207	0.003412224930420885	0.0180566983416604	0.06640381581817524	0.05415548056433865	0.00105744633999954	0.01946744530241973	0.001176899056760867	0.01387466997403406	0.00379191753689296	0.03317783691825757	0.05057034540544104	0.04852330215177882	0.03174487514213742	0.04193101766246834	0.001032864604718869	0.01154700056129527	0.002403250175434494	0.006899474574933466	0.1843853749719141	0.2209114235402606	0.001441754942049685	0.1617113740964258	0.02790340693963856	0.0533908690893042	0.02039909991881458	0.01628026580562869	0.02396984955251143	0.02349336192148521	0.01742189144147733	0.01367634897008577	0.001114980884159022	0.03205904832377412	0.00428721284367294	0.04921675985385947	0.001016209444302353	0.005590227950880031	0.001050059952613591	0.002566647414375729	0.1686351259172629	0.1673229355918062	0.001192808317821123	0.02267855832028174	0.001239973632927222	0.01508551478934218	0.02591918066230795	0.02819594873287087	0.001043899817426562	0.03186971670517904	0.01736189584133558	0.2164000802239447	0.01927289084977679	0.0425364307333049	0.1528305381419535	0.1358703316491003	0.4559054951575955	0.3088034504578878	0.5149742230731483	0.3509082808410984	0.001009350520480461	0.003854565700232186	0.001077537836130387	0.007213418657466151	0.3514744830641094	0.2805234541626504	0.001164427696340971	0.0216799218006011	0.4103965715912541	0.4278843454522271	0.001041518162831536	0.0172344675517063	0.001219706753821778	0.009087424474884682	0.001283958836526278	0.01372597855425123	0.4500931454458529	0.4205692924704648	0.4153499551859993	0.3313824824504746	0.001602923146113027	0.01051631585231537	0.001061569121724541	0.01463815288654946	0.2663870696348007	0.2374508081271704	0.004800382812469676	0.02551022517763181	0.001054000334330166	0.004413924841508809	0.001052864623898272	0.0188791722802458	0.1334390241090622	0.1918569895131702	0.1162208495009058	0.1410977309972908	0.001076583642164809	0.00109412627130446	0.001108289262748406	0.006257026471336466	0.3685957829281369	0.2423915733278433	0.4974970447321246	0.4851519505539703	0.001034096868726291	0.01476134275362477	0.009161726893710816	0.1848701504480492	0.001042943116970861	0.02370549038288768	0.001055764043709095	0.005302406633078143	0.00101675100273092	0.007372890858981933	0.001038215870818274	0.004872991738324512	-0.02518517687371865	0.01965529975299692	-0.009812622609116278	0.00146083446447407	-0.05512321767391226	-0.004924555595679853	0.001562848461546006	0.0004336056466461654	0.06619546184762432	0.03770716317596901	0.07838295147538361	0.04775492455403003	0.001960054583378256	0.40685019400063	0.2791996001510575	0.1589572126210528	0.004214357120169918	0.006070671775351386	0.001336649986673441	0.001164597702327016	0.001117660617202799	0.001067625917899101	0.03158307084102178	0.001408144308996542	0.001309067954197039	0.03415266842429483	0.001337189806641802	0.00130950705511097	0.07054412859176752	0.03724550265100715	0.1889924578566004	0.08505051635925703	0.3814171507794275	0.002224182233995943	0.002152447472044855	0.001236317771135775	0.0790315773614666	0.0010710424083972	0.001248666069055401	0.001342972052891941	0.04770117375718332	0.03448892051652092	0.001033295247318333	0.001280816539207523	0.2331895078258189	0.001337591856591266	0.01260203881396444	0.05004546820303288	0.06040680735892551	0.04437864736165562	0.001143292399369625	0.01315204747753308	0.00101677465616047	0.001052281134092616	0.1954276239592213	0.00106482570398388	0.001102532477139165	0.03422716650333534	0.001043542311806831	0.03164731439081377	0.01509720827040938	0.1779504157495267	0.4360245684528933	0.4637702664356007	0.001008250745028433	0.0010326841175489	0.1226811219280788	0.001171038357228188	0.4112069304488161	0.00104245654419293	0.001198689001719634	0.001286473713231073	0.5703122062712682	0.473703201687995	0.001684798721986478	0.001049434953753561	0.2808580599879839	0.01369893131664932	0.001048806030139152	0.001056896780720922	0.04685002341901709	0.1166767132151471	0.001082630416070343	0.001113844191760689	0.3649622696450763	0.3660612743540407	0.001023588322214116	0.002668465292099486	0.001037073157734179	0.001043736284232595	0.001013143559653921	0.001030148131652339	-0.02387764613723422	0.02072244597739349	-0.0103360984693007	0.000220551709996469	-0.06171576115104457	-0.0106297200779765	2.909774397290941e-05	-0.004447251938847529	-1.690015056314901	-2.006895521412297	0.5576865565770983	-0.1189418887185944	1.010308411002406	-0.4665117618219072	-0.5271158981719865	3.344220138852467	3.336292887056439	-1.255804045176821	-0.06313569007237498	0.05707485059372308	0.05686130737165386	0.005464254774143068	-0.767146576346695	-0.7175535763006393	0.8248060816373146	0.05717985935324472	0.0606489884551606	0.08154101570358067	-0.09902764918391821	-1.841277869195542	-0.4030907987442162	0.1743582523989153	-0.9570758294863467	-0.5760687876851046	3.778808631676293	-0.2727675331102741	-1.303228250371829	-0.1422738262481409	-0.4105324185033615	0.03491101811090774	0.1184993665237837	-0.1650094375313285	-0.4112119877389805	0.01045345949604424	-0.2018653416519827	-0.01692178423867451	3.619447326627594	0.2885352229470937	-1.007315134287119	1.270101640650176	1.821793120925507	1.089514090014397	0.1617078108933913	0.7720928201832536	0.02266723253115084	-0.02177007403297241	0.5924455846269466	0.05000092878173311	0.02811846100750873	0.4669336873509174	0.1109547439504635	0.9449504664632736	-0.1056525001488133	1.252573171772934	-2.256079169718569	-3.446231713756474	-0.005236416554220516	-0.06815747934886777	-6.390349219712948	0.009987161061340812	0.1390764552095267	0.08997145725720514	0.005466825835404198	0.03099976073741337	3.530331517350747	1.451545588487158	0.07777355300563656	-0.234323371225615	-0.3571726982092801	0.6255734122361492	-0.0247976648016653	0.03813403670115136	-4.688160756664164	-0.03699512819838916	-0.01804528492689585	-0.01595427252473194	-1.532920009857993	-3.333254592584985	0.1396189366893799	-0.6931823499746699	-0.08464260556755031	0.02801816468193009	0.03342735366997029	0.02214605062305446	-1.550941557642619e-13	-3.179720450720621e-13
0.02	-0.06530210313966378	0.01180459881896684	0.1147812172885898	0.1999986611933188	0.8975158283425254	-0.00595393341253498	-0.2465327573094705	-0.007653517800661481	-0.06580564879934461	0.505287210186663	-0.02770214774595117	-0.008623639121706488	0.01328543580867376	-0.0407456249422511	-0.09072277937514213	0.2408005153316122	0.08900675599629565	-0.2408005153316148	-0.08900675599628724	-0.3980081022966643	-0.01405605389490586	0.02710753554373466	0.1293935444217522	-0.1808508401791394	-0.03039418847821644	0.1553326911655433	0.03483419285614791	0.5509408733468986	0.9375682906364142	0.1069877225809192	0.08912292991802685	0.6979111135822609	0.04606467384763765	0.3504908455166786	-0.4803416879883448	-0.1832052101529205	1.783431441550674	0.0252565713011996	0.06180269860626306	-0.8716185603832133	-1.009049258852154	-1.282026111803101	-0.503537545762936	0.6684299489806758	-2.512224958798837	0.3761044532631427	0.9428758492565164	-0.1304342216600379	2.453009420754656	2.845700363706572	-2.453009420754655	-2.845700363706573	-0.5172647001109774	-0.3417409585082327	0.01009766384981382	-0.8503763918852024	0.2305320634148418	-0.3716162459552791	-3.295701684859102	-3.083010562011969	0.06650738717356948	0.1213681890935515	0.1811780003133716	-3.068863373874789	6.310612000975569	0.1879503347658315	0.06412871577378707	0.06645082977435486	0.0411073842647484	0.04451684948137643	0.07158252133005664	0.05470233199155335	0.04824292347697171	0.0487854484668064	0.005629934532409316	0.04898719581473481	0.3769129327461082	0.3918891995011412	0.2610987025709275	0.2970709395292909	0.1740983229702395	0.1486074103711778	0.003968945083878263	0.05045143358229296	0.005887760463480211	0.1399565701015742	0.00138300459545369	0.02168315128405033	0.001177176009741819	0.01606231961032984	0.00112222502364665	0.05435500823762394	0.00106825831642825	0.03689447918360974	0.02753697805488337	0.03379179992301726	0.001474344236179013	0.02600432070049138	0.001960143266652004	0.02986312036340099	0.03396029136095192	0.05049976747222035	0.002329342714310533	0.008964297750018984	0.01718160628494418	0.03119473248271984	0.07565520005520412	0.04376167596636143	0.03653747356593971	0.03796440291264337	0.1659595111216056	0.1194258001704403	0.07250133792556163	0.108681979738749	0.3458890352763406	0.3404559574163056	0.002595185885446206	0.08538500758420976	0.01137481928600005	0.03721170149333293	0.002335975054229749	0.01700203934529744	0.09000820917535511	0.0600713090082601	0.001066897378711603	0.01949632524229669	0.001237335315997249	0.01505574226592874	0.002574848596600547	0.03195423240919624	0.04669877281637112	0.04262373525424829	0.03209436570124385	0.04075510187564187	0.001031685517666311	0.009981014328227898	0.001805291724145959	0.006974034671661584	0.2221744436342404	0.2700488807128021	0.001377929291019541	0.1650109224838641	0.02375431737718538	0.04743363171870715	0.04299187831559639	0.03208419230862903	0.05152520361445538	0.04589819043118223	0.03832490411807354	0.02721744524599601	0.001131015835742356	0.03341215542188218	0.01181522128164882	0.0583228056370669	0.001015703281793298	0.005722450151838014	0.001048527526852749	0.00231842303870515	0.182229561798144	0.1726207144124709	0.001125345878404051	0.02330907571484459	0.001161048713468253	0.0155300603556234	0.03182323274219385	0.03362766685654517	0.001040702692735255	0.03295959317765036	0.02776535015427434	0.2261715037854366	0.01575855694352788	0.04045984770191712	0.1655779814309447	0.1480676494789482	0.4458484449600312	0.2829529863643954	0.4936019440655829	0.3126976479722114	0.001007959798269759	0.003788571212837323	0.001050839284407856	0.00671535650925381	0.2537412654573018	0.2102992458038326	0.001158784171341376	0.02169484519470754	0.409694356707005	0.4273771878853617	0.001039252848691952	0.01814063004899281	0.001190924380344677	0.009122411799384472	0.001268469354383123	0.01394237264720619	0.4846496429615766	0.4433515523267753	0.4306139938854444	0.3404992446876052	0.001653812303752561	0.01135860226710272	0.0010495921091715	0.01252358523349056	0.2716173241833462	0.2305564906208834	0.01228227389104615	0.0333701312656959	0.001046929404518629	0.004354170073031056	0.001053423362932379	0.01899923301840296	0.08782443145561081	0.1418767868738641	0.1162034002553281	0.140309909948731	0.001075697172534129	0.0008819692730769912	0.001105332008577841	0.00606682152711538	0.3643154823361158	0.224758528944973	0.44871685234864	0.4504253464800064	0.001025916808314449	0.01635704569302423	0.005707571427091913	0.1785097455114908	0.001036203022547421	0.02291903544680352	0.00104423065890396	0.005648615543199607	0.001013291137355329	0.007797767175694703	0.00103041070128121	0.005152490002617686	-0.02242663961986736	0.02077712703562063	-0.01038675419843683	-0.0008700339487364941	-0.06123588426659835	-0.01093617636461679	-5.173991071901504e-05	-0.005133286653351333	0.08832997094016538	0.05331659673827924	0.1130826204578576	0.0538115245697432	0.001205599502600133	0.4338997719494916	0.3385733277689625	0.1405331843257173	0.003050143600033994	0.004149778762644671	0.001289460746236383	0.001135781211322586	0.001072355328017387	0.001042151413725694	0.0475950160149369	0.001033669437993951	0.001031424510972058	0.0418076013204661	0.001096830219803342	0.001082331167937079	0.1097441005736586	0.04393254112571932	0.1500486618289535	0.05725412376813951	0.38660774744083	0.002472127043907799	0.002072663594516384	0.001115279005250482	0.1556443695658593	0.001081476031954947	0.001341456121318486	0.001184103919088955	0.03747871816844387	0.03106499898774512	0.001028348290078003	0.001066936372835003	0.3314966035706218	0.001288149860010595	0.02385294018299516	0.08438545219883246	0.1028490629433059	0.07644690148927162	0.001152011997288874	0.02517811780412567	0.001013999151004372	0.001043003621392864	0.2121011444321315	0.001043340933769369	0.001056310446016613	0.04215816892047423	0.001032742562797003	0.04578396168309103	0.009304547636780491	0.1924740980806862	0.4121785925125472	0.4266166305674847	0.0010051718084209	0.001014259382690814	0.004270086941186232	0.001139556386119983	0.4055560269012693	0.001032761822441605	0.00113193798337819	0.001226843030819257	0.5572748197403304	0.4563621207025932	0.001726311239982661	0.001027479036090416	0.2821107931903797	0.02552547301971943	0.001032468378061868	0.001051980114982439	0.001077508111204583	0.115784403213704	0.001069101197129868	0.00109376476030798	0.3470888851413974	0.3116125621642797	0.001012401561000308	0.001348309172561379	0.001023075131451077	0.001023182067009296	0.00100697717985944	0.00101611562231667	-0.01894259910733422	0.02192629484735724	-0.01098621365232539	-0.003746195191313909	-0.06710861241706371	-0.01710102527687282	-0.001706747110329632	-0.01104319631059945	-2.973554378381048	-1.56891020809238	1.323864094615208	0.7586607312629783	1.506734871350364	-0.1493176896323321	-0.3568632322311147	3.762898574386804	4.352439946551775	-1.30899886647613	-0.1288741300620468	-0.03197208090440037	0.002878932823930023	-0.01276352420756856	-0.7101907443052108	-0.6116656530286525	0.9757583395926296	0.01880659326221628	0.1387359963121055	0.3467302740860537	-0.03778081336486015	-0.9697113946733585	0.6009724330246897	0.4068766838933172	-1.047093699878785	-0.8365954904721516	2.242213576823292	-0.2986307580110184	-0.5002066156351122	-0.07826394380741494	1.342633883828202	-0.05931833777384633	0.1109553885030291	-0.08901545817738854	-0.7474622254322381	-0.2129053435613539	-0.06854486264186652	0.04658649606897001	5.963824043362798	0.3443973651060654	-0.26665687789537	1.836891637519311	2.569740655053495	1.562207322687158	0.08412919045736139	0.9948978819749849	-0.004931616277159074	-0.02788350072201103	0.4541249934874991	0.08529745942738741	0.07237887259007021	0.6105877228745092	0.103797294193475	0.9983286413759924	-0.3100484634425539	1.213586427916054	-2.912490648689058	-4.185661810036438	-0.01076084287592406	-0.01755464839666555	-7.828146135623036	-0.009765125171356309	-0.2357203613240667	0.09256172306624691	0.001989814970676872	0.006118874781510309	0.8495251366174201	0.3194804485057492	0.09527189231998887	-0.1848364453151257	-1.059653480926025	0.8961302916587598	0.03101352837571307	-0.03858967243072163	-5.196903309259665	-0.1205858959581376	-0.02466550057458513	-0.02228965652129955	-1.981313536125744	-3.608610106512289	0.1822719318744886	-0.5770531021167562	-0.06817661904162522	0.04325167112755196	0.05485570051090422	0.03583071592728369	6.445154385277497e-13	-2.676343499665402e-13
0.03	-0.06060120191312696	0.006610504815717322	0.1123618638807951	0.2179779887535121	0.898020094942079	-0.005315746807307499	-0.25448108396423	-0.01799534223884505	-0.07827947375855765	0.4973702072763154	-0.02078846940929607	-0.03372194222709756	0.01613140463707068	-0.03058208860186227	-0.09162736399705128	0.2689694812840775	0.1156793375842232	-0.2689694812840913	-0.1156793375842168	-0.4027469034587306	-0.0177441675112611	0.0271956559589789	0.1198884626603155	-0.178172660277243	-0.0341169739268684	0.1198635771353209	0.008257059416378002	0.551062272131567	0.9374797422580319	0.1050045033432344	0.0647105924716999	0.7614479083200608	0.04806446713675333	0.5759246627172399	-0.5673211332275025	-0.3014435098419456	1.808923408641615	0.07542258760692663	0.06649545631858114	-0.6798002756706903	-1.068454192140964	-1.214480339190622	-1.05630633184261	0.7307366589864724	-2.488253007812934	0.2023107306315819	1.096371039495755	-0.0502121767540816	3.212774900792482	2.471170934348252	-3.21277490079247	-2.471170934348258	-0.415264365837106	-0.3943725098507473	0.009166112818926752	-1.042399886849797	0.3059488472679345	-0.3711517330198207	-3.794944043142626	-2.359393188012398	-0.06263266530150227	-0.1471506355825448	-0.5838730292521371	-1.920077191759471	6.331743795294654	0.2547859102548211	0.06531011248422609	0.06939802632070065	0.04029355128922749	0.04637675261494114	0.08348602055882787	0.06174158534585598	0.04862056312121185	0.04660519772134686	0.003474756195510418	0.04608300346254419	0.3993899988495934	0.4231914973900197	0.2916404348179852	0.3316113950675415	0.155169840687443	0.1330994984181564	0.003309696848250693	0.04880564355184638	0.005241235134450245	0.139969434821259	0.001321591547216865	0.02161650031215038	0.001149550019782603	0.01592376410796529	0.001092831015950989	0.04833540216950476	0.0010525152317893	0.03188792024099273	0.03821618924162665	0.04162704052523018	0.00907051338347113	0.03366679173564592	0.007569614129975369	0.0382012126946062	0.03354411654752577	0.04991624584075349	0.001732896539623596	0.008768313791656306	0.009476508404929179	0.02312225675815808	0.07804986534528111	0.04274471691818827	0.03523646427093902	0.03739848174784067	0.1690843939047491	0.1221473739675494	0.07625337833473278	0.1063398294467058	0.3630861521445514	0.3599733534046723	0.002403740944180581	0.081960839314276	0.006832767302331193	0.0325844187260156	0.001731317471799732	0.01642576593157707	0.1005551609021367	0.05972819374220312	0.001080036428831817	0.01946513218938619	0.001260229268660977	0.01604287534535417	0.001889357690963586	0.03139692983330419	0.04485352989444719	0.03722147337022404	0.03303451642180625	0.04006120082333466	0.001027837368887781	0.009394669160013362	0.001468030729722124	0.007350552569035595	0.2659827032722206	0.3178611693300802	0.001321204150247862	0.1674181431595685	0.0209055937420607	0.04308613587242189	0.0641246217397488	0.04767545724239248	0.07716889306338567	0.06773536073123469	0.05815771295517751	0.04039423288602632	0.01225337894110694	0.04631203380058372	0.04423355667629941	0.0872140010015731	0.001017715767884074	0.005881627208772337	0.001059348548252074	0.002029553926070362	0.1954607247613187	0.1749901722779971	0.001085286259536931	0.02406012955478668	0.001109867573478037	0.0161517538653562	0.03814273481932019	0.03989510988201456	0.00104259773357644	0.03406005220982167	0.03906586326437968	0.2359965310920157	0.02346859751415243	0.04313573376272729	0.1780485449431726	0.1601502280235284	0.42660427993515	0.250712996530901	0.4631090973439372	0.2677068626029315	0.00100672922942635	0.003761285910759858	0.001032916916068852	0.006291212133948249	0.162726216836951	0.13834557920525	0.002978813390990056	0.02334125755421736	0.4040673310016144	0.4211057955087157	0.006638149377431465	0.02550383932149689	0.001172176781100897	0.009246040351948004	0.001294556500757258	0.01421128429028726	0.4922171675732552	0.4371482141047809	0.429487499250354	0.3374818557255914	0.001607019840257755	0.01212687783145239	0.001039296302311324	0.01082503348972184	0.2736707468833559	0.2160571451026232	0.02398040992238036	0.04533618931243188	0.001041630280024162	0.004424730137867325	0.001061954611376474	0.01908598243206577	0.0501235820795862	0.09833660980690807	0.1162586688482284	0.1390513062838789	0.001738392678367838	0.0008763090803966026	0.00117762927301681	0.005887699077625939	0.35003049761772	0.2028913389499286	0.4005122756733454	0.4127520897145177	0.001019711296145205	0.01838201272172832	0.003617953687683651	0.1734716057805844	0.001030812472154796	0.02227202341206864	0.001033373399356992	0.006124231364571292	0.001010030823265617	0.008387128924215139	0.001023037581064317	0.005538236100125133	-0.01794850578853912	0.02161607679211338	-0.0110736057032923	-0.003277540690573703	-0.06473155980931178	-0.01732535809430834	-0.001667231604033229	-0.009417688386902167	0.04800990788222147	0.0272570870318142	0.0867566870246019	0.04500662016314952	0.001196789215692864	0.4591224721289117	0.3589123857642866	0.1110701626467355	0.002250268122306559	0.004901550703651203	0.001230637449259984	0.001108093372844606	0.001053661985450032	0.001031032167058534	0.05311991768201981	0.03072870357654188	0.0240455173253091	0.02554832834768597	0.001120575988538179	0.001067661758185035	0.05604653989538057	0.0249359304753178	0.1951041845113027	0.1016459803894405	0.4093293648236639	0.001975972090689408	0.001861051553702936	0.001086219222032952	0.07855654206787752	0.001104067449666796	0.001235518985617701	0.001162820471484008	0.04701047722611523	0.03673530678552531	0.001020011374950459	0.001157836471545257	0.3570016249412335	0.001240050696911343	0.01248150063030119	0.09499133237251298	0.1154397370282657	0.08706580100439212	0.04354490771426815	0.1296892768918213	0.001024726876811438	0.001093970979782522	0.2222689766557302	0.001043783830425499	0.001056803627667605	0.04838895097140333	0.001054577311935269	0.05765442874035805	0.0513411272568446	0.2032646914951076	0.3583840968665797	0.3634700764916908	0.001005682760315475	0.001014265584093617	0.002686253461928675	0.008047049869471655	0.3795519073486674	0.02226751929391198	0.001170180986279546	0.001402022289520824	0.4660273624601672	0.4004401507900607	0.001415952289359448	0.001029511554625462	0.273481298870478	0.04662592321641013	0.001039199902757729	0.001086787280860774	0.00105256750755089	0.1168213050560742	0.003579943331562939	0.001387557928452202	0.29632375161856	0.2781298457727117	0.001013973166542697	0.001466416014783214	0.001027001530472936	0.001021134604358901	0.001006350621568547	0.001014727814067896	-0.01267509730217463	0.02220685210441255	-0.01183037084892061	-0.005310123831819545	-0.06632559326582249	-0.02389400607794935	-0.003251110892311445	-0.01240168378149453	-4.094438594208519	-1.207819493567647	-0.6817311981600359	-0.4042808511198704	-0.004125421147656932	-0.2975875513578574	-0.2325584402775727	2.718574361543917	2.838949630564651	-1.78390167084776	-0.1933716129524413	0.03082374942874156	-0.01187182986691903	-0.01560915463916794	-0.520379395323568	-0.4204710591190843	0.6285739335065169	1.379880320713542	1.420324954886558	-0.4316232891448231	-0.004057954029477524	-0.6402451292250085	-0.733460981800226	-0.4787508447138677	1.270574674510839	0.2656960066491555	1.959002700044331	-0.3688886089350414	-0.4015808379307301	-0.04070191574216873	-1.148158167387235	0.02420114218527908	0.08925186556206652	-0.02836026289045526	-0.3298616329339143	0.0554118954166776	-0.05938465276187618	0.03768732995386231	3.997316291682738	0.1489013858406228	-0.5758506739445821	1.318543504965166	1.835442726514226	1.110203547936378	2.253785827223772	4.42071096183424	0.02657182818554525	-0.02966199225400879	0.01665320400710404	0.07256768591660863	0.06126715217709557	0.6384097508568088	0.1162269790417328	0.9589264930628749	0.8059819890682143	1.194779924651421	-3.516266039384277	-4.775340868768638	0.003173815843443009	-0.05239768221073131	-6.369830675234783	0.3045504277554609	-1.05945821001849	1.285822202542156	0.01759940868201212	0.03895195194241624	-2.046030583590348	-0.9149887516717553	0.06440010881853162	-0.1541965136415806	-1.816831129292285	1.447841638504721	-0.004618786615540814	0.03236270561426839	-3.428711798024585	-0.1357321547541385	0.01830987229995652	-0.01463678899452179	-2.390332324168114	-3.89769510183298	0.2260378353097082	-0.429766705768065	-0.06115408760933356	0.05330470564277671	0.06576343511111041	0.04298133614932557	3.995161962637315e-13	-1.091238086904595e-13
0.04	-0.05405890462715927	0.0002812957423849447	0.1087367863228365	0.2361069161292632	0.8990207968741897	-0.004610807607661448	-0.25936383292551	-0.02920537291077177	-0.09013008476571649	0.4846322176391226	-0.01275879575328829	-0.05800504618859873	0.01751607879841621	-0.01868741173948336	-0.09172161239115006	0.3056958359686837	0.1380772742925666	-0.305695835968679	-0.1380772742925763	-0.4060087662840418	-0.02191331899362762	0.02732365167256992	0.1087103481558101	-0.1747149646272497	-0.0377814409233263	0.07949735186372187	-0.01489321214553141	0.5492801193397187	0.9344638225085866	0.09518923836776245	0.04859192455557236	0.8232459264623777	0.05201594379669579	0.7187700573749318	-0.7073647020057375	-0.4243500401788561	1.813351404662227	0.1245436378324989	0.07515321748997877	-0.2585030217081591	-1.182690505604343	-1.157383321382765	-1.467734891136171	0.8916290129065064	-2.349185130015718	0.08384552113182238	1.289103953586414	0.03163302386228685	4.164487167182904	1.990771387790433	-4.164487167182903	-1.990771387790434	-0.2218770327594873	-0.4379485317055883	0.01807272351947839	-1.184982940499206	0.3864352130333517	-0.35995255551699	-4.275123933122693	-2.397638186444495	-0.3142029281285211	-0.4641060851194423	-1.385231147255097	-1.410129467826682	5.962856681878272	0.5782870089315856	0.04762210223220207	0.05387007755511287	0.02756155862336777	0.03607921752765402	0.0785123162141575	0.05651499915595391	0.04476661944588527	0.04261659560172203	0.002380880340221208	0.04416436296759957	0.4224550725942521	0.4506809538951125	0.3179659607139088	0.3595159015299299	0.1315604751342447	0.1131030140199724	0.002579505919369932	0.04672224658573072	0.00528771887822569	0.1404986195818363	0.001261465993517116	0.02153246063348391	0.00112189161229626	0.01573690495014325	0.001068787604206105	0.04341444181105174	0.001039084572447649	0.02786855952876771	0.04631382953947687	0.04710896164620358	0.02722235718169789	0.05092578125314341	0.0215790936641039	0.05609846916005895	0.02559959656716633	0.04250352791402992	0.001445701768014469	0.008830299154979255	0.005465506762104269	0.01848060231742172	0.05533187477634855	0.03051052154766948	0.02553198903762798	0.02921558746096835	0.188241832602231	0.138420617964888	0.09748628385356324	0.1119465113633661	0.3818913829920366	0.3855907530007592	0.002060141340012715	0.07835352114561488	0.004400754028438139	0.02965346673279035	0.001413617678612155	0.01611377749419357	0.07291725996029147	0.04237012105514138	0.001097902765804103	0.01940277605561651	0.001218703321963116	0.01689639234041211	0.001534823193373437	0.03126872303323649	0.04824036523893362	0.03608907296440211	0.0361953874234506	0.04148907503039615	0.001021743763318158	0.008580111637834181	0.001344584537305505	0.007907186201751085	0.3018032421722478	0.3579688587783298	0.001268785549055727	0.1682260425168876	0.01390097644972688	0.03645645058787116	0.07991758904847744	0.05919870552259439	0.09619802311837214	0.08336203139265845	0.07326080856483555	0.05016258305710933	0.03803449635195864	0.07364665880487668	0.1065662605346156	0.1394844202917127	0.001024087912016789	0.006049982724804837	0.001090249700852198	0.001729749784655627	0.2073610886717199	0.172891510980373	0.001065482361078596	0.02491351698029956	0.001084527145306519	0.01694154985548408	0.04435246407458447	0.04630603924540016	0.001054466755902781	0.03528278209569295	0.05041164883677041	0.245195027109079	0.04712584638383536	0.05579461375214006	0.1897051433472833	0.1718002608450364	0.3961830243041127	0.2130124911492141	0.4219746314271427	0.2179339184978248	0.001006369852957488	0.003809448197550724	0.001023962338636806	0.005964933753478257	0.09865433154387634	0.0867577624759437	0.007314407942211905	0.02709591036325653	0.3918985018623238	0.4053700217646878	0.01979760546728513	0.04197191552177584	0.001181928573025763	0.009371670235698997	0.001395174639434655	0.01454718164792395	0.46938515807201	0.4033141846034094	0.4110263832160455	0.3223588594387872	0.00142849927405024	0.01276694220870681	0.001035167174365672	0.009453202756428721	0.2719868892862318	0.1946875579036953	0.03986240890959329	0.06134217045180982	0.001042349016199775	0.004507448915925101	0.001083628363416529	0.01917494987661974	0.02778223991705338	0.07495095703529939	0.1167204639295985	0.1375033204987314	0.00332165500920577	0.001143694924307073	0.001360657595139577	0.00575204663481652	0.3234549930854152	0.1769877252359	0.3557659493904593	0.3730383673383977	0.001017396123246767	0.02094412962806221	0.002620335971398405	0.1699305741616792	0.001030082452453032	0.02169738769996461	0.001026922817638829	0.00674337390604236	0.001008088018471996	0.009167971596311286	0.001018658427329803	0.00604537337715278	-0.01227745997465648	0.02208276488231535	-0.01186532766930719	-0.005122662031523684	-0.06537477222272141	-0.02398373920492423	-0.003235304689793279	-0.01175148061201534	0.007689844824273287	0.001197577325342074	0.06043075359134525	0.03620171575655626	0.001187978928785637	0.4843451723083304	0.379251443759612	0.08160714096775891	0.001450392644568371	0.005653322644657972	0.001171814152287977	0.001080405534374954	0.001034968642883328	0.001019912920390492	0.05864481934910455	0.06042373771506108	0.04705961013962413	0.009289055374906284	0.001144321757270737	0.001052992348395283	0.002348979217114527	0.005939319824919523	0.2401597071936554	0.1460378370107376	0.4320509822064854	0.001479817137465326	0.00164943951288753	0.0010571594388204	0.001468714569898176	0.001126658866998281	0.001129581849918165	0.001141537023877084	0.05654223628378736	0.04240561458330661	0.001011674459823671	0.001248736570260719	0.3825066463118528	0.001191951533818774	0.001110061077614083	0.1055972125461937	0.1280304111132267	0.09768470051951332	0.08593780343124137	0.2342004359795157	0.00103545460261545	0.001144938338171187	0.2324368088793295	0.001044226727085916	0.001057296809320469	0.05461973302232657	0.001076412061078209	0.06952489579762512	0.09337770687686352	0.2140552849095295	0.3045896012206122	0.3003235224158967	0.001006193712210312	0.001014271785492945	0.0011024199826905	0.01495454335282098	0.3535477877960664	0.04350227676537131	0.001208423989180499	0.001577201548220319	0.3747799051800013	0.3445181808775269	0.001105593338739814	0.001031544073162958	0.2648518045505759	0.06772637341309647	0.001045931427454469	0.00112159444659343	0.001027626903902625	0.1178582068984448	0.006090785465997189	0.001681351096598781	0.2455586180957222	0.244647129381144	0.00101554477208754	0.001584522857002767	0.00103092792949806	0.001019087141707887	0.001005724063273905	0.001013340005817793	-0.006407595497014594	0.02248740936146869	-0.01267452804551553	-0.006874052472325478	-0.06554257411458012	-0.03068698687902682	-0.004795474674293755	-0.01376017125239062	-4.817073765128472	-1.031823812695374	-2.371164967745993	-1.67282691289841	-0.9464330374360261	-0.5109879644599745	-0.1597528608012262	3.00033029762747	3.025250131381845	-2.206713355487819	-0.2163955170869072	0.07129192726736742	-0.0005988085242435918	-0.02242425528815798	-0.4904616023710491	-0.4142260069466572	0.5050944433355047	1.938110289674101	2.050568823138299	-1.019108984963844	0.01381305096966662	-0.2835471380431498	-1.642474831437697	-1.116517940541233	1.663240340160763	0.7531709512536631	3.462214298337753	-0.335260737830768	-0.1609404608053922	-0.02540694855146286	-2.060357600215541	-0.0655509869754949	0.08423217158861734	-0.003196303050939958	0.106510070218974	0.2114497083230317	-0.1141873334283935	0.08260964314066294	4.422904209569908	0.02453310144232215	-0.7230947655818538	1.023288306811023	1.327640727333925	0.8805198289020933	2.971078515544012	5.670742667076443	-0.003095924575549113	-0.03007050647693717	-0.4394988391446668	0.105764176544159	0.1059993686590451	0.6392849903449189	0.1282514650572806	0.8730223834651296	1.686550322242945	1.127077283300673	-4.004593758326317	-5.142093557197412	0.004328674916091276	0.00201855050377051	-3.754976161817807	0.4118829647134442	-2.128596634803386	1.913535108602102	0.002390081194587822	0.01951601766429074	-4.676613119256775	-2.101641016449563	0.06962965488833399	-0.1194922432367905	-2.433701817060712	1.704114910150959	0.03344527095379671	-0.03814609256569797	-1.165998450222733	-0.1784623200259228	0.02994370674487695	-0.01359565518888419	-2.788598279909294	-4.016703228640168	0.2897019073983219	-0.277631479764418	-0.05370135457355459	0.0719570151549872	0.09315188522986266	0.06010895183646917	1.100655141462656e-13	5.398983242266636e-14
0.05	-0.0466367375775615	-0.007239992345483802	0.104026891023545	0.2541685123066924	0.90047521584267	-0.003811668173493595	-0.2589058595605189	-0.04133285231292239	-0.1009371150421595	0.4689548506525198	-0.003200583502701962	-0.08016432500361427	0.01805886414423943	-0.005245511867940361	-0.09115158014500911	0.352611364514555	0.1564951268974781	-0.352611364514569	-0.1564951268974987	-0.4070630007100603	-0.02638993984806858	0.02753578471917958	0.09627076713227724	-0.1706013847380874	-0.04124442694945099	0.03442028512286661	-0.03856203725137874	0.5448317561168854	0.9284282211370468	0.07687096801782746	0.03507158709354732	0.8784212751219587	0.05694619765556187	0.7602711563713479	-0.7846245454201839	-0.5132008838877379	1.796780867367124	0.1648541071065557	0.08460659416847051	0.3571262172205464	-1.231186585140154	-0.9883544226051751	-1.650438174827143	1.006706247607507	-2.066951583648942	0.02334345241810692	1.382464453866894	0.07998388416862802	5.214358017180427	1.726679218174419	-5.214358017180414	-1.726679218174429	0.005281790731065591	-0.4550351786182009	0.02181367064569372	-1.299471955132284	0.4308446277842406	-0.3300594147836475	-4.7194377946314	-2.219241936531609	-0.5472337310186227	-0.7261824821058115	-2.25292604145258	-1.236622277538002	4.878425586119059	0.4305060676775764	0.0287941678478533	0.03611765853730915	0.01514420022789726	0.02389962381449229	0.07175447783709102	0.05029138222623221	0.0394222303115989	0.03767106291018319	0.001797320994434216	0.04275984911050993	0.4320740059788323	0.4764414311325308	0.3366129189072515	0.3868847822193804	0.1109268031463632	0.09537871482961117	0.002043763227091263	0.04460895883303886	0.005324560958384682	0.1410709296262112	0.001226151868529087	0.02152833923719891	0.001103518463235064	0.0156005250627426	0.001051515165712891	0.03916508448094997	0.001029129455406019	0.02444153918447924	0.05185955178963046	0.05084709760048089	0.04538726995035664	0.06819842131697594	0.04307473728821361	0.08142332802387486	0.01716812511896742	0.03430144690239893	0.001302211052002298	0.008975459459545912	0.003317180980025963	0.01571733684301125	0.03146376119579156	0.01836568408748794	0.01633137966217438	0.02111416906108923	0.1845650456948933	0.1498786577160759	0.1018775228236903	0.1173272676075512	0.3882265225199349	0.4031660878516004	0.00177387832912201	0.07523198763055283	0.003050185861919956	0.02765975696229875	0.001241940483576806	0.0159377717246298	0.04137189496202835	0.02593684176841244	0.001114107274284232	0.0193242384102914	0.00341848132075257	0.02017181934760711	0.001346262675631802	0.0313514648215585	0.04859202233339917	0.03592742995005201	0.03704928012974287	0.04171482123193693	0.001016703429574953	0.007872189211350019	0.001296302941521127	0.008516434327669893	0.3300458774932382	0.3974989378648764	0.001233287660433003	0.1683724922089775	0.007760363234706068	0.03057333329865576	0.09290885082554877	0.06890973334555761	0.1116092893824783	0.09584649378294988	0.0855526165736666	0.05832609230921663	0.06853117522986417	0.1035336782694338	0.1606619220374391	0.1853619723500282	0.001030531106245027	0.00616516083436791	0.001167639160168356	0.001428473809113343	0.2131140097997642	0.1647692399499268	0.001055785328359497	0.0259396421649055	0.001071327933768148	0.01799647365603697	0.04886044059196949	0.05108357756649946	0.001065783355932862	0.03658449264966143	0.06036297117708889	0.2529224279773319	0.05720396517074414	0.07096515920377612	0.1864480666176901	0.1805797803354626	0.3597665265009052	0.1722509359879481	0.375728762867983	0.1665916272073753	0.001006335007258991	0.003947152785710926	0.001019792348211117	0.0058595881437683	0.0568375012449981	0.05561247399607066	0.02252829593177656	0.03943068523404576	0.3741187925271806	0.3801885230549065	0.04418784884359078	0.07068767263208145	0.001213180961801395	0.009456012192168245	0.001519095368371442	0.01484530377285507	0.4436720952066108	0.3497955443399205	0.3912787651243769	0.2971356325686213	0.005014857809888056	0.01749685867170301	0.00103445404963718	0.008604654839901107	0.2629748201489812	0.1681366139777782	0.05319157134642071	0.07464404374402231	0.001047040528887895	0.004607189838482736	0.00110268006563212	0.0192530662769214	0.01517839970330898	0.06595829287702114	0.1172779208501538	0.1355534018504907	0.007303257704193726	0.001969405605407644	0.002355604802528298	0.006128847935879139	0.2951502006221025	0.1486998256613512	0.3174530102346729	0.3345155569278644	0.001017257216075941	0.02420091719573311	0.002070554098909197	0.1680507604941985	0.001032746339033322	0.02124386205545661	0.001022645185161693	0.007500087692269519	0.001006804399851131	0.01015644914774539	0.001015751709405478	0.006674644721164789	-0.007815965044243239	0.02167567899676179	-0.01256057492926666	-0.004766660139759012	-0.06456010948569671	-0.03020805327670396	-0.004734758772758241	-0.01221170277653572	0.005435965893333675	0.001219806500291418	0.06497359525031295	0.03033683774382291	0.001187024924692151	0.4249098962395364	0.3692868093669345	0.07965792832004312	0.001511369740032176	0.005117884181660682	0.001204220572740503	0.001087761426475555	0.001032324366198487	0.00101779964529902	0.0585695382337428	0.07190069761726237	0.08589864988081956	0.006399043697254834	0.001159735487866445	0.001050782929656274	0.002921086174638287	0.006109465004235693	0.1227932652657982	0.07408208054798048	0.3741770362261695	0.001470812482699703	0.001613397792837193	0.001068041456953773	0.001863792401786619	0.001134630847560244	0.009604270202167392	0.001156609153509397	0.04253308846170879	0.03431155746062679	0.001011274401089243	0.001243680959341096	0.3889689681558191	0.001200000890420911	0.00113871517447835	0.114550955093938	0.1377728564001099	0.105365334681108	0.1233805220119635	0.2464452617470891	0.001038745014132262	0.001335599070345981	0.2146892030806204	0.001046931162716238	0.00105783434404355	0.05403324026299135	0.001078536233192353	0.07541203345686429	0.04845494630359544	0.1515898890330996	0.2624667444879287	0.2533631536217587	0.001006387609149188	0.001016451351871707	0.001110243046077779	0.05984475937519815	0.3207616429952608	0.09725827449441499	0.001277292150285405	0.001708410261912189	0.3954799927114734	0.352163740065703	0.01527571475932275	0.001035545945699415	0.229270124911617	0.07055118357780503	0.001056993581775469	0.001123290244490187	0.001028004690854028	0.1182853907600375	0.01611189317360807	0.004844302195747474	0.2331383965954461	0.2340813649287621	0.00101843920966324	0.001420163217432913	0.001039403220863634	0.001017436838982487	0.001005252358173801	0.001012207602833118	-0.004481165751613366	0.02061920881944434	-0.01316465969622656	-0.002724744381941724	-0.06295947504556508	-0.03604922046662643	-0.006185640134495665	-0.01143315016037088	-5.377325936055579	-1.001728403724807	-1.296763555757128	-0.8420742257574382	-0.3580825902814578	-0.4853125778453247	-0.1245335417469222	1.844271126307779	2.194440393383579	-1.386936064147795	-0.2044701008000355	0.04612090283604385	0.0001980674660480854	-0.005851335180265411	-0.3584996397954368	-0.2738804683597828	0.2598164377232944	1.524164123984352	2.919160424033077	-0.6589789815594314	0.01608158985498344	-0.2490708345876284	-0.8540368145847682	-0.5580332724020743	0.4289625089740578	0.2011515426193945	0.06673939426196263	-0.2873035027304551	-0.2077090859303321	-0.01140012701066272	-1.252032119600498	0.02050048161119424	0.5443683936478105	0.01695900989746203	-0.1647074521522719	-0.1562719785926643	-0.03304203811637452	0.04889248217677208	3.187131629667039	0.006450052666011168	-0.4637716336844112	0.9282739829918029	1.177038447843739	0.7615175328767279	2.960104051301013	3.527279273966234	0.0176415816118316	-0.03013482415777278	-1.15478156422171	0.106361750964978	0.1120571891873021	0.3393523616374813	0.130017773843653	0.6553143485369525	1.092235202941269	0.4659217840673793	-4.066353671288391	-5.034816306960757	0.01998500057019702	-0.01231717998209478	-2.483057019793379	1.879967072940293	-2.860042413825541	3.682090183941462	0.01107295458703943	0.03340294052402683	-5.702211476577849	-2.807338748271587	0.8182359832277177	-0.0542324678032557	-2.824644937560313	1.003063632238107	-0.001172055389306817	0.03000417200267137	-0.6031987619945565	-0.2108268515548511	0.11978261166527	0.07919942253387317	-2.792792679542214	-3.638172414441338	0.3628702821485354	-0.1013047721959633	-0.03734521275951707	0.08050488451217898	0.1066393308307969	0.06705891727586842	-2.140757442461452e-13	6.043569573719255e-13
0.06	-0.03896132542340855	-0.01516582776383776	0.09856133136064664	0.2719987942075157	0.90228815804088	-0.002920037226879543	-0.2520807381312824	-0.05359672881997129	-0.1095838069913285	0.4519694607698004	0.007109185406691327	-0.09902969687473913	0.0179555859472431	0.008625645999753323	-0.09016972553182813	0.4098977858162122	0.1732884603556106	-0.4098977858162092	-0.1732884603556227	-0.4060180976058596	-0.03096721335471181	0.02770912078240349	0.08279013523467112	-0.166206794811391	-0.04433092452032534	-0.01447437162043325	-0.05694035291223941	0.5389001644278105	0.9202768070082002	0.05064065516428067	0.02500579394555834	0.9169386889064549	0.06108091124698193	0.7694190782626552	-0.7882741680988083	-0.5754829129052103	1.767088549341062	0.1962482837258577	0.09365151997922061	1.014926591130085	-1.209969926582915	-0.7253156559187064	-1.729339470373695	1.041940344699895	-1.690403741235548	-0.04536718616020803	1.374955552714419	0.1139974972483892	6.238665718339975	1.665867558435091	-6.238665718339974	-1.665867558435091	0.1979504732847454	-0.4580790621422468	0.01031332684272298	-1.393193115314149	0.4426372205392539	-0.2846548644675433	-5.038641933607003	-1.339536297443187	-0.6108486213756628	-0.8872686365812309	-2.967639647980779	-0.7192206050229473	2.631269706862693	0.4191789554432915	0.01732442289665475	0.02558591204140007	0.008553370538772009	0.01765808509213212	0.06993364986133042	0.04815750251535442	0.03378385579704384	0.03276646396487279	0.001504223812993941	0.04160601950990007	0.4198614040372132	0.4814164959503056	0.3455237266491673	0.3983229971351027	0.09760144338984811	0.08438850110577217	0.001805476032427136	0.0426686832239831	0.005077416675060442	0.1414800540630589	0.001224698229792071	0.02154489274675891	0.001098013285205434	0.01559988598674388	0.001041559341110409	0.03626265349216689	0.001023096884553866	0.0223369020325768	0.05479712305374715	0.05265096420465948	0.05996358434255916	0.08156399175053103	0.071622352033702	0.1125768271289194	0.01131398665632899	0.02857051299889499	0.001238133971940806	0.00916918255032604	0.002230401523921582	0.01389988807002892	0.01834553309500974	0.01207890217600847	0.01155724262217075	0.01696957135331949	0.1360059906340611	0.1430117661223457	0.07312490461530467	0.1135329671165232	0.3737662086758811	0.3872032753346158	0.001625977183386439	0.07264230033958637	0.002351733841014438	0.0261011331615939	0.001161500049668898	0.01585365652068856	0.02330881500601208	0.01681480141545135	0.001126193773138767	0.01922592583196584	0.008713383416080024	0.02725406348903427	0.00125944582609597	0.03155219021453089	0.04230877410851298	0.03227754834013234	0.03369829932446	0.03856420524702692	0.001013984305264024	0.00780637315054385	0.001269629223440752	0.009078085847916381	0.3504901721502886	0.4157918918101915	0.001219562658207331	0.1683889078838753	0.00460789746964115	0.02697615908537983	0.1039444449850516	0.07795131968664358	0.1243578809053748	0.1070585342919199	0.09564355938042796	0.06557964394179464	0.100611376946441	0.1319243133093606	0.1952701751931586	0.2104802363585002	0.001035397125079463	0.006233015058356818	0.001301653525559984	0.001128050591007681	0.2101360987748535	0.1503993557503592	0.001052291381172377	0.02717876981129457	0.001064999381868232	0.01932412959382693	0.05100313994561805	0.05355568023259027	0.001072501772399524	0.03784168013583179	0.0683412423632475	0.2579584452467858	0.04185822838286789	0.07253284650810836	0.1602615859141323	0.1778605999120685	0.3205818969966074	0.1333126897762111	0.3279149355698049	0.1190685602371805	0.001006414590049024	0.004144603366209345	0.001018798610716404	0.005934000002519023	0.03168196698654565	0.03691711236657393	0.05116992790831353	0.06119315309182755	0.3512317907323835	0.3491223873546926	0.08072747750184536	0.1126631966102172	0.001263239964036729	0.009525022217091053	0.001646627821069376	0.01508113112220008	0.4321818516279776	0.2957680242090958	0.3801371838022816	0.2689253966594808	0.01377594670502857	0.02796930878341164	0.001036099466884846	0.008288250845435231	0.2444330129607517	0.1392314997637247	0.06148801894580727	0.08233952077529888	0.001054918626542563	0.00473050842857198	0.001113050431234075	0.01929972904144854	0.008473909611005422	0.06347369418401372	0.1177810827523977	0.1333006746289074	0.01421498232270651	0.00323103080136465	0.00442757496760315	0.007140905228033788	0.2717194628437969	0.1226556507541538	0.2875394251744048	0.3012686478300838	0.001018635704287963	0.02822582879123811	0.001712689973728627	0.1678450083483906	0.001038317196051715	0.02094365467554514	0.00101968180193452	0.008375854444773257	0.001005926937734492	0.01134267232843795	0.001013732561958808	0.007412823728907878	-0.005044513570505084	0.02029451667356201	-0.01311907844972689	-0.001881787448915252	-0.06256648919401177	-0.03585764702569819	-0.006161353773881839	-0.01081376277002835	0.003182086962396482	0.001242035675244105	0.06951643690928429	0.02447195973109138	0.001186070920598343	0.3654746201707422	0.3593221749742568	0.07770871567232984	0.00157234683550332	0.004582445718663334	0.001236626993193899	0.001095117318575957	0.001029680089514602	0.001015686370209195	0.05849425711837842	0.0833776575194614	0.1247376896220075	0.003509032019604718	0.00117514921846169	0.001048573510909828	0.003493193132162345	0.006279610183553075	0.005426823337932294	0.002126324085222583	0.3163030902458498	0.001461807827932398	0.001577356072784535	0.001078923475096731	0.002258870233672114	0.001142602827986352	0.01807895855441105	0.001171681283138117	0.02852394063962856	0.02621750033794959	0.001010874342356162	0.001238625348427506	0.3954312899997836	0.001208050247021336	0.001167369271341551	0.1235046976416828	0.1475153016869946	0.1130459688427032	0.1608232405926798	0.2586900875146546	0.001042035425651974	0.001526259802521513	0.1969415972819111	0.0010496355983523	0.001058371878769097	0.05344674750364458	0.001080660405311188	0.0812991711161028	0.003532185730377203	0.08912449315666997	0.2203438877552448	0.2064027848276208	0.001006581506083998	0.001018630918248251	0.001118066109470906	0.1047349753975699	0.2879754981944533	0.1510142722234327	0.001346160311388445	0.001839618975601057	0.4161800802429466	0.3598092992538801	0.02944583617990708	0.001039547818238151	0.1936884452726585	0.07337599374250722	0.001068055736094425	0.001124986042291734	0.001028382477799605	0.1187125746216297	0.026133000881219	0.008007253294897555	0.2207181750951692	0.2235156004763798	0.001021333647235686	0.001255803577859042	0.001047878512229494	0.00101578653625829	0.001004780653074632	0.001011075199849643	-0.0025547360062125	0.01875100827742055	-0.01365479134693733	0.001424563708441663	-0.06037637597655048	-0.04141145405422691	-0.007575805594698339	-0.009106129068349868	-5.888917940530261	-1.034898039591852	-0.9270304633382666	-0.4852159147278304	-0.1284855936138202	-0.5028012152117947	-0.1096160095221393	-1.156752186300121	-0.160883023363336	-0.8598962621750094	-0.18179308823025	0.03865480575470833	0.003536172643328832	0.004723906990441572	-0.221076334111883	-0.1497493684706502	0.1182405733062559	1.156696363596922	3.216296871386752	-0.5248795633388272	0.02352560821376365	-0.0943837978382879	-0.4708637217231871	-0.3251538021456511	-2.001745928821453	-1.081840395786921	-3.245415175228059	-0.2288914930622316	-0.0739232668327988	-0.007028835452850425	-0.5981098132914698	-0.06950600656415026	0.8455955984011166	0.02040041784724229	-0.5911376488832514	-0.4638227289607214	0.014233939707198	0.07309032200041589	0.1754791813262599	-0.001473702008719876	-0.2659061504322692	0.8894000104376955	1.073156351070328	0.6985283049972716	2.671801630595619	1.518885057091504	-0.0125607018062993	-0.02989995498557671	-1.689021472972598	0.1483646688955808	0.1605457960940883	0.1781978592523223	0.1193468516151633	0.3347456636991375	-1.034021307233732	-1.172662699464389	-3.63993196841812	-4.37824869314487	0.01627787340053693	0.03797004413565806	-1.264990791829318	2.297421562096044	-3.305524032892101	4.565488482174797	-0.0006763051258988133	0.007057062522713115	-4.778389092718309	-2.699042824242257	1.218136384613356	-0.01306345884918777	-2.9045358746892	0.5828356579375278	0.03816080439580557	-0.04443684599652947	0.1356146428080623	-0.2390240347030055	0.1171266097126777	0.1134555430202452	-2.339853346422649	-2.961522966090921	0.4433267129608828	0.05718082455356529	-0.02303770171636039	0.09576760841599651	0.1327010110849935	0.08189048458683383	-5.413006094185508e-13	1.189146614217729e-12
0.07000000000000001	-0.03121423425478526	-0.02291407142902214	0.09237731829904695	0.2894836159972768	0.9043844126679599	-0.001924261770232613	-0.2388473520492125	-0.06544773277130976	-0.1156411899982902	0.4344419906612176	0.0176406413537428	-0.1136210712168354	0.0170141313605409	0.02212276390114645	-0.08865296768776801	0.4767311190450031	0.1900046149516068	-0.4767311190450898	-0.1900046149516273	-0.4032748426045084	-0.03555939510385599	0.0277099452750814	0.06852131926375864	-0.1617695843400146	-0.04690567268233745	-0.06696668436973165	-0.06511043109023952	0.5332588281275088	0.910900097739584	0.01831043342640643	0.02098037488537418	0.9294878800884261	0.06453032924118732	0.7765344276902371	-0.757231301828623	-0.6567928687172107	1.72891312246588	0.2220505549216299	0.1051401672310622	1.616613184548997	-1.154472384252114	-0.4817386222446597	-1.774037738411559	1.059855301575629	-1.229828442408698	-0.141851446325128	1.317525238661631	0.1879947297085121	7.06450220131651	1.668203052957137	-7.064502201316488	-1.668203052957153	0.3509115712685391	-0.4583717573991929	-0.009403347331790388	-1.450588509269226	0.4449651963102755	-0.2288967700467391	-5.50140090374876	-0.3175828108430322	-0.5157572521457904	-0.9987760419505589	-3.47582318298741	-0.1330943603700441	-0.1192603687126046	0.2727527783637463	0.0102971068445126	0.01911044466896492	0.004988008266651171	0.01431552568211241	0.0620834038614077	0.04284983355774839	0.02668051183884069	0.02717057816538828	0.001349137184672397	0.04054873240450216	0.3950063575030152	0.4580945103682085	0.3449039587874324	0.3877550428649124	0.0859340297008527	0.07531499238977174	0.001650486189541343	0.04078104823238378	0.00474764587583786	0.1417614053634763	0.001297347033948027	0.02158148915294181	0.001110789512537092	0.01566768474315743	0.001035607002668986	0.03470057397253155	0.001019249878595487	0.02140423318724773	0.05786228594411947	0.05454671608217451	0.08007635336489481	0.09813347427366372	0.1056969530636413	0.1469397399086083	0.00725916436409093	0.0244591418848502	0.00120535816872641	0.009378489828130243	0.001652202606030791	0.01260911062215379	0.01110687000747687	0.008695421904061142	0.008425933327764472	0.0142654001164641	0.08205629275439541	0.109473212913103	0.04157836907988913	0.09766275552302771	0.3482381671601743	0.3505181353461626	0.002309532618882119	0.07106278969534353	0.001970755649064787	0.02485079135565545	0.001120004890252344	0.01580572665488823	0.01323425148749171	0.0117240941721617	0.00113453763785391	0.01909953590968198	0.02420917659679653	0.04341304560832032	0.001220273082843896	0.03180895078725306	0.03413788019588639	0.02623936481837135	0.02834394869502349	0.03364923042407213	0.001012578622030626	0.008154738937544549	0.001360546147077758	0.00978195031551915	0.3588414446365717	0.4055898070073299	0.001269187518618859	0.1682807460516825	0.00293171878486945	0.02479509373195273	0.1133467131775424	0.08644840316815815	0.1348861033590968	0.1171143304253971	0.1040162803089652	0.07211921338588198	0.1314902900312869	0.1565587401526805	0.2212164408980948	0.2227183491524929	0.001147284747069891	0.006361722675643461	0.001352872442192234	0.0008073173818719127	0.1921543698956757	0.1299407629045723	0.001054866435177814	0.02881575153681774	0.001059530482125217	0.02106411503941241	0.05283397483571464	0.05570832627131334	0.001081816234497356	0.03899155024300705	0.06925164034330866	0.2588763193601687	0.02385994600295624	0.05555007765643907	0.1229447134874302	0.1560014082116203	0.2676515579569934	0.09807197999657383	0.2697099253508976	0.07839658869970179	0.001006647247665352	0.004370155391372117	0.001018798603189554	0.006119920591833365	0.0173566864286794	0.0259773874738525	0.07103765761459241	0.07515558526425496	0.3245751359768189	0.3154815791965269	0.1173290538135266	0.1546587834558935	0.001358188259565698	0.009587808954500716	0.00568977901295447	0.01909307569949117	0.4022740823279347	0.250567830957029	0.3434792232499794	0.241345971855799	0.03154546979606734	0.04809133045434535	0.001039135466488145	0.008274869192910509	0.2131722710070662	0.1105270680259855	0.06747844853285616	0.08733316806692734	0.001069296232406827	0.004858376822824038	0.001124089303635158	0.01931399075200497	0.01844923062297314	0.07374319241013606	0.1129555264541958	0.1272077256080826	0.01669725464453946	0.00308877816785794	0.005261728202007488	0.007255412000879449	0.2335362764785198	0.09844289100993522	0.2623883938367248	0.2740896103763394	0.00101851447940213	0.03333137101666012	0.001464765653265326	0.1689204626529723	0.001048495533919008	0.02073813678177697	0.001020924534882046	0.009359304006987089	0.001006339789805788	0.01271820873759594	0.001014616654986636	0.008248687646634527	-0.002001388070061681	0.01827117989312672	-0.01373382006594011	-7.17598288534358e-05	-0.05920275870952971	-0.04074548245994042	-0.007746467108066923	-0.01153544507470218	0.00215446071645314	0.001153764094252743	0.03696041395424348	0.01342645941616845	0.001188674471724268	0.3189374812330549	0.3295349025153665	0.0632623057780345	0.001418027788603584	0.004244620153632243	0.001488435237575646	0.001148604744209093	0.001029184665140684	0.001014873630758806	0.06441323370281682	0.1256910538953941	0.1753135702483472	0.002396502559239545	0.001167898089155349	0.001048017454569075	0.002911384681111879	0.004023828453552424	0.003397259299811033	0.001654834495249215	0.2757216705375312	0.004345057100005606	0.001568460671904337	0.001075002204423756	0.001880950324946816	0.00114375106069139	0.06104254325226266	0.001186061542679624	0.02104845465859234	0.01871564879239197	0.001011319918223284	0.001638585511257079	0.3586274488481915	0.001416344347959287	0.001169450464404377	0.1294931063445283	0.1532062907962257	0.1179512462130784	0.1891841255100466	0.2719407099889269	0.001451367674323094	0.001304657757052774	0.1299857214756604	0.001064240295562628	0.001050001703099177	0.05648922479391171	0.001100693970249557	0.06097697056616671	0.002310936510574793	0.04515509597027627	0.1139376334743782	0.1094686511445178	0.001007149852163771	0.001018940464377942	0.001091147646676253	0.08804728190504325	0.2541181628753884	0.1826701578806663	0.001550995300041922	0.01680151136144765	0.264583493809012	0.1821100121170172	0.07037266826613887	0.0010446200319915	0.1250731097381539	0.07657945308992152	0.001097973981982855	0.001144547341922202	0.0532885417379328	0.09487114513217744	0.01364891595443465	0.004556620240297252	0.1112198488523531	0.2065157605063108	0.001015896307712162	0.001164199530998933	0.001068574988897051	0.001027659377908798	0.001008452117354396	0.001019311589684658	0.00148441577930255	0.01586398040525743	-0.01441178465735511	0.0005412089613717881	-0.05490013441142981	-0.04510054061875366	-0.009468109652947684	-0.01420058018445787	-6.399646294320475	-1.14273835703291	-0.4404566453438089	-0.2168701030218423	-0.9079903308034806	-0.6167283726158109	-0.1013942463890112	-3.341883828652189	-1.838460079113593	-0.9572204268548008	-0.1910017912857152	0.01873339601007118	0.007203590726690743	0.01044502508786286	-0.09776208186328963	-0.04410497540992232	0.250422145727054	2.09836302059398	3.614495420275933	-0.3205837026252534	0.01977744496436987	-0.1386102288172581	-0.2347386129209942	-0.2333981319463695	-4.146538556692598	-1.787478301189996	-4.051889677299954	-0.09193478625336327	-0.1460320551185768	-0.003035364835285605	-0.4113446800257072	0.01540711863383748	2.292871704555083	0.02931437649169466	-0.6021823021248924	-0.5228052162350698	0.05051367511360294	0.07286819337756634	-2.07176559083099	-0.008957188500474868	-0.1714479121798703	0.8024815128081333	0.927939558099884	0.6053770716538097	2.255412375341518	0.9395775249956916	0.02813710058601204	-0.03224987805898302	-2.384541226251915	0.1839010201283017	0.1928885029481465	0.2443140418738255	0.1093066103171542	-0.1433007318103934	-1.984477241163286	-3.13124259109663	-3.438278892672252	-3.763993164578911	0.02621630465070251	0.01095156571546177	-0.8894533358782502	0.5900873359005303	-3.408592319442341	3.854146741791479	0.01119515394901435	0.723786577128288	-4.433029841179461	-2.977777055641158	2.721731157285163	0.0117576463127389	-2.833417717058718	0.4209872169909675	0.001479394040305168	0.02382790715143593	1.791520614308835	-0.9447566365845157	-0.117871989556233	-0.07323195857291455	-2.603940645892595	-2.509849184579854	0.5852504239334745	0.1458268134352523	-0.01605911356591794	0.1009447887878728	0.1429384351868003	0.08562935010579517	-4.273705434571122e-13	8.09263175056766e-13
0.08	-0.02349993142532721	-0.03022758853906228	0.08551601059995396	0.3065578029339671	0.9067101274062377	-0.0008245019637254705	-0.2200512232557347	-0.07657100691648645	-0.1191301329710148	0.4165310422605964	0.02821638057529329	-0.1236654120273211	0.01514000273061246	0.03483729499352371	-0.0864370177747147	0.5499178553206092	0.2064693152585008	-0.5499178553206395	-0.2064693152584976	-0.3989956452947765	-0.04009493789700304	0.02753595545532478	0.05397799644127264	-0.1573042844332181	-0.04888089996330049	-0.1253339954452346	-0.06375407858284006	0.5286182471157399	0.9000872296730965	-0.01842417816329422	0.02139928367097109	0.9145969035674004	0.06657692951359183	0.7628614103880842	-0.7013288570695773	-0.7109418404195392	1.684961578726881	0.2421403060871896	0.1144483899512649	2.127475133374069	-1.064423965353373	-0.2116276490411081	-1.806035128781751	1.050796999620697	-0.780997034911287	-0.2319019935336012	1.218438190770821	0.2538359110415092	7.509346327702971	1.615576700615055	-7.509346327702971	-1.615576700615055	0.5051389349613524	-0.4467512709401024	-0.02464953564343336	-1.448094485629098	0.4482551076223982	-0.1647506882583915	-6.213641598845866	0.5657498396316335	-0.4106975636679901	-1.174500396155944	-3.848517618341756	0.1696449641316243	-2.856763833732096	0.1386154110839983	0.006141641932463048	0.01532890645085659	0.003128860892950086	0.0126492003168216	0.04280450285889043	0.03049885324178095	0.01758434722128921	0.02042484795386736	0.001272844385498458	0.03958707788534235	0.3627655922423317	0.4178940414066074	0.3345960610907764	0.3638387505840486	0.07284060832530387	0.06519579365202723	0.001495784874535619	0.03894328977539223	0.004413663674008539	0.1418770808168254	0.001459541211299953	0.02175737420392194	0.001143926215165517	0.01584097010440869	0.001032384272510522	0.03417896161387101	0.001016920701895485	0.02130839102804458	0.06219639744991658	0.05744965398977336	0.1090409024184979	0.1223545097536287	0.1449309202397036	0.1840309302490674	0.004632414014570346	0.02169505808325523	0.001185344400914225	0.009593563401990784	0.001362078148811182	0.01163091275163653	0.007054078400626293	0.006806004312247679	0.005709239484189343	0.01194725497969191	0.04716266795220606	0.07126951811543487	0.02310308952834751	0.08387787352729335	0.3172357255831159	0.3069599446919253	0.004087406756272996	0.07070512160484045	0.001775333639774239	0.02378275284415531	0.001097299159855567	0.01578338468093635	0.007744688737962638	0.008761646923581317	0.001139282552052871	0.01895764980517746	0.05206231096972896	0.07124491516198404	0.001207876610892453	0.03210573134002716	0.02617897933286486	0.02052023736452305	0.02190892374468881	0.02803544131018569	0.001012099016448415	0.008718135801204568	0.001605892490929619	0.01063916215242846	0.3523070000506107	0.3772391910149197	0.001398128601544579	0.1684337936324808	0.002087539342618576	0.02352438100300226	0.1212179708835499	0.09385024648166339	0.1433305441194142	0.1254160591033899	0.1108382802332418	0.07760701513153469	0.1601558005468793	0.1770391335615153	0.2418991892545331	0.2294885873241822	0.001407855630685595	0.006592454575301208	0.001267686715096451	0.0005229892054656049	0.1547939354993959	0.1030716486239748	0.001063458670965326	0.03095417709208571	0.001052610298643884	0.02329064385112412	0.05521010633233834	0.05828161493716898	0.001096491869456627	0.04000140115317288	0.0606577950791647	0.255249832794809	0.01342766249469188	0.04040440612326999	0.08080630382879649	0.1165944090808322	0.1924169931373664	0.06394573381952809	0.1941360657996605	0.04363174594105635	0.001007047833112743	0.004616604919750793	0.00101895344588014	0.00638778115605467	0.009660569794498811	0.01979806266493508	0.07417384328472477	0.07489534907997862	0.2949491012574773	0.2812314465518287	0.1501629926760973	0.1901564885428622	0.001508041751113456	0.009708155322821157	0.01505505591701061	0.02812595714843089	0.3320106687549693	0.203679821715776	0.2572054726533779	0.2061511571636166	0.05941423449237647	0.08071319608301432	0.001043189993464654	0.008550814130794341	0.1665945542385734	0.08262180053854309	0.07217803111162979	0.09086113344710608	0.001091446466020248	0.005041426700545541	0.001139390123252126	0.0193070613025652	0.04807890828713879	0.09676881870789476	0.1000918072148443	0.1151017245547177	0.01186299004569228	0.001427693947306378	0.003965629810452997	0.006022710653973656	0.1667943149092004	0.0685519969668323	0.239587126991975	0.2503603709400688	0.001015733923324655	0.04008021110604178	0.00129486956728649	0.170519880158726	0.001063934831549532	0.02066260767309514	0.001027484781394081	0.01039519991579214	0.001008382757648659	0.01421208432100113	0.001019178651957346	0.009132351753996839	0.001705754953762953	0.01567204905154023	-0.01444339614495611	-5.732045354631819e-05	-0.05443068750462105	-0.04483415198103951	-0.009536374258295503	-0.01517230658699882	0.001126834470511471	0.001065492513264269	0.004404390999201774	0.002380959101249352	0.001191278022850299	0.2724003422953677	0.2997476300564765	0.04881589588374512	0.001263708741705427	0.003906794588600935	0.001740243481959264	0.001202092169843033	0.00102868924076733	0.001014060891307986	0.07033221028725217	0.1680044502713179	0.2258894508746858	0.001283973098875482	0.00116064695984908	0.001047461398219867	0.002329576230062784	0.001768046723552459	0.001367695261679367	0.001183344905267844	0.2351402508292135	0.007228306372077252	0.00155956527102249	0.001071080933760087	0.001503030416212597	0.001144899293211868	0.104006127950096	0.001200441802217841	0.01357296867756073	0.01121379724683838	0.001011765494089563	0.002038545674102986	0.3218236076966011	0.001624638448898102	0.00117153165746405	0.1354815150473733	0.1588972799054551	0.1228565235834526	0.2175450104274146	0.2851913324632029	0.00186069992298691	0.001083055711585697	0.06302984566940804	0.001078844992783379	0.001041631527437222	0.05953170208416837	0.001120727535193991	0.04065477001623051	0.00108968729072376	0.001185698783868643	0.007531379193512316	0.0125345174614151	0.001007718198244419	0.001019250010507605	0.001064229183887615	0.07135958841251769	0.2202608275563245	0.2143260435379052	0.001755830288694314	0.03176340374728969	0.1129869073750774	0.004410724980153377	0.1112995003523982	0.001049692245749079	0.05645777420364839	0.07978291243732931	0.00112789222786845	0.001164108641359368	0.1055487009980576	0.07102971564272395	0.001164831027650954	0.001105987185699268	0.001721522609539112	0.189515920536242	0.001010458968189363	0.001072595484134602	0.001089271465562018	0.001039532219556114	0.001012123581640707	0.001027547979518282	0.005523567564817682	0.01297695253309498	-0.01516877796777265	-0.0003421457856984275	-0.04942389284630812	-0.04878962718328157	-0.0113604137111977	-0.01929503130056674	-6.903304274300942	-1.352003905902533	-0.388244632448737	-0.1499691057785087	-1.537147865240386	-0.7327700976252978	-0.09048949228981498	-4.532448862199233	-2.830550625497224	-1.06903426652563	-0.1718177811945634	0.005519636334397663	0.03139390159919558	0.02582122795777029	-0.01298290192391065	0.01761596875085937	0.3196777793186255	2.687006954951845	3.761952383553373	-0.2554221008520831	0.02467886742790438	-0.03186788241810272	-0.1720511857229881	-0.2479485821576498	-2.934774246484809	-0.664774476223091	-4.620025308379808	0.01547701764572152	-0.03746260792508835	-0.001911257127189286	-0.1724578141693943	-0.07260527600731798	3.180173085258312	0.02840441383288857	-0.527326435293539	-0.603585587149102	0.05724015503665751	0.1037597958408708	-3.454227056577297	0.05076818059380216	-0.08383562556580867	0.670351976836455	0.7223428599705347	0.4881747653095243	1.840994943681241	0.4253101326225206	0.007844154542070497	-0.02261894844000186	-2.971125759934576	0.2486534348287321	0.2578544693015123	0.2623263846162622	0.09134301232378692	-0.5741264720507555	-0.6666018435635569	-4.682224185518573	-3.417039247898049	-3.196822937375736	0.02045737405898284	0.05435803906289322	-0.3129107751568002	-0.5471121092548935	-3.427388930198582	3.265912130461797	0.01083562104823693	1.011244436833834	-5.115952290553989	-4.222120801942168	3.718105176123325	0.04480185920434904	-2.744703024629725	0.2896992756349949	0.0491971010325748	-0.048675104273466	2.686840257113493	-1.441634441216876	-0.1866397077044934	-0.1559860809452986	-3.475480206190422	-2.271563362596459	0.7719862857488466	0.1619734648016202	0.002960055241630527	0.1062568777378321	0.1563688459363108	0.09145052251625153	-2.518839754769978e-13	2.947741876157893e-13
0.09	-0.01613958265116874	-0.03693119078979656	0.07850823734428729	0.3231742443126278	0.9091879689165292	0.0003372074639863324	-0.196642980120903	-0.0867751047400289	-0.1196416377530423	0.398342444224279	0.03851291994922191	-0.1297790990789236	0.01258195841212163	0.04641336157400745	-0.0838797324726742	0.6255272259194941	0.2218839593208436	-0.6255272259197222	-0.2218839593208237	-0.3931595845770445	-0.04444013989139346	0.02723570012552872	0.03972950735847283	-0.1527988844060097	-0.05020175334573775	-0.1909332996728038	-0.05494676557049723	0.5248802185708037	0.8871138653505667	-0.05864671970623085	0.0232674807650829	0.869488020567434	0.0671427029047813	0.7008245911938751	-0.6414367272627896	-0.6768008076127585	1.638402429369593	0.2512195989086839	0.11671343666085	2.534970687573451	-0.9790882904501268	0.1348559722655171	-1.828580798987109	1.00462385892898	-0.4670974572749766	-0.2688998444029953	1.097194386432004	0.2448235256907836	7.551319698123653	1.450364914615236	-7.551319698123661	-1.45036491461525	0.6578298420520122	-0.4217495929617345	-0.03541108234763429	-1.402563176926742	0.4523501399235112	-0.1017342002982566	-6.670091686115312	1.147231468618849	-0.3344137584333457	-1.411198884577376	-3.653104874274282	0.1962130934663779	-6.051181710205026	-0.01715446425508357	0.003698857697909539	0.01311023551801516	0.00211914242189792	0.01180279009519923	0.02468891556493676	0.01877314139479725	0.01017373981673006	0.01458943658893093	0.001232750741921412	0.03874970359307889	0.3283643299322582	0.3712406052331907	0.3195010779232489	0.3345707909662649	0.06133424941589678	0.05609733569529984	0.001389972889596497	0.03730253674276034	0.004094070393718893	0.1418217250127295	0.001913820712867177	0.02227198550953334	0.001192396942615589	0.01609817817264069	0.001030553505843751	0.03439051148396296	0.001015459275401702	0.02171716258160251	0.06479173602909036	0.05907635937090459	0.1364041129490087	0.1465086817127451	0.191918951941142	0.226138000130925	0.002992001164001896	0.01985439501059728	0.00117874485939454	0.009825354479404127	0.001209659855703057	0.01089771886854689	0.004694892481315162	0.005591434372544276	0.003778401282104962	0.0102945737717129	0.02613758349837377	0.047046522997525	0.01269748967991365	0.07795145488906134	0.2826585205600783	0.2615665624834188	0.005105736980202561	0.07039773149564987	0.001669730342129126	0.02297448162126536	0.001084780452501288	0.01579019437194233	0.004681566920147632	0.006878617240884649	0.001143457409028915	0.01882075869554544	0.07884742567630462	0.1023917149702104	0.001205229686729786	0.03242642843624294	0.01876889231815322	0.01557405950640871	0.01577830490125138	0.02271454031808209	0.00101197152666016	0.009328466861928926	0.01960208177564954	0.02541420192165032	0.3388151705541136	0.342059532364053	0.001918306137962253	0.1694433266895874	0.001631743095172409	0.02272227417239643	0.1268656365828268	0.09932461226080302	0.1491183137773725	0.1310832516465123	0.1155854516754569	0.08147053973207706	0.1792559574720926	0.189048042088086	0.2517605963061088	0.2298949596826422	0.003881117227674077	0.008609722652188144	0.001176105316942302	0.0003732731230228167	0.1153310271222748	0.07710772953869144	0.02861944384619044	0.05775214577343477	0.02665839452036388	0.05436902947771304	0.05598024485850214	0.0592109352289532	0.001113835012131121	0.0408588988871471	0.04947516816226846	0.247732376079547	0.008188704110065691	0.03414077097884972	0.0460072294064145	0.07163547946402977	0.1205004150772309	0.03400836859404036	0.1231351535658313	0.01760494098532054	0.001007583366042406	0.004879974150617981	0.001019671468022346	0.006730877918167393	0.005504139886567579	0.0163900108788285	0.07073054812015822	0.06938105202911159	0.2652726249509564	0.2482607302033373	0.1729446007189165	0.2155716722422965	0.00190919917374436	0.01015600386513173	0.02626983238423498	0.0386855636325425	0.2478693091756689	0.1535881409687915	0.1652463979685544	0.1596935936372536	0.09958274264537616	0.1276959379397732	0.001048380280737961	0.009147785133127329	0.1210060480278473	0.05881250933343049	0.07443507762419431	0.09211716460176415	0.001117623014194491	0.005381578637209356	0.001152212033996967	0.0192868944467498	0.08296796782541209	0.122350254553823	0.08653923711751811	0.1026015773172989	0.007355186588953301	0.0002697366895518818	0.00256778296639459	0.004841080303731951	0.101325479952638	0.03595215300098158	0.222338368929595	0.2291203951487504	0.05230976985774978	0.09788388041053872	0.001380596386684937	0.1721679420656594	0.001084133988326077	0.02081051032825696	0.001053216788621731	0.01146028753207537	0.001016840178837018	0.01577782011389764	0.001037250822760197	0.01003412709244585	0.004798254796735213	0.01285450155706951	-0.01504830432873329	-9.372982661081777e-05	-0.04938270153127015	-0.04843499965330204	-0.01129160380907529	-0.01690141983264706	0.001110112202641696	0.001058452937779431	0.002744586304443933	0.0018246231476078	0.00119074147377037	0.2440468554328088	0.2794835356001914	0.04458540976130435	0.001293182094841022	0.003631082996142246	0.002935822566983171	0.001277373304564799	0.001028613237430165	0.001013834632036077	0.06613887065528777	0.1836848194676464	0.3035938996588162	0.00125113192610118	0.001181370310455668	0.001053748364061225	0.002079040798595544	0.001716237583743131	0.001243882766685597	0.001144025684947101	0.196604315982314	0.005287617192216908	0.001559513392577834	0.00107231288369127	0.001367009812346515	0.001150262066480408	0.1204840328753262	0.001204191736635231	0.007794680082811735	0.007080145928213154	0.0010119009091509	0.070510454245872	0.3014719232843285	0.003168779978342196	0.001142550904064707	0.13490279224021	0.1572764235259688	0.1220079970711196	0.2030820835151536	0.2558415326796517	0.01037484087497481	0.001078741582560094	0.04874531173781247	0.1082221842674419	0.100413950150685	0.05469990785854	0.001141335346414404	0.03124365113061501	0.003740006533377774	0.001626690774088268	0.004290451169170792	0.006786181599773888	0.001008498155304713	0.001021407588094557	0.001070278932234187	0.06184215806092191	0.1978315162029929	0.2040754045558677	0.002811823168140323	0.04472997491339437	0.05712732409840711	0.002727640155006311	0.1887750336959813	0.001057243306452873	0.04514588949549257	0.07528962180835613	0.001159243306097421	0.001166792316051146	0.1461855763182518	0.06517321398437922	0.003637332382912372	0.001095287399027727	0.001365256744536254	0.1931020494784643	0.2062979516325861	0.001806083190517027	0.00111860381272821	0.001114238143327125	0.001037079613751678	0.001080183528903771	0.00731050442524102	0.00993899328177934	-0.0155568336012785	6.859356759342388e-05	-0.04430176250588924	-0.0517521453015817	-0.01299178543815769	-0.01671564390395877	-7.304360497289831	-1.678895321788962	-0.1106178747124847	-0.0390727585990067	-0.8681868370904137	-0.4468601207710666	-0.07612855692016723	-4.687689323965377	-2.946235460094931	-0.7717011740231707	-0.1529603957176084	-0.01463075348981597	0.07033117634849395	0.0256349314991593	0.05018542791179623	0.06003144742833428	0.02351783096625736	2.150926576402489	4.621430413423757	-0.1289335562830283	0.02283855135528443	-0.09061387030948412	-0.08537200345282164	-0.1038155118889287	-1.901548702430535	-0.4775003132262867	-4.389996044253198	-0.07512340563627684	-0.09763174460893748	0.002752780848406901	-0.1803128920748496	0.01638736273866244	2.984443705511647	0.03434934933682783	-0.4618471586477693	-0.4746871346838207	0.06243961507750468	2.586808285550326	-3.478626932032411	0.1451713698392622	-0.07313913191202444	0.4204639237968938	0.4070128245905469	0.2835553835477144	0.6072550767469281	-0.3492526250924373	0.3590480308652004	-0.007176781821167234	-2.228382816050023	4.749214151592069	5.406375712952927	-0.05723258041537112	0.08018775503871167	-0.9178647744392527	-0.5788514889741581	-4.126163342772778	-2.459813588992018	-1.952862952201482	0.02970663201749137	0.02567035718543384	-0.3138672962212624	-0.5691850425914702	-3.152486958337162	1.837540171947371	0.07626930902171532	1.088571856829618	-4.303288462974448	-4.580465890373455	5.865894613592828	0.07794401434065877	-2.002625143937547	-0.024346135066631	0.03305372100223674	0.02140522652134062	2.41470554828464	-1.077758479557331	-0.05747534372151062	-0.08524371491380807	-2.816296902597017	-1.957727978696562	9.52809817301879	0.02178283291272941	0.03086667858136086	0.1063911125720588	0.1566294387780175	0.08893951847698518	-1.495863711979128e-13	-4.506933100429782e-13
0.1	-0.009651114667040271	-0.04309722576871881	0.07225623450942704	0.3393273661686856	0.9116903514445706	0.001486165591801481	-0.1697358656256221	-0.09620662654743098	-0.1159224279322902	0.3800214998710587	0.04823111742890721	-0.1335145028100654	0.009978146370552596	0.0567895679426226	-0.08179649973426333	0.6997200874041264	0.2351368696059183	-0.6997200874041625	-0.2351368696059094	-0.3859239157843508	-0.0485191390568012	0.02682754276777479	0.02590753598282193	-0.148266776792171	-0.05096186821044293	-0.2540132779565887	-0.04177907509477167	0.5219798596848523	0.8720427236570824	-0.08062855932927919	0.02516791831559401	0.7958498904844484	0.06639996560032502	0.5884852522891618	-0.5938154026910453	-0.559787756282514	1.592297674206328	0.2470485096831034	0.1118981299719359	2.827249405380856	-0.9099087621229411	0.6345152715858643	-1.83250439217694	0.9351286207876945	-0.3053403708188539	-0.2410555368770647	0.978466148233161	0.1590253983231276	7.226044504852382	1.183229945162399	-7.226044504852382	-1.1832299451624	0.7850605499541741	-0.3935107051414214	-0.04622994123435787	-1.362790944199455	0.4535966249473994	-0.05260298471251091	-5.709776410105522	1.43782533230807	-0.2431636318699348	-1.594055870347356	-0.2003772343594591	0.1760930553953756	-8.562613250334625	-0.1230867280444241	0.002454034590937687	0.01201398254494571	0.001608321154185201	0.01147254874383923	0.01396721124977987	0.01193126984173305	0.006047753694962813	0.01123668663005209	0.001212434261949751	0.03808164293164377	0.2951609485513667	0.3263512358976635	0.3024836616116774	0.3064501581414255	0.05291526184833556	0.0493408931873217	0.001351769098319892	0.03595153045434631	0.003796109542475048	0.1416236666202565	0.002737499454254736	0.02314005406731817	0.001254269073980533	0.0163539596505752	0.001029600512484283	0.03508052121145654	0.00101461572667824	0.02242688208595389	0.06434111202041064	0.05827710129026979	0.1581846905042122	0.1655150240723517	0.2478710641525066	0.2756989149297823	0.002148447048648059	0.01879192610547692	0.001185808815605651	0.01007351849513729	0.001136565685128145	0.01030177582301828	0.003374292866752518	0.004808380218238467	0.00277665545668075	0.009446387692609831	0.01445089990735459	0.03340406556195474	0.00719917530564301	0.07518804602717712	0.2456721347889967	0.2205331255882558	0.004652923129080981	0.06923928616877714	0.001616843397958097	0.02236131579309556	0.001079139210523318	0.01582803200766028	0.003057655617410307	0.005632093689888567	0.001148226202693732	0.01870860290326078	0.1001377933260668	0.1296389258547909	0.001205781536630297	0.03276500520512456	0.01205301402635484	0.01128453374499628	0.0105553519476551	0.01825984814811599	0.001011975553490381	0.009919199262154484	0.06042009448748056	0.05708653041407176	0.3229035251752906	0.3097282072054613	0.002948633366181697	0.1712178798093942	0.001388872047223319	0.02213053053749982	0.1299350394985853	0.1021783798537291	0.151930372919985	0.1334746591139712	0.1179866644966299	0.0832586273774894	0.1851384740612873	0.190113601398609	0.2475437439086364	0.2223991955390432	0.009328048290546462	0.01304218659216873	0.001128151614669779	0.0003824032935386107	0.08445993785441504	0.05836949712444409	0.09063410193177754	0.1187039371267668	0.08447978996301307	0.1203892192487688	0.05420502500294486	0.05752155824543277	0.00113281033736208	0.04160578066628962	0.03890257370202355	0.2371225392372652	0.006799005625899609	0.02897285027100733	0.02582521459116928	0.03773911012689582	0.07122751626286514	0.01696186620381932	0.0734114341966058	0.005687988928444684	0.001008241171149539	0.005160540758297479	0.001021109606332792	0.007129369175754097	0.003385082359998707	0.01461736245659968	0.06456156398805796	0.06324289339459799	0.2374077230914352	0.218467055008342	0.1824672975134035	0.2273156032323079	0.00263675318403111	0.01118424593536296	0.03808686698551622	0.04965529422172336	0.1674974357298799	0.1295959603734926	0.1003452171135353	0.1243203596151651	0.1527672522723788	0.2017801167218714	0.00105475138554956	0.01017672787883291	0.08715418462966927	0.04285989910891802	0.07371071502879679	0.09065714893858653	0.001146386128375568	0.005986909814181198	0.001159963366388309	0.01927043543852504	0.1185104158286505	0.1447681023978866	0.07607361335383533	0.09315928549774294	0.006264525997883647	2.771507524755545e-05	0.001858676624657935	0.004219761839265671	0.05850419358370202	0.01678989260257707	0.2124698064652066	0.2115798877055659	0.1644817968587784	0.2054291865234981	0.001789954424126412	0.1680384151438493	0.001108900389120714	0.02136486530005929	0.001103442919235692	0.01251563150838805	0.001033550546069461	0.0173416956193221	0.001072610873589715	0.0109118415896839	0.007020379318007793	0.009890012891369348	-0.01550864414566262	0.0001679599512279739	-0.04428528597987438	-0.05161029428959001	-0.0129642614773088	-0.01575819931679058	0.001093389934772776	0.001051413362293859	0.001084781609689942	0.001268287193974015	0.001190204924690833	0.2156933685702498	0.259219441143906	0.04035492363886626	0.001322655447984777	0.003355371403683219	0.004131401652009109	0.001352654439287996	0.001028537234092478	0.001013608372762729	0.06194553102332587	0.1993651886639755	0.3812983484429486	0.001218290753327437	0.001202093661061867	0.001060035329896835	0.001828505367128417	0.001664428443933813	0.001120070271630695	0.001104706464617808	0.158068381135415	0.003346928012358122	0.001559461514131449	0.001073544833630574	0.001230989208476168	0.001155624839813692	0.1369619378005594	0.001207941671049286	0.002016391488073882	0.002946494609593454	0.001012036324208508	0.1389823628176169	0.2811202388720552	0.004712921507788557	0.001113570150659383	0.1343240694330471	0.1556555671464837	0.1211594705587871	0.1886191566028881	0.2264917328960968	0.01888898182695148	0.001074427453537122	0.03446077780621778	0.2153655235420765	0.1997862687739053	0.0498681136329002	0.00116194315764082	0.02183253224499947	0.006390325776050497	0.002067682764335231	0.001049523144830202	0.001037845738133493	0.001009278112370272	0.001023565165687277	0.001076328680587269	0.05232472770932391	0.1754022048496598	0.1938247655738371	0.003867816047584354	0.05769654607949688	0.0012677408217432	0.001044555329864439	0.2662505670394945	0.001064794367168005	0.0338340047873373	0.07079633117937492	0.001190594384323629	0.001169475990715434	0.1868224516384431	0.05931671232603377	0.006109833738175222	0.001084587612359046	0.001008990879533837	0.1966881784206861	0.4115854442969371	0.002539570896900247	0.001147936159890927	0.001188944067100585	0.00106203564585259	0.001132819078290433	0.009097441285664205	0.006901034030464116	-0.01594488923478411	0.0004793329208852837	-0.03917963216547033	-0.0547146634198825	-0.01462315716511818	-0.01413625650734983	-7.531717545189737	-2.189714507874215	-0.1637610404748696	-0.04673533172199732	-0.5603798064126184	-0.2362378164356419	-0.05662676613965311	-4.179635494620954	-2.60108526690866	-0.6006311767899688	-0.1138684322394619	-0.02302088134632847	0.1020853520258543	0.02553590989589242	0.082709069551757	0.07780555890805389	-0.1655149130343338	1.657441035051082	5.252721366965642	-0.09978326734961898	0.02795345509474447	-0.004417714933926229	-0.08574802867014791	-0.08704955641180663	-0.8186667098228499	-0.03217252090613719	-3.748036245708665	-0.1547340259258989	0.001558471042243706	0.004294331754102081	-0.04515658764235721	-0.06765824552486376	2.400255300529694	0.03198034834729194	-0.3959960159703973	-0.4303438227350819	0.053320422937739	3.483217540453604	-2.884560358124198	0.203772193125876	-0.04176298644043545	0.1462323395963999	0.0671858448411812	0.0730873742861169	-0.3476748995435447	-1.15511716780108	0.4908833270499527	0.009150302147344871	-1.525988425724994	7.079417969211439	7.246215298182872	-0.2614130704833917	0.06921982146148763	-1.192602497455538	-0.4474589562242297	-2.469712129575053	-0.8388666808486597	-0.3748523576045875	0.0238968494351361	0.06543693810613387	0.01416989753804596	-0.6718844259948246	-2.791980699498978	0.5316615885906486	0.126914326627184	1.09326925783542	0.1039477397673175	-2.005254901095492	9.138392561175561	0.1311962078432326	-1.173366828507766	-0.2535100879288371	0.1022329490466737	-0.04793356102638701	2.054122656738619	-0.830063357647164	-0.003452579027451084	-0.04392370381114471	-0.7879634926911793	-1.531669692969276	10.72031364741125	-0.9935443009221077	0.08425051851857555	0.1043081497534642	0.1559967884481478	0.08663835428285871	-6.156954032390635e-14	-1.241229785305218e-12
0.11	-0.004468642529664511	-0.04874725311794839	0.0674738239588628	0.355026418384816	0.9141026498568985	0.002552524789933759	-0.1403990877862676	-0.1047345641312706	-0.1064687061220309	0.3617931840783013	0.05707204108530872	-0.1362529075170801	0.007903271879327744	0.06592045780558191	-0.08085931826434423	0.7697240466019168	0.2455273322862465	-0.7697240466019338	-0.2455273322862237	-0.377539484236256	-0.0523142535413347	0.02630920387142988	0.01239328415028491	-0.1437418917764042	-0.05131292590072336	-0.2910206016206168	-0.02659899664945791	0.5200953066129494	0.855554062373032	-0.05120043563111589	0.02677626702236031	0.7135489125799164	0.06456943840069912	0.4509095805215338	-0.5299156273818156	-0.3927256545939964	1.54797080219151	0.236036682933845	0.1003910530450647	3.034229988085445	-0.7783688592049995	1.234088064528518	-1.816718677956821	0.8247240557008251	-0.254752612273054	-0.1756718610359555	0.8423888368744643	0.02458183267313526	6.765742975810412	0.8930921155167217	-6.765742975810455	-0.8930921155167355	0.8876294510643989	-0.3661857752541767	-0.0580842841487637	-1.340105406681466	0.4515395483607576	-0.01956741396183914	-1.769152654887837	1.581805939759561	-0.1252169142902244	-1.700014722639331	5.558774948426909	0.1467243588473974	-7.801580491658116	-0.233243185952437	0.00178915391208825	0.01147254069786048	0.001336578198027478	0.01140031432252863	0.007771267908788151	0.008007829730406948	0.003704488236879439	0.00924326255192238	0.001199977125936059	0.03758824134398055	0.2648290045101506	0.2875369178897152	0.2842404244770814	0.2821277624361787	0.04768968804584578	0.04511258416240165	0.001390679908877834	0.03496230494105659	0.003540235206127491	0.1413115660994776	0.003082391537950986	0.02370889799041637	0.001304577779969976	0.01658649241886164	0.001029546162012609	0.03610463748114995	0.001014358459036688	0.02334649715876595	0.06082457051847167	0.05516166226152876	0.1724704784476487	0.1780380537043686	0.2980000237421418	0.320215688334916	0.001692010967695304	0.01813441237264843	0.001214470760814914	0.01034502184887108	0.001102799575753498	0.009866638602796768	0.002589754549609678	0.004264463903109685	0.002215265046640395	0.008987523401968142	0.008054490398960237	0.02673075303889787	0.004246557538948536	0.07454956357731521	0.2108577509009971	0.1858618180871445	0.003751083855002522	0.06749657656031115	0.001585100898345097	0.0219754387073789	0.00107897882383841	0.01589988777642707	0.002154769873488406	0.004765690543384424	0.001156934032690714	0.01863044235822703	0.1192863534085721	0.1518089852487708	0.0012077673624669	0.03311218341269488	0.007123595280839666	0.008045170443797604	0.006706664007723981	0.01489168339395079	0.00101238164586789	0.01050160926740819	0.1028193647464819	0.09260579576170649	0.3042078886861774	0.2831195982313903	0.004063820495590409	0.1733892489739085	0.001249513193854247	0.02160097858461632	0.1314888938379681	0.1030125390269255	0.1529823833026759	0.1333759537439641	0.1190937566732841	0.0836053594711751	0.181263569521435	0.1824594312691337	0.2357258243125079	0.2085883076012393	0.01162862750422911	0.01490561732039519	0.001106225305968852	0.0004668817100694645	0.06683545800098742	0.04720293937347195	0.1379616486683303	0.1775750541666257	0.1189834750640885	0.1618687716681265	0.05059698947295559	0.05394214856969278	0.001145411995074145	0.04224355072961898	0.03205520090833299	0.2263499093456701	0.006005723015768868	0.02426286573079793	0.01449658964526956	0.0217205809287989	0.04008158061391218	0.0141884949983465	0.04137952547348361	0.006628517166682001	0.001009000187798582	0.005460425689483567	0.001024298705423977	0.007623779670443008	0.002276777165619821	0.01384894481963351	0.06034541907237153	0.05866390179827798	0.2119139802126313	0.1922122233161019	0.1810744187814479	0.2270320681906299	0.006440440130437351	0.01544972425043811	0.04647139024861366	0.05731421133156791	0.1102420813423015	0.1417583643738201	0.06394355648646677	0.1149498016977448	0.1816169001710694	0.2602116175801839	0.001072325739765893	0.01173633897483618	0.06621853325356676	0.03364565974291079	0.07117056363570881	0.08751730677337127	0.001201276684559185	0.006835593123439233	0.001169862964204812	0.01926857957036669	0.1369661130281877	0.1578427021727222	0.07078910662961271	0.08794989910833532	0.005989937982566907	8.912302688519909e-06	0.001486832882798531	0.003870106881600264	0.0325473310599757	0.01451246899670999	0.2053899790354635	0.1980932877842524	0.2204593342506106	0.2480773491789937	0.001999183223273979	0.1520967427031741	0.00122561753569095	0.02251719473317114	0.001130800680090301	0.01354129372054217	0.001042994544036689	0.01888880388891564	0.001091929390179465	0.01175543076039827	0.007761882028025617	0.006739980205330367	-0.01587529586009773	0.001621755148893641	-0.04015368999469127	-0.05408240532094075	-0.01453940003702602	-0.01450211210054677	0.001094889904990852	0.001054828050931362	0.001068138680936383	0.001195938035125513	0.001184294843130518	0.1986621124635944	0.2394674928213856	0.04208153790954687	0.001523099417094755	0.003200193583140325	0.00286092070593238	0.001360649180755883	0.001030295377241839	0.001014498818130418	0.05157157173813979	0.191589100798855	0.4011722049975007	0.001212813633070076	0.001280049750365464	0.001074082217747418	0.001715239271576437	0.001596662995857934	0.001143080145349543	0.001127624713622167	0.140217280855141	0.002339702856383123	0.001545675908398964	0.001083268300870402	0.001190956895517783	0.001174780385004106	0.1548663553280901	0.00121143795287941	0.00166044207414802	0.002278331945501935	0.001013454018295674	0.1761890455150225	0.2544251332192414	0.005676878481718594	0.001096475300172442	0.1333608453175871	0.153721321587569	0.1203080610804959	0.1627025194942378	0.2034266409456567	0.01000994407017688	0.001090986554263012	0.05124972289013084	0.1955141409337053	0.1361819532987903	0.04297201517459714	0.001155646972335526	0.02588279652452317	0.004124663329533828	0.001647366474046508	0.001079602759570033	0.001057341742670891	0.00101022327420932	0.001031046619675899	0.001147929685538946	0.05728492495735458	0.1588904765660079	0.165466060631499	0.01603124551729901	0.05537074061189019	0.03932505452205971	0.02628572774219698	0.1920643696600163	0.001112469320140666	0.04242934491216134	0.06533715559382697	0.001315839391384981	0.001189220844339286	0.1438606516560126	0.06778683445802144	0.005350548414459833	0.001110919278403854	0.001011611848442656	0.1900371913340473	0.2177261340059423	0.001944955944204417	0.001515725130745316	0.001134184111494221	0.001045029748361312	0.001094456648012438	0.007434937331932604	0.003461104459185365	-0.01618627287478338	0.003989488128964592	-0.03680134027288453	-0.05604870987313949	-0.01604753289427061	-0.01353870935886104	-7.629374759489519	-2.684871240518449	0.01057214933337466	0.01826474342881402	-0.260310496119101	-0.160984575000711	-0.04148414847386998	-3.580285809985655	-2.274563487639756	-0.2653238922053573	-0.0820784473424619	-0.0371623906077357	0.01440674428667588	0.02125715660966386	0.1194210653264891	0.1040209465391537	-0.4467979184602938	0.8287019640368407	3.687650082581438	-0.04179059979495912	0.02766472640314763	-0.06030413751431492	-0.03394144164851849	-0.01900156496499143	-0.5086481946158289	-0.06077638239701139	-3.163906664298754	-0.1995663153779053	-0.05528860435816268	0.009628502346305185	-0.1019953085538145	0.02288594901048241	2.052652209736678	0.0363663662487741	-0.2536669609012663	-0.2581217483077751	0.06090537813879833	3.566325795968467	-2.464577711959913	0.2281871868296034	-0.05941424113601851	0.02164695446535741	-0.08318088248217112	-0.004536306871990754	-1.174455411836893	-1.592599107714921	-0.08055900239638074	0.008827318242760189	-0.7078609142316202	4.390737647532521	1.211897404038915	-0.4430202967470335	0.05666633562676787	-0.9691350532134441	-0.4529917855337514	-0.8885849856990519	0.1148569455246996	0.4007009750568478	0.03348061529586147	0.04351943606362201	-0.1061886302352474	-0.2702322974998989	-2.455504494483787	-0.61124874157791	0.6850615785358576	0.4686856262025002	1.49706934372947	-0.1791616051917499	2.442793327543298	0.1781601519637815	-0.657959950916171	-0.3763172789758293	0.07692588292483721	0.02389920071670268	0.5462802258878712	-0.2387145827005023	-0.0006838119840881028	-0.02641263532210057	0.1340893279411878	-1.181401452146516	-1.435060509841815	-1.998213176360772	0.1426350015476516	0.101146690545233	0.1539992952983975	0.08265347329313437	-3.509886207884963e-14	-8.711056743242619e-13
0.12	-0.000574914949314901	-0.05357004952172417	0.06448109540226457	0.3702959428759905	0.9164235953066694	0.003474333521428508	-0.1091687893518631	-0.1114278058227636	-0.09168348716051947	0.3436159280807965	0.06455895744690511	-0.1388577958892342	0.006429659169202041	0.07353088492852031	-0.08138144434034741	0.834854859742441	0.252963302408407	-0.8348548597424401	-0.2529633024083971	-0.3682552529350292	-0.05585632623177702	0.02565292816254784	-0.0008954918382795994	-0.1392328024213557	-0.05139239370183099	-0.2909456176980318	-0.01047064463946586	0.5196461227635111	0.8381156624808472	0.02000239912799	0.02812535894998916	0.6417383174295626	0.06193061239985647	0.3307363408858732	-0.4283692135934075	-0.2018513574901364	1.506392129215147	0.2287779171574005	0.08298803664443154	3.205953524396122	-0.5429695836567349	1.700814701841192	-1.822292433120661	0.664327161845098	-0.2786371038446668	-0.1208031793863157	0.674373600042585	-0.132836110845487	6.251415293399218	0.5923314335297292	-6.251415293399219	-0.5923314335297299	0.9650205005811486	-0.3429023463214525	-0.07381730374112992	-1.317695775405109	0.4504374928024567	0.001714993121373005	1.706685107214958	1.627480045240271	0.04391021262406317	-1.784003591974697	8.15456497782812	0.1242416995410055	-6.464536699498518	-0.2847464882870118	0.001456424580252013	0.01132741509734341	0.001202277544095947	0.01155736953192335	0.00456729136439349	0.006005014314561325	0.002482699085659672	0.008046243613466109	0.001190793657583478	0.037263348020399	0.2384361892525798	0.2548043656376066	0.2651941577958752	0.2607354961186419	0.04562283144602704	0.04362855006275646	0.001510322421407277	0.03434792596973582	0.003334374722555011	0.140925155452109	0.002621809536671579	0.02348265518682837	0.001333727162308348	0.01678483303967453	0.001030398469235851	0.03741508013673212	0.001014675325316832	0.02446537083441628	0.05418110550650747	0.04955664240604268	0.1780380624722443	0.1817198048067914	0.3359373118853289	0.3501922519518961	0.001460536872959307	0.01775469169795495	0.001267778853502652	0.01065316323825924	0.001092945583696961	0.009541804904545858	0.002139009204007997	0.003911427239171714	0.001899729742850117	0.008780791128060237	0.004763099028300836	0.02337805367553577	0.002759507184791331	0.07466747011328376	0.1811901091292072	0.1577013641065933	0.00279516742004291	0.06513279146867912	0.001562329544991796	0.02172444938274186	0.001083762105743456	0.01601163566077018	0.001681274954828294	0.004114762182865779	0.001170866448125984	0.01858351780370967	0.1374419405332006	0.171069882678973	0.001210508487083529	0.03347055399162502	0.004417449206311223	0.006175388193805817	0.004408322525216682	0.01280076077751057	0.001013293784960878	0.01109218282544757	0.1406174031489069	0.1273268516713957	0.2824864361901259	0.2598883274608225	0.005101509351338329	0.1757353344867714	0.001171256949536903	0.02103690897477034	0.1320182588478591	0.1026322681314939	0.1528530896590559	0.1318859621915463	0.1193911606949371	0.08315199421359674	0.1688728212907157	0.1667985674521572	0.2196703062211899	0.1908364396256908	0.008420403128629409	0.01218377012366467	0.001103546753122986	0.0005805883999920673	0.06412445859376409	0.04420152304457529	0.1557215720205598	0.2004373342530093	0.1111404971932138	0.1478712116966863	0.04545423962279116	0.04889012366872459	0.00114856231129089	0.04270575026817995	0.03028581834622086	0.2175956067259874	0.004480366047214174	0.02074393788599136	0.008292830140023138	0.01687558489945267	0.02212209428628181	0.01587229522954074	0.0228375686552892	0.01045686782539563	0.00100985232187362	0.005778162634195584	0.001029634944690637	0.008201243401086234	0.00175533163636556	0.01372688574495141	0.0602340529682424	0.05731187935995449	0.1891197030696206	0.1694265880080234	0.1692854654378808	0.214633025507648	0.01431632340043128	0.0240630823490215	0.04982428216438307	0.05963243598707042	0.0892908500657109	0.1429080729169795	0.05345075056552542	0.1145310290552858	0.1698513815077681	0.2485336976143165	0.001104954758948884	0.01368861372975438	0.05789834794866731	0.0299311219661571	0.06732339274610843	0.08309362468208401	0.001291338813942037	0.007713870874741843	0.001184685711187036	0.01927515545689733	0.1301093696831892	0.1554033654688709	0.07154995299559197	0.08784698059441264	0.005474904982076203	6.522105447673046e-06	0.001313771903422178	0.003683402180580436	0.0178905096812728	0.0155038902895796	0.1984180370101524	0.1876368354455864	0.1791679832437296	0.1918403884563933	0.001806898972397802	0.1320056918339497	0.00146781522592051	0.02414595799951943	0.00111708703883822	0.01454501327665657	0.001039207713789966	0.02043317012185719	0.001082396849663431	0.01257639092418439	0.006900713628877119	0.003396682929132206	-0.01615843552490866	0.004446457020167422	-0.03719096340457281	-0.05579580663356312	-0.01601403004303404	-0.01368505159614009	0.001096389875207473	0.001058242739567297	0.001051495752180184	0.001123588876280482	0.001178384761570696	0.1816308563569391	0.2197155444988655	0.04380815218022986	0.001723543386216647	0.003045015762597054	0.001590439759851328	0.001368643922226243	0.001032053520391518	0.001015389263497523	0.04119761245295492	0.1838130129337345	0.4210460615520539	0.001207336512812283	0.001358005839669274	0.001088129105592446	0.001601973176023559	0.001528897547781656	0.001166090019064212	0.001150542962621511	0.1223661805748671	0.001332477700407118	0.00153189030266502	0.00109299176811587	0.001150924582559743	0.001193935930393778	0.1727707728556181	0.001214934234707137	0.001304492660233848	0.001610169281413931	0.00101487171238044	0.2133957282124312	0.2277300275664287	0.006640835455650729	0.0010793804496806	0.1323976212021272	0.1517870760286539	0.1194566516022044	0.1367858823855854	0.1803615489952168	0.001130906313390776	0.001107545654990557	0.06803866797404465	0.1756627583253418	0.07257763782368547	0.03607591671628881	0.001149350787035276	0.02993306080404716	0.001859000883020199	0.001227050183749782	0.001109682374304902	0.001076837747201477	0.001011168436057992	0.00103852807367288	0.001219530690500673	0.06224512220538402	0.1423787482823553	0.1371073556891642	0.02819467498701331	0.05304493514428204	0.0773823682223205	0.05152690015452541	0.117878172280568	0.001160144273121925	0.05102468503698492	0.05987798000827221	0.001441084398443343	0.001208965698003809	0.1008988516735823	0.07625695659000847	0.004591263090742877	0.001137250944450702	0.001014232817346502	0.1833862042474086	0.02386682371496334	0.001350340991508298	0.001883514101596053	0.001079424155892554	0.001028023850880659	0.001056094217740757	0.005772433378200982	2.117488790703195e-05	-0.01642765651478246	0.007499643337043104	-0.03442304838029837	-0.05738275632639706	-0.01747190862342358	-0.01294116221037268	-7.665191616732981	-2.862571257443031	-0.08449779114054808	-0.0008774055699407957	-0.1762548672665348	-0.07695678853949939	-0.02292511333882405	-2.963282343452249	-2.015059389366651	-0.05177619175446411	-0.0388991237653372	-0.03788290666752918	-0.05693199331853219	0.01869748039527208	0.1399743467245129	0.11765727947367	-0.6634310783921173	-0.110814670868129	2.344679409343046	-0.04422465572790959	0.03528106222929191	0.01764298944662394	-0.04757209845721248	-0.03662315309376668	-0.1545440776280563	0.1191052763269384	-2.4458655415953	-0.2789491225960167	0.02853602328363655	0.01227275479536902	-0.002061630252378733	-0.06141108038313092	1.818422907775502	0.03421882260649908	-0.1220798057834217	-0.1748953952151949	0.05495313349466017	3.323575652868007	-2.209092717424526	0.2387154627704554	-0.04866651783668732	-0.0966536741277719	-0.2110713916403224	-0.08693209596582634	-1.949013637046599	-1.943313175350453	-0.4261722580210696	0.01499595681822933	0.1070398586899975	-0.1223494214710198	-3.84920717996531	-0.5559361155448165	0.03410571660349564	-0.7889370430746154	-0.2092476171501614	-0.2350054958603518	0.0525676064664819	0.202712126463898	0.02746725215103685	0.08204758524062458	0.1434416099077718	-0.0264905944001438	-2.098141422660497	-1.891439939671818	0.9964902833264105	0.02513076695872897	-2.098591351632454	-0.2148978461008353	-4.883491603621706	0.2097289395750136	-0.07342651065563659	-0.5102780731208052	0.1081518374190038	-0.04624723632860904	-1.048664638997779	0.1912302174492483	-0.0001700639763354375	-0.01133365250564326	-0.1341945129702637	-0.9256401764393212	-9.056711028182425	-1.823419986603924	0.1795372851244763	0.09991961854715718	0.1554483811195277	0.08211255289581515	-2.440924861044665e-14	-2.033762848194103e-13
0.13	0.002282715733154311	-0.05728580473407257	0.06345274224173739	0.3851697559891794	0.9187065737951473	0.004200158875430583	-0.07633280957438571	-0.1154323683670166	-0.07339227792967841	0.3251716301317352	0.07033835407162629	-0.1419744600473786	0.005381418504411883	0.07942422917648723	-0.08353451599539619	0.8940445678586645	0.2572984783933799	-0.8940445678586616	-0.2572984783933479	-0.3583368631607198	-0.05921133255624383	0.02482423106928422	-0.01396108180242058	-0.1347082430647276	-0.05131590475384146	-0.2729177883922597	0.005569082331390156	0.5211801133592943	0.8198866459075277	0.09438100648476783	0.02923777320710114	0.5802840145624463	0.05888013040193043	0.2437719797301595	-0.3178088662792203	-0.007501150458727431	1.469185526835	0.2279522457173459	0.06229714981596651	3.354874740328066	-0.2618898449401664	1.924279086360845	-1.870193574896369	0.4967815337374426	-0.3475143895883509	-0.09028268781206872	0.5091472749411001	-0.2945728923175663	5.585001546531183	0.2729914211909639	-5.585001546531199	-0.2729914211909757	1.017433844972214	-0.3293800730538367	-0.09086531534170279	-1.298468669020231	0.4550201835987185	0.01194800150742439	1.835391539617865	1.572750806480085	0.2601871905452953	-1.85417888925522	6.467669109851093	0.1009495440739295	-5.840407548340516	-0.3219121115132479	0.001280270126428345	0.01139204062851134	0.00113209343392873	0.01185572875316808	0.002851644275552597	0.004928953617802289	0.001814911218991142	0.007293014844461945	0.001184317782743567	0.03711433908673194	0.2156375769262849	0.228162658478585	0.2471832271706925	0.2421817066140004	0.0434547606827809	0.04222141162142504	0.001611105892252437	0.03399728704791189	0.003160196638980636	0.1405048467310069	0.002429391954299942	0.02330837876377845	0.001369508236650429	0.01696367388146413	0.001031823672272429	0.03892824367640711	0.001015303291765845	0.02571951549544406	0.0468845995609135	0.04331396875603508	0.1790627857921258	0.1790060685944901	0.3672885341656615	0.3712345293274533	0.001334329562552628	0.01753358224234378	0.001353740853007437	0.01101721145205407	0.001093040714996825	0.009311402170441971	0.001871750983645389	0.003645357006852935	0.001711694628727227	0.0087090675795832	0.00301801876203519	0.02184749097725807	0.001979003026527118	0.0753097034090298	0.1552418155628644	0.1354375696891189	0.002072468967760111	0.06209462827055349	0.001542724716777916	0.02167059995069854	0.001089148206773393	0.01615854716219749	0.00142192671468988	0.003570735039261504	0.001186600561047903	0.01855412058095761	0.1528631868548101	0.1876455553551126	0.001214976153900318	0.03385098474193794	0.002885293833782149	0.005087821231154414	0.003019420001427287	0.01145490648793948	0.001014562538323656	0.01164729581021402	0.1751984347639685	0.1594877997788415	0.2612248282520144	0.2395484868792126	0.00623633477832351	0.1781300747358282	0.001125464955326285	0.02039560857336265	0.131109869532394	0.1008638014838444	0.1512139832192378	0.1289292698157743	0.1185516549846193	0.08172339121244497	0.1550315454451494	0.1493600399633758	0.2035240406917629	0.1720416544969812	0.004898399517224036	0.009187656237295628	0.001109682779789785	0.0007557320427247612	0.0679370247164557	0.04608147253674449	0.1635066438550625	0.1982162087245425	0.09753269676913062	0.1198191234086914	0.04041256323779781	0.0439762739052966	0.00115606411736096	0.04296245030617209	0.02992294531194883	0.2101019558242471	0.003176558182231409	0.019054604124341	0.004863390752703237	0.01490634682178317	0.01214222123783964	0.01210447997710619	0.01251239457216834	0.008634513715730988	0.001010804349183469	0.006106860231446035	0.00103519891506607	0.00884705642791625	0.001513880628013616	0.01401226664851105	0.06210667498577253	0.05783298716485474	0.1689642051326923	0.1500245059095697	0.1551849091125754	0.1968020739576094	0.02642655816265462	0.03676193133164519	0.05236125862196808	0.06051331472828094	0.09037001163986813	0.1412876734401118	0.05114607088443263	0.1139789592768306	0.1708493023092315	0.2319075387905282	0.001190565077826232	0.01598779030756318	0.05549920022346078	0.02991107005651177	0.06353443806421069	0.07858987693116881	0.001377066211720455	0.008508009273511525	0.001199900213395359	0.01927767115836275	0.1144560762203921	0.1445428735002927	0.0739629195820773	0.08965010440331229	0.004615728773925891	3.678474085895159e-05	0.001240098265951926	0.003626148185281194	0.009825360488742265	0.01145032890386387	0.1898205245838416	0.1787917065343931	0.1285571510871873	0.1279771515345415	0.001568645350045493	0.1166531769715547	0.01127352741808082	0.03666487571853346	0.001097734934825846	0.01551312704548011	0.001033531310284487	0.02192933905725991	0.001068860862412353	0.01335930348663102	0.006545698960072049	0.0001720819155179877	-0.01626830180377457	0.006555336857750315	-0.035196100827405	-0.05690450264047252	-0.01728855362182198	-0.01285209527414765	0.001096946776493612	0.001059656226140394	0.001043702985930843	0.001111156529718108	0.001176887853645291	0.169163185969689	0.2084833993784971	0.03831235389395528	0.00170998173175819	0.002920227204867932	0.002767275168091227	0.001439072999480602	0.001034367555843378	0.001016437039870587	0.03515916848550252	0.1780359391956787	0.4411609519741384	0.001198947400865024	0.001515475751127555	0.001097379273604063	0.001584615961431891	0.001504019088832419	0.001194443549744687	0.001172465794128217	0.1053499292956194	0.001302456737955631	0.001514149976149085	0.001096247065068841	0.001151908544450675	0.001210641796862423	0.1798277660956781	0.001223601653175812	0.001248918593414022	0.001515527156069934	0.001016738547542202	0.2435998223381541	0.2148966251228163	0.008112558446212085	0.001076433403773705	0.1274363435102336	0.1459099814096786	0.11547367391391	0.1295966367338443	0.1711290814064577	0.001170095752976649	0.001123284065175416	0.07692638776596597	0.1759453869865262	0.08314905224420481	0.03291938733973861	0.001176164907901438	0.02914105153185086	0.001759317265086361	0.001208205135099809	0.001108049884410305	0.001073400553097212	0.001012325361677732	0.001043072690389119	0.001297924701825113	0.06638355077282039	0.1299577759453478	0.1288060476495892	0.04991951984096706	0.05755428966671083	0.1042864948366042	0.04555030058366381	0.2195143061115556	0.001380870805375653	0.05377728773669418	0.05767483699722157	0.001487798144071371	0.001221480116087475	0.08320427972616709	0.07783446310019326	0.002960664409322715	0.001185427628540817	0.001012801370722822	0.168211650632548	0.06877186525857309	0.0012944349563074	0.03849407152830872	0.001076034098185827	0.001027284359585826	0.001053650452581951	0.006809296756763884	-0.002931793476006723	-0.01625068431383412	0.00790877151189814	-0.03381968020792275	-0.05763059569864373	-0.0184163931993294	-0.01194788540317471	-7.630468407914042	-2.780930444184718	0.05555935749246108	0.04801909623031447	-0.06012038981923873	-0.06821095383922962	-0.006425446898076799	-2.38168908267471	-1.698511374640484	-0.2193147655036756	-0.02925934243102665	-0.04469176144143581	0.01841388475403869	0.0172972528064714	0.1616849708585244	0.1327843169936227	-0.5932640098063355	-0.4132727784472368	1.886305784473825	-0.008203490861812468	0.03838639307475988	-0.04276192648522734	-0.01457491136742446	0.009741559993688044	-0.1316928587853227	0.03867577182919411	-2.031084406552267	-0.3290043542419659	-0.01899685906614993	0.01658138541219866	-0.07930983503325224	0.02666822303808995	1.485808817003205	0.0407393542241233	-0.09093688108996857	-0.100771448504409	0.05514899798284661	3.110101824848554	-1.860076261599966	0.23828017923948	-0.07380527093067311	-0.256047087203685	-0.3789067501663996	-0.1979028761357029	-1.555055990595216	-1.777500691290711	-0.1997662662611039	0.01927979842810377	0.2746569880528165	-0.3572474952715079	-1.843632916806558	-0.4371511113944208	0.01718495262852818	-0.7139617482506536	-0.1137107655831568	-0.1437986647908381	-0.6050127901234348	-0.4219363897042113	0.03572293827089534	0.05658379654565756	-0.02396021794298285	0.1183230645767254	-1.78555230555356	-1.658808722980311	1.5034027775719	0.1362620341146472	1.035880267703002	-0.03518657940927818	0.6712196258670893	0.2494929737724869	0.06239225705849753	-0.4009669994920405	0.06322971217104632	0.02346035652945599	-1.08988161291248	0.1716309810492302	0.004349811276320876	-0.0009098321382813628	-0.5180761959306603	-0.8731757624184904	-3.930524558541209	-1.207394930112327	2.146158451026734	0.09410838410282568	0.1445614293127662	0.07514791760943725	4.540142798946401e-14	-3.284490017178417e-14
0.14	0.004360168328295641	-0.05998676759623512	0.06425743487618182	0.3996959540809779	0.9209853295248822	0.004722678831862313	-0.04219864836061045	-0.1167445411164072	-0.05386086659263619	0.3061395282192865	0.07459917553423333	-0.1458644569170278	0.004595250740812763	0.08381087093304156	-0.08720879562956894	0.9465243950067368	0.2583888839866494	-0.9465243950067351	-0.2583888839866391	-0.3479310482217199	-0.06246955078262807	0.02385675784713383	-0.02692579425063256	-0.1301214826473516	-0.0511861295708414	-0.2555075711920839	0.0208300806411741	0.5247958522547205	0.8011845013645092	0.1442860336515493	0.03019851767487392	0.5246484929744379	0.0555611261652996	0.1747007234262745	-0.2254107435473018	0.1647578015029209	1.436869124937087	0.2279333654053892	0.0423269571303638	3.46558981166151	-0.004491624683806188	1.948855123086994	-1.939853225787046	0.3606121294432975	-0.4333036461454317	-0.0683885978804549	0.3730331015563164	-0.4370777066522835	4.90943909976912	-0.05662264481012126	-4.90943909976912	0.05662264481012059	1.062505533519804	-0.323544726703561	-0.1015725295178206	-1.297520272219475	0.4628777049505075	0.01237224012274219	1.583162686091357	1.471734313025316	0.4602598725537617	-1.878629185914932	3.259848939831253	0.09390774163951171	-5.300780443676584	-0.3384509360271239	0.001192419255669377	0.0116013314498189	0.001097709443702137	0.01226714838493172	0.001982665060983665	0.004379344164271336	0.001473744664061571	0.006791584764786418	0.001180331704711176	0.0371438636122173	0.1961639000197526	0.2068379840976526	0.2313173623747218	0.2267090113642465	0.03973140973085948	0.03944898937251202	0.00165473945193886	0.03380212548494169	0.003010568840231842	0.1400610617455025	0.002919600898092047	0.02377767640278771	0.00142260606084584	0.0171353093925861	0.001033693486452697	0.04062931174681412	0.001016141263380377	0.02711331045950735	0.04008131098280518	0.03752815504586515	0.1774772378845966	0.1738275451007514	0.3943849570345658	0.3883689620155367	0.001266997870602534	0.01742649677134745	0.001475430565855328	0.01143804735068325	0.001097714853232432	0.009105798570490809	0.001729182249132719	0.003441269744394185	0.001605110315719652	0.008724884659578616	0.002151857248529451	0.02114170856717055	0.001598193727892485	0.07602767333081839	0.1320490935830396	0.116595854682508	0.001694738828113994	0.05854628763927217	0.001524050908581249	0.02175069321421424	0.001093468494738443	0.01633270016665197	0.001292597921734837	0.003077244752902247	0.001202820014423748	0.01853961367896853	0.164720028176687	0.2005680028100852	0.001221543836245706	0.03426278161138702	0.002085408912584103	0.0044465846844327	0.002272400680061876	0.01065541209102476	0.001016130473456269	0.01217675347559432	0.2067906774915825	0.1895586452929089	0.2425677168426978	0.22266278497473	0.007535263066654935	0.1804618899151377	0.001101097835393707	0.01967656938649666	0.1285508062906122	0.09753117775139734	0.147889173085225	0.1243350338551905	0.1164105457388855	0.07921164925347231	0.1436021366572448	0.1353701650425837	0.1897061684555781	0.1560492889819217	0.003125174810541956	0.007654129857568195	0.001120621291066109	0.0009511249024255084	0.07397055804816194	0.04980880177180148	0.1683036716229538	0.1925849481266066	0.09398711486802215	0.1093501045770787	0.03620880796645819	0.0399407559556542	0.001173223774571986	0.04304846255426528	0.02935627314937103	0.2032329995413972	0.002469897682163294	0.0187678899661504	0.003109057189538302	0.01430048070114449	0.006897754938572514	0.007794396763688038	0.007076928631992076	0.004923071205243655	0.001011858874070025	0.00644163481912825	0.001040252925535986	0.009522294859770793	0.001432181305394079	0.01449578561020427	0.06498785075484025	0.05943055883541205	0.151369578385147	0.1336499957265362	0.1431486446159545	0.1817756839950545	0.04278381172053614	0.05333360318791557	0.05578399042445727	0.06206201772593171	0.1024294693824934	0.1488530545005039	0.04714687533803071	0.1110338880708141	0.2098063573285505	0.2442172858717731	0.00134371572456777	0.01866620516043429	0.05542910421728482	0.03103848967398338	0.0604351553194991	0.07486437424400783	0.001443278569399493	0.009229542514666466	0.00121376398058971	0.01927856192317321	0.09759808301451127	0.1342767760467583	0.07599954735845563	0.09132432894978022	0.003371305128470077	5.606273517915802e-05	0.001227343446484316	0.003649351825864665	0.005626862992192345	0.008311197735706247	0.1786314066542769	0.1695775170648391	0.1142014470237835	0.108938133238424	0.001421419759836725	0.1086515543472616	0.03372685947909315	0.06350737086675871	0.001086365819848079	0.01643528593640596	0.001030324413969023	0.02333991917513324	0.0010608727875987	0.01409290843664968	0.007118602989512469	-0.00287143066496193	-0.01618694242943106	0.007531048920180845	-0.03412890118676568	-0.0574392942242745	-0.01834305119868901	-0.01191225862868452	0.001097503677777665	0.001061069712711609	0.001035910219678153	0.001098724183155535	0.001175390945720148	0.1566955155824388	0.1972512542581286	0.03281655560768822	0.001696420077307416	0.002795438647138453	0.003944110576334581	0.001509502076737057	0.001036681591295288	0.001017484816242609	0.02912072451805012	0.1722588654576211	0.4612758423962232	0.001190558288916584	0.001672945662586528	0.001106629441610885	0.001567258746839057	0.001479140629882698	0.001222797080437984	0.001194388625632229	0.08833367801637158	0.00127243577549967	0.001496409649632232	0.001099502362024339	0.001152892506346873	0.001227347663447701	0.1868847593357385	0.00123226907164301	0.001193344526598819	0.001420885030727134	0.001018605382700983	0.2738039164638763	0.2020632226792042	0.009584281436774866	0.001073486357863851	0.12247506581834	0.1400328867907031	0.1114906962256154	0.122407391082101	0.161896613817697	0.001209285192552865	0.001139022475362154	0.08581410755788675	0.1762280156477116	0.09372046666472336	0.02976285796318918	0.001202979028772102	0.02834904225965462	0.001659633647152286	0.001189360086449575	0.001106417394524797	0.001069963359002844	0.001013482287306251	0.001047617307114032	0.001376318713155533	0.07052197934025604	0.1175368036083396	0.1205047396100182	0.07164436469492126	0.06206364418913829	0.1311906214509396	0.03957370101281069	0.3211504399425449	0.001601597337632077	0.056529890436404	0.05547169398616585	0.001534511889692428	0.001233994534152712	0.06550970777875009	0.07941196961037771	0.001330065727903924	0.001233604312632497	0.001011369924117695	0.1530370970176873	0.1136769068021786	0.0012385289211035	0.07510462895501223	0.001072644040481378	0.001026544868294918	0.00105120668742585	0.007846160135326659	-0.005884761839920035	-0.01607371211288557	0.008317899686753127	-0.03321631203554681	-0.05787843507089142	-0.01936087777523576	-0.01095460859597647	-7.507437381233888	-2.798428678080109	-0.05556473308817302	0.02173467654970709	-0.07096461854747484	-0.02659705071107619	0.01278157847600613	-1.899875787833568	-1.398840538389645	-0.3248329533014758	-0.007803651942593861	-0.04257815954906074	0.07178281908906396	0.01725641425152593	0.1775552528655503	0.1455873400787191	-0.5720590904361008	-0.6037721271544966	1.563110471854556	-0.02141985880817641	0.04663859919913222	0.02260281627616603	-0.03517550450758442	-0.01911502742621465	0.01041198026691138	0.1342526016184455	-1.761449659421186	-0.3809846092599532	0.05532456242199302	0.01772105532045598	0.008045741393964035	-0.05843304919215896	1.087777863545844	0.04049204642478667	-0.0328137226730769	-0.06562341671389788	0.04982206961755772	2.905555134191609	-1.51826498200285	0.2261304487806311	-0.06421427492366705	-0.409485091085754	-0.5385801086007934	-0.3035598875284919	-1.259283123444898	-1.382829252618426	-0.1336547567677284	0.01904580019986711	0.4765158072665657	-0.8043764353654138	-0.332593288691319	-0.3802697527979118	-3.184128696768974e-05	-0.663998119300075	0.07127630352882096	0.03766889553161301	-0.05588598573139353	-0.1751055536951284	0.02868265024531627	0.08793266618354353	0.183069221439404	0.1888021787295146	-1.49262703956831	-1.330527622184565	1.771054858053533	0.1586956182413014	-0.2614352441292389	-0.693498131604237	0.9036895773889746	0.2855765945337491	0.1560677947693004	-0.3546290603329178	0.09363080587068845	-0.04657224990695494	-0.9297857359849985	0.165450364963697	-0.002366992208865166	0.004757874644091817	0.04869153053177966	-0.9994522881112184	-0.09186730304728498	-0.3532415389521734	3.044252770935697	0.09072864296677008	0.1383306176124656	0.07225103040632783	1.343865034428366e-13	-2.356692250488002e-14
0.15	0.005812178501353957	-0.06183910439938211	0.06655336567413338	0.4139233489968778	0.9232571231494221	0.005063956360804226	-0.007229444867665046	-0.1156718756869745	-0.03480943155825535	0.2863614107736976	0.07767806780200276	-0.1505524179744686	0.003990930702201427	0.08695277122682617	-0.09209236880175911	0.9924152386699441	0.2562234193194501	-0.9924152386699384	-0.2562234193194255	-0.3370621844945165	-0.06568477315277055	0.02281775277998142	-0.03999039068702795	-0.1254618028719812	-0.05108477469948115	-0.2369311442144461	0.03494024402876861	0.5301857258353588	0.7825126480869734	0.1627385663410073	0.03115882198304377	0.47299470093515	0.05214934118042771	0.1154849522401016	-0.1463806248743716	0.2844760456701697	1.409246184942256	0.2259315500301564	0.02691866896183173	3.523248050819015	0.2106642879035465	1.848941909940245	-2.012813461463523	0.2601609437159855	-0.4970048876481357	-0.051983998866506	0.2572845724285215	-0.530232850083362	4.268646211241334	-0.3713026284098712	-4.268646211241356	0.3713026284098626	1.111341504186289	-0.3193993788586021	-0.1059067461118718	-1.317659162736538	0.4683490053652969	0.007742611120839629	2.150712839334493	1.348927150731531	0.6121993061644581	-1.85030022494653	0.6164979343436043	0.09820674015260404	-5.004570422859198	-0.3419249369915131	0.001145835351817099	0.01187738406243783	0.001079775881590285	0.01273990648181433	0.001518782625255205	0.004075591233808918	0.001289540922541017	0.006451634933231972	0.001179770687959666	0.03734583672157401	0.1805670756312808	0.1900256769883865	0.2173947606603651	0.2139814458366207	0.03513129387842422	0.03584804487362737	0.00172250241552504	0.03378583718675767	0.002880246275718627	0.1396166104495218	0.003230035928258006	0.02419827874749867	0.001466725304141417	0.0172807621037015	0.001036083186313098	0.04249456058195997	0.001017234757779286	0.02863451827092792	0.03253643073204067	0.03136027545753305	0.1725638300413243	0.1664814956111544	0.4169139088088557	0.4020287106802939	0.001227734634875196	0.01738858072969294	0.002600751461853873	0.0128365596835896	0.001105804952859047	0.008966021767595145	0.001637724169247702	0.003272607506154435	0.001538314992836924	0.008778046468879898	0.001707902035432749	0.02094180332152003	0.001412288772428391	0.0768833920736663	0.1127478148105102	0.1008624776830903	0.001476700340900186	0.05457073968729741	0.001510422070071846	0.02200995702020977	0.001098950791329092	0.01653099054068905	0.001224100774769448	0.002652720187268397	0.001233114989247632	0.01854887156558504	0.1735340421946334	0.209641282129758	0.001231756720382189	0.03471001801505588	0.00164861407619659	0.004075833578649448	0.001846309109760918	0.01013890133149834	0.001017999210058319	0.0126711925888438	0.2358227106539903	0.2176525650370207	0.2252650253644855	0.2086446516714518	0.008630328853822195	0.182556866597456	0.00108604023058421	0.01892312413459176	0.1243910883994648	0.0928300987485743	0.1428739052942151	0.1183034626103894	0.1129271472729507	0.0757294302868028	0.1346108025612533	0.1246090176722775	0.1782005156263564	0.1437168991224976	0.002246313275757108	0.006851637668632879	0.001137261558844798	0.001147454360346454	0.08064385620434275	0.05465857344868324	0.1682594475297798	0.1797768956942298	0.09583594659092098	0.1067073020087019	0.03187770902567921	0.03589589042801531	0.001201826817024921	0.04299978478471635	0.0284376035667812	0.1967021095112104	0.002056950001792198	0.01951149640021391	0.002167861157868399	0.01463059725326198	0.00408199439859987	0.00675497782980618	0.004157930143942369	0.003846244119832887	0.001013065326256757	0.006777283197643877	0.00104392580116999	0.0102320424150846	0.00138492197311798	0.01507928676804258	0.06837224030174596	0.06167106542050885	0.1360950539559883	0.1199817813460261	0.1320653540580923	0.1685604624253264	0.05786458356477886	0.06850404873533114	0.05917637421113867	0.06355899612902946	0.1095669934915127	0.1437344212361119	0.04209066887795118	0.1054331733027482	0.2397947912277204	0.2281761768770955	0.001642668227773818	0.02184451011388966	0.05620137116714182	0.03245117833552268	0.05763330575778349	0.0715478483464535	0.002283966980882944	0.01077983411281117	0.00124528128231007	0.01929554284891236	0.08046585528748801	0.125414086142795	0.07721519610978421	0.09246603203365886	0.002450506430687873	9.836084535421011e-05	0.001252155116731822	0.003723929609664865	0.003380558915452592	0.007530388442317766	0.1651269215941437	0.158706502611014	0.113689835792762	0.1094224752372615	0.001332743933535287	0.1080524602602069	0.05643374892358417	0.0908841733438733	0.001079882233946076	0.01728835460999533	0.0010286490050355	0.02463333158619459	0.001056261210724287	0.01476179627187481	0.008497272011536855	-0.005681875421656261	-0.01631918348469338	0.00857652926917234	-0.03314927698630372	-0.05709328700188505	-0.01929062414601586	-0.0110693764159767	0.001097175966283356	0.001061138276142039	0.001033521322338503	0.001096582381665202	0.00118239797314494	0.1524987730473273	0.1887189550118608	0.0270693893688214	0.001875101545892747	0.002699817744848789	0.003226195000989245	0.001515429461195384	0.001040168467666556	0.001019124088821496	0.01904796214320777	0.1577736644170704	0.4692790943029497	0.001183688641172751	0.005556878531442068	0.001120655696180574	0.001521191268354083	0.001459784665436685	0.001262361945284212	0.001238805192417201	0.08080290167201321	0.001229707671090198	0.001496044900427613	0.001109020293925555	0.001152627089047952	0.001296244600634458	0.188447619553093	0.001250960672832996	0.001191843254442474	0.001384353915477853	0.001021076695477253	0.2980427820751099	0.1871574656905017	0.009981143495962203	0.001067723787402027	0.114523613021264	0.1308660598015184	0.104773168564012	0.1195995218863549	0.1566565173239129	0.001424134963918093	0.001167755875055616	0.09255836644014115	0.1611019222084935	0.1024242473602603	0.02433407364925895	0.001255842183691842	0.02656351044150685	0.001595982774816249	0.001176028858439218	0.001095110987399283	0.001061476984307779	0.001015030429334502	0.001047859715636024	0.00130126878774724	0.07458924829548677	0.1082509307136384	0.1106281618187976	0.08020990183868047	0.0645674797659927	0.1094566912936531	0.03295569232901849	0.266143137661875	0.002252868972783101	0.05770345114842561	0.05295477330706101	0.004538844339157584	0.001315434188982471	0.04992731478506642	0.07829597864947048	0.001616274583263894	0.00131556256704789	0.00101032585046274	0.1345717627583424	0.1123223723812689	0.001241856142837605	0.09100830034108423	0.001073546563955497	0.001027210213527269	0.00105167629570191	0.01039683053452868	-0.008330011043739127	-0.01664780163740115	0.009828913284097872	-0.03211602474644681	-0.05611916132429116	-0.02018199418996739	-0.01031830845926901	-7.304281097411392	-2.953025752171385	0.07066242474187448	0.06154217277717211	-0.006360376459653662	-0.03549670838037906	0.02775250708924964	-1.468280781305729	-1.154912753079031	-0.3923678367340438	0.005914365042820586	-0.04517171124838196	0.01449277366529964	0.01226445282034799	0.1947665888064638	0.1583538249071662	-0.6583574393544414	-0.8595790958166376	1.176390467406455	0.006466619330354604	0.2206709028956168	-0.03105637421597159	-0.006370211776442413	0.01821142252974195	-0.03082656773438261	0.05962597712697071	-1.388590738034714	-0.4100058476099522	0.01403771641908552	0.02138708774359682	-0.06590892556351671	0.03142504031316668	0.7312240021052869	0.04764355191356375	-0.03573340606443693	-0.04009423417580125	0.04843149675938903	2.710193561459071	-1.303731244771635	0.1936924618651369	-0.08048696660625243	-0.5276643982441277	-0.6644050168994559	-0.3911667297695285	-0.9124295053614377	-1.08960384536739	-0.04240323549356369	0.02037373227503898	0.5062167194796868	-1.67517990691476	-0.2207318590845011	-0.4276115090667476	-0.009469095740276727	-0.6375630618289141	0.07697002512874548	0.03310268605918552	-0.1129584629182255	-0.05115565456855292	0.03614270301064904	0.06313142556364638	-0.004314143586022124	0.2571823442090205	-1.263981752965427	-1.307529033976655	1.29171780881378	0.1372044800156937	-0.8204727184681818	-0.4717001696167936	-3.512022146757395	0.3480186616426075	0.128625981354486	-0.31449206508798	0.2161968354105146	0.0265477715680684	-0.843028428764259	0.06879937053017371	0.008883726202324759	0.01016517108743415	-0.1262891814218662	-1.180827466238671	0.07856275720647288	0.2097315845144293	2.450553982488106	0.08001685807990963	0.1208780669846887	0.06198121869004072	1.479620483066766e-13	-1.891646087070415e-14
0.16	0.006665540194667549	-0.06294086025051558	0.06974790954118451	0.4278936043138497	0.9254940843360232	0.005280854618089996	0.02816625593369546	-0.1126984638114662	-0.01713182787079423	0.2659423950277616	0.07990228680038103	-0.155658881116051	0.003565398995579107	0.0889953146839093	-0.09762537107703977	1.031895650798902	0.2510661846227622	-1.031895650798901	-0.2510661846227563	-0.3257027322926571	-0.06885553099062698	0.02174505768092501	-0.05332418045891094	-0.1207686874346735	-0.05103439980876106	-0.2121215118073829	0.04778119938062354	0.5369295276298633	0.7642873217585812	0.1603327990641921	0.03216372488057691	0.4250652353436961	0.04876224990458346	0.0549710274813665	-0.07529455313655994	0.3444804153200435	1.385441205151469	0.2209668778196734	0.01745110279913684	3.550889273350027	0.3756576645361618	1.674088853708574	-2.068032885847275	0.1896774755845028	-0.5170040629754201	-0.03263093021935469	0.1531617339991758	-0.5669635272539878	3.627352792919333	-0.6549766507070988	-3.627352792919333	0.6549766507070982	1.160623228451499	-0.3146518202455102	-0.1083105358980845	-1.351358939317219	0.4695648373365112	0.002176243993821898	2.829803771975472	1.217892705876818	0.7310455153280467	-1.789323796086735	-0.9118110534178999	0.1028274594756451	-4.555915154109124	-0.3335121942209498	0.001122381378278043	0.01221232332755025	0.001070846082563234	0.01327249643968634	0.001285191787089722	0.003920648457671348	0.001196309700858978	0.006199574741311785	0.001182994291174275	0.03770170302773573	0.1690939821397699	0.1773584655258094	0.2052741213947767	0.2034459525837929	0.02995175152646404	0.03166139483216616	0.001845657616179432	0.03394778024087192	0.002767189904179285	0.139180435288521	0.003027965071906024	0.02411063435226372	0.00149175307464128	0.01738920494585509	0.001039021703508816	0.04451008501574602	0.001018601268998264	0.03027437901166902	0.02368403294100007	0.02442419401619881	0.1639038629047335	0.1567531366834322	0.4345869618425606	0.4120477954899239	0.001204666831013671	0.01740842853502605	0.00509514130296546	0.01560360611887367	0.001116863868452672	0.008874707139046121	0.001568930725972809	0.003157600135961632	0.001495219398509855	0.008858393774795815	0.0015051869840511	0.0209165064479622	0.001341456400129855	0.07767488947774336	0.09789850560146718	0.08875673997038429	0.0013462042475025	0.05042855335734607	0.001503421792301711	0.02238163789570728	0.001106451471610267	0.01674944328585841	0.001189714642197747	0.002299900822774694	0.001282708941495786	0.01859092243168723	0.1794748518761048	0.2152794028865173	0.001246208939283685	0.0351894190016895	0.001429001211102948	0.003843978410820357	0.001614488757064455	0.009805217427541995	0.00102016937078126	0.01313269828533402	0.2623552713863054	0.2437018114586598	0.2085489703157084	0.1962207687569057	0.009379271322066613	0.1843522906356284	0.001075631368860476	0.01818658623148312	0.1186466241368603	0.0870392160112194	0.1361565752550316	0.1111135159864231	0.1080750068978583	0.07142265817881607	0.1280293339000164	0.1167319118405519	0.1689639843041925	0.1341381095526192	0.001912044733875777	0.006494874057674277	0.001159949157068022	0.001361672365570312	0.08728074277763805	0.06018869998879369	0.162339387958084	0.1607224328722189	0.1005901511751637	0.1044401747133809	0.02699160452534324	0.03141036264734522	0.001242559136206057	0.04286377297787894	0.02710475408649744	0.1905740748029514	0.001818109303109446	0.02029779130555149	0.00168838428725009	0.01505749984557101	0.002648414644923306	0.006316014267723772	0.002672719368588281	0.003682042290167348	0.001014442703368216	0.00711840243045186	0.00104588269010048	0.01096721498405441	0.001323765199974927	0.01565059966323461	0.07204101721160316	0.06453186983798541	0.1229621827860422	0.1079110423386345	0.1213146649185105	0.1557248564710745	0.06967039427071252	0.07974163051186049	0.0621506441113383	0.06473619567896344	0.1045146747550372	0.1312799739367617	0.0362605516981794	0.1006987777262957	0.2382966497855035	0.1859746275279974	0.002117371026671822	0.02558526370253806	0.05715436542642817	0.03365413017739233	0.05494783849375827	0.0684582140244675	0.004200420005880509	0.01354886565584209	0.001301756811085369	0.01934110382249847	0.06356599472581906	0.1174106837924069	0.07740667880391465	0.09281849873475911	0.002130478776238556	0.0001948794981878607	0.001305537579320719	0.003852805026766941	0.00224436554417009	0.007356698262885263	0.1494483860240067	0.1458394304683707	0.1128271484088063	0.1083059294704206	0.001290050956583367	0.1123723632972696	0.07528886615698113	0.1129073756763966	0.001077092952432326	0.01803825842455341	0.001028144502568458	0.02576800456250428	0.001054191215109824	0.01534162645142377	0.01065727528501259	-0.008248856476433216	-0.016745990186124	0.009932365117065151	-0.03208921072674971	-0.0558051020966886	-0.02015389273827936	-0.01036421558726922	0.001096848254787219	0.001061206839571049	0.001031132424997534	0.001094440580172997	0.001189405000569466	0.1483020305122158	0.180186655765593	0.02132222312996035	0.002053783014483425	0.002604196842558804	0.002508279425644435	0.001521356845654433	0.001043655344038084	0.00102076336139989	0.008975199768365232	0.1432884633765185	0.4772823462096747	0.001176818993427329	0.009440811400298538	0.001134681950747218	0.001475123789867916	0.001440428700989878	0.001301926810154533	0.001283221759203059	0.07327212532765415	0.001186979566679456	0.001495680151222774	0.00111853822582567	0.001152361671756075	0.001365141537909204	0.1900104797704465	0.001269652274022056	0.001190341982286617	0.001347822800228032	0.001023548008251605	0.3222816476863434	0.1722517087017997	0.01037800555514988	0.001061961216938528	0.106572160224188	0.1216992328123337	0.09805564090240863	0.1167916526906061	0.1514164208301268	0.001638984735273461	0.001196489274750806	0.09930262532239557	0.1459758287692744	0.1111280280557965	0.01890528933533615	0.00130870533861616	0.0247779786233591	0.001532331902483549	0.001162697630430717	0.001083804580272942	0.00105299060961001	0.001016578571368601	0.001048102124163541	0.001226218862341094	0.07865651725071637	0.09896505781893743	0.1007515840275795	0.08877543898243842	0.06707131534284569	0.08772276113636557	0.02633768364522344	0.2111358353812059	0.002904140607930605	0.05887701186044723	0.05043785262795463	0.00754317678861382	0.001396873843810778	0.03434492179138243	0.07717998768856327	0.001902483438624408	0.001397520821464024	0.00100928177680165	0.1161064284989976	0.1109678379603604	0.001245183364570815	0.1069119717271535	0.001074449087431831	0.001027875558764886	0.001052145903981238	0.01294750093373068	-0.0107752602475577	-0.01722189116191649	0.01133992688144196	-0.03101573745734663	-0.05435988757769184	-0.02100311060469951	-0.009682008322561343	-7.035254358099549	-3.187720599895842	-0.04378740256128768	0.03370104876704621	-0.04120258759588315	-0.009019122813462925	0.04356021782171453	-1.070856658494466	-0.9604260834304144	-0.441974061863587	0.02784261855391125	-0.04092293255214348	-0.02986652890890893	0.009854440445922616	0.2076103725877254	0.1693179259407358	-0.725699461046957	-1.080234014773586	0.8349777008371236	-0.009867089410837382	0.3203454196759078	0.03229525115383546	-0.02444453091741022	-0.01367792812830896	0.04533365491297943	0.1214083339556087	-1.035921802076578	-0.4143122848799017	0.07780797634891175	0.02175352946566482	0.02238678182053988	-0.05187448624707797	0.4007461509662062	0.04692496301118906	-0.005034535158799394	-0.02905804562951278	0.04323538626653294	2.496620469697454	-1.199414904260858	0.1662199199023009	-0.06083280515560346	-0.6274458379904242	-0.7702551844310997	-0.4684705157898943	-0.6824748157173033	-0.8321091947001336	-0.04450904123051939	0.02262350964321886	0.6125867799124943	-2.053658513292687	-0.2574582340802275	-0.4684022034239935	-0.01749864866270386	-0.5834270549182321	0.07981399777424367	0.05702610355977573	0.06420508861437431	0.007419497445676149	0.02977682110915374	0.09301766884752308	0.1806315688122383	0.3128617452061565	-1.173131964935854	-1.254604499106066	0.984482103874512	0.09473984760596431	-1.728598051121044	-0.5202342932841419	-4.328398493493368	0.3980663215203786	0.1141204308355008	-0.3092507451738072	0.3373787948361426	-0.04085626656996924	-0.7579282252603035	0.007603088409226589	0.008477116303121866	0.01561740127631901	0.1701153533093915	-1.398663825874645	-0.4120448561833094	0.6305578858980534	1.973532741997417	0.07009567115802647	0.1065827306601771	0.05443949926588883	1.313737809347041e-13	-1.611700564961957e-14
0.17	0.006868321564479584	-0.06333312115940815	0.07322853177787354	0.4416416805824384	0.9276629025988105	0.005434258522024887	0.06376838954908205	-0.1082907676020866	-0.001477563714079788	0.2451298973198364	0.08151954983418477	-0.1606893537894591	0.003377315883381108	0.09000647549771151	-0.1032295881637429	1.064889124068623	0.2432938095819117	-1.064889124068617	-0.2432938095818965	-0.313852411369395	-0.07197054153219623	0.02065509722393225	-0.06704258133111493	-0.116089381030987	-0.0510354292271737	-0.1816795028523881	0.05927892065846839	0.544730546825766	0.746785001854017	0.1485180574454914	0.03316325369980391	0.3810694462021198	0.04552814998427281	-0.01383657796593226	-0.001598984967515999	0.3413628740106078	1.36456122940465	0.2123190407307589	0.01404104123227907	3.564911973358322	0.5024250191973531	1.447596497421244	-2.091019356736241	0.1341294274709012	-0.4784522435288727	-0.006520053439502686	0.04822155816600316	-0.5438844788192799	2.968533536396889	-0.8908699045989674	-2.968533536396923	0.890869904598962	1.210165326524741	-0.3084641294010128	-0.1091935123758721	-1.39214218947526	0.4657634271505283	-0.001823667757781063	3.209755891676979	1.083809787780718	0.8262014975089432	-1.708641932143583	-1.361599109021392	0.09519834516859001	-4.227963639949377	-0.3124510453967317	0.001110117401997667	0.01256733358328265	0.001066501377411915	0.01383188456261705	0.001160913811670836	0.003836496727471661	0.001146170533657296	0.006024954519860255	0.001190547531362739	0.03818898700333189	0.1614288954362871	0.1684630109249355	0.1950816347193143	0.1947354416799158	0.02472216043601659	0.02734770165845352	0.003716761412203349	0.03581029969645903	0.002666285661067415	0.1387699515545646	0.002832857669777453	0.02393649269605897	0.001493230134035288	0.01746563780092351	0.0010425502870456	0.04664533671587289	0.001020278735070605	0.03201041397993073	0.01571370678470428	0.01827608425079616	0.1516798741230344	0.144928555253532	0.4473810516887387	0.4183176687191135	0.001190449664666314	0.01746581496003615	0.01134245835376884	0.02194132319860758	0.001136900569781567	0.008889090642302587	0.001512457447013724	0.003103149551482299	0.00146342672364241	0.008947155301839127	0.001421922527313391	0.02103940770592203	0.001332224828564991	0.0784825068972078	0.08681462291283501	0.07976900723365205	0.001259934158381549	0.04637494413072785	0.00151346111235723	0.02290169445409157	0.001118821088897817	0.01698648834522938	0.001169967457883902	0.002058418895538702	0.001350287315755443	0.01866491785767054	0.1832028472822411	0.2179045533972843	0.001265821053840286	0.03569299885273933	0.001314932521754627	0.003716012585722285	0.00148575537870752	0.009577392174763891	0.001022529842001359	0.01355297386811781	0.286407240134845	0.2674227977956886	0.1927982256074136	0.1846619445994011	0.009455716048098703	0.1857986563571324	0.001067269748942574	0.01753376021382021	0.1116426523031776	0.08049641420883244	0.1280424658655913	0.103113924704849	0.1020283576828149	0.06649606229145834	0.1230908792661827	0.1106919160007261	0.1610843957174481	0.1264208639158332	0.002849008387622472	0.007092526191913751	0.001194810883335778	0.001604734629898714	0.09338389203873949	0.06641759526270523	0.1569682374105824	0.1425281588611747	0.1067498678728832	0.1027091041240458	0.02127902875962103	0.02623712163993336	0.001311566379128257	0.042695594172175	0.02536356717507751	0.1848267347087243	0.00167810516077035	0.02084198603784901	0.001432529143676095	0.0154051960408839	0.001882630704267676	0.006383462806210483	0.001879975142168926	0.003767406011264055	0.001016112801290259	0.007466437095085893	0.001046940594895636	0.01174564154457056	0.001268978646123184	0.01627768560906045	0.0754708782352756	0.06769876746593732	0.1111338588769462	0.09702504482044566	0.1099101255123612	0.1424460993830374	0.07980613834617523	0.08858958099071344	0.0645466056765456	0.06545649128614744	0.09963981695694586	0.1183145148400074	0.03284968989997619	0.09756103802266791	0.2282570435690551	0.1562595007192991	0.002352977537931768	0.02933790624054738	0.05806635716693804	0.03485381243324947	0.05213954053988875	0.06533318641228107	0.009252334792915099	0.01980401307466633	0.001380480345255869	0.01941402676590627	0.04811294985996374	0.1102923319370297	0.07658644574693918	0.09239880235734632	0.002107539151709953	0.0003221588638559993	0.001450932629316487	0.00408832200945694	0.001640167692537169	0.007768995936236723	0.1323149986181154	0.130931943167492	0.1140160415335098	0.1042472664383869	0.001273455441941496	0.1192859888083844	0.0881345930621279	0.1276899655504905	0.001076807053478326	0.01865950348998079	0.001028458013932477	0.02671444727954008	0.001053852838839295	0.0158160442001027	0.01366349122808939	-0.0106327198675071	-0.01714587590079289	0.01150077041093629	-0.0302912439707154	-0.05356341367636667	-0.02086392552844429	-0.009404362095051822	0.001097773078110648	0.001062632044775245	0.001031755031605632	0.001093550929533982	0.001206035532478348	0.1498597934642069	0.1755125510145539	0.01657618935518414	0.008744678214074137	0.002523725504501861	0.002729984294605683	0.001472271317106183	0.001048395304641235	0.00102309160445571	0.005031262974414832	0.122780479899102	0.4743624165461258	0.001174649033180935	0.0253026238036405	0.001177290075725494	0.001435332278117532	0.001421697522473439	0.001363206803561421	0.001355930311105202	0.07015438516428316	0.00115573272747373	0.001547832094164942	0.001142834580383054	0.001146900703395531	0.001467703563339377	0.1887507373491678	0.001300293942622234	0.00120089348161528	0.001354629469146677	0.00102620357602032	0.340248468997965	0.1603071397733419	0.008824310581354196	0.0010556929760681	0.09711928331625891	0.1107799032250519	0.08952235851301986	0.1149041155747905	0.1458634193734986	0.005682718614421344	0.0012604110342664	0.1037595692520899	0.1506036353009487	0.1191339704535613	0.01137200263573659	0.001446702222052232	0.02220053504748983	0.001531719607182441	0.001168229684742432	0.001080031722518019	0.001049071926519177	0.001018927418039865	0.001047990585406836	0.001199787032232662	0.08106013001814451	0.08957415521455898	0.08699948927078278	0.09674904552646856	0.06802945593895716	0.09716558146940786	0.03101423446494773	0.2094375647490688	0.002341003910835034	0.05948756061764937	0.04715528793909948	0.0206286349417416	0.001518046019073222	0.02416295380208201	0.0740605492513394	0.002236810849576865	0.001775866167259338	0.001008895128641995	0.09736578647181798	0.1198644774525636	0.001265460776750703	0.1036644608868304	0.001078252714415604	0.001029553190436741	0.001054646861867733	0.01724249940665233	-0.01290255095454035	-0.01748494940656279	0.01319785052840223	-0.02791368242537554	-0.05068454613498526	-0.02146261025760629	-0.008222391620826431	-6.717003651477333	-3.444064989374107	0.07616479324766968	0.06823618935093746	0.009295235214677774	-0.02085353716737028	0.05391733465842569	-0.7156760042981567	-0.7854142828643038	-0.422994645810092	0.3244467216939253	-0.04034829663691838	-0.006088715227176873	0.005769212810543746	0.2190334895175272	0.1778441816174732	-0.5223904024713812	-1.289185867603261	0.4127764973287496	0.01449585509320312	0.9023442376793125	-0.01193486333037533	0.006178960707676774	0.0205828706150804	-0.004212941286575188	0.05742819144082619	-0.7664967735764872	-0.3938509035378561	0.04135272570847507	0.02508118498288209	-0.04484466868191941	0.03778557436607188	0.1347604074945033	0.05251563745354315	-0.01577145952535459	-0.01782072206807867	0.04062887912921262	2.242699308600734	-1.116678786296961	0.1254755460786312	-0.06435829108567269	-0.6786899495731927	-0.8271006289663619	-0.5159142889260281	-0.5317108014084581	-0.7152370778362586	0.1406418776942803	0.02575176210861522	0.6384106137569706	-1.541299902938409	-0.08249906254526614	-0.5610687088172684	-0.01677986463840011	-0.5608645567993343	0.03670265149684372	0.02131823184898873	-0.02049181878320594	0.01128021601254847	0.03736972734244409	0.07118234261779648	0.004715670107211157	0.3198465057350395	-1.017691105746636	-1.400718097611291	0.7835550500089751	0.04809641241405561	-0.8524592274805298	-0.13350791454773	-1.808149533952658	0.3566468532022991	0.1239205336419236	-0.3177626398794205	0.8754514509650762	0.03197723713069478	-0.6677198988790622	-0.0869965159042131	0.01555693928542199	0.03072760703574965	-0.02349723385021681	-1.571045759979368	-0.3595579367206427	0.7404296326925618	1.002280546121483	0.05446909957882989	0.08341310999617819	0.04102231062484487	8.497202247867464e-14	-7.513025707335107e-15
0.18	0.006400372146864241	-0.06294166707746514	0.07636954386119632	0.4551925725187494	0.929730910471016	0.005577902708539108	0.09937198587358217	-0.1027190945900466	0.01163675247340116	0.2241909538734583	0.08259196127532401	-0.1650151614230115	0.003404310714954053	0.08994276843298392	-0.1083031524279929	1.091210155034248	0.2334213555879852	-1.091210155034246	-0.2334213555879827	-0.3014849383556611	-0.0750270904054635	0.01957094829590465	-0.08116344333546183	-0.1114640792161133	-0.05105970396530032	-0.1489032365207566	0.06950055989810537	0.5533944210532087	0.7301644481694515	0.1348915801098855	0.03403009259938769	0.3408115432298492	0.0425303638855265	-0.07917512999733874	0.08144844502798315	0.2765583846429246	1.346004338695916	0.2008047998152662	0.01549915931500413	3.551181815178317	0.6084530250775815	1.166099259867199	-2.093322033520485	0.08070715706909731	-0.3760710550028129	0.01038465979492629	-0.06181184192901649	-0.4608329627504343	2.292864332100057	-1.0749924413217	-2.292864332100057	1.0749924413217	1.264053646546481	-0.3029594865842397	-0.107148230104559	-1.431851165746147	0.4587639195724714	-0.002472819949856379	3.296655247301206	0.9626762982374877	0.9036165216371647	-1.612970552087521	-1.274158196793497	0.07628947551095636	-3.808337920247389	-0.2862494299077515	0.001104449549779571	0.01296312598362115	0.001065042700768051	0.01443841249755962	0.001099074072569938	0.003805013036056564	0.001120657737078843	0.005883531683981101	0.001202639876429913	0.03878046486799341	0.1573129702087679	0.1628961105874779	0.1868663369351608	0.1876629032161211	0.01967565226137172	0.02315690045673876	0.007967238247809153	0.04003242365767899	0.002575551583752893	0.1383899797078545	0.002845450900628928	0.02396632178974909	0.001469436503182461	0.01751133084682127	0.001046684791495758	0.04888262524763498	0.001022281737038263	0.03383036492211773	0.009599150844175423	0.01360702775795224	0.1359484127261611	0.1308793474035293	0.4552012369308712	0.4201789164831168	0.001182256628027994	0.01756137525054051	0.02217335893939621	0.03275341570061965	0.001168224521550494	0.008985683615998379	0.001464315343513436	0.003133670283690315	0.001438160509105576	0.00905310392843851	0.001410896201318437	0.02116305686466969	0.001363956142455138	0.0791697141374164	0.07901693351671665	0.07332936393274719	0.001201163605395874	0.04260270842446678	0.001544545489500882	0.02351168021774887	0.001137155310650551	0.01723958103626552	0.00115736404136765	0.001919777422811679	0.00143534364342707	0.01876887364810749	0.1850154275631578	0.2181841401625371	0.0012909469880382	0.03621422435580916	0.00126314707485958	0.003624292626387645	0.001424736490061296	0.009422528643096405	0.001025037919228366	0.01394145884471048	0.3079077644111369	0.2884582478485236	0.1782271851807218	0.1738006158498391	0.008729133333505404	0.1869102479903879	0.001059955091444737	0.01700690255570055	0.1035414036823908	0.07351390847804121	0.1186872833850045	0.09462275226546582	0.09487110749573445	0.06112305985542776	0.1193763392539744	0.1059739668293094	0.1540457256813118	0.119755425092398	0.005328209761820565	0.008839759803518784	0.001244201271902346	0.001871963985278156	0.09873205000223119	0.07306127904167463	0.1554991345683542	0.1307743625330205	0.1136270298720197	0.1029153298873151	0.01462221740556978	0.02029253425535328	0.001415051376013355	0.0425153206425704	0.02321618379962601	0.179460311809486	0.001607709713956523	0.02118539839163344	0.001307221006572	0.01565996640938251	0.001496467392238593	0.006510649134649324	0.001480178316570191	0.003940185995190311	0.001018122430391085	0.007816589287832066	0.001047413529943624	0.01256115582296841	0.001228364233655699	0.01694351405952657	0.07843289171149229	0.07091537445972966	0.1001370673855125	0.08728474888285592	0.09732889216733781	0.1277190709365019	0.08885107542756721	0.09538167267430185	0.06629167622446451	0.06567366669889665	0.1007983888218082	0.1144714802021488	0.03323230991116995	0.09750473409323578	0.2211678641374159	0.1459411835348233	0.002189884356863553	0.03280189410860834	0.05884089635215822	0.03609463111635213	0.04910095570769898	0.06206280397495933	0.01817043708858924	0.0302939099159374	0.001480408481540762	0.01951137594054117	0.03471321065912635	0.1040167307536103	0.07475441399053749	0.09116948537643334	0.002262906872401679	0.0004775819327017871	0.001712680833660712	0.004452189402703061	0.001337077035961499	0.008169925281576722	0.1141294053642257	0.1146542727552145	0.1183943295454302	0.1019173670060734	0.001275295479081384	0.1269462042787362	0.09383650302369972	0.1333388928647459	0.001078566654086647	0.01913395556911727	0.001029453895797113	0.02745041270737985	0.001054934705545838	0.01617363786694928	0.01752889552439529	-0.01284553480251997	-0.01745454330211323	0.01326218794019974	-0.0276238850307229	-0.05036595657445425	-0.02140693622710434	-0.008111333129822474	0.001098697901432574	0.001064057249978296	0.001032377638212839	0.001092661278892256	0.001222666064386339	0.1514175564161982	0.1708384462635149	0.01183015558041199	0.0154355734136578	0.002443254166444642	0.002951689163566688	0.001423185788556674	0.001053135265244889	0.001025419847512455	0.00108732618046131	0.102272496421683	0.4714424868825804	0.001172479072932692	0.04116443620698323	0.001219898200702029	0.00139554076636603	0.001402966343955903	0.001424486796999232	0.001428638863012101	0.06703664500091221	0.001124485888268853	0.001599984037107909	0.001167130934935626	0.001141439735040829	0.001570265588876649	0.1874909949278896	0.001330935611221857	0.001211444980941334	0.001361436138063557	0.00102885914379054	0.3582152903095868	0.1483625708448844	0.007270615607557511	0.001049424735196029	0.0876664064083295	0.09986057363776918	0.08098907612363068	0.1130165784589758	0.1403104179168707	0.009726452493563669	0.001324332793782006	0.1082165131817839	0.1552314418326232	0.1271399128513266	0.003838715936148871	0.001584699105493819	0.01962309147162063	0.001531107311881386	0.001173761739052914	0.001076258864765357	0.001045153243432606	0.001021276264716801	0.001047879046652049	0.00117335520212258	0.08346374278557246	0.08018325261017797	0.07324739451398783	0.1047226520704986	0.06898759653506888	0.1066084018024505	0.03569078528467301	0.207739294116932	0.001777867213731831	0.06009810937485145	0.04387272325024689	0.03371409309486112	0.001639218194360254	0.01398098581278193	0.07094111081411553	0.002571138260529742	0.002154211513054422	0.001008508480491421	0.07862514444463832	0.128761116944766	0.001285738188931581	0.1004169500465026	0.001082056341401338	0.001031230822114066	0.001057147819757488	0.02153749787957419	-0.0150298416615224	-0.01774800765120893	0.01505577417536244	-0.02481162739340379	-0.04700920469227844	-0.0219221099105133	-0.006762774919091621	-6.366303092957447	-3.643208485091915	-0.03563097360912948	0.04312901119072137	-0.03066897974810929	-0.002379645719475152	0.06439899562086351	-0.405145805809926	-0.6328315954143096	-0.4173956675216957	0.4997635197160207	-0.03482055510026193	0.01092762106113941	0.003706478599111392	0.2280177389083452	0.1861011207236844	-0.42988880654179	-1.525159298781968	-0.04674739219480519	-0.002232316308770078	1.21522050413106	0.0487371452535308	-0.007450267595313318	-0.01024050823982804	0.04548323524948329	0.09732629819048663	-0.5263039149080234	-0.3580375808351307	0.09579381742906817	0.02496305572213724	0.04295487291780237	-0.04588244629295288	-0.06836659813301411	0.05045409341031263	0.002214637923747138	-0.01446570143418274	0.03687726502962738	1.959513212858884	-1.059915822676592	0.09926510220529212	-0.03563913323661529	-0.7153866236693984	-0.8685714159894316	-0.5577518255218097	-0.418065482019459	-0.621747832016182	0.1854072542045051	0.02745692783295246	0.6955444809243824	-0.7655629767139936	0.1300010364411328	-0.6226714788986475	-0.01991759337146753	-0.5072436159243453	0.03965752206065321	0.03844093818764382	0.07615264659541486	0.02490275001051235	0.03020032673489675	0.1004352123547774	0.1883800696440473	0.322803618377074	-0.9439916488045315	-1.544258770826668	0.5733103448215704	-0.005884191281790472	0.09588684065905649	0.09605286155688379	-0.4490365686491857	0.340335387484155	0.1223477162848532	-0.3383217101558145	1.184328679328275	-0.03597104654155329	-0.5893780908583534	-0.1543210322898404	0.01410585690908236	0.04128748336039952	0.1678416876986393	-1.672700448154629	-0.0662921362415055	0.7798758777722796	0.1468002300160395	0.04073707389583174	0.06448727281786767	0.03107468289247092	2.411523804249624e-14	3.905269251288703e-15
0.19	0.005334429955710161	-0.06170156216378574	0.07858177649689373	0.4685680303103459	0.9316716112846122	0.005755608839424882	0.1346550022605413	-0.09620723138458731	0.02165207330835943	0.2032929289032233	0.08315006907032475	-0.1680062984369691	0.003511734427668558	0.08879601421787772	-0.1122669603210118	1.110728878264093	0.2219718694631578	-1.110728878264088	-0.2219718694631362	-0.2885543543025562	-0.07804620719881779	0.01851825673794466	-0.09563209981282336	-0.1069078949440752	-0.05106274193941487	-0.1161393553726868	0.07856910828979775	0.5627796991203987	0.7145074223077003	0.1232360443472028	0.0346074873357378	0.3042929859132592	0.03985057006547301	-0.1314851340093851	0.1662432119652136	0.16105257744453	1.329374571733441	0.1869997047935887	0.02025304424370686	3.499396932777791	0.690571338714295	0.8345520046404445	-2.085855930195766	0.03086424826628415	-0.2156168216986684	0.008148965360067078	-0.1658360057655964	-0.3268124908834874	1.610882938162522	-1.20819385031929	-1.610882938162565	1.208193850319283	1.322057201545911	-0.301691556825641	-0.1034907088204008	-1.455811390280013	0.453366073830549	0.003638238057282657	3.243285713325765	0.8540234466495292	0.9736374994509983	-1.529077679017643	-1.050890639268151	0.03598589225304715	-3.487393701584784	-0.2493043063562586	0.001102128639734152	0.01337508450756504	0.001065296710367207	0.01507291348270172	0.001066664308394348	0.003796408381582334	0.001105699122803004	0.005774928491776063	0.001221707175810749	0.03945270699520381	0.1555404727884387	0.1600296508256663	0.1803560909876203	0.1820098440401105	0.01499725818211212	0.01924692343066611	0.01293308762935511	0.04504639099172906	0.002493144384241429	0.1380531280432008	0.002786267931272553	0.02398600604194864	0.001434176224584855	0.01754686366791777	0.001051254790824104	0.05119859832159702	0.001024534154250123	0.03571753286857972	0.005474757121367738	0.01042135552590685	0.1176837996149316	0.1150210548892987	0.4593795826035	0.4186817211751999	0.001177056911383036	0.01768015903033921	0.03488408654062494	0.04544656500810892	0.001216502366873895	0.009182469200826691	0.001421245029878906	0.003237151503294644	0.00141776788556008	0.009167983214391025	0.001515822812532131	0.02139099569104436	0.00143774733924302	0.07980768357666015	0.07369817963919577	0.06888048419803702	0.001158273552240564	0.03925191219896117	0.001606014400279099	0.02424188084770737	0.001172253284659855	0.01751374675444906	0.00114734043277471	0.001894316318703025	0.001918981504818846	0.01927497631694791	0.1860431369373204	0.2169899461610609	0.001319682904443518	0.0367453369464582	0.001235281001631466	0.003561659805628425	0.001389449158403159	0.009298514731282107	0.001027320779152915	0.01429849059371866	0.3270110802387364	0.3066824943912531	0.1649705830776521	0.1635424923837804	0.007584039441552707	0.1878438213612874	0.00105357104951657	0.01664987712888231	0.09495642927632374	0.06642995796394209	0.1088389284506045	0.08603699900242782	0.08723584083975879	0.05560853428160774	0.1166982922470424	0.1024783093296	0.1477719137276388	0.1141006917993686	0.009270122031807375	0.01165597508495268	0.001360518977637607	0.002187576775253853	0.1031693531002622	0.07999347133653646	0.1564040633060056	0.1260349655870504	0.1196750652383921	0.1048607246518423	0.009138232193064855	0.01541888249578648	0.0015725188566453	0.04234566732214543	0.02088891120072201	0.1744948974062259	0.001574624969734128	0.02146287098293381	0.001245463071067937	0.01591447918944692	0.001293573332485242	0.006888794453579856	0.001268468899556018	0.00420033962905216	0.001020445496112011	0.008161115793805972	0.001047549347644286	0.01341872850005414	0.001197311883125996	0.01768936812826071	0.08087571246184364	0.07411806351596158	0.0899804058293182	0.07848473777230322	0.08420238604965442	0.1122814885883822	0.09600203451199632	0.09939556144082363	0.06759056164544189	0.06560466787219535	0.1017981016434405	0.1163410125502569	0.03461734536778157	0.09875935602470272	0.2131342793544688	0.1423897241933653	0.001964445747901021	0.03631918900617508	0.05943045848820764	0.03734473277847725	0.04600619182469162	0.05879312166915069	0.02617146053752653	0.03955935355438819	0.001892421021875492	0.01991624839379598	0.02382212875232771	0.09847476142099529	0.0720702384972665	0.08924563149347275	0.002692498909298132	0.0006758810296790077	0.003072383589776754	0.005723734417184666	0.00117632835849947	0.008850351183665806	0.09569387889269435	0.09778012255727078	0.1225903001504925	0.1017971149194878	0.001289933576345609	0.1343418861628497	0.09322498454523791	0.1311187133296504	0.001081794742288156	0.01945035608443473	0.001030914576925627	0.02796524667083126	0.001057012089268153	0.01640867956302384	0.0210421873147662	-0.01485433537076358	-0.01749228171821748	0.01505912532276262	-0.02394560242100756	-0.046441411573378	-0.02153249340559314	-0.007864111768900523	0.001100570837359769	0.001066833528298787	0.001033389790145183	0.001087980327145227	0.001257556718850031	0.1539131768573545	0.168452038175039	0.008143297331785966	0.02068992164102148	0.002376133519632454	0.002531728917686136	0.00137561957728682	0.001058445030649197	0.001028112400576027	0.001061116575021925	0.08034775057675306	0.4663390581978851	0.00117093406421524	0.05646110746424718	0.001306446741899901	0.001360111540876625	0.001391051590761881	0.001795051073620517	0.001587437441960225	0.06640174558744011	0.001104406853496425	0.001729468860089574	0.00124405616267486	0.00113306508404008	0.003145709421966363	0.1879764727689283	0.001365431573028393	0.001201863662445605	0.001345255590667748	0.001030405342123422	0.3709823301446981	0.1391397496465703	0.005590326987622495	0.001044811859769507	0.07893726090223022	0.09009662802981065	0.07318459977668594	0.1126146871234023	0.1359579902209237	0.01664142286937017	0.001614865375743125	0.1103660406911863	0.1601027593198226	0.129554734317638	0.002649784610552458	0.001865306790668349	0.0171406062779367	0.001547746109089501	0.001187358490910501	0.001087050322600187	0.001050091819823826	0.001024205883073364	0.001047531364490594	0.001157877555123175	0.08467464079469092	0.07230337575390791	0.0602384647579033	0.1066918192814464	0.06948563850235209	0.1002249029715988	0.03668850965142946	0.191411856496892	0.001687458959702779	0.06023165651411459	0.04086006333138708	0.03630911252847171	0.002900372850195854	0.009028210894339524	0.06652134019737427	0.003625259775054321	0.006476332369268256	0.001009183775101998	0.06180683946272322	0.1286789134304135	0.001321635917599684	0.08539854020873419	0.001087776946417646	0.001033453517812798	0.001060889069228833	0.02415923065328783	-0.01672273090639978	-0.01732543938792847	0.0168587436232437	-0.01957449983337849	-0.04206263207718334	-0.02134635738014644	-0.008497959887827644	-6.005254039090262	-3.772449202261599	0.08057123295933408	0.07482982843426925	0.01460604147529498	-0.01495820361621403	0.07016941636230702	-0.1799532945521604	-0.5010908846816254	-0.3688289182051644	0.5042923447209315	-0.03195005408843895	-0.006398082714318344	0.003487216647509764	0.2351133119987362	0.1915000052686397	-0.2262939262644776	-1.649143679961104	-0.2535930527034259	0.01959312190569779	1.318736420100049	0.006680210293917156	0.02106634889543639	0.02280103884308897	0.01247247909339532	0.04311885676814798	-0.3662978751144186	-0.3116905024376224	0.06351757088106905	0.02920531401797577	-0.02327665600210336	0.112515056818523	-0.1577168268567636	0.05459852511912024	-0.01067847642283097	-0.01100046409553601	0.03453855483530967	1.687532216622382	-0.991174397500577	0.08899017819245247	-0.03143764083058465	-0.7002822720933689	-0.8466666249784826	-0.5451971633050349	-0.2882584082586708	-0.513559170658332	0.3562487123526576	0.03537567450717549	0.690368215965157	-0.2172087442324993	0.241989707023801	-0.3733642360393944	-0.01499865409222978	-0.4813270869627927	0.01998567152083678	0.01804464910071241	0.0198089396982334	0.02823248069492843	0.03640247281360732	0.07928800731814246	0.01891873738288523	0.3166114659203996	-0.8231550852950447	-1.540090294562945	0.2399274762326031	-0.01123793194451131	0.2185817400985053	0.1468466697745806	-0.3043788885595522	0.361300751019543	0.127687557139938	-0.3190836297356658	0.7114614250365517	0.08911893063166165	-0.5222821697431977	-0.228358614953433	0.02444295514620087	0.2028374182447349	0.01682692434285487	-1.692369518354889	0.02595740627652198	0.7047807084059017	-0.5763360426233396	0.02289897843616685	0.03921507797717756	0.01650406500689356	-3.092174663262816e-14	3.449912929904195e-15
0.2	0.00382123295156965	-0.05962338935406388	0.07949388410901609	0.4817858109956589	0.9334641914033636	0.005987183141959125	0.1692394339405312	-0.08897463336136069	0.02827953451655564	0.182482375876356	0.08320824316685684	-0.1691967073351164	0.00350826768694475	0.08666010822188217	-0.1147370797462429	1.123427866283342	0.209391697248016	-1.123427866283341	-0.2093916972480136	-0.2750439135752969	-0.08107747523692918	0.01749912157283566	-0.1101582963521533	-0.1023788949590197	-0.05095147894528981	-0.08429422763398728	0.08664083016218575	0.572871139195263	0.6993700334140946	0.1139949336541354	0.03468573885385485	0.2712232660278757	0.03755237831331523	-0.1686260925895279	0.2490620242366835	0.01653337992476218	1.314468917439218	0.1711806608145805	0.02627279364469916	3.411464873789398	0.7525999886425243	0.4885273345182565	-2.075827644843971	-0.01927958261539108	-0.01592543183721522	-0.0117934296327463	-0.2596421983245812	-0.1620952691841586	0.9289172899803132	-1.301129659384098	-0.9289172899803136	1.301129659384098	1.380024981377945	-0.3053897355345831	-0.1004369515338474	-1.443359178140346	0.4533270621747777	0.02038737369739393	3.112904565425195	0.7633109943803617	1.044848923173143	-1.509043158458936	-0.7912731828639642	-0.02353916816436511	-3.118570434005466	-0.2099290163287169	0.001101905299999187	0.01382552173437117	0.001066812337262928	0.01575618191840322	0.001050970225654839	0.003810293718943839	0.001095880547426059	0.005672023393678875	0.001248685807635598	0.04018625292595643	0.1554455505544784	0.1590609017364192	0.175381694618174	0.1775748726246141	0.01076349560929886	0.01569573848167811	0.01799324008201275	0.05014351850512087	0.002418349821568541	0.1377629731009681	0.002547169740973284	0.02385021389355405	0.00139276227960818	0.01758281780026107	0.001056194782562906	0.05358362020984137	0.001027006730941529	0.03766371576146586	0.003356363729688415	0.008700183504655614	0.09741133857210815	0.09784358428658951	0.4606712849445304	0.4150890277627158	0.001173684810221366	0.01782531868147703	0.04851436797416337	0.05903468535725842	0.001283911105109819	0.009440492593652015	0.001381990676744669	0.003413394009072976	0.001401612204941774	0.009300818173359053	0.001753442345140169	0.0216598654290774	0.001554010932411294	0.08028911661556146	0.07040753578264197	0.06594688956887172	0.001126788242923774	0.03637752161201866	0.001701457130799035	0.02504745688197783	0.001228264694452771	0.01781039183807193	0.001138141303353804	0.001949653059424059	0.002946677796257672	0.02032741599029756	0.1868636328747814	0.2152849111314457	0.001351296800982297	0.03728279686614101	0.001216556524314758	0.003491977610497649	0.001363710783398654	0.009189251697665145	0.001029235130096822	0.0146324193426797	0.3437437154206899	0.3222528145996666	0.1530906885681056	0.153987817360543	0.006171603420565683	0.1887208636783009	0.001048072879049999	0.0164647159651427	0.08620096098357102	0.05953068717733367	0.09888933681122999	0.07772767199873644	0.07943922768236625	0.05021823910810141	0.1149544374769988	0.100064950857505	0.1422165650749934	0.1093970347979049	0.01463708709872736	0.01553299225567119	0.001563878964389739	0.002573678362207418	0.1066166729515866	0.0868581281193211	0.1588658267669652	0.1257323410133246	0.1241815576525746	0.1074133598389825	0.005722339205879843	0.01239914227329368	0.001791453987259903	0.04219563589371378	0.01847668902051642	0.1699240136254903	0.001566385157358262	0.02166808532839661	0.00122137772305352	0.01613252001684135	0.001197450609320505	0.007313478378679701	0.001165011420694719	0.004526925687722126	0.001023071969794676	0.008498588711203016	0.001047443313737488	0.01431108965382095	0.001174046249502703	0.01848444867192731	0.08277346978188967	0.0772251492391819	0.08065824965877647	0.07067875693726207	0.07086404198145042	0.09698061312978122	0.1008806283084142	0.1003894235539571	0.06853075089943715	0.0653824609022661	0.09966968292354532	0.1176543572268378	0.03581719698747798	0.1002811703894852	0.2019482183669741	0.1389911339852845	0.001806346295506691	0.03999145230851535	0.05981393937676596	0.0386486810791482	0.04293315443087461	0.05561175380595347	0.03149490616545605	0.04537716595035669	0.002727715205857267	0.02073722215982307	0.01559112982547456	0.09350575947722874	0.06860504254738621	0.08664413566434015	0.003432844477239534	0.0009442208885384164	0.005899419249018521	0.008305255741551715	0.001096264357930916	0.009478132400840269	0.07745640941710591	0.08100208384969745	0.1250092312206907	0.1021108288786683	0.001315200175924183	0.1411522226342395	0.0864083040446865	0.1221021739005226	0.001086269500942608	0.01959905412316105	0.001032756432375419	0.02824942542897248	0.001059921727863035	0.01651512734068922	0.02396110642736306	-0.01665252839009645	-0.0172231490147319	0.01686008408220289	-0.01922808984442163	-0.04183551482962285	-0.02119051077817843	-0.008938494627752216	0.001102443773285738	0.001069609806617646	0.001034401942076883	0.001083299375396799	0.001292447373312183	0.1564087972985107	0.1660656300865629	0.004456439083163189	0.02594426986838043	0.002309012872820025	0.002111768671803743	0.001328053366014455	0.001063754796053154	0.001030804953639837	0.001034906969586422	0.05842300473181671	0.46123562951319	0.001169389055495992	0.07175777872151044	0.00139299528309914	0.001324682315386633	0.001379136837566775	0.002165615350273872	0.001746236020915024	0.06576684617396787	0.001084327818724646	0.001858953683072702	0.001320981390406993	0.001124690433043035	0.004721153255085486	0.1884619506099662	0.001399927534834247	0.001192282343946846	0.001329075043269951	0.001031951540458437	0.383749369979809	0.1299169284482561	0.003910038367685796	0.001040198984341073	0.07020811539613146	0.08033268242185342	0.06538012342974193	0.1122127957878288	0.1316055625249751	0.0235563932451746	0.001905397957702654	0.1125155682005887	0.1649740768070218	0.1319695557839492	0.001460853284963584	0.002145914475848748	0.0146581210842528	0.001564384906297121	0.001200955242767674	0.001097841780435289	0.001055030396216193	0.001027135501435759	0.001047183682329893	0.00114239990812131	0.08588553880380892	0.06442349889763704	0.04722953500181905	0.1086609864923938	0.06998368046963507	0.09384140414074763	0.03768623401818536	0.1750844188768521	0.001597050705663177	0.0603652036533778	0.03784740341253132	0.03890413196207608	0.004161527506008854	0.004075435975896243	0.06210156958063317	0.004679381289579255	0.01079845322548155	0.001009859069714465	0.04498853448080799	0.1285967099160609	0.001357533646268673	0.07038013037096073	0.001093497551435406	0.001035676213516482	0.001064630318703001	0.02678096342700229	-0.01841562015127711	-0.01690287112464785	0.01866171307112511	-0.01433737227335214	-0.03711605946208751	-0.02077060484977944	-0.01023314485656225	-5.655490538785191	-3.827380261638465	-0.02793523300379096	0.05288250132525844	-0.02617098128720988	-0.001240026908883321	0.07665975631768958	-0.02560367129642525	-0.3892140433117506	-0.3456372521724391	0.5163955556359688	-0.02548121061190905	-0.02016765906429236	0.003790740840183928	0.2418275017578642	0.1979041100057868	-0.1369887643886812	-1.788994916450985	-0.4658470131117424	0.003042857965986919	1.394214712460573	0.06098470686778889	0.007101989628076031	-0.006649373656850153	0.05366941770237044	0.06601901818925132	-0.2232468937962744	-0.2627564531522887	0.1108688983148435	0.02945892874441445	0.05911444207447055	0.063384921672735	-0.1705348037610083	0.05172355921271125	0.0008047629935364567	-0.01151552581567404	0.03225666501984017	1.428727945994524	-0.9192261341156178	0.08795889139291097	-0.001266280608440097	-0.6784506781685725	-0.8132861641140927	-0.532905745455197	-0.2016056764838779	-0.4315325736909263	0.3975676320299912	0.04155468721389433	0.6820373785094538	0.1217914977351549	0.2514491209638668	-0.2518891715554203	-0.01599321491234383	-0.4283374914235101	0.0252058728826394	0.03114654764668173	0.08546036782027647	0.03818923496929256	0.02878960902110544	0.1073929076269619	0.198225364541874	0.3036829517775921	-0.7451855936868076	-1.516917392945663	-0.03069498585562178	-0.03652581992863763	-0.01535069364657411	0.1494913482199876	-0.4184627419748455	0.3713290684027851	0.1331170439942948	-0.3206588215974994	0.4948024308476775	0.04724918979717185	-0.4747846130789287	-0.2898494215239664	0.02811400925489882	0.3032827453136437	0.1573127507086494	-1.653478150080796	0.02050107291153926	0.6628067952557593	-1.212471748794428	0.00719657857242559	0.01835623175120906	0.005355899201868071	-8.257949273681796e-14	-3.899821554065829e-15
0.21	0.00201021046683605	-0.05674472871501324	0.0788900227427772	0.4948624282575194	0.9350887932504734	0.006279100568782815	0.2027846072634906	-0.08121410520190581	0.03150590640944758	0.1617764926877163	0.08276002979319194	-0.1682619480767572	0.003232231173881304	0.08365401417149888	-0.1154821127352124	1.129331297059443	0.1960640425738454	-1.129331297059438	-0.1960640425738215	-0.260963081797641	-0.08417290700381247	0.01650760887589294	-0.1243775461948141	-0.09782148624903513	-0.05062854810853144	-0.05395328043562473	0.09388329500881817	0.5836957249261524	0.6841231012074289	0.1074908896567562	0.03405837389576778	0.2414709120024837	0.03568784863497302	-0.195510411440887	0.3226363215109669	-0.1356838771463767	1.301044690262538	0.1530206894201864	0.03184116586930544	3.299236356268529	0.7952168902416837	0.1650283527785197	-2.059665729138391	-0.06817547768705186	0.2046466223465054	-0.04016772674828858	-0.3364301272708023	0.0109020500963487	0.2556796655666007	-1.357584904690941	-0.2556796655666404	1.357584904690933	1.434815213096761	-0.3150013905792484	-0.09793826430420968	-1.403645669576106	0.4579620671001823	0.04481655329387441	2.949266674750438	0.6893656948959108	1.120788201929229	-1.526360093169196	-0.518962500202698	-0.1067159033888028	-2.828099784210699	-0.1632526723496809	0.001102892762079909	0.01429304851899777	0.001069196179034346	0.01647224212462641	0.001042695722614128	0.00383287323231695	0.001088073306652363	0.005586445493539287	0.001281804218343424	0.0409610959355973	0.1564470364482366	0.1593225420795005	0.1717328633226789	0.1741732671166872	0.007481104875362707	0.0129313418923473	0.02148477082654451	0.05385453008082589	0.00234872859876221	0.1375276126329821	0.002295105494813378	0.0236971861781707	0.001361668883859625	0.01763858284626949	0.001061804663118651	0.05602908580023024	0.001029755354823049	0.03966271791289806	0.00222095606562285	0.007694758768151114	0.07440478399601176	0.07877096753026168	0.4595327576967512	0.4100616098554024	0.001171259088385674	0.01798678224706718	0.06262854905128344	0.07310295458088353	0.001988199972833748	0.01033845685348638	0.00134726497673773	0.003642015178458253	0.001390054619025025	0.009443887477263982	0.00185233368112128	0.02177796264776814	0.001660382950348842	0.08063428846696667	0.06834434416388983	0.06399589175715775	0.001102864334819559	0.03399783130991842	0.001813771059978527	0.02593111937495386	0.001329416993537876	0.0181503819202842	0.001128938866409785	0.002087001409036438	0.004051009703055697	0.02145094677521903	0.1879356139476195	0.2137470534474213	0.001418418863442147	0.03785302529003103	0.001197577625622319	0.003429506732713737	0.001337267180889457	0.009083676652495402	0.001030917927862389	0.01494859282521941	0.3588021494642796	0.3354469859948477	0.1430005133578137	0.145342740066082	0.005124053687369312	0.1897554221080092	0.001043525891622572	0.0164597409135893	0.07740022461839058	0.05287889087682079	0.08895116513229025	0.06975617635542597	0.07158807637172873	0.04498372884650882	0.1138960007036649	0.09842556805948299	0.1374099933944802	0.1054639034065434	0.02011323045416587	0.01950682348119588	0.002648798974468723	0.003538537887621722	0.1091334163668003	0.09347758123842798	0.1625405594387693	0.1281919879441967	0.1281030069084425	0.1100795298247402	0.003627734203349354	0.0105454918393407	0.002143992566466748	0.04212652625928007	0.01614309063560894	0.1657622809406619	0.001569585307102134	0.02182533270346032	0.001213579442677612	0.01633565330777158	0.001151224228775562	0.007905979668231955	0.001112751531376199	0.004919120647460044	0.001025655228375548	0.008827929302600804	0.00104716962799727	0.01525018059374176	0.00115716519316858	0.01937384591878572	0.08397577997224709	0.08006144828926268	0.07255675965370686	0.06390712315737671	0.05634672648828561	0.0813793931967655	0.1025411745898027	0.09838761469067833	0.06907413289372934	0.06496009258450461	0.09895187445202028	0.1182287683893367	0.03666802484498816	0.1018542201998693	0.1939178838165082	0.1364664946475827	0.001664689780722177	0.04369351396430173	0.06008494505298863	0.04007896120598996	0.0399848474081357	0.05258217921440585	0.03299817135952309	0.04682384679617432	0.003586024732786249	0.02157032716511241	0.009825754490382395	0.08889036504192324	0.06475247072721214	0.08365885889965377	0.004629403018880073	0.001330255633267527	0.009624665389352071	0.01179870464464913	0.001054378718081076	0.01028658140344114	0.06094631423526825	0.0652140214379533	0.1266518245343852	0.102349868934698	0.001346917104552488	0.1471873592510782	0.07499266351306319	0.1085100682489853	0.001091705623828096	0.01957696785244425	0.001034855664668587	0.02830175923275617	0.00106344441554001	0.0164922931291907	0.02593028774704114	-0.01807443931300418	-0.01670429878637371	0.01844085482172973	-0.01401952172941118	-0.0368513138001134	-0.01954269246651061	-0.007561256504272843	0.001105170460924955	0.001073427117929886	0.001033813581024487	0.0010771084012727	0.00133648838315377	0.1594367794121768	0.1655603737831072	0.003540547613140267	0.02485847196946307	0.002247888008443403	0.001963399346099406	0.001330292001283081	0.001070934516028369	0.001034148394658919	0.001027856634873755	0.03032311262233505	0.4531217234356705	0.001168178132929299	0.08733725175065528	0.003848369554687214	0.001299567703811712	0.001377055688919679	0.001777699288095821	0.001792554399712273	0.06560587778289262	0.001072566532482412	0.001991928857394107	0.00153109386130796	0.00111484526921494	0.005625106156706103	0.1908302277330927	0.001563208585896553	0.001165568108296687	0.001293329249615273	0.00103327667821981	0.3952127413502349	0.1250923926194016	0.004103611038058689	0.001037603784815907	0.06171935143338388	0.07089423206866949	0.05774351134449145	0.1125047371792817	0.128750462914279	0.02835105737324277	0.005371521094883753	0.1128734678462286	0.1713528418633674	0.1355917154763252	0.001379614746083804	0.002822182464867667	0.01264545026046329	0.001580147353315732	0.001209267083445022	0.001107523638977296	0.001061135694662985	0.00102936607738022	0.001046631849747551	0.001137206812405498	0.08532404397249238	0.05969322602927557	0.02985470090103627	0.1015565135071321	0.06959324191757844	0.1015092049607957	0.03764685326373038	0.1848170916757543	0.00144902459694102	0.06047767306731881	0.03529436573205953	0.03115947177242166	0.004761056551283866	0.003120660335474409	0.05784668290818672	0.006912788008634992	0.01597149956569761	0.001011553638131904	0.03495434977285022	0.1295027852189899	0.001398943674694867	0.05067413325709538	0.001100636623355585	0.001038194868738843	0.001069210233299772	0.02721892852274621	-0.01922340556529244	-0.01602659068739594	0.01984493896173785	-0.008556673179252088	-0.03165531624102578	-0.01691254424822807	-0.004046507698962349	-5.322128214680117	-3.806723214085209	0.08442045708713407	0.08146855221935553	0.01665694063635585	-0.01203029227950678	0.07835320390982015	0.06955029922164614	-0.2944836861307183	-0.2177479078452915	0.2431976507798004	-0.02120686890133815	-0.01079219405845928	0.007383763414695095	0.2473766616305699	0.202135292517303	-0.07177386963018183	-2.027784071720816	-0.5119356908441826	0.02305196962385793	1.417943108242228	0.1261471510887432	0.03183620779594797	0.02494731436778838	-0.01773275278053453	0.01264113172262425	-0.1689850266827134	-0.211906766316238	0.0775195383369863	0.03746134151296474	-0.007477983929196493	0.1343739680569773	-0.1337235238240153	0.06054210368734773	-0.009898773316292516	-0.009976745506567783	0.03123360017687519	1.216649470362881	-0.8065240292571928	0.1195449476728592	0.004291887677456818	-0.6511108725481676	-0.7804210445608589	-0.5137746415630633	-0.1311840561542656	-0.3597199071821379	0.3915600892291869	0.1477099028084145	0.6382980321467222	0.3570252701580423	0.2839025285029436	-0.1304175249154818	0.001661522476029937	-0.4003123044213373	0.009660683232584391	0.01387472456022532	0.04690985865115333	0.0406930861123554	0.03501513320398694	0.08820292912237263	0.03555481999723843	0.262508479032326	-0.6153242428285717	-1.596560830952785	-0.353672643304206	-0.0504527769512943	0.1510354329307346	0.1593565854486834	-0.07453477023006538	0.3698370953861051	0.1528520982957503	-0.2887853452692034	-0.1483081567576435	0.09818748472545501	-0.4502227214251139	-0.3098062029804916	0.0487888720343204	0.3922567356305831	0.04063095955720746	-1.492289387067876	0.03400726063774041	0.553070690447015	-1.504967043250273	-0.01110752116544427	-0.007035763919870427	-0.009276352720138985	-8.940289937303038e-14	-1.009214942112525e-16
0.22	-0.0001276154185153772	-0.05325133856610139	0.07681264208661286	0.5078105079075426	0.9365102248059479	0.006618615943245302	0.2352574923753422	-0.07315607061621759	0.03174572774648874	0.1414027265686218	0.08188848590115905	-0.1650683881114293	0.002769836089257751	0.08003443536386204	-0.1145627711702277	1.128619675601188	0.1823763265693113	-1.128619675601187	-0.1823763265693063	-0.2463741325344803	-0.0874035985034439	0.01553890275775205	-0.1382943073273746	-0.09322350587086134	-0.05004279268635192	-0.0254292581289473	0.1005118184592077	0.5953013028123619	0.6691224953449089	0.1034271459783822	0.03245577918700243	0.2147372820809117	0.03428180980609707	-0.2339867727057354	0.3720079262078321	-0.2781704780621445	1.288761395071754	0.1305466023854843	0.03579238317245893	3.197007231571355	0.8121012738998969	-0.1087827766525716	-2.009404230937823	-0.1039456862868053	0.4358347095583736	-0.0490651426760262	-0.3823391499813409	0.1707796416116154	-0.3940931568913248	-1.373141925456666	0.3940931568913245	1.373141925456666	1.481648478479434	-0.3324416820834706	-0.09587563577301937	-1.382861436120759	0.4614413958124168	0.07295229078115727	2.749519587085584	0.6405227151357662	1.201047354238259	-1.459777889630277	-0.3032131190561583	-0.2185851183191606	-2.514825613240947	-0.1182308464360254	0.001104750104115962	0.01477352821960638	0.001072297012107882	0.0172083332090102	0.001038265829824594	0.003862833666107621	0.001081074363250739	0.005508322764857515	0.001320381321391426	0.04175420417006417	0.1582435673648928	0.1602842789070103	0.16928559804234	0.1716176663448603	0.005350716750214017	0.01113066348087253	0.02275494162275459	0.05535528934681924	0.002283337574918371	0.1373465160046741	0.002094675628933771	0.02362728381144923	0.001347236777424451	0.01773092296960938	0.001068199702933772	0.05853337434861319	0.001032801506402596	0.04171120105652416	0.001646644628455952	0.007111152377589116	0.04823544930094804	0.05724279011452209	0.4562285167498744	0.4054043314959591	0.001169440864701458	0.01816240036349744	0.07707619895589334	0.08736362704162708	0.003564136194969593	0.01211421573533631	0.001317341880317119	0.003914397435840948	0.001383233866469247	0.009593446059137188	0.001708042444739065	0.02155155479770704	0.001736732485962998	0.0807344548429938	0.06712112161140286	0.06252654187250553	0.00108502266701173	0.0321648831044933	0.00193637841780329	0.02683096641005895	0.001485011668854955	0.01853806374413424	0.001119414813560432	0.002283429147130186	0.005053474304919025	0.02247594967675672	0.1894976614419536	0.2126767048392815	0.001533590138889095	0.03845803850228793	0.001174729750640015	0.003362005448528681	0.001306171606878061	0.008982171541653096	0.001032421809669977	0.01526220271997857	0.3725406899792216	0.3467166667533401	0.1349023680327008	0.1379226426858172	0.004690737686483633	0.1911236056940828	0.001039955179558871	0.01663096606642121	0.06861726405095349	0.04652442391409228	0.0790822538987522	0.062131089507282	0.06373530652144456	0.03994717958285602	0.113397567483143	0.0973430062737811	0.1333626648941259	0.1021101126022761	0.02520800418963921	0.02325142356305365	0.004915532184510248	0.005453730117184709	0.1107394758902084	0.09955298449894336	0.167251885731983	0.1326105940508643	0.1318826369539854	0.1131337634553486	0.002528313123793243	0.009559259580382718	0.002657772663548701	0.04221867103272762	0.01395578150794927	0.161991702359444	0.001579062768515523	0.02192964061502381	0.0012138368845145	0.01649790678841002	0.001132954663493589	0.008529074922847293	0.001089678451262826	0.005349653992624065	0.001028062051831342	0.009157623854231717	0.001046756809973388	0.01623070121099924	0.001146128855288978	0.02031355977443379	0.08441095369614041	0.08245395123572337	0.06585182801244092	0.05824861046998771	0.04015632349484281	0.0651847117648069	0.1004902732392254	0.09363585355780008	0.06920252110934169	0.06432330669665728	0.101784107679001	0.1210911160211391	0.03710079906793057	0.1033530615303078	0.1925217714733785	0.137739045687387	0.001519811353174324	0.04740327086870902	0.06028444293629943	0.04170398538349591	0.03720622571737822	0.04976546192961977	0.03012443675133417	0.04355416491405951	0.00431422827241604	0.02227728506132426	0.006374770939413818	0.08446273609993771	0.06069544603885245	0.08039600617336548	0.006337167894157853	0.00191391697591501	0.01403229839301108	0.01608738446048403	0.001034289254031059	0.01101582978686059	0.04694956174645773	0.05139319501233569	0.1279902963456154	0.1029249805383009	0.001383477605133116	0.1523906396901648	0.05966351425493147	0.09202247980091961	0.001097993440570523	0.01938702993080616	0.001037164692304991	0.02812578429200518	0.001067495894994817	0.0163425280618139	0.02687865825075978	-0.01908693322998293	-0.01594716175208625	0.01975659566197863	-0.008429532961677913	-0.03154941797623653	-0.01642137929492061	-0.002977752358046787	0.001107897148564811	0.001077244429243732	0.001033225219970406	0.001070917427144224	0.00138052939299417	0.1624647615258431	0.1650551174796515	0.002624656143127924	0.02377267407053714	0.002186763144066572	0.00181503002039374	0.001332530636549126	0.001078114236002668	0.001037491835677774	0.001020806300154296	0.002223220512839708	0.4450078173581493	0.001166967210361184	0.1029167247798018	0.006303743826274614	0.001274453092236702	0.001374974540271936	0.001389783225955445	0.001838872778515211	0.06544490939181874	0.001060805246239071	0.002124904031717667	0.001741206332201959	0.001105000105387075	0.006529059058346437	0.1931985048562195	0.001726489636959303	0.001138853872638124	0.001257583455956446	0.001034601815980804	0.406676112720661	0.1202678567905466	0.004297183708429943	0.001035008585289085	0.05323058747063673	0.06145578171548627	0.05010689925924135	0.1127966785707387	0.1258953633035852	0.03314572150131057	0.00883764423205885	0.113231367491869	0.1777316069197129	0.1392138751687015	0.001298376207215644	0.00349845045388854	0.01063277943667375	0.00159590980033386	0.001217578924121849	0.00111720549751987	0.001067240993111931	0.001031596653312693	0.001046080017158148	0.001132013716685989	0.08476254914117634	0.05496295316091706	0.01247986680023686	0.09445204052187074	0.06920280336552324	0.1091770057808428	0.03760747250927474	0.1945497644746565	0.001300998488208443	0.06059014248125991	0.03274132805159349	0.02341481158275772	0.005360585596547265	0.002165884695054055	0.05359179623574186	0.00914619472769041	0.02114454590591137	0.001013248206549502	0.02492016506489254	0.1304088605219192	0.001440353703121532	0.03096813614321901	0.001107775695275795	0.001040713523963396	0.001073790147897561	0.02765689361848941	-0.02003119097930771	-0.01515031025014401	0.02102816485235001	-0.002775974085152353	-0.02619457301996352	-0.01305448364667693	0.002140129458635031	-5.005744112934783	-3.712488450408548	-0.02534464977449497	0.05688867697958709	-0.02469479710903136	0.0002510073788500194	0.08031280127429818	0.114415625589277	-0.2200130960919225	-0.1528936166831177	0.0743450937594647	-0.01462844267081412	-0.003542589334841854	0.01110575630384076	0.2535920933503951	0.2078003084418551	-0.05262509520958847	-2.280107048278951	-0.3918191035388565	0.005873768144023483	1.432695359880571	0.2365436312844341	0.01585420721859948	-0.0053515180811959	-0.015231595990862	0.01701792315767772	-0.1269173083826491	-0.153408033844217	0.1141058067610701	0.03899727701944754	0.07093031995468232	0.04367931202575408	-0.0770329885853919	0.05868051688200884	-0.0002013183255405442	-0.01070153896424361	0.03174394746192724	1.043829818655509	-0.6742301512775262	0.1546839226461326	0.03397376028250492	-0.6189848106106041	-0.7440044050780047	-0.4933135458655364	-0.09024147401381627	-0.3156644562622894	0.351721403267546	0.2316212280420706	0.5732274067907838	0.5135833328948172	0.329061849934239	-0.07840553665178726	0.01625766671573501	-0.3501066707054036	0.0146179801728638	0.0229705855823206	0.09157916082490895	0.04585691205203755	0.02886040106929937	0.1156788430353862	0.2082886862187588	0.2149237310561646	-0.522561375175411	-1.635609692741075	-0.5806854397748342	-0.07940933394846662	0.4422366002143286	0.1346496522328194	0.3409753335254525	0.3728681181052194	0.1720658541271173	-0.2780873602207914	-0.4484701147083194	0.02201974174264779	-0.4372315144050906	-0.3453646138460901	0.06763932881754403	0.4623289278418826	0.1414726268680991	-1.260030952855993	0.0877153824254014	0.4964355597345967	-1.791568308087615	-0.02637375161764431	-0.02730551716228593	-0.02003027198434375	-6.530607189339652e-14	1.138669204414298e-14
0.23	-0.002777146944428094	-0.04943026290732516	0.07341057234543281	0.5206403697762254	0.9376789665925205	0.006985842603943137	0.2668613310200735	-0.06507166267724381	0.02957429918869805	0.1217888976676184	0.08076207991797424	-0.1595520684521221	0.002403206282296809	0.07615345116391306	-0.1121712876399141	1.121573617739141	0.1687543676603746	-1.12157361773914	-0.1687543676603614	-0.2313717046181972	-0.09085312195423126	0.0145858213048392	-0.1522179153980238	-0.08861060080158642	-0.04915668991449652	0.001034512227787282	0.1067451679858129	0.6077280414172764	0.6555124021176866	0.1009862915973457	0.02955867670343281	0.1908240913253187	0.03336892540384159	-0.2948746131474103	0.3879009681121613	-0.395630606587736	1.277422496300141	0.102786690742501	0.03699583876958575	3.122099380284942	0.8028164201760972	-0.3109364693669855	-1.912777838311617	-0.1191974807667175	0.6592288078364407	-0.02419077189720015	-0.3883458157341557	0.3001670595917229	-1.011441370388709	-1.347461280648027	1.011441370388695	1.34746128064802	1.518102024542677	-0.3582409907506338	-0.09506341860009135	-1.411399807065402	0.4594333765639925	0.1051796589518051	2.545812213891867	0.6091542702679349	1.28409174406845	-1.230364129860827	-0.1952551819368411	-0.3590800130421889	-2.267118762730896	-0.06414183576231509	0.001107630607007783	0.01522364441013935	0.001076433543973578	0.01791855248341862	0.001035478799048136	0.003886208415075751	0.001074631818932202	0.005454037068710465	0.001380868903987753	0.04255680813033567	0.1614528943361606	0.161709799955759	0.1674214709802429	0.1696335526406857	0.00414543522725241	0.01009467874536652	0.02165601999551324	0.05464125044859877	0.002219097303519477	0.1372256976369484	0.001926341374474409	0.02362823329787177	0.001329892746993846	0.01784881353341591	0.001075618535678894	0.06108719504561815	0.001036399596381985	0.04380030166831882	0.001339467701539879	0.006744316894195262	0.02703274956161128	0.03885283654617259	0.4516241109789316	0.4028061534563576	0.0011678958401758	0.01833653619631953	0.09214514844892098	0.1019267927013026	0.007595279907623164	0.01625448542523956	0.001290489601897633	0.004199418678374421	0.001379509733181177	0.009731191807175582	0.004027629791080773	0.02326475763677668	0.001852285898039802	0.08063564683322029	0.06694859924134451	0.06166439072075639	0.001070974622423986	0.03092925974597574	0.002004697359083841	0.0276881621939886	0.002236613398102274	0.01951193079699909	0.001109322977798902	0.002534183470606499	0.005533150124596545	0.02298705073633904	0.1913205668506179	0.2121270133219192	0.001671283921612453	0.03906045166457751	0.001152791251795111	0.003313327122424229	0.001274891567228352	0.008889962128493103	0.00103380835109138	0.01558118593231969	0.3852825982503029	0.3564716523321825	0.1269260560914931	0.13130150000217	0.004326212281202311	0.1928341036008083	0.001036923066420212	0.01697769743965649	0.05986926022702793	0.04047898970130943	0.06918309535013439	0.05478622538222352	0.0558388135822256	0.03508097435338345	0.1126948478279578	0.09621845007756591	0.1293817270873738	0.09885089182107634	0.02911372460912489	0.02621624707954241	0.007749664522362192	0.008048517579397858	0.1112829993131505	0.1047767820815013	0.1725796809068532	0.1382162930304773	0.1360181676524451	0.1167474983124306	0.001964632200050798	0.009034414489823865	0.003097564577119892	0.0423525816738043	0.01200077142565666	0.1586130563979499	0.001583732937251655	0.02203394758411996	0.001214375672360946	0.01666574540166114	0.00112324264567221	0.009282873408541743	0.001077458444832715	0.005829751833461423	0.001030312968980063	0.009493539876188914	0.001046878468261025	0.01726440995443389	0.001141060540593564	0.02132792973701006	0.08377941001571482	0.08410026796782394	0.06037904922063147	0.05345732490285904	0.02601526660425772	0.05129733746592316	0.09447950094936518	0.08677579452667525	0.06865901255233513	0.06326023824713986	0.104620911600407	0.125108629345718	0.03709751943537158	0.1045229288644824	0.1924692660702753	0.1405393217886823	0.001410859427877824	0.05120079503680589	0.06021680503870113	0.04343767779194601	0.0345178531395989	0.04707884343506165	0.02421946379167841	0.03744608629128781	0.004623503736022727	0.02258325516439579	0.004289061518952533	0.0799612334256654	0.05661391843143121	0.0769634954276473	0.008690491050838852	0.002821705280685655	0.017903160427102	0.02018884194558429	0.001024383208600247	0.01185533878206445	0.03596198882739435	0.04015744658456883	0.1300508416509177	0.1042570283934292	0.001415532643437481	0.1569355175414531	0.04320637342943472	0.07504290338501803	0.001105565742000277	0.01903836383259562	0.001039809085300277	0.02773267469670823	0.0010723515492128	0.01607308394505892	0.02713709547028237	-0.01965885486215482	-0.01513945208517191	0.02087005866088051	-0.003908058503926064	-0.0269530780468915	-0.01227102415189151	0.003959816542276008	0.001112941207532602	0.001083696612222626	0.001032030469538641	0.001065393794680314	0.001497518454606132	0.1701109513658907	0.1638602209730328	0.003083449645549643	0.01757179232968538	0.002122461989838057	0.001695903274899637	0.001294297243862793	0.001087763532715082	0.001042388851165775	0.001017806750593516	0.001647652857709195	0.4379513731214994	0.001165711445340922	0.1205218372216701	0.01657577317731714	0.001252411972538664	0.001376182314555245	0.01074953763949239	0.002086309892280209	0.06783150962571836	0.001052582452356243	0.002034686011707075	0.004104774472261434	0.001093584222271648	0.005625216257726118	0.195406103330304	0.00188970481863455	0.001122410451036124	0.001229376676880252	0.001035801099874106	0.417151500830661	0.110381863408749	0.003641179145972966	0.001032716889891726	0.04485288525927007	0.05172663080714154	0.04229707271195497	0.11071647488058	0.1212601874683682	0.03390642683156235	0.01238314625449578	0.111041093696627	0.1842052616435348	0.1448821952691104	0.00144017573319793	0.003609009244428999	0.00923534515576404	0.0015824202361478	0.001212701202856895	0.001109683392928865	0.001062619442971466	0.001033551689554228	0.001047787797855751	0.001138972857012968	0.08134859727341873	0.05211058007645658	0.00705724940354687	0.07893716458694951	0.06688561138234952	0.1081052976950924	0.0366540889115146	0.1904676160482711	0.001294131547364607	0.0597371810139137	0.03019711054937405	0.0124511626687764	0.004600786941941216	0.002011801796812176	0.0496991429111782	0.01293820318397078	0.02299870648479156	0.001014771180584807	0.02106495316324199	0.1354849840620948	0.001456205205837446	0.01613204612784003	0.001118249067803279	0.001044124872029999	0.001080465285765876	0.02697969417123917	-0.01993290760060406	-0.01432305588627957	0.02185703670660626	-0.0002922515811914182	-0.02296354213908717	-0.007493901413034957	0.01235313510950658	-4.700476268208655	-3.549706318682034	0.08004465130042628	0.07792754973442302	0.01583653790398484	-0.00831332315040768	0.0802809421356125	0.1757146009205664	-0.1819158262350906	-0.06140027794710048	-0.205524527669207	-0.009213251184395685	0.003237860796273611	0.01234458179686326	0.2574124842913167	0.2104058403848983	-0.02561197011738328	-1.423032877104312	-0.1539450943804491	0.02321029973240114	1.482354224279631	0.5758047699351572	0.0345730708320723	0.02327958286856405	0.3349474731149648	-0.0288202432834022	-0.04497607163387599	-0.09642182198003105	0.06874248825095296	0.1464914353364098	0.001733633231022065	0.03761545415723667	-0.03134268761707491	0.06068257867628018	-0.007301872267923913	-0.008339871783536866	0.03226827807120949	0.9184956231266294	-0.6671991828241114	0.1875012049116992	0.03784501540972541	-0.5915112010770629	-0.7273735263117596	-0.4810001630830789	-0.1318282647676369	-0.334472518629353	0.2420860417398168	0.2875186676797518	0.4718296035819137	0.5990098338458403	0.3913573862004316	-0.0317170173359102	0.0109757301316801	-0.3227145678822968	0.007976907734973705	0.01330576148226652	0.0690492732015945	0.05077351483643377	0.03600858667115003	0.09816748259255824	0.04862565356106124	0.1137457013475713	-0.4351858248175839	-1.165306452442538	-0.7905293145835847	-0.1326613119122138	0.3421157223643718	0.09949366248646548	0.2086149343461039	0.3883812997136977	0.1751152414899035	-0.2616664220060583	-0.7513035788439292	0.02184578230186843	-0.4603590512122148	-0.3419363943339576	0.1149765147311907	0.3658371451180114	0.05358702178634239	-0.9814772850458008	0.1789782159063169	0.4214958662087699	-1.619606744814773	-0.04299108426800231	-0.05063445583737351	-0.03335362229778505	6.434050160673214e-14	2.129571717036147e-14
0.24	-0.006004209294543644	-0.04557944395356665	0.06903228722661338	0.5333631881862909	0.9385576573362312	0.007345390515601297	0.297666257639338	-0.05713902008662031	0.02581832766985544	0.1031588440215759	0.07954729687695324	-0.1520478202440902	0.002287421600426894	0.07237775653255731	-0.1087064300756417	1.108464389095985	0.1555028724699473	-1.108464389095985	-0.1555028724699409	-0.2160267936483111	-0.09458397797218515	0.01363117910992354	-0.1667130960498219	-0.08406896316854515	-0.0479209715997979	0.02553854074144762	0.1127550454663005	0.6209789652402266	0.6451527452668613	0.09931609384405125	0.02530928623295331	0.1694087823292334	0.0330030570558788	-0.3494929375422131	0.3779565851975653	-0.4734135535882378	1.267352703348268	0.07253639378588683	0.03425663336452409	3.037224826476833	0.7817482042372856	-0.4256913688707626	-1.812649179945024	-0.1216210978535947	0.8334204193014559	0.00110388361623444	-0.3612812364565794	0.3854544484073574	-1.606727313113757	-1.299049181755101	1.606727313113757	1.2990491817551	1.550145089200658	-0.3887081955162702	-0.0961877841731404	-1.49717595235094	0.4471879085673096	0.142875399350059	2.357571218467742	0.5958283059157231	1.365884397846559	-0.8096906143511788	-0.1490817935004918	-0.4890427157132683	-2.01524926133905	-0.008827635578358329	0.001111593193511697	0.01566795651432177	0.001081728280683482	0.01862233164055145	0.001033488248309025	0.003908900245157255	0.001068648821835568	0.005397952771035464	0.001469590438241636	0.04336128203983749	0.1663790406824507	0.1638990912606055	0.1658134847253993	0.1678772261903182	0.003765259821136496	0.009760718970260597	0.01808982461012238	0.05147736570878317	0.002154818639666256	0.137168690574849	0.001782528884283838	0.02368214851091386	0.001302104441231834	0.01797525911235074	0.001084152887581184	0.0636864327992254	0.001040647406787879	0.04592703839357914	0.001184207428744216	0.006501513602144234	0.01501136954775878	0.02827914833887853	0.4462454220534158	0.4018028578084242	0.001166495467846607	0.01851174438451248	0.1079585516333733	0.1170590405716805	0.01465234037414281	0.02331620039889042	0.001266041449729449	0.004474319443273997	0.001378250972747445	0.009866616019939094	0.009813882055672572	0.02779201044625977	0.002033664607224732	0.08031723561413188	0.0679150105977311	0.0616377574464889	0.001059839951531944	0.03018234298232253	0.001993852602807986	0.02843399893977311	0.003790034411152996	0.0212821984861191	0.00109856871306441	0.002768363583310052	0.005326184166684664	0.02280974951517223	0.1932850944216206	0.2120811036322711	0.001821688949161538	0.03964929933777517	0.001133600014629562	0.003260617495585377	0.001245146279283439	0.008803383543628831	0.001035101218394206	0.01591187994269686	0.3971998134153414	0.3653131457361442	0.1180787885893868	0.1242346430819174	0.00381645886922647	0.1948753407164966	0.001034261308537022	0.01743731639564922	0.05116433160029073	0.03466601650990509	0.05920392940401115	0.0475355168534503	0.04787860486571845	0.03030572306008854	0.1114173194535221	0.09476327098758147	0.1251125966195786	0.09545480585660675	0.03150376863166176	0.02810999923177772	0.01091843698504334	0.01120775153653945	0.110685205075336	0.1089955264477691	0.1783155258126302	0.1444198581441394	0.140748099544807	0.1209143564737197	0.001752708478940732	0.008821848514992316	0.003373013256661244	0.04244721100844937	0.0103122813378911	0.1555955700759912	0.001579328815820579	0.02212384865142836	0.001212205942127756	0.01681819450629992	0.001114625711258802	0.01010743512455472	0.001069038791837697	0.006377341463716091	0.001032415869146435	0.009831511254783914	0.001047793520191523	0.01833614240117102	0.00114200732751312	0.02236687979021539	0.08193746046869579	0.08471698698235337	0.05604308881520426	0.04955509224226882	0.01572942664096916	0.04140975700818639	0.08431489957175725	0.07784120830349162	0.067325980859835	0.06168094133920491	0.105802661206393	0.1275504236216958	0.03664927663122373	0.1053463317377534	0.1908938216411684	0.1417020453265579	0.001352916463867543	0.05520578854694502	0.05979537501676994	0.04521514249182592	0.0318847710932739	0.04448353182327516	0.01580257409854085	0.0289649339577169	0.00440140473148323	0.02236763051346923	0.003156683387131662	0.0753097544604424	0.05259092796500085	0.07354130110590304	0.01173980702516287	0.004234610922365542	0.02077296541565329	0.02356161888151829	0.001020194171930516	0.01263072721485753	0.02814090117040722	0.031876478264434	0.133329100178022	0.1065102254025452	0.001439486583051862	0.1609996741283515	0.02704249993620837	0.05932514951060471	0.001114588894809135	0.01853457592053664	0.001042837107291184	0.02712673409639821	0.001078117230108895	0.01568555419714104	0.02677177491195635	-0.0197839731537424	-0.01431871262029059	0.02179379423001834	-0.0007450853487001106	-0.02326694414985823	-0.007180517615121347	0.01308100994296017	0.001117985266501492	0.001090148795203408	0.001030835719105806	0.001059870162212378	0.001614507516217122	0.1777571412059382	0.162665324466414	0.003542243147983008	0.01137091058883637	0.002058160835609353	0.001576776529404957	0.001256063851175539	0.001097412829425887	0.001047285866651651	0.001014807201026378	0.001072085202570597	0.4308949288848486	0.001164455680319716	0.1381269496635394	0.02684780252835872	0.001230370852841313	0.001377390088837853	0.02010929205303825	0.002333747006047776	0.07021810985961752	0.001044359658472312	0.001944467991699015	0.006468342612316073	0.00108216833915362	0.0047213734571997	0.1976137018043894	0.002052920000310249	0.00110596702942533	0.001201169897800003	0.001037000383764648	0.4276268889406611	0.1004958700269513	0.002985174583515353	0.00103042519449507	0.03647518304790412	0.04199747989879742	0.03448724616466894	0.1086362711904244	0.1166250116331538	0.03466713216181346	0.01592864827692437	0.1088508199013869	0.1906789163673565	0.1505505153695192	0.001581975259184769	0.003719568034968406	0.007837910874854196	0.001568930671961185	0.00120782348159136	0.001102161288340144	0.001057997892837867	0.001035506725770915	0.001049495578543769	0.001145931997336779	0.07793464540566174	0.04925820699200036	0.001634632006839769	0.06342228865202471	0.06456841939917678	0.1070335896093429	0.03570070531375451	0.1863854676218855	0.001287264606512367	0.05888421954656795	0.02765289304715987	0.001487513754786754	0.003840988287422404	0.001857718898571953	0.04580648958661637	0.01673021164025017	0.02485286706366961	0.001016294154624099	0.0172097412615928	0.14056110760227	0.001472056708553433	0.001295956112444267	0.001128722440329917	0.001047536220095907	0.001087140423633754	0.02630249472398775	-0.01983462422189973	-0.01349580152241481	0.02268590856086184	0.002191470922768174	-0.01973251125820943	-0.001933319179392227	0.02256614076038475	-4.392857879473896	-3.326386041510886	-0.02650546701294638	0.05560065354486126	-0.02483138079183743	-0.000108712924148914	0.08068679111443222	0.2671696768085089	-0.1744556453305571	-0.01248862470734886	-0.4156240744866626	-0.001866181538903251	0.007050555988249259	0.01281675933052506	0.2626755046670834	0.2153275311344421	-0.02781865695355898	-0.7168539759890964	-0.07284262520070341	0.006088239230439364	1.54651180201574	0.820832688043441	0.01383011168322271	-0.005815825152697949	0.5475783981008122	-0.02690271867666871	0.04018626711333299	-0.05566671489066587	0.09183399914894481	0.1982774042290153	0.06761547797545467	-0.09400117714205944	0.02372337695520729	0.05596741905900723	-0.001007578489337424	-0.009575373310671939	0.03408610706858708	0.8611313836782536	-0.7633729985981432	0.2208317644292939	0.05655127684741814	-0.572492606337153	-0.7251732858244108	-0.4751227586320372	-0.156366052774146	-0.343037492916776	0.13750713038887	0.3445105270436884	0.3722167635290412	0.633156559704901	0.4396865107754842	-0.01594971362260421	0.008401405477708323	-0.2778747428016883	0.01173679980630178	0.01989268385459089	0.1057318068799524	0.05935526992938322	0.02927147241036446	0.1232835836454126	0.2132047042696861	0.00900418754292351	-0.3447507938662676	-0.8356509244775973	-0.9955908781821189	-0.1826550256381071	0.1270927904955088	0.06535676005635173	0.013464820841218	0.4143619865080148	0.1808203124122151	-0.2598259836549989	-0.9230848568189998	-0.08229923531475783	-0.4672267725938987	-0.3433013290567585	0.1686627961904142	0.3165928179947231	0.1286485143850606	-0.6690749313318093	0.2719452132207063	0.4002913068870237	-1.539203799746283	-0.05739811439155856	-0.06987171817056602	-0.04364739822665803	2.799905718643019e-13	2.991848507187677e-14
0.25	-0.009639964172480872	-0.04192984887403119	0.06410777225933757	0.5459927620515687	0.9391329595124356	0.007654840889502535	0.3274285007476399	-0.04942913159025056	0.02138716208331794	0.08539820969022531	0.07835067782693493	-0.1431623324022059	0.002303917414854228	0.06901380217953276	-0.1046312543191387	1.089469888474859	0.1427997186980347	-1.08946988847486	-0.1427997186980571	-0.2003620538269673	-0.09862869717450147	0.01264609059230742	-0.1822390021031716	-0.0796895652108399	-0.0462645642582393	0.04835999966726048	0.1187008178016284	0.6350198288249798	0.6396651298922487	0.09808827228490154	0.01990857273575484	0.1502564029944844	0.03323181694288032	-0.3729767643961023	0.3502756180600722	-0.5086772838513475	1.25887526561853	0.04279102715430788	0.02729203950044637	2.906621408792979	0.7594894572702405	-0.4522479130922266	-1.743780951708029	-0.1167935920603067	0.9372949386337902	-0.00193752896267422	-0.308866654227011	0.4276360610977241	-2.191816582854248	-1.238999149152958	2.191816582854243	1.238999149152956	1.582693255170043	-0.4199733861950888	-0.1021706012337135	-1.591835682425934	0.4319435247160305	0.1893125562219178	2.207117752135421	0.5954328302679148	1.439141365832806	-0.3308829336555476	-0.09115920557357683	-0.5876978902868161	-1.815968889600193	0.05456734613769312	0.00111663544365987	0.01610075103531095	0.001088498795840655	0.01932418278594408	0.001031959112853726	0.003925274082140556	0.001063358223347983	0.005337152524281803	0.001574272181019795	0.04414894081684329	0.1717050285307532	0.1668586474961995	0.1642627882553735	0.1660939457696085	0.003676735211445937	0.009680937511900764	0.01362286400106766	0.04728987780596062	0.002092449395632713	0.1371836517637353	0.001665871612814324	0.02377805065475503	0.00127160620412684	0.01811019717490293	0.001094162516486285	0.06633288627112167	0.001045764159452476	0.04809667572759097	0.001100913546360842	0.006312522156762341	0.008317831807578663	0.02228013677814518	0.4405072863396325	0.4011674763147516	0.001165205281045792	0.01868119323787154	0.1241029275129313	0.1326501942814614	0.01997638155959896	0.02887402938161539	0.001244668334882423	0.004714731666181427	0.001377805528747782	0.009996280222378813	0.01959414163175085	0.03506625066856862	0.00560085433928267	0.08126851321881778	0.06980927320075818	0.06238357525630838	0.001051085997676582	0.02975786866439009	0.002190616220603782	0.02938328647356658	0.006196394277766908	0.02388389134099068	0.001088349959520198	0.00296420258529636	0.004688543236351458	0.02218243415712994	0.1956147502003487	0.2127548327799944	0.002490873353077706	0.04069592570959811	0.00111747150775318	0.003203953998913832	0.001219008638841686	0.008716394019976953	0.001036338914349261	0.01625849473236961	0.4085998351338135	0.3739704360936071	0.1083623876637975	0.1160739715350533	0.003302818214736642	0.1972440630974115	0.001031989510223158	0.01795866696299609	0.04272453438012759	0.02912943553985729	0.04952193478109926	0.04047567305254992	0.04009684169266604	0.02569141568715573	0.1092475658734034	0.09287021845620731	0.1203206352053959	0.09198751028522877	0.03235100897210496	0.02885779978232514	0.01338467391636405	0.01416554688436995	0.1088667409604549	0.1121388748553313	0.1833075598331695	0.1506747510228953	0.1449915593514475	0.1252174419835711	0.001971625995943686	0.008997442193228285	0.003728914937929682	0.04266755039383498	0.008946583659859224	0.1529342799722191	0.001576285650742855	0.02220722584748808	0.001210070616142548	0.01696869470151893	0.00110490534636881	0.01109939704076003	0.001061441923397448	0.007025174716174413	0.001034704800786639	0.01016200612801436	0.001050225338976587	0.01943936771301898	0.001150810880634385	0.02344652009394722	0.07891731860160468	0.08422596555165732	0.05248099301915619	0.04640063564077385	0.008929965161265922	0.03475718660830518	0.07181518582988343	0.06777008330671286	0.06522131069597825	0.05962846690203213	0.1056196405001969	0.1282836965783942	0.03520058576022394	0.1057208227441157	0.1887685734414165	0.1415739439913511	0.001322710611044726	0.05951496405881221	0.05871334974479019	0.04686595497533927	0.02939810556193826	0.04204331538330655	0.008948297975837028	0.02213316274562874	0.003915291818852479	0.0218796470366028	0.002520572404992278	0.07051625978844016	0.04852664596733056	0.07010142794419524	0.01483236484312536	0.006183243332256992	0.02264979164715573	0.02615548201616409	0.001018257396478914	0.0134981148432011	0.02300740163338381	0.02644406023978169	0.1372418560481455	0.1093018699382684	0.001462000811946583	0.1647130390372945	0.01492844148109332	0.04761702492016843	0.001126207263662339	0.01788089135947541	0.001046607866843721	0.02631361085446031	0.001085527291952538	0.01518315455661133	0.02604811041161587	-0.01938724246069645	-0.01367385585059	0.02239262618629604	0.001286758593471916	-0.02052942828130119	-0.004267921704493222	0.01555518583418777	0.001125184484150945	0.001100114135192778	0.001029971537972427	0.001056142865921114	0.001741734079741897	0.18250559183364	0.1610040571341725	0.003618782638730567	0.006472403733137285	0.002001136816207005	0.001516531194067374	0.00122610167690887	0.001110648964708796	0.001054308331535559	0.001013657256405215	0.001055813972839563	0.4248725224577494	0.001163359327466288	0.1555273103851657	0.02495913350715817	0.001215665107260493	0.00137730006965251	0.03894716215362926	0.01529816806691912	0.07400239841944321	0.001039955874882966	0.002778536110228198	0.01066069688594578	0.001073941488734608	0.003417183461183778	0.2012404811004745	0.004152991957271672	0.001096205419857883	0.001183843840144677	0.00103815737575053	0.4381651341589	0.08904622109117795	0.002575347680196459	0.001028948041994316	0.02908481038257827	0.03369010603115737	0.02754814350213806	0.1039815959568884	0.1103594262563827	0.03218615782234423	0.01615843447233263	0.1040280415625787	0.1922589651710208	0.1523123216774018	0.002723314742522201	0.004427252056001103	0.007176812135943556	0.001576650439545485	0.001207866416274515	0.001088545034864637	0.001049757551750395	0.001038424247016154	0.001055515552035719	0.001171861432918016	0.07228532904406769	0.04705246441579428	0.001466706969946184	0.04827597303954334	0.0607705237325263	0.103906355681507	0.03162659425661122	0.1841793526436759	0.00129459843762281	0.0560408000987425	0.02557812704865625	0.00151183362787268	0.003033155259414416	0.001850791241498031	0.04161504491111831	0.01943649148547714	0.02465791528814125	0.001016197354742139	0.01715585889461666	0.1454010974457849	0.001496818993675484	0.001398978454470654	0.001146410049234593	0.001053067829831011	0.001098402714908501	0.02512093846138097	-0.01863260635868833	-0.01317144254342928	0.02275683224292225	0.002594832672211202	-0.01842944603121591	-0.00322300781394577	0.01242059778445695	-4.08944106636881	-3.053485964168158	0.07841505897922532	0.07789394677897479	0.01489521057547097	-0.009501033877137554	0.07703533045076709	0.3168970540316549	-0.1840837934261829	-0.003938397699457935	-0.4269315579551238	0.005050982556487401	0.0119840674788979	0.01414611504946205	0.2667308061290157	0.2188101504854263	-0.01362920078660597	-0.4748541144805269	-0.05822024685851653	0.02233142382836768	1.572123512495771	0.3309966197299885	0.02888603254393212	0.02238480217496628	0.8909884937209506	0.2051460337645291	0.107617958780448	-0.03001923539584996	0.1036660621021275	0.3122408193114307	-0.005215004884692234	-0.05581603321399149	0.1146334538671639	0.1449418039053715	-0.008398413026788412	-0.008306191793911477	0.03547734292973355	0.8756373101419839	-0.8693944539431286	0.2521498754130612	0.05113451752161399	-0.5350521677994174	-0.6866074075190569	-0.4483598088656656	-0.2178774940631141	-0.3492507066160254	0.0134424459447806	0.2521838931345934	0.2556357637388663	0.6150097176596927	0.4165379873109571	0.04488772105923815	0.03369692780959144	-0.2521087444543872	0.005846552321211855	0.01182836286336669	0.09900586303571905	0.06999735368640643	0.03453536113780781	0.1038141611434464	0.05492654556214999	-0.1083274192189643	-0.2854234225618049	-0.5075702277080973	-1.032895225559645	-0.2275419042753729	0.0226657474426893	0.00971715211800751	-0.02452122734321599	0.4471430244019029	0.148234232942353	-0.2308268445542521	-0.4752151349056972	-0.03627829398260678	-0.4878646657987941	-0.3457747174748453	0.2221574765002659	0.2084681966419344	0.06425021178086447	-0.424122470336387	0.2872965088874633	0.3460114712454644	-0.8430504099294698	-0.07302727905458208	-0.09218842863957953	-0.05639749746748821	2.992617170995262e-13	1.249194474591189e-14
0.26	-0.01337011910936729	-0.0386076678463826	0.058914984669917	0.5585469574169261	0.9394188175948451	0.007884403268219407	0.3556266380874687	-0.04196403169610191	0.01693924611477077	0.06819715967986889	0.07722960743708773	-0.1334295656803047	0.00216601486906253	0.06625328304536228	-0.1001926016885428	1.064635182004039	0.1307745379563244	-1.06463518200404	-0.1307745379563284	-0.1843751209428721	-0.102978200521251	0.01156095344755442	-0.1982264181814883	-0.07536505584413258	-0.04411659073153498	0.06968883949289756	0.1247058354540503	0.6496988534914702	0.6376740771309232	0.09759937598782353	0.01362337029580749	0.1330745588574459	0.03409415864178614	-0.3683729493433925	0.312473774808129	-0.5270680780131228	1.252277003364197	0.01464757515672996	0.01827903432765006	2.724403672778668	0.7327904837974359	-0.4290414452871384	-1.700732315748815	-0.1065113658156264	1.002876195302414	-0.0297757871491844	-0.2405941928706329	0.4581498232313798	-2.774768483052798	-1.163454575715171	2.774768483052797	1.16345457571517	1.614583701751527	-0.4496650244024817	-0.1161975096000803	-1.589477957344573	0.4362101903678764	0.2411886363788236	2.059047398429314	0.6076773693346711	1.493516614195147	-0.110378091694178	-0.001296741078230682	-0.665940504271661	-1.621142221796638	0.1178887268014236	0.001122756426832916	0.01654327144960155	0.001096867159481308	0.02004269800126901	0.001030762600303886	0.003942585705346669	0.001058849529939338	0.00525893814449825	0.001690196519375539	0.04490579597209954	0.1767760451887392	0.1700801420156608	0.1626660976231482	0.1641578832295031	0.003670343904085736	0.009672536400366312	0.008906272567093662	0.04283757351258694	0.002032741122453618	0.1372735614908598	0.00157737516713173	0.02391891375447256	0.001241374195059179	0.01825768665074069	0.001105785709251301	0.06902336125013107	0.001051834112654161	0.05030744569965756	0.001058693590060282	0.006155938212982966	0.004848973013747295	0.01894395048359507	0.4346638641249843	0.4005587214047483	0.001164012026623711	0.01884897070896264	0.1404137927048645	0.1485096022727061	0.02177637955891107	0.03074140301812564	0.001226628215396427	0.004944714086976345	0.001377537757100842	0.01012703479397953	0.0335083920697468	0.04528615726782654	0.0137582068493743	0.08417991217257657	0.07253378153752431	0.06376292990070426	0.001044507896385329	0.02956613654033496	0.002705181719661425	0.03062017127179537	0.009472655280877113	0.02733060792328747	0.001079127305308062	0.003128716941168275	0.003718639097596177	0.02120634574489592	0.1984257669295676	0.2144459927351706	0.003871710914522538	0.04237981438784109	0.001104526900454373	0.003131183391336198	0.001197275966192375	0.008627586500258053	0.001037536237606142	0.01662623664255546	0.4196551183880313	0.3829321043855541	0.09777904710064396	0.1068340911397077	0.002840400975027204	0.1999030814978668	0.001030115204486938	0.01852832036420346	0.03465296850124879	0.02396040155131745	0.04031807921771031	0.03380713003972666	0.03260569938058332	0.02132610502450247	0.1060287036482437	0.09049306029497373	0.1148874194655148	0.08849321001913381	0.03162493505418712	0.028406637474959	0.01474889949378527	0.0163541364117041	0.1057827246278733	0.1140918986376015	0.1869739467564037	0.1566638065295992	0.1482248654878932	0.1291572641422633	0.002650643962137508	0.009595988370971156	0.004259507780063836	0.04308175868922294	0.007924950090047293	0.150598885856856	0.001578620643862813	0.0222589379561099	0.001209024525423215	0.01708718191702686	0.001093236224436585	0.01221445811870486	0.001053523076697691	0.007773007999853579	0.001037308155570842	0.01047637565572994	0.00105445195682449	0.02054147927191016	0.001168178907239079	0.02450947448246516	0.07472866036734634	0.08252805968724118	0.04951846980978133	0.04386096586840565	0.00532666217696257	0.03100421101039146	0.05787864868233591	0.05689808170467516	0.06235089602933402	0.05713606240403857	0.104197139747008	0.1280658175025181	0.03251137242843847	0.1055441889981736	0.1866076643753565	0.1415028979904902	0.001311270972480829	0.06414204720572887	0.05683273372947657	0.04815766812369061	0.02709639233840975	0.03981480412790107	0.005410769252066767	0.01882171627401885	0.003268554403104972	0.02122244769221839	0.002197647702953	0.06562461106465796	0.04437584195195803	0.06660377847254507	0.0177196390339845	0.008699636266538311	0.02352635210392357	0.02785675056839133	0.001017241041154257	0.01430415546042921	0.02027309290887892	0.02325975292293487	0.1415074523537053	0.1122744118795773	0.001485637613747391	0.1679924994804633	0.008545999477055297	0.04165155548092697	0.001140860740203117	0.01708026071472526	0.0010512593893469	0.02529425555509193	0.001094864003692999	0.01456630489591953	0.0250191847364338	-0.01845365365420743	-0.01324266427469932	0.02263951929309662	0.002232947740494605	-0.01874821284045194	-0.004156848823986065	0.009616215813977994	0.001132383701799713	0.001110079475179856	0.001029107356839663	0.001052415569631575	0.001868960643266029	0.1872540424613418	0.1593427898019309	0.003695322129482014	0.001573896877451573	0.001944112796804481	0.001456285858729439	0.001196139502642386	0.001123885099991405	0.00106133079641918	0.001012507311787336	0.001039542743110426	0.4188501160306559	0.001162262974612108	0.1729276711067878	0.02307046448595597	0.001200959361679702	0.001377210050466116	0.05778503225421895	0.02826258912779565	0.07778668697926887	0.001035552091290668	0.00361260422876025	0.01485305115957644	0.001065714638312127	0.002112993465126482	0.2048672603965585	0.006253063914232232	0.001086443810290623	0.001166517782489049	0.001039314367737073	0.4487033793771386	0.07759657215540425	0.002165520776877651	0.001027470889493189	0.02169443771725338	0.02538273216351745	0.02060904083960729	0.09932692072335171	0.1040938408796094	0.02970518348287114	0.0163882206677385	0.09920526322377095	0.193839013974685	0.1540741279852841	0.003864654225850299	0.005134936077038688	0.006515713397032635	0.001584370207129101	0.001207909350956298	0.001074928781384887	0.001041517210659358	0.001041341768265417	0.001061535525532658	0.001197790868497816	0.06663601268247368	0.04484672183958797	0.001298781933049383	0.03312965742706158	0.05697262806587627	0.1007791217536707	0.02755248319946785	0.1819732376654658	0.001301932268733627	0.05319738065091757	0.02350336105015459	0.001536153500958321	0.002225322231407228	0.00184386358442345	0.03742360023561962	0.02214277133070512	0.02446296351261351	0.001016100554856326	0.0171019765276397	0.1502410872892993	0.001521581278797484	0.001502000796487665	0.001164097658140294	0.001058599439568894	0.00110966500618507	0.02393938219877402	-0.01743058849547682	-0.01284708356444363	0.02282775592498231	0.0029981944216558	-0.01712638080422354	-0.004512696448500783	0.002275054808517982	-3.802950198571559	-2.741889161622113	-0.02456028832045755	0.05893346755384944	-0.02464382345306459	-0.003591539527721838	0.0745260667605465	0.3195573335823099	-0.2050120692094279	0.001787444539878532	-0.4685873525420418	0.01312352611644806	0.01604274716342804	0.01532704198883606	0.2714798060879915	0.22355405874711	-0.02133715664786208	-0.1842889226663252	-0.06751730847059313	0.00575396279087638	1.600162658308071	0.08274161880820394	0.01174415125212464	-0.00559775133516864	1.136711673489964	0.3651215511550829	0.1668936340292652	-0.009118276125021064	0.1493534520489155	0.367282149675745	0.06135054892098459	-0.1637558210931178	0.2272095384473975	0.1834198803391964	-0.004229000678843923	-0.009938972525786301	0.03831153117028752	0.9220069705755781	-0.9792147682931048	0.2788909683291338	0.06621184363297611	-0.4989832100418786	-0.646913128217272	-0.4253234165812012	-0.2531871787557677	-0.3484384318599228	-0.1022854412158275	0.1906693629680311	0.1341518384644627	0.579989085295321	0.367033840544096	0.06864078617444416	0.04717518751990572	-0.2126955451218416	0.005403782311065468	0.01349008790877698	0.1303516392203211	0.07935527616466234	0.0260464033233941	0.123060833003439	0.2098675211550076	-0.2323726992007333	-0.2217934280442318	-0.2557319640274255	-1.155766199223268	-0.2706410378102527	-0.06313761601886506	-0.04486819040063523	0.02487588771131663	0.4779435135192708	0.1090004453776258	-0.2174849467384186	-0.2190199086659746	-0.1161424351350913	-0.486857582946786	-0.3548565910514975	0.2822149010592014	0.138073901498195	0.1163791121627425	-0.2194527897735543	0.3081246943377826	0.3135104137651583	-0.3906727694353038	-0.08678733113343741	-0.1111181296627903	-0.06653740226965661	1.300090943132991e-13	-2.994193147843395e-14
0.27	-0.01693513984522704	-0.03568144421699884	0.05353988814691001	0.5710459265398448	0.9394324149649826	0.00802153108857059	0.3817418060476464	-0.03479745659170123	0.01284044382262591	0.05132511234686482	0.07621932420877944	-0.1231139554149797	0.001645999270195805	0.06421115000420419	-0.09541954044005173	1.033968790424705	0.1195986250518682	-1.033968790424707	-0.1195986250518946	-0.1680799469254829	-0.1076127616634561	0.01030726239520256	-0.2135961079971095	-0.07087139147261601	-0.04147711122012875	0.08940892037924801	0.1309041047668345	0.6648174265393016	0.6362181434718298	0.09816837555632545	0.006618187526863316	0.1176224953365979	0.03561665690454217	-0.3434404687866701	0.2731133580860358	-0.5492359257572239	1.247857138367307	-0.01187037117082774	0.009320030573641105	2.494048173974192	0.6993945480030125	-0.3900287784617869	-1.672829106122632	-0.09617538750638537	1.060364359419654	-0.07510432346109631	-0.1684217996938827	0.4976756055545865	-3.355756496443352	-1.06590869872936	3.355756496443318	1.065908698729354	1.643541161839077	-0.47685668675551	-0.1338861797945846	-1.483958433339939	0.4628986809424297	0.2829715480321983	1.867578861797113	0.6376309416814226	1.528959612485133	-0.184515535286688	0.1074500002991605	-0.732850304803398	-1.469414067172513	0.1860612461012389	0.001129530971468692	0.01697941098262631	0.001106692244440895	0.02076983984859966	0.001029792136882642	0.003956665116535722	0.001055078301859233	0.005172778410476631	0.001921895433621858	0.04570760183424058	0.1812845828047635	0.1731027427757902	0.1612780315142941	0.1620292303582236	0.003543801687952239	0.009563841015160668	0.005321064162280823	0.03932743052856563	0.001975133845685313	0.1374428022174378	0.001509483987294467	0.02409998190962669	0.001216322376314475	0.01842488046963602	0.001120448979361545	0.07175754553970501	0.001060036930414702	0.05256249854678209	0.001035981180803204	0.006016531773954587	0.002991623328206634	0.01702657656917355	0.4288836336843427	0.3997249738379678	0.00116298053604299	0.01900909411881493	0.1565283601284113	0.1643557076070082	0.02175218019155613	0.0306848554375426	0.001211924734325385	0.005178075653335066	0.001377361665326453	0.01025399775904506	0.05134655463561213	0.05797416530976469	0.02414101495388273	0.0881393328909482	0.07496861670619576	0.06505755687209896	0.001039485537190416	0.02957432146477393	0.003551546888823658	0.03214499348306839	0.01266685957779062	0.03066688485543606	0.001071062375304314	0.0033033136067959	0.002857456951867999	0.02032149318213941	0.2016615519418173	0.2173024173364072	0.0064670291692552	0.04514421886307248	0.001093956997645021	0.003051453965786759	0.001178903990048701	0.008534206951847503	0.001038920706664906	0.01702627974776976	0.4308166583780172	0.3924433723671815	0.08688195112556533	0.09672568609999908	0.002495389147086	0.2028433968034753	0.001028631523086837	0.01915999187301529	0.02671382178761855	0.01903111313037774	0.03097497603766713	0.02717217050467581	0.0251282378067189	0.01706187518969202	0.1024289814117006	0.08812522098118922	0.109502103972802	0.08532496699544773	0.02993114982348445	0.02718174384903488	0.01498022820691899	0.01761718810149282	0.102079752069484	0.1153122429206129	0.1885411526365247	0.162321948390864	0.1488053553415951	0.1324047466884074	0.004893117528412446	0.01157408236303514	0.005172637449337316	0.04384795418478087	0.007329866856821039	0.148591804156625	0.001593591722421909	0.02228016916077095	0.001213059307885195	0.0171753911899266	0.001085058214787053	0.01349921426708577	0.001047897147114688	0.008611461155829595	0.001039762652790351	0.01076464543473222	0.001060835121546434	0.02162439899619625	0.001205247747234318	0.02558098184492462	0.06989832016285187	0.07996909138475884	0.04745528269935193	0.04213347303541808	0.003360609429057498	0.02876008915593023	0.04372257609542297	0.04547840773935671	0.05904459338914169	0.05443408807997904	0.1029611502109059	0.1275734448933701	0.03039314680139724	0.1055163982217895	0.1836218491256697	0.1418701580133807	0.001306980258201136	0.06901825414173962	0.05490056631174284	0.04943425483343586	0.02522476417096613	0.03800044226198053	0.003495473246078354	0.01720611178513447	0.00269230797935788	0.02062365183524629	0.002028026488086104	0.06070581820888958	0.04039342910530451	0.06326690685612853	0.02038057143062553	0.0118012079506297	0.02366754829339541	0.02887603683769609	0.001017060172211055	0.01511950811981339	0.01990813562510795	0.02202289992868484	0.143218848626773	0.1150098673238277	0.00151419001193243	0.1707508816222709	0.005099209932220489	0.03858263359955327	0.001158343948569082	0.01614094243410139	0.001056662361911858	0.02407635323542218	0.001105947614007123	0.01384022935055939	0.02420856584291554	-0.01705986734560451	-0.01261104718373889	0.02304181047286458	0.002355972892855057	-0.01726834364701399	-0.004675001620210921	0.005614252992697742	0.001140138414336151	0.001122709082794704	0.001028506900023743	0.001050084554345973	0.002413211298118358	0.1899338029050406	0.1588284878633971	0.003169974875808786	0.001440303552177167	0.001890292820763089	0.001423800686689255	0.001185229412261633	0.001145724179153404	0.001074704423927771	0.001012200027257068	0.001034150691042189	0.4136513350914345	0.001161604799186626	0.1889165558027335	0.02057849797346173	0.001192931697364884	0.001377151174109139	0.08540763809768077	0.04193655294294901	0.07845543264861866	0.001033163330744347	0.005139226136590585	0.01717946458109003	0.001060088704709312	0.001818547793889139	0.2091927334616166	0.01171574754647047	0.001079999871853563	0.001154063633275857	0.001041247795598751	0.4612400758643132	0.06704887727734006	0.00210752729602352	0.001026762826404189	0.01403964110674452	0.01547075356140336	0.01310934913715455	0.09564301625741028	0.09974489482566076	0.02650698900867116	0.01425022571565869	0.09483163421664638	0.1887792655165912	0.1458690645110177	0.01011975536162856	0.00698391256757056	0.006847666979756175	0.00163022139600445	0.001225174551302359	0.00107791217666694	0.001042484798781112	0.001043142728131256	0.001072508241414464	0.001282823313823428	0.06100630163790784	0.0450266521628029	0.00127878444571349	0.02055535953447974	0.05307578397113995	0.1016058239734566	0.02827984152545208	0.1757545303412189	0.001302998859205973	0.05189787679094825	0.02275484716255085	0.001424417533569405	0.001972119480356461	0.001856624955190897	0.03410229406659627	0.0243401793067982	0.02328381745634322	0.001017524591007437	0.02154017913300149	0.141971240758619	0.001562893489690256	0.001371172363607933	0.001187082676702122	0.001065405472649113	0.001124103747989642	0.02361329386471358	-0.01536950411710254	-0.01179060098821453	0.02361534529093935	0.001965220822176171	-0.01590204472781092	-0.005322998553803254	0.004283648718772536	-3.517309398622618	-2.408523951796596	0.07787906691221591	0.07994920370866766	0.01454832525712552	-0.01146639311794249	0.08441279154261133	0.2777563753858103	-0.2221101237753098	-0.02144544755504225	-0.2540734761598551	0.02078517845865577	0.02009952994685557	0.0180862311896823	0.2757493969125476	0.227943110784655	-0.009796331304283411	-0.1759580760665318	-0.09392799566213648	0.02102629284115166	1.567413173305956	-0.08043905305803251	0.02959377569221363	0.02187962961562804	1.398082207706876	0.428300592360517	0.09183139577466079	0.0110232035363867	0.1597422761890751	0.3045782355350808	-0.004192616355599562	-0.04410465419542474	0.3438354820527896	0.3538828548067428	-0.01014271796203837	-0.00912520957612308	0.04226323621856969	0.9796515565353124	-1.039326135683946	0.3090537088275961	0.06338186986382986	-0.4866781220251672	-0.6799666149894584	-0.4270944752859513	-0.2236107143840025	-0.2867568920467455	-0.1466948868163185	0.06540478895443017	0.1057333350804946	0.5538268418456271	0.2809501859376043	0.3067179913741548	0.1021927523718344	-0.1868758260878823	-0.0001325431364434452	0.00539609380183077	0.1301131489760132	0.08740528326858385	0.02950931917924232	0.09972086419060572	0.05486851115609469	-0.2831141116334076	-0.1257836889021183	-0.1870868973937786	-1.133443475102619	-0.2726803115447876	-0.03708360444486022	0.0345023274987066	0.05054744831795668	0.4955614363865971	0.1437896062407796	-0.1503887721355948	-0.1097389006149551	-0.02792455437771553	-0.4936596828742219	-0.3165453187750964	0.3370281431141711	0.06819791448123345	0.05988574510454482	-0.03212418436005893	0.23964196809569	0.241918281974014	-0.225983111276642	-0.1003777938763439	-0.1314945725865085	-0.07795829861581483	-6.126879937667633e-14	-4.775385039013663e-14
0.28	-0.02021511390409119	-0.03313855254519452	0.04790457217136825	0.5835109065272673	0.9391825647709975	0.00807427389722805	0.4054159666614007	-0.02799874051716141	0.009152475238987082	0.03475753845211575	0.07529349753331201	-0.1122199084588216	0.0006463885959761441	0.0628730593631382	-0.09021482599545888	0.9975751188025873	0.1095727501106256	-0.9975751188025872	-0.1095727501106307	-0.1515224965038431	-0.1125075239109083	0.008896320273148066	-0.2278955553994227	-0.0660995622860259	-0.03853187412849128	0.1066926183878733	0.1375715432568695	0.6802532780834595	0.6339096285218747	0.09959544290435506	-0.0009887209061287237	0.1036834058180098	0.03780438997081351	-0.3113636139535868	0.2358073832881454	-0.5791119685172087	1.245479176265013	-0.0380419375998672	0.001402031988904501	2.236202203490826	0.6592186778290772	-0.3468747036024401	-1.639837628099074	-0.0896200552411749	1.118563533467148	-0.1256948009365932	-0.09978571302889497	0.5444804624590802	-3.920224491609643	-0.9334469830729919	3.920224491609642	0.9334469830729915	1.667038982602027	-0.5017052454515037	-0.1476477235402172	-1.37542947468306	0.4918431533793002	0.3023401524244073	1.571770822880398	0.7015112047828627	1.556972313461526	-0.2808943498670501	0.1703168148364748	-0.7862856370859926	-1.318547421344144	0.2509356875033455	0.001136795633486653	0.01742267022793022	0.001117919808988622	0.02151076811166083	0.001029006759337834	0.003975324602760347	0.001052027446882062	0.005073090565289285	0.00230948979561035	0.04656560552042531	0.1850732020301617	0.1754911406622208	0.160229740773986	0.1596878483794223	0.003218626104121448	0.009285248928526493	0.003428111767176987	0.03734345935162179	0.001919411297667192	0.1376904762453062	0.001459279577343794	0.02431947727499896	0.0011983410167014	0.01861890146250955	0.001138700646138277	0.07454619609008908	0.001070826007479315	0.05487603991752057	0.001024475466221231	0.005894967583803178	0.00205172840623836	0.01588934464589816	0.4232695938746352	0.3987862456758919	0.001162135737561592	0.0191646080391752	0.172284518255429	0.1798249610339601	0.02053919218909041	0.02940486359443967	0.001200559124045784	0.005429901874188207	0.001377244168092282	0.01038241309151465	0.07304510815655992	0.07319164687814479	0.03588736152340827	0.09277668401664013	0.0766187245927222	0.06559555052670311	0.001035780507753194	0.02979195946152662	0.004734647659723415	0.03389764251532741	0.0154189302089063	0.0335142726091926	0.001064217283953174	0.003489636604466497	0.002277556953558586	0.01970645307456957	0.2052927774827036	0.2213179043813184	0.01046193900477897	0.04914590828594741	0.001085450561880766	0.002959812361372936	0.001163490815893099	0.00843731686033148	0.001040579770524877	0.01748282429383088	0.4423462315309372	0.4025132341319881	0.07595799315587298	0.08611037050532415	0.002293353462385379	0.2060817879949895	0.001027535824108864	0.01986114599628907	0.01879712051991354	0.01423076615313999	0.02120246825953815	0.02021004101592553	0.01753801791423955	0.01279277702062729	0.09877506870911427	0.08595624539952935	0.1045116094707465	0.08272713779484907	0.02751706282704616	0.02539270768155797	0.01405614464019074	0.01773150847031795	0.09807268186498473	0.1161228916780175	0.1875914741170912	0.1677840944642641	0.1458887929505914	0.1347460182060718	0.009108018336609392	0.01532514778042083	0.006547769906474923	0.04504819055252381	0.007192347683106392	0.1468982687118376	0.00162399191142581	0.02227678705819377	0.001223709823089104	0.01721999033569062	0.001082462733269834	0.01488699226865871	0.001045569306631857	0.009502512229959631	0.001041890228754112	0.0110245973733667	0.001069513859709048	0.02265985160187214	0.001266296556557608	0.02661553590130438	0.06467464604754668	0.07679191444782722	0.04641784345207788	0.04130372108335532	0.002357563119912352	0.02738258325249726	0.02996306546970577	0.03412371457748697	0.05545296782612927	0.05162392648217329	0.1025938779857489	0.127289211440937	0.02961624541779616	0.1061380813956577	0.1793899338823353	0.1425532735858698	0.001305367938568137	0.07401854718751791	0.0532501563913095	0.05098291444185436	0.02388463377635229	0.03670700177137694	0.002472286504869433	0.01651418003214369	0.002276583824998232	0.02017779997878704	0.001949415753751948	0.05581624351394436	0.03669266702359567	0.06019232036613337	0.02280570185211476	0.0154187732758081	0.02317540189844863	0.02926900010026241	0.001017682139392241	0.01576575687034956	0.02185645425819244	0.02253314173006774	0.1409282530588756	0.117080762713169	0.001549117328708375	0.1729059104678635	0.003279584365531587	0.03707446316744283	0.001178577954940301	0.01508667545943051	0.001062767084000716	0.02268371933695289	0.001118709035737269	0.01302152708718623	0.02372096732237165	-0.01522121565715324	-0.01169618643593255	0.02370096711009279	0.0017083322106563	-0.01595882986492808	-0.005387920622486864	0.005619327992449632	0.001147893126872482	0.001135338690407866	0.001027906443207343	0.001047753539061714	0.00295746195297034	0.1926135633487393	0.1583141859248634	0.002644627622141262	0.001306710226912633	0.001836472844721528	0.001391315514649181	0.001174319321882363	0.001167563258315115	0.001088078051435507	0.001011892742734499	0.001028758638981225	0.4084525541522065	0.001160946623760624	0.2049054404986816	0.01808653146096344	0.001184904033050411	0.001377092297751445	0.1130302439411413	0.05561051675810251	0.07912417831796918	0.001030774570197607	0.006665848044423935	0.01950587800260563	0.001054462771102773	0.001524102122524146	0.2135182065266758	0.01717843117870817	0.001073555933416297	0.001141609484062025	0.001043181223461972	0.4737767723514883	0.05650118239927649	0.002049533815169925	0.001026054763317909	0.006384844496237049	0.00555877495929036	0.005609657434702297	0.09195911179147305	0.09539594877171514	0.02330879453446782	0.01211223076357323	0.09045800520952207	0.1837195170584979	0.1376640010367519	0.01637485649739794	0.008832889058105567	0.007179620562479227	0.001676072584878347	0.001242439751645623	0.00108089557194226	0.001043452386896881	0.001044943687999337	0.001083480957297173	0.001367855759146101	0.05537659059334141	0.04520658248602073	0.001258786958374891	0.007981061641896115	0.04917893987640603	0.1024325261932425	0.02900719985143689	0.1695358230169737	0.001304065449676559	0.0505983729309805	0.02200633327494963	0.001312681566182657	0.001718916729252064	0.001869386325958351	0.03078098789757367	0.02653758728289072	0.02210467140007173	0.001018948627154669	0.02597838173836435	0.1337013942279399	0.001604205700582433	0.001240343930725182	0.001210067695264379	0.001072211505730622	0.001138542489794956	0.02328720553065353	-0.01330841973872827	-0.0107341184119855	0.02440293465689673	0.0009322472226953704	-0.01467770865139963	-0.006133300659104998	0.006292242629036987	-3.214192013550614	-2.103912520907075	-0.02313634582974068	0.06169075072919256	-0.02372780835103325	-0.006297161762661868	0.08576563156641492	0.1927167588431103	-0.2475578907136933	-0.03219189586717673	-0.1633529910976874	0.0288101863832096	0.02372818920694569	0.02069247678345528	0.2823730582490031	0.2352517634732228	-0.01776870688868091	-0.02826052437157979	-0.08851342753623956	0.004832064908292709	1.524792276842542	-0.1619472336814042	0.01543708214302195	-0.005307277866818468	1.642606378781969	0.5007076326257801	0.0155669706712055	0.03277233833604958	0.1949188162541372	0.2695043139560492	0.06369581549130078	-0.109793363231153	0.4590220271875098	0.4308768698658031	-0.006611436462334534	-0.01064108114850219	0.04961181933817892	1.033725727211966	-1.080596879286491	0.3385061454972592	0.08010836653850767	-0.4731949213115507	-0.7123471189665758	-0.4262970834379904	-0.2134144323430209	-0.2343556672391779	-0.2151139495413791	-0.03907690120056963	0.05221273333756751	0.5407899277225936	0.1857916348481183	0.4232350711596753	0.1339833619862242	-0.1499862940325201	0.000481120857936682	0.004768062481974247	0.1509560098598998	0.08987485979065718	0.02038283525034762	0.1135674092226858	0.2024768598705337	-0.3560144260895866	-0.04224525186245922	-0.08240877376418539	-1.142770038521101	-0.2922784925705676	-0.02150978467522085	0.0850265996527708	0.08804699763010568	0.5027607354718713	0.1634150251080043	-0.113300671675157	-0.03428536143396703	-0.08555366138895132	-0.4810139507696217	-0.3023995657719621	0.3854136292630558	0.01280930013680862	0.08255833039476222	0.1299661693518315	0.1752126833551557	0.1928397545594815	-0.07852247949918673	-0.1097770699499113	-0.1460644454335171	-0.08506274588752059	-2.774448253926284e-13	-3.773225233972091e-14
0.29	-0.02318108580053845	-0.03095617787823317	0.04192388372343569	0.5959613018169621	0.9386692391232827	0.008055341923240332	0.426445228066847	-0.02164297671909261	0.005889883759793524	0.01861188122539136	0.07441249078827623	-0.100722123400284	-0.0008423336576038629	0.06219239874649508	-0.08450688204723951	0.9556761696589043	0.1010802883487331	-0.9556761696589047	-0.1010802883487461	-0.1347597134713592	-0.1176365288961556	0.007375456356999538	-0.2412750145822265	-0.06107184478643825	-0.03548854822626837	0.1204206338596615	0.145032779928603	0.6959435943747505	0.6310216751229791	0.1012614447081403	-0.009084492128765354	0.09113474996133589	0.04064941740214578	-0.2823699370730408	0.20099226863686	-0.6174111114506688	1.244948326487014	-0.06462241223144226	-0.004972301453873279	1.968734480843879	0.6105813513146531	-0.3058010630839704	-1.588100578576041	-0.08701409474714458	1.179560190108515	-0.1708139049057719	-0.03751799494738215	0.5973800779395184	-4.454212757137097	-0.762727958197837	4.454212757137069	0.762727958197825	1.685379180132779	-0.5231817119183785	-0.155689816916184	-1.30182341285499	0.5124691559150677	0.3062436468088668	1.172143981663915	0.7935979313467341	1.5778387623909	-0.2939351653448929	0.1552505337597173	-0.8292043298335379	-1.188956851727234	0.3165651228048112	0.001144162852703418	0.01784794255411457	0.001130298716394004	0.02224328567762503	0.001028276440289641	0.0039920537758698	0.001049537461599939	0.004970499754003227	0.003668150306339958	0.04811468221410779	0.1880798538201728	0.1768985649099896	0.1593787170752935	0.1570504552466637	0.002808916429592967	0.008931789073517982	0.002373401108430199	0.03603502484655267	0.001865677774940598	0.1380168464915781	0.001417052042971017	0.02456979080145943	0.001183557789377851	0.01883795419713587	0.001165332170993203	0.07739798186508913	0.001082732896947918	0.05725697742667425	0.001018187448898547	0.005790214012854704	0.001550826148143214	0.01519337385621905	0.4188263252365858	0.3986716680168556	0.0011614696449145	0.01930741989125277	0.1884954392873713	0.1953551609648155	0.01736567987959959	0.02637642217075531	0.001191513744252747	0.005694807338669226	0.001377107751585735	0.01050389410804415	0.0942456972665093	0.08939372210903652	0.04809472545228512	0.09793288178332432	0.07703909726588215	0.06515174545424546	0.001032943809151642	0.0302401070590274	0.00804656419230204	0.03748955266737261	0.01771943578811525	0.03587248396257926	0.001058333516893747	0.003707517957960694	0.001884477280502568	0.0192656060202681	0.2094816555968061	0.2264965274517614	0.01519290000827027	0.05374624464272037	0.001078698910038145	0.002866938850175495	0.001150797084728824	0.008337432622984999	0.001041973297944368	0.01801388220704141	0.4544940319537012	0.4131000672769082	0.06576964855179897	0.07552723266180414	0.002156350225607844	0.2096176310621231	0.001026695987665138	0.02064665100369446	0.01223818354860158	0.0102391946462949	0.01319567283178873	0.01429468746680522	0.01127661653148421	0.009243706811855016	0.09484097908112855	0.08374390941244872	0.09963579673140814	0.08046242215436046	0.02444046334895368	0.02308328102368288	0.01251813900866857	0.01710431281280349	0.09417464884176525	0.1167971278575625	0.1860910256031013	0.1734833399038332	0.142084209601094	0.1367224889099247	0.01470020301172461	0.02034469994437037	0.00934754030502518	0.04747425350955896	0.007336512030624682	0.1454658725052201	0.001665049338338962	0.02226555389105688	0.001240737144049539	0.01723189475671419	0.001086431427133768	0.01637449515591221	0.001047290181429529	0.01041841607305757	0.001043721873657659	0.01125370885989435	0.001082635568655388	0.02363809208567618	0.0019055852548455	0.02823458110845016	0.05929437721106941	0.07314699326271272	0.04607299431538998	0.04111375508174365	0.001824668856804534	0.02646209521523192	0.01890232663332716	0.02463148332035354	0.05157219940194063	0.0486504347791477	0.1031576199273068	0.1269710135783294	0.02985140764756846	0.1070239159271177	0.1766258160832157	0.1446617807322569	0.001309965388745317	0.07900720129832142	0.05336010242118115	0.0539279215028723	0.02304329656067595	0.03589199070396386	0.001896494402836424	0.01627299369635164	0.001992206428187426	0.01985585470752954	0.001906518568477003	0.05103680593954126	0.033422606255042	0.05749605954715007	0.02512128666967523	0.01948276122239762	0.02237050892896434	0.0293234261550779	0.001019365153986735	0.01625297359309682	0.02556005266176112	0.02437909464094402	0.1368597589848947	0.119162446876861	0.001588438663506191	0.1744772595175534	0.002279441674003311	0.03637812997228811	0.001200021911674587	0.013951699659974	0.001069053442908675	0.02115706241703049	0.001132166391071353	0.0121361383147351	0.02399804744761826	-0.01311151031565989	-0.01072566054460146	0.02429982655918735	0.002161319944145293	-0.01456700128250054	-0.00606719702046066	0.006033626585229324	0.001155167710628274	0.001149827325120484	0.001027186284612237	0.001046262263614576	0.006900550891390529	0.1934865922296024	0.1577807005498688	0.002154865708604758	0.001234715014167869	0.001786813117835264	0.001357569071888138	0.001162953239663008	0.001214637425572676	0.001101091977913613	0.001011432074214414	0.001027203942393012	0.4096598972881744	0.001160631732712137	0.2240995796040023	0.01024506375514572	0.001179715899791539	0.001376858375183929	0.130799465979242	0.06867166790103678	0.07626731017392134	0.00102932873805459	0.01571441826291051	0.02087849729001025	0.00105030229310704	0.001431122839646929	0.2194931712537141	0.0230032339016518	0.001070075382853829	0.001134169702643485	0.001043628878257911	0.4886193578647449	0.04914568620970927	0.001982322065187348	0.001025624900518952	0.003900598010035024	0.003331871659025289	0.003433006487472842	0.0871687748523706	0.09054158496679131	0.01893988099334908	0.00977099491477355	0.08733460584845842	0.1834821725183471	0.1349863788400893	0.02446957228367388	0.01530759792405315	0.007753078120510185	0.001734792327283445	0.001272037580670063	0.00109874225141995	0.001053843957474179	0.001046207544917305	0.00110713642986308	0.003591670567928984	0.05000180582237233	0.04604140188943525	0.00127535743709518	0.005020967154508927	0.04472057455500826	0.1052664258727026	0.03107213935041779	0.1743359337953198	0.001323800475483633	0.05598050181281369	0.0221729660992902	0.001279213111760083	0.00167476972691769	0.001855240717414732	0.02859415319447273	0.02874698666528874	0.02092380753407064	0.001022951126582235	0.0329303195902429	0.1280228870766628	0.001650802018751007	0.00122387515374697	0.001232748633441071	0.001078461485834403	0.001152637443010975	0.02484380110643802	-0.01084427743571173	-0.009748368359363159	0.02481619953011456	0.003597565854797362	-0.01308660680495504	-0.006693590507520557	0.006241032342957329	-2.969112096556818	-1.856617574353546	0.07533729544437714	0.07903586343064374	0.01446603902179926	-0.01243958515079194	0.2126237142366399	0.08976640721561276	-0.2788551826986483	-0.03784782574321465	-0.1058054335111228	0.03635116605852251	0.02613032373053663	0.02295305361362738	0.288280551340689	0.2413825521718334	-0.006484139642217659	-0.08446294073814156	0.06497702518444648	0.01882035848020618	1.583449045773079	-0.4279428314128654	0.03233587950672103	0.02086161485798902	1.587515099379637	0.5321627601118979	-0.1018172860896724	0.05638934636798136	0.5025655385426306	0.2066240785035136	0.0009528654749781931	-0.007712954534259166	0.5748756448819082	0.4837749180795041	-0.01074425151250303	-0.009695308091529747	0.05687592684156784	1.085279071854189	-1.027523786237483	0.3678177068508954	0.07961654816820453	-0.3316885398436309	-0.4801803027741076	-0.2910735984404998	-0.2298464675786572	-0.2196922263711958	-0.2510499463864344	-0.08756739295909262	0.07881131527975486	0.5963367978795834	0.2106976779527354	0.5686257431005016	0.3373129435430572	-0.1341200085742625	-0.001923428135266389	-0.001176043295053757	0.1500610785925839	0.09398193027422969	0.02336836477127746	0.08787008895929035	0.1600640230763433	-0.3762911041272315	0.004914002759000721	-0.09050195378221658	-0.7732368893573909	-0.3043948423742521	-0.03501093044440393	0.09162952454035196	0.3281633460148817	0.4928380442844635	0.4252652295192815	-0.05362094394860809	-0.01278543791689729	-0.002617660188426562	-0.4721588677772351	-0.2413030398885632	0.4246806498920071	-0.003263847443171361	0.02614568091872	0.2372874562145887	0.2326394796407791	0.1267526901849577	-0.05366681091653485	-0.1164591041254733	-0.1581631632308859	-0.09126198129982357	-3.625186898664177e-13	-1.748557449307635e-14
0.3	-0.02587329608008996	-0.02911221280267114	0.0355486421346635	0.6084168419533086	0.937890132120894	0.007979150375716833	0.44477234434328	-0.01581416809978829	0.003033304560189372	0.00301939165408623	0.07354455961830504	-0.08865737041936683	-0.002745174591778391	0.06209926776959365	-0.0782617894213376	0.9085979152596436	0.094364539168785	-0.9085979152596431	-0.0943645391687796	-0.1178176817764386	-0.1229528773558956	0.005799228790256124	-0.2539592446760025	-0.05587480298103137	-0.03240862881672756	0.1301017322247414	0.1535007379195229	0.7117450096831626	0.6280861485062516	0.1025477933364927	-0.01749952195080361	0.07994880674872736	0.04410559890772021	-0.2566112905847918	0.1681254650039228	-0.6580225966833789	1.246508145595378	-0.09119820845493436	-0.01004988271825328	1.69577317768283	0.5538276420778886	-0.2656722477026278	-1.529204097018722	-0.08700494021959024	1.231957117938739	-0.2085185357714567	0.01772021474853256	0.6519101980053923	-4.956085542725324	-0.5781044666843851	4.956085542725324	0.5781044666843846	1.702888715089874	-0.5391739403494227	-0.1587204536587332	-1.236383656877462	0.5257080145404217	0.3096588538872525	0.7623874015314079	0.9028554686210623	1.579192116886873	-0.2904089934339922	0.09438617976132348	-0.8501373569713653	-1.04600489253079	0.3731665023510594	0.001151483638426633	0.0182723458246917	0.001143732443181952	0.02297594739987205	0.001027551202989479	0.004012493305109699	0.001047547027986317	0.004859927169136402	0.006305290813186764	0.05058955994646736	0.1902683849927722	0.1773064351366281	0.1586513903048429	0.1541320557882357	0.002358951954755387	0.008541337399975611	0.001807229368370639	0.03507792020951681	0.00181397329794777	0.1384152456303161	0.00137906053082284	0.02483799990251849	0.001170483003221316	0.01907466220417946	0.001202185096280893	0.08031773620869209	0.001095193214162611	0.05971262723729306	0.001014814431542701	0.005699242143981353	0.001299061132846345	0.01472949968821679	0.4161619360291362	0.4000733687687419	0.001160979187076085	0.01944281626839803	0.2055410194423155	0.2115379686783994	0.01189435422181017	0.02116197135929943	0.00118439711530542	0.005972456839307407	0.001376922592783311	0.01062480806226533	0.113361296653675	0.1047360775054145	0.06044282000722314	0.1034525560069189	0.07602075250482897	0.0636094187863584	0.001030802841561663	0.03091038969297051	0.01414821092385258	0.04353099977397592	0.01956154487512819	0.03773647661442733	0.00105331167634682	0.003930142120852855	0.001641017419954364	0.01896545551410369	0.2143128965162746	0.2327788784385456	0.02041176392489664	0.05871309697932944	0.001073583318182906	0.002769307616373677	0.001140730624185958	0.008236219863113929	0.001042893682406428	0.01862586610140179	0.4674083355748028	0.4242515789707177	0.05669162511092375	0.06573003284415946	0.002054150644068888	0.2134212469102674	0.001026061231175764	0.02150595522424521	0.007605629491323299	0.00746561216042849	0.007913552345060105	0.01041730072204031	0.006956416854034775	0.006820172249286423	0.09051708407287609	0.08134344199764042	0.09473481912547775	0.07831119795711933	0.02072516387093851	0.02028613746676534	0.01058165219195555	0.01595605735838103	0.09058662362961313	0.1176226542377231	0.1850686577316483	0.179656383175601	0.1387139065664917	0.1389838752057209	0.02144448098965085	0.02645667027117346	0.01393168542855856	0.05151612370608737	0.007692694268059365	0.1442633273147177	0.001714927178257054	0.02225440501847912	0.001264049239133972	0.01722069216949857	0.001097341374171404	0.01795854406067968	0.001053348186363674	0.01139567126441742	0.001045269497462136	0.01145054272320284	0.001101025548759474	0.02453304140893275	0.003333959071725125	0.03059145319256363	0.05386928367188944	0.06919966650141729	0.04627163387262218	0.04141524016278905	0.00156575901794961	0.02579628177562944	0.01157147226366106	0.01830776326144229	0.04740120252762198	0.04549652974773236	0.1046774457930524	0.1267313699800813	0.03095292360317301	0.1079604562444805	0.1767595913319076	0.1490067187934903	0.001322130778557836	0.08383266722514499	0.05586481731968287	0.05948179588066285	0.02268468264276025	0.03555619484951873	0.001591005164355941	0.0162818006303967	0.001827644880050869	0.01964980116498685	0.00187797619199488	0.04642736008509407	0.03064575270778086	0.05527725073101587	0.02737659523315999	0.02385832007042782	0.0213835532110166	0.02917692798594491	0.001022208451286898	0.01651388382408722	0.03078170793828486	0.02724015172215465	0.1321182604076731	0.1215638589111098	0.001631391980756359	0.1755474169681304	0.001768587266794514	0.03614267392221625	0.001222083522182238	0.01277267309318044	0.001075321528739634	0.01954253157866934	0.001145942268197673	0.01121134800711176	0.0251281378732246	-0.01076551366648408	-0.009744985212409567	0.02477495629103096	0.004089194943378662	-0.01304232385739602	-0.006667149052063475	0.006137585925431554	0.00116244229438522	0.001164315959834035	0.00102646612601706	0.001044770988167447	0.01084363982980996	0.1943596211104656	0.1572472151748742	0.001665103795077544	0.001162719801433477	0.001737153390948844	0.00132382262912683	0.001151587157444641	0.001261711592829792	0.00111410590439051	0.001010971405695697	0.001025649245805747	0.4108672404241463	0.00116031684166346	0.2432937187093124	0.002403596049321108	0.00117452776653268	0.001376624452615671	0.1485686880173442	0.08173281904397105	0.07341044202987394	0.001027882905913163	0.02476298848139778	0.02225111657741859	0.00104614181510651	0.001338143556658581	0.2254681359807516	0.02882803662459517	0.001066594832289941	0.001126729921223878	0.00104407653305338	0.5034619433780011	0.04179019002014187	0.001915110315204727	0.001025195037723423	0.00141635152383383	0.001104968358761029	0.001256355540243996	0.08237843791326865	0.08568722116186679	0.0145709674522266	0.00742975906596629	0.08421120648739545	0.183244827978196	0.132308756643426	0.03256428806994558	0.02178230679000324	0.00832653567854103	0.001793512069687524	0.001301635409692749	0.001116588930894664	0.001064235528047318	0.001047471401830316	0.001130791902424337	0.005815485376707272	0.04462702105140329	0.04687622129285123	0.001291927915817219	0.002060872667120697	0.04026220923361182	0.1081003255521629	0.03313707884939898	0.1791360445736644	0.001343535501288694	0.06136263069464552	0.02233959892363332	0.001245744657343245	0.001630622724540508	0.001841095108872241	0.02640731849137215	0.03095638604768322	0.01974294366806772	0.0010269536260002	0.03988225744212114	0.1223443799253848	0.001697398336919127	0.001207406376770613	0.001255429571617667	0.001084711465938299	0.001166732396226878	0.02640039668222284	-0.008380135132694571	-0.008762618306740497	0.02522946440333203	0.006262884486901057	-0.01149550495851143	-0.007253880355937175	0.006189822056872395	-2.838625206667898	-1.678005016183584	-0.02331015691872573	0.06171958201259565	-0.02298573703110322	-0.007893516480083454	0.2709258392996124	-0.00719404538242757	-0.3037591558478497	-0.0395902597199518	-0.0930870174801092	0.04321596488608617	0.0273073041265645	0.02422353126283778	0.2959667719691374	0.2501942237716717	-0.01501236648899553	0.01815880002162672	0.214742254651015	0.003348969937905515	1.655313833399324	-0.5991491112097932	0.01798588936628047	-0.005420690339782222	1.47066241188418	0.5734029240154742	-0.2041373484163464	0.07719934562557661	0.6848262071700806	0.1706605736008548	0.06464437752495764	-0.08165408678018247	0.6797676104562286	0.5041800658309968	-0.007562980988109608	-0.01090678565144673	0.06579701556646432	1.146661436989396	-0.9234092741135635	0.3920607016815247	0.09486820917694776	-0.2295971171283692	-0.3047537581039685	-0.201189954202975	-0.251040717909494	-0.2116573785944436	-0.3126573293525558	-0.143288860542988	0.08247077345427328	0.6355494941600568	0.2427747532354845	0.6417187036610348	0.4571448099130798	-0.1040160908065609	0.0004979797674332808	0.0001466608407422474	0.1702652133765545	0.1021451294493011	0.0139273106139989	0.09690917705638097	0.3500422351990085	-0.4164955413241878	0.05604496465644555	-0.03147385416569862	-0.5090677988609194	-0.3283611582647795	-0.005798931803273542	0.09516775683422307	0.5353331805966094	0.470123098679626	0.6851884884577341	-0.01745762908671697	0.01571329258104154	-0.06237534200343262	-0.4470156067743847	-0.2069091652090315	0.4477278095519725	-0.02737554466105108	0.03729703205120152	0.3329870034141943	0.2391582574611453	0.09260143478266675	0.01365294960221401	-0.1185872234237295	-0.1636392291286832	-0.09294305293619509	-2.727896722839941e-13	1.639454308187288e-14
0.31	-0.02832950502692979	-0.02756047920169321	0.02875466792206579	0.6208995894748751	0.9368469026334038	0.007859082252663794	0.4603453517783404	-0.01056995658144305	0.0005481908838791672	-0.01197233372217246	0.0726331100079822	-0.07613255606687042	-0.004977893552921146	0.06248991611038845	-0.07146017700693476	0.8566164858827054	0.08951419409849704	-0.8566164858827097	-0.08951419409847459	-0.1006940722724536	-0.1283921498153869	0.004218060872711837	-0.265973078288199	-0.05058223489198745	-0.0292761579530777	0.1359975668455566	0.1631361887439753	0.7274286265769393	0.6251246934718201	0.103124497709138	-0.02596040543412243	0.07019190165084074	0.04809376086385633	-0.2344415265283015	0.1410403088718617	-0.6982687245641026	1.25048483699774	-0.1172944928085073	-0.01390133540304987	1.418516098975589	0.4929908026796809	-0.2283289796894902	-1.472120458862323	-0.09382591701664758	1.266813202403703	-0.2371280411423232	0.06070844253614107	0.7056978164716188	-5.43590827659244	-0.3963513751675162	5.435908276592446	0.3963513751675104	1.722514618684039	-0.5476629496474443	-0.156473228131163	-1.164355900239538	0.5320823710137507	0.3172536956784596	0.4333203548200135	1.022589784044158	1.553087653089753	-0.3071154133300543	0.03384971535458528	-0.8369638352010523	-0.905998818521719	0.4225753996046404	0.001155323735556442	0.01868121978661827	0.001152099743408595	0.02369819330675297	0.001026680455449375	0.004032798014855811	0.001045766766011079	0.004749363535329663	0.0101022478271166	0.05384521224594596	0.1916496773048647	0.1768107367487353	0.1577759887268287	0.1509334577015607	0.001967381329533246	0.00819908887182037	0.001485718295579782	0.03425993205936183	0.001764631168135077	0.1388771639367853	0.001347630343481978	0.02511552902073231	0.001159432454668713	0.01932251268810124	0.001257798257567729	0.08332319791069299	0.00136553981887658	0.0624457434935913	0.00101280045616265	0.005616435174261089	0.001165583348457112	0.01441744732380629	0.416840973828035	0.4036414098096524	0.001159289413808089	0.01956701169655231	0.2218623656977132	0.2276160072604663	0.007168483090335342	0.01658646177505277	0.001178713107615613	0.006255202223911619	0.001373926475885269	0.01073951321625638	0.1306199067645456	0.1190367881608399	0.07225681234100488	0.1092919075961201	0.07355016624915056	0.061074456267967	0.001029260683271752	0.03177330779976702	0.02194545778705234	0.050868522187074	0.02054023753516512	0.03874560767413354	0.001049125022698168	0.004163176958811998	0.001477783356327563	0.01873721715022288	0.220170389935572	0.2401087704707488	0.0256424944557467	0.06362105714918105	0.001069223511810974	0.00267409498351655	0.001131853653595697	0.008133229683239413	0.001044117703180574	0.01932819772960271	0.4813598129921405	0.436036477081628	0.04793013055860881	0.05662108004548828	0.001984652863311802	0.2174252905876935	0.001025619998124501	0.02243433775938171	0.004582262756204153	0.005668747694818451	0.004606088775998532	0.007998790226912446	0.004174178033913567	0.005263226031391561	0.08561094148305694	0.07853933428104837	0.08971322334542349	0.07614746135603853	0.01674609514262628	0.01726488497000467	0.008695669275288804	0.01472352339066964	0.08664771773358969	0.1178744514478235	0.1857946653861452	0.1860540775619238	0.137580130280321	0.141665146362636	0.02952698149175325	0.03380300393216501	0.02005825218498507	0.05692828116954605	0.008013384883376117	0.1432388254598526	0.001761156183547923	0.02224904331703455	0.001286265635186309	0.01720458612253107	0.0011075738921812	0.01962939393872307	0.001058644677402993	0.01254654495768494	0.001047009192008403	0.01161207528727761	0.001130468212904351	0.02534204958133172	0.01100409911586937	0.03933293924901984	0.0483396165595183	0.06488203191955161	0.04650024949152318	0.04189016641590583	0.001439170644179383	0.02527120209162254	0.007005071478184602	0.01432501994120924	0.04290455223675686	0.04209273480598936	0.1052215259682517	0.1262464318893117	0.0309865376034143	0.1083250068858246	0.1781990465675592	0.1541350622835553	0.001340589884879977	0.08834146310513184	0.05892190718247894	0.06628700802830852	0.02278841183079355	0.03567424769356072	0.001420719888952922	0.01638052022984423	0.001713221436809832	0.01949001397834714	0.001848570743052276	0.04205553219147947	0.02803740841182717	0.05322280319855589	0.02924779170902014	0.02814823112295425	0.02029174193879975	0.02889742677717858	0.001024873027646344	0.01665740212102724	0.03595747028513983	0.03050112645259984	0.129570874728431	0.1241192059507278	0.001674384989945373	0.1762567073772567	0.001494375781337369	0.03612982330304754	0.001245365116828261	0.01158251124271589	0.001081758075782187	0.017885008351984	0.001160124168159575	0.01027227852063572	0.02694258717519669	-0.008176941800071422	-0.008749421384954563	0.02512344040986415	0.007025639859542511	-0.01147862250984761	-0.00728604342892245	0.005950244687382631	0.001156682238183257	0.001157847131440407	0.001025188787053666	0.001043188526548136	0.01697048328502352	0.1936142885266476	0.1556436432401291	0.001467570214548143	0.001139788915788115	0.001692806497790394	0.001307309863485603	0.001144827409128954	0.001361422842560437	0.002098139856662613	0.001010478630859046	0.00102731520824526	0.4250229237052568	0.001155171790754498	0.2562521920351848	0.001822913361245763	0.001171327049644062	0.001365879261742922	0.1622255005507858	0.09219854958186853	0.06764415244877273	0.001027463346358808	0.03549721421694578	0.02109753966138703	0.001043604330629977	0.001281672003167491	0.2347748992556406	0.03380770131815167	0.001063069509404083	0.001119126066017373	0.001046504456439398	0.5215992353705718	0.0331561165152874	0.001909473199854242	0.001025131793137737	0.001337447830292609	0.001083600019595104	0.001202642171147956	0.07600503019629774	0.08036632844916373	0.01043902316889597	0.006026843830310156	0.07878498505019386	0.1903041257641767	0.1389531449525735	0.04389944484109671	0.03107876338946728	0.008379914998470933	0.001822835933031084	0.001315986065547415	0.001119612015794553	0.001064091785867147	0.001049960923578041	0.001186783374823568	0.03050975065448807	0.0389243798125557	0.04669115963400186	0.001320092874783261	0.002134122501957671	0.03510908304639823	0.1041516500539971	0.0292196786379876	0.1818035185588209	0.001373604997038112	0.06391777869636629	0.02338621530457323	0.001240990401847956	0.001562649797105215	0.001798219599276708	0.02388328773845642	0.03175215572402391	0.01850438539668404	0.001028232169731051	0.04374576113618529	0.1287287978463126	0.001737711061241981	0.001209094505755755	0.001281616434460713	0.001091628485587597	0.001181794253567161	0.02919078887154778	-0.005425815267560227	-0.007743300020070436	0.02538710533392305	0.01057228907381959	-0.009901415203370048	-0.007930668264169811	0.005571241553745853	-2.796026441566005	-1.562498532528378	0.07299615100417547	0.07750135986886623	0.01454473736552955	-0.01282701850341919	0.3720280131175236	-0.0870223838117597	-0.3335682889835359	-0.02955810433024386	-0.07453802240199628	0.04897992417892557	0.02799485181293397	0.02514782011988437	0.3052134115246292	0.2944308724532971	-0.004869522739658489	-0.0543366115064862	0.5223732108798488	0.01678690678398902	1.55336876220134	-0.3376348629301152	0.03310648819247101	0.01979987015418281	1.389988546918008	0.5933624700040252	-0.300838186297706	0.09404786887285942	0.7808777944419908	0.04015113489278828	0.001710865645967809	0.007765623601360149	0.7864651992839451	0.4789619259152468	-0.01057365427606132	-0.01005299019228731	0.07449733193683818	1.218012652658767	-0.8997002399553493	0.4067389714526778	0.09252129600752779	-0.1329930008545221	-0.181002006745624	-0.1140166294481372	-0.307349665372274	-0.2206296384978569	-0.2985178608752351	-0.1080256884153025	-0.03350452157591988	0.649853079579061	0.303399518195376	0.8148483882771931	0.6169380638027004	-0.09863898550591746	-0.001779959852024889	-0.003072576554393703	0.1729288345152314	0.1296322501386505	0.01638287794901307	0.0699745106706539	1.333372606775105	-0.4487919397838401	0.04114530378887399	-0.06074813442144518	-0.2936000514373808	-0.3528759198518837	-0.08919403504530642	-0.01652951961275302	0.495067644674869	0.4297885033670908	0.6822345743648872	0.03805131753840031	0.008146822852138068	0.007768223874059028	-0.4265497129270054	-0.2043569349107718	0.4081023399313004	-0.03057660936760484	-0.0001149773472812169	0.3147561952809578	0.2838943973426288	0.05097912208727377	-0.005839694489584165	-0.1194741505354618	-0.1676305017007246	-0.09476691646351244	-9.686012086112388e-14	3.399922317950504e-14
0.32	-0.03055834716517641	-0.02631502555243797	0.02163333806873229	0.6334354082588994	0.9355473061885244	0.007702371798356696	0.4731364221158127	-0.005994829223944777	-0.001472844876362684	-0.02648260713557149	0.07169722257402336	-0.06344495737448373	-0.007469791095403022	0.06331941640124396	-0.0642021224597295	0.7999655908491906	0.08634977510952337	-0.7999655908491911	-0.08634977510951222	-0.08335376074323669	-0.1338857843110366	0.002690562261970715	-0.2772058193742872	-0.04524762020666292	-0.0260551873666204	0.1390989559647621	0.1739196353559694	0.7427178905693776	0.6218391722420306	0.1034826880554867	-0.03413728856516157	0.06181637654877291	0.05251929711435484	-0.2111379288535819	0.1068694746630033	-0.7234937248296236	1.257122398086966	-0.1424716000088522	-0.01737834896906757	1.139385758158701	0.4200108099077427	-0.1728566645068741	-1.432913704437802	-0.09189250494375514	1.26451398591402	-0.2603542507527868	0.1054906045961187	0.7431986245791649	-5.889978674040808	-0.2409192504216747	5.889978674040808	0.2409192504216745	1.746229120136746	-0.5500463475808645	-0.1479865922977369	-1.080165151655753	0.5341173337934706	0.3273587984480396	0.2034983012022734	1.13245462613002	1.500321536620294	-0.3552222325060572	0.0506833745135235	-0.793337286518647	-0.7697288933670124	0.4606413612229081	0.001154362718651323	0.01909049287907454	0.001153047258800922	0.02442140980759403	0.001025606317154363	0.004053349221064669	0.001044085440080773	0.004631230634618201	0.01501063345716892	0.05786658805923837	0.1922256051500632	0.1756644524280723	0.156613372297029	0.1475085334586374	0.001672437642099258	0.007936202143290542	0.001313268489569853	0.03350661156423271	0.001717779647857984	0.1393910886694189	0.00132365596043486	0.02539382358472791	0.001150527526672346	0.01957364369850172	0.001335452476554074	0.0864237613010579	0.001992239511577283	0.06556128158572644	0.001011547444902488	0.005535441783347277	0.001099662039226322	0.01416742068659475	0.4217832136107691	0.4109909781332869	0.001155871640197698	0.01968449022606204	0.2367004405571538	0.242466841506385	0.004456869753657643	0.01397563295531498	0.001174270893523041	0.006525452615835676	0.001367056607375095	0.01084956844557218	0.1460485490634843	0.1325460249980952	0.08326672842158991	0.1152977069305797	0.06961117345693338	0.05763299443966868	0.001028280075867568	0.03276461893318652	0.03103091449115665	0.0591125460426945	0.02048918876903862	0.03871920924276993	0.001045763266889629	0.004359324946830609	0.001367864424052405	0.01855595184655441	0.2272539459770801	0.2485132704901951	0.0307050755302934	0.06832333465313439	0.001065281069728968	0.002575952356983883	0.001123613256775755	0.008027925261938946	0.001045943927399698	0.02011237317741356	0.496510863771499	0.4487657213732231	0.03909718616641237	0.04770964895835182	0.00194703299978863	0.2215158450921699	0.001025367846345886	0.02339064110757387	0.003007399943014407	0.004741407645985271	0.002913987499116606	0.006756187270576999	0.002736408360349091	0.004463492858851901	0.0800298084513075	0.07524507189071045	0.08452467223363024	0.07390781124960302	0.01266290566342895	0.01417728643182482	0.007041538163542002	0.01369938848221883	0.08203976457055638	0.1169247000032991	0.1889237780501153	0.1927707186966845	0.1395730472870285	0.1452502663705947	0.0390212828933787	0.04249964523093587	0.02763290210903645	0.06368791260282956	0.008201983578192644	0.1423354534978348	0.001798937077427902	0.02221461302551694	0.001304548475842123	0.01716514651206862	0.00111420043275033	0.02159760219673137	0.001061219925603966	0.01402036908588634	0.001049123950845588	0.01173827379726303	0.001173186292510988	0.02603417268683725	0.02677110631097767	0.05596125794119863	0.04267826958391442	0.06018861641104894	0.04653823711917977	0.04228224659485189	0.001389907064716932	0.02483719805204993	0.004700699401865594	0.01231337850780982	0.03806717951119385	0.03842944955513636	0.1038730169315779	0.124987382305276	0.02914697361582636	0.1077444280312631	0.1801065601385072	0.1590027142321694	0.001364852465838309	0.09239148581353576	0.06173805595785016	0.07325410003380226	0.02334457749654896	0.03625688359303544	0.001333128786383476	0.01652706099862887	0.001621980251773237	0.01935217176299594	0.00181243593837551	0.03791237100692844	0.02545708634714056	0.05118258016016729	0.03060320139105999	0.03197732564873969	0.019126856666621	0.02852435755305358	0.001026844254548073	0.01668115218354484	0.04047451013266534	0.03344624067988112	0.1306475696579571	0.1274814117956038	0.001716035410256098	0.1766014489112067	0.001357933112842211	0.03623354761207274	0.001270098293765175	0.0103826100050871	0.001088434861093454	0.01619461983473448	0.001174745734963172	0.00931808823561002	0.02940766506873742	-0.005344537934511064	-0.007738021251356023	0.025344695736536	0.0108773912228761	-0.009894662223905653	-0.007943533493364078	0.005475410605951746	0.00115092218198295	0.001151378303048442	0.001023911448090209	0.001041606064928288	0.02309732674023644	0.1928689559428294	0.1540400713053837	0.001270036634026477	0.001116858030154056	0.001648459604631815	0.001290797097843335	0.001138067660812901	0.001461134092291488	0.003082173808937207	0.00100998585602032	0.001028981170680978	0.4391786069863657	0.001150026739845402	0.2692106653610644	0.001242230673163956	0.001168126332755469	0.001355134070869611	0.1758823130842271	0.1026642801197663	0.06187786286767118	0.001027043786805462	0.04623143995249435	0.01994396274536086	0.001041066846148827	0.001225200449594803	0.2440816625305302	0.03878736601170796	0.001059544186517004	0.001111522210810265	0.001048932379823934	0.5397365273631426	0.02452204301043326	0.001903836084502853	0.001025068548554536	0.001258544136751744	0.001062231680429406	0.001148928802051858	0.06963162247932822	0.07504543573646115	0.006307078885560803	0.004623928594648498	0.07335876361299427	0.1973634235501577	0.1455975332617212	0.05523460161224304	0.04037521998893277	0.008433294318400977	0.001852159796375023	0.001330336721403122	0.001122635100699604	0.001063948043692991	0.00105245044532211	0.001242774847216185	0.05520401593226031	0.03322173857370862	0.04650609797515455	0.001348257833754193	0.00220737233679465	0.02995595685918652	0.1002029745558312	0.02530227842657635	0.1844709925439771	0.001403674492787056	0.06647292669808738	0.02443283168551577	0.001236236146360185	0.001494676869640701	0.001755344089682274	0.02135925698554145	0.03254792540036024	0.01726582712529874	0.001029510713469088	0.0476092648302495	0.1351132157672405	0.001778023785565552	0.001210782634746351	0.001307803297303442	0.001098545505237241	0.001196856110907322	0.03198118106087249	-0.002471495402425707	-0.006723981733400358	0.02554474626451424	0.01488169366073758	-0.008307325448230254	-0.008607456172402514	0.004952661050622345	-2.830765827270407	-1.403533738283756	-0.02323033078248788	0.06191370082944276	-0.02293643764432133	-0.009407369861720687	0.4240705420616426	-0.1373112319359431	-0.3490243870976488	-0.02371789996061375	-0.08015348648826656	0.05361725012954693	0.0274603932842868	0.02487963655347529	0.3149871096423195	0.3266785909466886	-0.01464965074260827	0.03056394551770155	0.9710477111927105	0.002005590225532494	1.409872966189048	-0.2062129582663945	0.01548689082250952	-0.006350675284722657	1.31236764825305	0.6066924730736889	-0.3854372103998924	0.102877950948809	0.8661264956777361	-0.0364453246687608	0.05726700768437298	-0.07225950789701018	0.8946892079047688	0.4630435326496047	-0.008148979724677798	-0.01136963393223863	0.08216577948939706	1.335530673126233	-0.8839049318090391	0.40936286707619	0.1004523717928514	-0.05569223378750819	-0.06957225035359466	-0.04974734513517539	-0.3490716526818166	-0.2268400796703405	-0.3259265376296714	-0.1016090486414075	-0.1578389574787696	0.699338843847355	0.4235445234443381	0.9117802311551283	0.7266396039022126	-0.07979011223442342	-0.005315738248740378	-0.004520051851006327	0.2297368893798105	0.1667352164379557	0.006860499807756756	0.07353216362976979	1.927408762287025	-0.4916517266505909	0.03947574980508821	-0.01325872521874983	-0.1148474214773035	-0.3802592201067516	-0.160621230457091	-0.09385814234808473	0.4831948723070321	0.3783684643709974	0.7175644600244871	0.07545898198895622	0.0252775264847681	-0.05798637409521423	-0.4012822649657906	-0.2040642664026017	0.355564504215504	-0.04608914773695072	0.01334338517574217	0.269814902777348	0.4005300185129521	0.0196916597941138	0.03696793531880306	-0.1205351008628439	-0.1702122872490345	-0.095967212660737	2.151755366256091e-13	2.590584410242558e-14
0.33	-0.03253126404843422	-0.02550798440332861	0.01439989032878316	0.6460516820027697	0.9340017139150694	0.007508759614334445	0.4831433550885141	-0.00224381059477979	-0.002752577142742449	-0.0407540309961739	0.07089731658882127	-0.05102514624692001	-0.01018125977207755	0.0646727682580758	-0.05671835345493343	0.7389582476456207	0.08447842761749606	-0.7389582476456267	-0.08447842761748478	-0.06575898093562589	-0.1393814090201001	0.001277646984537731	-0.287534915985302	-0.03990599130022474	-0.02272932415797274	0.140348190542221	0.1853071651265757	0.7573762714530116	0.6179239925281942	0.1046094786719704	-0.04182454908116252	0.05466629119584739	0.05758006296719259	-0.1857713777737621	0.05327240949486067	-0.7196665983277775	1.266564423424188	-0.1665513863827674	-0.02136478219498561	0.8660197030106904	0.3294973505099795	-0.07793331594478456	-1.421061297748382	-0.06644980498602034	1.213690565798401	-0.2781382116159321	0.1655819533632841	0.7493232735419454	-6.30438584343171	-0.1377766638532099	6.304385843431714	0.1377766638532104	1.77134953183673	-0.54818459539523	-0.1341962138375131	-0.9865894683285876	0.5333187963768425	0.33720772566157	0.04604561654668068	1.132994741045691	1.431728745372666	-0.4269825446574826	0.1764302015004215	-0.7398460544011007	-0.6614776356151976	0.5636162206580243	0.001148581309184841	0.01947991578783341	0.00114668220307318	0.02513791542943644	0.001024364444632996	0.004061873888744485	0.001042392709463193	0.004511778844798899	0.01957594825156369	0.06157901845542504	0.1912512088635509	0.1743945943605225	0.1547528076047933	0.1443427426028399	0.00146193872575408	0.007738586829530855	0.001212417525489171	0.03274628715184524	0.001675988906543477	0.1399902405534059	0.001305255825358397	0.02566799586643463	0.00114295893823133	0.01981321500168248	0.00151097706734087	0.08956928585004338	0.02382075504872173	0.07967498245762368	0.001010686491190349	0.005448157703539443	0.00106622042814782	0.01397907709770094	0.4313992860059104	0.4234298335779114	0.001150759984711571	0.01979039759642174	0.2501057514469524	0.2562247098470982	0.002870341543649506	0.01239532992414408	0.00117087584034272	0.006752812810282816	0.001355985742736994	0.01094369329006086	0.1592736343183112	0.1449275476780856	0.09270044908491147	0.1211205982604112	0.06473051819174379	0.05392264940336196	0.001027785354031488	0.03380524388485236	0.04013287575343099	0.06744641444190277	0.01890006886791553	0.03720217312313732	0.001043162062241763	0.004500439758174326	0.001286448864765745	0.01839419434987944	0.2352535146871459	0.2578394593107158	0.0354653754102361	0.07273854572326664	0.001061463432059482	0.002481662199479134	0.001115691935171657	0.007920410903877486	0.001047750809632618	0.02089943266927607	0.5128323319390847	0.4629744292413692	0.03088906661824452	0.0396714229321751	0.001920568199977054	0.2255342927155898	0.001025303230269069	0.02432930172216913	0.002150318723908408	0.004246891940939715	0.002008196184489928	0.006103838985533717	0.001959422799822934	0.004035815717570797	0.07401058583010972	0.07161416313368425	0.07923202597779218	0.07160341544609818	0.009156538636863099	0.01152605356396741	0.005494734173463143	0.01276467914330411	0.07636720577261573	0.1141232509183516	0.1939315164313253	0.2002010140813794	0.1427464228215991	0.1497494460548902	0.05041412048831963	0.05298070910248207	0.03597169000170129	0.07125093879338948	0.008294925821569786	0.1415509287015018	0.001825115968357463	0.02211873266897547	0.001316503333486368	0.01708596104870606	0.001115854888061209	0.02396636287316934	0.001060928900318543	0.01581072103232374	0.001051598745975036	0.01182938866064836	0.001277110685965336	0.02663242846947058	0.04363668155994096	0.07298847883140967	0.03695988311837687	0.05518857117049875	0.04621644295945698	0.04246221095485364	0.001560769012139776	0.02468507170148164	0.003485484572937262	0.01132393220540706	0.03333899341497817	0.03483641882158108	0.1024877550191715	0.1240456520345692	0.02703058830344113	0.1070471295986135	0.1818987613923897	0.1638513874883314	0.001392920884516427	0.09585922863310825	0.06338241597702587	0.07956442934340496	0.02429949746152422	0.03725808964428259	0.001285217708075536	0.0167155176036556	0.001535645188125277	0.01921739751328318	0.001794490197916284	0.03398650061729015	0.02281404619029713	0.04905872415265442	0.03053070937853309	0.03442992658012318	0.01757275701001495	0.02771191792059771	0.001028065283341254	0.0166601112268942	0.04396292336640185	0.03576934214574333	0.132980120134456	0.1314642061647975	0.001746174693214933	0.1764636296834272	0.001287103353308997	0.0364318952384967	0.001301629573116547	0.009176460198771387	0.001096984830056377	0.01447634484147453	0.001193550581469358	0.008350403365877336	0.03166682700438175	-0.002334460869147203	-0.006614935094594736	0.02588568624515898	0.01411069942950565	-0.008300143807495934	-0.008530320411235127	0.005178787318209903	0.001135487282143733	0.001130473520912766	0.001022361667953504	0.001039805756391054	0.02588480455008653	0.1867469143157277	0.1498873317172147	0.001219032744580828	0.001099324839208862	0.00161878626613339	0.001282098390683171	0.001132549005169575	0.001890919746623798	0.08553448731118449	0.001009625194772615	0.00103346096191131	0.4645309598308054	0.001141554404843948	0.2790360600843512	0.001168273565800671	0.001166675571940228	0.001335408335671896	0.1834057539687846	0.1078703872012955	0.05553087332782961	0.001027462248355356	0.05465111982228171	0.01474380604499533	0.001039936654017399	0.001181666447554625	0.2543504908805873	0.04286702589206926	0.001055751271217763	0.001103994995281137	0.001050223003174954	0.5602167794539206	0.01853833875693518	0.001883705335876597	0.00102537764241068	0.00124815226318806	0.001058435488159796	0.001144612873278472	0.06301246052477857	0.06968408124631505	0.004580805648930954	0.003201324352498479	0.06495881773320721	0.2067009810928986	0.1493363223019414	0.07173259581199047	0.05007625152811121	0.008361039698291722	0.001852677313403971	0.001327792103497277	0.001113297882559141	0.001057815169853851	0.00105563349667191	0.001505993965020227	0.07022764116377869	0.02757659522570736	0.045245541854217	0.0020694442911689	0.002204681134321334	0.02596350006873098	0.1008325308598011	0.02402373652862348	0.1851834209235019	0.001437822930066987	0.06459255303221013	0.0261783041895634	0.00123450960146599	0.0014040853795348	0.001793036543288588	0.01853312636419719	0.02865167572433224	0.01465294204300076	0.001029188346114006	0.0485643973132482	0.1376616061216754	0.001777284017457436	0.001215437359249754	0.001357048175418277	0.001112095936106377	0.001226906056520546	0.03367450569483377	0.0007852438228399333	-0.005404611626788684	0.02669942873829737	0.01672721225115102	-0.006699880078499552	-0.009055398720172629	0.005063065044536695	-2.907211096794987	-1.180027868828551	0.06979028910247015	0.07633033041066428	0.01267719466632858	-0.01320114424005644	0.3255150388427613	-0.1192638965351907	-0.2875258455302511	-0.01635843574336934	-0.07387194039295254	0.06750734792946028	0.02723851886800047	0.02310264463979166	0.3117460013016511	2.285753469696338	-0.005759299547475858	-0.0431205328783956	1.508857975845552	0.01467657204334924	1.331378418631259	-0.1166763580922703	0.02553992692920844	0.01700055277775427	1.163875701440171	0.5547992128776617	-0.36655858130033	0.1045253334161702	0.8047107966151744	-0.2529681157620228	-0.00879098705234636	0.01237682374329443	0.9659598857741334	0.421986483331979	-0.009931549011663864	-0.01039848733508326	0.07579244191549932	1.503499047504032	-0.7305865970176061	0.3913254306556018	0.08929269142748493	-0.04022925344532779	-0.05510962339717932	-0.03394621040694997	-0.3815556956270427	-0.2387924986272368	-0.21820604578515	-0.0876719572759234	-0.3994563976676925	0.7947134765700916	0.4747208858094875	1.16499952077311	0.7866631038669423	-0.0754624599825823	-0.01309318124404589	-0.01067659659637511	0.2500613061098006	0.1928707046647477	0.009536900305936949	0.05069299790173927	1.528945809341265	-0.5103664429013653	-0.002030973342662543	-0.007362157774855107	-0.07668309533591469	-0.3435950519988314	-0.03249165886103166	-0.04874473894949451	0.4862189473974858	0.31578119683098	0.5507292407840371	0.1224640522509251	0.01684911115573887	0.008913018003440448	-0.3834628805133504	-0.2198361598792663	0.1365055331662969	-0.1142568214032281	-0.01257716383640841	0.1922012902261651	0.3994174258055667	-0.04509960711220506	0.01340887861202105	-0.1205263416022165	-0.1729727294730894	-0.09729587548389175	3.810149654839747e-13	1.363505850443222e-14
0.34	-0.03432029331997773	-0.02527490427669458	0.007310590598714616	0.6587753381821646	0.9322181878271467	0.00727466226817973	0.4905371935087024	0.0005812064784141709	-0.002928381738899556	-0.05489763769181543	0.07040100421601303	-0.0392862995345688	-0.01295652985541955	0.0666390991988436	-0.04930029504538488	0.6740199564453834	0.0835057135150548	-0.6740199564453843	-0.08350571351505484	-0.04795431629749848	-0.1448315962424301	1.464297220083407e-05	-0.2969563146964329	-0.03459903730225387	-0.01932315520595397	0.1400138083406945	0.1963383984380373	0.771359947582143	0.6133161446608925	0.1070464011399979	-0.0488488344077388	0.04856303466850648	0.06403370975374721	-0.1743604065056392	-0.007922729833803047	-0.6946641228524683	1.27859888519189	-0.1900583629203157	-0.0254753813955621	0.6167668476494805	0.2348104987098246	0.04792886952240466	-1.407350271442934	-0.03117378246198373	1.12832110286931	-0.2731145307959056	0.2280864212249371	0.7300565055474122	-6.676168273374476	-0.06119257250457538	6.676168273374476	0.06119257250457527	1.788206086240494	-0.5409588502335371	-0.1180043392780835	-0.8986255716788893	0.5271823520964919	0.3434199471217207	-0.1132250546011108	1.061195334302569	1.365380585720921	-0.493755863199602	0.3127097448329252	-0.6607422486362232	-0.5603631282503468	0.73921754796557	0.001137971950448345	0.01985980619276161	0.00113304543604702	0.02584687455346434	0.001022968543743057	0.004067609585051732	0.001040646161082999	0.0043928446270487	0.02324841671417218	0.06451887886943716	0.1883259526461031	0.1732271041981376	0.1519823945400689	0.1416901753186686	0.0013310848860392	0.00759796796755652	0.001153213232354721	0.0319899618678013	0.001640248900061648	0.1407671200533464	0.001291705436584128	0.02593588307834983	0.00113641545307152	0.0200370570024138	0.001813462571714137	0.09261124535000889	0.07254072786020346	0.1070701887049281	0.001010075805302707	0.005361213105683803	0.001051745011911229	0.01380725263800612	0.4458993549202054	0.4410108296124733	0.001143967557011485	0.01988803543103556	0.2620798833002732	0.2688879642126211	0.002033774260452906	0.01150553159155135	0.001168453088371169	0.006947346731594373	0.001340587901782056	0.0110260776729446	0.1700726187614913	0.1558223153007765	0.100206773167756	0.1263319595877974	0.05915205691705872	0.05010328712485276	0.00102774743250002	0.03484069148209214	0.0487791350447798	0.0752880342240409	0.01555300405934746	0.03393972259677067	0.001041296667672554	0.004588566374475927	0.00122396179916002	0.01825286429364071	0.2440088934676838	0.2677406947971578	0.03986843160604068	0.07680282035886415	0.001057658132106382	0.002392871432030765	0.001107967602994643	0.007814650522183695	0.00104929944848728	0.02163914847639104	0.5303109886465941	0.4787814652633329	0.02362271495280221	0.03296099054619959	0.001897265118431991	0.2292823291662119	0.001025425555586039	0.02521675374214763	0.001714693335920429	0.003996455652468523	0.001551454548135423	0.005769750467729802	0.001567296123328891	0.003821406104958704	0.06766859826038418	0.06752504603985117	0.07386613195757515	0.06903689292509115	0.006506550954176136	0.009535445319426294	0.004005042428143611	0.01189916657448016	0.06943871616284283	0.108995461286709	0.2005375489699771	0.2088248530976705	0.146132804694584	0.1547132735346857	0.06389802279652815	0.06541097519833512	0.04482328615809186	0.07943512407346356	0.008306365124882533	0.1408592520391891	0.001838477098722083	0.0219680924369227	0.001321208981717466	0.01696442346467156	0.001112011903527479	0.02671974952300174	0.001057715790354862	0.01790849381548148	0.001054427801661566	0.01189250035220336	0.001460640822675652	0.02713951274460145	0.05918830790519404	0.08755838199935159	0.03121870578161847	0.04994110512417652	0.04546149213676251	0.04227066521706376	0.002006425902032216	0.02488604263935154	0.002871605294687785	0.0109068914745715	0.02891980448620683	0.03145258600702861	0.101951145640101	0.1242422124245214	0.02530624794131604	0.1067066693569358	0.1832753285864341	0.1687206765495675	0.001424026890008557	0.09871913169596785	0.06344364144043822	0.08439324162721343	0.02563073211561668	0.03865980111769884	0.001260394257529555	0.01695274955461	0.00144716819332663	0.01908806173668549	0.001804333943690316	0.03025169204555359	0.02007004986272269	0.04680327246691257	0.02864377692746013	0.03473843333431463	0.01549959470048967	0.02628206027198704	0.001028514258804669	0.01652909716029085	0.04626193497680093	0.03723818448101782	0.1353929111379639	0.1355375317213355	0.001760887510672056	0.1757425747340851	0.001254006137198401	0.03671587095782001	0.001342014591208992	0.007975453548951066	0.001108035659877046	0.01274456488377971	0.001217977872225416	0.007377648441821116	0.03354876407223746	0.0008400576361512642	-0.005360992971266255	0.02683580473055508	0.0164188145586589	-0.006697007422206183	-0.009024544415705859	0.005153515551571017	0.001120052382305432	0.001109568738777165	0.001020811887816719	0.001038005447853911	0.02867228235993662	0.1806248726886262	0.145734592129046	0.001168028855138251	0.001081791648273993	0.001589112927634905	0.001273399683521403	0.001127030349524819	0.002320705400957119	0.1679868008134329	0.001009264533524836	0.00103794075313549	0.4898833126752455	0.001133082069842142	0.2888614548076405	0.001094316458431256	0.001165224811124263	0.001315682600473428	0.1909291948533421	0.1130764942828248	0.04918388378798996	0.00102788070990699	0.0630707996920697	0.009543649344635892	0.001038806461884504	0.001138132445445959	0.2646193192306444	0.04694668577243036	0.001051958355918546	0.001096467779752243	0.001051513626526893	0.5806970315446988	0.01255463450343371	0.00186357458724921	0.001025686736268681	0.001237760389624586	0.001054639295891793	0.00114029694450612	0.0563932985702319	0.0643227267561703	0.002854532412298559	0.001778720110349279	0.05655887185342091	0.2160385386356392	0.1530751113421611	0.08823059001173213	0.05977728306729282	0.008288785078182525	0.001853194830433262	0.001325247485592664	0.001103960664419743	0.001051682296012554	0.00105881654802342	0.001769213082819214	0.08525126639529197	0.02193145187770698	0.04398498573328032	0.002790630748596289	0.002201989931849499	0.02197104327827792	0.1014620871637721	0.02274519463067019	0.185895849303028	0.001471971367347297	0.06271217936633273	0.02792377669361372	0.001232783056581659	0.001313493889423579	0.001830728996895192	0.01570699574285281	0.02475542604830321	0.01204005696070287	0.001028865978756787	0.04951952979624703	0.140209996476109	0.001776544249350056	0.00122009208376109	0.001406293053532945	0.001125646366975499	0.00125695600213361	0.03536783032879519	0.004041983048105823	-0.004085241520176865	0.02785411121208024	0.01857273084156521	-0.005092434708770415	-0.009503341267943412	0.005173469038449731	-3.006543445453257	-0.9232832321571648	-0.02513683152073107	0.06040440128953686	-0.02349423182464255	-0.009303855448812104	0.2695565456269154	-0.1168376509025864	-0.2463796727723826	-0.01231860978371376	-0.07935366086123227	0.08916277333150123	0.02620337933036796	0.02173377605993732	0.2942740998368208	2.982979666031202	-0.01458175436652314	0.03386777141768408	1.999475829180202	0.0003516830933270944	1.190950171155697	-0.06811201849468644	0.008921636188462569	-0.008698767614337523	1.015016636795686	0.4843864725885957	-0.4072406588443577	0.1018424800591821	0.7676767722656759	-0.3855282060825463	0.04666936881845105	-0.06817405295710556	1.009698541088105	0.3928562457413738	-0.007049101714299436	-0.01101883865392519	0.07269704254187101	1.655196303889538	-0.618346203767421	0.3552806325110247	0.09021065287048878	-0.006876350487238292	-0.005920296912556961	-0.0070938394048985	-0.44071332007015	-0.2792654231772301	-0.193801612948811	-0.08776969457156333	-0.6231070668282378	0.9380475701672448	0.5164740825447452	1.301620675967024	0.8508714218245812	-0.06122048542865813	-0.01626771335388371	-0.01299047598132997	0.306662084063394	0.2282193837823275	0.001259865451820767	0.0552978620900475	1.43594521778794	-0.5411358878051779	-0.03482626977412141	0.0573607325131414	-0.0003663071486142813	-0.3384196363307002	0.06703690167414475	-0.02249050415257401	0.487318033321494	0.2568005130369572	0.4212610548627387	0.1555600664068076	0.0350325956919213	-0.05689870581739378	-0.3630699013933369	-0.230383402057095	-0.07325433120659335	-0.1695727509703258	-0.008651236805262206	0.09896307665539762	0.4186362559830989	-0.09695548447833144	0.0540935539635379	-0.1195064695695939	-0.1729132801457996	-0.09698122354103678	2.716614933948298e-13	-6.499080544693093e-15
0.35	-0.03611275740595852	-0.02563887604660572	0.0005459596889401985	0.6716317735840729	0.9302005992187998	0.007000536355512468	0.4956102980504497	0.002491415551204677	-0.001730893997242188	-0.06879969294019266	0.07024725869075127	-0.02855581108871599	-0.01551493594626018	0.06918496594629268	-0.04217628305470043	0.6055699908446759	0.08332238217470972	-0.6055699908446825	-0.08332238217471724	-0.03004397904117739	-0.150173864651394	-0.001080579795625427	-0.3055608954037465	-0.02939025019854251	-0.01587486307624795	0.1379055670969577	0.2068859980221643	0.7847195363288845	0.6081194359883226	0.1105130179491404	-0.05482113034477804	0.04342387758241403	0.07238865868368502	-0.1882170130779606	-0.05927068067428463	-0.6607371534598351	1.293087435281858	-0.2133979174790434	-0.02893215510549669	0.4031194150389766	0.1510012275913064	0.1890975121885299	-1.367185068026068	-0.005677811764267752	1.015387263298926	-0.2330375773754158	0.2737966381489589	0.6964246936833144	-7.007626263939239	0.0295239143591732	7.007626263939237	-0.02952391435917383	1.791566804833676	-0.5252939874547481	-0.1011797407788295	-0.8244369198411742	0.5126173633560145	0.3459110358420533	-0.30954709597295	1.057335786514224	1.306240852429287	-0.5443276391293959	0.3553811204032971	-0.524576795587575	-0.4680402076102785	0.9317654265199425	0.001125476761747168	0.02021510403166993	0.001117438873232552	0.02653645136377942	0.001021500964120806	0.004071287206178392	0.001038845485148546	0.004280409022744794	0.02606247537346026	0.06671731768779134	0.1830527638108113	0.171342246857183	0.1476918844610603	0.1385764989033708	0.001248354873035478	0.007486129436980138	0.001115136491923537	0.03126780213097449	0.001609451075872051	0.1417763662855198	0.001283885376438719	0.02619236558025244	0.001132348581013726	0.02025750444265691	0.01093500779930158	0.1005772248980405	0.1266214317470924	0.1387737449375219	0.001009622058178434	0.005279008698008371	0.001046949933303584	0.01367172473712679	0.4650748069222274	0.4627427913724233	0.001136362245688884	0.01997181266155966	0.2729745073846461	0.2802642581345455	0.00156944202066529	0.01097594857483512	0.001166627570477573	0.007109696963720715	0.001322761365242524	0.01109487812740717	0.1777716731386272	0.1654780056291638	0.1063465260772325	0.131123075829844	0.05272534183796028	0.04548008596665575	0.001028183888554694	0.03581016222505754	0.05748905812285669	0.08294025199576614	0.01163529123020155	0.03010627034404145	0.001039935804641488	0.004651691231390787	0.001177289634475985	0.01813738982238675	0.2522258004021085	0.2778090411767518	0.04409982280542115	0.08065378643506495	0.001053866200865906	0.00231289607357327	0.001100449242068826	0.007711598793055605	0.001055080148085368	0.02239512109259529	0.5481603026915993	0.4957407263530458	0.01698139866749958	0.02679837443679983	0.001910224147576311	0.232623157444633	0.001025736613975137	0.02602795564167013	0.001486849456890479	0.003890556763509722	0.001309748226491796	0.005619539156829671	0.001362670743894307	0.003725703584096846	0.06107599206072755	0.06285775597649487	0.06841127126941225	0.06598433980167559	0.004660776750079561	0.008144516517787206	0.002875203759433656	0.01145619132591809	0.06133586259259672	0.1016525357934724	0.2088353559917884	0.2190685761603452	0.1507542086656604	0.1605730480293147	0.07890999580747453	0.0791135894157136	0.05309340048353032	0.08748112040662091	0.008268771979865032	0.140268585079574	0.001823686635400833	0.02178997023147764	0.00131820404509269	0.01682204872539573	0.001107816996191219	0.02992458987851049	0.001054694257464073	0.02034484433003778	0.001057516844876856	0.0119334824081194	0.002168097156009045	0.0279809507018411	0.07161603079392512	0.09855858108421971	0.02566366616511041	0.04468278535732904	0.0442749679901712	0.04168630471978486	0.007141412527831769	0.02948157135302639	0.002555704601743019	0.01081572766352814	0.02497875453218724	0.02836264719355709	0.1035398283785304	0.1254046321408614	0.02609339409962553	0.1072486275798216	0.1867200761562757	0.1748089814885316	0.001456691493257611	0.1010341088835992	0.06239346864577956	0.0881627185223495	0.02702726703112352	0.04016521557099265	0.0012482366683378	0.01724889426142943	0.001364474360827594	0.01897838665217936	0.001880478050024087	0.02675851626637377	0.01728888124755412	0.04448936625222072	0.02496697473062566	0.03279620249857499	0.01301403957476934	0.02434300651868655	0.00102919875484124	0.01629552265393895	0.04730344761325737	0.03774607084448574	0.1387620944265741	0.1405234261425806	0.001749936200034337	0.1745075071584977	0.001239234201920953	0.03711360060866353	0.001406243150618927	0.006832697867766883	0.001126339864184574	0.0110573300350338	0.00125685356868086	0.006442198580383246	0.03469401421513743	0.003953459403217124	-0.003949534383566156	0.02752531447693001	0.0174566088952912	-0.005194451282829371	-0.009131549855617033	0.004724318589352548	0.00110604922568094	0.001094101021653713	0.001019264301795881	0.001036096339100171	0.02972183749515981	0.16871187962689	0.1368924136853279	0.001157206499145889	0.001070160797937786	0.001567353914117388	0.001277717875558906	0.001129031334122145	0.03615106052450806	0.2305257529468729	0.001009052804300129	0.001045358688493639	0.524349700220028	0.001124518909083477	0.2974314183930098	0.001076598000714657	0.001164305146777835	0.001294460471929321	0.1896858462397598	0.1166098699263364	0.04091078566792473	0.001029278992110538	0.07264760121948119	0.00552550347563049	0.00103827650424295	0.001120688026292455	0.2695630212559662	0.05102978139957147	0.001048193999179989	0.001089368346043439	0.001069205586118943	0.5985761506134987	0.007053037287230786	0.001974686131144937	0.001026376463404495	0.00125886910584063	0.001060456364316905	0.001156995528052857	0.04948229827134318	0.05875878098227495	0.00258117624396145	0.001612040380122943	0.04619159588024521	0.229237682379577	0.1621537675305318	0.107115302301607	0.0660548605578371	0.008177579200026184	0.001770208595651241	0.001306464111602217	0.001103017444655828	0.001051436596388063	0.001062352956341621	0.003869222870241217	0.08930675633383366	0.01707021906978853	0.04187192475626834	0.02083577342098403	0.002244195694697309	0.01922942553898049	0.1095096666550077	0.03059542866406395	0.1981873735694986	0.00150662055077983	0.05964152446398439	0.02920105203291222	0.001237933376823466	0.001248499284733382	0.002069337402641413	0.01293411792404697	0.0174010283389286	0.008827109158128633	0.00103079547844753	0.04774202008580499	0.1470586454881574	0.001706318144836325	0.0012270252149178	0.001529770962981501	0.001162107607200355	0.001331521053026342	0.03530021146711177	0.006996042254372663	-0.002429510086577796	0.02795178683518502	0.01760150567490428	-0.003773508402701255	-0.008941122165667467	0.00393580126785722	-3.115168412098102	-0.7295722454175064	0.06605091778333311	0.07320124239076271	0.01269733767099874	-0.01205349330899173	0.1750773603384572	-0.2724184589681101	-0.3869063334957596	-0.01001125046238555	-0.06614798545015581	0.1126814460141419	0.02485858651331279	0.02209996654778554	1.215945994629513	3.335900235959291	-0.004786236126457579	-0.03766861241300015	2.311358884935055	0.01225593427331649	1.080246559229001	-0.03852107119908602	0.01985139174197046	0.01474350546293366	0.9138355986297766	0.4770480402141345	-0.5126024684652961	0.09102081085733595	0.7617788255528265	-0.3836925976101359	-0.01403047596389416	0.0177153436725722	0.9937851281375055	0.3769661892454332	-0.008297814649089068	-0.009805260090990048	0.07842280760549132	1.71457832081866	-0.6080958648962365	0.3109100865043379	0.07439910037406031	-0.01026235674635017	-0.01707969419242812	-0.008983969965533547	-0.4941029863614976	-0.3314366544724894	-0.09716393304488614	-0.006466513371153622	-0.8396607379202998	1.103271115245863	0.661434869357528	1.426897167817129	0.7619615846317123	-0.05572893720127732	-0.01823314632045009	-0.01456442345803061	0.3393627672803542	0.2608740160025186	0.005068434394311301	0.1111178159956692	0.8268781246851055	-0.514151304487223	-0.08021947120245632	0.8099550429644579	-0.009180741311417617	-0.2848391138139654	0.1616194109497367	0.1213524595637243	0.7234543532833795	0.2081599640309063	0.3315830549188965	0.1468405024803854	0.02763107909839806	0.01274492140865839	-0.3351917826290497	-0.2322706590818122	-0.3149375920421932	-0.2177975599667531	-0.03363155289228146	0.003720597747933321	0.5857101118983427	-0.1415345386001141	0.03477966578942659	-0.1093685101487041	-0.1643441406144993	-0.09021178502312642	1.484556247643606e-13	-1.80649799504968e-14
0.36	-0.03816632562916721	-0.02634829902155806	-0.00595365435776585	0.684645071689683	0.9279514583034701	0.006704372087632503	0.4987048888963699	0.003676629265571389	0.0008041451723892995	-0.08212382484821597	0.07016539819675616	-0.01902634072866894	-0.01750669918998733	0.07196922615800985	-0.03533822514954294	0.5339914028231536	0.08419614400070444	-0.533991402823154	-0.0841961440007097	-0.01216887140465371	-0.1552934591096627	-0.002011742373261578	-0.3134879800943567	-0.02438584414167613	-0.01241148334882034	0.1338003883845388	0.2176653382481825	0.7974788384067495	0.6024547565219441	0.1136493736163622	-0.0591575674559339	0.03919079214343894	0.0826688820540603	-0.2265812339491024	-0.0770129708451097	-0.6416607502376254	1.309971425932263	-0.2363688243419189	-0.02988305243810467	0.221064108479336	0.08981142702126584	0.315439155106899	-1.291765603372609	-0.01679677620713623	0.888117485707585	-0.1597859600812822	0.2757651139241166	0.6728656884649998	-7.301892757537538	0.1502260607632649	7.301892757537538	-0.150226060763265	1.78116016228137	-0.496424060093494	-0.08519230123953839	-0.763126368338458	0.4863061427227677	0.3464374666654678	-0.5126125483451935	1.107543462677482	1.245323251946796	-0.5873500219618125	0.2466575164579857	-0.3335704834589497	-0.3791487988271748	1.124272436051858	0.001112227070440845	0.02057791491831219	0.001101901280392899	0.02722470503386244	0.00101999335845862	0.004090907971834292	0.001036990562699917	0.004174370202911145	0.028022132087616	0.06811934892209494	0.1752013041480053	0.1675330421851696	0.1415593322446639	0.1337410341845828	0.001201568781059458	0.007398499873799634	0.001090284135586589	0.03064560817913283	0.001583167929176537	0.1430206484319548	0.001282134095568316	0.02642836411795384	0.001131316381758033	0.02047394142455097	0.03175184273108242	0.1152706489397662	0.1803332632421871	0.1733515665335209	0.001009289379309841	0.005206946203857357	0.001048263879398147	0.01351997517407678	0.4887946152733395	0.486526854553665	0.001128277774052546	0.02005019754191371	0.2829603634421443	0.2904116543172046	0.001327942054209646	0.01072078044126433	0.001165255058634434	0.007270434196483173	0.001303236568630173	0.01116664072125204	0.1819822937208673	0.1740533106683008	0.1113437968498253	0.1359371456799003	0.04538075499056377	0.03994717984205883	0.001029101476545309	0.0366404905456078	0.06646503622289911	0.09050385160457182	0.007639022994407862	0.02621526358085061	0.001038990572013499	0.004708235286009587	0.001145230079012376	0.01805989453523946	0.2592213237004284	0.2874126852260427	0.04823266316042059	0.08433472853869833	0.001050088034563259	0.002239878245590853	0.001093140303024628	0.007614270262013097	0.00106681873529847	0.02320611116666076	0.5659127050706478	0.5126314798150255	0.01081528128209943	0.02092069631272255	0.001972193733796129	0.2354610321630112	0.001026237093862341	0.026752123216394	0.001383345741639372	0.00387202992857883	0.001191699940285083	0.005569002005324291	0.001268619755587499	0.003702980601633832	0.05426833288014521	0.05761582043712167	0.06286034442526114	0.06240433077628096	0.003590672738625549	0.007336570945395086	0.002223410038625516	0.01165701314283088	0.05209737432796573	0.09231859240617578	0.2188704986874013	0.2307417568601608	0.1571069969446407	0.1680610519813683	0.09525188340631013	0.09370881856054915	0.06035071620345112	0.09474703056266698	0.008194859252616808	0.1397683526810347	0.001774832962242218	0.02162590113878025	0.001307310614383939	0.01669153596383987	0.001105248395259671	0.03360814047348371	0.001053061189462584	0.02316244007304639	0.001060829640732265	0.01195650681334978	0.003568428892861626	0.02932443079698505	0.08013424308772274	0.1053516150027525	0.02038624474719616	0.03958561425594911	0.04265686329952058	0.040702802962438	0.01852448547776998	0.04004934415365851	0.00241825132785961	0.01089699092340314	0.02158564919363738	0.02565038398145456	0.1078383519668883	0.1273980480306356	0.03023519949152505	0.1089431247649178	0.1934980216374249	0.1830519915914407	0.001490345897193395	0.102921631767451	0.06043302248137697	0.09100387734066118	0.02836357488438296	0.04162296473166364	0.001244733044837824	0.01757406580507544	0.001290615872727351	0.01889858455148251	0.002037729700961601	0.02355532582918948	0.01449738594550766	0.04216040292119249	0.01949497256923983	0.02844476637156193	0.01015993509358204	0.02193491786707423	0.001030506034147305	0.01594510833400594	0.04704616085843175	0.03733472447017337	0.1435110071286821	0.1473950836319591	0.001709373834005956	0.1730823538031925	0.001235314948831311	0.03759801006569945	0.001500076565557381	0.005781606476298524	0.001153724031580566	0.009461473051195352	0.001313569923222433	0.005571352015679639	0.03503068502164892	0.006960632796417027	-0.002375227231933767	0.02782026814112509	0.01715505689639451	-0.00381431503232468	-0.00879240560073683	0.003756141088218683	0.001092046069056809	0.001078633304529511	0.001017716715774155	0.001034187230346599	0.03077139263038339	0.1567988865651537	0.1280502352416095	0.001146384143153268	0.001058529947611924	0.001545594900599929	0.001282036067594822	0.001131032318717799	0.06998141564805777	0.2930647050803128	0.001008841075074736	0.001052776623842039	0.5588160877648112	0.001115955748324345	0.3060013819783794	0.001058879542990551	0.001163385482430229	0.001273238343384305	0.1884424976261778	0.1201432455698486	0.03263768754786121	0.001030677274315375	0.08222440274689304	0.001507357606629725	0.001037746546601732	0.001103243607232149	0.274506723281288	0.05511287702671232	0.001044429642441773	0.001082268912335113	0.001086897545712236	0.6164552696822986	0.001551440071021628	0.002085797675039553	0.001027066190541126	0.001279977822056511	0.001066273432743573	0.001173694111600277	0.04257129797245594	0.05319483520837746	0.002307820075624451	0.001445360649902795	0.03582431990706995	0.2424368261235152	0.171232423718904	0.126000014591476	0.07233243804838348	0.008066373321869946	0.001687222360869325	0.001287680737612452	0.001102074224891895	0.001051190896761274	0.001065889364665414	0.005969232657657936	0.09336224627237019	0.01220898626187116	0.03975886377925514	0.03888091609337737	0.002286401457547761	0.01648780779968503	0.1175572461462402	0.03844566269745696	0.2104788978359709	0.001541269734214355	0.05657086956163491	0.03047832737221304	0.001243083697077612	0.001183504680132485	0.002307945808387288	0.01016124010524034	0.01004663062955518	0.005614161355555528	0.001032724978135997	0.04596451037536289	0.1539072945002107	0.001636092040323058	0.001233958346084844	0.001653248872429735	0.001198568847423533	0.001406086103918475	0.03523259260542826	0.009950101460639854	-0.0007737786529786535	0.02804946245828978	0.01663028050824337	-0.002454582096632984	-0.008378903063391721	0.00269813349726569	-3.219510202572601	-0.6022682820649643	-0.02363422194682659	0.06013977326742137	-0.02030560282434228	-0.008024498556416536	0.1102750288166284	-0.501707117114409	-0.5907373334705369	-0.00747681649243839	-0.05936050393314048	0.1361699561952542	0.02210658649831418	0.02093168438922423	1.639762998573426	3.557832738712503	-0.01255337167558268	0.03062343905108111	2.409896113436531	-0.0007267869228640104	0.9451706233027208	-0.01322904179583908	0.008599036310578631	-0.008106339744821223	0.7989395789466955	0.4889771941918332	-0.5891816521334224	0.07401399556704662	0.749953139682595	-0.3970391082522238	0.04535320849715811	-0.06057824926022046	0.9167580750269254	0.3588514512271525	-0.005657595621050583	-0.009874199033093414	0.0837005341177282	1.641494778342609	-0.5613586066902865	0.254689920509024	0.07280378790820272	0.01059806030459433	0.01401453496010905	0.00750206826952854	-0.5556424153047543	-0.3847566035783619	-0.07720496707891118	0.04098971856711244	-1.021310645651475	1.2239390975961	0.8421199740294179	1.48014366142304	0.694854186414516	-0.04313357321238247	-0.01345709080776939	-0.01061808043523994	0.4024041319608503	0.3044684294783065	-0.002331664683190014	0.1557062896395816	0.5945121844852771	-0.5089061547135544	-0.114654521807505	1.251809549927549	0.03411910704562859	-0.2628845160859969	0.2332361363617788	0.2080172882928051	0.9182590661062227	0.1713096522862222	0.2355974394961276	0.1460270078611072	0.04083796305954163	-0.05092413538434949	-0.3050728330005228	-0.2333948253322473	-0.5550953894475088	-0.2633797306363145	-0.03201919951012752	-0.08488347090469685	0.7957888696084825	-0.1349726403863009	0.07142951524885566	-0.1011736116319411	-0.154637707173488	-0.08406056420988607	-6.149009359778935e-15	-1.020953616477171e-14
0.37	-0.04069275308493609	-0.02703514850976865	-0.01242800294016898	0.6978403482937597	0.9254780194722395	0.006418997225585175	0.5000597612895978	0.004335269011626592	0.004456115812108586	-0.09453731863464218	0.06975475151936747	-0.01074413005598247	-0.018640724931195	0.07451768151534086	-0.02858826759382715	0.4595128701032316	0.08639081598126259	-0.4595128701032346	-0.08639081598128275	0.005516082284788819	-0.1600572030935709	-0.002796245044930256	-0.320874314166461	-0.01970604554009287	-0.008957491764117361	0.1279089436168466	0.2287816388801656	0.8096425618694099	0.5964106140277871	0.1149347661805044	-0.06144856818935916	0.03580667222834449	0.09512387324286962	-0.2773383153234673	-0.05729123964785487	-0.6585083307730313	1.329248688204563	-0.257477098872588	-0.02643942136021869	0.05811396227649513	0.03910956658644555	0.4026556375569091	-1.191082864616428	-0.06857316321235049	0.7722570496934993	-0.0685274112347842	0.2292734454102205	0.6827760330717065	-7.545989194585136	0.2896296286888476	7.545989194585142	-0.2896296286888519	1.751329914489898	-0.4551762037913577	-0.07322849730897574	-0.7173583171786433	0.4477672220207423	0.3430855835436761	-0.6959292785618745	1.106425413859374	1.194020880146519	-0.6140017327493087	0.01543880632893405	-0.1249550764396642	-0.2867933103046918	1.379747740848964	0.001100008653888558	0.02094884921501098	0.001088331160823673	0.02791810156815133	0.001018527925765916	0.00412565350614424	0.00103537146259138	0.00408137166427793	0.03117227299081325	0.0702394633492285	0.1645704557700694	0.1615570247650816	0.1331206565988163	0.1270834500415933	0.001172487289069885	0.007325073159870423	0.001073039497579866	0.03016192212793046	0.001563024173519486	0.1445394730437028	0.001283138397772111	0.02664130541243455	0.001130841136003333	0.02067556648800858	0.06716864870014759	0.13575485053031	0.2337373626831052	0.2095526234220875	0.001009018873885125	0.005145318393990989	0.001054369798246524	0.01337014965784587	0.5140459407818231	0.5091509020072588	0.001120736093257639	0.02012522317453587	0.2923115001658987	0.2993871375646054	0.001194093080571444	0.01067160653963847	0.001163639049500844	0.007449384854619068	0.001283927376998404	0.01124550033603446	0.1831558726030874	0.1811192664077791	0.1149003571384729	0.1406220202559136	0.03757899409959733	0.03408009627540419	0.001030303759843998	0.03729054189981958	0.07797865901123685	0.09932899423111791	0.00462125881935853	0.02328316927050531	0.001038164053484126	0.004799600960822512	0.001121973505228648	0.01801833429384383	0.2633325192492671	0.2956370445687606	0.05263953313678705	0.08815784339843621	0.001046959843854414	0.002177268105491619	0.001086892363656796	0.007524495646764923	0.009321849220432823	0.03056981623614938	0.582547173062448	0.5280940191555472	0.00630228131491001	0.01647403061158403	0.00203685063679414	0.2376612105420817	0.001026781187777692	0.02740857916705035	0.001318767426983567	0.003900501699326956	0.00112780472413376	0.00558680215433475	0.001214160819072068	0.003718894886251799	0.04644337544170784	0.05126971126270726	0.05517782433161187	0.05705715420133056	0.0028612341015403	0.006781705003361083	0.001849382443992373	0.01228136792053609	0.04262346732271172	0.0824246497699022	0.2300102015029996	0.2430461056962496	0.1655757546692859	0.1773050480434117	0.111660758191283	0.1079778906503691	0.06602377111037887	0.1007708097408468	0.008060586711871369	0.1393524332648308	0.001723386753024375	0.02153404533301397	0.001291721135516086	0.01660246333583209	0.001098616515442938	0.03787507773115602	0.001049686760979138	0.02643954128317589	0.001067436213479089	0.01196213511865591	0.007471124542231147	0.03275048238748306	0.08714459977724437	0.1106667209280314	0.01570773497287856	0.03504361411703526	0.04006862523428711	0.03898457908316606	0.03536812191128774	0.05541546168706209	0.002362483977931272	0.01105949450894481	0.01852392234816627	0.02316764609006718	0.1088273344620542	0.127608678734542	0.0320484836585806	0.109647016532054	0.2012660963459943	0.1915830427297867	0.001543936124103398	0.1044542620458889	0.05920416565912618	0.0945531244383631	0.02915202154749231	0.0425846700822483	0.001248768658019111	0.01789626823256056	0.001234105346587509	0.01885692274472909	0.002198082329175647	0.02063780711137504	0.01175655401198669	0.03989044521755464	0.01430270273841739	0.02370141898473537	0.007697493903170614	0.0198968757813247	0.00103068015566307	0.0155368937983506	0.0462407455748395	0.03631508834663188	0.153545159856164	0.157534748710266	0.001665168309929177	0.1718971814450307	0.001239494852076515	0.0381503936750587	0.001675353091168066	0.004852097501367174	0.00120976580943713	0.007992866123946884	0.001425016770238456	0.00478940162976721	0.03397814145234596	0.009797749351464415	-0.0008447216325254461	0.02861775703043037	0.0149769675054895	-0.002437243409045082	-0.008555022669044005	0.00315904519803499	0.001083262924371884	0.001070456826905481	0.001016398755186314	0.001033262464946012	0.03821874001968773	0.1391172283707867	0.1135696881446583	0.00113866373083538	0.00105217606667176	0.001538989579470962	0.001286002638731274	0.001129765898004261	0.1453116353161173	0.3530096489340564	0.001008649606511932	0.001067450479276052	0.5841849149909839	0.001110285219980862	0.3141171183734581	0.00105109094628446	0.001160747055971919	0.00125583460412254	0.1821386122264244	0.1198928223920671	0.02455123711204544	0.001032297762841135	0.1022040934774783	0.001342828759426374	0.001036929202639286	0.001093118663401577	0.2678384376893779	0.060534091846844	0.001043089790105817	0.001078796925063896	0.0324359280451102	0.6274797355673233	0.00139737676738888	0.002120113441485723	0.001027585442463069	0.001227358916080814	0.001057038006855995	0.001143680474751441	0.03197846703873297	0.03896553350923904	0.001916373276171324	0.001469810645583087	0.02710049620106753	0.2560857590302019	0.1858629892529532	0.1422368709742773	0.07396724191604086	0.007790744187063351	0.001654873383949203	0.001265156077610094	0.001082945139555178	0.001041930067000415	0.001081440343797822	0.01637672008079859	0.09926469178775649	0.009110611106367513	0.03461387198733783	0.06793578529507115	0.002319175798799656	0.0139500524600502	0.1038346073793274	0.03043921722628713	0.21787850548304	0.0016493512763464	0.05859288841718236	0.02969188132548522	0.001261339294249888	0.001168245526365364	0.002414461628786443	0.007603177712273322	0.007337048644648028	0.004588800613470381	0.001029284602810621	0.04466769331163555	0.1823899326916782	0.001604626329106789	0.001252217036363409	0.002031556862196661	0.001326980448478559	0.001655447921914272	0.0319220369605768	0.01251298421917235	0.0006290295832459586	0.02986988157744799	0.01147622771238244	-0.001046300835697594	-0.008458535421873825	0.002930678668466767	-3.30658788826182	-0.5197455269243864	0.06825473188878652	0.07457065330329041	0.01575268241487287	-0.00986872347258907	0.3004058957140319	-0.6958281684704632	-0.7418292541686773	-0.006939259356161566	-0.03958280554919339	0.169070702396576	0.02055161243639113	0.01946310459405048	2.418685124144977	3.665696554233716	-0.002776471704341931	-0.0385135788915296	2.126848566251607	0.01170015779729669	0.8551873594163751	0.003058769934565794	0.0232501540325618	0.01623085799838403	0.60370416801091	0.440367388520703	-0.5883812162746717	0.05629076412935245	1.013812909793026	-0.2062765031277284	-0.008387756381401934	0.02480909354082461	0.7095931734368489	0.4021332156807415	-0.006544360559002404	-0.008419298851140462	1.275806367208338	1.445402726625866	-0.3366178718072491	0.1843600143295523	0.06094167262579099	-0.0007879651863977278	-0.003695817552586253	-0.001024283703311762	-0.7094558693643965	-0.6863581462487504	-0.04098116713947066	0.07997576418297579	-0.9676415665967795	1.279861763272978	1.045475847059433	1.38263309727968	0.5119550837665863	-0.03754122810062312	-0.006781688972974975	-0.009029413257371907	0.4440987571574885	0.3421917510106845	0.001766679516327606	0.5024223573784029	0.4869534552408349	-0.4086406736104963	-0.2269831650925849	1.785739491913617	0.007517328433670904	-0.2363824288935872	-0.2155265510077114	-0.06494173547667445	0.8693248252897999	0.131705356220865	0.4476434114335003	0.05229079683956731	0.02696765458936468	0.02013406840611603	-0.2753245646462472	-0.2229849113746929	-0.4083898947426791	-0.1557345687209214	-0.05116788917259778	-0.1157002251247606	1.306537183449074	-0.1072023624209234	0.0461094164662918	-0.08360818862236918	-0.1368897473471216	-0.07129708743121291	-1.328378777777458e-13	-4.648321685849788e-15
0.38	-0.04368577309793045	-0.02743281007235599	-0.01922980826398962	0.7112333413202432	0.9228187531872299	0.006190633633565831	0.5000312399842333	0.004402681485731089	0.008611271217925825	-0.1059484763546503	0.06872912285319813	-0.003502551717546252	-0.01890741186318136	0.07646164482209003	-0.02156970027989973	0.3840281107686828	0.09000716244128311	-0.384028110768683	-0.09000716244128523	0.02276771366276824	-0.1643740125277951	-0.003506717603796764	-0.3278995038598104	-0.01546822681342465	-0.005575277012727409	0.1192767453457573	0.2396080215281799	0.8214912448008806	0.5903242567493058	0.1140585059422446	-0.06166317724906771	0.033672563415067	0.1105242756537662	-0.3198997453985184	-0.0191753857266408	-0.7071520985205583	1.349514710413594	-0.2735343151067034	-0.01848079843250941	-0.05561463124210812	-0.02843402737152894	0.416076108322157	-1.09129839009479	-0.1397931739632461	0.6799910188587148	0.013681803053222	0.1548667036562669	0.7265876401359798	-7.503138080462902	0.434560956655701	7.503138080462902	-0.4345609566557012	1.694495699989103	-0.4070371501560106	-0.07038627867863459	-0.690897492587646	0.3979101677333524	0.3320821000020543	-1.060763249031574	1.049559865877525	1.182315145709978	-0.5957929788272855	-0.1856730440134265	0.08170785128783055	-0.1291465784641183	1.713354680467533	0.00108950815179225	0.02135168256838358	0.001077458460243834	0.0286367404944237	0.001017136260411496	0.004175921075646138	0.001034099679147163	0.003991125447388168	0.0363257575809128	0.07386062761844343	0.1510279062948811	0.153569842784409	0.1221174857108387	0.1188834539203867	0.001154086844806839	0.007265100023484878	0.001061241761061678	0.02980983008239208	0.001549645023389209	0.14643157720483	0.001285623769918554	0.02684079516755435	0.001129970200162604	0.02086459904228928	0.1177486264704517	0.1628765075148501	0.2867969835033771	0.2463318559228228	0.001008787906265184	0.005091331141503725	0.001064761296200708	0.01319120286533206	0.5390907289202094	0.5293025296580507	0.001114130145329797	0.020203565585039	0.3011697960106093	0.3076206281703043	0.001123254284944048	0.0107752460100729	0.001161511726379379	0.007656618451418716	0.001265570170586212	0.01133830978710325	0.1814726560245292	0.1859164460097275	0.1168623547153867	0.1445918868004608	0.02953590118680488	0.02809663241488297	0.001031715237222527	0.03777219560512373	0.09294829321570133	0.1107548602837595	0.00300659915699591	0.02175179853120886	0.001037342123304078	0.004914326502777813	0.00110528353549245	0.01800693392629156	0.2636315006534214	0.3012341362931896	0.05747450411690735	0.09230462675151578	0.001044726182020483	0.002115392471182364	0.001082032809222161	0.007439112788322382	0.0285754482442934	0.046457556259403	0.5974409003360726	0.5414273270848335	0.003915989029375703	0.01401547211143505	0.002086352668224174	0.2391285176302831	0.001027312854393875	0.02802004207689887	0.001260160521614155	0.003938585444117243	0.001091240061778297	0.005630259406325857	0.001171920622645347	0.003748393480367338	0.03722472112355934	0.04350917405377614	0.04438808926721995	0.04864357915454483	0.00229936564582064	0.006372688686526467	0.001674146062636952	0.01317841897092068	0.03334591175095588	0.07276248737425602	0.2419364779338325	0.2571976139986362	0.1763410755720676	0.1897465010961446	0.1276323682390338	0.1215407273207569	0.06985171820507576	0.1050272009289295	0.00785650238637052	0.1390677097575834	0.001681476013977083	0.02145291498674452	0.001272663701508028	0.016474288336879	0.001085733847027079	0.04235242436833597	0.001043367864218182	0.02983107386257676	0.001078516544841351	0.01195802747902465	0.01453166863890255	0.03883124452274334	0.09360675680199786	0.1154595732007878	0.01176097146099194	0.03122986477286323	0.03627289844130532	0.03620328143954316	0.05733389035926208	0.07505064469518391	0.002350887938992603	0.01123005185952738	0.01569933789933851	0.02086834806921247	0.1036301585270461	0.1225991859019679	0.02920504837858563	0.1076902340431947	0.2088336648841646	0.2020659613717164	0.001624748751111591	0.1054855179482322	0.05943898106775384	0.09942457419709444	0.02919186118877631	0.04278831535988262	0.00125991433052212	0.01818072153966259	0.001198216396993156	0.01885211154403435	0.00233152034235133	0.01811096145456834	0.009091408351849305	0.0376529407740563	0.01027722340900768	0.01998065234026656	0.005934860142141985	0.01859010884844607	0.001029046207962578	0.01489086691970155	0.04520751746403723	0.03508759054126305	0.1706542014328677	0.1750136880488144	0.001627324237284047	0.1708354959315935	0.001250714339379847	0.0386614425920985	0.001951968778661776	0.004131842598457887	0.001301985908663359	0.006767556722851844	0.001605359483461721	0.004166058777757682	0.03142025649934388	0.01245204337550196	0.0006006523914271227	0.03009719940630427	0.01081490251128105	-0.0010393653606624	-0.008528983264134765	0.003115043348774371	0.001074479779687285	0.001062280349280958	0.001015080794596623	0.001032337699545412	0.04566608740899209	0.1214355701764199	0.09908914104770715	0.001130943318515426	0.001045822185739668	0.001532384258342195	0.001289969209866496	0.001128499477289354	0.2206418549841765	0.4129545927878001	0.001008458137947441	0.00108212433469312	0.6095537422171572	0.001104614691637042	0.3222328547685374	0.001043302349568008	0.001158108629512834	0.001238430864860169	0.175834726826671	0.119642399214286	0.01646478667623269	0.0010339182513684	0.1221837842080635	0.001178299912226398	0.001036111858676425	0.001082993719769379	0.2611701520974679	0.06595530666697558	0.001041749937769985	0.001075324937792975	0.06378495854451038	0.6385042014523482	0.001243313463750773	0.002154429207931155	0.001028104694385592	0.001174740010104473	0.001047802580969127	0.001113666837902725	0.02138563610501361	0.02473623181010484	0.001524926476719815	0.001494260641271953	0.01837667249506598	0.269734691936888	0.2004935547870008	0.1584737273570732	0.0756020457837001	0.007515115052256721	0.001622524407029557	0.001242631417608976	0.001063816054230431	0.001032669237261768	0.001096991322936766	0.0267842075039322	0.1051671373031393	0.006012235950866191	0.02946888019542048	0.09699065449677215	0.002351950140054161	0.01141229712041764	0.09011196861241708	0.02243277175511838	0.2252781131301077	0.00175743281847981	0.06061490727273331	0.02890543527875947	0.001279594891433476	0.001152986372714849	0.002520977449185003	0.005045115319305035	0.004627466659743965	0.003563439871386909	0.001025844227507123	0.04337087624790827	0.2108725708831391	0.001573160617890528	0.001270475726652115	0.002409864851962836	0.001455392049531457	0.001904809739909206	0.02861148131572541	0.01507586697770493	0.002031837819470657	0.03169030069660603	0.006322174916522099	0.0003619804252369972	-0.008538167780356206	0.00316322383966741	-3.359408194153665	-0.4573376703662867	-0.01725441058625213	0.06518825168851565	-0.01720119569142896	-0.007474034210174392	0.4104849972320762	-0.9039400292314967	-0.899219729113736	-0.004786101177011024	-0.03304170288979241	0.2108258660819143	0.0194162786379135	0.01841318255580285	2.967254077372874	3.673467861145913	-0.01102526021313424	0.02479918388438195	1.915412152872001	-6.343132835955471e-05	0.7967720949608303	0.01733363269956356	0.0142556240401784	-0.00531637249288792	0.3451843514406105	0.345975587897049	-0.612457710921808	0.04033446577085114	1.270097824902016	-0.116894394128292	0.05002518205888761	-0.05454630759162255	0.3913045513689234	0.423585149895181	-0.005510694465469925	-0.008995847669479208	1.788507524873721	1.21564849609512	-0.1637371664646182	0.1081156623535332	0.063805179740943	0.01252045510118946	0.01914595554990747	0.01021893016331209	-0.8385280222432017	-0.9980362979506042	-0.0480350420200202	0.09552897313313265	-0.9749545975386209	1.59337099085493	1.48161137216584	1.338896577515237	0.341376588402175	-0.01689439142034793	-0.01131199891215828	-0.01843855462338926	0.44448600786564	0.3273547033402608	-0.004278853677017221	0.6866483985713531	0.4900614539551786	-0.3632559957697293	-0.3272692746945119	2.105622644880135	0.03572986005875421	-0.2261965420126123	-0.8107885709309074	-0.3241175629013559	1.308632566817437	0.07103477706640798	0.5000379716992153	-0.005585006754318479	0.03328813896437071	-0.04355404047913375	-0.2269382208015991	-0.2269041733105941	-0.3505792409676865	-0.1171247000683027	-0.07958166808806408	-0.1264558072737146	2.263643721651186	-0.110275271407783	0.06316257681158871	-0.05932279723110172	-0.1059782019421233	-0.05233905744258557	-1.822215488555406e-13	-5.440357594998277e-15
0.39	-0.04703519363108145	-0.02738600815479715	-0.02661962678805914	0.7248248722455519	0.9200319823277787	0.006061006163068523	0.4993603770587741	0.003685042414959219	0.01233587624015121	-0.1163863181651409	0.06692692140548266	0.002897906042715514	-0.01844416341836806	0.07755070261151914	-0.01398902960085972	0.3116203271801195	0.09512897421958698	-0.3116203271801098	-0.09512897421957904	0.03931990442552639	-0.1681794625553657	-0.004239811823305608	-0.33475243801535	-0.01179242689810802	-0.002339036232171232	0.106170073318633	0.2497899749204288	0.8334480558083252	0.5847081790163562	0.1125895010800762	-0.05981828194879905	0.03297104366576835	0.1294720221840153	-0.3441819834986762	0.02699219715458222	-0.7724648910331667	1.368755023102591	-0.2824387477883594	-0.007154417912300148	-0.07298306819385589	-0.118450830626642	0.3228611787239064	-1.00403498085026	-0.2196555200271804	0.5998492628846966	0.07221102000595568	0.06385582326353235	0.7920909014998638	-6.929196037582487	0.5849212355022307	6.92919603758248	-0.5849212355022366	1.613369646034612	-0.3545034837597368	-0.07681331716389994	-0.6822046061027099	0.3360829979111627	0.3150075245201114	-1.443238551082852	0.9756976102035653	1.213252106032783	-0.5163216403175992	-0.02121753352447322	0.2876326872548207	-0.03094310793589558	2.084574231292472	0.001081523612107489	0.02177986171056835	0.001069711408108606	0.02938623362443704	0.00101597061812527	0.004234217552211162	0.001033461206319125	0.003900726553729354	0.0450471593790744	0.07995987795370996	0.1314434437736632	0.1424535992037176	0.1068231728999375	0.1083729141654656	0.001143665339743377	0.007222065133681388	0.001053122414484259	0.02957121490030933	0.001544237038948882	0.1487702112928112	0.001299972655982555	0.0270369726759303	0.001135368741105851	0.02105065552027689	0.1728349937986775	0.1935467952603425	0.3376647152078691	0.2827691205894894	0.001008608144366445	0.005040281722318044	0.001087650363313608	0.013014040448365	0.5607118337404092	0.5454042483245767	0.001109837145404506	0.02028335961269174	0.309821782890036	0.3155148483819474	0.001083711676820513	0.01099564214178516	0.001160535476449465	0.007883945856911807	0.00125115024674905	0.01144373987371516	0.1757646605319123	0.1875735663360329	0.1173245413242714	0.1475458272647429	0.02201368047128323	0.0223829269619273	0.001033567395989149	0.03808544878904602	0.1121266602584925	0.1250459688036298	0.002112407082505836	0.02093880229058773	0.001036845193132716	0.005053325385487881	0.001092272376525889	0.01801505623660773	0.2605052185586201	0.3034255909959984	0.06299570080014931	0.09698225356931375	0.001043694315675733	0.002050974642003748	0.001078989650321124	0.007354912723296059	0.06316412857637926	0.06968693207884991	0.6101593697476304	0.5524124955416638	0.002594674845453726	0.01256720147445424	0.002272973691594977	0.2398543447803781	0.001028066869451581	0.02860014388907589	0.001206868157195019	0.003997475878142637	0.001067027163603266	0.00570749024036364	0.001136083484838069	0.003794983874039495	0.0281241570011856	0.03558123704652974	0.0336271917581748	0.03934846022960026	0.001875405720773464	0.006094260324115112	0.001632471170493085	0.01416757009331363	0.02745235051590066	0.06707247314686871	0.2526601372479404	0.275362594386805	0.1861981674782371	0.2059441700076038	0.1419614226262539	0.1335847927453096	0.0712494583651469	0.1070096961881485	0.007696427535775235	0.1389538771670611	0.001670460043826844	0.02124008579353749	0.001262360655398862	0.01621064080574453	0.001076567274785281	0.04641513617859273	0.001038556792164447	0.03281035134899691	0.001090350561884896	0.01195473537912793	0.02268976942578894	0.0458083574866472	0.1000112564447495	0.1205371691189172	0.008756250710599791	0.02834899818654076	0.0330510055012064	0.03359294069241793	0.07550118320726421	0.09191977854265088	0.002354572920207005	0.01135800417220104	0.01316620083525419	0.01878087211271906	0.09498654006623919	0.114604334311457	0.02524091538634254	0.1047965365499164	0.21566612128015	0.2171041175844634	0.001711557004426794	0.1058015524324506	0.06310177640973788	0.1068084565049147	0.02872146119615547	0.0424215707628082	0.001269231093007504	0.01839028125116063	0.001172838067314131	0.01886564843143507	0.002283810013946192	0.01608778567484648	0.007583142797218036	0.03650842430908126	0.009073928169585788	0.01898844395734513	0.005053786316551674	0.01815136871844492	0.001026821998169795	0.01399418536402668	0.04539884994111168	0.03425700668374008	0.1855946842706784	0.1988023289881199	0.001611651620111413	0.1691997717072445	0.001264974329661364	0.03901316375950638	0.002055491651273357	0.00361813652841703	0.001334601464814629	0.005878624474263883	0.001671428957764641	0.003714644166239651	0.02843541531261797	0.01480648887834869	0.001784849064195287	0.03144187048733964	0.007161489999418871	0.0003937338119372285	-0.008501784989199096	0.004233465814857071	0.001072138888779836	0.001061111364247901	0.001014483968576338	0.001033185032932775	0.06376841236896848	0.08401791434701331	0.07225243095691536	0.001134396935497683	0.001043697184813237	0.001543855928927984	0.001336034408833163	0.00115155760462794	0.288972629039378	0.45964723433462	0.001008389701007825	0.001136312291366054	0.6136686359405243	0.001106004883517004	0.330901282144138	0.001041903889721077	0.001160712214713223	0.001234182535134531	0.1580893500256763	0.1165583792598055	0.01093231964591651	0.001036829261096114	0.1536336327710688	0.001174415984009733	0.001036510848332768	0.001075117048236374	0.2488967717698004	0.07337171014785614	0.00104335673269792	0.001076242203174931	0.1404873869227058	0.6430198272249084	0.001177310764318459	0.002733461896957588	0.001029483596141083	0.001131578934349899	0.001036762221281581	0.001086161504666902	0.01430238857405427	0.01759333855119299	0.001354095782037176	0.001669156847737644	0.02257940423475941	0.2744235324206875	0.2040963258759216	0.1679068789383458	0.07085611474248849	0.007534699251769333	0.001689806998711621	0.001259240466328111	0.001069740184890447	0.001034293941455193	0.001107474013045939	0.03591776292355464	0.1120825566773889	0.005104674072949809	0.0291356598220745	0.1000370153443858	0.002363908873819588	0.009540941033720329	0.07672469928359485	0.01926604564156029	0.2294782741173532	0.001839929523311493	0.07384206896167138	0.02756592642167818	0.001278378595742449	0.001140844718605685	0.001990918595123513	0.006752624172356912	0.01044550081736891	0.004593335942844006	0.001023375780687003	0.04756322310370485	0.2091914662808612	0.001614043086145534	0.001287741836345118	0.001955120381129988	0.001295117425003144	0.001601128730580572	0.02530972132340546	0.01694543190171165	0.002771454732743888	0.03258779740096192	0.004179529553874735	0.001852235693894291	-0.00844548048133871	0.006208081861092053	-3.369911879862551	-0.4038497194482982	0.07427061335608724	0.08150285499424197	0.0176097995954805	-0.0100191545728836	0.7895008760976761	-1.371375128283268	-1.224337587504415	-0.003585524838558817	-0.01766604022939419	0.2580224210241241	0.01967556288274425	0.0184961135060458	3.142786052753757	3.590544924965421	-0.002337564130440517	-0.03986881597562686	1.306239651229824	0.0122651992780552	0.7935913341952993	0.02614244407914434	0.02733063908119108	0.01898927306814001	-0.03539068719566305	0.241675910074356	-0.5334049893705238	0.02149614695063291	1.594806609781571	-0.05238521230430496	-0.004472366438264129	0.02867847906470366	0.04141520519474214	0.5074731273372816	-0.00709456120888425	-0.00816735799001612	2.81186078980602	0.9880493799108918	-0.1211289709090384	0.03530636847697029	0.0538888755171316	0.002520189313525431	0.002054524932422312	0.001914639942106742	-0.7541148251593535	-0.8644183775103458	-0.01476004292651457	0.1016121323265351	-0.2237677168833516	1.8861761971474	1.582801495282436	1.092130252480367	0.05811666358049724	-0.007399472477688447	-0.03005881002729682	-0.03116624532041094	0.3833040754982713	0.2833254778528568	0.001552989106371246	0.7070749945428476	0.5179024547059168	-0.222466147903173	-0.2010319158063083	1.292883938380345	0.0004711133913992674	-0.1932701814372799	-0.7272766184446235	-0.2316740318333236	1.517713128104072	-0.01021598044934232	0.9530522762181436	-0.0633775075418776	0.0129533049048657	0.02393554852478003	-0.1785765566909862	-0.01951484078897538	0.1231162034554548	0.01709831865628974	-0.08572783227898684	-0.0337698238785679	2.19850112822103	-0.2192533260364413	0.01562579371122761	-0.04417699648270695	-0.07288947179778101	-0.03850800257465838	-2.036871985685096e-13	-5.261063822653035e-15
0.4	-0.050453365213007	-0.02692383757166311	-0.03471217177962713	0.7386077127514229	0.9171976004110806	0.00605335083132775	0.4986830763336024	0.001966523996850869	0.01494882044449648	-0.1261844761484775	0.06435584436326963	0.008489408133950788	-0.01759832876813771	0.07775698066661589	-0.005676994132976347	0.2464286420103751	0.1016079838812611	-0.2464286420103752	-0.1016079838812574	0.05498365045286729	-0.1714730947712701	-0.00505459898595634	-0.3415939013334726	-0.008769903204211173	0.0007217028457513765	0.09275862643021672	0.2588993096848809	0.845840387926584	0.5802198424918013	0.1153723631698043	-0.05590329393420017	0.03265798652552759	0.1523833523937688	-0.333649955131706	0.06389834739048733	-0.8476973920197524	1.387776626526031	-0.2830565265589203	0.005913629318796455	-0.05690219117124442	-0.228609896838589	0.1937439447486939	-0.9633616246569079	-0.2935682928629309	0.5181998850562167	0.09019904542694801	-0.02168924335266128	0.8728605979384402	-6.05991839669914	0.7060005333299326	6.059918396699139	-0.7060005333299327	1.516806752906021	-0.3046735878217767	-0.08672486730640666	-0.688603325104444	0.2672549234416253	0.2969817594742052	-1.121718221291606	0.8350361403130684	1.269419367873931	-0.370244737148935	0.6647003463734845	0.4957263941601343	-0.05145405665250509	2.506071416366686	0.001076361789694583	0.02226470232240169	0.001065254530826823	0.03020264720814365	0.001015089518675475	0.004303103240328013	0.001033565967694351	0.003802474154880038	0.05791544400625558	0.08925336126591836	0.1039157274985435	0.1251010113912093	0.08624773897780226	0.09396771485761996	0.001140182830462488	0.007198096563672841	0.001048001357936483	0.02939681514275983	0.001547264186172493	0.1516144550155946	0.001330177558251133	0.02723143322223296	0.001149599055912018	0.0212284813217273	0.2295170649746983	0.2252518801904847	0.3853843752295533	0.3176739514776681	0.00100848407242459	0.004981521048636708	0.001126192433277871	0.01280108357320319	0.5769685371767364	0.5554534840985423	0.001108386559032591	0.02037372881916399	0.3184229126123809	0.323722842590748	0.001063245316394955	0.01128603190134433	0.001161349497565986	0.008125646873473507	0.001241815898467656	0.01156983291347445	0.1653541662132949	0.1847760242454753	0.1163182099182704	0.149362673104223	0.01535243389787463	0.01736610043324555	0.001035949208298471	0.03818571806265496	0.1358259393063552	0.1427846470935816	0.001661373122159242	0.02057048711801058	0.001036796420024494	0.005179939956866848	0.001081828897868836	0.01803065736488911	0.2541287187600408	0.3019510167171265	0.06931248052197836	0.1023647475717163	0.001043982340793712	0.001979067450215646	0.001077927397998778	0.007269301775459449	0.1140227820224097	0.1017846350713252	0.6204247135485849	0.5613215983758567	0.001896638988125831	0.01168865249403349	0.00265525528928827	0.2397997770162826	0.001029133469168351	0.02913129344359509	0.001158636789030862	0.004054240382514444	0.001049402064310854	0.005786436178448915	0.001104410954771016	0.00384299610659834	0.01984336458845394	0.02828576863113539	0.02438425329321104	0.03128659379484277	0.001577562414553513	0.005935299578775787	0.001698992725038397	0.01519687923720666	0.02631341145195126	0.06707274365757558	0.2611429704145867	0.2918521601489503	0.1935825093161287	0.2179001127049336	0.1540910359076839	0.1438276072720503	0.06992263430858482	0.1062494182033131	0.007625036541854872	0.1388891733921666	0.001698560868360268	0.0208756393802108	0.001265513434269633	0.01591345755613821	0.001074948652078738	0.05032346030445928	0.001036964977124164	0.03579407709763535	0.001101508425127499	0.0119477383691151	0.03119213299313288	0.05293876042021373	0.1065726524066384	0.1256665167954984	0.00677073553333678	0.02658956528655212	0.03117591154735993	0.03205798230179417	0.08659027898888647	0.101401919738062	0.002362385950638991	0.01145168434564607	0.01094539791379437	0.01696351379707464	0.08418580270422436	0.109271756107574	0.0216312196770898	0.1035157114849285	0.2214849567115454	0.2287945129812486	0.001796196969876966	0.1052334363346325	0.0709965651507882	0.1180118954484809	0.02783736259636586	0.04160849331114997	0.001273281252935401	0.01852637766873384	0.001154078057182239	0.01888430486293248	0.00199531487726756	0.01452183788979736	0.007659140784306425	0.03691232953615507	0.01131780930881913	0.02186254919083679	0.005119760930923163	0.01868650811325464	0.001024475603710249	0.01345684648941448	0.04743263156157866	0.03453001687074524	0.1940012083840617	0.2130720438535057	0.001624236542216677	0.1664027543597099	0.001280736947211058	0.03914284120718078	0.001880235316263334	0.003233131074677923	0.001270776385522121	0.005288142806510831	0.001552736993638586	0.003384615971882164	0.02523929492216213	0.01683768066196923	0.002672659230633959	0.03248842531725541	0.004515255587033634	0.001864937048574117	-0.008430927364876079	0.006636178651168102	0.001069797997872177	0.001059942379213534	0.00101388714255316	0.001034032366320084	0.08187073732894411	0.04660025851760698	0.0454157208661236	0.001137850552475728	0.001041572183891857	0.00155532759951404	0.001382099607799618	0.00117461573196633	0.3573034030945795	0.5063398758814399	0.001008321264067159	0.001190500248028044	0.6177835296638903	0.001107395075396598	0.3395697095197382	0.001040505429863322	0.001163315799913061	0.001229934205408498	0.1403439732246821	0.1134743593053253	0.00539985261560188	0.001039740270825049	0.1850834813340739	0.001170532055796173	0.001036909837988418	0.001067240376813578	0.2366233914421329	0.08078811362873646	0.001044963527625952	0.001077159468557034	0.2171898153009018	0.6475354529974683	0.001111308064885021	0.00331249458598401	0.001030862497896618	0.001088417858594468	0.001025721861594068	0.001058656171430909	0.007219141043095358	0.01045044529227484	0.001183265087358271	0.0018440530542111	0.02678213597445154	0.2791123729044864	0.2076990969648419	0.1773400305196108	0.0661101837012788	0.007554283451281951	0.001757089590393577	0.001275849515046655	0.001075664315542122	0.00103591864563695	0.001117956703167373	0.04505131834317465	0.118997976051635	0.004197112195033573	0.02880243944872524	0.1030833761920038	0.002375867607587752	0.007669584947024488	0.06333742995477469	0.0160993195280025	0.2336784351045939	0.001922426228145943	0.08706923065060654	0.02622641756459706	0.001277162300061546	0.001128703064532984	0.001460859741061485	0.008460133025407402	0.01626353497499508	0.005623232014301156	0.001020907333857119	0.05175556995950127	0.2075103616785846	0.001654925554400714	0.001305007946047955	0.001500375910297314	0.001134842800475751	0.001297447721252432	0.02200796133108544	0.01881499682571879	0.00351107164601722	0.03348529410531776	0.002036884191227537	0.003342490962550335	-0.008352793182321619	0.009252939882517503	-3.336321954815949	-0.3834610309117804	-0.005922116632059503	0.07857234245111119	-0.01508335328582463	-0.009044735250880086	1.049331592620226	-2.151208875595509	-1.678151639698658	-0.0009728374138992988	-0.02019861808186136	0.3119477930519681	0.0190728862372321	0.01676704725178728	3.174213514303667	3.366981105448601	-0.01256751112518398	0.01764029237336247	0.7049155743556504	0.002051604454101989	0.859526894390244	0.03133235836500969	0.01713034625197792	-0.001183781867667718	-0.5457481319324572	0.1185566629346769	-0.4730819260881912	-0.002262316314066157	1.959611778918821	-0.02795818061299206	0.04754831992078881	-0.05305057709044596	-0.3419012449678301	0.5645585868159964	-0.007008566989115441	-0.009278024229360381	3.562172959481129	0.8004353715669769	-0.04979283511639414	-0.04796332046056819	0.05401472819999378	0.01209526916253958	0.01948897635651782	0.01050329793695405	-0.712034303912234	-0.7513857999186652	-0.02414151859481861	0.1035605774504574	0.163102350066345	1.258288065650875	0.6332661293416268	0.9786463979470831	-0.2071780604060668	-0.007068628293755363	-0.04163544293945298	-0.02514569831646787	0.4136084709769415	0.328244355763598	-0.005019835717439925	0.7173063924956226	0.5004118056291658	-0.1389692585102288	-0.1121928034075703	0.6282241144637133	0.02887543221270987	-0.1721730138797523	-0.2783338936094013	-0.001543077245543674	0.6390804036271424	-0.1057953393480906	1.26394929884423	-0.09485157769944548	0.01859548014175183	-0.04253015795322752	-0.135492621866037	0.08278016509500583	0.4226834823189308	0.07765120488576481	-0.007713131882589284	0.0942630016287091	0.3598585068735516	-0.3425338960082804	0.01875383287290234	-0.03358267397219192	-0.04628808576855865	-0.0280617740216954	-1.287087744757177e-13	-1.726267514238595e-15
0.41	-0.0535358580808389	-0.02618696574087476	-0.04358820596332691	0.7525843567735597	0.9144024473898633	0.006178247511740093	0.4980271982784077	-0.0009092256984278026	0.01651513823797801	-0.1359352952602773	0.06110384575623377	0.01319479885570833	-0.01682754729078954	0.07719968628192143	0.003500546906989796	0.1901914439471869	0.1090429134189071	-0.1901914439471866	-0.1090429134189089	0.0696444673832171	-0.1743036361810666	-0.005967813272369335	-0.3485205695725775	-0.006440738022156276	0.003619919042956114	0.08597256605242837	0.2663261441242859	0.8588210746408144	0.5774039789485091	0.1258771063690584	-0.04980804137294101	0.03232224060222529	0.1795668173010193	-0.2798465273396113	0.08004415176166045	-0.9236232981386882	1.407629805219499	-0.274823901759327	0.01853242439894593	-0.07707103937721116	-0.3440570805760508	0.143070370089561	-0.9930676771295034	-0.3544715062914651	0.4153399262885005	0.06151396537272687	-0.08579974010760616	0.9592568110701443	-5.19845042194209	0.7749324246061514	5.198450421942087	-0.7749324246061549	1.417902980565311	-0.261905035970471	-0.09505039222742576	-0.6889167626340279	0.2005307750540503	0.2847215760073442	-0.2939964747032867	0.6458572802570539	1.314240857047675	-0.2095058399502638	1.324037670366659	0.7267457170079545	-0.01081229984820212	2.924610911640921	0.001073497372406647	0.02281451696864601	0.001063488085337278	0.03112267571653945	0.001014447515520588	0.004376930342509069	0.001034042427983087	0.003694557693891291	0.07229470212940063	0.09996546203304964	0.07452743501107359	0.1005039859392929	0.06349410153096446	0.07551336563763562	0.001152665103295366	0.007202252391118014	0.001044666843660275	0.02922069670479491	0.001559699407406273	0.155004959815117	0.001359679988682124	0.02739617467498702	0.001169930616971133	0.02138213536696944	0.2815414440161761	0.2561942266986397	0.4276423318089955	0.349727109825325	0.001008368686012046	0.00490163436339016	0.001165669576836955	0.01254844936994584	0.5878010282090944	0.5594519850562789	0.001109071974596959	0.02047759992113073	0.3275099222814458	0.3331644846346871	0.00105225847978254	0.01160261735512835	0.001163546310355734	0.00836426996948221	0.00123629318152029	0.01171375304737218	0.1546495373225762	0.178611819485431	0.1176772761391366	0.1510446847063278	0.01009720345248578	0.01338417113694712	0.001038624980174395	0.03799259046802052	0.159849152576486	0.1625152932077527	0.001434683332083761	0.0204287449728936	0.001037162494637727	0.005279960647885685	0.001073934983113314	0.01803842026676352	0.2473795009732138	0.2973383992420801	0.07586168723433434	0.1080230269562284	0.001044949530008193	0.001898823841690897	0.001077897100874619	0.007178760744474562	0.163359149335207	0.1375516205605976	0.6287341300103587	0.5687093796250299	0.001506086540724457	0.01117007652439673	0.003615379088213625	0.2389224822076807	0.001030400985141865	0.02958492434418059	0.001120866959135975	0.004110898361081523	0.001036861277960412	0.005871112827383809	0.00107979172091571	0.003892009717354066	0.01319816596171156	0.02237384034693256	0.01730495981119051	0.02504893847474243	0.00137464090425528	0.00585665592513418	0.002647137320106297	0.01713024242628425	0.029587172660321	0.07155336872002306	0.2679562489913601	0.2986221744518325	0.1989674352050709	0.2184310861074581	0.1644037879174916	0.1529769869993207	0.065837937544549	0.1028009152146666	0.007549662995718854	0.1388338057627499	0.001716496796332494	0.02050608855997009	0.001267626193469626	0.01573687881945223	0.001083453485349958	0.05477669174158879	0.001040263925597155	0.03944052980459644	0.001105129123555266	0.01192172787623166	0.0372694213982658	0.05792248030393069	0.1107791525988348	0.1281579978930805	0.00554905773186046	0.02567046457786344	0.03096966514690426	0.03186179289132023	0.0909255567593166	0.1042726934025227	0.002272060222230202	0.01151918439129585	0.009154944586765761	0.01553167673364989	0.07706764123992292	0.1080565244800208	0.01911562685680433	0.1045046656199264	0.2280191416469349	0.2321806187752473	0.001932273436064973	0.1037729569067539	0.08188863533330411	0.1315318814730349	0.02684123457698165	0.04068602350020489	0.001274426402315409	0.01866001987225962	0.001138893586525639	0.01889267043426615	0.001698529821374163	0.01333724977350031	0.009584026091743351	0.03908588774026583	0.01524287436625172	0.02650718451711984	0.005820500262153023	0.01982032930296799	0.001022766397647886	0.01357338548677063	0.04974796399793503	0.03558001658048598	0.1977797514723638	0.2082854096146354	0.001629899351902341	0.1626988399034967	0.001300204439336116	0.03913296413482712	0.001653503739190066	0.002945620611534305	0.001193422344458165	0.004897107891696193	0.001403692637017401	0.003143974474493167	0.0224998619966987	0.01827007881290261	0.003280283825357557	0.03178816615180973	0.00453787700604565	0.003515279133150665	-0.008372654293143681	0.007733232312748453	0.001071122859278412	0.001063093652727797	0.001013688184429408	0.001034966411341104	0.09814578014886127	0.02395648346089896	0.02347490822918636	0.001189193744710576	0.00104087797142927	0.001587339373708119	0.001397461847800345	0.001205050287376947	0.3940726451931755	0.5295122337202328	0.001008187126996235	0.001220543231428699	0.6100838673981622	0.001111808149662152	0.3511845928082858	0.001041090576852778	0.001167964375843549	0.001231054139114063	0.1352829306327483	0.1250182057357441	0.003528403078193961	0.001042822635336207	0.20725820399663	0.001221749018264263	0.001038079649756339	0.001064429155719929	0.2335039696997027	0.08748042881148071	0.001046796118703218	0.00107846299059477	0.2555231521048719	0.6502428349785797	0.001087747030073356	0.005731736646856151	0.001032445870312263	0.001075721836348618	0.001022189463992931	0.001050360458581526	0.004745335513602479	0.00849481551381592	0.001146008729271684	0.005156810447526804	0.03890781314782225	0.2820837068322012	0.2083812624528556	0.183642964066167	0.05582969056210309	0.007397319459002205	0.001716693381235235	0.001264730996441707	0.001106387944878465	0.001050279141785553	0.001101234116118594	0.04371062603980549	0.1148009837956374	0.00430044024923008	0.03237653518386013	0.09130956210190437	0.002009793343960073	0.006856109635400527	0.07121329217925541	0.01649118078762352	0.2447836153504806	0.002202898031994819	0.1040988586148252	0.02526229537998475	0.001274313698072858	0.001118327822622146	0.001327626734672282	0.01434361921469377	0.02226961157147565	0.007356950106481562	0.001021055387089588	0.05325812845457813	0.2011892532426048	0.001619625491232097	0.001333581360258335	0.001346222723709359	0.001094246639714346	0.001206732956270562	0.02015394960372582	0.0192665425535841	0.003703278163553434	0.0297302046235576	0.006561292676912488	0.005303851754205084	-0.008330270110069597	0.007614519918513056	-3.267433008515404	-0.3807118083468199	0.08758641094584381	0.1019689382676013	0.01883348326003518	-0.01185228494460246	1.095629319996567	-2.698427691244925	-1.992972434279758	0.001700585064319231	-0.01679040804035217	0.365559159652789	0.01384232069971743	0.01382142900699156	2.988184996378291	3.02727525846884	-0.00617762806515949	-0.04867750687354349	0.1016613274823444	0.01498629359162373	1.026197437311613	0.03201800772833706	0.02661151997841144	0.02264875656911736	-0.6409284678529112	0.2438439678544845	-0.3294766594758621	-0.03823200852458717	1.972803134536143	-0.003669155381018192	-0.01036858884014175	0.02754417962524882	-0.5503492662188781	0.5673525861330544	-0.00862457579882075	-0.009008746216914276	3.534618396256454	0.6810530808203241	-0.04786517631356452	-0.1298353085358705	0.03745288296684952	0.002334817290251151	0.002746951368942566	0.002039591817224402	-0.4871503602571305	-0.5060060830036075	0.002023348804989755	0.2689084006459824	0.6817069570200964	0.1947572830953254	-0.3737844123915376	0.8536972603352704	-0.4779424681007409	-0.003366044959243103	-0.03019305963971936	-0.01057167758820948	0.4695738523346966	0.3911361594885006	-0.00168896832636931	0.3028812025130723	0.01445605257403403	-0.05099030869212412	0.06299412996768337	-0.0387165261791566	-0.004117418347679166	-0.1182543970803077	-0.0004981776976401534	0.1728599282348262	0.1228115076192217	-0.1788432232277016	1.430675589438396	-0.09036844193621917	0.01422652109889738	0.02231988201432292	-0.1021597985484059	0.330472623553434	0.5033353481615814	0.1424731871683434	0.02464269142834491	0.1081318561539713	-1.063713621671487	-0.3767568240252779	-0.009411323943549672	-0.02415038165177239	-0.03210867615773318	-0.02022083772283156	-7.219670218314563e-14	-6.633097384206224e-15
0.42	-0.05599025393790061	-0.02539159187726601	-0.05310691481096073	0.7667618614022151	0.9117241258939933	0.006413333672927046	0.4970857031559349	-0.004864958381227662	0.0182812429692758	-0.1461711392795945	0.05731361268210086	0.01664543999956428	-0.01641691514105394	0.07612038373272544	0.01344032610912233	0.1422410494514587	0.1169855733815142	-0.1422410494514589	-0.1169855733815087	0.08339263701216208	-0.1767206023275965	-0.00693825487560396	-0.3552159653844647	-0.004720234461985717	0.006457336286583305	0.08570864452727317	0.2717269859437721	0.8718756627090127	0.5756981683239305	0.1396089041150551	-0.04129994761569736	0.0325393970917429	0.2107553575576869	-0.2080305529738616	0.07559875395284475	-0.9762323248057039	1.427948747829722	-0.2596902214920226	0.02795152547371754	-0.114025604615969	-0.4446064943353064	0.2337013323220434	-1.060366606163721	-0.4012151862809712	0.2672499694800206	0.01816918119837346	-0.1260908763815268	1.025308230410073	-4.402557683207109	0.807546618322511	4.402557683207109	-0.8075466183225111	1.33427729262547	-0.2219585351670733	-0.09817033067006066	-0.642348839661178	0.1455225990560493	0.2848219687575203	0.1827095492287857	0.4298376163231767	1.284199638668682	-0.1482341534068484	1.310111255728824	0.9782946333631871	0.05912642591146344	3.307086486248208	0.001072728353840792	0.02345045784284695	0.001064181446727564	0.03217273755452709	0.00101402714164543	0.004459467097247999	0.001034747781947048	0.003579153896008237	0.08718272664263993	0.1112167628496641	0.04681789524153501	0.07252782803716185	0.04025726097291425	0.05450318157239632	0.001184580930273029	0.007230039906314319	0.001042653023062065	0.02902570021033642	0.001581916684978744	0.1589137580647275	0.001382112176407655	0.02750761796405721	0.001195313619806587	0.02150206324609362	0.32614749033852	0.2844941642990542	0.4630006060362473	0.3778919505347331	0.001008243919556871	0.004802612444386582	0.001200425934735384	0.01221732596031849	0.5931168739728218	0.5576242448539692	0.001111621771173383	0.02059872824422474	0.3373815343418319	0.3441947097952437	0.001047059817749892	0.01192705756372174	0.001166969227201447	0.008578222213595547	0.00123409191411297	0.01187642700324824	0.1460457583609236	0.1728807419328735	0.1232259282663454	0.1547595186686696	0.006461254533928045	0.01065311271741465	0.001041504122359587	0.0373837017736521	0.1824811249751371	0.1819664235967217	0.001346819186769499	0.02043152586997491	0.00103793061421227	0.005316080038841366	0.001068583123455316	0.0180403610697578	0.2418896317643991	0.2915494910692072	0.08240772223528267	0.1137169052153082	0.001046349601203203	0.001814887512568264	0.001078533953093303	0.007085555566156676	0.2057041026441318	0.1713448881540895	0.6353872643937253	0.575021304043328	0.0012987010245747	0.0108524926180251	0.005298448401183674	0.2371562775002445	0.001031826497371249	0.02989517972380806	0.001095635161734611	0.004162906543081179	0.001028826412831223	0.005947387164600315	0.001063336163787177	0.003938591294993327	0.008521490508818175	0.01820678127901689	0.01263333240708608	0.02096925575677565	0.001254467908819313	0.005847977773618668	0.004769602540401305	0.02029097405581039	0.0370063551028097	0.079680568689805	0.2733849135179929	0.2977281555742619	0.2025625321072279	0.2134901651860172	0.173038832534	0.1609509067354792	0.05894132396690983	0.09678217022571686	0.007433968572337432	0.1388346295455954	0.001705291412893653	0.02031341141676387	0.001263123331157125	0.01569399143301504	0.001103071186528424	0.0595656580689289	0.001049095964165428	0.04341859976466619	0.001098574953103645	0.01188382489282315	0.03982268176982004	0.05946525683576599	0.1114561256588434	0.1262870706206858	0.004982095288430435	0.02544697060333404	0.03254906776675506	0.03311864907419693	0.08830095786229447	0.1009346463221997	0.002044075550329735	0.01159449607333102	0.007840386497419865	0.01451722588957107	0.07645477993504285	0.1085460776376717	0.01799606893825041	0.1064434305294442	0.2361682670302102	0.2329441581826361	0.00214039874645189	0.101805718329868	0.09524239706249761	0.1464379609046789	0.02585859780666333	0.03978660332324647	0.001273574715731038	0.01893277930083988	0.001126113802142039	0.01889303443625596	0.001483304447939625	0.01246394597575144	0.01344084534701468	0.04309260496374706	0.02014668987451178	0.03187109145858885	0.007031495072923622	0.02140317493877763	0.001021986250911593	0.01382213551958014	0.0516828234645048	0.03654055231052231	0.1977518887170867	0.1968672060796132	0.001615094922661185	0.1592974613036707	0.001324223683839619	0.03918097319617916	0.001462943178138557	0.002745504181706535	0.001134439560387177	0.004642173704079056	0.001283766610400079	0.002977112971951975	0.02035070986997111	0.01904857534845769	0.003610963035289427	0.02905135344215442	0.007561689802839806	0.005372967022445305	-0.008338214554398512	0.007006636890605136	0.001072447720684655	0.00106624492624112	0.001013489226303432	0.001035900456361905	0.1144208229687785	0.001312708404191619	0.001534095592248734	0.001240536936936887	0.001040183758967833	0.00161935114790252	0.001412824087801781	0.001235484842788889	0.4308418872917714	0.5526845915590257	0.001008052989922628	0.001250586214825451	0.6023842051324367	0.001116221223927824	0.3627994760968349	0.001041675723832411	0.001172612951774	0.00123217407281967	0.1302218880408148	0.1365620521661634	0.001656953540786268	0.00104590499984766	0.2294329266591863	0.001272965980734694	0.001039249461525479	0.001061617934556595	0.230384547957273	0.09417274399422523	0.001048628709780318	0.001079766512632585	0.2938564889088416	0.6529502169596915	0.001064185995262933	0.008150978707728556	0.001034029242727765	0.001063025814101827	0.001018657066391428	0.00104206474573175	0.002271529984111979	0.006539185735354275	0.001108752371188606	0.008469567840847262	0.051033490321192	0.2850550407599169	0.2090634279408706	0.1899458976127193	0.04554919742293002	0.007240355466722546	0.001676297172076393	0.001253612477838456	0.001137111574215744	0.001064639637934341	0.001084511529078786	0.04236993373643267	0.1106039915396338	0.004403768303427154	0.03595063091899327	0.07953574801180922	0.001643719080334612	0.006042634323778491	0.07908915440373197	0.01688304204724211	0.2558887955963704	0.002483369835847709	0.1211284865790431	0.02429817319537135	0.001271465096093703	0.001107952580632787	0.001194393728282643	0.02022710540397863	0.02827568816795501	0.009090668198661254	0.001021203440325655	0.05476068694965446	0.194868144806626	0.001584325428064276	0.001362154774476948	0.00119206953712174	0.001053650478954968	0.001116018191289543	0.01829993787636612	0.01971808828144981	0.003895484681089841	0.02597511514179737	0.01108570116259796	0.007265212545858771	-0.008307747037817911	0.00597609995450838	-3.186217322057545	-0.3872091003344891	0.01130312898270173	0.1045790083937824	-0.01334142267823464	-0.01054220263238094	1.157171602517524	-2.827035365639866	-2.189318608749335	0.003753499944110783	-0.02397422948421032	0.415606483077692	0.008413253514343652	0.01002181403123196	2.645731732755673	2.58931757779817	-0.01639455788916304	0.001942451252775233	-0.4603326576594013	0.005503048698213097	1.177243517710202	0.03290330943503624	0.01219617587161748	0.00256698252412767	-0.459122690436494	0.5251211349793389	-0.2229077507582757	-0.08541453628925325	1.903708633879011	0.0009464277267216107	0.03476806003203724	-0.05421502995263255	-0.5771593845338471	0.5716783617294038	-0.007747111109886344	-0.009810853693795711	3.167429380325807	0.5852640053913587	-0.009594422427896515	-0.2257453002050149	0.02533962399687486	0.01116530984561764	0.01780851401272714	0.01001689131228428	-0.3630604606947523	-0.319791279486187	-0.01014841816713444	0.3490342655493703	0.8924173315202357	-0.274518570437794	-0.4611127354502183	0.7435543997364099	-0.7212264604680318	0.004169654159422742	-0.006260707536238796	0.001592571732792063	0.4807554490240482	0.3945678063896778	-0.007398333862289263	0.02911772211672846	-0.3720698683710899	0.0001520883139012807	0.1784163152560469	-0.6135400345078116	0.03043775948450026	-0.08869577005020982	0.06262306342983137	0.1884190776615599	0.1145671263114968	-0.207147169171332	1.541167980261346	-0.09024165092868609	0.04641892509689462	-0.04413049810971025	-0.07323575815444816	0.4494119689674414	0.5665378053620106	0.1674560940977352	0.01872907521835988	0.07637020568548233	-0.966455352353714	-0.2820267246992865	0.03033105960344178	-0.01610386731218041	-0.01906794032848919	-0.01330577506606134	-9.775730455821648e-14	-4.905826582476007e-14
0.43	-0.05773210915740467	-0.02478254745512275	-0.06296717845936983	0.7811453593251311	0.9092229533636025	0.006720797185551849	0.4958004572552487	-0.009776894394057638	0.02170667033069529	-0.1571364869694748	0.05318546509023159	0.01836239728389102	-0.01639713320879254	0.07480773891340305	0.02386466854504721	0.1019234694774134	0.1251316348064907	-0.1019234694774123	-0.125131634806462	0.09638551968867358	-0.1787492292859796	-0.007918765124715251	-0.3611699859742997	-0.003468674502312323	0.009347182627786218	0.08758023966309189	0.2747627389312797	0.8841749605532738	0.5739597095556548	0.1495761577956102	-0.03024924424802604	0.03325763363129473	0.2456414884574924	-0.1480256482770312	0.0453449397542485	-0.9878745196405886	1.449087117094174	-0.2405271830674539	0.03271101050961191	-0.1311837873098688	-0.5331965083194513	0.4483128988230882	-1.124110495979261	-0.4226469662669601	0.06812474740447885	-0.003494643557006191	-0.1344843965192232	1.05163463602623	-3.659129029159093	0.8231336593933098	3.659129029159094	-0.823133659393313	1.260744602864917	-0.1835544506837587	-0.0991151865213627	-0.5476378212540687	0.1057507173432394	0.2925047117385968	0.1775854276164779	0.1751921736207545	1.169582482849276	-0.2055059826912226	0.6800027846679209	1.230169232193042	0.07952127245445641	3.665893473414522	0.001072388552687359	0.02414288516339112	0.00106546037279383	0.03333614226488665	0.001013645805115031	0.004537592120896839	0.001035036011774265	0.003463533562306125	0.100305054249306	0.121605913198064	0.02592225490786609	0.04798780116902453	0.0223102115578769	0.03547795611648685	0.001355916992141802	0.007367238430403298	0.001040836440598513	0.02880836044655222	0.001636331395429148	0.1633174005251189	0.00151128788304146	0.02764497999332441	0.00131657227516506	0.0216567127104022	0.3630664942393985	0.3086947166548492	0.4912404601024233	0.4010807918425575	0.001008094247198438	0.004689987218365632	0.001221379500311007	0.01183794610100867	0.5950223213564367	0.5527132774500479	0.001113688888408713	0.0207242360444573	0.3478560112164651	0.3563685036358032	0.001043599058708001	0.01223972956007986	0.001170454333785478	0.008730695707857804	0.001231762181281272	0.01203902254680118	0.1409457572616927	0.1698182847723978	0.1343106944197975	0.1617642613053409	0.00411776092473514	0.008939153634065432	0.001044406746665609	0.03627584434570544	0.2016796284694906	0.1997940809886197	0.001313698401932895	0.0204937793486118	0.001038891616423676	0.005277690956530296	0.001064708194403925	0.01803908594613118	0.2389625966098038	0.2863651471226508	0.08856450896703186	0.1191087352973816	0.001047029359114052	0.00173463377383747	0.001078333913332863	0.006990806837122999	0.2418227325975868	0.2005456679931318	0.6403579771090435	0.5804593598335215	0.001182534474283146	0.01071850933025077	0.007865895202900434	0.2344662892731712	0.001033200030257041	0.03000031149014268	0.00107898891412003	0.004220280773273075	0.001023662785243644	0.006030459067138979	0.00105248950831808	0.003988780449862697	0.005793865417954069	0.0158247978193736	0.01105438422660314	0.01965856930997177	0.001186389730218657	0.005888726040245112	0.007546474930936503	0.02398344337651504	0.04402285561410966	0.08681351592648601	0.2779474433876797	0.2951260397743427	0.2060696931930416	0.2114095389148	0.1811419353182967	0.1684333842363942	0.04899242971519529	0.08825437669596196	0.007299635548669079	0.1388790649620204	0.001667377172215163	0.0203457687416309	0.00124932713914673	0.01575357196650068	0.001115965734448096	0.06407447403506424	0.001054865691032534	0.04711254300197158	0.001091301662831516	0.01185276052517048	0.03599074012202128	0.05570185356288438	0.1027801888969839	0.1160802820593909	0.005011525250953811	0.02582542146372691	0.03406218860113923	0.03435800236176421	0.08396731307573001	0.09572682377463188	0.003964475941080296	0.01396068763947924	0.007297515420425281	0.01417957319350259	0.07849877381850835	0.107552476486241	0.01768464384022713	0.107707363658506	0.2457260279682256	0.2342881970354369	0.002472901018506609	0.09981060188671693	0.1070414318857981	0.1587478685811079	0.02462776131140177	0.03866723976882561	0.001266906434952846	0.01946073701403611	0.001114889539561547	0.01889151545870297	0.00133650127560077	0.0118379388460991	0.01749489879133633	0.04719972437519424	0.02351711977023938	0.03580611068609837	0.007957812498799347	0.022610450935787	0.001020833498521018	0.01391138794814021	0.05105268281032177	0.0364355193586619	0.1992769661803426	0.1923238315822041	0.001579484569465546	0.1572567839119587	0.001353741272046271	0.03948791568931635	0.001325670411792386	0.002628136960046542	0.001093439909016525	0.004489593561446342	0.001198768402672911	0.002873642219815788	0.01719455517176894	0.01912197896142362	0.003929990050340085	0.0260621652804623	0.009837516107527734	0.007228392021101816	-0.008412063140193712	0.006129181892455574	0.001071685500846592	0.001067254180233311	0.001013045640743658	0.001034858419352104	0.1216388410128847	0.001215821000516069	0.001432427699798351	0.001783058801331827	0.001037898184408307	0.001755483667760733	0.001843202432061464	0.001618373412471686	0.4448455182962324	0.5575146432442032	0.001007841602052988	0.001236953210332867	0.59709847447026	0.001115519193519524	0.3750270117265937	0.001038576589231238	0.001175327587105533	0.001226933920480021	0.1356174392861065	0.1632339309407093	0.001622743189454405	0.001048716377585991	0.2376275098410119	0.001284453661275825	0.001040435348192956	0.001059876431902856	0.2365580402914062	0.09915556470898931	0.001046982306296674	0.001076737364402298	0.3151956223823994	0.652109534165238	0.00105928615497335	0.01266304240859921	0.00103513753277588	0.001060504588075502	0.001017976945530623	0.001040467124888748	0.003408282634307114	0.01171602602190282	0.001121179050739335	0.01220431290240524	0.05346130006447171	0.2879717156352503	0.214736912167807	0.1982857357556085	0.02909096645598771	0.00708557718010812	0.001586799515876395	0.001219170713200918	0.001122856372598691	0.001057682639428849	0.001083068667440783	0.02213919595768362	0.07291820406872249	0.005583592039197244	0.03570544586160095	0.07689635712995593	0.009647072058145601	0.007291413249123979	0.08301182594341658	0.01772966363045605	0.2693393903236735	0.003106039983497367	0.1255578413922773	0.02232852768281518	0.001250225141409611	0.001099185414982333	0.001174265401823585	0.02338354165640552	0.02643359395107971	0.008819894590577646	0.001018305703723414	0.04642588161284898	0.2080298124134189	0.001506819893346125	0.001403403111192342	0.00117459098187843	0.001048304344357402	0.001105337702715924	0.01315409430988855	0.0187184951183699	0.004276621360791724	0.02314261722970152	0.01111479436815972	0.00905436059994956	-0.008569364607890232	0.005374192444664492	-3.111683036676206	-0.4005361340611999	0.09935499759234719	0.1241729673123992	0.01841965827499559	-0.01186564826187285	0.9266533260145469	-2.013870340580012	-1.55971574058167	0.02206100343536982	-0.01932992822237046	0.4645447858084281	0.01832400463234915	0.02015855802228917	2.179914150621429	2.035974685323867	-0.008680433656128113	-0.05947081727641383	-0.5404052467627971	0.01598810426649908	1.244940885188395	0.03093046386481046	0.01495435571412502	0.02301104874007882	-0.1363512353443654	0.8818704691623445	-0.1225107497149212	-0.1368257978039709	1.639595048748752	0.009677976977206657	-0.02522845100982528	0.02740656245700654	-0.4425336840400687	0.5091360719345815	-0.007879477496056718	-0.009204032665269068	2.660381733905228	0.4911788515527689	-0.01241370311291113	-0.3126834691471386	-0.003393399160652893	0.003165094307838423	0.003592931446090377	0.002625447299268618	-0.1306979201892172	0.04016261663828195	0.0122320826593372	0.3861979651171713	0.5533118387417257	-0.2375831831815857	0.02101469522527608	0.7365155545806948	-0.9842061411710336	0.00449334911194466	0.01028866972856905	0.009235802158486987	0.4194006902693863	0.3422927204828414	-0.0003363021422714777	-0.7489772207578905	-1.602699850277186	0.07049229381559002	0.07572644543182185	-0.4294804090331861	0.4228747210881037	0.01311157590581777	-0.2186925200831554	0.07038584527905596	0.1629351657456829	-0.1884921598771672	0.932353463311526	-0.131818211877325	0.06118383771067289	0.02233161045088198	-0.05204514857757821	0.3761395245250142	0.2351473806132671	0.08020144504430653	0.00228583810149009	-0.1066358397718409	0.01154578498448056	-0.1279356509785683	0.03685733155050631	-0.0070670308178336	-0.01091450429185053	-0.007106538149566491	-1.028904283204101e-13	-7.963865738044494e-14
0.44	-0.0591044700502911	-0.02450199689724818	-0.07270548749926127	0.7957503293509526	0.9069139242619092	0.007050950553201582	0.4946988231740404	-0.01543720454868307	0.02718607612317379	-0.1684815004823411	0.04889602067294355	0.01784760014802497	-0.01627244497533357	0.07346976962047171	0.03431450641507784	0.06909505451713294	0.1334776064237963	-0.06909505451713083	-0.1334776064237877	0.1085364362731791	-0.1803874432250311	-0.008944227953498647	-0.3661523726684742	-0.002585993626283337	0.01229457876635604	0.08897987207310021	0.2751884132649725	0.8951457634192717	0.5714670810212016	0.1531422258942343	-0.01673009913135416	0.03402983034992738	0.2839883026199698	-0.1341316876274329	0.009899981105262167	-0.9518414031001265	1.472243168410858	-0.2212615358237116	0.03248949647870287	-0.07730324070700224	-0.5942813226799982	0.64449701854902	-1.136299770746048	-0.4334745513562306	-0.1791009145524954	0.03915044273736942	-0.1311557712132128	1.030407317273922	-2.904724680454124	0.8475286567887629	2.904724680454124	-0.8475286567887628	1.165884074224692	-0.1438759312995735	-0.1071608466039826	-0.4480220605292641	0.07174678231746168	0.2963319282302583	0.08831700406045283	-0.09217811444813057	1.018500643017181	-0.2990681066430476	0.0298741393474673	1.471982983171077	0.0699184617276562	3.999223138781725	0.001071837463559558	0.0248810110442489	0.001066604408107665	0.03457761757372373	0.001013233328919943	0.004616924881058414	0.001034658812597934	0.003356165247668717	0.1107054565230801	0.1298697265469948	0.01432736922586621	0.03359241457373136	0.01246874842472664	0.02442908159781836	0.001712672704164724	0.007638755944628939	0.001038785253268019	0.0286423775458548	0.001731564708650057	0.1681931093171071	0.001790907343217723	0.02785939510265252	0.001568562488050506	0.02189024399034047	0.3916787787458192	0.3278031555558338	0.5120068121894681	0.4183619242723366	0.001007913701689629	0.004578004844319225	0.001225037649612012	0.01139486173318125	0.5948024416614649	0.54644525144589	0.001114371022757121	0.02084628218809402	0.3588339260262288	0.3688420401947133	0.001040319167038377	0.01257165432278973	0.001173554113329227	0.008810425982521309	0.001227977132724031	0.01219782642907341	0.1400264457478267	0.1704940673522737	0.1514621195171289	0.172517789588086	0.002913937694215811	0.008150364046830342	0.001047263711956229	0.03463380884716465	0.2164149738366833	0.2143137686566574	0.001302877898134853	0.02058855958802558	0.001039965108311583	0.005155859529529542	0.001061900240159964	0.01805742313276117	0.2393050602888092	0.283042331803156	0.0941622038461611	0.1239485949989818	0.001046545545931755	0.00166578114544617	0.001076718808107555	0.00690017210182409	0.2715015643562764	0.2243056257606354	0.6436258840449919	0.5846215150524977	0.001121988570490897	0.01069998919626933	0.01137672165604553	0.2308939856386919	0.00103444087889953	0.02984570917184332	0.001069407262977694	0.004283319591527821	0.001020741912798871	0.006114987092551685	0.001046269076694422	0.004043190393726072	0.004969868865848431	0.01524558909567288	0.01277994419313897	0.02142268061987253	0.001158562650689554	0.005971299649960577	0.0107799766979098	0.02794970068867559	0.0488452795296414	0.09112959992304924	0.2819209827587463	0.2931429200379115	0.2103681125977072	0.2134310033708835	0.189261878167555	0.1753527069100795	0.03584240412060389	0.07710056948842897	0.007155161791199761	0.1389200149275636	0.001603686624819207	0.02047031475567805	0.001225207201623194	0.01585695282002706	0.001115281211142144	0.06792153079568963	0.001054269412711336	0.05022589176261582	0.001086944475894004	0.01184666360001221	0.02433832909610016	0.04514213553933054	0.08149673458174513	0.09556483348736027	0.005611591692734926	0.02675590068056406	0.03474458488906738	0.03475862004628311	0.08034323316332086	0.09231591946082245	0.008885483718976551	0.01965347384185559	0.007639258740859334	0.01461838430864614	0.08135608122059532	0.1050252427086903	0.01793417920678702	0.1079715133776794	0.2565857539765812	0.2363767519274949	0.00294984495513106	0.09810355432363443	0.115577848648103	0.1653158283366545	0.02303993412960927	0.03718649604704234	0.001252952158920369	0.020196680457746	0.001104893850062575	0.01890976453957341	0.00125299204099385	0.01142145338824574	0.0210854600378692	0.05069794767834453	0.02437068793500386	0.03686766588036534	0.008291911611829086	0.02313125063439339	0.00101880783793153	0.01393114083382387	0.04688449506221006	0.03422265464081521	0.2051449596724133	0.1961734284215394	0.001522935544209779	0.1567022103376027	0.001389121236803183	0.040034117677505	0.001248257368750479	0.002610214489363449	0.001070270212859111	0.004434555296285059	0.001150922162533084	0.002840618953040917	0.01271194122804952	0.01848005139035976	0.004290423508492078	0.02317743728516723	0.01061552034613149	0.009039632390046513	-0.008611091048840532	0.00543542521984361	0.001070923281008835	0.001068263434224905	0.001012602055181727	0.001033816382342652	0.1288568590569913	0.001118933596837401	0.001330759807343319	0.00232558066571593	0.001035612609851053	0.001891616187619302	0.002273580776322753	0.002001261982158763	0.4588491493006935	0.5623446949293808	0.001007630214182541	0.001223320205842039	0.59181274380808	0.001114817163111943	0.3872545473563517	0.001035477454623695	0.001178042222437269	0.001221693768140591	0.1410129905313979	0.1899058097152546	0.001588532838122333	0.001051527755323179	0.2458220930228377	0.001295941341818336	0.001041621234864935	0.001058134929259791	0.2427315326255392	0.1041383854237531	0.001045335902813283	0.001073708216172541	0.3365347558559573	0.6512688513707844	0.001054386314686003	0.01717510610947026	0.001036245822823592	0.001057983362048964	0.001017296824670128	0.001038869504045805	0.004545035284504998	0.01689286630844904	0.001133605730293967	0.01593905796396609	0.05588910980775069	0.2908883905105831	0.2204103963947429	0.2066255738984877	0.01263273548904997	0.006930798893493765	0.00149730185967872	0.001184728948565316	0.001108601170983989	0.001050725640927824	0.001081625805807397	0.001908458178937831	0.03523241659781738	0.006763415774968223	0.03546026080420935	0.07425696624810124	0.01765042503595919	0.008540192174471056	0.0869344974831029	0.01857628521367081	0.2827899850509774	0.00372871013114846	0.1299871962055117	0.02035888217025695	0.00122898518673077	0.001090418249341088	0.001154137075362295	0.02653997790882972	0.0245914997342055	0.008549120982494506	0.001015407967131494	0.03809107627604359	0.2211914800202114	0.001429314358628324	0.001444651447907439	0.00115711242663504	0.001042958209761931	0.001094657214142755	0.008008250743410782	0.0177189019552904	0.004657758040493784	0.02031011931760578	0.01114388757372185	0.01084350865403955	-0.008830982177962852	0.004772284934820834	-3.05337541588495	-0.4233874404733871	0.02044284106911139	0.1201931281160877	-0.01309987527848044	-0.008891798821993192	0.7321042026235114	-0.7981073110697849	-0.5940484212965903	0.03061729780267522	-0.01370285697185341	0.5100197494033796	0.02382386953826207	0.02579817715465538	1.627309041794241	1.407775802190234	-0.01626598750650053	-0.01079845028918939	-0.7317443777143618	0.004810717397415946	1.237192061375388	0.03675386282670265	-0.002352468049578076	0.001808650264062511	0.288525257633707	1.274878264193808	-0.03787385155792388	-0.1922501504430611	1.242114689106956	0.007451779779435147	0.01807959121370884	-0.05029260097747512	-0.2048536591230013	0.461284285634356	-0.005466889042421048	-0.008988054944685613	2.079264966022432	0.3300838911464599	0.01349820835595246	-0.4022083816695093	-0.02660719294353798	0.01229822745669015	0.01809973858820043	0.01086104911034311	-0.002505513550554629	0.2951682718647751	-0.001783349563303307	0.4037918638430968	0.3290446834842792	-0.1507193577390379	0.3593054100098017	0.6309234343194008	-1.246429196033311	0.003472563983308175	0.012177030294906	0.01035263573674271	0.3484036079266746	0.2784489110640627	-0.002404845412263751	-1.330145228015829	-2.433801870519101	0.110557759593367	0.01066919464211125	-0.2541563877767257	0.6957566867207617	0.06659699214945744	-0.2441034617914083	-0.01153760430626075	0.2634703341635779	-0.1495333931918441	0.3927783960847518	-0.1625176844252769	0.08801607113321866	-0.04017691270225076	-0.03133142378758622	0.3276327473102346	-0.008155001280393185	0.03016083440975466	0.004829166649612995	-0.3451961475125123	0.7121389149957961	0.01519403879569972	0.07818295859340527	0.003785082880418207	0.000440435158570423	0.0007837219908126365	1.454131959465868e-14	-3.91503876269155e-14
[truncated: 472,708 more chars]
