# Supplementary material for: Transtibial limb loss does not increase metabolic cost in three-dimensional computer simulations of human walking
Source: PeerJ. 2021 Aug 4;9:e11960. doi: 10.7717/peerj.11960 (PMC8349165; doi:10.7717/peerj.11960)
Supplement: Supplemental Information 1 — Each subject’s simulation output and Matlab code for generating plots presenting the data. [file peerj-09-11960-s001.zip › TTA3D_solns_rev/Pre/soln_walk_N50_wm100_S10.sto]

num_controls=92
num_derivatives=84
num_iterations=358
num_multipliers=2
num_parameters=0
num_slacks=2
num_states=242
objective=0.897234
objective_auxiliary_derivatives=0.001060
objective_contactAP=0.012041
objective_contactML=0.009701
objective_contactVE=0.009090
objective_control_effort=0.615777
objective_state_tracking=0.198928
objective_torsoGoal=0.050637
solver_duration=14469.577098
status=Solve_Succeeded
success=true
DataType=double
version=3
OpenSimVersion=4.2
endheader
time	/jointset/groundPelvis/pelvis_tilt/value	/jointset/groundPelvis/pelvis_list/value	/jointset/groundPelvis/pelvis_rotation/value	/jointset/groundPelvis/pelvis_tx/value	/jointset/groundPelvis/pelvis_ty/value	/jointset/groundPelvis/pelvis_tz/value	/jointset/hip_l/hip_flexion_l/value	/jointset/hip_l/hip_adduction_l/value	/jointset/hip_l/hip_rotation_l/value	/jointset/hip_r/hip_flexion_r/value	/jointset/hip_r/hip_adduction_r/value	/jointset/hip_r/hip_rotation_r/value	/jointset/lumbar/lumbar_ext/value	/jointset/lumbar/lumbar_bend/value	/jointset/lumbar/lumbar_rota/value	/jointset/patellofemoral_l/knee_angle_l_beta/value	/jointset/patellofemoral_r/knee_angle_r_beta/value	/jointset/knee_l/knee_angle_l/value	/jointset/knee_r/knee_angle_r/value	/jointset/shoulder_r/shoulder_flexion_r/value	/jointset/shoulder_r/shoulder_adduction_r/value	/jointset/shoulder_r/shoulder_rotation_r/value	/jointset/shoulder_l/shoulder_flexion_l/value	/jointset/shoulder_l/shoulder_adduction_l/value	/jointset/shoulder_l/shoulder_rotation_l/value	/jointset/ankle_l/ankle_angle_l/value	/jointset/ankle_r/ankle_angle_r/value	/jointset/elbow_r/elbow_flexion_r/value	/jointset/elbow_l/elbow_flexion_l/value	/jointset/subtalar_l/subtalar_angle_l/value	/jointset/subtalar_r/subtalar_angle_r/value	/jointset/mtp_l/mtp_angle_l/value	/jointset/mtp_r/mtp_angle_r/value	/jointset/groundPelvis/pelvis_tilt/speed	/jointset/groundPelvis/pelvis_list/speed	/jointset/groundPelvis/pelvis_rotation/speed	/jointset/groundPelvis/pelvis_tx/speed	/jointset/groundPelvis/pelvis_ty/speed	/jointset/groundPelvis/pelvis_tz/speed	/jointset/hip_l/hip_flexion_l/speed	/jointset/hip_l/hip_adduction_l/speed	/jointset/hip_l/hip_rotation_l/speed	/jointset/hip_r/hip_flexion_r/speed	/jointset/hip_r/hip_adduction_r/speed	/jointset/hip_r/hip_rotation_r/speed	/jointset/lumbar/lumbar_ext/speed	/jointset/lumbar/lumbar_bend/speed	/jointset/lumbar/lumbar_rota/speed	/jointset/patellofemoral_l/knee_angle_l_beta/speed	/jointset/patellofemoral_r/knee_angle_r_beta/speed	/jointset/knee_l/knee_angle_l/speed	/jointset/knee_r/knee_angle_r/speed	/jointset/shoulder_r/shoulder_flexion_r/speed	/jointset/shoulder_r/shoulder_adduction_r/speed	/jointset/shoulder_r/shoulder_rotation_r/speed	/jointset/shoulder_l/shoulder_flexion_l/speed	/jointset/shoulder_l/shoulder_adduction_l/speed	/jointset/shoulder_l/shoulder_rotation_l/speed	/jointset/ankle_l/ankle_angle_l/speed	/jointset/ankle_r/ankle_angle_r/speed	/jointset/elbow_r/elbow_flexion_r/speed	/jointset/elbow_l/elbow_flexion_l/speed	/jointset/subtalar_l/subtalar_angle_l/speed	/jointset/subtalar_r/subtalar_angle_r/speed	/jointset/mtp_l/mtp_angle_l/speed	/jointset/mtp_r/mtp_angle_r/speed	/forceset/addbrev_r/activation	/forceset/addbrev_r/normalized_tendon_force	/forceset/addlong_r/activation	/forceset/addlong_r/normalized_tendon_force	/forceset/addmagMid_r/activation	/forceset/addmagMid_r/normalized_tendon_force	/forceset/bflh_r/activation	/forceset/bflh_r/normalized_tendon_force	/forceset/bfsh_r/activation	/forceset/bfsh_r/normalized_tendon_force	/forceset/edl_r/activation	/forceset/edl_r/normalized_tendon_force	/forceset/ehl_r/activation	/forceset/ehl_r/normalized_tendon_force	/forceset/ercspn_r/activation	/forceset/ercspn_r/normalized_tendon_force	/forceset/extobl_r/activation	/forceset/extobl_r/normalized_tendon_force	/forceset/fdb_r/activation	/forceset/fdb_r/normalized_tendon_force	/forceset/fdl_r/activation	/forceset/fdl_r/normalized_tendon_force	/forceset/fhl_r/activation	/forceset/fhl_r/normalized_tendon_force	/forceset/gaslat_r/activation	/forceset/gaslat_r/normalized_tendon_force	/forceset/gasmed_r/activation	/forceset/gasmed_r/normalized_tendon_force	/forceset/glmax2_r/activation	/forceset/glmax2_r/normalized_tendon_force	/forceset/glmed2_r/activation	/forceset/glmed2_r/normalized_tendon_force	/forceset/glmin2_r/activation	/forceset/glmin2_r/normalized_tendon_force	/forceset/grac_r/activation	/forceset/grac_r/normalized_tendon_force	/forceset/iliacus_r/activation	/forceset/iliacus_r/normalized_tendon_force	/forceset/intobl_r/activation	/forceset/intobl_r/normalized_tendon_force	/forceset/obtext_r/activation	/forceset/obtext_r/normalized_tendon_force	/forceset/pect_r/activation	/forceset/pect_r/normalized_tendon_force	/forceset/perbrev_r/activation	/forceset/perbrev_r/normalized_tendon_force	/forceset/perlong_r/activation	/forceset/perlong_r/normalized_tendon_force	/forceset/pertert_r/activation	/forceset/pertert_r/normalized_tendon_force	/forceset/piri_r/activation	/forceset/piri_r/normalized_tendon_force	/forceset/popli_r/activation	/forceset/popli_r/normalized_tendon_force	/forceset/psoas_r/activation	/forceset/psoas_r/normalized_tendon_force	/forceset/quadfem_r/activation	/forceset/quadfem_r/normalized_tendon_force	/forceset/recabd_r/activation	/forceset/recabd_r/normalized_tendon_force	/forceset/recfem_r/activation	/forceset/recfem_r/normalized_tendon_force	/forceset/sart_r/activation	/forceset/sart_r/normalized_tendon_force	/forceset/semimem_r/activation	/forceset/semimem_r/normalized_tendon_force	/forceset/semiten_r/activation	/forceset/semiten_r/normalized_tendon_force	/forceset/soleus_r/activation	/forceset/soleus_r/normalized_tendon_force	/forceset/tfl_r/activation	/forceset/tfl_r/normalized_tendon_force	/forceset/tibant_r/activation	/forceset/tibant_r/normalized_tendon_force	/forceset/tibpost_r/activation	/forceset/tibpost_r/normalized_tendon_force	/forceset/tricox_r/activation	/forceset/tricox_r/normalized_tendon_force	/forceset/vasint_r/activation	/forceset/vasint_r/normalized_tendon_force	/forceset/vaslat_r/activation	/forceset/vaslat_r/normalized_tendon_force	/forceset/vasmed_r/activation	/forceset/vasmed_r/normalized_tendon_force	/forceset/addbrev_l/activation	/forceset/addbrev_l/normalized_tendon_force	/forceset/addlong_l/activation	/forceset/addlong_l/normalized_tendon_force	/forceset/addmagMid_l/activation	/forceset/addmagMid_l/normalized_tendon_force	/forceset/bflh_l/activation	/forceset/bflh_l/normalized_tendon_force	/forceset/bfsh_l/activation	/forceset/bfsh_l/normalized_tendon_force	/forceset/edl_l/activation	/forceset/edl_l/normalized_tendon_force	/forceset/ehl_l/activation	/forceset/ehl_l/normalized_tendon_force	/forceset/ercspn_l/activation	/forceset/ercspn_l/normalized_tendon_force	/forceset/extobl_l/activation	/forceset/extobl_l/normalized_tendon_force	/forceset/fdb_l/activation	/forceset/fdb_l/normalized_tendon_force	/forceset/fdl_l/activation	/forceset/fdl_l/normalized_tendon_force	/forceset/fhl_l/activation	/forceset/fhl_l/normalized_tendon_force	/forceset/gaslat_l/activation	/forceset/gaslat_l/normalized_tendon_force	/forceset/gasmed_l/activation	/forceset/gasmed_l/normalized_tendon_force	/forceset/glmax2_l/activation	/forceset/glmax2_l/normalized_tendon_force	/forceset/glmed2_l/activation	/forceset/glmed2_l/normalized_tendon_force	/forceset/glmin2_l/activation	/forceset/glmin2_l/normalized_tendon_force	/forceset/grac_l/activation	/forceset/grac_l/normalized_tendon_force	/forceset/iliacus_l/activation	/forceset/iliacus_l/normalized_tendon_force	/forceset/intobl_l/activation	/forceset/intobl_l/normalized_tendon_force	/forceset/obtext_l/activation	/forceset/obtext_l/normalized_tendon_force	/forceset/pect_l/activation	/forceset/pect_l/normalized_tendon_force	/forceset/perbrev_l/activation	/forceset/perbrev_l/normalized_tendon_force	/forceset/perlong_l/activation	/forceset/perlong_l/normalized_tendon_force	/forceset/pertert_l/activation	/forceset/pertert_l/normalized_tendon_force	/forceset/piri_l/activation	/forceset/piri_l/normalized_tendon_force	/forceset/popli_l/activation	/forceset/popli_l/normalized_tendon_force	/forceset/psoas_l/activation	/forceset/psoas_l/normalized_tendon_force	/forceset/quadfem_l/activation	/forceset/quadfem_l/normalized_tendon_force	/forceset/recabd_l/activation	/forceset/recabd_l/normalized_tendon_force	/forceset/recfem_l/activation	/forceset/recfem_l/normalized_tendon_force	/forceset/sart_l/activation	/forceset/sart_l/normalized_tendon_force	/forceset/semimem_l/activation	/forceset/semimem_l/normalized_tendon_force	/forceset/semiten_l/activation	/forceset/semiten_l/normalized_tendon_force	/forceset/soleus_l/activation	/forceset/soleus_l/normalized_tendon_force	/forceset/tfl_l/activation	/forceset/tfl_l/normalized_tendon_force	/forceset/tibant_l/activation	/forceset/tibant_l/normalized_tendon_force	/forceset/tibpost_l/activation	/forceset/tibpost_l/normalized_tendon_force	/forceset/tricox_l/activation	/forceset/tricox_l/normalized_tendon_force	/forceset/vasint_l/activation	/forceset/vasint_l/normalized_tendon_force	/forceset/vaslat_l/activation	/forceset/vaslat_l/normalized_tendon_force	/forceset/vasmed_l/activation	/forceset/vasmed_l/normalized_tendon_force	/forceset/shoulder_flexionAct_r/activation	/forceset/shoulder_adductionAct_r/activation	/forceset/shoulder_rotationAct_r/activation	/forceset/elbow_flexionAct_r/activation	/forceset/shoulder_flexionAct_l/activation	/forceset/shoulder_adductionAct_l/activation	/forceset/shoulder_rotationAct_l/activation	/forceset/elbow_flexionAct_l/activation	/forceset/addbrev_r	/forceset/addlong_r	/forceset/addmagMid_r	/forceset/bflh_r	/forceset/bfsh_r	/forceset/edl_r	/forceset/ehl_r	/forceset/ercspn_r	/forceset/extobl_r	/forceset/fdb_r	/forceset/fdl_r	/forceset/fhl_r	/forceset/gaslat_r	/forceset/gasmed_r	/forceset/glmax2_r	/forceset/glmed2_r	/forceset/glmin2_r	/forceset/grac_r	/forceset/iliacus_r	/forceset/intobl_r	/forceset/obtext_r	/forceset/pect_r	/forceset/perbrev_r	/forceset/perlong_r	/forceset/pertert_r	/forceset/piri_r	/forceset/popli_r	/forceset/psoas_r	/forceset/quadfem_r	/forceset/recabd_r	/forceset/recfem_r	/forceset/sart_r	/forceset/semimem_r	/forceset/semiten_r	/forceset/soleus_r	/forceset/tfl_r	/forceset/tibant_r	/forceset/tibpost_r	/forceset/tricox_r	/forceset/vasint_r	/forceset/vaslat_r	/forceset/vasmed_r	/forceset/addbrev_l	/forceset/addlong_l	/forceset/addmagMid_l	/forceset/bflh_l	/forceset/bfsh_l	/forceset/edl_l	/forceset/ehl_l	/forceset/ercspn_l	/forceset/extobl_l	/forceset/fdb_l	/forceset/fdl_l	/forceset/fhl_l	/forceset/gaslat_l	/forceset/gasmed_l	/forceset/glmax2_l	/forceset/glmed2_l	/forceset/glmin2_l	/forceset/grac_l	/forceset/iliacus_l	/forceset/intobl_l	/forceset/obtext_l	/forceset/pect_l	/forceset/perbrev_l	/forceset/perlong_l	/forceset/pertert_l	/forceset/piri_l	/forceset/popli_l	/forceset/psoas_l	/forceset/quadfem_l	/forceset/recabd_l	/forceset/recfem_l	/forceset/sart_l	/forceset/semimem_l	/forceset/semiten_l	/forceset/soleus_l	/forceset/tfl_l	/forceset/tibant_l	/forceset/tibpost_l	/forceset/tricox_l	/forceset/vasint_l	/forceset/vaslat_l	/forceset/vasmed_l	/forceset/shoulder_flexionAct_r	/forceset/shoulder_adductionAct_r	/forceset/shoulder_rotationAct_r	/forceset/elbow_flexionAct_r	/forceset/shoulder_flexionAct_l	/forceset/shoulder_adductionAct_l	/forceset/shoulder_rotationAct_l	/forceset/elbow_flexionAct_l	lambda_cid33_p0	lambda_cid34_p0	/forceset/addbrev_r/implicitderiv_normalized_tendon_force	/forceset/addlong_r/implicitderiv_normalized_tendon_force	/forceset/addmagMid_r/implicitderiv_normalized_tendon_force	/forceset/bflh_r/implicitderiv_normalized_tendon_force	/forceset/bfsh_r/implicitderiv_normalized_tendon_force	/forceset/edl_r/implicitderiv_normalized_tendon_force	/forceset/ehl_r/implicitderiv_normalized_tendon_force	/forceset/ercspn_r/implicitderiv_normalized_tendon_force	/forceset/extobl_r/implicitderiv_normalized_tendon_force	/forceset/fdb_r/implicitderiv_normalized_tendon_force	/forceset/fdl_r/implicitderiv_normalized_tendon_force	/forceset/fhl_r/implicitderiv_normalized_tendon_force	/forceset/gaslat_r/implicitderiv_normalized_tendon_force	/forceset/gasmed_r/implicitderiv_normalized_tendon_force	/forceset/glmax2_r/implicitderiv_normalized_tendon_force	/forceset/glmed2_r/implicitderiv_normalized_tendon_force	/forceset/glmin2_r/implicitderiv_normalized_tendon_force	/forceset/grac_r/implicitderiv_normalized_tendon_force	/forceset/iliacus_r/implicitderiv_normalized_tendon_force	/forceset/intobl_r/implicitderiv_normalized_tendon_force	/forceset/obtext_r/implicitderiv_normalized_tendon_force	/forceset/pect_r/implicitderiv_normalized_tendon_force	/forceset/perbrev_r/implicitderiv_normalized_tendon_force	/forceset/perlong_r/implicitderiv_normalized_tendon_force	/forceset/pertert_r/implicitderiv_normalized_tendon_force	/forceset/piri_r/implicitderiv_normalized_tendon_force	/forceset/popli_r/implicitderiv_normalized_tendon_force	/forceset/psoas_r/implicitderiv_normalized_tendon_force	/forceset/quadfem_r/implicitderiv_normalized_tendon_force	/forceset/recabd_r/implicitderiv_normalized_tendon_force	/forceset/recfem_r/implicitderiv_normalized_tendon_force	/forceset/sart_r/implicitderiv_normalized_tendon_force	/forceset/semimem_r/implicitderiv_normalized_tendon_force	/forceset/semiten_r/implicitderiv_normalized_tendon_force	/forceset/soleus_r/implicitderiv_normalized_tendon_force	/forceset/tfl_r/implicitderiv_normalized_tendon_force	/forceset/tibant_r/implicitderiv_normalized_tendon_force	/forceset/tibpost_r/implicitderiv_normalized_tendon_force	/forceset/tricox_r/implicitderiv_normalized_tendon_force	/forceset/vasint_r/implicitderiv_normalized_tendon_force	/forceset/vaslat_r/implicitderiv_normalized_tendon_force	/forceset/vasmed_r/implicitderiv_normalized_tendon_force	/forceset/addbrev_l/implicitderiv_normalized_tendon_force	/forceset/addlong_l/implicitderiv_normalized_tendon_force	/forceset/addmagMid_l/implicitderiv_normalized_tendon_force	/forceset/bflh_l/implicitderiv_normalized_tendon_force	/forceset/bfsh_l/implicitderiv_normalized_tendon_force	/forceset/edl_l/implicitderiv_normalized_tendon_force	/forceset/ehl_l/implicitderiv_normalized_tendon_force	/forceset/ercspn_l/implicitderiv_normalized_tendon_force	/forceset/extobl_l/implicitderiv_normalized_tendon_force	/forceset/fdb_l/implicitderiv_normalized_tendon_force	/forceset/fdl_l/implicitderiv_normalized_tendon_force	/forceset/fhl_l/implicitderiv_normalized_tendon_force	/forceset/gaslat_l/implicitderiv_normalized_tendon_force	/forceset/gasmed_l/implicitderiv_normalized_tendon_force	/forceset/glmax2_l/implicitderiv_normalized_tendon_force	/forceset/glmed2_l/implicitderiv_normalized_tendon_force	/forceset/glmin2_l/implicitderiv_normalized_tendon_force	/forceset/grac_l/implicitderiv_normalized_tendon_force	/forceset/iliacus_l/implicitderiv_normalized_tendon_force	/forceset/intobl_l/implicitderiv_normalized_tendon_force	/forceset/obtext_l/implicitderiv_normalized_tendon_force	/forceset/pect_l/implicitderiv_normalized_tendon_force	/forceset/perbrev_l/implicitderiv_normalized_tendon_force	/forceset/perlong_l/implicitderiv_normalized_tendon_force	/forceset/pertert_l/implicitderiv_normalized_tendon_force	/forceset/piri_l/implicitderiv_normalized_tendon_force	/forceset/popli_l/implicitderiv_normalized_tendon_force	/forceset/psoas_l/implicitderiv_normalized_tendon_force	/forceset/quadfem_l/implicitderiv_normalized_tendon_force	/forceset/recabd_l/implicitderiv_normalized_tendon_force	/forceset/recfem_l/implicitderiv_normalized_tendon_force	/forceset/sart_l/implicitderiv_normalized_tendon_force	/forceset/semimem_l/implicitderiv_normalized_tendon_force	/forceset/semiten_l/implicitderiv_normalized_tendon_force	/forceset/soleus_l/implicitderiv_normalized_tendon_force	/forceset/tfl_l/implicitderiv_normalized_tendon_force	/forceset/tibant_l/implicitderiv_normalized_tendon_force	/forceset/tibpost_l/implicitderiv_normalized_tendon_force	/forceset/tricox_l/implicitderiv_normalized_tendon_force	/forceset/vasint_l/implicitderiv_normalized_tendon_force	/forceset/vaslat_l/implicitderiv_normalized_tendon_force	/forceset/vasmed_l/implicitderiv_normalized_tendon_force	gamma_cid33_p0	gamma_cid34_p0
0	-0.07291289704869573	0.02084525322913323	0.1203090559320253	0.1640484009852146	0.8965862916735505	-0.00751058680221822	-0.2326162344541743	0.007274661695353242	-0.03504128192373462	0.52370310601543	-0.04137236372681496	0.0625423152764386	-6.671149079688387e-06	-0.0542979009199446	-0.0921369033359483	0.1869418292654551	0.05894665663405327	-0.1869418292654221	-0.05894665663405169	-0.3871494497258455	-0.0110747730155381	0.02312521992146448	0.1517980577873579	-0.1826739757003955	-0.02425319083689667	0.2239961841940656	0.06116277314477792	0.5522389249961329	0.9359330756953177	0.1557075082772047	0.1254879304398756	0.5410488093063796	0.08326714158884424	0.1085702349267338	-0.5075534799541173	0.3814131039729256	1.722284827568631	-0.05288797829123291	0.01634585709748431	-1.155348638171916	-1.192941658451565	-0.942857698419227	-0.06826057467997834	0.3479647420499428	-2.294870547925821	0.4779552442309669	0.8931126246257064	-0.624033211463723	1.407408379462485	1.810837941246359	-1.407408379462487	-1.810837941246356	-0.4945303499285868	-0.2421816803772912	0.05914293467454555	-0.3047129376643501	0.1669522167844644	-0.3888299026649006	-2.272102611930238	-0.4915391288467426	-0.1430427122782593	0.4185441191022213	1.574932218854791	-0.7361572368480704	5.43910110887762	0.4063777247269053	0.05022092433493296	0.055969062029232	0.03251546701615027	0.04011791093456416	0.06018374660508955	0.05221476393805519	0.05072784509524553	0.06492568831109849	0.002160779943250099	0.0391909180804779	0.3755392329918162	0.374048919750748	0.2806825651688589	0.2901459868339681	0.2017103402809474	0.1755431541901221	0.001809387788869906	0.03685897682737893	0.036881197802387	0.09790270705282479	0.0013338563022293	0.01497620204286562	0.001123591279839932	0.02125819948450031	0.001040846269189181	0.009545910965491657	0.001041781402509033	0.1574896633583648	0.01974375441480872	0.02899295434867429	0.002629455249251088	0.03004605823587252	0.003202539588608042	0.02354956014586166	0.03053773740373457	0.04672639394193803	0.001340950286603634	0.008380788315649262	0.04296571827808861	0.05922787518265713	0.07575001080254179	0.06194207143336518	0.02737939342041196	0.03035228165555404	0.08243228358992553	0.07727791745336759	0.06241469343199182	0.06217125740985288	0.3679515461729869	0.3342482688278265	0.002643285896515723	0.04077442491497603	0.006977920066431396	0.03409753963421985	0.0013306592261318	0.01480103988736845	0.1034747984178061	0.08662215080192408	0.00104878069533304	0.01914308739253592	0.001108935804281544	0.01587335570420357	0.001530585438433744	0.03008459484614347	0.05437777385807459	0.05125494621254081	0.0321348524860412	0.04092693600731179	0.001013421417552752	0.004054311801537232	0.001564054111865573	0.004360143465573786	0.2815686533768501	0.2687991609280301	0.001124005821920276	0.07924136945299026	0.04492188159586629	0.07196757004931417	0.02138173715783457	0.01681799653700234	0.02738991575411365	0.02900438154493735	0.0200164421626403	0.01592566976755057	0.001051528154658221	0.03101309169215228	0.001056151377412526	0.048976619217018	0.001007963449933618	0.005996176085846185	0.001022052939031126	0.003698047879196305	0.1650304953513567	0.1696149126643804	0.001191015213054921	0.02054329880838722	0.001282237151877876	0.01443071812421861	0.03231515067841644	0.03425676337031299	0.001020468019160893	0.02291842206109697	0.001887153952661581	0.1133346048990099	0.1057140239670222	0.09633072564912636	0.2625136357157304	0.2057020916326138	0.5635022138477745	0.355887696383906	0.5445924503009799	0.374567350740542	0.001004946778918776	0.004085172824907198	0.002866356639486339	0.01037136218673845	0.4363627762587304	0.3314725270762162	0.001083764857063993	0.01880715106009508	0.4088246230679766	0.4313675301294849	0.001019511344738681	0.02077595144719925	0.001116680009903171	0.0112087188732625	0.00115368510249876	0.01286401470880223	0.3490789733795833	0.3121055638651755	0.3981510717271604	0.3493582956120309	0.001142384477389188	0.01040884886639311	0.001043744175384708	0.00555566146773411	0.2620457333171603	0.2441520000002007	0.00147595556126044	0.02037091465492072	0.001029291076685951	0.005018386138059818	0.001035661878928465	0.01849667836822971	0.180778153582337	0.2236376568562264	0.1205569473186015	0.1455396887530253	0.001033139378160107	0.001155820132972825	0.001049414885163926	0.005615363381596301	0.4168291234240028	0.2209803614434179	0.5182202641980759	0.4705879253214229	0.00102007304638243	0.008830446741907548	0.1132019239120029	0.1362289209610711	0.001025602022175551	0.02654661236154862	0.001030654373724714	0.004900941751730696	0.001009002336162175	0.008477908372209578	0.001021586871334826	0.004851768495608918	-0.02574489060584488	0.01763708129732266	-0.008731750860904141	0.001995203267727085	-0.05468057467870688	-0.002330822356609918	0.002700831441248378	0.003165213766548255	0.04436236275159502	0.01745287822913792	0.05192428966754253	0.04839928698722615	0.001738345533919948	0.3984402700001077	0.2694641937028232	0.1722499643378353	0.001487643999356233	0.03995037870240793	0.001249754718291409	0.001103656901643942	0.001047850286842297	0.001046554462437593	0.01814352122875259	0.001526112696522483	0.001335778368666448	0.02788385341655047	0.001335545733742845	0.001128375297989951	0.03424240731595492	0.02584271711797123	0.1510163780930157	0.1329294103109505	0.446830825065302	0.00121230034016728	0.003889005841260278	0.001165073730318053	0.001592170112271943	0.001072271246242462	0.001060358661126377	0.001317978699906693	0.06918687040218915	0.04422776125231836	0.001015071275607689	0.001340059337756839	0.2372764285572625	0.001101613249828342	0.001144087546889868	0.03198687945662825	0.04204993799483454	0.02980512571404888	0.001076083634607329	0.001083335178754819	0.001011008641283592	0.001030890415304517	0.1816095602138372	0.001023921900795052	0.00104951192513586	0.03714289374107731	0.001028359973821695	0.002369920175830381	0.09245897229938334	0.3001509869397931	0.5349729708224631	0.5567995703146162	0.001006117686015179	0.001019038832127817	0.2174788260596316	0.001117726431103351	0.4136885428092863	0.001028930240043424	0.001142803794414854	0.001207609960755374	0.5947187082168361	0.5249863861690898	0.001154117115049622	0.001042735298732402	0.2773289441207388	0.001910512540111535	0.001035044088891445	0.001050836283576458	0.1008246201920881	0.1192809667416319	0.001048900700010751	0.001070041144376594	0.415342322901303	0.3890177115998055	0.001012606834503389	0.06843259282386088	0.001028868647703777	0.001035052257199015	0.001010291887360667	0.001024899700436228	-0.0292492501345693	0.01818996339512774	-0.00905507471677465	0.007748473788114234	-0.06344720320703155	-0.006513396270418537	0.001923090909434337	0.001706597368316057	-2.149887805124697	-2.57268931014721	-0.4495060738961634	-0.9444858167493428	-0.5911288509609802	-0.5559614141588158	-0.1174418865926585	0.9031177117144938	0.6415272085560246	-1.334940391179952	-0.02397707977926238	0.1410909445335157	0.04057798349483608	0.02335729684351747	-0.1103553963964858	-0.7473766601145333	-0.1234666093621106	0.02295216378953178	0.0338193126788274	-0.278562151347696	0.01972402947991634	-2.331187260706895	-2.420327047366216	-0.1333345162236336	1.883509674631045	1.876694970193496	2.14965130285125	-0.2269795636632607	-0.3312436578736202	-0.01451527786546068	-4.184635999879656	-0.006778622188525444	0.09081052471500324	-0.02278275391052718	0.2451626738955268	0.5138242116438615	-0.04486087308773259	0.05582325987483757	0.3155168314562173	0.08490929295639753	-2.140137025086861	0.5374958966917828	0.8887033348340767	0.4666642229620291	0.09792364435948919	0.2748491544430773	0.001094378625696767	-0.01646218145140355	0.4732461804161676	0.06403471926825123	0.04757910552729339	0.2915132668440396	0.07684155845373318	0.4323263293825119	0.7204235660183217	2.125911507998687	-2.323981639414452	-1.837526705182023	-0.01495591795067309	-0.1443827400790905	-6.36572458942776	0.01529585529097688	0.3625935593053462	0.1303102018421381	0.0352174883927775	0.01607994528778326	6.685567237007785	2.986022158568631	0.09854496369075116	-0.07917466995279171	-0.0155787324473492	0.05668597176175978	0.05308477852326175	0.008836652081501382	-3.090643275095047	-0.09990366704550725	-0.0121098840239994	-0.009379427953460593	-1.317923998711786	-3.078164124641956	0.09607581842959921	-0.732016811316957	-0.03718862896811584	0.02256180400182855	0.03271659342123144	0.01976402635376085	8.880614855313708e-13	1.139777142009858e-12
0.01	-0.07127391632919547	0.01565308643660755	0.122788593748231	0.1815230406590587	0.8962225369717935	-0.007231654762478626	-0.2440457693754387	-0.004444687871087378	-0.04416878050501081	0.5221975129460577	-0.03655470468314852	0.03766545613425665	0.004846397680748901	-0.04506311448270116	-0.09721253347080226	0.2025524335296198	0.08107261301160903	-0.2025524335296217	-0.08107261301145278	-0.3927657436148583	-0.0138006875822754	0.02351036308378586	0.1469646074160076	-0.1808680573492903	-0.02824203351192189	0.1986164390823446	0.04769722007271512	0.5522011586145683	0.9399891037427555	0.1680091984883612	0.1070666861540574	0.5977692530982907	0.08875344710837857	0.2225402175229114	-0.5293875737964602	0.1215330807999121	1.771032271016682	-0.01916725387173182	0.03817851366562451	-1.1131352871095	-1.146577517350791	-0.8770128181356374	-0.254140065969455	0.5940518778894347	-2.630096383814695	0.4847689812547466	0.9534374254401292	-0.3986711753154134	1.751220647456101	2.547662437042728	-1.75122064745612	-2.547662437042634	-0.6103720832517031	-0.3018653806093489	0.02312177789226283	-0.6511510674286834	0.1971592468601236	-0.4065039245886078	-2.797518329314687	-2.03982928366098	0.1012843550379065	0.3701214985527873	0.8673034589627557	-2.731452658150875	5.881979569114742	0.5980567628744776	0.05365305338538716	0.05729514566338209	0.02987542850362095	0.03626604655719959	0.06586810453981519	0.05405147685507324	0.05229576961133592	0.0604931793601175	0.001877472859825866	0.03774332526498013	0.385712522846789	0.3904183134308591	0.2863554937361877	0.3096668261478325	0.1866686670576514	0.1612137141479442	0.001660564334134443	0.03641143345747939	0.03648774367705235	0.09859475474401241	0.001283186157413117	0.01557617195665722	0.001110542328487481	0.02151818182276297	0.00104294075504043	0.007729897827134126	0.001041932550805483	0.1453218461336142	0.02377516448689036	0.03206498385295792	0.00202304024585005	0.03041451979131773	0.002248690137807605	0.02406860472033519	0.03173553760923185	0.04630348911923977	0.001301084125037028	0.008513828794408254	0.02366075914148849	0.0411335395568317	0.06735353769768099	0.04804736575604341	0.02877418671841378	0.03089759359321504	0.1058819658791514	0.08214330982023199	0.08369088682469385	0.07229856742960028	0.39036209446514	0.3601335094322726	0.001964591808723441	0.0389038088951392	0.005144595507670906	0.03062233000517879	0.001237355874352559	0.01468013843707504	0.08157386607270373	0.06316569796185487	0.001055805573533089	0.01921008107651401	0.001088197991915365	0.01696853114182669	0.001399405302988789	0.02983741869522186	0.05915803111080351	0.05144912088421971	0.03712177555469275	0.04384216947561062	0.001014744578032393	0.003155248515020393	0.001415423788322804	0.004850000213321508	0.2815057320308708	0.2927114742363554	0.001109234994305991	0.08097997762962741	0.02754013599064292	0.05653276491264338	0.0334344868309273	0.02583512054114271	0.04286426016402094	0.0429241179654633	0.03130841117112879	0.02392515858184947	0.001073344194849754	0.03252339593792958	0.009600797782735832	0.0593623197871291	0.001009162022688059	0.006159721537406081	0.001025163488256766	0.003499447274718414	0.1742549069146675	0.1740890425246504	0.001107754393436005	0.02107216449980612	0.001164575706920823	0.01475042503596386	0.0362385556534935	0.03786257488464185	0.001022913747304333	0.02375087275857697	0.01433769787714322	0.122382417964185	0.104310833492255	0.1020159684534411	0.2786387767146477	0.2262076674190823	0.5482222876528079	0.3286657968395726	0.5428946852405161	0.3526768446762353	0.001005059876090654	0.004001593009183245	0.001961794540281192	0.009182725429641431	0.3492705678480124	0.2692913902463029	0.001095332272459993	0.01897060646721717	0.4094871346551979	0.4327790531048193	0.001024549658441743	0.02209805833805191	0.001119937527690865	0.01154533508587438	0.001173541951838316	0.01315048025108428	0.4241011001606931	0.3701913366111184	0.433614022100569	0.3739662411749448	0.001139955621299356	0.01121911730514596	0.001039478154865662	0.004856991449771563	0.267260991335447	0.2416494555760116	0.006681738160323099	0.02593554773275517	0.001029642036270605	0.005132774135731134	0.001040563423234732	0.01865695473737962	0.139699002167317	0.1867771981572015	0.1194438336531403	0.1441162935067303	0.001039529896410244	0.001015289611471997	0.001056826121263005	0.005499857132015072	0.4106580435093036	0.2051803064840752	0.4713850947430327	0.4387283002959772	0.001015420014373279	0.009751169874741101	0.08785155607261669	0.1264968227224103	0.001024966565619755	0.02614338550881771	0.001029838436417876	0.005139394764774046	0.001008761998179143	0.008807660848678033	0.001021115482632388	0.005050152733363243	-0.02468733090837193	0.01865903536669099	-0.009222773431771737	0.00361132370723482	-0.06194405881875248	-0.007611955181813045	0.001525593040177511	-0.0008869699417896824	0.06943485044958801	0.03474718340683151	0.09121702283797346	0.05921105798063434	0.001448831916975589	0.4151500884726843	0.3218367449338094	0.151604507614364	0.001520168369310951	0.03266366829739957	0.001214014610449889	0.001091287969835765	0.001042811284619679	0.001038312396748232	0.03691807575971474	0.001272595631647616	0.001176392056821236	0.03757926119278291	0.001195241553919554	0.001078045030847886	0.07510784167782214	0.0342243179520707	0.1260385802117883	0.09162853762298245	0.4292075973020988	0.001290589740868509	0.002617937716427225	0.001119070768015309	0.09231467084229444	0.001055372328958071	0.00107189704734745	0.001215842413517109	0.06156052630573394	0.04180467102460598	0.001017010292010255	0.001193122671274858	0.3202028591699186	0.001087294227599261	0.01194325457464337	0.06016950012654913	0.07715372096549013	0.05633846099321302	0.001112948366751224	0.03353037669581925	0.001009902341213705	0.001026294354311223	0.1957365878652477	0.001018634019534426	0.001035688441731765	0.04394446686838074	0.001023004744938417	0.04912107641687041	0.1108496950090081	0.3168084810003832	0.4910636718616277	0.5226572878253992	0.001004382161901626	0.001011995570770569	0.1094044754398684	0.001098614404759801	0.4084371103120014	0.001030523466020058	0.001106850725253073	0.0011828870296415	0.5690753331524602	0.4972031560102996	0.001123304482867128	0.001028525344860537	0.2767193143726099	0.02085025803494395	0.001025745721514089	0.001041289514410551	0.05093821849156274	0.1165435116701937	0.001043880127118642	0.001059885801156229	0.3808706405912052	0.339748689250303	0.001008860419817743	0.03843779934568017	0.001020444126690812	0.001023859343585162	0.001007005841593332	0.001017008014578076	-0.0199802358299421	0.02005624701331062	-0.00984795497463682	0.001917724082037388	-0.06800502744817617	-0.0137719351361321	3.235634370123228e-05	-0.007014007498212039	-2.941320736105907	-2.197960964952188	0.6606284366498866	0.1241022396598952	0.8411900923734569	-0.3091967856945486	-0.1619759013504878	2.191951194832974	2.99660903431486	-1.512638837576457	-0.05787011988370105	-0.02312508559772641	0.06615574412457199	0.02518837446016475	-0.2115799374866791	-1.55753636547	0.6642440883107977	0.04613412472702408	0.07281229017313352	0.1697479799373157	0.01020688672043131	-1.352031183243568	-0.4852558610362332	0.2250813107429301	-0.5338841663439231	0.2535296304895349	2.64936893781119	-0.1588376510202016	-0.3463003534150076	-0.00984119448120999	-0.6910774495068773	0.0125488477330844	0.1219602676243604	-0.02400041084486663	-0.1906033877968633	0.1006207481877557	-0.1053802129466653	0.04458913500034515	4.012238476723198	0.2437730597906177	-1.012488898525293	1.223279932386519	1.836244997073186	1.088799174568143	0.1758178927346178	1.653424149239098	0.02332926291911062	-0.02320649285060835	0.4060187340544815	0.04831475540355703	0.02664757230223806	0.4271967995237557	0.08769729237431047	1.297736390171555	0.4923469060902205	1.992853794235816	-3.110642420508076	-2.538237133160036	-0.004096279620676073	-0.09537352551513212	-6.275821261952228	0.01417485301241756	-0.06836785497079137	0.1340873363671352	0.0317779475559623	0.03360032646620391	4.71194267103672	1.864136475732913	0.07212836285951155	-0.05937085901895902	-0.5257662327058447	0.9746206043864326	-0.009623782885878871	0.01908879128506067	-4.19258501272158	-0.1863941284476581	-0.01636708836761953	-0.01383643290504738	-1.825539152505448	-3.281730486347163	0.09485625837409643	-1.197395477499915	-0.03955919035643762	0.02707914300748793	0.03657072625784887	0.02200476944461582	-5.746586517456837e-13	5.078612522687763e-13
0.02	-0.06839580652775261	0.01028734784855584	0.1228804899787621	0.1994368296817959	0.8962168607619631	-0.006772257272878445	-0.2545304790167787	-0.01556987390198028	-0.05246895429260771	0.51819466416002	-0.02992162994481519	0.0109484855340361	0.00953091766911111	-0.03523729715905356	-0.1002618940385587	0.2226964056961223	0.1085660874307386	-0.22269640569612	-0.1085660874307594	-0.3989897644984197	-0.01708936358047364	0.02369237708137493	0.1389915578223361	-0.1786722348946946	-0.03233457517362771	0.168172379229784	0.023601031510151	0.5535805104783563	0.9428847058297329	0.1726915301681364	0.07519165652006417	0.6582282390809003	0.09337174452023381	0.3563960513849333	-0.5422678390776677	-0.09611521316172794	1.810114697347224	0.01872772045658593	0.05243894706960042	-0.9663835822029451	-1.074108951352355	-0.7773927396861092	-0.5677117179151598	0.7110478809696835	-2.662892839536898	0.4442454762064094	1.01131880188009	-0.2187792980595192	2.314081959929922	2.884341549560759	-2.314081959929922	-2.884341549560756	-0.6160757488382366	-0.3547339666681414	0.01851710172832094	-0.9326327821289363	0.2449330374824033	-0.4095697000010669	-3.284965560096837	-2.617666226894149	0.1403809367922839	0.1864589270098934	0.05106051257935348	-3.426914306491297	6.186809547019511	0.2327761031927087	0.06678746423664106	0.06809974348034589	0.03660813837675897	0.04159974169537313	0.08621465007268916	0.06669293894552018	0.05805173836747038	0.05916862440402403	0.001590909128737037	0.03615341555706376	0.3979247593439185	0.4143117470578759	0.3079862702838309	0.3447575351222582	0.169216499987885	0.1456565530322966	0.001602309705990647	0.03585480391579991	0.03285101219162478	0.09703133175487329	0.00123997617526689	0.0160341118225383	0.001097833162058509	0.02169295104669763	0.001041466955159448	0.006139658091294917	0.001037885265772027	0.1289119444353896	0.03475831014302973	0.04080526767636962	0.001592203835997666	0.03087662027888745	0.001689859564184507	0.02506225970847943	0.03692348285364481	0.04963668940326722	0.001210993946354641	0.008651382459231406	0.01304498952008274	0.03090022514239295	0.08052098543857641	0.04970411875390271	0.03346714503600642	0.03450759601002385	0.1082609606225997	0.07413117482468511	0.07698246584272626	0.06933710195430777	0.3996299172773909	0.379675089979895	0.001663148171139017	0.03736379168035252	0.003584406534090565	0.02752149085630367	0.001167689202240905	0.01460069235165051	0.1069920510682437	0.06911214418451489	0.001050863542836896	0.0192414940371008	0.001083603063553408	0.01818727515317381	0.001282712031484037	0.02965762793821661	0.05830247775668015	0.04775736549183443	0.03860414177010789	0.04356731629448633	0.00101637581112018	0.002538138967658087	0.001267597242286611	0.005300747072151101	0.3098669885012532	0.339949783392799	0.001094689716194771	0.08373604499697487	0.02313251188364747	0.05040449415344014	0.05268424775662526	0.04043061574975916	0.06682322335047251	0.06454930244246722	0.0494491304457634	0.03681296595234045	0.001102686148306596	0.03396306330552159	0.02951084588657851	0.07906776599490883	0.001009207587014802	0.006297052368802805	0.001024418927737464	0.003234946954038169	0.1852576527749089	0.1774240661938108	0.001063480801800388	0.02164112064419535	0.001098821094355904	0.01516937547990218	0.04147673558085796	0.04275165463208414	0.001021457156754273	0.02463334213489181	0.04273268224933871	0.1376993348328086	0.1111947724814739	0.1076921019958409	0.294732681796685	0.2459121704161434	0.5242577953609086	0.2938699649526101	0.5314413597420394	0.3238493555677038	0.001004248197666601	0.003956522544386287	0.001504090695820712	0.008423313393061944	0.249477020389782	0.2018497321294338	0.001091554655064025	0.01902624065790767	0.4082677146364581	0.4302385952153751	0.001027864587364026	0.0234572213755172	0.001103583900094732	0.01183772169296664	0.001171104256605396	0.01338376450414071	0.4644552686034377	0.4019515244630349	0.448606502253749	0.3852124155611008	0.001123331182527427	0.01202380889948123	0.001030237911606897	0.004392013779779706	0.2704105986951472	0.2328199537397708	0.01853830128970152	0.03823092595442067	0.001025166115255402	0.00523757840290471	0.001038237606578494	0.01879585754772948	0.09263518674285541	0.1415632256415779	0.1176579524643029	0.141779431259467	0.001040212317143739	0.0008210610037750877	0.001055450430126852	0.005336342504577798	0.3954304315243829	0.1848005352063262	0.4228216590406086	0.4051939234764715	0.001011220469863603	0.01086332091411127	0.05943909455547502	0.1126211585894088	0.001020434750245066	0.0258333795789616	0.001023831617177021	0.005481531499825238	0.001006998049274912	0.009276059385105954	0.001016932179287479	0.005333702849370118	-0.01815546813946354	0.02024387580193616	-0.009915034460635632	0.0002628640496848367	-0.06740376969286517	-0.01421135870069008	-0.0001266428040015174	-0.008051434422254301	0.09450733814758296	0.05204148858452548	0.1305097560084055	0.07002282897404041	0.001159318300030443	0.4318599069452599	0.3742092961647931	0.1309590508908836	0.001552692739260222	0.02537695789239011	0.00117827450260352	0.001078919038021141	0.001037772282367979	0.001030070331021224	0.05569263029066694	0.001019078566777946	0.001017005744985914	0.04727466896901441	0.001054937374097399	0.001027714763711342	0.1159732760396882	0.04260591878617037	0.1010607823305609	0.05032766493501506	0.4115843695388858	0.001368879141567279	0.001346869591592934	0.001073067805714332	0.1830371715723096	0.001038473411643081	0.001083435433559698	0.001113706127128261	0.05393418220928071	0.03938158079689346	0.00101894930832215	0.001046186004792446	0.4031292897825696	0.001072975205365886	0.02274242160239465	0.08835212079647038	0.1122575039361369	0.0828717962723744	0.001149813098899467	0.06597741821288462	0.00100879604115246	0.001021698293317872	0.2098636155166571	0.001013346138273402	0.001021864958328433	0.05074603999568503	0.00101764951605772	0.09587223265790994	0.1292404177186331	0.3334659750609736	0.4471543729007923	0.488515005336182	0.001002646637783718	0.001004952309424507	0.001330124820115176	0.001079502378416819	0.4031856778147107	0.001032116692012822	0.001070897656092167	0.001158164098528665	0.5434319580880824	0.4694199258515083	0.00109249185068421	0.001014315390988692	0.2761096846244801	0.03979000352978304	0.001016447354136942	0.001031742745238212	0.001051816791034919	0.113806056598755	0.001038859554226428	0.001049730457935661	0.3463989582811078	0.2904796669008003	0.001005114005131581	0.008443005867499702	0.001012019605675924	0.001012666429973359	0.001003719795831825	0.001009116328722627	-0.01071122152531608	0.02192253063149401	-0.01064083523249886	-0.003913025624039545	-0.07256285168932188	-0.021030474001846	-0.001858378222031895	-0.01573461236473872	-4.109100237568854	-1.760649402210737	1.4461967626313	0.8926260863542651	1.569820983703837	0.06562938481467806	-0.1459052650291187	2.407925701096181	3.755501140673204	-1.580484605858521	-0.04579431416208402	-0.3100031915273732	0.01217197390784578	0.006314673974953469	-0.065200715916653	-1.595793554901284	1.010184254423598	0.04167995020511689	0.1287413954127733	0.4726588699983139	0.02062666671304517	-0.7589830183871258	0.6899646876738468	0.4796035795931626	-0.6919957978592496	-0.7410601288141345	0.8809192915289342	-0.1608598026425591	-0.2563695618409151	-0.006224204924102084	1.695943812689952	-0.01389477537515917	0.1155242394798545	-0.009305675087407145	-0.5320233389224404	-0.124193118243086	0.01152987470843685	0.04800128209681889	4.980716001086439	0.2884011310757578	-0.2788301495727727	1.653170137587327	2.429792946129998	1.444327934201166	0.08379626871253533	2.138798281968215	-0.004148545414923973	-0.02964212469367964	0.2454249421958474	0.07205280985972126	0.06742781196912495	0.5481669135949744	0.08684529418666594	1.686147090070901	0.7186017136368866	1.965696950119612	-3.838768107940208	-3.224923314028703	-0.00725404772290695	-0.05853779595789477	-7.417828846793899	-0.006268387996923703	-0.4278026136527839	0.1377214311870867	0.0263715672950519	0.005443687448882226	1.420450258198027	0.3136679232107197	0.09742959479724178	-0.03243620035740886	-1.28097021485762	1.402835000543283	0.05116803247395924	0.00456193662767514	-4.761346038411764	-0.2825970672300365	-0.02284950126506117	-0.01898110353231741	-2.233867262397045	-3.413114483452108	0.1343613997347182	-1.560729990175592	-0.01854444438215124	0.04329854839648222	0.06044580541636216	0.03679720199606319	-2.037378789022738e-12	-1.240546374723049e-13
0.03	-0.06385302425093736	0.004419405613756869	0.1211885956138191	0.2176795040119797	0.8966395156381787	-0.006220867688855575	-0.2630950385112812	-0.02637881588662426	-0.05958705942870953	0.5098325582118973	-0.02242578799690439	-0.0151005928185183	0.01334009674713318	-0.0243479119030509	-0.1019326081592771	0.2497417468332117	0.1352640078983767	-0.2497417468332089	-0.1352640078981959	-0.4044817914871794	-0.02090910915900917	0.02396320533243786	0.1286664909009149	-0.1758072732163328	-0.03640546103860865	0.1332275213640458	0.0004751840889570969	0.5539277154012222	0.9430608287489177	0.1687634783839502	0.04710543133390108	0.7205090155217826	0.09613481130002466	0.5427740956433781	-0.6350978026487351	-0.2484186652284271	1.834411598748211	0.06611674986929285	0.0589676916980407	-0.712914075652092	-1.089332770616371	-0.6572213518680209	-1.080001617493831	0.8015463288499494	-2.527577633024136	0.3193151553146337	1.167915864250114	-0.1091457232424495	3.12856449568522	2.448238384172375	-3.128564495685225	-2.448238384172326	-0.4669390676551586	-0.4070983864976103	0.03590064346851999	-1.121581326649828	0.3278957712824886	-0.4023478052612926	-3.701169744026775	-2.135290863372914	-0.08418093924749277	-0.1564570185133257	-0.8358396467574514	-2.247066404029737	6.201203805863214	0.3482013423025834	0.06828474244135266	0.07101763037799871	0.03742087368677746	0.04447537546366497	0.09771626079991762	0.07329835065887488	0.06093599871532858	0.0588298710218163	0.001377100141633609	0.03486793761905149	0.4116612837683661	0.4350046954037187	0.3323507176039543	0.374251664122543	0.1482899068901824	0.1278141766022125	0.001535205002093727	0.03498128133646024	0.02960224596407473	0.09498118445377754	0.001200316236832754	0.01599506752254183	0.001084061864165283	0.02163869567929713	0.001037142943622038	0.005576190379110545	0.001031912539399078	0.115030905616773	0.04525291781936917	0.04855022374587327	0.009988889996534637	0.03940648224683782	0.006681760762890337	0.03269197062347064	0.03718545085236517	0.04978418325019048	0.001138366379820064	0.008898901428532266	0.007260468644107002	0.02461169409906945	0.08269805639281792	0.04903262386878044	0.03267483454152591	0.03426466195113098	0.113230554147753	0.07715499769401683	0.07193046908675568	0.06601417523511759	0.4043586255341208	0.3912149458656785	0.001489324430302784	0.03575734953307397	0.002497991845005992	0.02541211976697533	0.001116620776428322	0.01455704559794244	0.1186395403952758	0.07035630584954486	0.001051662238405009	0.01922365405050019	0.001077269302215693	0.01926787775230324	0.00119649222387967	0.02966756400763769	0.05841856793710301	0.04389524278328805	0.04040971498590449	0.04357892177656905	0.001016262768251472	0.00249986398375927	0.001172622904737825	0.005814367239667279	0.3437585663174035	0.3778160834352613	0.001081192344224966	0.08586660685107476	0.02018345573219081	0.04610584619211456	0.07045590940659401	0.05423052902450427	0.08864369450267746	0.08471895455796852	0.0661436139939337	0.04865776949692197	0.01445401759266398	0.0490769705591206	0.06573326895099302	0.1100421356600733	0.001010790375811051	0.006451404899244844	0.001029566412867761	0.002909744943434634	0.1959802810488171	0.177468882816014	0.001039241072804407	0.02226904475873132	0.001061471362817154	0.01574006402302163	0.04710867331235755	0.04853951583539318	0.001023031989877416	0.0255667133284701	0.07656259065623147	0.1550693322505331	0.1241121562098698	0.1166736572963488	0.3083970443064268	0.2654166591518609	0.4914693641836826	0.2525595243154418	0.5091667360373872	0.2886063687217336	0.001003535927582943	0.003953894212094114	0.001259656490597535	0.007879818151283588	0.1588516345647227	0.1331098515554319	0.003448888460479373	0.0212286425619897	0.4023577618621696	0.4221433227353759	0.01236014426776816	0.03784229623151482	0.001092447067130756	0.01218641045124502	0.001192919127379029	0.0136384198125054	0.4728458053601084	0.3994182759977555	0.4442575815971525	0.3800510142209883	0.001111769749835421	0.01281835423007247	0.001022781389944708	0.004090751761945246	0.2703938906870714	0.215705230522244	0.0333594526016938	0.05343964194349376	0.001021848592503007	0.005428279291294377	0.001041027376077592	0.01890874937376392	0.0530748346454141	0.1020424630300633	0.1163275463647753	0.1392357633595199	0.001120048438563376	0.0006011125756023361	0.001089243148317523	0.005152700695567777	0.3706233810812925	0.1610206441562756	0.3773735586694909	0.3704425261206497	0.001008429630286537	0.01222369408163738	0.04017470089542689	0.09948755215566356	0.001016916154177592	0.02566491471158405	0.001018061738078589	0.005966276481763646	0.001005303182360958	0.009945841634967889	0.001012896899311902	0.00573760976762511	-0.01151830748734302	0.02137063009534178	-0.01054831515143771	-0.00237230507649176	-0.07017125317594217	-0.02097666845628203	-0.001928639756459628	-0.01297140244265259	0.04890852921068371	0.02656774450980538	0.09818851358284886	0.0598139393178021	0.001149838148776116	0.4498137771482045	0.3867591894936688	0.1012374946453201	0.001391210297669496	0.02625054789772897	0.001142709809520496	0.001061947335837961	0.00102830214769509	0.001021995182748557	0.05935155115663176	0.03403819043285061	0.02119125610103772	0.02907135945731147	0.001069331394811938	0.001024712090408527	0.05878897565439774	0.02243170520506924	0.1370442707006391	0.07805023619701641	0.4172259233102272	0.001256566425293364	0.001368221563397247	0.001055307174811339	0.09213967919512005	0.001064355806505103	0.001059880281680546	0.001100743881424951	0.06253547778068183	0.04525759523924799	0.001013772535365699	0.001096981100195156	0.4190958374511312	0.001062205692079578	0.01189772164845395	0.0966490631126259	0.1216267910759142	0.0904119872857552	0.05212643051017801	0.1475190345121561	0.001015518642666963	0.001046113644491739	0.2174704026498245	0.00101457284928201	0.001023204889886153	0.05655052575271705	0.001030611768904105	0.1388401091013073	0.1547413671711574	0.3365106663777988	0.3864292748858922	0.4287055891624793	0.001002919940592479	0.001004856868534055	0.001193041120912413	0.01000646107326211	0.3773031970967013	0.04425843226871487	0.001089276318089326	0.00126426497613851	0.4447389408335662	0.4029857982170726	0.001105859547538245	0.001015617766333747	0.2652403177192365	0.05902141859976603	0.001020044457502671	0.001054243346937253	0.001034962075376147	0.1149105165000082	0.001342167875587647	0.001187613763865792	0.2920503744658458	0.2683676050338401	0.001005873093116906	0.02319800946440777	0.001014298802108584	0.001011540921098428	0.001003386684753641	0.00100834275008574	-0.005526815604843901	0.02205586395982586	-0.01110757977739061	-0.003774897764630694	-0.07102545784831492	-0.02769893377542278	-0.003786845936459921	-0.01568080252538311	-5.095230024277816	-1.394914919158372	-0.79520204249996	-0.3267563188441137	-0.1399553386705598	-0.1526237211665426	-0.1121644966929629	1.964094552201351	2.436724905076759	-1.971654540080425	-0.1170115112038465	-0.1130419065982368	-0.01594861569421766	-0.01693250696141382	-0.05700051589096754	-1.232336676183982	0.5850982582552953	1.520606890737807	1.297701768772952	-0.4103368930614962	0.02779342821721089	-0.5013681667129334	-0.7546820536710397	-0.4795688130621689	1.082791458404822	0.04852521878780993	1.633745146578258	-0.1543635811818262	-0.1703076676641601	-0.003375793282958961	-1.15716585733184	0.003573198336186348	0.1033533243835772	0.009891369405333427	-0.2346438662607339	0.1097328177173978	-0.02071697383429223	0.05435446745923696	3.050979100004635	0.1394932537726274	-0.5558671387029479	1.146861498626112	1.652166748497574	0.9660200531024329	2.640541198676052	3.864533397892637	0.02479866495835615	-0.03511797565836104	-0.2354798788001687	0.05990879101658479	0.05567890983937938	0.6009902882125914	0.09893608876809931	1.769105677565491	1.078690284450602	1.911100993334404	-4.386885172301754	-3.803166930373411	0.004920904541589751	-0.04735925850514361	-6.118145487881671	0.4015849878226191	-1.219589838132736	2.519099100103125	0.03726379706642136	0.03567899447534385	-1.841253238160262	-1.328039862210805	0.07055060062022232	-0.0274846417615137	-2.106305593415362	1.616247359078719	0.001294637983892487	0.01442355700369058	-3.073918399831974	-0.2321487087152554	-0.02158514796196578	-0.01826528189255987	-2.517351679779878	-3.490379556839643	0.1445357153261212	-0.9923355926692532	-0.01576762680108197	0.05477421705987989	0.07609934813112124	0.04548684038797641	3.709868482196921e-14	-1.8739735158519e-13
0.04	-0.05772805078027458	-0.002490152100103643	0.1177890165663364	0.2360448902578514	0.8975454656724905	-0.005570328999932789	-0.2681164757086425	-0.03738959581501487	-0.06583324261682258	0.4970887888961477	-0.01362218696297931	-0.03921616316747979	0.01595171709646843	-0.01185182757581109	-0.1023204524466772	0.2859392601736644	0.1573907719186217	-0.2859392601736582	-0.1573907719185859	-0.4080207342263366	-0.02518899605958035	0.02441543185044114	0.116775916799464	-0.172117590007165	-0.04033633792416588	0.09420570972978837	-0.02166053787821973	0.5516320719528527	0.93965111195267	0.1559913616861187	0.02911561497361147	0.7808894764922956	0.1009030531570327	0.6728342903737726	-0.7505909349584077	-0.4376521496726314	1.8346570804848	0.1153867531631901	0.07226876804958253	-0.2577591227718064	-1.114476540101865	-0.603008350089929	-1.444044391172539	0.9725996981546277	-2.276191238822496	0.2047337307418773	1.332658616091532	0.03779466859310804	4.144516400602502	1.970110260079398	-4.144516400602503	-1.970110260079395	-0.2254588989176662	-0.44676223107424	0.05479675511638828	-1.245734218135196	0.4098773436433993	-0.381567904116341	-4.100356313798827	-2.419641136106961	-0.3881887374546802	-0.5307090160769541	-1.717752470150416	-1.407632541325316	5.806746452947362	0.6338111186362035	0.04842497590610331	0.05354404944196272	0.02577894247024367	0.03487947559545777	0.09028297658891	0.06606949821910919	0.05790161857937707	0.05573127678253962	0.001265360388767926	0.03389064214134126	0.426630432600608	0.4582622497845932	0.3523813720047089	0.3993600381377373	0.1232327944977808	0.1065501850325498	0.001420920836781437	0.03375254750157321	0.02829355453263381	0.09451018086483233	0.001162701212046603	0.01579578387290993	0.001068689405501317	0.02135896571729749	0.001030244680412818	0.004809493986014725	0.001024888050306578	0.103226761564291	0.05243251838707314	0.05343305881684938	0.03009150373699988	0.05841504704071748	0.0190314514101734	0.04902631470776962	0.02872566162326841	0.04208641569309755	0.00110925180922099	0.009185577045189616	0.004281788782531277	0.02081996227942651	0.05845541630226632	0.03600210990109531	0.02263533326185712	0.02588865131483284	0.1308847374560141	0.09150762572629928	0.08120558217095804	0.06974861500620602	0.4093656731831938	0.4164838581308062	0.001346189837957062	0.03439782096949751	0.001962275526401859	0.02401927727026855	0.0010822067077588	0.01451576353628962	0.08660260090196455	0.05176773948525793	0.00106500770872957	0.01917788632448728	0.001062321494817557	0.02030948252171886	0.001146894040621078	0.0298274249353785	0.06235183463091469	0.04317963489717668	0.0440966268052153	0.04542634471002194	0.001013616636387346	0.002093157443953098	0.001150531357870488	0.006380470742508874	0.3709837007049491	0.4101380672452104	0.001069059051706425	0.08656155035278476	0.01337775579822242	0.03978779745941664	0.08359568464124814	0.06416882534747209	0.1044798716294132	0.09855322284279094	0.07836778211975609	0.05696111258202178	0.04523695906924075	0.08080500761232197	0.1193387053462939	0.1525275888892942	0.001014944314546907	0.006588617936973577	0.001044351981019591	0.002538193476216706	0.2054154237885977	0.1727341033969361	0.00102773917996666	0.02296683202389211	0.001043471842908926	0.01646233394039702	0.05276647514643969	0.05460315962056476	0.001030303137054159	0.02659420679467534	0.1125861987822285	0.1727065140659491	0.1418977486811658	0.1292855264445507	0.3183269323664624	0.2836521942090063	0.4496147820255549	0.2068609584503998	0.4752244437238393	0.2481961594560835	0.0010033166921373	0.004018791101181326	0.001137297860460614	0.007532168100851284	0.09575744726477782	0.08372685797425464	0.009044421456475724	0.02615466479453243	0.3900270153503444	0.4052800393370623	0.03862932624076024	0.06943531457945878	0.001096072596314368	0.01246094988845754	0.001256878498583776	0.0139011767987254	0.447985038178136	0.3668433939617646	0.420381525079322	0.3590097848974475	0.001112676295339242	0.0136162434977903	0.001019706276631764	0.003848952173491602	0.2665695006218073	0.1914072185761214	0.04984403408399013	0.07010265637222235	0.001021989985356991	0.005549921018657341	0.001053676638555741	0.01901247121941564	0.02946884595047597	0.08146261932606241	0.1160037470795435	0.1370162131661244	0.001311612747983296	0.0003804587726687734	0.001175090996796056	0.004960676394203719	0.3356902224846425	0.1345486869674008	0.3383316436934374	0.3363220409571103	0.001007414621696255	0.01389048485173024	0.03622085443231629	0.09424756081407697	0.001016297822397062	0.02550564508889801	0.00101461509771384	0.006599491222311766	0.001004289530326114	0.01084982041925497	0.001010493237783122	0.006273492831693758	-0.005849649989654504	0.02183510374536494	-0.01107057174496611	-0.003158609545611808	-0.07006881844296281	-0.02767741155719717	-0.003814950550231014	-0.01457551855654919	0.003309720273784758	0.001094000435084682	0.06586727115728891	0.04960504966156278	0.001140357997518298	0.4677676473511534	0.399309082822553	0.07151593839975591	0.001229727856077518	0.02712413790306878	0.001107145116437143	0.001044975633654765	0.001018832013029652	0.001013920034488107	0.06301047202258739	0.0670573022989204	0.04136550645709602	0.01086804994560832	0.001083725415526735	0.001021709417113572	0.001604675269106647	0.002257491623968589	0.1730277590707114	0.1057728074590147	0.4228674770815934	0.001144253709018443	0.001389573535199909	0.001037546543912192	0.001242186817936824	0.001090238201275442	0.001036325129807415	0.001087781635721864	0.07113677335207935	0.05113360968159869	0.00100859576244581	0.001147776195597862	0.4350623851197121	0.001051436178791321	0.001053021694511506	0.104946005428781	0.1309960782156908	0.09795217829913654	0.1031030479214525	0.2290606508114238	0.001022241244179918	0.001070528995664331	0.2250771897829924	0.001015799560290003	0.0010245448214443	0.06235501150974298	0.001043574021751076	0.1818079855447047	0.1802423166236816	0.3395553576946238	0.3257041768709922	0.3688961729887765	0.001003193243402826	0.001004761427645839	0.001055957421701084	0.01893341976810698	0.3514207163786957	0.08748474784542268	0.001107654980087281	0.001370365853748986	0.346045923579051	0.3365516705826377	0.001119227244391637	0.001016920141679397	0.2543709508139935	0.07825283366975061	0.001023641560868043	0.001076743948617456	0.001018107359723406	0.1160149764012623	0.001645476196947384	0.001325497069794975	0.2377017906505836	0.2462555431668799	0.001006632181103383	0.03795301306131595	0.001016577998541307	0.001010415412224318	0.001003053573675286	0.001007569171449643	-0.0003424096843711494	0.02218919728815781	-0.01157432432228224	-0.00363676990522243	-0.0694880640073073	-0.03436739354899957	-0.005715313650888012	-0.01562699268602883	-5.698502324057267	-1.215774429603812	-2.632096804145232	-1.601680640950321	-1.197031846947775	-0.4863387865941749	-0.08426877291529705	2.920846908111746	2.878350143659931	-2.264807633742325	-0.1168365652946809	0.005825550907424115	-0.01987589602115186	-0.03878024494966816	-0.1058464521023983	-1.180414601700558	0.4377600546943481	2.137420515392087	1.869668029283169	-1.096393410802291	0.0284579962062503	-0.2596231736434082	-1.78183912883052	-1.147011735901443	1.573765234729866	0.6704131692394318	3.626730567423373	-0.1114770858858077	-0.1130638433125356	-0.005751266551761476	-2.270601793139508	-0.01948033175456055	0.1077246735510219	0.02067929661551023	0.09727962556633217	0.2429703720341752	-0.0621564364796575	0.05849794917419316	3.87185275460294	0.001277460574612543	-0.6827103038205732	0.8808467472208199	1.162716179975889	0.7360358422922828	3.406622228623088	4.441014994777141	-0.007576443967322007	-0.03891201601965172	-0.710494266056766	0.08602543998265387	0.09774408682196285	0.6033234301025698	0.1056697486756206	1.739583969609273	1.444664483175623	1.711906214404837	-4.716393153514149	-4.258367797963949	0.006250996595155547	-0.01936875768286148	-3.546451448219534	0.538455677693697	-2.181404797310607	3.57931012958726	0.01154170308722813	0.007064023025045734	-4.587876455944518	-2.862297673474971	0.0980983822140654	-0.02054371448223914	-2.717627960575518	1.693694688483901	0.03735620031667106	0.002727936862914313	-0.9731622569161088	-0.2177735259104149	-0.02299057621956166	-0.02065760201016672	-2.772280490168365	-3.286932044994362	0.1956449202459549	0.01799302826006837	-0.0167053954321293	0.07299250010986062	0.1072851123040534	0.06319243114907877	2.262095205948453e-12	-2.265454624798544e-13
0.05	-0.05065721530724037	-0.01008711579431887	0.1125155489462433	0.2542934602150665	0.8989217935773075	-0.004765699919394109	-0.2677148887817609	-0.04813262160016017	-0.07135839680213635	0.4817896392377381	-0.003389699425811223	-0.05997128995428391	0.01745268117605027	0.001627778886574349	-0.1012350509408636	0.3329548093087841	0.175965056800742	-0.3329548093087752	-0.1759650568007908	-0.4089433412953672	-0.0296965887653152	0.02500496674010445	0.1038490742527978	-0.167827853999337	-0.04395775739465928	0.05131144186482601	-0.04554356305512132	0.5465056641474604	0.9328610818516953	0.1343288857231767	0.01693720512475394	0.8339675514877197	0.1061769243159942	0.7386824794659226	-0.7605638663568111	-0.6095774957536125	1.812984462002691	0.158592891673303	0.08852501765182225	0.3422554584129605	-1.030241795866714	-0.4957097732837127	-1.603379365537874	1.064405987529681	-1.86187254687271	0.09139942097358297	1.350719104109252	0.1743273837617079	5.254515376243972	1.778918402455843	-5.254515376243977	-1.778918402455771	0.03518545647815641	-0.4521428355075112	0.05972187867081912	-1.335574599082051	0.4432493461712567	-0.3408580617761129	-4.454033871393427	-2.222079249988105	-0.6114652629213999	-0.8111215882298434	-2.567002847625802	-1.018280056483785	4.604633959700142	0.4446866090203769	0.02754593605146352	0.03417676644882318	0.01411687749108017	0.0233993385559227	0.08055787176044539	0.05775450511337316	0.05229133695587346	0.05053116718956658	0.001201134762695628	0.03304687083651892	0.4283925937424473	0.4824152497791894	0.3656857983835751	0.4236729999831702	0.1024250145727474	0.0892041373035002	0.001321322934870779	0.03241217515622759	0.02667835299450588	0.09397112856312816	0.001141689710403164	0.01566873364335525	0.001059961997296175	0.02111678903227392	0.001024489968164782	0.004218007277811133	0.001019223149546244	0.09251994943593114	0.0573200939336679	0.05678505341385926	0.0485224949223966	0.07588668250698333	0.03798671333207432	0.07201238636813895	0.01915605333033249	0.03295083475611502	0.001097116930817901	0.009448555118946194	0.002692012461355211	0.01843514925531455	0.03286096211856859	0.02262500411435886	0.01300069924439599	0.01760408114580719	0.1295700567757421	0.1028721105662297	0.0797750987100206	0.07512931070664719	0.4045700939085778	0.4298997098156331	0.001256738432980851	0.03343338068915194	0.001681514315267292	0.02290015526388158	0.00106131948727317	0.01448350720689121	0.04948711623095896	0.03292647235943479	0.001074316002813435	0.01910112235338475	0.001076300892316377	0.02145037730895253	0.001119785998715882	0.03005369752372294	0.06137470571426946	0.04254538647852153	0.04445725115861765	0.04538387624302634	0.001011331994050405	0.001883508108644204	0.001145577505606293	0.006876628280524283	0.3919310886929593	0.4425291653757566	0.001062935842122561	0.08638217256355367	0.0074565328248412	0.03421650939726199	0.09502753229610263	0.07307859426076904	0.1180957630397667	0.1102753277436855	0.08888337683350817	0.06433146524461804	0.07669881440579469	0.1104378537092897	0.1627425277863546	0.1857413774223708	0.001018978284864145	0.006642822066630442	0.00106800035631484	0.002112479868795735	0.2085662455738275	0.1618053036887865	0.001022056875300135	0.02381748653609249	0.001034435852862876	0.01743633711141919	0.05747143492673403	0.0596413128101513	0.001036729144632217	0.02759492528510697	0.1387810672786558	0.1870799065104552	0.1468589760708045	0.1432627594523257	0.3174383988508983	0.2981853343834645	0.403227647785315	0.1600292516575617	0.4350527578945746	0.2049148355022263	0.001003297030717929	0.004157713110963844	0.001072678615542509	0.00744434347518778	0.05502102271997168	0.05401876482545398	0.02335419026911454	0.03758140524392318	0.3724129498943143	0.380343394149577	0.06851187686819668	0.1044904975350531	0.001114759984320052	0.01258775844428648	0.001322313044152071	0.01407268815323104	0.416761588910898	0.3145814740024296	0.3932188468021018	0.3251508693555922	0.001116629985630029	0.01439398415592018	0.001019550222162314	0.003833461052158726	0.2548165549296567	0.1621786370157412	0.06261252675811602	0.08277252299463532	0.001024661601446744	0.005594321645951551	0.001064078921753317	0.01908358850916468	0.0160986791424682	0.0741906915164974	0.116256453764389	0.1349330206974597	0.003596970933532678	0.0007069500456919923	0.001314488515841589	0.004743302831737163	0.2970042170435818	0.1065845995594424	0.3081378654153191	0.3066652913048074	0.001007206493840132	0.01595855020806331	0.03286990593752567	0.09381603955329453	0.001017928530593478	0.02534619677025724	0.001012361751533886	0.00737253570836168	0.001003630244341906	0.01201397597407366	0.001008920612711557	0.006942446407517761	-0.002541377281100985	0.02147106717473202	-0.01169153602940963	-0.002985512316661501	-0.06854721405780104	-0.03390188313077436	-0.005626954574321713	-0.01473190732750734	0.002342258300049643	0.001094089123183656	0.0687714150557618	0.04166299764002811	0.001129061227238568	0.400084103442634	0.3878074763465242	0.07308295322333859	0.00120720985737322	0.02288678995133636	0.00113052809504063	0.001055870991018005	0.001018220250632487	0.001012825980955018	0.06367589751484394	0.07292210659066811	0.0753500042574449	0.006210065274749508	0.001085125380223657	0.001021227050545058	0.001878539844332943	0.002382394187006922	0.08708645680604464	0.0534097781265624	0.368272970411933	0.001179862219098547	0.001387448948518992	0.001041294882755753	0.001374555415962929	0.00107873136826776	0.001136987398721838	0.001094759570369715	0.05062547100076924	0.03951669573368814	0.001009257719527234	0.001134194685576162	0.4372039973594515	0.001060899030240736	0.00108165761398216	0.1153845453050107	0.1432666859262595	0.107274629791933	0.1273880561789088	0.2272436178397849	0.001023967901978066	0.001111302864699279	0.2041196746510617	0.00101643348229738	0.001025442419592269	0.0641120085599825	0.001043284633765564	0.1730428268127386	0.1315392442176263	0.2941974336530975	0.2780551195222466	0.3224787765300565	0.001003347070431194	0.00100594755692043	0.001085832323724863	0.05627341277613038	0.3202166854190653	0.1206195656669563	0.00115668746971087	0.001407499561548793	0.3487621618938587	0.3319690352177685	0.001122031363706524	0.001021475666949443	0.2138100855386181	0.07857681674222897	0.001030657683222206	0.001073351773210132	0.001020540788157406	0.1171511758462502	0.009665408123089931	0.001573232663416563	0.2033972177188298	0.2481500313614321	0.001007292553700786	0.02126951483526103	0.001022204238978594	0.001009679275676493	0.001002851547739956	0.001007042681579126	-0.0009922786499323836	0.02053252651335893	-0.01240626967955488	-0.002291409016861986	-0.06627292971303486	-0.03975394636977164	-0.00736827133715939	-0.0141722278116473	-6.184949469607022	-1.177864912387685	-1.377231480100961	-0.7807592800986598	-0.536734015346944	-0.5566869081308843	-0.08411269201293037	1.53595527128468	1.73648195264932	-1.270666040343355	-0.1433715004465589	-0.1034309542103968	-0.005746738587805298	-0.01093164464681571	-0.02068683584424474	-0.9412345361015625	0.2474365994466947	1.392031292765498	2.647227761057998	-0.7683928552129798	0.02494011519954013	-0.2100368518886336	-0.9630515331165512	-0.5683579378926757	0.4798886887438336	0.2490255372855087	-0.7981340645973226	-0.07997742090469884	-0.1092964525309347	-0.001655339536257745	-1.49810231759316	-0.002785659299313967	0.1218095916593545	0.02445905410781024	-0.2609993491177277	-0.2405951196403765	0.01196188797331516	0.04401348488594942	2.343624034970167	-0.02878577763700372	-0.4382833240272249	0.905918060562136	1.187348738832845	0.7417686045819188	2.554020254892523	2.273990213171959	0.01083581012142201	-0.04518714645433574	-1.444386585465007	0.08985030851529013	0.1034767330211307	0.4213235510505115	0.09452357568994293	1.092375722107488	1.177098369375787	1.082267300296084	-4.564415824855995	-4.320742561848694	0.01895134730630867	0.0009476568306159143	-2.400945602143289	1.614347499272881	-2.770475372702031	3.417199706882049	0.01111992755333638	0.02011154481503263	-5.529890174925202	-3.744391674017097	0.06701151604183411	0.01244645674501412	-3.076545708793654	0.8925232835223849	-0.01239266466407135	0.008130467010428234	-0.4493361480506231	-0.2028171940131938	0.07305274877693117	-0.02280795248182365	-2.769814001666978	-2.625464974235088	0.221250448479877	-0.1509349583394728	-0.01491327605529496	0.08240706786450644	0.1273961743829013	0.07170509352631002	1.26376738427589e-12	-1.047726809254728e-13
0.06	-0.04300740768856277	-0.01753667067582452	0.1057467442232607	0.2722631305187124	0.9006916047771735	-0.003802469255299455	-0.2611877875349211	-0.05791669531104359	-0.07562118380890481	0.4652693250821687	0.007476096352919698	-0.07619438267171375	0.01769851223465276	0.0149116830604162	-0.09893306974767217	0.3909480066949097	0.1936525736902525	-0.3909480066948974	-0.1936525736902809	-0.4074320656694251	-0.03417958327841952	0.0255421025409593	0.09014561866016255	-0.1633490133187274	-0.04711634059555225	0.005614300057993306	-0.06340442989237174	0.5399153179084856	0.9237521885058513	0.1056061022298253	0.008945401283203461	0.8688974639575434	0.1102712552547231	0.7886287194314769	-0.7211091723865473	-0.7367195702534911	1.778877149770965	0.1940834117246134	0.1039890847607762	0.9673437412199614	-0.9226861252476053	-0.350534914382417	-1.688277290701022	1.099261346460539	-1.369784424952989	-0.0462928731801471	1.293518158339915	0.281110606061737	6.340046050803646	1.792756661556568	-6.340046050803646	-1.792756661556564	0.2613176400769141	-0.4418425925471759	0.04431693735475807	-1.401056827329171	0.4476982781995149	-0.2890006501962772	-4.660931102171675	-1.215209468169953	-0.6809764241710663	-0.994481665051017	-3.12981397623214	-0.5703113398666354	2.177113947827741	0.3979030745893127	0.01551761895574289	0.02328198612719109	0.007940109014629599	0.01753603973058671	0.07622484246585104	0.0539194730891921	0.04555649336638293	0.04453746309736514	0.001163370131839654	0.03221584422234543	0.4081589010405496	0.4815053988197679	0.3707922817496606	0.4291344717350875	0.09056721558135021	0.07981158166057875	0.00126024460786429	0.03104244555911118	0.02380396449297605	0.09264566292139621	0.001142879858334827	0.01567659732719602	0.001061049699185391	0.02111480177248373	0.001021307871884881	0.004231038343052553	0.001015844705268382	0.08479633659967541	0.06026493159970655	0.05867774550054139	0.06069735493325084	0.08695816719413059	0.06318584803413609	0.1003644990942717	0.01181398354653804	0.02596515701648257	0.001091751425952986	0.009700429282462831	0.001890704015741503	0.01676527682734949	0.01854467513103332	0.01535168914685044	0.007997372983312163	0.01335237975705472	0.09270584679352942	0.09672053861098995	0.05556272896652206	0.07159511708068667	0.3837779038466739	0.4034297001558702	0.001229804904924676	0.03282694353708888	0.00153983342476624	0.02186263032838548	0.00105275419110572	0.0144635499409946	0.02760863486619209	0.02179667942215004	0.001073212710416642	0.01898390911698852	0.001133634059674749	0.02277278051034999	0.001109724528606177	0.03031428267897028	0.0515276473656136	0.03722224711845433	0.03925119207970356	0.04083182123316847	0.001010521364847564	0.002167101574601869	0.001136308740757587	0.007326338969457642	0.4066036131960061	0.4517556912136583	0.001064608615103757	0.08615317961552416	0.004420837461282865	0.03088741067069043	0.10585161710631	0.08238340706117815	0.1309132500592842	0.1224130763920998	0.09872762369159011	0.07187116296075961	0.103603480558095	0.1325668779925713	0.1865365404532101	0.1994523431794263	0.001021858023770595	0.006653704943759188	0.001100213285374327	0.001655321727325251	0.2027268017670456	0.1444639534898065	0.001019534114094843	0.02487873511533601	0.001030368737532677	0.01866027231360329	0.06081192771677159	0.06336995750762575	0.001039795910068396	0.02848567083365092	0.1501691342666027	0.1936996525644097	0.1301548895716447	0.1493538188519802	0.3014454955818911	0.3030484498110904	0.3552134709081616	0.1172832895572164	0.3920818779578981	0.1633243968382876	0.001003364157471303	0.004346176886632244	0.001040967633731996	0.007533997723089284	0.03062577807468093	0.03559237751914535	0.04806441028483135	0.05579071652175038	0.3501538832142549	0.3505795092326987	0.09843789668631736	0.1374887736241248	0.001148622972864222	0.01262934682904915	0.001373591457579946	0.01416087363384547	0.3958373684766594	0.262937937683236	0.3729248933735204	0.2874238266347695	0.001120008698953962	0.01514770915115288	0.001021751067785568	0.003997900638960826	0.232582513549626	0.1309071572543782	0.06958066472548907	0.0889980149931525	0.001029506451439207	0.005623735929724942	0.001067581118681753	0.01910777944126856	0.008961982491643344	0.07311363950397509	0.1168749096882415	0.1328808247621106	0.008709000462081963	0.001536792107274123	0.001507998443447311	0.004504700504537827	0.2586449037567978	0.0801668667292309	0.2882517932733386	0.2841917996970124	0.001007432832244472	0.01838113977050349	0.02314069123461595	0.09029610808883545	0.001021557943768133	0.02521279941272585	0.001010867371944788	0.008263445994801038	0.001003199703127084	0.01343474742140304	0.001007871309863721	0.007729730892329781	-0.001871865688624769	0.02024527446798866	-0.0124531543624058	-0.002030905981437374	-0.06589658973323266	-0.03956774220248162	-0.007332927706532833	-0.01381419366823825	0.00137479632631466	0.001094177811282109	0.07167555895422874	0.0337209456184911	0.001117764456957151	0.3324005595341131	0.3763058698704913	0.07464996804691404	0.001184691858662236	0.01864944199960508	0.001153911073644242	0.001066766348382786	0.001017608488235905	0.001011731927422175	0.06434132300710067	0.07878691088241911	0.1093345020577954	0.001552080603890651	0.00108652534492065	0.00102074468397901	0.002152404419558855	0.002507296750045279	0.001145154541382958	0.001046748794114308	0.3136784637422702	0.001215470729180507	0.001385324361836853	0.001045043221598212	0.00150692401398631	0.001067224535194665	0.001237649667644613	0.001101737505018479	0.03011416864946098	0.02789978178577624	0.001009919676609082	0.001120613175554558	0.4393456095991816	0.001070361881690745	0.001110293533452609	0.1258230851812417	0.1555372936368317	0.1165970812847313	0.1516730644363631	0.2254265848681473	0.0010256945597753	0.001152076733734142	0.1831621595191311	0.001017067404304294	0.001026340017740523	0.06586900561021947	0.001042995245784393	0.1642776680807724	0.08283617181157096	0.2488395096115715	0.2304060621735009	0.2760613800713363	0.001003500897457266	0.001007133686195297	0.001115707225750085	0.0936134057841527	0.2890126544594336	0.1537543834884921	0.001205719959335413	0.001444633269349191	0.3514784002086658	0.3273863998528985	0.001124835483020531	0.001026031192219352	0.1732492202632424	0.07890079981471136	0.001037673805576252	0.001069959597771208	0.001022974216589967	0.1182873752912382	0.01768534004923253	0.001820968257037896	0.1690926447870763	0.2500445195559842	0.001007952926298511	0.004586016609204704	0.001027830479413975	0.001008943139129094	0.001002649521801728	0.001006516191708436	-0.001642147615494119	0.01887585573856021	-0.01323821503682748	-0.0009460481285013008	-0.06305779541876284	-0.04514049919054382	-0.009021229023430765	-0.0127174629372649	-6.687740244901267	-1.232730081687454	-0.9375962698827481	-0.4783129981165648	-0.301039630645057	-0.6450576864332582	-0.08171983473097932	-2.091723282699115	-0.8919478750522163	-0.6741092164739673	-0.1227080156618559	-0.1514571170972103	0.00710688665741053	0.009257640091966755	0.01505710259120658	-0.5837747432814128	0.1458995526234206	0.8573903595702921	2.94287624243712	-0.6664127713295956	0.02623721417838121	-0.1166350544208449	-0.5610809649754278	-0.3404379798611087	-1.929446124298649	-1.112564696036896	-4.35044170151453	-0.03987646021648864	-0.09674442912811224	-0.003291453891871686	-0.728306955415998	-0.0275701932985113	0.1440263564039302	0.02754181003165828	-0.8404985627141162	-0.6589469365289576	0.03649212378085615	0.04920857936798832	-0.7610617039538318	-0.00864557120778808	-0.2342724366863737	0.9598555246404586	1.245844929483902	0.7699048529997179	1.905857865881337	0.5404504395741763	-0.01624069448369107	-0.04520092283070735	-1.993004364220804	0.128144253389121	0.1477304930554215	0.3414217318186548	0.08367516025744773	0.1888546914990795	-0.1325702384484955	-0.2220987349618413	-3.899244215014702	-3.920190739978624	0.01615934981490474	0.01612701703220897	-1.290110279732589	1.894969843380325	-3.146852743189167	3.167928756287254	-0.005502331122306252	-0.009601151749267702	-4.464199727917902	-3.635923109268721	0.0932952496269419	0.01544242714285665	-3.126207600772119	0.4048197637077455	0.03435893165986794	-0.006657338349109402	0.2658129024914063	-0.2115742192393734	0.07767958149372785	-0.02490335496275515	-2.463009574623302	-1.850280436091462	0.2665497614658763	-0.5996890124697838	-0.01149520319825554	0.0965656601787262	0.1586082908089219	0.08685861293639874	-2.107815675658521e-14	3.130417995771267e-14
0.07000000000000001	-0.03492737883289704	-0.02472056503538456	0.09780961898769838	0.2898488682783146	0.9027809154673787	-0.002681990217864704	-0.2484938330066962	-0.06694099600037422	-0.07871821682297545	0.4480886442640888	0.01884185620619737	-0.08718353406457513	0.01653399105662117	0.02769083220935439	-0.0955699426333005	0.4591098116368972	0.2117878908307405	-0.4591098116368819	-0.2117878908307991	-0.4039083420030165	-0.0385757143075059	0.0258398396714454	0.07591244177238535	-0.1588344946858677	-0.04973556913827519	-0.04249831207000357	-0.06968491530849066	0.5334077831209154	0.9131263015782382	0.07298103834002694	0.005493347956022836	0.8762737066135013	0.113273151221622	0.8196596649069612	-0.7146627613453355	-0.8380598561837039	1.737557864315985	0.2225270899751396	0.1190938869352692	1.562099622210531	-0.8841052073971938	-0.2607572538906774	-1.746305171672603	1.167919385263603	-0.8420510110449859	-0.1791757982565457	1.258208721616886	0.3813300837700053	7.226444199207417	1.816399461825905	-7.226444199207415	-1.816399461825865	0.4379113235882769	-0.4363960271376882	0.01505752538298732	-1.440965978654284	0.4548730039158844	-0.2343511607377092	-5.022070823884462	-0.07443502290518977	-0.6105971940603244	-1.132517031151973	-3.383760623975837	-0.1555388293427616	-0.6474309613661517	0.2088885428554098	0.008695541817957458	0.01699217773986698	0.004611733732589429	0.01432957776612339	0.0660355814700406	0.0467104636212796	0.03621625508671757	0.0371434714988832	0.001139151368511905	0.03138027373140255	0.3781568440840975	0.4482878282779219	0.3673826049744245	0.4111995815077218	0.08101157205043152	0.0723882564912653	0.001213149383564486	0.02962658214504709	0.02023406980405899	0.09080386119519358	0.00196369622850383	0.01635346766094383	0.001084022881727491	0.02126711853749247	0.001019193568087268	0.004559410605574832	0.001013606687618122	0.08065235195748975	0.06320152473892365	0.06059505220126558	0.07991363604622112	0.1025692133445837	0.0987841931845552	0.1377610397333303	0.006814962599706617	0.02104286529902992	0.001088082210857137	0.009943032846861908	0.001465027275824178	0.0154344741348703	0.01064488271871911	0.0111984677747991	0.005208487397739686	0.01093839763201347	0.05315564178366047	0.06867589255285529	0.03085106087179855	0.0538702481994644	0.35290895198863	0.3550588800546721	0.003858362216836708	0.03465542327248091	0.00145761529609963	0.02088403839433621	0.001047770598865643	0.01443740729150715	0.01528780421284553	0.01530345189263784	0.001071569116384212	0.01883536545725094	0.01160313069604059	0.0345244422073407	0.001107128834404156	0.03059886937725378	0.03985409397969017	0.02878330708249418	0.03183027871267667	0.03425037383056059	0.001010106949095011	0.002638866161216156	0.001153664105382161	0.007828150059916609	0.4105891359904131	0.4325825373583099	0.00112043041370169	0.08624299189637191	0.00280513526557202	0.02900171381638393	0.1153581852109825	0.09144028647535785	0.1420599623626544	0.1340713842036076	0.1072900708278928	0.07900216424356721	0.1277296595662966	0.1504840344324544	0.2033608657399918	0.2039287343620174	0.001036305791541837	0.0066799327498386	0.001110905852632961	0.001224501053382519	0.1838999304005021	0.1219743372304285	0.001017955297519213	0.02632580774380681	0.001027062578512335	0.02025843279353103	0.06369504058500032	0.06679128915159477	0.001043495577799095	0.02929354192655442	0.1485236621970602	0.1920800496977897	0.1021962454940865	0.1381007384025262	0.2705802560799201	0.2919146410517107	0.3018692653849097	0.08134082355030091	0.33794442370739	0.1254006843509789	0.001003513656080016	0.004562850291138816	0.001024841329890083	0.007687142747368527	0.0167739181894757	0.02445822044485809	0.06484336158575756	0.06691234110809739	0.3244409407231452	0.3183916311206355	0.1249776550773718	0.1659847977376311	0.001196837662038931	0.01261729927592405	0.00474626582769723	0.0174077353766321	0.3628079978752257	0.2225674286434292	0.3354498948419007	0.2515694968441929	0.001134964996596373	0.01608317624711096	0.00102571793149286	0.004129252339587915	0.1992314909728505	0.1008021808146113	0.07407705593981809	0.09243465833348828	0.001038349695910056	0.005672042453265849	0.001070143827578005	0.0190979786166144	0.01646904942504133	0.08231078789713137	0.1129561140890831	0.1273942781308328	0.01120435817511044	0.001493671938748238	0.001561481166584981	0.004160841557128575	0.2195433553607517	0.05612438257328649	0.2721993074414193	0.2672967555314977	0.001007148343077747	0.0213743444886241	0.01389017825617993	0.08542876309407103	0.001029039969960899	0.02505969911814534	0.001011808329678115	0.009262889603040801	0.00100351266854043	0.0151146152979177	0.001008581500346056	0.008627067026100685	-0.001721533650333589	0.01837005575132521	-0.01318489090544755	-0.001156927013259153	-0.06231364578634672	-0.04452940239695367	-0.009011220711567559	-0.01382442069913235	0.001218832707948564	0.001061746938861057	0.03653823880406375	0.01774554938183756	0.001110692267184677	0.2967762301690541	0.3457721233922114	0.06249271181169116	0.001146669555206718	0.0141819162826243	0.004229348093076858	0.001142770993142561	0.001016472470620041	0.001010893080329591	0.06912496654761945	0.127245811511988	0.1780198158814367	0.001354175523492795	0.001082347951762684	0.001020961102272704	0.001858291587313621	0.002021098420904264	0.001111013676061318	0.001039471248110291	0.264841193320883	0.01117684209748356	0.001360531878806968	0.001040502147491379	0.001416694357350651	0.001072086541416754	0.04095716076282731	0.001106701694747758	0.02200884974401975	0.01908824705750313	0.00100946921071032	0.001214989617464705	0.4010385673288793	0.001270074482071439	0.001103363395947557	0.131628318869338	0.1618161652843646	0.121647242282895	0.1719130082811413	0.2371633737986802	0.00107304333498641	0.001096619867208778	0.1247592394065015	0.001015673169346627	0.001021321604662294	0.06861065109546116	0.001051027659377486	0.1298248817378846	0.04315208372785077	0.1772680231076079	0.1605264820165587	0.1771774656325246	0.001003811664327248	0.001008838402972928	0.001090677195046933	0.07849852671666888	0.256663728475073	0.1707209959305428	0.001282011284217622	0.0140749814679978	0.2394594179205076	0.1944733150226595	0.001172283096537387	0.001033074524440593	0.1120767781184082	0.08078418798107292	0.001055912995264511	0.001075224327023524	0.04460268735192457	0.09771116143924144	0.01063285846265773	0.001444807770039896	0.1302858606990392	0.2338827245954474	0.001005921036616966	0.002807559403248612	0.001044438816932946	0.001016040319144319	0.001004844222827221	0.001011693348058932	-0.001634710439914086	0.0160901970448742	-0.01387396814338517	-0.0004516511528874266	-0.05813538213352766	-0.04900218515655375	-0.01068150706711189	-0.01472021393952085	-7.234554657976926	-1.34691653489537	-0.3999327538881667	-0.2014038027349676	-1.110537049295644	-0.8358748892624065	-0.08306759541530816	-4.295592325133081	-2.555464150625553	-0.8046579702894658	-0.1502507400446141	-0.2096550187331542	0.1254474656536724	0.02153494546409433	0.04524173231450287	-0.258425065150768	0.2300158098078156	2.17725161720444	4.409616624630893	-0.3507354934583605	0.02327085612082883	-0.1352849268088618	-0.2983996853598343	-0.1673923396202947	-3.190092900133002	-2.078648581208772	-5.221477198976699	0.3815286376877735	-0.09536334920799858	-0.002057081843447546	-0.5445481181705802	-0.008653702824296646	2.035042308583819	0.02953248589191156	-0.8174153220185743	-0.664924976429637	0.05325578026675849	0.0518297643995734	-2.909567863570155	0.02936800638208468	-0.1434265008993465	0.8418172269717752	1.070752659419409	0.6514989480655982	1.655825179847911	0.3532848887084675	0.01235887827200719	-0.03944042837264508	-2.479694070172037	0.1652095704992916	0.1776392823739495	0.336398456960865	0.07728656079269552	-0.4963658508786588	-2.101796773049038	-2.039532875037436	-3.308752313051411	-3.692970136413482	0.02517642407148257	0.01710579127792924	-0.9023542937159289	0.4148481772838014	-3.279713284594175	2.539721107878964	0.001252267438261761	0.5975876833724881	-3.799468457626497	-3.666141537421596	0.1018823677880765	0.01454208409714232	-2.885491605921537	0.28113872012279	-0.008031440741231452	0.001427636858964623	1.485475089752991	-0.85099306775759	-0.06722596621502089	-0.04131182096690749	-2.347384571252062	-1.581539511475922	0.3405568853481426	-0.3777414758973736	-0.01575893411780321	0.1030286339841516	0.1773991668725709	0.09269952043253987	-3.582072730970976e-13	-1.537685449552605e-13
0.08	-0.0267685621278175	-0.03180978713859949	0.08923845951329951	0.3070000370482801	0.9051171138488826	-0.001440848232688642	-0.2301327459348933	-0.07563742335446787	-0.08067404019615457	0.4303742956720307	0.03071505927989762	-0.09331550604119559	0.01426370755563952	0.03999379849565276	-0.09151016273315743	0.5341594759112702	0.2296224168327914	-0.5341594759112592	-0.2296224168328145	-0.3987841545899729	-0.04288775209853006	0.02583979378143989	0.06141855051853835	-0.1542582021295072	-0.05179348585808276	-0.09603670642874203	-0.06556407850766204	0.5279020408129436	0.901065421669221	0.03815965330532595	0.005125834620913127	0.8570375338356178	0.1145772745931309	0.8043862893007794	-0.7021747211115538	-0.8635264180176346	1.69196335184361	0.24346094990518	0.1281216743090376	2.100770249938969	-0.857111458197178	-0.1222929862128481	-1.795010845516414	1.200749990544034	-0.39834854170773	-0.2674453374961173	1.198281585764957	0.4204411632130856	7.717617917280736	1.732598433868224	-7.717617917280736	-1.732598433868222	0.5814103894040383	-0.4250239449339527	-0.01523966674338392	-1.453199700543236	0.4600530628994591	-0.176738285613266	-5.746087548318356	0.8650549752184965	-0.4806179282513374	-1.281480261332017	-3.569078205213893	0.04659665854542746	-3.145369138940663	0.05834855551123529	0.00508760751838388	0.01369198412291342	0.002903376713202196	0.01273947551666243	0.04427840288747992	0.03231323637628274	0.02356211496506947	0.0277772801922558	0.001123507003130204	0.03060102567545187	0.3457601822565202	0.4007175223278457	0.3550844788620531	0.3808165091184866	0.07016834643445308	0.0638363791973502	0.001170586999836384	0.02824170930040885	0.01620547045547992	0.08859752673491586	0.003906294040059968	0.01812915235149729	0.001133518364564499	0.02155208533280034	0.00101756863190228	0.005028360637378377	0.001012068586597408	0.07935977769674885	0.06694889797257364	0.06312714214240377	0.1110133729029712	0.1287518544718613	0.14619647513051	0.1860205263719883	0.004152145531198796	0.01829664872138331	0.001084158792813756	0.01018559355345424	0.001251926813555829	0.01434438943629861	0.006384679044705433	0.0088069679212285	0.003549893266703175	0.009503855075040308	0.02954627620792883	0.0427064843521929	0.0169660192256316	0.03709735543646772	0.3153964812594759	0.3010450585711597	0.01009439664562275	0.03997664089876079	0.00140408811118773	0.02002757551378	0.001043008311289849	0.01442000818697832	0.008693644420526656	0.01142152570521327	0.001073179492296248	0.01868053169223617	0.03583251445737885	0.06004835319386734	0.001108314211753016	0.03090807152247804	0.02962607252207098	0.02147142312732568	0.0236472169125281	0.0273816730559734	0.001009674499045789	0.003140116914443225	0.001209534970579459	0.00837645677104891	0.4010827222266654	0.3968443580132049	0.001248200063133011	0.08679573932311345	0.001987307335812336	0.02800768931834685	0.1232171544857193	0.09902568897609633	0.1511152229896557	0.1435268501124755	0.1142864054696283	0.08480521281209445	0.1495442736332221	0.1652484167445659	0.2180089534553063	0.2064871827888813	0.00106721028004454	0.006718334960610003	0.001088512855432718	0.0008969688315674285	0.1491763798946234	0.09537456843601427	0.001016468811096858	0.02826171248918664	0.001022899873393604	0.0223278115499689	0.06650173426183068	0.06996900384794624	0.001049362501050689	0.03001915209840217	0.133690422325567	0.184100523825727	0.06793214488373522	0.1076428649588532	0.2242288293923794	0.2615603951478538	0.2403796300856489	0.05071817676251465	0.2662767242546659	0.08889662653140422	0.00100374382960098	0.004809727228191838	0.001017634258249019	0.007928189617735388	0.009348995873623268	0.01823262847278578	0.06696244336910583	0.06579754213532514	0.2959881061243231	0.2852054354334113	0.1467438163812856	0.1884520966110113	0.001259086827861367	0.01261758111664674	0.01265178917213284	0.02488491096264507	0.302582392800519	0.1831572409790869	0.264070190699952	0.2114770221149181	0.001166169930008736	0.01734704047131704	0.001031223698441381	0.004363025743192615	0.1538425087299965	0.07338324676114358	0.07739509234857307	0.09459338571080091	0.00105189273423308	0.005796430839602179	0.001074058020384744	0.01907094141047194	0.04093802264585861	0.1010603075713283	0.1020157766148345	0.1165558041921848	0.00899351643469222	0.000573825762652623	0.001400221724628213	0.003729596356191942	0.1789692241556601	0.03318122901049092	0.2558869751061554	0.2515047871781849	0.001005989717110819	0.02536159154127086	0.008155130714186085	0.08266204878258469	0.001041087051244872	0.02496493916253264	0.001015828886802966	0.01031813012467911	0.001004766975408678	0.01698340840644483	0.001011526270866153	0.009585539433158465	-0.0016664648538499	0.0158878770499803	-0.01385263849083311	-0.0005360027067906659	-0.05783772228056113	-0.04875774643911779	-0.01067750374236667	-0.01516299704426805	0.00106286908958177	0.001029316066440619	0.001400918653892142	0.001770153145180232	0.001103620077411403	0.2611519008039944	0.3152383769139313	0.05033545557646486	0.001108647251745956	0.009714390565644354	0.007304785112509813	0.001218775637902459	0.001015336453004188	0.001010054233237872	0.07390861008813326	0.1757047121415573	0.2467051297050795	0.001156270443095282	0.001078170558606316	0.001021177520569073	0.001564178755068787	0.00153490009176321	0.001076872810740552	0.001032193702107294	0.2160039228994943	0.02113821346578821	0.001335739395776663	0.001035961073385014	0.001326464700716152	0.001076948547579647	0.08067667185801844	0.001111665884478249	0.01390353083857155	0.0102767123292272	0.001009018744813224	0.001309366059375408	0.3627315250585765	0.001469787082451422	0.001096433258442175	0.1374335525574335	0.1680950369318959	0.1266974032810578	0.1921529521259207	0.2489001627292134	0.001120392110194361	0.001041163000683044	0.06635631929387258	0.001014278934388389	0.001016303191583705	0.07135229658069848	0.001059060072974061	0.09537209539499679	0.003467995644130736	0.1056965366036445	0.09064690185961666	0.07829355119371306	0.001004122431195566	0.001010543119753212	0.001065647164347962	0.06338364764918593	0.2243148024907134	0.187687608372595	0.001358302609100777	0.02670532966664701	0.1274404356323495	0.0615602301924208	0.001219730710053833	0.001040117856661054	0.05090433597357404	0.08266757614743847	0.001074152184953251	0.001080489056248672	0.08818240048726071	0.07713494758724562	0.003580376876082991	0.001068647283041021	0.09147907661100231	0.2177209296349107	0.001003889146934756	0.001029102197299388	0.001061047154451288	0.001023137499158181	0.001007038923856845	0.001016870504410393	-0.001627273264334094	0.01330453835118836	-0.01450972124994276	4.274582272635476e-05	-0.05321296884829226	-0.05286387112256383	-0.01234178511079308	-0.01672296494177728	-7.771064952968682	-1.543984023886355	-0.3396733158478463	-0.1550410551212318	-1.738683186049299	-1.039497628046865	-0.07045534767497336	-4.962270364346272	-3.381584307426603	-0.8998196413351176	-0.11650990177403	-0.2243636639147699	0.2268697580174076	0.03578764614535979	0.04317265644886278	-0.01349266699388019	0.2688562007015883	2.971709354931241	5.115465442355535	-0.231197743365841	0.02622864263681898	-0.06849145565583456	-0.208736661270868	-0.1445500662618116	-1.514398552807834	-0.9221694723932859	-5.479041977991768	0.6586711179678481	-0.07231861842101311	-0.001542744939326423	-0.2060466869803739	-0.02882822283097273	2.898476214318007	0.0324648994537643	-0.6150873465473434	-0.7163976109102254	0.04238935710484344	0.05850770351266774	-4.074066801907313	0.08394145795312652	-0.05593796541822581	0.665560141946102	0.8052765489497883	0.5043143101368631	1.275303040324546	0.1568618884283943	-0.01380581355038173	-0.02454323240601683	-2.815034871227866	0.2259106767686834	0.241974148358457	0.2926983424391034	0.06722297599739846	-1.083129909589204	-3.973528837292774	-4.066186163858571	-2.835280371188275	-3.636259806430743	0.02220005636704692	0.03370738624984149	-0.308397259307286	-0.5523148684433921	-3.346516258219925	1.962183708264176	-0.003036452350876645	0.8364616168990237	-4.272135452824253	-4.483552097006493	0.1589746752694674	0.03592676773752154	-2.588999123511566	0.1492365710970636	0.04957530426881442	-0.01010461832627251	2.176287158703735	-1.281959680706762	-0.09766562001946395	-0.04238060567362747	-2.243143455998287	-1.629665273650143	0.4653582283709189	-0.1795628758163648	0.0001728646120571856	0.1077250428473752	0.196393337213299	0.09908586758150441	-5.630968883178008e-13	-3.836528399793254e-13
0.09	-0.01904171305961463	-0.03857912158260471	0.08102095907216975	0.3236863309866542	0.9076165755093352	-0.0001622979282065272	-0.2067644931461737	-0.08394721172020786	-0.08064424979100708	0.4121040422947466	0.04241839069100933	-0.09599481042217477	0.0114278548411033	0.05138379584271115	-0.08761462617880461	0.6118938530589131	0.245776126293163	-0.6118938530589062	-0.2457761262931967	-0.3923663476279431	-0.04701214120480694	0.02555758940513216	0.04691060290379782	-0.1496839621809576	-0.05326957379788574	-0.1576808994538677	-0.05411256749170872	0.5238166156817525	0.8874170473274225	0.001512414908229102	0.005850206998690613	0.8126886761765442	0.1144115627221449	0.7342617269266269	-0.6504677307238258	-0.7656184704253267	1.645496953819825	0.2545194363039411	0.1263261793242916	2.552533832980489	-0.8058540350838254	0.1497609129537976	-1.858305499570266	1.13145241443863	-0.1673000893507884	-0.2902336255210852	1.076880037932209	0.345097860779636	7.765264974975005	1.479475199690991	-7.765264974975005	-1.479475199690959	0.6994015150730859	-0.3986313581534273	-0.03983414369959059	-1.447553754610212	0.4537180981159962	-0.11957256918097	-6.477551534274806	1.366228942529365	-0.3383480033408707	-1.443620313633914	-3.478432415676518	0.09248725547505215	-5.706964691943472	-0.08502872479712327	0.003125301561640831	0.01194601896940248	0.001987009945606411	0.01197364924711836	0.02449840639694856	0.01928964893631985	0.0131542736533606	0.01943325770701239	0.001113076534090238	0.02995557066257187	0.3143257190525601	0.3529132419743382	0.3390099737212416	0.3477942803329898	0.06000063507118349	0.05578820438691276	0.001143790771765533	0.02705763711855179	0.01232768298486178	0.08639710780647313	0.009147642728000801	0.02220254554510904	0.001192464400505787	0.02187567629036199	0.001016423957929733	0.005437839108135893	0.00101109969836515	0.08006939015728474	0.06828870715360547	0.06367539887296821	0.1408412502480045	0.1548360310259702	0.2027789497267812	0.2409791852871546	0.002684382752706994	0.01668183936052694	0.001085081791324922	0.01045309339345596	0.00113969730704623	0.01349011045422682	0.004006323368215189	0.007262306188559426	0.002540922728120017	0.008653919167610753	0.01616615039739195	0.02914808214256624	0.009340591079540637	0.02918942775957382	0.2748008814775648	0.2508075475227209	0.01283171776936874	0.04335199233396045	0.001367003773138913	0.01937931250058357	0.001039767900816523	0.01443757593829801	0.005094389009993999	0.008905050669913603	0.001077152126881206	0.01854244735287387	0.05969219616302687	0.0878771349203656	0.001109821077731843	0.03124303886842485	0.02083528162807215	0.01586688418992321	0.01632978761281031	0.02128837620040884	0.001009273556283252	0.003521719861992871	0.01670158627013551	0.02096677022381932	0.3851255838831227	0.3572894621394189	0.003803317317199629	0.0888052497239676	0.001545004528386028	0.02738992157469574	0.1287281105247468	0.104141759252009	0.1573634794033294	0.1495458252172004	0.1191014656799505	0.08855803223876567	0.1639150646685515	0.1731095969278288	0.2253680653619854	0.2050961072346912	0.00114904172881631	0.006783597552705778	0.001065409974014953	0.0007275721690747554	0.1153072824853305	0.07194519102838762	0.01175102553670698	0.04176882793431317	0.01719448939162976	0.04372860035720933	0.06684939303672827	0.07048467059878027	0.001056883168161294	0.03062635744283439	0.1129369991603281	0.1715301838468265	0.04551314043278581	0.07363072950828103	0.1701718928066047	0.2124822169755193	0.1770727338137438	0.02614422058727658	0.1918117818625111	0.05515439675041174	0.001004032708048567	0.005085334970993024	0.001014680140202623	0.00828485266996642	0.005342111537323927	0.01493663809948532	0.06521189667075768	0.06142037620290432	0.2673128719220758	0.252803268305066	0.1614184422523769	0.2034856867555154	0.001482459018565256	0.01285399853985054	0.02260740413941308	0.03405228301067504	0.2305165331608604	0.1399618293523082	0.1857335168517314	0.1634051367554699	0.02628818195362299	0.04679657151783668	0.001037414977708545	0.004851059593877583	0.1120470402978299	0.05178780432476827	0.07878016850103287	0.09483892274073634	0.001069040459062962	0.006089384069578427	0.001080308378062146	0.01904087935259352	0.06625990452577638	0.1195220157843125	0.09101993911669773	0.1058875600256618	0.007100866763621143	1.37211167478598e-05	0.001238145446097052	0.003383357353596629	0.1358072162132581	0.01409132087035634	0.2415806882165282	0.2353347459383865	0.04010234285383882	0.07322819378403403	0.004778825331709491	0.08107684947069262	0.001052351362274763	0.02507286152101427	0.001023552073121045	0.01138335735891245	0.001007423227870185	0.01896947432833793	0.001017236680277526	0.01055849265742944	-0.0006132519925422096	0.01309726866553294	-0.01440517243910185	-0.0002949637275308893	-0.05247258792990937	-0.05235806419226829	-0.01225271789805011	-0.01571502492747405	0.001054532447244527	0.001026833659831663	0.001221253715851262	0.00145507905705413	0.001101030165289531	0.2410534922172672	0.2975568831850685	0.04415043519197612	0.001122015177958274	0.006720873135369733	0.02100236130221335	0.00128351635495926	0.001015144845319357	0.00101012278620737	0.06663303031791669	0.1925423224234326	0.3362735822283213	0.001130858476016165	0.001092703183145976	0.001024199772108314	0.001429078628983826	0.00143845222083404	0.001068008919051944	0.001029211599781402	0.1771686889595868	0.01120076959183286	0.001322109314523311	0.001036762517295495	0.001209012887837686	0.001084958547440952	0.09523769262807685	0.001111156284423761	0.00829280877265161	0.00639697954213748	0.001008718848606188	0.06053637784121915	0.3402220705946029	0.01071790064127578	0.00107226738720389	0.1363733704490437	0.1663019644770497	0.1255240775968572	0.1813872615674978	0.2288350523863508	0.00133056062363427	0.001041527806196159	0.06224028039342867	0.0419430585773613	0.06307260491338341	0.06378824997712197	0.001069492569942602	0.07099047173666562	0.02888294566274917	0.05353267152099365	0.04586379098720631	0.03965942800261368	0.001004511782510995	0.001012504743487092	0.001071722050241307	0.06261794281300283	0.2015262710019089	0.1813251012042634	0.002017276102073807	0.03945210412178768	0.06425142943785672	0.0312936859791504	0.09856000079285063	0.001047024036914642	0.04685547702487523	0.07882392272196891	0.001097666442517052	0.001092166909840847	0.1052781430945674	0.07459114229475464	0.006344008157273164	0.001069796303712554	0.04625671000572239	0.2131771965977226	0.1551804112864603	0.001325912305294308	0.001066638152753361	0.001038741381631952	0.001012851564780111	0.001028517668989374	0.001251177886198734	0.01014084453256161	-0.01487406733869781	-0.0003240923884769521	-0.04651514884455132	-0.0555537364011825	-0.0137566782835392	-0.01546070079923708	-8.165634299965866	-1.852498473069813	-0.06886946811449132	-0.02429384062981835	-0.9363396267536629	-0.6406001859763832	-0.05719215244869176	-4.524015949186382	-3.149696588057367	-0.7258246161717542	-0.1131336301771357	-0.2133579347904613	0.5709094912623591	0.02957834468515826	0.0377842444371673	0.1430810391577515	-0.1327945135382766	2.263175053161628	5.853444320499439	-0.1089688817018411	0.02766306307821991	-0.08990410283168505	-0.1134784652466456	-0.04495820601139912	-1.131309946591401	-0.6339021374784412	-4.574474406511016	0.02319671646578921	-0.0554946414016512	0.004352194485120866	-0.2539474924740215	-0.005585722007315736	2.61308993574068	0.03465674202242878	-0.5061538310980922	-0.5209673038452941	0.03300497060787796	2.234195793954716	-3.743163312386248	0.3015604887006214	-0.06220793036802763	0.3580574871718183	0.3990616784579085	0.2491189705448608	0.3401136517094193	-0.4194690595177665	0.01824618121739091	-0.00910099871294699	-1.886526037699875	2.335842177572978	3.746311381645904	-0.1608163028174389	0.05470754296901373	-1.403381211499629	-2.755935333947921	-5.665852151490884	-2.054926698986101	-3.02174336534508	0.03070107725509643	0.03862590996197363	-0.2999534111848158	-0.3405041723882163	-3.114256257608948	1.062350477853406	0.04775015849784161	0.9793616189339016	-4.067360251888097	-4.867348092073308	5.391328944320996	0.06150781454079447	-1.728909136456509	-0.09010941952760246	0.02491974773913409	0.0007816978496405752	1.547184332259977	-0.873106220478351	-0.02145066828577678	-0.02707040321557612	-1.52881595795528	-1.592186898534515	8.284230821332308	-0.1804561764697341	0.02496650922935995	0.1051123622017824	0.200362741450937	0.09556498181969002	-5.322986729454911e-13	1.112210437380028e-13
0.1	-0.01221776353891059	-0.04479465301330941	0.07421319410066832	0.3399140064843668	0.910169263657563	0.001060431208258851	-0.179488998771778	-0.09177466045873697	-0.07724862502313733	0.3932228722867739	0.05317483002417187	-0.09725726292551638	0.008648866645728824	0.06147464233947109	-0.08487957125511643	0.6881849246653062	0.2588385556565938	-0.688184924665284	-0.2588385556566006	-0.3848511140470703	-0.05083592889825312	0.02507045220382751	0.0324841967822506	-0.145205376741041	-0.05420680257836243	-0.223483746665529	-0.039419865366025	0.5210974626390575	0.8722845012644352	-0.02577025383761046	0.006859768499735796	0.743246994015364	0.1130059441954179	0.6238063797893715	-0.5914141184460528	-0.5815793240874252	1.600239663711311	0.2541062474190126	0.1169574407056899	2.882218567074793	-0.7606435327532887	0.5508738863145343	-1.917194171668988	1.011371574952525	-0.1149781661831081	-0.2560724333911985	0.9384514156538492	0.1883448370809692	7.428956809030654	1.114342414479934	-7.428956809030653	-1.114342414479932	0.8008957131727883	-0.3649036623671838	-0.05622623174259883	-1.436891401904641	0.4409221611726192	-0.06896645374806702	-6.57781838562709	1.51329319716407	-0.2073635105520336	-1.578314605569967	-1.696164274960644	0.1036344831973234	-8.163934039362031	-0.1896327756368926	0.002130406188825565	0.01112759969501857	0.001525617230129334	0.01173020586715627	0.01353338245142161	0.01218033734533897	0.007515522137303186	0.01473941013346311	0.001106567311375842	0.02948605267609854	0.2860295133372848	0.3117285984874956	0.3222187591215533	0.3192858745896455	0.0514755815533267	0.04899970096616106	0.001137080112577469	0.02612245478547208	0.008856365841710128	0.08437761177872702	0.01845644989882721	0.02920935438788872	0.001254301179017643	0.02215660821282829	0.001015756043737543	0.005765269660850223	0.001010649783604459	0.08197471608103439	0.0657870376806689	0.06099945869278053	0.1644387810341265	0.1743763374804934	0.2680715572285427	0.3026329723783779	0.001932414300998186	0.01577317602940733	0.001092811894162744	0.01074668956946261	0.001085087572645808	0.01279551213793147	0.002734762719792333	0.006271743016669307	0.001985469399000183	0.008214269138917058	0.009017671457805857	0.02139972427079704	0.005378602050420795	0.02492959119701725	0.2334039984815388	0.2094352869445475	0.009333123077483409	0.0405765261760155	0.001341641925899463	0.0189544695421671	0.00103854927884871	0.01449297006191312	0.003202953007157064	0.007208592407937101	0.001083144097685037	0.01843287562813141	0.07853384809562911	0.1112263480038317	0.001110319406650227	0.03160376980897463	0.01344906111930287	0.01134167870232148	0.01059545406264792	0.01658821610640823	0.001008923161465348	0.00378169109068894	0.05223028233761844	0.0485531887884628	0.3668907732919691	0.3238560729747627	0.009652538845390439	0.0924989464266992	0.001311345288619844	0.02687168376998429	0.1315285315282743	0.1061949101982295	0.1604119792194245	0.1515189478109037	0.1214191203565411	0.08984498012993133	0.1682726803445284	0.1729143028863504	0.2226503583463195	0.1984099603934906	0.001295031098364627	0.006911015569919315	0.001054044603346128	0.0007196508848828012	0.09247938184669091	0.05733033913395217	0.03667225948006175	0.07218515134694424	0.05432239697916716	0.09141659455402264	0.06366097069285021	0.06732765158216449	0.001065860207037823	0.03112309195881696	0.09002799135681185	0.1565840370895608	0.04440884547406607	0.05398341665736636	0.1132651526606025	0.149915298500375	0.1164230803854947	0.01011132608028678	0.1252781375389714	0.0302706149129693	0.001004371848192776	0.005379340474966646	0.001014185066532358	0.008720721532284903	0.003300951895315916	0.01325050833215556	0.06389703668124379	0.0586397416005983	0.2400146658894075	0.223313528478027	0.1676478265321802	0.2100554293124181	0.001923321938612901	0.01352118871672431	0.03370921783884501	0.04411911986588619	0.156470437022159	0.1078017683542312	0.1195929690736918	0.1193995979297094	0.08301218224764254	0.1183815675634242	0.001043963786835002	0.005589738276877545	0.08399442397827153	0.03882866857816281	0.07787386975610354	0.09299159223174014	0.00108937199546369	0.006612913915091543	0.001089273327891395	0.0190203651527115	0.0869883913485224	0.1326265911838589	0.08350298025160691	0.09866533842504235	0.007502950218404562	2.905214427246105e-06	0.001157644177352212	0.003184124124420552	0.08923047422289748	0.003525354132932793	0.2306128867631351	0.2199041707229752	0.1267309005742203	0.1745715799909919	0.003208887152287877	0.07819334145511732	0.001060777639360941	0.02553536739017274	0.001035217269309303	0.01241621653269969	0.001011658437501357	0.020981521121206	0.00102591679095522	0.01149804316040189	0.001656786394915386	0.01005793665829956	-0.01483224781436144	-0.000459176208579866	-0.04621899647719815	-0.05535141362906435	-0.01372105139844202	-0.0150575247935156	0.001046195804907982	0.001024351253223838	0.00104158877780655	0.001140004968923211	0.001098440253165797	0.2209550836305402	0.2798753894562058	0.03796541480748505	0.001135383104166074	0.003727355705095621	0.03469993749191618	0.001348257072014916	0.001014953237634412	0.001010191339176745	0.05935745054769529	0.2093799327053062	0.4258420347515607	0.00110544650893813	0.001107235807687846	0.001027222023649581	0.001293978502899774	0.001342004349905154	0.001059145027368687	0.001026229497458701	0.1383334550196764	0.001263325717873052	0.001308479233269187	0.001037563961206856	0.001091561074960598	0.001092968547325002	0.109798713398134	0.001110646684370306	0.002682086706726686	0.002517246755046219	0.001008418952399107	0.1197633896230681	0.3177126161306292	0.01996601420009679	0.001048101515966469	0.1353131883406534	0.1645088920222027	0.1243507519126559	0.1706215710090735	0.2087699420434875	0.001540729137072529	0.001041892611709053	0.05812424149298397	0.08287183822033178	0.1251289066351848	0.05622420337354075	0.001079925066913556	0.04660884807833436	0.05429789568136712	0.001368806438342641	0.001080680114795144	0.001025304811513521	0.001004901133822418	0.001014466367221133	0.001077796936136389	0.06185223797681955	0.1787377395131042	0.1749625940359308	0.002676249595047606	0.0521988785769282	0.001062423243363383	0.001027141765878763	0.1959002708756436	0.00105393021716736	0.04280661807617599	0.07498026929650285	0.001121180700082956	0.001103844763427974	0.1223738857018749	0.07204733700226401	0.00910763943846395	0.001070945324383445	0.001034343400441405	0.2086334635605347	0.3093569334259973	0.001622722413293608	0.001072229151058408	0.001054345264103055	0.001018664205688837	0.001040164833562552	0.004129629036731375	0.006977150713935072	-0.0152384134274528	-0.0006909305996803171	-0.03981732884081052	-0.05824360167980133	-0.01517157145628536	-0.01419843665669658	-8.352682493222197	-2.328405183739528	-0.154164140062552	-0.05056447721160596	-0.5558280162220463	-0.309462645680662	-0.03526794233530405	-3.638342991013705	-2.478819698996653	-0.6478853633320252	-0.06673193200025661	-0.1881790837804904	0.8135528878498417	0.02725583912086064	0.0267630728439393	0.2256500256486484	-0.3759831814373441	1.662935335011776	6.454491077565411	-0.08996853741874411	0.03144790985417708	-0.03655532252525251	-0.09791694910946545	-0.06249289052933942	-0.3523896852456121	-0.1925512495277349	-3.70599188394694	-0.5714924006531248	-0.0276346074556163	0.006022529479262739	-0.04204333230411583	-0.02312570837232572	2.002562485710446	0.03761761840611196	-0.3992206565574556	-0.4377702585769819	0.01806301333731898	3.05772872589363	-2.849765460083829	0.4207787183173837	-0.03603197761814843	0.05297627600477042	-0.003893953254411286	0.01114000303329314	-0.335991804626801	-0.9021523689741221	-0.00137472852714352	0.00775184325234189	-1.052129768590376	3.607752270265376	5.49941522627376	-0.4418388108990398	0.04512881025060518	-1.558291265261995	-1.100564317361531	-6.763934224421915	-1.127068037532774	-1.864570217716656	0.02587960864498928	0.04954854826668806	0.01357486185990892	-0.2330086024220107	-2.764030797959109	0.2694141907456312	0.08311809838310733	1.016354578337709	-2.065065327081609	-3.670282790265221	8.586067675078612	0.08605573420455319	-0.8617377855559912	-0.2693369367046002	0.09569062742309484	-0.008195050401226082	1.104860596017326	-0.5927551675215608	0.01219212869474284	-0.01297945099605901	-0.5383551754504519	-1.481772068772263	11.16071502121648	-0.4392246165436829	0.07108956676410538	0.1012514307512477	0.2015895114109707	0.09240532331216078	-4.55512588189179e-13	7.475111574536516e-13
0.11	-0.006650426188193867	-0.05044115881864241	0.06946956505628879	0.3556957053397636	0.9126655308830789	0.002165242857973543	-0.1495071405147732	-0.09911783145315531	-0.06911671386375709	0.3739453879987132	0.06264414788891423	-0.09855905236079465	0.006438580378491694	0.07019931522305364	-0.08392035407136975	0.7602161581458697	0.2682169683168859	-0.7602161581458613	-0.2682169683168829	-0.3763729760495846	-0.05431724547312133	0.02445368094704622	0.01818858596886057	-0.1408568422918958	-0.05468173853313086	-0.2741855471496689	-0.02390931035654052	0.5196057286528277	0.8559799238465695	-0.01814945660165031	0.007908839786971831	0.6626383313882467	0.1104702572741024	0.4907175716222859	-0.533145500095256	-0.3677913135419371	1.556466289786318	0.2452744010838486	0.1033737171878453	3.106436756734554	-0.6920593305592362	1.063644998161124	-1.935801710536291	0.8774514687987884	-0.152485011344231	-0.1860438315279115	0.8031803848463014	0.004414144068280371	6.975701771021964	0.7671644463344944	-6.97570177102192	-0.7671644463344662	0.8915793959072055	-0.3324376461872012	-0.06747417659445706	-1.420503765483583	0.4297846735632747	-0.02772595442771278	-3.389442975977093	1.582040817323262	-0.08541575436939582	-1.681642134272562	3.032211424904663	0.1067509125809772	-7.78525999704294	-0.3051914817306743	0.001600579623644293	0.01073563873090015	0.001280676487330141	0.01171518192252166	0.007524107988203981	0.008280193731462458	0.004412402306367231	0.01204032653455574	0.001101649558676661	0.02917767159270789	0.2609604786896094	0.2787354462533306	0.3050811814404942	0.296686731423245	0.04582923304656205	0.04440533327486756	0.00116318016390935	0.02546519226929818	0.006286924072305054	0.08276655519879728	0.02485676402057296	0.03607574377280866	0.001302336907046337	0.02240906012841061	0.001015480565620754	0.006080203467220439	0.001010601769524449	0.08467103837383042	0.06036762589646963	0.05613112878146795	0.1791213900289199	0.1865290868127183	0.3249519767128574	0.3572865940277918	0.001527728490642145	0.01521961678972129	0.001111850862532923	0.01105798765936218	0.001059047179308509	0.01224399157040781	0.002022904026302235	0.005592978225497887	0.001668782241885456	0.007978766746287195	0.005166206507914882	0.01779290540413795	0.003260683731747831	0.0231399646382004	0.197034894724672	0.175386754486002	0.005404439038783239	0.03619622622107978	0.001322464832879022	0.01870324189904705	0.001039605900153494	0.01457944006313438	0.002168231663465575	0.006043477849549437	0.001090948523007573	0.01835591172729292	0.09542602930179335	0.1297425846301327	0.001110610719197236	0.03197984964598559	0.008087320537277481	0.007997989727415536	0.006562288624452288	0.01319215119748307	0.00100878247683121	0.004010293490300632	0.08942549414069262	0.07958779354671884	0.3470954944294561	0.2978381380097068	0.01431797500554986	0.09595355424555935	0.001181083457607629	0.026331199391544	0.1328590532155393	0.1062132829503348	0.1616646778591397	0.1507768904160859	0.1224484539647909	0.08965685673490113	0.1645298236564875	0.1664403515869418	0.2135878573480235	0.1881079729201949	0.001351971735897553	0.006961674209623726	0.001050423370531081	0.000792188538336066	0.08120301895533484	0.0497344318038586	0.06380642605988145	0.1037481500396095	0.07675496806755507	0.1218441998594684	0.05779163359397856	0.06153211931419667	0.00107204537894157	0.03152754687246961	0.07087338293281081	0.143582043475572	0.04243708870498022	0.04163262401971408	0.06612311468066975	0.08833886328148717	0.06807836754551355	0.004810855918604708	0.07370425792626939	0.02188970422200892	0.001004778830706422	0.005691237691864279	0.001015775968024051	0.009240203954413939	0.002256376732851701	0.01250222550015258	0.06428420510410873	0.05757220449523607	0.2145881629575727	0.1971807565080571	0.1649437971448401	0.2080995712615843	0.005580286822943288	0.01767748017605923	0.04155775797670187	0.05121809219076172	0.09940561825906372	0.1064393200586716	0.07541577877763848	0.09647930674106552	0.1179159802242374	0.1755412057140734	0.001067312227219157	0.006617489897161961	0.0682224737303654	0.03226985869663943	0.07503687224386631	0.08950495216069219	0.001118366994590662	0.007396116911139658	0.00109802610136581	0.019013275948532	0.09468932153687297	0.1387251757708839	0.08023014348337247	0.09502010236611003	0.007788108925702557	4.518612112248031e-05	0.001121880576834427	0.003068167015593276	0.05097735049503396	0.001662882403157078	0.2205127077007554	0.2055913764189636	0.1765695944941241	0.2341310144615977	0.00236447642084956	0.07114068927568709	0.002953626327734108	0.02848342542541779	0.001041288287801254	0.01344134832696583	0.001014048731818601	0.02299593823759895	0.001030469990618608	0.01241699006978228	0.003231030723393832	0.006846859282575226	-0.0152990028000476	0.0005997178713569191	-0.0406967564175389	-0.05756123698636334	-0.01515112736518518	-0.01420970354683314	0.001048304238179104	0.001026236737885001	0.001035797746239321	0.001103973983523093	0.001094913482636138	0.2065487838555336	0.2630538350218083	0.03977623190339884	0.001236870824852653	0.003393109770483549	0.02966354179159704	0.001355861433623828	0.001015397463347942	0.001010856781952495	0.04844728630845237	0.1969513770110454	0.4418819209174789	0.001105340503113595	0.001152346853449075	0.001035932426921768	0.001264750378384594	0.001334936992893734	0.001065745385686819	0.001029427828915412	0.1286935528118791	0.001173332191929142	0.001297410222783707	0.001043363798575556	0.001078215959535356	0.001104237783776104	0.1254686095957348	0.001111140179850211	0.001973556266093975	0.002010806291938031	0.001008819763215892	0.1524883305241447	0.2953553125981824	0.0188359141246654	0.001043105335764143	0.1344507498621864	0.1629019488382458	0.1236144480336934	0.1478746922953988	0.1879116153445275	0.001301751991928133	0.001050682833036414	0.07254871013964881	0.1089004315558537	0.08716292682207029	0.04538230105621499	0.001077264098722151	0.04417379305744665	0.02781427430358178	0.001262183852250092	0.001262106481738019	0.001062530104984655	0.001005457241031018	0.001019940539651819	0.00123271729652436	0.06729229066632667	0.1608722516570184	0.1479490654748471	0.01514362577936931	0.04953020315835472	0.02391991482703263	0.02377734096375098	0.1385147180171649	0.001123500311995958	0.05128662285149458	0.06813354966908877	0.001171712350888103	0.001109924251977371	0.08996806436697073	0.07913764582283354	0.0072298028600983	0.001096232026772339	0.001049851891941069	0.1972588216325743	0.1996979144449657	0.001358764461882382	0.008197221036347561	0.001041905806427303	0.001014735975883004	0.001031015546257018	0.004086396401202203	0.003531548761763262	-0.01581422928380944	0.00269113072812347	-0.03587805841926227	-0.05922516858891208	-0.01656484805904828	-0.01337089581226005	-8.405837576951797	-2.847437353978438	0.02610688798242723	0.02813977771080002	-0.2596727791648571	-0.2232551889785605	-0.02529183155025543	-2.983985047555024	-2.069230165413892	-0.2930553007838059	-0.05869268844110231	-0.1335543582783476	0.5324262572355786	0.02362191098984205	0.03433865845402193	0.3097458785225804	-0.5899207478535308	0.7489179987555471	4.503316282895419	-0.03199386860166061	0.0314818650216549	-0.06122530131627196	-0.04682917600850613	-6.210359006814128e-05	-0.3224616500653881	-0.1483146698502438	-3.061257223744379	-0.3315835788823409	-0.02063764336170072	0.01076250410465076	-0.1458364901933208	0.0007627855650187967	1.715278671196015	0.03781181917110565	-0.2690218477971258	-0.2561436999810731	0.02523238853159678	3.102226037579638	-2.388405659164348	0.2746048722394635	-0.06517022672058895	-0.04626236073685751	-0.1379145302599747	-0.04847955049314619	-0.9729683129751674	-1.175421875601877	0.004185265366081659	0.007559670183398421	-0.4678945144439268	2.632042082845251	0.715796599174198	-0.7029144395510396	0.03517648913768975	-1.06266516310462	-1.313336012773759	-5.320647490277892	-0.09462503787550197	-0.02745177575731713	0.0343356791709559	0.0556768427314732	-0.1035277782072084	-0.0007425916355786315	-2.46163255062643	-0.688500423067313	0.7027466345589497	0.4302527856952006	0.8769070329913687	-1.158427469708194	2.758014313912382	0.1158137803368054	-0.445360404814099	-0.4293478333224667	0.07131524627685473	0.00320173113985857	0.1598662919744401	-0.1545461998646407	-0.001703901997666656	-0.009748292844036319	0.06020227832316358	-1.37724734976444	0.9197141237428196	-0.8883169425106067	0.4925993745919473	0.1041457535697811	0.202320146636538	0.09210077543163606	-1.553107384911013e-13	5.410284787033715e-13
0.12	-0.00238228248227946	-0.05536273216435591	0.06684447125491307	0.3710506559283757	0.9150772957485391	0.003115282110751235	-0.1175145901890337	-0.1052972203584108	-0.05621299200798825	0.3545568575832188	0.07062304881646811	-0.1004490689618829	0.004926809788435474	0.07747219451150167	-0.08477297748572217	0.8276671977645511	0.2742983311586636	-0.8276671977645517	-0.2742983311586583	-0.3670825759372512	-0.05750624169363414	0.02371404553232818	0.004108661378398976	-0.1365896843716002	-0.05479542601134529	-0.287810631480603	-0.007914588767769942	0.5195004981981711	0.8386708334536149	0.03111172871553681	0.00900620951800409	0.5909925638548611	0.1071483770987242	0.3639676508356268	-0.4464276265244309	-0.1578722754878648	1.51489001035435	0.2372057754458074	0.08600296131828976	3.284356980821773	-0.5278871149161313	1.505236025590076	-1.939403397152357	0.7132881875107629	-0.2326235993476896	-0.1163692976840696	0.6480926965720258	-0.17402328253574	6.512918036654289	0.4549324507773541	-6.512918036654288	-0.4549324507773523	0.9633481361425181	-0.3064395914956211	-0.08079906332979815	-1.393754157318994	0.4246468554024657	0.003283241562667451	0.8375248450129213	1.61012651302589	0.06993719576268957	-1.77921720058787	6.631913341286066	0.1132941719548076	-6.37135502061581	-0.3468714264490628	0.00133610226130677	0.01065643626914458	0.001159049656561722	0.01190460320981686	0.004424850350602244	0.006277440310220947	0.002818446302490639	0.01041628405659991	0.001097427472515943	0.02900254490153107	0.2391431095798753	0.251574945701674	0.2878246733971815	0.2773368466587536	0.04357806967340512	0.04269725243400975	0.001226977058287177	0.02506915867276465	0.004813932719483741	0.08171608209164463	0.02572100807722882	0.0393119048946339	0.001330154804434685	0.02263679377249659	0.001015565112645696	0.006414342230450797	0.001010910659006657	0.08809226256373077	0.05240674064455223	0.04935628479535277	0.1832030025202313	0.188980766802056	0.3659494127374111	0.3932409586478429	0.001324969430849764	0.01490828749567626	0.001143928469128307	0.01138973000792379	0.001050387999151881	0.01182147590454461	0.001651055350018507	0.005155296158842777	0.00150662416148319	0.00790393675509468	0.00320615983855986	0.01588074002973373	0.00219217995700028	0.02230448564765906	0.1694813050062596	0.1490592901499823	0.00335573831233704	0.03340453482753027	0.001307340679654944	0.01858118223116343	0.001043035148412356	0.01469804081038677	0.001641611262901749	0.005194724387706157	0.001100485762811124	0.01830872840210425	0.1113963571663383	0.1458237980606747	0.001111003153098254	0.03236427559619672	0.004977033280578562	0.005971147559283095	0.00424907875862957	0.01117132257153408	0.001008912673833867	0.004237837300285757	0.1227644811779924	0.1096583857764774	0.3261815048153132	0.2753962772667384	0.01612353498595499	0.09808028440719178	0.001113437509288659	0.02570617266267486	0.1332989591020829	0.1053304502804243	0.1617975646245679	0.1488927171147061	0.1227511874590924	0.08888109175098849	0.153302962795917	0.1531715394724243	0.2000469085433327	0.174557987883115	0.00126095786630831	0.006848297055228928	0.001053010390766611	0.0008869239434425999	0.08094785978329481	0.04795559250479729	0.08931160716731512	0.1233698852954077	0.0718245026966321	0.1083263418246908	0.04959703794820381	0.05355642685563072	0.001073805775100356	0.03181490807410847	0.05864752056926691	0.1349195797160931	0.02891944471940476	0.02884186034980487	0.03714868953890835	0.04811645527637106	0.03837425490691215	0.004986844461382004	0.04159045270772339	0.02540478229213515	0.001005260412814573	0.006022770947553373	0.001019309425901596	0.009860836518366629	0.001808676457635544	0.01237402576878795	0.06692576766461043	0.05822001430818205	0.1913284225506044	0.1740986983736664	0.1526771003814773	0.1957271284080037	0.01353912946521309	0.02666825022939439	0.04443356194081034	0.053260433560968	0.07264962694205714	0.1070265363143601	0.05832135279655865	0.09133800809059987	0.1128770511789614	0.1717849410189106	0.001113777888622231	0.007832397693341613	0.06291486742302681	0.03001473620060663	0.07041529266065606	0.08437750044872683	0.001158131165176747	0.00824652433078665	0.001105441653548378	0.01901289017032709	0.08503501966988354	0.136724116434998	0.08145943750826438	0.09520933131578337	0.007004178503981318	9.4680816244224e-06	0.00111664835246809	0.002998431826016977	0.0282799675041462	0.002616228676068407	0.2098395732370285	0.1924300125729801	0.1615807198720329	0.1963367074826316	0.001808511814920157	0.06208678014157982	0.007432916548237953	0.03486890156822831	0.001038099974434804	0.01450654811336627	0.001013278220050989	0.02504844874937019	0.001028168790632661	0.01335439300630184	0.00372695707586721	0.003479432189219379	-0.0158384650328473	0.003207390116538364	-0.03622982944995355	-0.05895222271153688	-0.01655667042260825	-0.01337540256831473	0.001050412671450612	0.001028122222547501	0.00103000671466957	0.001067942998123387	0.001091386712104603	0.1921424840805267	0.2462322805874104	0.04158704899931117	0.001338358545538209	0.003058863835871481	0.02462714609127808	0.001363465795231125	0.001015841689061	0.001011522224727778	0.03753712206920781	0.1845228213167852	0.4579218070833985	0.001105234497289725	0.001197457899212713	0.001044642830195124	0.001235522253870359	0.001327869635882396	0.001072345744008005	0.00103262616037549	0.1190536506040824	0.001083338665986134	0.001286341212297547	0.001049163635945256	0.001064870844111481	0.001115507020276471	0.1411385057933369	0.00111163367533096	0.00126502582545716	0.001504365828829544	0.001009220574030371	0.185213271425221	0.2729980090657353	0.01770581404923384	0.001038109155562629	0.1335883113837193	0.1612950056542882	0.1228781441547308	0.1251278135817258	0.1670532886455686	0.001062774846782364	0.001059473054362569	0.08697317878631282	0.1349290248913746	0.04919694700895534	0.03454039873888366	0.001074603130531632	0.04173873803655904	0.001330652925798203	0.001155561266159196	0.001443532848680372	0.001099755398457797	0.00100601334823755	0.001025414712082732	0.001387637656911855	0.07273234335583359	0.1430067638009329	0.1209355369137627	0.0276110019636907	0.04686152773978207	0.04677740641070858	0.04652754016162022	0.08112916515868332	0.001193070406829091	0.05976662762681283	0.06128683004167717	0.001222244001694376	0.001116003740532223	0.05756224303206819	0.08622795464340378	0.005351966281731958	0.001121518729159319	0.001065360383441432	0.1858841797046139	0.09003889546393223	0.001094806510471973	0.01532221292163993	0.001029466348753631	0.001010807746081562	0.001021866258953784	0.004043163765672915	8.594680959159474e-05	-0.01639004514016601	0.006073192055927238	-0.03193878799771394	-0.06020673549802292	-0.01795812466181124	-0.01254335496782369	-8.412555179749159	-3.101632181822588	-0.09161243962936849	-0.009675430833677594	-0.1763499776552742	-0.09445442145984578	-0.008617063833022524	-2.471812654512826	-1.82896801861531	-0.07062799317486992	-0.01448614804747473	-0.0760623892312646	0.0875072352306588	0.02231218481892693	0.03060406422012485	0.370630405069424	-0.7572859963763993	-0.2772785335656324	2.714639671693067	-0.04152254829332152	0.03553676159886295	-0.01075434222456344	-0.04970040420375062	-0.03035841025692298	-0.01345898681211841	-0.001721735878283559	-2.161778259445425	-0.2537706883623732	-0.001801012398022863	0.01244867864420562	0.02122888700982133	-0.01716960169695698	1.515557846558497	0.03928684107655118	-0.1358512951602856	-0.162723001959517	0.01785129541526594	2.864926220193781	-2.134550615668193	0.1552031868695134	-0.05294044769236005	-0.1272648084002614	-0.2323171345647876	-0.106388314744377	-1.694963967651201	-1.551751881731594	-0.03418188734399961	0.01219139358174761	0.1112838376203265	1.219499582891326	-3.289677441770675	-0.8778708488528758	0.02171006778496381	-0.6903852943595982	-1.188558523813347	-2.493128781669838	-0.03177629663503665	0.5146275344971698	0.02980681644721163	0.06977857663126218	0.1375914819598022	0.11006078123916	-2.153888030843548	-1.813902769799335	1.050013817182573	0.005028387405833811	-1.675132416845075	-0.1144842826331017	-3.597112894082044	0.1234869693884599	-0.001000308453997017	-0.5974992649103597	0.1091315121799721	-0.006854368874309921	-0.5150681885730719	0.1741378342030869	-0.003407660544940076	-0.003735067149806885	0.02480842509871175	-1.251485977166449	-8.310033268697028	-0.8394760074768334	0.7585731882869111	0.1092650291696838	0.2092081904926154	0.09609652873138931	2.02177204781788e-13	1.184502121413154e-13
0.13	0.000736584568391168	-0.05926482970609742	0.06621926928048449	0.3860079593715102	0.9174365476436597	0.003877540517317746	-0.0838772133798586	-0.1093531541841543	-0.04003909451258877	0.3350582709425292	0.07684197372664356	-0.1032273212916701	0.004018422934554134	0.08310306140112675	-0.08731051591581188	0.8897589585215989	0.2773282129809863	-0.8897589585216051	-0.2773282129809967	-0.3571764557792232	-0.0604818801647034	0.02283101522280123	-0.009673351755042078	-0.1323348972605134	-0.05465777256001863	-0.2737587797628037	0.007945987516366507	0.5211574498716495	0.8203971602646318	0.09445275396120421	0.0101439715274811	0.5317344406422375	0.1035373124251162	0.2633828437821124	-0.3350981155418972	0.02695213042760046	1.477419971931163	0.2349819484387676	0.06666072194540898	3.435439234735352	-0.2836527837758385	1.695626955330479	-1.964488290631949	0.5344832530778935	-0.3223374339659245	-0.06790294818656523	0.4810847955576746	-0.328053179388587	5.89276170128152	0.1497153551361916	-5.892761701281502	-0.1497153551361577	1.016606872908254	-0.2900632942705922	-0.09492592144833836	-1.36573226501864	0.4268931006847489	0.02217346637946882	1.79202694370818	1.552632004102493	0.2604777750380814	-1.867038212410028	5.724057197660664	0.1157333126059224	-5.516413998385927	-0.3715472380085762	0.001196483474249537	0.01075051508968425	0.001095257918608725	0.01222119700582709	0.002768670828825302	0.005203412025532482	0.001960861562523882	0.009414237211951604	0.001093931072809953	0.02895719465937726	0.2201166733948822	0.2293257789324877	0.2717041564332223	0.2605593641314045	0.04112067757270136	0.04097631361434419	0.001285815908248439	0.02488393606418287	0.003874320021006373	0.08096627662661063	0.02562850272094968	0.03964339354196694	0.001359675768299294	0.02284301382241366	0.001015861439042733	0.006733268315993073	0.001011439464365336	0.09206366169322182	0.04429686986075206	0.0424227808406332	0.1821318100061643	0.1846504123293682	0.3982682992260382	0.4165050919389046	0.00121691718598957	0.01473421733439607	0.001182518036791775	0.01174503363715414	0.00104975063720046	0.01152965585672247	0.001445206475247834	0.004849237287694663	0.001413520053685404	0.007912279496026355	0.002166071724878521	0.01509387716012114	0.001625973743024867	0.02210042384467046	0.147094742798947	0.129763983883095	0.002244120319397074	0.0310706387389526	0.001294504486209423	0.0185898623229103	0.001046564779174779	0.01484721101517928	0.001358905477783713	0.004538081857783239	0.001116331292196828	0.01828932372227778	0.1253578554874677	0.1596431230082106	0.001111723542310597	0.03276152814982142	0.003154772018640182	0.004767383815768573	0.002883985383278046	0.00991062048754868	0.001009249646638593	0.00442378785767013	0.1535075423304912	0.1373000844763792	0.3060303669397181	0.2558050980055181	0.01797404217667002	0.09992887331578304	0.001076253993582553	0.0249788365106759	0.1326652043631193	0.1034831366457927	0.1606613386281367	0.1458829884234166	0.122219060429825	0.0874218435229291	0.141328439644421	0.138178815215164	0.1862053354536972	0.1592785755663116	0.001167865628012799	0.006682048806909389	0.001058954079157243	0.001043190124163318	0.08552009884198432	0.04999293242550899	0.1053378112641267	0.1322593275189394	0.06279621434193559	0.08508554924943865	0.04139248151511524	0.04562576968746684	0.001077904004678932	0.03196737211496079	0.05111005200269653	0.1286597403384897	0.01594454556884619	0.0205405251030959	0.02041090272152521	0.03182351366782298	0.02131665826285192	0.003297133704987525	0.02289009467898323	0.02520405799365943	0.001005803203680132	0.006363715663484948	0.00102292603053136	0.01056525666865735	0.001607086882391002	0.01261184969776443	0.0705214619763438	0.05980794385831719	0.1705060588547103	0.1541789995827496	0.1384568482251585	0.1786698669241437	0.02578564596815639	0.03988224807106328	0.04663259830281223	0.05401306027457612	0.06724381800710739	0.1011439969912843	0.05410088564650617	0.08935537041756478	0.1175007020128869	0.1630309740229186	0.001185353579923471	0.00906110890963488	0.06219541345978803	0.03059985490783817	0.06574945673948304	0.0790540645317525	0.001197275688367049	0.008997894216571446	0.001118619670081618	0.01901969541557375	0.07050478013738966	0.1322752963197305	0.08363458885340835	0.09676893653222687	0.005721098779675867	4.625511067993344e-06	0.001131542122105116	0.002999099860064431	0.01546497124581697	0.002562936129469586	0.1973100996267142	0.1801465787966905	0.1336229627094603	0.1340412706242022	0.001456282792615574	0.05520987232925806	0.01949546382698571	0.04949103668518932	0.001033864350313749	0.0155645682642426	0.001012160883989023	0.02708092004971905	0.001025085960909672	0.01427384084383239	0.004564962801930013	0.0002614650500919697	-0.01623761446150736	0.005508714845785715	-0.0332275788621801	-0.05975583746514733	-0.01769446841107267	-0.01234590288179782	0.001051564976594848	0.001029446170492057	0.001025550832168305	0.001059827787783463	0.001089364309549859	0.1807659984842842	0.2361128903937894	0.03527358478344805	0.001354503672228277	0.002736449421717901	0.02628738533229874	0.001413257745266217	0.001016447471194508	0.001012385400542532	0.03175545429638925	0.176695860125962	0.4741813569551848	0.00110360978969883	0.001244059622019125	0.001052847607508591	0.001226322608833038	0.001306812165762113	0.001080084797343972	0.001036346394861562	0.1050640877932759	0.001075600394053893	0.001276723369050492	0.001051148011158543	0.001063502901332244	0.001147482988600593	0.1495259264472348	0.001113184144131768	0.001210989781537145	0.001402685578648712	0.001009921642680751	0.2128360774456918	0.2593903300562406	0.02197400166283706	0.001037066552885363	0.1300752195229525	0.1567149265929963	0.1201815984412054	0.1206995729470455	0.1591811692202115	0.001077788397014231	0.001069936146479428	0.0956742365938178	0.1207663118654164	0.05286365482493133	0.02887409367983931	0.001088572480653876	0.04175252592357319	0.001329160807793992	0.001133487756606049	0.001752453222847904	0.001125455250645661	0.001006668209584106	0.001027768989516644	0.001404436796428556	0.07723847777537346	0.130017968980398	0.1125999895898827	0.04944950115222292	0.05136179812169671	0.07168360674949205	0.05081783823208498	0.1611576326193934	0.001316411669294227	0.06258772698379012	0.05841649582459124	0.001251402390214215	0.001146160858080599	0.04588952311592714	0.08680760025965377	0.003518935982390543	0.00116864986775902	0.001051345683947985	0.1669669779356596	0.09011608211259353	0.001083771416025519	0.04737287144483499	0.001029447055079017	0.001011159076218338	0.001021886922592548	0.005820407756998346	-0.002816087496634831	-0.01651481934724049	0.007358457806919737	-0.03125636096597954	-0.0601987337924576	-0.01862134139894619	-0.0111584415264601	-8.365232917876686	-3.119012362479443	0.06323963423041996	0.05539577236977036	-0.05973328878777553	-0.09488001479325799	0.0008249511822921629	-1.990641194072269	-1.526692233668693	-0.2620381605206508	-0.0172598928197455	-0.0708363951281528	0.004274330112037075	0.01923921605305948	0.03266468565764439	0.4210361709261991	-0.6402762454406996	-0.5711794557596833	1.970345828482129	-0.00278680899672872	0.03613840897571416	-0.03657982472696415	-0.01901772554855311	0.01774588603240264	-0.1018719655152557	-0.02493810192687792	-1.726721419712415	-0.2198483618278348	0.005481232397725637	0.01679103898113529	-0.1069762453145548	0.006283837210693309	1.243359752291824	0.04052026999433505	-0.09987660212346751	-0.09480828901690766	0.01817792500855738	2.666664921627424	-1.784473040808119	0.2101436744541767	-0.08506071343445626	-0.2426103704317699	-0.3703058622062742	-0.1857555504505723	-1.318150042326077	-1.466205556520684	-0.007080872271113389	0.0183697613316711	0.2964274043069501	0.5112414401178296	-1.464455876979825	-0.7216391792824286	0.00909283616188694	-0.5588880851492998	-0.5153713805181658	-0.9339898274331674	-0.2354155837273361	-0.4528784975897938	0.03631814714835805	0.07202711607036257	-0.02979333582048877	0.2008264114995357	-1.833592924135768	-1.587424778046284	1.550901654473771	0.130055815537286	0.187719288867241	-0.2868089161476355	1.098991292344859	0.1228262453917996	0.1104471226680726	-0.4781839292898593	0.05610506642347481	0.004678318243000664	-0.3841701424344703	0.1400372245167306	0.001432166365245203	0.003429173139480554	-0.02563599256817959	-1.227784733364272	-4.253581184061718	-0.5192356645734251	2.055644796612654	0.1026529171819322	0.1977366332505207	0.08837673384166701	1.448166708873928e-13	2.121822160453527e-14
0.14	0.002956916081722007	-0.06208681914914656	0.06726591886014455	0.400616041240089	0.9197836816149273	0.004452736588390896	-0.0489593884200119	-0.1109773387047345	-0.02297878326462361	0.3151836045765218	0.08139244304936018	-0.1068820289883762	0.003516853325502598	0.08715397270616085	-0.09122541659157904	0.9452689835207441	0.2772660670906095	-0.9452689835207448	-0.2772660670906115	-0.3467758189301658	-0.06333501141012111	0.0218331486459103	-0.02326765983493742	-0.128040171680467	-0.0543934363302057	-0.2555864637032063	0.02295091652020917	0.5246905464210445	0.8014996537014074	0.1393481824650232	0.01135037742349558	0.4799413963575899	0.09979331774384086	0.1842605433631012	-0.2304060067847014	0.1764980353307375	1.445045695443202	0.2347821906439435	0.04859049421961773	3.540446610955195	-0.04153725387912966	1.682518776101881	-2.014619342227348	0.3795970700137598	-0.4079146727340377	-0.0350058484486894	0.332101579596851	-0.4494957316672061	5.196570885073475	-0.1634730917621723	-5.196570885073474	0.1634730917621741	1.062251474348574	-0.2819381463649112	-0.1037663168024358	-1.356213146609899	0.4326345491941526	0.02861979725984384	1.661617713371993	1.438997056966646	0.4451661709461078	-1.903983875436285	2.94279399291718	0.127022949262354	-4.878339235020714	-0.3734574279823156	0.001127228478251039	0.01097745756323385	0.001064028209546917	0.01266055030380164	0.001931626933591193	0.004657222344797562	0.001526274368171307	0.008740182414455396	0.001091171893354262	0.02904460264138259	0.2035621131389121	0.2115097119252745	0.2574756125458866	0.2467997270490985	0.03685162490212787	0.03768692142902134	0.001323303223910706	0.02482993043357628	0.0032403121714239	0.080360600361972	0.02637259760251118	0.03990706821439808	0.001399328108496122	0.02302772591133851	0.001016312567499091	0.007057306599028567	0.001012135536130142	0.09646072098421614	0.03715989770933986	0.0363335308692689	0.178473049849308	0.1779094357911014	0.424882887759663	0.433291052056732	0.001162064977340517	0.01466264481501748	0.001225111189110656	0.01212478708207937	0.001053536159487265	0.01131047626193634	0.00133758017425715	0.004624814537408989	0.001356414740495843	0.007973233027375994	0.001647272934984808	0.01468413315111223	0.001344023018714947	0.02208877406486134	0.1274733946623539	0.1139360932400791	0.001681442097767546	0.02887077094161258	0.001283277072818155	0.01872969091222814	0.001049321435149909	0.01502197512292531	0.00121671585068197	0.003966822435006161	0.001140243578316165	0.01829430849146833	0.136803364574628	0.1705920452933628	0.001112859092006863	0.0331818130032933	0.002208159674485571	0.004074112545622472	0.002145669967439018	0.009167339307808544	0.001009768756956675	0.004578177979427889	0.1819148269232201	0.163056712245834	0.2878111401862367	0.2396910603659462	0.02098524238140365	0.1021957394884022	0.001057145308636507	0.02415427977955705	0.1308620908693105	0.1004699938336641	0.1581729409314594	0.1414730547003209	0.120795977232258	0.08516009635030251	0.1322203760250587	0.126517155455358	0.1744390990457318	0.1459923772548528	0.001128822587550459	0.006546417410766474	0.001067158274277619	0.00124047754546107	0.0918380222760441	0.05388900574668154	0.1083456475566323	0.1326517656638272	0.05935483169579008	0.07691772821109971	0.03426107445453911	0.0388560713817081	0.00108693948398078	0.03200296671222629	0.04694710837193967	0.1237957079333409	0.009026209884836397	0.01766117563962928	0.01132242428586798	0.0260660529798366	0.01219439767632173	0.001693538205239311	0.01267025510076754	0.01838509027237763	0.001006402057362627	0.006707854299150452	0.001025911153685625	0.01131981209266878	0.001514554492210169	0.01298282625900039	0.07449865993622576	0.06210256819240609	0.1522492601283936	0.1373560159550396	0.1263686656986752	0.1641811278256435	0.04226671795716913	0.05684860138532262	0.04987955359725498	0.05555272707615538	0.07519317764246936	0.1045628168243377	0.05372516702139924	0.08550651648416531	0.1524535631431761	0.178818202815059	0.001282802762149167	0.01030034203158102	0.06306312796367677	0.03207214010937665	0.06185366909756711	0.07459390164655805	0.001231423752187699	0.009667877688476956	0.001140289037595254	0.0190357145049543	0.05692300563345085	0.1288512274271063	0.08511100797684414	0.09805515611475148	0.004161688599606525	1.797180753131368e-05	0.001162557642560423	0.003058225272416432	0.008634007978278848	0.002300127661794501	0.1821859741425002	0.1674226388002264	0.1161835643265979	0.10917454217996	0.001274390037933985	0.05203546465842101	0.04073232889718501	0.07377761673066065	0.001031737803216999	0.0165658847804271	0.001011778237632936	0.02901219268787116	0.001023555581411352	0.01513360158435287	0.006029127371501189	-0.002745880200434596	-0.01645384707577706	0.007132666922863099	-0.03177187731176599	-0.06001837457930746	-0.01851587889865072	-0.0110794606920497	0.001052717281739405	0.001030770118437688	0.001021094949665619	0.001051712577445316	0.001087341906993338	0.1693895128880419	0.2259935002001688	0.0289601205675855	0.001370648798919348	0.002414035007564239	0.02794762457331912	0.001463049695299948	0.001017053253328501	0.001013248576357902	0.02597378652357227	0.1688688989351377	0.4904409068269685	0.001101985082108483	0.001290661344827253	0.001061052384822096	0.001217122963796592	0.001285754695641917	0.001087823850681378	0.00104006662935068	0.09107452498246962	0.00106786212212247	0.001267105525802943	0.001053132386373009	0.001062134958553821	0.001179458956959037	0.1579133471011321	0.001114734612933317	0.001156953737617069	0.001301005328468598	0.001010622711332245	0.2404588834661625	0.245782651046746	0.02624218927643866	0.001036023950209193	0.1265621276621857	0.1521348475317046	0.1174850527276801	0.1162713323123634	0.1513090497948533	0.00109280194724684	0.001080399238595523	0.1043752944013231	0.1066035988394581	0.0565303626409076	0.02320778862078977	0.001102541830775027	0.04176631381058734	0.001327668689789565	0.001111414247052804	0.00206137359701567	0.001151155102828478	0.001007323070927743	0.00103012326694949	0.001421235935945114	0.08174461219491308	0.117029174159862	0.1042644422660026	0.07128800034075389	0.05586206850361101	0.09658980708826534	0.05510813630255004	0.2411861000801075	0.001439752931761519	0.06540882634076657	0.05554616160750755	0.001280560778736938	0.001176317975627063	0.03421680319978626	0.08738724587590417	0.001685905683049318	0.001215781006357485	0.001037330984453957	0.1480497761667054	0.09019326876125561	0.001072736321578173	0.07942352996803245	0.001029427761403725	0.001011510406352709	0.001021907586230252	0.007597651748323653	-0.005718121802861107	-0.01663959355431492	0.008643723557912184	-0.0305739339342452	-0.06019073208689239	-0.01928455813608116	-0.009773528085096338	-8.243701915237217	-3.225431227369633	-0.06503970906563357	0.01487646954971911	-0.070782256821149	-0.0288560120070743	0.01793458106020716	-1.585192702118679	-1.225398929606564	-0.3843186662354403	0.01175724757100212	-0.04723654915832703	0.07394444025018268	0.0180105926207045	0.03162650372271922	0.4557624373710781	-0.5884351996828032	-0.7594029466815622	1.4190050370468	-0.02102301991699599	0.04042672474594894	0.003773748349855662	-0.03337318003160272	-0.01983625218819283	0.06196478528609575	0.03676066874647795	-1.468295134676163	-0.2269650301007844	0.02442868712722253	0.01756745919294249	0.03830550843962604	-0.01229172033732768	0.941477314080017	0.0438933010755226	-0.03375280043909965	-0.05923882108889985	0.01153920829320017	2.487912034104619	-1.439122291338548	0.2388586396760556	-0.07238456350481801	-0.3604306439018528	-0.5123581409245523	-0.2668881036596851	-1.028751068164336	-1.153109080664412	-0.02805851690987037	0.02039564169681713	0.4830305177177425	-0.4799012328375258	-0.2750831343876211	-0.6456790761912016	-0.001663820999603538	-0.4112238998686873	-0.1041613671673878	-0.3860325975596143	-0.01455324529899957	-0.8090211500639406	0.03044560043850485	0.07980563137719704	0.1642220083865585	0.2513997380297867	-1.534544998201602	-1.300198292722115	1.800484911701333	0.1624364050012595	0.1851394143708513	-0.4877275347063714	1.311126263546328	0.1255913505169666	0.1764329904134075	-0.4248446585829567	0.09285422943474846	-0.005011603710328489	-0.3101179440590413	0.1194607074210805	0.0002301128553811123	0.00795640851080397	-0.01709475910798748	-1.339587221201093	-0.8242915858573364	-0.09897597917792759	2.691462173993944	0.09792430222066544	0.1889684580559546	0.08415910931719052	-4.708931506125699e-14	2.950394221108794e-14
0.15	0.00447906121553783	-0.06393145444895253	0.0695698984360275	0.4149264777227377	0.9221274177527894	0.004864516431354754	-0.01330935470420399	-0.1103349578689302	-0.006768402112688639	0.2947050327602478	0.08457370702011471	-0.1112993391932334	0.003270002855792614	0.08983157593339283	-0.09613091927335847	0.9937388867021076	0.2740729979119091	-0.9937388867021175	-0.2740729979119181	-0.3359304959604731	-0.06613616377978346	0.02077682592408758	-0.03689201999554504	-0.1236883477056839	-0.05411378154522581	-0.2367443476173477	0.03667036837825939	0.5299527812611451	0.7825638241644457	0.15565400404929	0.01272483947245909	0.4325151304499039	0.09605626127738208	0.1201653847058368	-0.1405187632674171	0.2752925564407573	1.417668747027775	0.2335023063482738	0.03464581332133981	3.584566552955396	0.1618526470667624	1.548354508597564	-2.078849833212852	0.2622938078712306	-0.468433454160318	-0.01421064646621042	0.2061905774851611	-0.5230976647463824	4.495392690164821	-0.4707537037768178	-4.495392690164794	0.4707537037768468	1.106880327022106	-0.2785085458910588	-0.1069305207724369	-1.371175207982772	0.4372348839109268	0.02684958681935294	2.128759335793198	1.303916369404616	0.6025383481138854	-1.876670042306475	0.4757321612503325	0.1468335429446869	-4.582441660485736	-0.371290047037593	0.001091006256093211	0.01126483645207539	0.001047979452982148	0.01316562933906207	0.001485608925534579	0.004355753466347192	0.001293416462368541	0.008287188417413249	0.001089927525519694	0.02926417693313934	0.189887383060357	0.1974356773762296	0.2449651067881349	0.2357928595703845	0.0314614219367902	0.03335896829821956	0.001935531452900019	0.02543397280740833	0.002822798572675952	0.07988095399222453	0.02600823005785853	0.04009009120719819	0.00143546237610907	0.02318196727639746	0.001016930423633057	0.007391793070645579	0.001013014639725735	0.1012060638138414	0.0292570264401962	0.0298381148779154	0.1719388566070228	0.1692899381618097	0.4458327509136891	0.4450180856177046	0.001131920492255593	0.01465024870958215	0.00156395598713202	0.0128147746683139	0.001059994798041384	0.01116676031223597	0.001274826407083542	0.004444985509776153	0.00131746072841005	0.008053853675564774	0.001378093179238747	0.01463781884075433	0.001197409178565951	0.02226580707194321	0.1115376623786477	0.1010350330527892	0.001379615800159269	0.02663052677288155	0.001276439171765614	0.01900367872624609	0.00105237380630329	0.01521829698187229	0.001141026680748871	0.003484635958339299	0.001174057554090272	0.01832054242042101	0.1459918288147902	0.1786640817930158	0.001115365038199912	0.03363238490435202	0.001691929364200066	0.0036854907582347	0.001726559711519845	0.008696211194108436	0.001010442545183985	0.004704098992535993	0.20824545933659	0.1871616603396729	0.2711920520837606	0.2265892484421528	0.02355664949355194	0.1042364913540136	0.001046165313078495	0.02328027541302774	0.1276290857392803	0.09626226296603173	0.154009954526567	0.1356103301849826	0.118139757706292	0.08201061036530349	0.1256519157607316	0.1179914393983773	0.1648791784198187	0.1358012970918057	0.001140128351121738	0.006451475086223521	0.001080877960793588	0.001453730682390733	0.09886727774192917	0.05911113346982067	0.1065494014454461	0.12371846249797	0.05910083519438206	0.07453870080008036	0.02729156273691841	0.03239189285032716	0.00110693845364409	0.03195029640329565	0.0441654267931953	0.1197225307542644	0.005296226555687738	0.01688261431495745	0.006393838099595254	0.02341485589798361	0.007310893874157422	0.001344840473263447	0.00712448613686143	0.01352500152747413	0.001007090710223894	0.007049894262932991	0.001027661572385555	0.01211169719487709	0.001434937400823911	0.01341598331744222	0.07881054136202055	0.06503035700117901	0.1363487991201707	0.1232905482324232	0.115528829318119	0.1516470017458469	0.05779224411484094	0.07243893844446836	0.05326165394883491	0.05719001095847256	0.07900277978793904	0.1014056845311859	0.05158348853098099	0.07899420347997604	0.1749352033102163	0.1701650217538563	0.001593426772982735	0.01179399715397474	0.06459298522159011	0.03368070820728077	0.05846203841970651	0.0707397080864709	0.001988291521712475	0.01109464585845851	0.00117970517977925	0.01906907452051998	0.04413001612333262	0.1258780088647555	0.08574271254291681	0.09884960933406652	0.00299435405144861	6.079595384563714e-05	0.001238981666758779	0.003179598207006601	0.004951684202289049	0.002369454526286223	0.1650423883575798	0.1533076427282572	0.1059650271727628	0.1027425081337263	0.001177243151357253	0.05247099235180146	0.06166654117505594	0.09759419246565726	0.001030801827796484	0.01747884460160197	0.001011792405771973	0.0307779431591209	0.001022892265449637	0.01590837349539768	0.007995891101718488	-0.005518579398545523	-0.01657913829430365	0.008632227553514095	-0.03059569004793019	-0.05942965328131847	-0.01929171782097233	-0.009984493760695611	0.001053784579125721	0.001031701319415302	0.001019374377786013	0.001049847392757758	0.001089723784620958	0.1643058489586778	0.2183220695055345	0.02195754669032863	0.003592665251513614	0.002360441630806433	0.02358639871265313	0.00148164740530427	0.001018013569563024	0.001014505681578453	0.01504879615455002	0.1546051351553941	0.4934828736881535	0.00109930426930257	0.002447202093024496	0.00107151069284274	0.0012029505056694	0.001269356220279396	0.00110551715474816	0.001048568932804285	0.08572865465010492	0.001062331861732783	0.001271186194801701	0.001057597179820379	0.001062265243497109	0.001234488175368627	0.1618383380087849	0.001120714847167107	0.001149144381842983	0.001278543747604866	0.001011584608531048	0.2630975360539976	0.2337627451758725	0.02660105048235316	0.00103364741373628	0.119536977238775	0.1433571565859125	0.1114589064026559	0.1154934819331461	0.1477619214234176	0.001201902251214932	0.001107648100001582	0.1121812943200144	0.1017357464517735	0.06071571397878692	0.01588813049051195	0.00114909387050724	0.03998929115253348	0.001316105969826942	0.001104592184537879	0.002052829070002651	0.001155074007464763	0.001008217154389904	0.001028941918582725	0.001293299951020313	0.08684565485262725	0.107307480266042	0.09561343286715866	0.08136660166589726	0.05874199372483936	0.0730162937291802	0.04364926072679351	0.1827673850154655	0.002321257290113943	0.06750904799299226	0.05302938010242998	0.004044787968578652	0.001258342260947266	0.02350868617373964	0.0859041025813459	0.001836440527859514	0.001405549436507077	0.001029058407238191	0.127503441766668	0.09224718554080295	0.001078868223728573	0.09395339497562273	0.001030166045036778	0.001012058221382873	0.00102245094626735	0.01028124631465145	-0.008131644673203833	-0.01665606530482103	0.01012259138064676	-0.02943690767504227	-0.05823206893887051	-0.02007328449120709	-0.009058299369821022	-8.045136006281778	-3.492486715743145	0.07704366109389758	0.0700838578226765	-0.006128061860735884	-0.05078834787723014	0.02690942466525646	-1.237123442496831	-0.9856645804241158	-0.4771800386483221	0.1071029296869684	-0.0459457069159569	-0.04817392635271968	0.01333671160709677	0.03476045930924469	0.4918806679432941	-0.7044679905873859	-0.9570328935333965	0.9348066676561056	0.009919987887409986	0.09392009588337039	-0.02178518446647963	-0.008830583047438653	0.02243575675003548	-0.03692780841612128	0.008491511419752277	-1.117514811934671	-0.221652090417583	0.03178761518415101	0.02109181850843992	-0.08958169095067042	0.01067275289991025	0.6759586712470689	0.04632597630982919	-0.03761025672633402	-0.03658845531226497	0.0127202956505689	2.331063520598761	-1.193820624138247	0.1706322844682166	-0.09473837132954356	-0.4785410042396226	-0.657364974245737	-0.3612313708380512	-0.6973224429387044	-0.8901675408166233	0.00109297269912244	0.02243834358411644	0.5682075498468608	-1.207086651558494	-0.2141911927272574	-0.6500899670064324	-0.008321376355156373	-0.3948758417116582	-0.05793152223878201	-0.1714768179149333	-0.03604678176059202	-0.240699150439992	0.03618373005254023	0.07978546067028972	-0.0180140603667647	0.3322503662581028	-1.302904509682647	-1.203858148531053	1.345081479584193	0.1601289589744485	-0.8088409835999738	-0.8026828873562644	-2.584130007445118	0.1715302415152268	0.1470449953243891	-0.3536737205119401	0.1950670263172259	0.008128629610030011	-0.2915049490078586	0.04282057251819499	0.007415056113846104	0.01615303381864254	0.02457762531464902	-1.486584260324393	-0.53222782562391	0.1721991061820226	2.099958106069789	0.08492364491956046	0.1647707343935458	0.07136097558422311	-7.230406417140128e-14	3.136388813974772e-14
0.16	0.005360161800759712	-0.06493714861595723	0.07259166352100323	0.4289819590993872	0.9244444731317187	0.005163259633504952	0.02263207105393642	-0.107903501242829	0.007764247993518706	0.2736515116676216	0.08675108088175749	-0.1161084197900972	0.003235712379389573	0.09133321448796139	-0.1015172270876194	1.035136496103388	0.2679387338193409	-1.035136496103389	-0.2679387338193396	-0.3246368682410641	-0.06890950669444537	0.01970589236625667	-0.05074149044399008	-0.1193053812392354	-0.05386567605213919	-0.2125722003474637	0.04900970500345743	0.5366464644041289	0.7640964926482892	0.1520100624363112	0.01426632993076017	0.38878200886848	0.09242079316853734	0.05605163364715107	-0.06261778022814432	0.320055137149761	1.394054674243398	0.2294460389197218	0.02598316605688623	3.598725019420164	0.3162779041842461	1.34697256695513	-2.129609197496162	0.178819048187027	-0.4862687511378251	0.007506150480513243	0.09690864500466717	-0.5456567581598237	3.78211212905661	-0.7517120745353807	-3.78211212905661	0.7517120745353824	1.151912424292022	-0.2763762553645681	-0.1066884840039501	-1.401235204177412	0.4388630475270328	0.02230993888110238	2.727623950176401	1.162974010397444	0.7314558315228387	-1.810284271275338	-1.04715864653191	0.1604286311300559	-4.139710369768471	-0.3531397564592385	0.001073432957809644	0.01160889426994317	0.001040423820926959	0.01374111786655708	0.001261328753020144	0.004202330248189108	0.001175962209537184	0.007943504247510801	0.001090496887430333	0.02960137408278944	0.1792846432267762	0.186617058379208	0.2340532693845312	0.2268926351548556	0.0252513111298486	0.02822515908220414	0.003349473208778296	0.02693302307731746	0.002586418169766537	0.07949662658110358	0.02373071291892979	0.03872690799409503	0.00146282909279358	0.02330444076782615	0.00101771959093246	0.007742309159422619	0.001014082834343227	0.1062698251308838	0.01979003585507547	0.02236777121761493	0.1623475790705098	0.1589180516333194	0.4609943201079174	0.4521552852600377	0.001115509898977698	0.01468856835386265	0.002310807607628327	0.01393017506744397	0.00106845395841465	0.01108940764877452	0.001236356382035944	0.004323443725378397	0.001289780765970509	0.008151455660711866	0.001252203386022265	0.01463157376139058	0.001128329322416092	0.02245551586811052	0.09971457576193797	0.0914738388182797	0.001225759626382064	0.02442636339795728	0.001275060335682404	0.01939381800617311	0.001056132656383758	0.01543170961089224	0.001103247161281614	0.003078410872404496	0.001218478122428285	0.01837044840055393	0.1529893581196893	0.1841717924262423	0.001119608606052974	0.03411043047324266	0.001429276101204668	0.003449133417701124	0.00150531672007884	0.008403537128508207	0.001011260457691024	0.004814089918913529	0.232517812154956	0.2096377013765175	0.2559578812385725	0.2155630372688206	0.02505724098593115	0.10563519619826	0.001039488668238889	0.02241307112248361	0.1228285824826565	0.09095066425656159	0.1479961402896129	0.128382190973353	0.1140763661840864	0.0779710233835675	0.1214042349933206	0.1121521006024272	0.1575665673732789	0.128087814661094	0.001200339253333522	0.00640873527868176	0.001101364089777371	0.001692911575052028	0.1061536155036988	0.06538940720238515	0.1034552139870663	0.1105034876081673	0.06084600239992225	0.07236452745833305	0.02006577992008123	0.02579560530508898	0.001140216651816372	0.03184751647312998	0.04183644010612939	0.116068904983804	0.003389338724411341	0.01637493270540624	0.003864221996131323	0.02209111663944883	0.004799748476077864	0.001355392956807655	0.004274838594200288	0.01201705623317629	0.001007882128674487	0.007395955655339427	0.001027945430915527	0.01293980273822557	0.001331153384426842	0.01381407577805295	0.08343771080543223	0.06870942236823603	0.1226427908857922	0.1108108064942171	0.1054429582865836	0.1401593403491781	0.07050007714894045	0.08430021056614743	0.05639699034385339	0.05865747800590326	0.07072836487022291	0.0885404949403671	0.04514930450173793	0.06969390231254459	0.1654972018678475	0.1362882520329619	0.002188907717528444	0.01369875821290105	0.06637367722131382	0.03504832733906515	0.05544803348387383	0.06736683389447501	0.003744147741045653	0.01362057065017462	0.001240424163013047	0.01912718751632144	0.03203255934426458	0.1228815448349022	0.08545839482715299	0.09897938028664163	0.002481606326441917	0.0001478797239474625	0.001372059660145739	0.003377983057050458	0.003072178743882399	0.002664030034328682	0.146200477392078	0.1376275082510936	0.1007842813926823	0.09712773362277809	0.001131729354345418	0.05520179854862907	0.07908005744123441	0.1163388815133517	0.001030703358730081	0.01826947733682312	0.001012073527774378	0.03231938933977137	0.001022832568684961	0.01657213514977	0.01044054205600936	-0.008051827711477591	-0.0166318832008165	0.01011799297888762	-0.02944561012051624	-0.05792763741664102	-0.02007614836516365	-0.00914268564006079	0.001054851876511781	0.001032632520393826	0.001017653805905431	0.001047982208071776	0.001092105662247409	0.1592221850293135	0.2106506388109	0.01495497281307432	0.00581468170411015	0.002306848254048461	0.0192251728519869	0.001500245115307604	0.001018973885797725	0.001015762786799218	0.00412380578553395	0.1403413713756508	0.4965248405493417	0.001096623456497079	0.003603742841222575	0.001081969000861585	0.001188778047542852	0.001252957744916794	0.001123210458814756	0.00105707123625984	0.08038278431774039	0.001056801601343812	0.001275266863800191	0.001062061973269404	0.001062395528440838	0.001289517393799341	0.1657633289164381	0.001126695081401964	0.00114133502607069	0.001256082166742413	0.001012546505729573	0.2857361886418332	0.2217428393049988	0.02695991168826705	0.001031270877264744	0.112511826815364	0.1345794656401199	0.1054327600776316	0.1147156315539307	0.1442147930519835	0.001311002555180004	0.001134896961407131	0.1199872942387056	0.09686789406408887	0.06490106531666613	0.008568472360229423	0.001195645910236053	0.03821226849447967	0.0013045432498648	0.001097770122024047	0.002044284542989834	0.001158992912105707	0.001009111237850063	0.00102776057021448	0.00116536396609399	0.09194669751034186	0.09758578637222091	0.08696242346831617	0.0914452029910416	0.06162191894606841	0.04944278037009612	0.03219038515103752	0.1243486699508223	0.003202761648468004	0.06960926964521887	0.0505125985973537	0.006809015158423071	0.001340366546265547	0.01280056914769226	0.08442095928678806	0.001986975372669434	0.001595317866655326	0.001020785830023067	0.1069571073666304	0.09430110232034972	0.001085000125879811	0.1084832599832132	0.001030904328667009	0.001012606036404797	0.001022994306299868	0.01296484088097916	-0.01054516754354648	-0.01667253705532707	0.01160145920338117	-0.02829988141583937	-0.05627340579084874	-0.02086201084633309	-0.008343070654545811	-7.775362518468701	-3.861211251778534	-0.05370392329737862	0.02895836798579181	-0.04117312471865179	-0.006994046565139685	0.04145915270191533	-0.9341095917149115	-0.8040703169697215	-0.5454898832124291	0.190758826805083	-0.0281727574387504	-0.2352968009300645	0.01165701789709672	0.03483242715856886	0.5194461348557027	-0.7834207334593425	-1.109880726519046	0.5010382533202214	-0.01087986997879	0.1255092873306095	0.01704640556671191	-0.02171573138732982	-0.01643998481111691	0.06997863146082163	0.03929582654841559	-0.8003219441254277	-0.219748871324144	0.04765898032044198	0.02098561316364093	0.05349778658350699	-0.007557318537364461	0.4286121407938818	0.04938803467053637	-0.003299911027468053	-0.02354801145043271	0.008353190950182172	2.162130622706099	-1.024002141246329	0.110449235408868	-0.0710245482982277	-0.5812042122716433	-0.7854410801816896	-0.4449083030094045	-0.4914756159611895	-0.6575895341982082	-0.01761801351280004	0.02558119284375919	0.6942597196067913	-1.33623557762729	-0.2341123205334893	-0.6721008787665977	-0.01168574531226674	-0.3273136181456823	-0.04998542414500233	-0.120541032898265	0.05729679781127439	-0.1385924599367972	0.03124988620808965	0.0870497196078867	0.1572090887967103	0.4016550496865509	-1.217399801315144	-1.09090535609197	1.054671924209426	0.1284730380251024	-1.756472045162549	-1.045325167355003	-3.73359146839507	0.2078125378182392	0.128243197195581	-0.328580784997214	0.3126855538069154	-6.101132060138629e-05	-0.3147670375744144	-0.01347574592632814	0.009082037613077302	0.02335879160415043	0.02795496960961849	-1.65261490224004	-0.6608396788007603	0.3600797215114395	1.677084836535846	0.07345888501946769	0.1441075999398183	0.06195705797060095	-3.084231854614424e-14	3.065352419725036e-14
0.17	0.005549225163263855	-0.06518585854780576	0.07578518673840937	0.4428157848908359	0.9267011837603036	0.005403084501995006	0.05867172005432582	-0.1041403357092556	0.02008619572580627	0.252246224309812	0.08820953100081694	-0.1208410473623142	0.003465632104318079	0.09177474195666115	-0.106869354046489	1.069337610017468	0.2591983236256442	-1.069337610017476	-0.2591983236256488	-0.3128865107891446	-0.0716569222536373	0.01865025299565655	-0.06494186227552624	-0.1149281296117474	-0.0536636381981076	-0.1830476775100029	0.0599312956893629	0.5444863532566218	0.7464243634981852	0.1388616425623321	0.01587510497243868	0.3488307409512532	0.08902186747502693	-0.01811618262820076	0.01419763542954775	0.309642226618166	1.373057897007642	0.2213359659490284	0.02267592857655294	3.60581485252306	0.4338303180258107	1.111152968120852	-2.147821389351249	0.1134155018703476	-0.4507008476520348	0.03746410355473249	-0.009233814126100748	-0.5158934942229944	3.056482484948564	-0.9883311468120083	-3.056482484948534	0.9883311468120343	1.198898765313827	-0.2731081678789889	-0.1042176095097728	-1.43853751477367	0.4361346977159133	0.0186779528559901	3.139295267322982	1.023354839172188	0.8327068450879751	-1.722174377200283	-1.490799066170424	0.1586498142093863	-3.834099418655012	-0.3250881254306792	0.001064772054709759	0.01196939772016842	0.001037000782455225	0.01434461980963024	0.001141994660950902	0.004119886477201138	0.001113280266647469	0.007707694252274865	0.001093226029404331	0.03004000230970341	0.1715707428337969	0.1786321907362029	0.2249317688855272	0.2196614056118229	0.01925923114639422	0.02317888998519349	0.007669808487612065	0.03130810114270549	0.002422734687174539	0.07918012310476907	0.0203009270731476	0.03579753572651329	0.001474394987588345	0.02339879983611114	0.00101866826845581	0.008100548928644683	0.00101535479046672	0.1115924494734435	0.01192992991260819	0.01621725988317269	0.1492300003732553	0.1467079201720122	0.4707300509566823	0.4549340257808244	0.001106017955743488	0.01475717256737851	0.0073646339678264	0.01924361321242222	0.001085870788041902	0.01112103207694186	0.00120907015753664	0.004264533341408588	0.001270097028255227	0.008253094542159688	0.001195789749591714	0.01475898924488597	0.001096769765439512	0.02269547685824826	0.09118730101270282	0.08464121974825177	0.001141615367264851	0.02233274939706182	0.00128046396955439	0.01988856294447511	0.001062891798671738	0.01566032566669614	0.001082511087419538	0.00279700584205537	0.001362943326876007	0.01853581550973939	0.1585313925325388	0.1874970200939326	0.00112633212737027	0.03460887482060582	0.001288103553273568	0.00332614148708651	0.001380588995153216	0.008208160176468049	0.001012134842992719	0.00490535736343109	0.2547152733272383	0.2302496604502784	0.2424018922835067	0.206072308328051	0.0251218937132123	0.1063183399259262	0.001034707757318519	0.02162792473357851	0.1167044501615083	0.08483113621607696	0.1404927277151174	0.1201754382296716	0.1087968124383909	0.07326332425333155	0.1183558815737675	0.1077271019267719	0.1513894444397139	0.1219185819279859	0.002430838062511818	0.007261639720829988	0.001165326579835665	0.001984439096571234	0.1129450151279227	0.07254586660943961	0.1014496866328375	0.09914007579513515	0.06436225765844336	0.07073989206307817	0.01365434244529474	0.0199661246196201	0.001199618455404716	0.03173852701404575	0.03949435536824982	0.112712087675068	0.002386559071393878	0.01594211061604383	0.002516459696515445	0.02132266988242867	0.003444367286999522	0.001569529390597869	0.002756321503495604	0.01144860836996847	0.001008820725470312	0.00775001100654752	0.001027748568168016	0.01381453297079629	0.001241793894075729	0.01426982004642386	0.08766682574944357	0.07270375061234406	0.1103129914478134	0.09949130962623097	0.09492967646864575	0.128707221530474	0.08157344963697326	0.09375750010229521	0.05902768246053359	0.05972299522493861	0.06249776462194988	0.07504585436103389	0.03886404023384384	0.06092056838323297	0.1518578530468604	0.1108914215251056	0.002441632009315517	0.01533787506347815	0.06830282455173697	0.03645042221386046	0.05240441753578547	0.06405307419064347	0.008708023750820252	0.01965179379166061	0.001370591393277443	0.01926172444985562	0.02170134405472357	0.1197921352838213	0.08431016933520198	0.09844974944907495	0.002577136083640421	0.0002772208980152193	0.003469574050497412	0.005030479310345247	0.002069102589187668	0.003013783049147241	0.1266643713363131	0.1205268879912036	0.09829296366181517	0.0904528535719922	0.001113399285036884	0.05910529745202458	0.09078222862869441	0.1285792878701509	0.001031271961208182	0.01891475072131086	0.001012567288824402	0.03359718361209928	0.001023243613209603	0.01710926708807523	0.01325503617861141	-0.01038705429664814	-0.0166221055342642	0.01155671231528443	-0.02781523618518456	-0.0553955963590756	-0.02063678120757071	-0.008252451023062973	0.001056522157552673	0.001034119573691357	0.001017757427751588	0.001048039269132762	0.001099418912822962	0.158742212285768	0.2068875699072727	0.01048258626281918	0.01769209394786312	0.002204561075778553	0.01410703724588749	0.001474779355534946	0.001020232369364579	0.001017453348165369	0.002579581097050975	0.1182663268083001	0.4892229841751079	0.001095723529309828	0.02041179616776478	0.001122642424460829	0.001173774451857654	0.001246743586555802	0.001148726526745609	0.00106970127944309	0.07854692656083166	0.001051606630954495	0.001295253736650178	0.001076582208792962	0.001059679463642324	0.001702928926896856	0.1685274932999549	0.001138947995408823	0.001140695538199303	0.001245910321034507	0.001013466442873257	0.303076304336347	0.2137470943988137	0.0236887662293642	0.001028429512869467	0.1036221434863815	0.1240265649350429	0.09757540141247711	0.1131945960842568	0.1394804800934467	0.005750298700800744	0.001314019367652067	0.1249126330599979	0.1001633260559201	0.07218769856941598	0.004909341051142398	0.001317174728536501	0.03542611768005682	0.001361390712891632	0.001105325260368156	0.00199390948902381	0.001161806004297725	0.001010378171910299	0.001027360170163902	0.001134601234963947	0.09457500570105862	0.08791689986463404	0.07441685130638188	0.1001102618087804	0.06290666891686737	0.05404420337720027	0.03063575744061809	0.1352894945271891	0.002284919984635722	0.07178547682435263	0.04703530082650131	0.02005388171881805	0.001646535435679835	0.007474826429055411	0.0813360582947725	0.003261126944876368	0.009108850455005412	0.001017121762004512	0.08837853445887295	0.09526774926099554	0.001102196337133631	0.1046607394722493	0.001032675511548887	0.001013483139316366	0.001024244296519293	0.01630168653931894	-0.01259579028429976	-0.01657198265086147	0.01295963414120378	-0.02579714606532902	-0.05216130775609187	-0.02101723033896784	-0.00728972070087869	-7.454488227638509	-4.249478268518548	0.08196087527412022	0.07744246956972667	0.009552233951234421	-0.03081269592767086	0.04707454913142892	-0.6684461077437983	-0.645361785131341	-0.4705432633005885	0.6548523109900249	-0.0325699147071767	-0.3467856476275943	0.007650967312197856	0.03659912081570529	0.5438822805757031	-0.4728669947449856	-1.338807689011706	0.0464216538558128	0.0165728684098545	0.8755294717368152	-0.001144733070154965	0.004117789698174367	0.02390025733120271	-0.01718326569212195	0.01534315894672402	-0.5708769183018856	-0.1994048878804957	0.05251351816581643	0.0241329589799975	-0.06638903151839202	0.03230038315089165	0.2461981504250914	0.05040333677458222	-0.01583120970532978	-0.01600060741710976	0.009304582471337386	1.955664823037515	-0.8777802298244963	0.02733922289164589	-0.07906768462431482	-0.6405485982328786	-0.852665500554067	-0.4955951057405295	-0.3995370394254194	-0.5801161254929657	0.1670842402860214	0.03240025794590357	0.7390862796369914	-0.9203927253002481	-0.08643252020475894	-0.5084189371042489	-0.01032942769454318	-0.3369498479155457	-0.03368011898767843	-0.04084310221076221	0.003133642007000371	0.004443453042832502	0.03759125682294227	0.0890504229554773	-0.008895900469282361	0.396547274828119	-1.060639920965769	-1.198817082723269	0.8356715354963656	0.08287327370751009	-0.9405788729887318	-0.7051831089892707	-1.508723238365438	0.1249284725943298	0.1507449165152271	-0.3361336177596297	0.8550360733207957	0.02252635364435621	-0.3085127438174531	-0.08940893982906614	0.01614186428598661	0.2902258781377882	0.03874698366701921	-1.752845553917522	-0.6517137075192864	0.4143497976844961	0.7927606884037591	0.0559981782726737	0.1123451559212619	0.0461424806833205	2.338068189372844e-14	3.499891384205984e-14
0.18	0.005000293717341362	-0.06462675907553542	0.0786043624592429	0.4564500652986838	0.9288599900343699	0.005630660623468114	0.09468056954155692	-0.09927739257239837	0.02986202712824901	0.2307676215739112	0.08903028144436516	-0.1249313184301094	0.003964720634119878	0.09113592494758083	-0.1116575941842264	1.096233582426173	0.24833288723118	-1.096233582426175	-0.2483328872311779	-0.3006440989503322	-0.07437169628016491	0.01762597578818713	-0.07950620779231417	-0.1105917388899635	-0.05348051057638759	-0.1505460020008404	0.06951701603458733	0.5532242994281421	0.7296923487352066	0.1240286063547688	0.01738579495513971	0.3124288963958097	0.08595017579617943	-0.09154732803846481	0.09894410059682587	0.245185637836893	1.354145597523254	0.209865168012739	0.02353341665349774	3.592565116786744	0.5362334248438602	0.8377493009849455	-2.144272273118499	0.05127911308008688	-0.3577974502551087	0.06133991172092525	-0.1191602506121902	-0.4328793939308855	2.321083827981988	-1.176717314688452	-2.321083827981987	1.176717314688454	1.250323301670804	-0.2698479488315219	-0.1004160513777087	-1.474029941227772	0.4306908663860521	0.01852789241869257	3.323054484516629	0.8957999422610665	0.9110672953284867	-1.622261393850374	-1.384081913248896	0.1408116193364015	-3.429825697411882	-0.2876929535264148	0.001061278617758813	0.01237123701371315	0.001036033850906959	0.01500397623665977	0.001082370929937639	0.004090732196265952	0.001081970741151499	0.007514355460119236	0.001098247954267571	0.03055902619505365	0.1665944625330575	0.1731364928071829	0.2176933208126862	0.2139216755823365	0.01394017352087536	0.01867870727451036	0.01565176409542838	0.03944197979159313	0.002289633837441131	0.07889638874933211	0.01603075063423619	0.0318670351407204	0.001467452280940962	0.02346618354514992	0.001019771920714559	0.008469963458372656	0.00101683614656009	0.1171235416808085	0.007068235819936631	0.01238672209633921	0.1322896556277466	0.1320086553877163	0.4751690705035326	0.4529179543974768	0.001100823189414338	0.01485946883655974	0.01810589833177968	0.03020778710364733	0.001114918905187319	0.01125804872438825	0.001187924619131626	0.004289482221387472	0.001257147354100215	0.008372110731804988	0.001180341180314685	0.01483415382872742	0.001087310556501467	0.02289531479623787	0.08544230705965969	0.07996279948375952	0.001096943823964522	0.02042964645996025	0.00129315880310159	0.02046855858611126	0.001073532857336782	0.01590227600968505	0.001070787495914637	0.00261842546468155	0.001641767956668117	0.01884984883483671	0.1629500912107118	0.1892910505883701	0.001135820958842042	0.0351205472484458	0.001217162541782102	0.003241854531680707	0.001313101370796611	0.008074060411107666	0.001013032013829951	0.004988267258734322	0.2747665114089906	0.2486590704570873	0.2306836466045076	0.1979347010139869	0.02358886112248317	0.1062051749114979	0.001030897011115801	0.02097045832721565	0.1093760681375304	0.0781827482437482	0.1316843903462425	0.1113937603222989	0.1023925931029313	0.06807984961469556	0.1159272640050394	0.1040411014087512	0.1457390536618509	0.1164083098898088	0.005253640601295883	0.009328126851305582	0.0012868632165119	0.00233443566370351	0.1189006885139909	0.0802122151518085	0.1016803273232793	0.09241671429574369	0.0695365726496716	0.07072352182049334	0.008518739704496348	0.0153347529895083	0.00129007715414957	0.03163658229488869	0.03693514344848821	0.1094719079392085	0.001910855941778741	0.01575930782043526	0.001841848292938425	0.02112035892111451	0.002735844523467158	0.001770128858193112	0.001992639472328464	0.01169673660897318	0.00100992357033258	0.008108382248038041	0.001027449890076165	0.01474389311838172	0.001181720887125736	0.01477944446152919	0.09118102806001652	0.07662710137865145	0.09889313438945452	0.08931520110127637	0.0833753555229413	0.1161970251932297	0.09142410920966512	0.1009913523255995	0.06104125926150372	0.06027980083856821	0.05993506349581959	0.06976646143489132	0.03472935957067529	0.05567341032311472	0.1477537765251395	0.1028548151618629	0.002110077026600168	0.01629568047066684	0.07033570479675302	0.03803460844443176	0.04914684884554214	0.06060491229916233	0.01766417598653874	0.02995083209340104	0.001588683828499427	0.01948887366504358	0.01360760062751362	0.1166033325349765	0.082318401085037	0.09725203112520915	0.003259976087416039	0.000457830351428412	0.00823950912256795	0.008844209001521715	0.001563362468058423	0.003373996713976058	0.1070106495474768	0.1028638690891475	0.09726348183610396	0.08454191194913582	0.001112836927425371	0.06336338927264987	0.09564790759985083	0.132629380353031	0.001032442123565889	0.01939748863007443	0.001013252813630502	0.03458417048616791	0.001024074325548707	0.01750844778318712	0.01641776465837178	-0.01253254498554035	-0.0165518100424363	0.01294173538596508	-0.02560328797306705	-0.05181018398338279	-0.02092713848346291	-0.007253472848285458	0.001058192438592968	0.001035606626989596	0.001017861049597341	0.001048096330195165	0.001106732163398363	0.1582622395422225	0.2031245010036454	0.006010199712568597	0.02956950619161831	0.002102273897508432	0.008988901639787675	0.001449313595761819	0.001021490852931564	0.001019143909531556	0.00103535640856928	0.09619128224094822	0.4819211278008733	0.001094823602122969	0.03721984949430884	0.001163315848059042	0.001158770856173201	0.001240529428194713	0.001174242594675171	0.00108233132262731	0.0767110688039227	0.001046411660565725	0.001315240609500222	0.001091102444318443	0.001056963398844198	0.002116340460021612	0.1712916576834717	0.001151200909417062	0.001140056050330527	0.001235738475328242	0.00101438638001692	0.3204164200308606	0.2057513494926285	0.02041762077046085	0.00102558814847567	0.09473246015739901	0.1134736642299655	0.08971804274732262	0.1116735606145823	0.1347461671349095	0.01018959484641915	0.001493141773895406	0.1298379718812903	0.1034587580477513	0.07947433182216573	0.001250209742053326	0.001438703546833224	0.03263996686563399	0.001418238175918576	0.001112880398712616	0.001943534435057664	0.001164619096488923	0.001011645105970465	0.00102695977011259	0.001103838503832506	0.09720331389177536	0.07824801335705021	0.06187127914444777	0.1087753206265193	0.064191418887666	0.05864562638430398	0.02908112973019841	0.1462303191035556	0.001367078320804356	0.07396168400348677	0.04355800305564867	0.03329874827921479	0.001952704325096425	0.002149083710417468	0.0782511573027576	0.004535278517082958	0.01662238304335439	0.001013457693984768	0.06979996155111552	0.09623439620164134	0.001119392548387423	0.1008382189612855	0.001034446694427954	0.001014360242219858	0.00102549428673423	0.0196385321976587	-0.01464641302505298	-0.01647142824639584	0.01431780907902665	-0.02329441071481845	-0.04804920972133518	-0.02117244983160264	-0.006236370747211454	-7.104461148470127	-4.555433536417541	-0.04543675466839559	0.04012926476565554	-0.03051522666331882	0.001500194059585027	0.0575382844530308	-0.4362756489187015	-0.5057704142604971	-0.436272605888964	0.9425189435194727	-0.02161893326433759	-0.4355224645714076	0.006261946051631226	0.03706737926369674	0.5611397078184811	-0.3194260239355779	-1.607707391114086	-0.457924127510849	-0.004141458851272562	1.25565643658331	0.03812484939692969	-0.004943878602268006	-0.01296452318569577	0.05952845150718341	0.03127121610116958	-0.3694821830235578	-0.1816466585511108	0.06470912099858842	0.02365247055453252	0.07406271717384716	0.02217591621799181	0.1223727061419855	0.05203365079283594	0.00444108404625496	-0.01129257409969139	0.006681681110647064	1.721620809315461	-0.7533778159051621	-0.04881251300229032	-0.04548855178394141	-0.6869761986421093	-0.9004261129167335	-0.5400634046909867	-0.3436759844403492	-0.5257973952165398	0.2250985241547289	0.0372750019676036	0.796237546673135	-0.4082255148995294	0.08754071000057745	-0.4324790674891155	-0.01027679738614231	-0.3039861035707836	1.843460385535374e-05	-0.007313873760123824	0.05458940457576018	0.02472276050470772	0.03211306430980419	0.09797570261621366	0.1679851181235448	0.3874595541255035	-0.988722132705987	-1.302520859798293	0.6099844616409285	0.02673071694433544	-0.1134225145255193	-0.3400899935172271	-0.2615466394731734	0.07155024913379333	0.1646614683537342	-0.3554612225616436	1.166248585879042	0.01846144135879885	-0.3346456771365537	-0.1470932431868308	0.019335693486048	0.455605479185817	0.03004709961651615	-1.765094630672877	-0.508051993213694	0.4309983049559746	0.03902206175410844	0.04095178986480846	0.08594612029394322	0.03436680932078934	8.379095739523307e-14	4.179557795344234e-14
0.19	0.003756061546092358	-0.06320378057800159	0.08053206355125433	0.4699042601180612	0.9308894650810657	0.005883155576096848	0.1304171108097752	-0.0934731054451782	0.03669222200923917	0.2093983905989677	0.08925309777276785	-0.1278055837089398	0.00463391909405301	0.08941538477021249	-0.1153643734127627	1.115759987284097	0.2358315927841652	-1.115759987284103	-0.2358315927841687	-0.2878669064484192	-0.07706663589459604	0.0166406351067801	-0.09437182032636091	-0.1063066863943121	-0.05327078396032291	-0.1172161817584254	0.07789539795702431	0.5626660799296103	0.7139411478131805	0.1112834529154711	0.01860368227384153	0.2796045891607092	0.08328570459116198	-0.1549502419915766	0.1856036798264266	0.1349976801933679	1.336933914012876	0.1956286629542046	0.02719233809053825	3.549148610610533	0.6225004576728262	0.5261577130469945	-2.128406851766766	-0.006666284208720136	-0.2091186143561313	0.06959085366056242	-0.2234727015021274	-0.3026224673368968	1.585569702328427	-1.315830022127811	-1.585569702328394	1.315830022127835	1.304959194118397	-0.2699751174066008	-0.09692919384524926	-1.49315843813351	0.4272792336463305	0.02495209364129676	3.322230880926981	0.7830789496650338	0.9774222488758251	-1.538386172973228	-1.159057939101455	0.09853207831665182	-3.127694547428355	-0.2446127361841979	0.001060005054886592	0.01278687337289152	0.001036201503158604	0.01569194108435257	0.001050900269031776	0.004085578103782708	0.001064719506513732	0.00737479765835202	0.001105415311451413	0.03114025517758304	0.163664009051984	0.169702945321292	0.212077673097081	0.2094728465102272	0.009618830849205517	0.01500576485940557	0.02371922930972932	0.04801109025961896	0.002167317705746823	0.07865498272088978	0.01189435245936019	0.02765245765197961	0.001446338662094523	0.0235209749410304	0.001020953659527715	0.008847614433415432	0.001018469980255391	0.1228097050341674	0.004136224815386095	0.01001107471765285	0.1128418152170041	0.1153977332725187	0.4757109538139498	0.4471832169660337	0.001097502384227519	0.01498033673602402	0.03142820421982779	0.04373192081908338	0.001166765544383418	0.0115149333412961	0.001170111652285513	0.004391888886798073	0.001247729827344267	0.008497274684931461	0.001183430497217524	0.01495638609977207	0.001087762290606669	0.02308715534816795	0.08176082801530726	0.07692077443892234	0.001070838876754091	0.01876917859967457	0.001313287682421038	0.02112228510236682	0.001092484025798644	0.01615674797278048	0.00106277137376674	0.00256722039867709	0.002835117221658722	0.02008951523211285	0.1670663009310008	0.1902854082703593	0.001149434877817484	0.03564129781637693	0.00117554550369603	0.003191979835832007	0.0012695986465128	0.007968917001298322	0.001013844821947677	0.005062379699159738	0.2929764080032296	0.2647688662269805	0.2205524661261319	0.1909426322309393	0.0213084990558869	0.1056478011526579	0.001027683808626924	0.02049581221397762	0.1014174469685913	0.07132671027435927	0.1221440866560219	0.10239599484049	0.09533943358085632	0.06266845782095765	0.1139566344027545	0.1010031789496998	0.1405590336957284	0.1115183731969258	0.009537210234013774	0.01248914211370803	0.004028703851012155	0.004396526725268191	0.12375485734183	0.08815416309232202	0.1036816940963625	0.09025015371993278	0.07483586492975827	0.07222988217172402	0.004977085641464572	0.01214679269085513	0.001430781275499373	0.03156438510852778	0.03415054469184281	0.1063513447743536	0.001680879948769784	0.01575256236516664	0.001490297779917216	0.02117835138204129	0.002320914344650612	0.002024009193524059	0.001590676455697969	0.01231877848643903	0.001011211149649408	0.008464603270259869	0.00102708824217117	0.01572865203253696	0.001140550825232614	0.01538399409848044	0.0938832474406671	0.08036322920836574	0.08848809978034175	0.08013767287277535	0.07139583016872428	0.1032515246612955	0.09937588153998798	0.1053774735914728	0.0625991186902045	0.06048845747053398	0.05819034070111428	0.06898737316516074	0.03196434579648342	0.05302263851472681	0.1445286408022429	0.1008393578108268	0.001730943898604082	0.01715020499871175	0.07235595556849443	0.03979355812102858	0.04579334120791686	0.05711937545973461	0.02611159894641161	0.03941537342152881	0.002457447308414702	0.02036641523257797	0.007999543629216481	0.1132097935437717	0.07962670918931215	0.0954822205387737	0.004427070635876852	0.0007012941947380272	0.01421245344811338	0.01386031880693157	0.00129385559429755	0.003701763980109445	0.08782812287989883	0.08546269303109701	0.09679100847707736	0.08037111001324841	0.00112080945620384	0.06752887647235818	0.09475050007141003	0.1299291817528624	0.00103411648191949	0.01970687163511857	0.001014085693965665	0.03526761440161136	0.00102524656204764	0.017763917164152	0.01937048691682214	-0.01447014656112601	-0.01636336076143147	0.01443542770940292	-0.02246984453827423	-0.04740556834981612	-0.02091071771836294	-0.007255424470959443	0.001059091430563544	0.001037026952047593	0.00101837866358855	0.001045632700219615	0.001118076043361234	0.1595900217893948	0.2015374727579917	0.004033605603703787	0.0353129929005849	0.001986283170516219	0.006021858708927378	0.001403188333908003	0.001022769622499053	0.001021038831030052	0.001025521755849471	0.07379443739529239	0.4724457921070883	0.00109338673935846	0.05437504726690374	0.001269344044848215	0.001145462624423019	0.00123571251668011	0.001197143795543064	0.001093225584207829	0.0769214000687328	0.001041338826805627	0.001350350607006475	0.001130072694127341	0.001052281374800466	0.005747489576399584	0.175719848531666	0.001174109264608421	0.001125561048546332	0.001214580946633962	0.001014948225008782	0.3343378603781632	0.1997675743205253	0.01733243981233616	0.00102328318454928	0.08619687202488208	0.1031968416291066	0.08188064887703586	0.1106195150910319	0.1307384720023979	0.01741765764076879	0.01147812801551987	0.1317456251348356	0.1091243371398904	0.08365918277674243	0.001173855632022581	0.001694768604866959	0.02940028011893734	0.001459943414093895	0.001132490549933797	0.001838482161863441	0.001176552325825158	0.001013317720743598	0.001026502088433106	0.001092470605686697	0.09791070085591148	0.07064294680265777	0.05015925555118315	0.1116688933888445	0.06489113746796359	0.05372869319276275	0.02846731850338513	0.1337013616025026	0.001307873288475575	0.07585130945184246	0.04015331287723509	0.03746586770417298	0.004560474153232701	0.001768084145366253	0.07413791551983905	0.006602232639981542	0.0240877487100608	0.001012460376497089	0.05369785863270234	0.09605181670770714	0.001137331599251698	0.08714348758986004	0.001037054196232028	0.001015453575292239	0.001027289220444733	0.02210877295060162	-0.01626673496556996	-0.016088457492455	0.01602321493714065	-0.01867674816224793	-0.04248603961903418	-0.02068491126267128	-0.008072619072632499	-6.746034855103313	-4.759602251503313	0.08598883459164951	0.08446279975512132	0.01507001352490801	-0.02145655106641608	0.05948299104328527	-0.2581701585841274	-0.3873571030390018	-0.3087977716821556	0.7832619207928312	-0.0247066561632121	-0.4014279922449858	0.004979970189980067	0.03837567372433341	0.5753103037540608	-0.1698826892055465	-1.717184882384466	-0.6895626865118912	0.02077472645715097	1.436746094210335	0.02199995209444927	0.01993105762450445	0.02564744749961508	-0.0136642229996083	0.01143316765889161	-0.2414775743132261	-0.1511924503621435	0.06710238162626411	0.02661376642779988	-0.04238409637397867	0.2053757141716643	0.08645685454155208	0.05221924896953446	-0.009857904542312447	-0.009758915859280277	0.007752321101205854	1.502669337943781	-0.6483194725457173	-0.06235518200494367	-0.04339430318730404	-0.6823673955186915	-0.8966393045505316	-0.5416199851268899	-0.2696417537611317	-0.454926802100272	0.3881892519163553	0.3591769493768994	0.7887655884472766	-0.04470365284966849	0.2027175544312886	-0.2240234731647923	-0.004750078775205534	-0.3150290705834212	0.0006000731136472311	0.01614212222300711	0.009685940237691374	0.09050292136893251	0.03725926065875648	0.1002088926389504	0.008312429988742084	0.3582343001219711	-0.8536113207001351	-1.286834175457425	0.2759738092019829	0.01205271157457147	-0.07372015043611842	-0.1976251915279882	-0.178040715613865	0.09737173330465859	0.1878084951761894	-0.3444055394389194	0.7639406926725625	0.1438985605768844	-0.3473103177634272	-0.205681423937062	0.02916912144151701	0.5452840783890658	0.03358856615280036	-1.7073027598797	-0.3336265661252308	0.4023494951676906	-0.5658426086374111	0.0213943768441393	0.05173942019500231	0.01741768921882777	7.690921116774585e-14	3.57430920160026e-14
0.2	0.001948266160696426	-0.06091564386025926	0.08119717805579428	0.4831935545320721	0.9327645397263646	0.006179042669368189	0.1655516512286888	-0.08686985427749881	0.04034254214580841	0.1882228259396741	0.08889794702431	-0.1289549508941787	0.005298359177853543	0.08669597258408895	-0.1175929638421591	1.127972427647268	0.2221705178405931	-1.127972427647271	-0.2221705178405936	-0.2745480351598165	-0.07978790149537331	0.01568184973244957	-0.1092506940059968	-0.1020269621989461	-0.05295077544660292	-0.0845149580430659	0.08524264517656316	0.5727754132838797	0.6987164776273941	0.1009652642829184	0.01927176119986493	0.2500218294908347	0.08106969209836598	-0.2042599708683754	0.2719757446415139	-0.007331679655818628	1.321165516449956	0.1789850877137856	0.03221184478202011	3.472164946924396	0.6960262329380208	0.2017743520991183	-2.105539009993434	-0.06431430229506621	-0.01281783153938638	0.06038823675896932	-0.3189346524244311	-0.1372416341019463	0.8582909290317678	-1.408673413999356	-0.8582909290317676	1.408673413999358	1.358659059008936	-0.2751131461006175	-0.09510498996231531	-1.476682170345615	0.4296252063288566	0.04058427194970866	3.197335179105483	0.6895730016800106	1.044577865888823	-1.516955246602526	-0.8986889519001217	0.03084994080348651	-2.781516184366724	-0.1980012110819105	0.001059818195760132	0.01323950986697006	0.001036995767608173	0.01643321413128682	0.001035428780089355	0.004103844574374684	0.001054864451508036	0.007244328505771468	0.001114671445795888	0.03176419559634513	0.1623861246935899	0.1678183634290137	0.2079236440635129	0.2061072994640007	0.006420687063907643	0.01229311395027245	0.0305648861128783	0.05534639362168699	0.002048130192922481	0.07844136795124675	0.008301236436978427	0.02395777611446363	0.001412722280259102	0.02357145569029451	0.001022183933794443	0.009235734092487067	0.001020234414498039	0.1286140945739344	0.002643741684966062	0.008705483563724145	0.09160517463293459	0.09761080073090969	0.4731663326904665	0.4391159141125379	0.001095123835226592	0.01512415711989968	0.04622568347929226	0.05869422474198516	0.001245700080805161	0.01187300532827294	0.001154550889435979	0.004578220292610213	0.001240612526156006	0.008638062355432104	0.001196427113959197	0.01498922485452726	0.001093437033189274	0.02321070361673147	0.07975687720165371	0.07508215303006592	0.001055252823285937	0.01739088671569086	0.001340905334533317	0.02183193020621058	0.001121446988032624	0.01642198822501422	0.001056422839562471	0.002609136217147536	0.005237306457209842	0.02254973005272896	0.1712835930558454	0.1912193481649137	0.00116769657203874	0.03616698795159484	0.001147488945776752	0.003135858814516843	0.001237265186379672	0.007878425934076191	0.001014532086476644	0.005135543963323973	0.3094593763133462	0.2787590770815689	0.2118476690679502	0.1849026409262339	0.01862983175842663	0.1049642124066794	0.001024924915013548	0.02022349961700784	0.09312152053385775	0.06457268032771293	0.1121749336205208	0.09351072780921053	0.08787619913030598	0.05725934929074978	0.1123621589224405	0.09853360140566016	0.1358171289809904	0.1072550366729649	0.01522533411566643	0.01671360636152256	0.01033112307025997	0.009198649431926366	0.1273730441517575	0.09591979786112326	0.1072174030310747	0.09113030018701437	0.07960395663465554	0.07455759679283538	0.003136095208629518	0.01047607390983241	0.001629093945862853	0.03152983194113547	0.03113738553596473	0.1032732757038713	0.001586550735943185	0.01581066125811819	0.001324050408026242	0.02138779649110117	0.002060327288016912	0.002233833217925957	0.001395274507644509	0.01332314116395009	0.00101269133759431	0.008816129872149615	0.001026678555069159	0.01677272721972251	0.001114282641905286	0.01605344547557288	0.09572340688645198	0.08376115314717425	0.07913919946855523	0.07210641853313035	0.05930821394607888	0.09045524310671739	0.1051031798652874	0.1066855088630035	0.06376863657862998	0.06046189711258468	0.05500261581885763	0.06766555820585701	0.03020417407504254	0.0515696900252012	0.1375550650615197	0.09856408315198574	0.00151139962341232	0.01820345667328061	0.07431227775246849	0.04180437891218126	0.04239702246841174	0.05366161362779388	0.03240414896776075	0.04597526620555642	0.004190378045084859	0.02210387860869872	0.004922627712786466	0.1095921622465263	0.07630091777610078	0.09316215164970458	0.006037824348067373	0.001037453705696074	0.02084163404688825	0.01970324249923482	0.00115848043487074	0.00400741228791952	0.06944107823264738	0.06887457031269761	0.09644168732881311	0.07771901718340297	0.001133766419270077	0.07141538637963556	0.08835488357632129	0.1215769116433064	0.001036257613080825	0.01983476748086688	0.001015048862284726	0.03563889403815332	0.001026730287934363	0.01787061401439224	0.02200155483826619	-0.01619622837999909	-0.01604523049846919	0.01607026238929061	-0.01834692169163118	-0.0422285830704266	-0.02058021841737544	-0.008480240562132051	0.001059990422533021	0.001038447277105585	0.001018896277579224	0.001043169070245733	0.001129419923325129	0.1609178040365671	0.199950444512338	0.002057011494843408	0.04105647960955304	0.00187029244352373	0.003054815778066677	0.0013570630720542	0.001024048392066669	0.001022933752528492	0.001015687103142568	0.05139759254963511	0.4629704564133026	0.001091949876594187	0.07153024503949906	0.001375372241636115	0.001132154392673732	0.001230895605165404	0.001220044996408872	0.001104119845788377	0.07713173133354291	0.001036265993046499	0.001385460604513077	0.001169042943937769	0.001047599350757066	0.009378638692792084	0.1801480393798602	0.001197017619801431	0.001111066046765818	0.001193423417941665	0.001015510070000883	0.348259300725466	0.1937837991484221	0.01424725885421124	0.001020978220624401	0.07766128389236528	0.09292001902824783	0.07404325500674935	0.1095654695674814	0.1267307768698864	0.02464572043511674	0.02146311425714408	0.1336532783883811	0.1147899162320295	0.08784403373131917	0.001097501521993346	0.001950833662897232	0.02616059337224076	0.001501648652269021	0.001152100701154879	0.001733429888669111	0.001188485555161488	0.001014990335517754	0.001026044406752919	0.001081102707539328	0.09861808782004762	0.06303788024826637	0.03844723195791899	0.1145624661511699	0.06559085604826109	0.04881176000122169	0.02785350727657204	0.1211724041014499	0.001248668256147485	0.07774093490019819	0.03674862269881998	0.04163298712913185	0.007168243981367507	0.001387084580313675	0.07002467373692123	0.008669186762879935	0.03155311437676663	0.001011463059008658	0.03759575571428921	0.09586923721377308	0.001155270650115809	0.07344875621843436	0.001039661698033706	0.001016546908357489	0.001029084154151315	0.02457901370354485	-0.01788705690608684	-0.01570548673851407	0.01772862079525467	-0.01405908560967708	-0.03692286951673336	-0.02019737269373998	-0.009908867398053333	-6.39806877392907	-4.854468522734371	-0.03803672772147391	0.0507909046014873	-0.025831114003748	0.003317923902312982	0.06608057176301958	-0.1264825301971169	-0.2891140090840951	-0.2442143046495969	0.6957575223396731	-0.01606068150875182	-0.3315432743248901	0.005399816732534731	0.03916111607342888	0.5847849451025883	-0.1054147790199776	-1.842909476388576	-0.9244372119224727	0.0004490380248108215	1.543290478076665	0.05836232338967171	0.01184106947135132	-0.009839779724561648	0.04164974822933556	0.01761275940887976	-0.1288014558322515	-0.1252114632791892	0.07589283852703679	0.02580612833321996	0.09268689406225401	0.2662855924613984	0.1102891486521389	0.05302156427462058	0.003191818976640231	-0.008362105571125917	0.006492045861336804	1.29770382625415	-0.5629623202368426	-0.07405551042088239	-0.005021848528447976	-0.6665745940948502	-0.8779264228056296	-0.5396067519860942	-0.2300070014432485	-0.4004773614373442	0.4377883212440019	0.5852813309916488	0.7609749123330652	0.2011158936786352	0.2518115639768286	-0.1290307637544464	-0.002747993643171851	-0.2954872846968407	0.01298730424593944	0.02297665586311712	0.04577814239273705	0.1011869205127481	0.03117418028864211	0.1098389572293667	0.1809654661349209	0.3198187759432557	-0.7594673549390711	-1.272677064324824	-0.005632737227596916	-0.02031268103778439	-0.2219678524407461	-0.1005253297454212	-0.3135101010349473	0.1112956784308949	0.2150356912667149	-0.3499062210971473	0.5853188770785117	0.1904457994289785	-0.3794641383462072	-0.257144903716185	0.03787482702745116	0.6209682565720087	0.02562330795531921	-1.602483962742735	-0.2043101720042619	0.3752028464682257	-1.09139224012097	0.00465435799599098	0.02351326452155451	0.004612303165013433	3.095467812987598e-14	2.22298092760209e-14
0.21	-0.0002731321979833161	-0.0577811331149445	0.08033140216688911	0.4963316151094125	0.934461972629528	0.006527201587472755	0.1997467528183703	-0.07959586440458101	0.04078916211160627	0.1673000540470465	0.0879642797201646	-0.1279465908947723	0.005783831019279877	0.08308411571361808	-0.1180462972576641	1.132986400339077	0.2078075955456495	-1.132986400339081	-0.207807595545659	-0.2607042743888119	-0.08259035602132614	0.01473241605979807	-0.1237881515139471	-0.09769293075527101	-0.05243829968249968	-0.05341310232266509	0.09174436182165452	0.583584714571972	0.6834150830664787	0.09346231311607263	0.01912427501412388	0.2235139982986848	0.07933843178039779	-0.2401674649999685	0.350276841773775	-0.1637158641144956	1.306597514365477	0.1598474047653149	0.0370692489755142	3.366739819486103	0.7542424492170567	-0.1033894839151955	-2.075119519521441	-0.1194501704578101	0.2158539770487325	0.03790319292036778	-0.3972106195965522	0.04395351823231947	0.1503246812388317	-1.457254194833514	-0.1503246812388137	1.457254194833538	1.409023411259508	-0.2868608825753773	-0.0952897492893318	-1.433927362337852	0.4371195464879706	0.06240829513813268	3.016545405186251	0.6138018916365785	1.118186946577742	-1.528884821819974	-0.6099302894472876	-0.06533883255476156	-2.515898342385599	-0.1479798247512596	0.001060312563272506	0.01370473664734027	0.001038252217645162	0.01720435364414606	0.001027285896562622	0.004131620277811423	0.001048164884001614	0.007142881488457843	0.0011265506599635	0.03241441877077606	0.162494783679693	0.1670705629745736	0.204897046488184	0.2036113688656994	0.004284315583824332	0.01048674669506952	0.0347485863923421	0.06020110268631075	0.001936804132329421	0.07827091083318018	0.005612075650940116	0.02117405552458278	0.001386017945274295	0.02364207080364764	0.001023553570705601	0.009631878363656067	0.001022171166965449	0.1344968101483836	0.001847111767458778	0.007920406492139972	0.06857520021785221	0.0784925404969137	0.4686554849332289	0.429807612943145	0.001093242420112872	0.01527946588736413	0.06173089551011995	0.07432964399258433	0.003981694641293244	0.0148959196318451	0.001141496953099754	0.004833147654870338	0.001235511288991555	0.008784944460992225	0.001208030428082164	0.01501375160179356	0.001098587495786998	0.02328415169162603	0.07876906096760794	0.07400402068473425	0.001044826786936354	0.01630485316406271	0.001376836705278641	0.02258561734309663	0.001180305371016828	0.01671359020164195	0.001051047648907113	0.002758771439414726	0.007267635488826664	0.02463410374481999	0.1757323575297772	0.1925804298224799	0.001196722109625903	0.03669867709364482	0.001124529279667686	0.003088832401124567	0.001208340464947287	0.007793914437355053	0.001015169382666572	0.005207712791895772	0.3244044048471961	0.2908134508370734	0.2041815817768307	0.1796072302043039	0.01736001086922153	0.1048332809254458	0.001022638679982454	0.02017910750763782	0.08478981814676123	0.05808011915344928	0.1021108123689049	0.0849223866730112	0.08029365290395758	0.05197938863650851	0.1110875844337273	0.096520495349198	0.1315861839553806	0.103561037244511	0.02079842573333972	0.02086308174884998	0.01760599699610633	0.01527512966212251	0.1297144785160326	0.1031763472932968	0.1121434127277982	0.094166607523962	0.0844909081544523	0.07745115633938926	0.002142525342930481	0.009556995222805138	0.00194181422771779	0.03158381191840792	0.02801677876791689	0.1002835551952375	0.001550738854545896	0.01587689364450411	0.001244507233215337	0.02161769293245776	0.001862977617709476	0.002478168559280609	0.001289083650071495	0.01456693795927861	0.001014169595188815	0.009160646986048158	0.001026255229420983	0.01788087795531475	0.001096933074889772	0.01682955065429093	0.09657644879221226	0.08663756408146109	0.07110747605647567	0.06522223608242537	0.04634554046170083	0.07740436537782697	0.1074678701998542	0.1048020475043488	0.0644622062405686	0.06014249441490259	0.0534215943231378	0.06658167032188113	0.02934203198465753	0.05108038574901496	0.13302175197668	0.09728024205482953	0.001369576956417608	0.01935747184593274	0.07602626046669496	0.04407353006546558	0.0391712711153531	0.05039327126750767	0.03500516538519099	0.04832771285966669	0.005613869009132888	0.02352278376367365	0.003191865724480015	0.1055357373562903	0.07257748447615509	0.09045133480794405	0.008269636685821409	0.001530145391022768	0.02668049784234964	0.0252921655803322	0.001086602274788385	0.004285389723810196	0.05301420631943547	0.05378234161474036	0.09668891843137976	0.07617284112555484	0.001148632283159634	0.07487208290266507	0.07773505010304133	0.1093168194261092	0.001038813223731244	0.019781122533472	0.001016115316269312	0.03570084657394659	0.001028487515907993	0.01783017073433953	0.02363185202476686	-0.01751527387353402	-0.0158142188440762	0.01746150726305711	-0.01373902610742806	-0.03713402920168829	-0.01904358693245525	-0.007245490415230108	0.001061535097918904	0.001040501356484004	0.001018738634663601	0.001039518393196793	0.001146955217277005	0.1642029459905212	0.1994608151956842	0.00199570031081911	0.03832706325133953	0.001778411630126982	0.002492230214037197	0.001359137530245716	0.001025766417737772	0.001025247048524709	0.00101263300975096	0.02632909100008548	0.4543270197665111	0.001090720268867563	0.0889036832357725	0.01147867886760232	0.001124309109840086	0.001229607679931225	0.001220173252176385	0.001103804946967377	0.07774359056554538	0.00103203616803174	0.001438663570366063	0.001302976996631832	0.001043636564372663	0.009453752201976738	0.1854309393745485	0.001252273510716924	0.001091788837579472	0.001165346399121118	0.001016105543772753	0.3593121460933995	0.1884505818378463	0.01740518873732439	0.001019650971094908	0.06983613820547241	0.08338484125680028	0.06671963949032002	0.1089943066929859	0.123896922676478	0.02891293706357687	0.02898662112045953	0.1327950698426771	0.1229795528780663	0.09374515998761013	0.001105654602314677	0.002536792036244598	0.02296149756571457	0.001523329889403781	0.001169711392960021	0.001592082871804851	0.00116992517955934	0.001016315280993263	0.00102562024945771	0.001076982571873872	0.09700520921846402	0.05843766670819204	0.02342620164417356	0.1075384829722973	0.06513155378071178	0.05373504237695093	0.02877593943947773	0.1305100177348341	0.00119895983999416	0.07873009636512128	0.03412580219378549	0.03492467168804858	0.007070637438784231	0.001354285195985696	0.0657044490628243	0.01231987271072586	0.03469379369899655	0.001012021148947291	0.02762551548373154	0.09803828539971207	0.001171590368996441	0.05494442323095009	0.001043005754152272	0.001017799093533424	0.001031358962930511	0.02450441986824386	-0.01853689294102658	-0.01567019287413286	0.01863906131106494	-0.008875082921427028	-0.03220840308091392	-0.01658392683850726	-0.003880038682069953	-6.070141755672458	-4.836852926040208	0.08914893579650993	0.09095580239927917	0.01723068873879647	-0.01681765442201553	0.06471390582762787	-0.02710258582966945	-0.2132145174771207	-0.1270020478858304	0.2920157964820504	-0.01661867975546573	-0.2241680729124287	0.008809349939682052	0.04004742851258306	0.5911321107738774	-0.05737328762428879	-1.982611771344056	-0.9036027786417353	0.02335595381733379	1.581399511383838	0.5190256622476016	0.03347315185480057	0.02704932019676506	-0.02008453256520969	-0.0001731718815284114	-0.08795168150218524	-0.09235312438198948	0.07575344040638143	0.03155688114188565	-0.02255896187263511	0.1549230899553837	0.1630119007161583	0.05326329255738767	-0.008839809174041584	-0.008384015981341317	0.007692715755669426	1.118811485604573	-0.4991682122675766	0.0451576026787613	0.001189152143951998	-0.6314556517975647	-0.8391933873963151	-0.5164843260185471	-0.1765549819161484	-0.3409572995821676	0.3916814952869369	0.6337593390934227	0.6850899334089269	0.3979029525577251	0.3268944377277148	-0.06230140746190663	0.01311446587483012	-0.2986225012719203	0.002977565843913465	0.02307948797019409	0.01266252104085238	0.1426201456881677	0.03607974801320588	0.1128866723975674	0.02728803203658781	0.2541639382248895	-0.6234676455619159	-1.330572521244679	-0.3504144836001792	-0.04497371754754158	0.01092359748733111	-0.00200132855440118	0.05491918164058003	0.1196586432812519	0.2391723852982049	-0.3077160400628678	-0.05526357981729204	0.09863945454085497	-0.4306521427286981	-0.2871202332537018	0.06142739087173017	0.5060770922704414	0.02840466205355599	-1.408684119745232	-0.1029899636673174	0.3188812608103432	-1.35623508786443	-0.01475932306368342	-0.009958506484712323	-0.01192683730014809	-8.386319659201798e-16	9.459763616202651e-15
0.22	-0.002858038423143766	-0.05400309827734385	0.07796501345382439	0.5093285231262463	0.9359484060590396	0.006913413851334401	0.2328841365877418	-0.07187559114175097	0.03845596996793218	0.1467983525285132	0.08656832337697873	-0.1246105884406746	0.006080364266785702	0.07887628223300121	-0.1167663221328879	1.131095342710227	0.1931585709472707	-1.131095342710229	-0.1931585709472712	-0.2463889606132613	-0.0855547816166292	0.01376589465223319	-0.1379916018745953	-0.09328580198750044	-0.05169266125847828	-0.02431386113508418	0.09757931429515763	0.5951572433124027	0.6684275580662252	0.08860607833440265	0.01786515145685744	0.1997868968766724	0.07811551615856333	-0.2769615441659145	0.4006805630994277	-0.3074542444862256	1.292935004348634	0.1367851930116081	0.03982251393343703	3.260621382861291	0.7852829109225439	-0.3541880697970267	-2.021324935177163	-0.156772110103948	0.4527106593965459	0.02260051824216097	-0.4381299745130826	0.2094200739534452	-0.5227151350993665	-1.465893874685777	0.5227151350993666	1.465893874685779	1.452969659918329	-0.3075073599704968	-0.0985225369448971	-1.409880740885221	0.4442446711477407	0.08721680393323962	2.79681227254153	0.5562201673597857	1.197223356356573	-1.454181334470301	-0.3693456748651906	-0.1914775334985066	-2.225370230339299	-0.0963322718549561	0.001061332290626237	0.01418382562261391	0.001039907652844641	0.01800270626772369	0.001023137360198591	0.004165347030551472	0.001042990322540237	0.007043768876227131	0.001141258336807421	0.03307347056758195	0.1638430005747443	0.1671958112096532	0.2028074179496959	0.2017801609764357	0.003172267942788494	0.009554214962948606	0.03565683585245685	0.06152333966934065	0.001835165220112073	0.07813723560309026	0.003965831886901051	0.01949507007100276	0.001373698437422092	0.0237493655691491	0.0010250974792012	0.01003627646982181	0.001024296271639172	0.1404242156091837	0.001445817030773091	0.007442564764085685	0.0437455209529704	0.05792118128548481	0.4628575521898324	0.4217162634059849	0.00109168701013164	0.01544614096316474	0.07768234584946626	0.09027433775647269	0.01033970955010775	0.02170962107151958	0.001131047664353291	0.005134258307101769	0.001232316767541432	0.008935711146436523	0.001213895386049694	0.01492073152730084	0.001101004361389651	0.02326223962990939	0.07847962742513875	0.073300586034623	0.001037499991488805	0.01553666668140326	0.001421398953785274	0.02336517604555389	0.001276696301612282	0.01703397813033178	0.00104637889988287	0.002961974734343109	0.008325168913499468	0.02573487064744936	0.1804784297587795	0.1945012805363424	0.001238862169530621	0.0372311943713874	0.001103410364704712	0.003034208480789639	0.001179838028058142	0.007713869170342629	0.001015785756790401	0.005284418196516046	0.3378887524477379	0.3012481180088102	0.1973275161850853	0.1748583089185002	0.01823273429398303	0.105813132230419	0.001020832153039254	0.02034819716966237	0.0765742762755854	0.05195320707096417	0.09212645689180946	0.07673782840207467	0.07273666818172569	0.04692768382724489	0.1101045266258138	0.09492368632596757	0.1279007596205495	0.1003831951747151	0.0256895174793981	0.02453873104869228	0.02490358432735041	0.02194872869476979	0.1307479917111495	0.1095166957154598	0.118388563820709	0.09892350681510929	0.08977969320864584	0.08109536739526477	0.001647404975235189	0.009079717086542073	0.002390705776947121	0.03178353079379027	0.02484120095601819	0.09737751199358641	0.001543655333626682	0.01592458043123752	0.001213532717036167	0.0218509233617204	0.001693527338472625	0.002678555542021078	0.001226687724013295	0.01607649822039291	0.00101557115562839	0.009504734943319406	0.001025831487445019	0.01905237031795058	0.00108619987470781	0.01765985536471645	0.09637803750879673	0.08881844245788048	0.06450380811170295	0.05951509541464163	0.0321282465949582	0.06398231188600623	0.1058827607013643	0.1000901202090614	0.0646395173288295	0.05953430558067259	0.05479445529756369	0.06799869659243747	0.02932551287266298	0.05143634739286056	0.1340786295357374	0.09962601278552764	0.001273768835178841	0.02059965528246762	0.07741784066247881	0.04659538353632043	0.03620970002632463	0.04742821704423923	0.03321345868684631	0.04606131393817416	0.006280012417771071	0.0241827521225368	0.002302203771904014	0.1010024933314464	0.06856770902569136	0.08737771161223276	0.01118941930469331	0.002281279139947128	0.03117900303655117	0.03000999899718608	0.001050946490221153	0.004544155185628339	0.03912479152057792	0.04084644105985679	0.09775368499510956	0.07569791942801363	0.001164224791388624	0.07784790764928623	0.06343219109182047	0.09454003219512427	0.001041763214890198	0.01955206150772604	0.001017274678158562	0.03546300892612357	0.001030503645700694	0.01764755970579531	0.02412555519673201	-0.01838817972800537	-0.01571368571635766	0.01853221589818561	-0.008747059120528134	-0.03229286695489579	-0.0161224125339933	-0.002814687888940881	0.001063079773303887	0.001042555435863218	0.001018580991747158	0.001035867716147669	0.001164490511231097	0.1674880879444751	0.1989711858790304	0.001934389126802119	0.03559764689312584	0.001686530816729872	0.001929644650007779	0.001361211988437465	0.001027484443408935	0.001027560344520577	0.001009578916359147	0.001260589450532115	0.4456835831197202	0.001089490661141085	0.1062771214320462	0.02158198549356579	0.001116463827007445	0.00122831975469702	0.001220301507941462	0.001103490048145594	0.07835544979754729	0.001027806343017819	0.001491866536219611	0.001436911049326599	0.001039673777988536	0.009528865711176624	0.1907138393692368	0.001307529401634515	0.00107251162839466	0.001137269380301762	0.001016701017543707	0.3703649914613327	0.1831173645272706	0.02056311862043698	0.001018323721566633	0.06201099251857945	0.07384966348535212	0.05939602397389052	0.1084231438184894	0.1210630684830695	0.03318015369203542	0.03651012798377391	0.131936861296973	0.1311691895241032	0.09964628624390118	0.001113807682640337	0.00312275040958676	0.01976240175918848	0.001545011126538388	0.001187322084764958	0.001450735854940586	0.001151364803958627	0.001017640226464676	0.001025196092160008	0.001072862436206409	0.09539233061688032	0.05383745316811846	0.008405171330428854	0.1005144997934246	0.0646722515131619	0.05865832475267993	0.02969837160238328	0.1398476313682183	0.001149251423840557	0.07971925783004427	0.0315029816887484	0.02821635624696621	0.006973030896200434	0.001321485811657351	0.06138422438872804	0.01597055865857133	0.03783447302122547	0.001012579238886037	0.01765527525317372	0.1002073335856512	0.001187910087877024	0.03644009024346577	0.001046349810268493	0.001019051278701988	0.001033633771705782	0.02442982603294232	-0.01918672897596622	-0.0156348990097516	0.01954950182687497	-0.003691080233177443	-0.02749393664509448	-0.01297048098327452	0.002148790033913126	-5.765673234262038	-4.712478246491766	-0.03526428877184146	0.05623352673179464	-0.02464090409846866	0.003784804922703521	0.06784629629960462	0.04812720770599926	-0.1561694672767418	-0.06944720000046484	-0.01073689396963413	-0.008704303916630922	-0.1105962470628348	0.0127357471659349	0.04081188307681329	0.5937229223761611	-0.04396771037129876	-2.13352927186096	-0.6810468854761688	0.002722299685432522	1.605145380734151	0.8165197505928182	0.02107772745706283	-0.00906286376109142	0.01814038386156635	-0.001459267932359151	-0.05386191679240937	-0.06164204947752908	0.081067151651303	0.0315633186943394	0.1034005085870741	0.06956422612879758	0.2222429599091267	0.05318719143453394	0.001672317603467419	-0.007468859622254702	0.007399361073485908	0.9737625095002888	-0.4536644330118176	0.148101046830831	0.03767450574932955	-0.5934447757405436	-0.7971698497474325	-0.4939555829920155	-0.1467475948004949	-0.2972458897106618	0.3430231037587204	0.7047050914882663	0.5777347103330277	0.5452342845180805	0.4019418658410648	-0.04067065338363086	0.02639978593633879	-0.2787518233011922	0.009278184313723384	0.02364345344094738	0.03698847067185994	0.1543396136675567	0.03108834900969929	0.1225072826481119	0.1918053724620687	0.1807122643688588	-0.5240589983617191	-1.346912216909461	-0.5713259245541897	-0.07806990834567171	0.2782149784651498	0.06852785426027284	0.4124122645347537	0.1289293311990609	0.2655761547826172	-0.2892485937218115	-0.3384502380230258	0.03865843655684363	-0.4748279652631122	-0.3297061745105614	0.08956323976097193	0.4467503237320411	0.0217809131431242	-1.171218334128137	0.009940700057526765	0.279028491184958	-1.594731242875378	-0.0304288576837797	-0.03644477219162486	-0.02382124654380845	-2.286558141201031e-14	-2.797704746951112e-15
0.23	-0.005862154687666406	-0.04991413332658051	0.07430601092049863	0.5221924807701522	0.9371799123523699	0.00731044236220192	0.2650411828810782	-0.06399963606728874	0.03399342487101487	0.1269994777258329	0.08492997289839538	-0.11895804682763	0.006324476770171185	0.07450029449219939	-0.1140050468475353	1.122693012968598	0.1786123537211133	-1.122693012968602	-0.1786123537211269	-0.2316765477364157	-0.08877600630466415	0.01275114972019831	-0.1521674468626683	-0.088823839011735	-0.05068252465514986	0.002524845906624568	0.1029206133672687	0.6075435098236737	0.6549264319614918	0.08563944465031047	0.01520394473946709	0.1786681858453773	0.0774372800473825	-0.3225568611917766	0.4123105982620411	-0.4174851601641941	1.280058255003208	0.1090565729151435	0.03889264467227484	3.16901518451566	0.7876190791260422	-0.5234093186229105	-1.938032785644173	-0.1681952680824893	0.6693265611576252	0.02597314779601597	-0.4309293963133734	0.3350840686133192	-1.152530390898471	-1.439358111946933	1.152530390898475	1.439358111946957	1.488575929681019	-0.3377017621364523	-0.1046505885415073	-1.435512160877558	0.4464950307769359	0.1156814921197768	2.575080038195858	0.5163398480049542	1.280134305857589	-1.213473276386115	-0.2333255369993616	-0.3391858201316947	-1.997282694322025	-0.03852791210015553	0.001063211696922258	0.0146352963172792	0.001042353213362588	0.01878186045653824	0.001020765572428088	0.004190527507623111	0.001038747525031493	0.00697022270369867	0.001161438852551413	0.03372925281329656	0.1678182255256647	0.1683156160031719	0.2012981735251805	0.2003921852472593	0.002718439494134379	0.009171849743694614	0.0339556996497022	0.06004329167556015	0.001744888563785619	0.07805187997380478	0.002933603348834614	0.01858075116924206	0.001350740582503838	0.02387865243134514	0.00102676877462619	0.01044784758544805	0.001026633978052673	0.1463626240608217	0.00123182206995268	0.007123682425610005	0.0241483154241242	0.04083434782940504	0.456556717366835	0.4165852156297689	0.001090428578391678	0.0156088361085933	0.09420878941875412	0.1065480621925399	0.01787043682808715	0.029889518735237	0.001122199036498155	0.005444430001615208	0.001230505220015014	0.009072751266208127	0.001210849429495381	0.01478219168809537	0.001102057330315944	0.02315968214871495	0.07951777496903993	0.07335151841585952	0.001031806137776873	0.01508150995621249	0.00146181731863991	0.02414370488849985	0.002505027274158398	0.0184746871012072	0.001042128179824853	0.003210744630659308	0.00855887253403932	0.02600569638582519	0.1852797201408804	0.1969458592396018	0.001304469796471045	0.03776640309354791	0.001085997273630521	0.002994021122374452	0.001154991401414687	0.007641841278668397	0.001016278544923982	0.005366518417880024	0.3504754822245205	0.3105156204124144	0.1896394759754395	0.1700977596069329	0.01700126388119104	0.106438789716894	0.001019305707651436	0.02071816031870381	0.06841047817837034	0.04614835096605857	0.0822712880695413	0.06894288303129786	0.06518974047413485	0.04207080565979672	0.108380226878567	0.0929993497746656	0.1236599284945484	0.09711317480921594	0.02902971492828743	0.02713986705288847	0.0307722686112852	0.0282887065401764	0.13027550197832	0.1145620510140008	0.1257579631371051	0.1049207673377605	0.09596188809301719	0.08559807075502272	0.0013990481573629	0.008823475845995419	0.002651318026486791	0.03188443325916324	0.02174079208666239	0.09461263077792442	0.001542068697656423	0.01598717756579652	0.001199791623011102	0.02207731608180993	0.001537955073999825	0.002899999236101166	0.001177476659608847	0.01781626847936055	0.001016924985940045	0.009853193282187429	0.001025904382040176	0.02028721331325098	0.00108065467659829	0.01856313474231442	0.09476898659481195	0.08994957206110474	0.05891953684588908	0.0545901113223319	0.02014360555591936	0.05279484367932344	0.1001412074487161	0.09339314792828186	0.06395722785564537	0.05839059350962068	0.05641005202377578	0.0704270224472448	0.02934393060581378	0.05199664012900697	0.1365219270270169	0.103371540730346	0.001210308741873722	0.02195417785299789	0.07801894471587963	0.0492002619297176	0.03333056022450749	0.04459523916512706	0.0280576231492542	0.04080546067801569	0.00628595208444161	0.02419244627890316	0.001827883578489873	0.09600140784391084	0.06435310660091798	0.0839621417238188	0.01426190134661927	0.00335373237817244	0.0341944223993702	0.03371229007194684	0.001032335530141721	0.004785819217101319	0.02819361772767711	0.03048428938427582	0.1003912689926138	0.07649171161449042	0.001177421123663783	0.08042859846998204	0.04773325739314598	0.0791385822636356	0.001045300101532969	0.01915988265527158	0.001018587770365665	0.03494428966149178	0.001032904695797826	0.01733292874249001	0.02382080529040674	-0.01885880369076625	-0.01533779473736637	0.01940866604107725	-0.005193274817463097	-0.02785471792577996	-0.01199877445845762	0.003928049662811483	0.001066934799095484	0.001046881144202498	0.001018056970663922	0.001033031779232941	0.001197649057967595	0.1800692704962553	0.1985001510170415	0.002503437761216668	0.02887016815867071	0.001620317624677143	0.001781428035690721	0.001297713690733519	0.00102937438436259	0.001030341714086695	0.001008194211122929	0.001149179659425692	0.4393763925241166	0.001088803678676162	0.1252434332558764	0.02989945634805802	0.001110043914598338	0.00122887111070226	0.001196995132034246	0.001102868786803348	0.08308337735992936	0.001024250118282738	0.001514169473297573	0.005777270115858433	0.001036037176660554	0.008197260076242692	0.1954063541394625	0.001428054855756376	0.001063942199754247	0.001122221708676202	0.001016867875202729	0.3814511550860008	0.1710221376328412	0.01145187499148222	0.001017203795692379	0.0541279430475901	0.06468174026473228	0.05205798971762968	0.1037475083912091	0.1141787566090168	0.03253172642531317	0.03826935402430267	0.1275014466131728	0.1412641106939906	0.1085844728610669	0.001162282064389323	0.002755659820854643	0.01696813823926778	0.001536524246838214	0.001183922950477293	0.001312182244472138	0.001104955922183489	0.001018920905170102	0.001026643712978936	0.001076591125534271	0.09008177175467645	0.05015405247630372	0.004878391005220499	0.08474176958765085	0.06172514081093584	0.05820598875784294	0.02908052377298764	0.1405212040948179	0.001139940630467583	0.0780268383303432	0.02866088114939193	0.01692084801783268	0.005714996424932434	0.00134135706898325	0.05686338138315153	0.01897474849975431	0.03755816802986708	0.00101329074541635	0.01357342050910867	0.1074071363901396	0.001193914695720381	0.02114679460391142	0.001051207973025662	0.001020718423619411	0.001036901170214359	0.02302883879005325	-0.0190670874253671	-0.01472422034046691	0.02017244755533075	-0.002841246181826196	-0.02370519392121273	-0.007097771163068593	0.01209419491768277	-5.478942353598352	-4.493942952389993	0.08526446500030117	0.08877505462160873	0.01604470346301733	-0.01308971854370373	0.06410822573965505	0.1843125612812837	-0.1265825018670631	-0.0118436418373769	-0.2804819806402478	-0.007295056007614765	-0.07087218422403094	0.01320670939190643	0.04167389676951262	0.5944812322918179	-0.02352042268281614	-1.310807483660275	-0.3668408689599411	0.02304803979735648	1.65086717149908	0.8231919937465076	0.035774664095125	0.02499401230128501	-0.03232134817901302	-0.01672723404615548	0.06334515082190674	-0.03165654003933698	0.07574499517531971	0.2387885971945437	-0.0149820130412215	-0.01383657228912647	0.2668544389126317	0.05378869168244745	-0.007032893204888004	-0.006942693238292407	0.008944089212749395	0.8897632054198181	-0.516175498271278	-0.01898737149797859	0.04009476421176623	-0.5684689071712566	-0.7632578830377017	-0.4781903008615658	-0.2354290879092469	-0.3579133954096159	0.1833208964518846	0.5680819412298095	0.4306471206361424	0.6487012086988565	0.4962671414771891	-0.01454766068891908	-0.003832464763096825	-0.2715052844042701	0.004589022820228673	0.02192570653469835	0.01425496468158695	0.1916023315959821	0.03676256519858503	0.1253740391978976	0.04015594136108636	0.04415126471022494	-0.4603449237953723	-0.9151627301063844	-0.7703624457393707	-0.1496126567684513	0.2006029620895187	0.0412788211492004	0.3324141828187657	0.142744023254623	0.2553749902716771	-0.2791685835351476	-0.6879660128466769	-0.03349464617646804	-0.5225701787754768	-0.3531795266256956	0.1266542050867142	0.30002430166753	0.02545232057237898	-0.897769857353552	0.1467651847213617	0.2400099170781746	-1.497638568510899	-0.04753322888581094	-0.06633019927728635	-0.03848460074101557	-4.976111063269778e-14	-2.43993549727077e-14
0.24	-0.00928307869722279	-0.04585292288753004	0.06975253229092358	0.5349337228376413	0.9381203476625478	0.007677455873147547	0.2962289864520845	-0.05616899005613966	0.02828601621468709	0.1080460416089834	0.08325847236620366	-0.1113934792586257	0.006594850532583822	0.070380457852824	-0.1102196590507126	1.108149143338805	0.1644512378805303	-1.108149143338807	-0.1644512378805295	-0.2166361817350228	-0.09232810054939947	0.01166840009981027	-0.1669063231750827	-0.08438895923647698	-0.04936161190831664	0.02727075767677525	0.1079921152739921	0.6207620166287597	0.6448095047403285	0.08375267809348814	0.01111299485133968	0.1598630286221844	0.07736069868219378	-0.360323093175982	0.3951296607582779	-0.486349463735117	1.268391889065277	0.07857099641817356	0.03381951394906043	3.066772838393387	0.7762210982622706	-0.6031607816806949	-1.852237198012939	-0.16340212082517	0.8351158505871011	0.02785277031664089	-0.3868997542843444	0.4142425762454595	-1.751023112731661	-1.388873597570315	1.751023112731661	1.388873597570316	1.518560284827984	-0.3736812713104894	-0.1121234746154464	-1.522487005753544	0.4388280310461324	0.1493720326341127	2.378253218230269	0.5022607342779065	1.363671415119724	-0.7773415577563311	-0.1533722494114483	-0.4774261676422463	-1.762659468718889	0.02399867734368624	0.001066079286481775	0.01508323566824802	0.001045739235749016	0.01956176223184325	0.00101931809467383	0.004213595179264177	0.001035208433181066	0.00689006092307165	0.001188108650948779	0.0343715965408618	0.1750986461315993	0.1710516386409611	0.200175100307702	0.1991453744729218	0.002774204266968415	0.009220986166634262	0.02987263956467727	0.05600951453953155	0.001666617798400282	0.07801276980157867	0.00234025652210682	0.01810553336783667	0.001307513839265221	0.02401520143938123	0.001028549437410229	0.0108731855396771	0.001029193606736334	0.1523242895418904	0.001124066149784074	0.006897923002605623	0.01332712676766514	0.03116563032634886	0.450235457396169	0.413945882042916	0.001089455964521803	0.01577172796698724	0.1113713675933927	0.1233170344868489	0.02567529561758722	0.03824810517823186	0.00111456495908887	0.005746112641894446	0.001229875193654313	0.009206053884048025	0.001197672054773786	0.01454484463409579	0.001102272920191448	0.02297419483404294	0.08216211115895622	0.0745534242066789	0.00102718152311108	0.01485819099108107	0.001493178680129609	0.02490220351389232	0.005277434783346984	0.02145395250798374	0.001038184617560277	0.003435624799095597	0.008020260741912156	0.02548938924027455	0.1900143080049175	0.199842002478017	0.001397522482427777	0.03830565097890688	0.001073007025281865	0.002947088538392272	0.00113504421261966	0.007574895815087693	0.001016608289162027	0.005461768101064681	0.3624645541987908	0.3192438868011916	0.1802061168439015	0.1641801975736691	0.01192003230915255	0.1055130283613009	0.001017982614255755	0.02122562525692823	0.06026628774909689	0.04056497968891783	0.07256946963826484	0.06144389756875409	0.05764524166547864	0.03734847280272337	0.1054123577363599	0.09026891711879909	0.118305558270685	0.09320182302609901	0.03045986137443392	0.02832748496530775	0.03464420754563945	0.03340619679216061	0.1281886268508818	0.1181158535534207	0.1341631688166664	0.1117871987628245	0.1032561577907275	0.09097407693214128	0.001298970141692324	0.008709362555601024	0.002598782958297689	0.03175461806019826	0.01877061280633683	0.09200178901403173	0.001537033785470496	0.01604331649207644	0.001191221839179303	0.02229524981154954	0.001390842189670949	0.003102748766423392	0.00112966229470237	0.01986830272166725	0.001018242219586584	0.01020317117643746	0.001026664956388614	0.02157810555774937	0.001079748016258379	0.01948908295789637	0.09157073133348437	0.08967421992076934	0.05414674105705197	0.05032005486477038	0.01201949947251416	0.0451874311702737	0.09006046592774984	0.08463699301152243	0.06225869158126902	0.0565632494272612	0.05708516706146083	0.0718738112260911	0.02906032426137982	0.05221688637944568	0.1382448162440452	0.106188713609697	0.001173919631443708	0.02346991255444682	0.07761493140735318	0.05170239266927159	0.03045429776589643	0.04180841334467626	0.01990460951656334	0.0327970817046557	0.005665546789575689	0.02357735834461012	0.00160003296558637	0.09060746882536318	0.0599723182129361	0.08031868661059824	0.01728365191658807	0.004848899185865423	0.03564809827898711	0.03613681323957766	0.001023389592954954	0.005031210145503538	0.02033757562417445	0.02295988678547614	0.1049435553713709	0.07859217207210774	0.00118702070336701	0.08270611087331976	0.03180027313747186	0.06434566432316399	0.001049497878171074	0.0186108706083356	0.001020077969485079	0.03415578256984409	0.001035739101251358	0.01689027459839236	0.02278523049303919	-0.01893591731128706	-0.01460537863151281	0.0201161132410117	-0.003442124015540257	-0.0238495064334869	-0.00670908855314186	0.0128058987692422	0.001070789824885772	0.001051206852541834	0.001017532949580444	0.001030195842318215	0.001230807604707046	0.1926504530480355	0.1980291161550526	0.003072486395637637	0.02214268942421444	0.001554104432623977	0.001633211421373648	0.001234215393029914	0.001031264325316174	0.001033123083652174	0.001006809505886576	0.001037769868317431	0.4330692019285122	0.001088116696211233	0.1442097450797073	0.03821692720254957	0.001103624002190016	0.001229422466707435	0.001173688756124882	0.001102247525459874	0.0878113049223113	0.001020693893548269	0.001536472410376134	0.01011762918239015	0.001032400575332838	0.006865654441326399	0.2000988689096884	0.001548580309880087	0.001055372771115257	0.001107174037051831	0.001017034732861156	0.392537318710669	0.1589269107384119	0.00234063136252756	0.001016083869818813	0.04624489357660055	0.05551381704411172	0.04471995546136866	0.09907187296392811	0.1072944447349644	0.03188329915858965	0.04002858006483005	0.1230660319293725	0.1513590318638778	0.1175226594782325	0.001210756446147757	0.002388569232118467	0.01417387471934712	0.001528037367137674	0.001180523816188986	0.001173628634003616	0.001058547040411058	0.001020201583874072	0.00102809133379748	0.001080319814859646	0.08477121289247232	0.04647065178448979	0.001351610680013418	0.06896903938187719	0.05877803010870931	0.05775365276300646	0.02846267594359269	0.1411947768214171	0.001130629837093848	0.07633441883064179	0.0258187806100315	0.005625339788698704	0.004456961953671748	0.001361228326308886	0.05234253837757588	0.02197893834093667	0.0372818630385075	0.001014002251948408	0.009491565765043961	0.1146069391946274	0.001199919303563477	0.005853498964357319	0.001056066135781289	0.001022385568530896	0.001040168568720001	0.02162785154716392	-0.01894744587476789	-0.01381354167118217	0.02079539328378647	-0.001991412130475247	-0.01991645119733082	-0.00122506134286266	0.02203959980145258	-5.200374197277943	-4.196187196898179	-0.03597055753961534	0.05638304401677994	-0.02506346513982625	0.002461683305636119	0.0651585927280797	0.3713707765595275	-0.1279364763090908	0.01685312845887596	-0.5214827224100971	0.000544787493369482	-0.02277602699004861	0.01418817633683159	0.04356525080190851	0.598374328267898	-0.02534312734040993	-0.6499060812377129	-0.1827040476037389	0.002761642271851586	1.704194952382089	0.8522575064335756	0.01937991660024182	-0.009810364160512607	-0.001621059108995886	-0.01804523464626199	0.176332765120941	-0.01527449746058092	0.07706110814976046	0.3392746058223564	0.0986225630035361	-0.08786235912946537	0.3125558669397034	0.05399502409236744	0.0003232724982784377	-0.006452373999946858	0.01002925344005671	0.8659153065350031	-0.6850669773515641	-0.1621827215718175	0.06517486358331787	-0.5491478101890563	-0.7379778680949137	-0.4670465209187463	-0.3079668157137785	-0.4255121732378691	0.06031948541848126	0.4602075728109086	0.2794241585113574	0.7190684650002293	0.5766024293131706	-0.01224506313856051	-0.01974374696521339	-0.2479439329484754	0.007986542656602591	0.02195165536807239	0.03324963792181164	0.2167924103303993	0.0313922601320132	0.1337171324998299	0.196339140047623	-0.1005840843433326	-0.3930734714202921	-0.6309010773845861	-0.9831624517499679	-0.2147963106039712	0.08190756327226775	0.0005185571176981652	0.2267412514406495	0.161171757374917	0.2450266240164572	-0.2800181820103764	-0.8889553806446808	-0.08629798523105818	-0.5533986714597174	-0.3752832194772642	0.1741059536683385	0.1911967423160172	0.02252629252989862	-0.6036685187717317	0.2712743542861805	0.2183928077117902	-1.473024844668781	-0.06179549659024355	-0.09040233758296029	-0.04942588271320741	-8.062363078083503e-14	-5.361478301243707e-14
0.25	-0.01297847218718133	-0.04207326513180733	0.06472586916917748	0.5475656648481682	0.9387506502275066	0.007972443581873098	0.3262410785552344	-0.04847543188089784	0.02223620797645392	0.08986822704618461	0.08168725234576361	-0.1024979607868689	0.006800633753053704	0.06684716552580416	-0.1058734904810154	1.0877270320493	0.1508830423773367	-1.087727032049304	-0.1508830423773483	-0.2013106717428645	-0.09625377250005956	0.01050006795558612	-0.1827088977618553	-0.08006847716241924	-0.04765751976162	0.05029559633417867	0.1130389893162656	0.6347924827213239	0.6397132413883093	0.08264626619478332	0.005780409851022978	0.1431664731590858	0.07795678620326447	-0.3748071371404386	0.3592660326154267	-0.5163876377930365	1.258319852809391	0.04769249885195161	0.02487383918764926	2.927880947908525	0.7618137582221911	-0.598583404760626	-1.786893202125606	-0.1502415826007607	0.9371547423119448	0.01003054139549642	-0.3174931549834346	0.4531797796529188	-2.332035850086227	-1.322102854358904	2.332035850086215	1.322102854358928	1.546607981374605	-0.4111572127837227	-0.1222446858257227	-1.620644910033362	0.4287272908094775	0.1926178748255742	2.227152788994775	0.5100240665046079	1.438356492272862	-0.2899234146253454	-0.06301009297581982	-0.5827916615129379	-1.577656513820436	0.09580925428383873	0.001069817693825812	0.0155145428844179	0.001050145655931241	0.02033363134436707	0.001018316409833139	0.004229597808820235	0.001032235537983915	0.006812097707241674	0.001224751892556625	0.03499682916292751	0.1835623080783593	0.1753877958367692	0.1993211542633262	0.1977936181352943	0.002755130192432911	0.009204015788084377	0.02398782437621236	0.05000279157595218	0.001599407096336949	0.07803049037568142	0.001950466870396841	0.01789390453207142	0.001254393157486861	0.02416343374953964	0.001030277725595637	0.01131450792407203	0.001032060371491912	0.1583435866692527	0.00106646379626629	0.006714880703257061	0.007412410294634879	0.02569753949739066	0.4437861628999196	0.4123898850484016	0.001088380714673666	0.01592618457508067	0.1286898542986643	0.140356416760727	0.03054044515382186	0.04368483084218259	0.00110746084943159	0.006021275197968535	0.001229068250263433	0.009330031248336538	0.003393731286966152	0.01604223656220034	0.001202337125370697	0.0228210071591923	0.08626705487864575	0.07685885488896192	0.001023365921777312	0.01476938239760763	0.00158973523274353	0.02571143995472104	0.008742305664489717	0.02509692017620404	0.001034537233124956	0.003635084320988537	0.007053308791160534	0.02452269447439911	0.1950066942883929	0.2033263722091576	0.001496596645716935	0.03882964355637726	0.001063272409006294	0.002898529356290232	0.001119282996487722	0.007507972655613031	0.001016820122567459	0.005570388541851354	0.3739181352701099	0.3279821325421019	0.1691023946671746	0.1563862496179441	0.007150966472141761	0.1046732757531224	0.001016765534609313	0.02182307541229753	0.05255217562054729	0.03534153798675325	0.06337706774690319	0.05434306655910216	0.05045905826662732	0.03288743605876174	0.1009280985475458	0.08660015067304065	0.1117245993948231	0.08863427101884358	0.03039438317388724	0.0283662142991859	0.03694649158814522	0.03740772297988276	0.1244542933416888	0.1201079811463124	0.1422611662889931	0.119049309206568	0.1104498705838752	0.09676039411326293	0.001281526204025976	0.008686379864800378	0.003014685242681176	0.03207990893730094	0.01643273206604916	0.08975375470714207	0.0015345402414103	0.01609415931125705	0.001184408132333996	0.02249574748219352	0.001272208242820566	0.003355253903106267	0.001091072740023979	0.02229833233500437	0.00101998085206203	0.01054732469474761	0.001028543250184065	0.02291107055553765	0.001084931960500167	0.02045618546985139	0.08686220947012842	0.08792287235642911	0.04974152709471564	0.04649175016593435	0.006875796060001293	0.04015208675624871	0.07750527843017524	0.07464864073220176	0.05956793882514993	0.05408732729675688	0.05683244338987731	0.07238561442434203	0.02800671183648588	0.05188527726401875	0.1401277155565031	0.1084804402307434	0.001154868106272188	0.02518270329664902	0.0756660203288007	0.05379109018613028	0.02774602824950655	0.03919364751198075	0.01256819757673309	0.02563903051757823	0.004937717517992718	0.02284580030857192	0.001486840744488677	0.08493299233226677	0.05531881793217015	0.07640742548154221	0.02066044450627024	0.006997555171662751	0.03591062518835042	0.03751278875686646	0.001018668698187256	0.005285473571444321	0.01504527368246597	0.01802453378032036	0.1106607171817415	0.08152585961107922	0.001194059042992634	0.08474056209609115	0.01907707560483292	0.052500556238311	0.001055051042619424	0.01791260060116394	0.001021973550479641	0.03310950286253261	0.001039465605862463	0.01632503101669569	0.02176991448124482	-0.01840033580046335	-0.01379409326360662	0.02055481593453894	-0.002433911619880126	-0.02048822100128356	-0.003627585906728906	0.01459791273423266	0.001076179081905455	0.001057714733306388	0.001017054758538651	0.001028249187154132	0.001290080827847086	0.201667924718998	0.1977270511130487	0.00244951926349067	0.0131567502418152	0.001508310166524	0.001466810573886334	0.001169304770465429	0.001032763649021006	0.001036669353961796	0.001006232058567901	0.001028188617659152	0.4260642001739146	0.001086537684647439	0.1623988186665673	0.03425267951169809	0.001097053401778405	0.001227216915947442	0.00951376922809315	0.001479377251588582	0.09520211272692365	0.001018295635416793	0.001820694050603276	0.01438544716314358	0.001029336890046435	0.00530880385872407	0.2062913555513653	0.001643267703990773	0.001051249722577315	0.001099234131464831	0.001017045533762419	0.4026814363681016	0.1440202902524998	0.001757865097182975	0.001015003932489761	0.04010186762371163	0.04812862558753093	0.03885872375080861	0.09076283463399532	0.09779424373703642	0.02898245536185885	0.03930470697117745	0.1153102329562262	0.1573206508427443	0.1233427582617345	0.001307855859676385	0.004349193755280104	0.01357752724971804	0.001535242875711553	0.001174595241953601	0.001127415185305481	0.001044424817322697	0.001023134514169143	0.001032534479198271	0.00109879658773366	0.0767343537684972	0.0424844165520459	0.001343231673710373	0.0534839178850062	0.05393659979141697	0.05545415219003232	0.02538440920702947	0.1445630995214841	0.001138752504942837	0.07031010401148427	0.02363694555406174	0.003535689345807354	0.003923771348377519	0.001375216310506866	0.0470639883377355	0.02646673735096797	0.03530719966967216	0.001013546621546392	0.008941134048626984	0.1224065149812258	0.001202631988823251	0.003564044835344024	0.00106486277773162	0.001025266937708575	0.001046031042764334	0.02086824881671597	-0.01742706623019596	-0.01296724916963992	0.02080105674866849	-0.001779698815742918	-0.01758435141224262	-0.002468102911409025	0.01043657704544743	-4.935668712679943	-3.836267844736685	0.08290818841372803	0.08802455357172442	0.01495608152663236	-0.01343052411554506	0.06059043684347658	0.4847971090387875	-0.1430512993862347	-0.01751193818491703	-0.6799928648280961	0.003780069083171184	-0.01782410494797644	0.01540015376467456	0.04475304859725457	0.6057243982849824	-0.01415096439243323	-0.4359829927625036	-0.1399345362884218	0.02173139106324102	1.705041152690309	0.2717058364137579	0.0313592808819898	0.02350505372172223	0.2858347690709037	-0.01169659361898838	0.2841113234854454	-0.003308753444260782	0.08459546036968642	0.3850839860601896	-0.02033129674481342	-0.1088911704019933	0.3879500218695028	0.0510720124598338	-0.007836991853413928	-0.006875839406584162	0.01163016683242395	0.8841679467702899	-0.8741225617780377	-0.01638521344809635	0.05855607928634917	-0.4957268653456762	-0.6817202697369316	-0.4257998213526389	-0.4214037557851781	-0.4871824943574917	-0.05079074870115245	0.3393656056917296	0.1169776947908033	0.7307689931204913	0.5771742619501425	0.004498575760337646	0.07763623619569349	-0.2003908944053671	0.002890622348959039	0.01821474173504474	0.02152122860618586	0.2675652353415915	0.03555893126527509	0.1334450156440413	0.04655005422413581	-0.251563559538346	-0.3708954380887362	-0.3865239576575245	-1.029274793569689	-0.2796022379460504	0.01921025145190761	-0.07000594203382339	0.2439842046156149	0.1809628951372685	0.1688754781517135	-0.2458155034239723	-0.5655511193120496	-0.06444986630697418	-0.5786003230867224	-0.40691987319238	0.2581721494735007	0.08572366276128629	0.0267842326378384	-0.3887784407394703	0.3166970688151078	0.1887565765777033	-0.9249878919140839	-0.07745084062714831	-0.1180484312946127	-0.06308434549847609	-9.384801224075997e-14	-8.145307156391195e-14
0.26	-0.0167002520876703	-0.03869831939025297	0.05947668999156223	0.5601065866891324	0.9390782572846846	0.008168848884455994	0.354631312723525	-0.04094625046301697	0.0164786973435261	0.07223682781396158	0.08026564672765671	-0.09278704644142965	0.006729994715505536	0.06407590587532244	-0.1011922906184859	1.061535692238721	0.1380624337677613	-1.061535692238722	-0.1380624337677576	-0.1857026967520994	-0.1005453266843609	0.009209471751363607	-0.1989715613443785	-0.07574523527939166	-0.0454858248493892	0.07182257897159101	0.1182507964505201	0.6494478402518165	0.6380507904082752	0.08259047698104333	-0.0004168549605980813	0.1282898005473851	0.07928869231614874	-0.36560037528454	0.3141872579271301	-0.5308526749084437	1.25018785515274	0.01803189488568255	0.01410303272053145	2.742401251419371	0.743345746792581	-0.5447012606208702	-1.742954131899052	-0.1334792403581867	0.9981950253224602	-0.02743168101807816	-0.2344932190315696	0.4812488348097018	-2.904868816945953	-1.239356218846164	2.904868816945953	1.239356218846166	1.57505328454956	-0.4468577180386647	-0.13657628661504	-1.614504804903645	0.43937999284009	0.2428925857408828	2.078682014232515	0.5352473526685463	1.488649702705495	-0.090579083359385	0.05675228758143686	-0.650362129899138	-1.398682898439227	0.171162395706687	0.001074381804169059	0.01595492318907118	0.001055603196452258	0.02112292880483889	0.001017576594986817	0.004246558619756226	0.00102977597779073	0.006713926487902117	0.001272707655681322	0.03559745538141264	0.1921566951195474	0.1805263097504821	0.19867335774227	0.1962716183217991	0.002434867117753288	0.008925452722688536	0.01653994595725989	0.04240703735261221	0.001542889641859676	0.0781039860183602	0.001671969988875654	0.01778356397318686	0.001195371462196413	0.02432204187608622	0.001031891474131338	0.01176932296207584	0.001035267024348127	0.1644435635292965	0.001037379542491325	0.006557191076840942	0.00436146239419424	0.02260055230716269	0.4371427309604505	0.4109184076173822	0.001087053495660635	0.01607839002251705	0.145970677519921	0.1574450505465819	0.03118769534806934	0.04441458610751349	0.00110062347928958	0.006287431984775955	0.001227561954396491	0.009454139292423122	0.008620571506807711	0.01995624650227458	0.001440889918413727	0.02275817709562813	0.09176049805260533	0.08022280971936027	0.001020259297250941	0.01477558527801827	0.001780024283662736	0.02659029832843586	0.01257835136630139	0.02907093339344754	0.001031181803437235	0.003796986101729695	0.005792423753739841	0.02324327422005841	0.200422661775233	0.2076736417670579	0.001593459622177495	0.03933246164941144	0.001056344509551973	0.002834311042655159	0.001107433108967988	0.007438507396720558	0.00101693139148794	0.005693078080038475	0.3848672610225944	0.3369759278390617	0.1563649095313606	0.146689747378406	0.004415911780844444	0.1049729758247375	0.001015617056199826	0.02248156507854661	0.04546088967228201	0.03064671567996076	0.05486524432133898	0.04781885345601999	0.04379700994842209	0.02881969650607578	0.09478657048267283	0.08192849635618625	0.1038572794863274	0.08347448781605209	0.0289838490899022	0.02734732739028291	0.03782428793173984	0.04017886772522809	0.1190457711781856	0.1204149341437422	0.1494263862802795	0.1263508860126817	0.1170018882475905	0.1024478272719268	0.0013213486988903	0.008736335088340577	0.004198880734098189	0.03316402906008058	0.01493243459073824	0.08801941180640176	0.001536893639449585	0.01611530096244406	0.001178036972833841	0.02266088190573184	0.001189760620720696	0.00361857012241414	0.001064718490897252	0.02518664188854032	0.001022316908415955	0.01087675955687872	0.001031704543097802	0.02425838884246745	0.001096764472695761	0.02140945787992792	0.08067347715656811	0.08460538610974046	0.04549658567479555	0.04293598670808976	0.004231157502823241	0.03724982897232996	0.06339989191884701	0.06375616135102445	0.05589205743524424	0.05098692221940583	0.05565173351133274	0.07223315975659891	0.02598577687112091	0.05075345630213708	0.1426013239917498	0.1113160003389491	0.001149405951800908	0.02708070053857993	0.07191356908627418	0.0550031542082698	0.02527588141128482	0.03683449289821756	0.007714723134604603	0.02102813406776435	0.004305579900202183	0.02219963609523999	0.00143719071981637	0.07909338844515484	0.05034419276038492	0.07218127180951957	0.02454954253211022	0.0100632802950922	0.03512276612072652	0.0378857925273003	0.001016081414400867	0.005536051597842996	0.01201988224689507	0.01507679080108362	0.1171973070198112	0.08495079175455933	0.001198934183419514	0.08648642519957461	0.0111534279910842	0.04526608409264868	0.001062226527095894	0.01707000708001788	0.001024362248322253	0.03181091739578233	0.001044260526151417	0.01563935745085988	0.02092507399034876	-0.01720822220047411	-0.01295946980660967	0.02070482580896967	-0.00195669861150435	-0.01781305933382394	-0.003429112736955592	0.007459902218559576	0.001081568338923754	0.00106422261407041	0.001016576567496659	0.001026302531990376	0.001349354050990327	0.2106853963899604	0.1974249860710448	0.001826552131347912	0.004170811059415446	0.001462515900423549	0.001300409726398972	0.001104394147901221	0.001034262972725294	0.001040215624270267	0.001005654611249849	0.001018607366999665	0.419059198419316	0.001084958673083494	0.1805878922534276	0.03028843182084763	0.001090482801367295	0.001225011365187384	0.01785384970005868	0.001856506977714848	0.1025929205315359	0.001015897377286092	0.002104915690830987	0.01865326514389686	0.001026273204760272	0.003751953276111195	0.2124838421930422	0.001737955098102842	0.001047126674040625	0.001091294225878966	0.001017056334663012	0.4128255540255339	0.1291136697665877	0.001175098831838643	0.001013923995160873	0.03395884167082262	0.04074343413094986	0.03299749204024858	0.08245379630406097	0.08829404273910815	0.02608161156512771	0.03858083387752374	0.1075544339830793	0.1632822698216109	0.1291628570452367	0.001404955273214576	0.006309818278437657	0.01298117978008873	0.001542448384284852	0.001168666667716915	0.001081201736604687	0.001030302594229229	0.001026067444465766	0.001036977624600889	0.001117273360605112	0.06869749464452132	0.03849818131960193	0.001334852667408812	0.03799879638813457	0.04909516947412378	0.05315465161705846	0.02230614247046708	0.1479314222215516	0.001146875172790235	0.06428578919232592	0.02145511049808711	0.001446038902916559	0.003390580743081624	0.001389204294704634	0.04178543829789561	0.03095453636099861	0.03333253630083586	0.001013090991141649	0.008390702332210077	0.1302060907678242	0.001205344674082694	0.001274590706332919	0.001073659419681197	0.001028148306881832	0.001051893516806755	0.02010864608626798	-0.01590668658562398	-0.01212095666809761	0.02080672021355042	-0.001567985501010509	-0.01525225162715455	-0.003711144479955407	-0.001166445710557886	-4.699293212864599	-3.430336007847307	-0.03415593986877683	0.05986871359414589	-0.02487182881907694	-0.001579917394235123	0.06023731206574857	0.5318421201399465	-0.1619851714828054	-0.03546540890046505	-0.8392889743517884	0.01169980120824715	-0.002518371612266139	0.01626333961655578	0.04626378152892687	0.6145102748131926	-0.02027259281892526	-0.1756853534678396	-0.1658001349016442	0.002311410134024481	1.714045254776193	-0.08913657330543233	0.01757876273608577	-0.009784228213761445	0.4817025432773667	2.628759404440312e-05	0.3880375947411203	0.003727797319581738	0.0909854947352928	0.4054837155746735	0.09111101476583926	-0.150407465331275	0.4851358322914419	0.04976012722037672	-0.002808553805117295	-0.006960793883000332	0.01284307292243169	0.9170252177450349	-1.065577834115046	0.06570781439718934	0.07738276575647432	-0.4434239311158465	-0.6226542867743913	-0.3883870826653763	-0.50854438992983	-0.5439584123482798	-0.1512037631206874	0.2141312843440679	-0.05761076057744954	0.7269617374741054	0.5568256248219806	0.002342519925466764	0.1320221021440582	-0.1452056517193883	0.002046309057558466	0.01487900594563911	0.03541185444975007	0.3084483983641026	0.02844852894028206	0.1365877903399982	0.193573119665489	-0.4138118208120712	-0.3385652232310509	-0.2042837513682288	-1.163987872120466	-0.3396928999683845	-0.0509440099284502	-0.1595238121764785	0.3355079488718229	0.198213057314744	0.06969992507668743	-0.2288959382349217	-0.3795244331736009	-0.06921922435368552	-0.5864241502555271	-0.4382617280771457	0.3575197812070473	-0.009397607043458704	0.02178921262039206	-0.2061465135881713	0.3695232751903808	0.1606751838534497	-0.5508976568296362	-0.09066019939643226	-0.1408634894568556	-0.07351187955262448	-9.013978056000112e-14	-1.079693062066625e-13
0.27	-0.02021458590365112	-0.03579041053562086	0.05408628623724433	0.572577567884539	0.9391188203329001	0.008256302241917864	0.3809116215629093	-0.03363701852697037	0.01138727368760783	0.05493603695488471	0.07901673041394403	-0.08257626833969457	0.006187626061392869	0.06216158467767344	-0.09620547937901998	1.029645574170044	0.1261424801085854	-1.029645574170043	-0.1261424801085984	-0.169806538149811	-0.1051787197259746	0.007766782776226739	-0.2145360109588056	-0.07118326458126145	-0.04283547051127591	0.0916870554819862	0.1237821654430785	0.6644667042191504	0.636560963639901	0.08390524293176145	-0.007173574030236289	0.1149808684267228	0.08139139683463238	-0.33454358377982	0.2663489532421625	-0.5478419793747877	1.244391589765418	-0.009731905971356218	0.003593595581863255	2.507807153694075	0.7154372026269238	-0.4724700005647902	-1.719858850730206	-0.1148001529131093	1.044472255178813	-0.08361879755116303	-0.1475759993779595	0.516565448096743	-3.468570238432316	-1.142730877339645	3.468570238432289	1.142730877339672	1.60381505535684	-0.4794310993641067	-0.1512101362937695	-1.498974508050674	0.4731491766834109	0.2832512178895377	1.874519060388684	0.5738370315033899	1.513568045604734	-0.2075465593920019	0.1957361625414026	-0.7023564912892024	-1.263140099457181	0.2480206191609533	0.001079095708535145	0.01638689886994302	0.001061385815825387	0.02191903468842091	0.001017022175122842	0.004259175861282481	0.001027842647959372	0.006609621233809809	0.001339970503931401	0.03617437988021165	0.1995695767290837	0.1856983704167026	0.1985785381288216	0.1946567306361253	0.002092745821811036	0.008628778335396214	0.01023381118379496	0.03576507396157575	0.001493583062070577	0.07823771870068118	0.001484393734592707	0.01778339825748614	0.001151380644213337	0.02450980447204084	0.001033485412331619	0.01223832097967481	0.00103842971927527	0.1706371606642196	0.001021841441262191	0.006411522577787685	0.002731048958375165	0.02076232622926262	0.4301565202778527	0.408955584891789	0.001085968700000898	0.0162223024845899	0.16226195207411	0.1739311245352867	0.03020217170210167	0.04312512826289303	0.001095380886084291	0.006555625224517455	0.001226711591644089	0.009573603932289178	0.01803655822808542	0.02668927168959911	0.005556476871361465	0.02529736559699337	0.09659442144664346	0.08343816593438992	0.001017897637614882	0.01486169623369889	0.001956902244317492	0.02741627413577065	0.01602826100853743	0.03263007230043886	0.001028463381485879	0.003963785809790462	0.004515932211647162	0.02193073646426366	0.2064978136676139	0.2130995876262299	0.002410941999777886	0.04048401173898674	0.001050992232579611	0.002763242978145888	0.001097964790626854	0.007363771336004519	0.001016910500044014	0.005830808072287906	0.3961372518995591	0.3464434526462771	0.1450702110665417	0.1361410838233185	0.0028428712099896	0.1059314391142277	0.001014757014421006	0.02320348689095637	0.03881988580060237	0.02637814434590047	0.04685258359593796	0.04176042339186067	0.03749832370774763	0.02504572272659492	0.08787789631464081	0.0769215800742797	0.09578626054126767	0.07829031470678907	0.02631334965526744	0.02533264266390426	0.03705710905523407	0.04136378187846988	0.112741146539848	0.1195141083890942	0.1546665868286806	0.1336366305875006	0.1210934585526712	0.1077130215531051	0.00194713639252734	0.009322491592589043	0.006456014050253597	0.03525216499770453	0.01452986300162994	0.08690317680508146	0.001549813697534539	0.01610358995924495	0.00117665743252301	0.02277412153680654	0.001135653173518043	0.00389686197077199	0.001048120458722829	0.02853499128596444	0.001024707805588297	0.01118036881650013	0.001036425749141346	0.02558662850672702	0.001116092332881946	0.02236051486052428	0.0736379790932879	0.08012241209724086	0.04215158422936068	0.0401565362016225	0.002807487538570633	0.03543097651817039	0.04880578529575041	0.05206881790969318	0.05162395467211103	0.04755297184555751	0.05481825991769312	0.07205021340522873	0.02493890139226371	0.0498270964161163	0.1445816114413819	0.1149184738036726	0.001149036026338742	0.02911604406003878	0.0672079267713185	0.05548848543845986	0.02326916826642913	0.03491493461969038	0.004648937211535864	0.01821121306688626	0.003682315991984109	0.02154958280190491	0.001416880544706144	0.07320446074544179	0.04545690731058723	0.06800258532937511	0.02801723954065018	0.01391382640561526	0.0335368361785892	0.03742569729510201	0.001014828444994302	0.005744080791921109	0.01145937500828592	0.01398734574786553	0.1219424145098455	0.08855002531407907	0.001204292305758176	0.08788079108881902	0.006376362094912567	0.04098779528780298	0.001071040977272362	0.01609487741220481	0.001027145523969496	0.03027427956317459	0.001050066799009906	0.01484157035580681	0.02041399650856678	-0.01572163317725584	-0.01209965838888081	0.02102324994931437	-0.002020992576056759	-0.01620984730828012	-0.00400691840792823	0.003020058286868308	0.001086062380202905	0.001070097370000546	0.001016334002882471	0.00102543109484576	0.001461404553142152	0.2133033944715263	0.199292984967304	0.001657582524280505	0.002677679167191045	0.001424959867166695	0.001278907303349316	0.001106566761692942	0.001035890103934576	0.001042995547943024	0.001005682337112787	0.001016355382882118	0.4107754102412754	0.001084738544356416	0.1939908628669836	0.02802445623492715	0.001089449601593701	0.001226515135975517	0.037154439492014	0.01667703036381726	0.1037910089001267	0.001015052592646507	0.002172553956068034	0.02075544758770283	0.00102509337010563	0.002671848120839358	0.2207702645741567	0.004557240975774457	0.00104397821978571	0.001085411599866798	0.001016746973223669	0.4268034821927547	0.1259809232271202	0.001200831726656142	0.001013809453308454	0.02825847229153271	0.03384160617581449	0.02745265226190658	0.07495589131613077	0.08124900708660145	0.02086813096977435	0.03407825731153285	0.1001798749796446	0.1624412829429273	0.1251965027258393	0.003611211247574559	0.0109892944157927	0.01503072413912306	0.001580919302746589	0.00118076652005594	0.001077710699370092	0.001031301668375484	0.001028151118122747	0.001045030146912013	0.001152239963677567	0.0606225775618372	0.03782373968942582	0.001291590351428342	0.02430370461310527	0.0439927407621556	0.0543238619389722	0.024982567407817	0.1473463585855833	0.001150153281430058	0.05841114580052436	0.02062016242168222	0.001350356812025081	0.002718349754619518	0.001401217169488174	0.0375751151312827	0.03280332018143948	0.03028477662249742	0.001013891191453321	0.0129379678456616	0.1276721654150232	0.001213703537345235	0.001238016763940856	0.001085763717428845	0.001031644700281751	0.001059677961490241	0.02014719936462467	-0.01408700142734306	-0.01122280834777845	0.02151489787827063	-0.002447692200645388	-0.01537271182763649	-0.004821343221279044	0.001929417553118527	-4.487503746070585	-3.004397133465206	0.08202436107843328	0.08996216760820146	0.01429021800426439	-0.01540848503004738	0.0557260877853762	0.4889058078107694	-0.1587752302727124	-0.02487004162694932	-0.5169817347556107	0.01550537279805637	0.003591608802012916	0.02123127310888473	0.04772646226431368	0.6250115588096747	-0.01147254883141234	-0.1702397253276478	-0.2165049142924038	0.02034244291897435	1.583757028863656	-0.1679568523851011	0.03180519350880007	0.02282389339161719	0.8461747771808376	0.4731125008440004	0.2536978990384273	0.01363649584348918	0.07559650392209882	0.3130050936301108	-0.02072537171956097	-0.1197145987029496	0.6022018050048678	0.1703962825635061	-0.009649238276630086	-0.007902065928149	0.0147818407061217	0.9832200783660613	-1.017644974295677	0.1233861905926072	0.07134411062005425	-0.4104700879952007	-0.5894203369940685	-0.3665285371121898	-0.4954365482900104	-0.4918936373642111	-0.2505702905554131	0.02211503873045543	-0.1272712751976851	0.7313038709279541	0.4947496507168496	0.1051548956371557	0.2755971121227401	-0.07740184082328096	-0.003275959783551339	0.008192669249397393	0.02291825121212904	0.3580318350595542	0.03053218821429457	0.1294110444648336	0.04418513895244191	-0.4867670796420196	-0.2207551349636216	-0.155135079691433	-1.17844518730069	-0.3495912608946316	0.01052301262721479	-0.02341192594931392	0.3848537467211587	0.2077020829290566	0.02165421081962966	-0.1599371254233236	-0.1950210518355221	-0.06385476000456219	-0.5886645279863696	-0.4019873353169547	0.4109815168854437	-0.08347176782297065	0.01818935146629291	-0.01632781523608743	0.3550591401962779	0.1192399472365577	-0.3119685432509223	-0.1035284255616123	-0.165129560015477	-0.08517376200485849	-7.333147213751596e-14	-8.452401075833011e-14
0.28	-0.02333666768178317	-0.03339225152021878	0.0485075723357469	0.5850020826010954	0.9388873667502423	0.00824483993201711	0.4046703885419691	-0.02669877516632705	0.007051566732141299	0.03778655458212933	0.0779997210590067	-0.07188736813475539	0.005006083812181106	0.06114028630964449	-0.09085194095627876	0.9922559786371918	0.115245888934178	-0.9922559786371896	-0.1152458889341716	-0.153633663255976	-0.110126152853287	0.006200296467852901	-0.2289628393067742	-0.06627955114784416	-0.03989934177145901	0.1089190756302349	0.1297837487936498	0.6796881002607836	0.6338966534388906	0.08629590543145649	-0.01449148093144877	0.1030262670829641	0.08422194692279164	-0.2871499677174415	0.2122372900825767	-0.5685147043438853	1.24089455938273	-0.03637143126995656	-0.005680100751991431	2.238092879352255	0.669148031714539	-0.3935579205310641	-1.712692434636608	-0.0870978486037976	1.093819445962721	-0.1552663997696209	-0.05588865316135062	0.5545942714627197	-4.004764309780342	-1.034683721892051	4.004764309780342	1.034683721892053	1.63039654285909	-0.5096657351783122	-0.1613357532623566	-1.386980551611931	0.5077285398975072	0.3000474660815868	1.552190741802595	0.6292902242630672	1.52915611756543	-0.3254757698866964	0.2719315973768572	-0.7625996962101806	-1.127816743058283	0.3167315096421078	0.001083699599322579	0.01682487611111211	0.001067214456050046	0.02273436624661387	0.001016623757147003	0.004270261797884521	0.001026440501257496	0.006483209755202584	0.001429612449297345	0.03672354713940812	0.2051341471293331	0.1900311418008424	0.1992196238509887	0.1931404564239293	0.001836863812628431	0.008408040428773878	0.006230787850354074	0.03150984203958855	0.001450144735432366	0.07842326622517633	0.001379762576828348	0.01787752375583719	0.001130473494416623	0.02474550920896803	0.001035095949495332	0.0127276650128927	0.001041400926223169	0.1769598428384011	0.00101408952435225	0.006275511262763656	0.001908216469243157	0.01963016053657709	0.4227364353860216	0.4067934992500496	0.001085316384845375	0.01636266609360601	0.1771249893510579	0.1891319408418175	0.02860804773225971	0.04107141192431495	0.001092243631923014	0.006838442020775078	0.001227038376960344	0.009693551904220384	0.03200448825661724	0.03650518770574196	0.0148897114979219	0.03152644887573414	0.0998509728624741	0.08527005271558195	0.001016294768166887	0.01505115723544408	0.002079182387971517	0.02812996515075568	0.01880323515904465	0.03546425582167304	0.001026514592041697	0.004122992695951158	0.003334027473300397	0.02069669190320633	0.2133538879870466	0.2197606471764261	0.00422357392353325	0.04253731513818154	0.001046742272260906	0.002676442693532084	0.001090289738349226	0.007282153124773193	0.00101674530448548	0.005990293197749918	0.408199686940687	0.3567751360997454	0.1368944712084559	0.1268670459446229	0.002062880091478616	0.1073887265785287	0.001014269901539658	0.02399529756882108	0.03254432997761651	0.02243371887407149	0.03924654684904581	0.03602267449744442	0.0314854092929097	0.02148670848618841	0.08064154545331258	0.07196781175369917	0.08806070049373627	0.07365626651157328	0.02241096840444146	0.02235917941132934	0.0345353311003737	0.04060643834843858	0.1059330470334601	0.117775170942924	0.1574810173496501	0.1409992973000052	0.1218487293261234	0.1123135486723214	0.003359971884381613	0.0106447552969979	0.009897465526796261	0.03847581183721613	0.01532142928589088	0.08648416514437002	0.001575501327017025	0.01607203276505694	0.001182018675262394	0.02283321027033803	0.001106855549381768	0.004130369866559338	0.001040324223967758	0.03228348566849677	0.001026945009235644	0.01145258062616114	0.001042813290890414	0.02685362777089543	0.001143240800282576	0.02324409790891706	0.06606292338932815	0.07479036255784539	0.04002990455613012	0.03845227887073003	0.002068761292618705	0.03423416057386711	0.03426702689930228	0.04008797018192901	0.04694232836392644	0.04394521527971754	0.05489344622977219	0.07236698546859732	0.02566967728601249	0.0503319425647138	0.1455336401244628	0.1190104153263221	0.001150490519213006	0.03121167091618065	0.06194346244783088	0.05532199622190497	0.02181833245497721	0.0335373222307287	0.0030437992073216	0.01690448733453891	0.003033911712117159	0.02086127434465606	0.001412726380430009	0.06737403511950983	0.04084299703549116	0.0640512897558085	0.03069597373630415	0.01825075215264573	0.03125607532611165	0.03619935060242244	0.001014602553781955	0.005867293132595544	0.01339740341333378	0.01465852813274837	0.1236697070722904	0.09214668862811681	0.001211150900708937	0.08889206320912309	0.003910862402306987	0.03888254444536738	0.001081500792114394	0.01501618474073893	0.001030285505660131	0.02853501653661046	0.001056862493240024	0.01395331775969006	0.02026933953354463	-0.01401298006399582	-0.01121428903609171	0.02160150977257641	-0.002628895030663483	-0.01575575010008668	-0.004939652792468146	0.003604019152089252	0.001090556421480998	0.001075972125930557	0.001016091438268585	0.001024559657701565	0.001573455055297185	0.2159213925530922	0.2011609838635632	0.001488612917215943	0.001184547274968666	0.001387403833909385	0.001257404880299424	0.001108739375484641	0.001037517235143041	0.001045775471614475	0.001005710062976335	0.001014103398763785	0.4024916220632361	0.001084518415629196	0.2073938334805397	0.0257604806490084	0.001088416401820318	0.001228018906763591	0.05645502928396768	0.03149755374991371	0.1049890972687173	0.001014207808007301	0.002240192221305523	0.0228576300315089	0.00102391353545113	0.001591742965530197	0.2290566869552712	0.007376526853447278	0.001040829765531634	0.001079528973855446	0.001016437611783988	0.4407814103599755	0.1228481766876529	0.001226564621473615	0.001013694911455535	0.02255810291224261	0.0269397782206791	0.02190781248356454	0.06745798632819898	0.07420397143409441	0.01565465037442144	0.02957568074554104	0.0928053159762089	0.1616002960642439	0.1212301484064423	0.00581746722194529	0.01566877055314436	0.0170802684981571	0.001619390221208067	0.0011928663723939	0.001074219662131601	0.001032300742514854	0.001030234791782389	0.001053082669226195	0.00118720656674936	0.05254766047915217	0.03714929805924939	0.001248328035449176	0.01060861283807604	0.03889031205018653	0.05549307226088503	0.02765899234516509	0.1467612949496153	0.00115343139006837	0.05253650240871963	0.01978521434527196	0.001254674721134975	0.002046118766147876	0.001413230044271694	0.03336479196467008	0.03465210400187962	0.02723701694415823	0.001014691391758807	0.01748523335911292	0.1251382400622234	0.001222062400607908	0.001201442821550737	0.001097868015176845	0.001035141093680535	0.001067462406173742	0.0201857526429813	-0.01226731626906211	-0.01032466002745925	0.02222307554299092	-0.003327398900280289	-0.0154931720281186	-0.005931541962602759	0.005025280816795081	-4.294915719908594	-2.626056428304655	-0.03295562783300314	0.06371384850480592	-0.02517808975950387	-0.006001162295407667	0.05468586419384824	0.3639842637233436	-0.1422624767874319	-0.02027811276452053	-0.3619426805323182	0.02206276964433798	0.01633987119993443	0.02585176781291309	0.05033298465916138	0.6403272826785082	-0.01834115607848916	-0.03447327639679486	-0.2056527181280707	0.001601639516646112	1.456993718339576	-0.241988272114935	0.02050347402820226	-0.009687561813438994	1.098280709038094	0.7380052430592089	0.1113437079711945	0.02439780653470708	0.06852853627292366	0.2604926383705542	0.08959245037873498	-0.1347088349151377	0.7321585704964677	0.2301107891572139	-0.00595499782524762	-0.00833722398809323	0.0171940995665082	1.089856946995966	-0.8106526988377499	0.1654726493712273	0.09136053884517092	-0.3785947586704421	-0.5585180528191278	-0.3453951748524024	-0.4979147976565557	-0.4339334295402631	-0.3429594683425729	-0.1743202523008109	-0.2252330988764577	0.7423461650097037	0.4238921924288906	0.14956396013037	0.3591242825030751	-0.005760983597202837	-0.001922929139544857	0.004048826438242939	0.02645506394488331	0.3884773953838071	0.02216903898810797	0.1243397103297053	0.1800783332222488	-0.5836269261883731	-0.1235265881243492	-0.07987644940478773	-1.222688729405389	-0.3744541383594919	0.04899967301813465	0.1267173947451744	0.4334015604547047	0.2102697242480758	-0.06066416426359485	-0.1205067603214339	-0.07748537945117299	-0.07687026080448431	-0.5747237354918677	-0.3927835467686547	0.4547957085192119	-0.1626478991269494	0.004825841939722432	0.1459789740318969	0.3690092260925959	0.08405643006474313	-0.1162900643512839	-0.1113728001405576	-0.1813885282321295	-0.09160497977849344	-4.171438131134015e-14	-4.600463902686414e-15
0.29	-0.02593157735924756	-0.03157331752445484	0.04270344093829551	0.5974022047475031	0.9383920967450377	0.008148473118375046	0.4256171785256141	-0.02032858412007118	0.003509316917240088	0.02065941735946371	0.07731283667634969	-0.06065851498005028	0.003056123513984192	0.0610594133989707	-0.08511231775821632	0.9497104534907527	0.1054883062156311	-0.9497104534907513	-0.1054883062156367	-0.1372092242928166	-0.1153630649271124	0.004557001151951115	-0.2424801219167258	-0.06107499981036472	-0.03689080384313759	0.1222791584928006	0.1364300848480362	0.6950434610981451	0.630598732206474	0.08888846310603075	-0.02244528890964241	0.09232561396757029	0.08770177790022803	-0.232206650970563	0.1524036841478459	-0.5933603912926986	1.239435036483038	-0.06267366108829921	-0.01328762499428107	1.950418376455485	0.6036375606517052	-0.316477689383922	-1.71205369043069	-0.05141936987844712	1.151252051783301	-0.2339806084576767	0.03771885686936984	0.5943253379126643	-4.497805165874198	-0.9148470892622109	4.497805165874201	0.9148470892622411	1.654842348157799	-0.5365985071850878	-0.1665426732982648	-1.316742090662209	0.5317278241461555	0.302070491055568	1.121854221019704	0.7024864329554638	1.538895581667759	-0.3328375346017483	0.2364294370650467	-0.8237763903775807	-1.009570355517896	0.3775208052322344	0.001086915926805377	0.01724249077405569	0.001071615039341017	0.02354683207642547	0.001016196671935957	0.004273084734197163	0.001025291427698841	0.006349505174855975	0.0015150079453005	0.03721546259661748	0.2094603563266106	0.1929805984757107	0.2000814200879974	0.1916883558387185	0.001626805942684086	0.008226686516553668	0.003766252501137975	0.02871387899308081	0.001409818433655207	0.07865681373540621	0.001313502490036892	0.01804133272708622	0.001117720865539552	0.02501780797459974	0.001036878743063562	0.01324239231659755	0.001044717662005275	0.183465871407094	0.001009977237932606	0.006146829238570613	0.001470509279567068	0.01890269030055336	0.417081772127073	0.4061602669888859	0.001084392616817553	0.01649111464642503	0.1919921535164502	0.2040245477330131	0.02471577272138504	0.03686085562685618	0.001089957307322791	0.007133023483143789	0.001226468365173135	0.009802885059416363	0.04624651717625663	0.04706609470616615	0.02555101890500906	0.03904643708427138	0.101263843680701	0.08558530950201079	0.001015099368877613	0.01536083894308322	0.002083966709120673	0.02866406362095251	0.02091929328908912	0.03760657102736981	0.00102493592475914	0.004304438616127113	0.002451764654939416	0.01974327154262387	0.2211032575516862	0.2277590949889345	0.007079367121449992	0.04551697697734147	0.001043224055725035	0.002584471941608507	0.001083678095295685	0.007193672645008596	0.001016592059751464	0.006175991777534818	0.4215332558242394	0.3683648475430177	0.1297112679784836	0.1191656486492114	0.001654234405850445	0.1091881439269744	0.001013951974580001	0.02487429261827752	0.02672515354774524	0.01884308363561664	0.03215975764961271	0.0306582340221378	0.02587529570876496	0.01819160019092201	0.07350383425244621	0.06724016450138105	0.08078203716995254	0.06955516745456486	0.01807535688139571	0.0190307130629161	0.03123914676152869	0.03866588556152334	0.09896736963562494	0.1153783492405864	0.1600162999070193	0.1488409827214557	0.1218411673413096	0.1168237203743173	0.006582224444649667	0.01362826318427728	0.0153574440104853	0.04350781633735543	0.01708629862433143	0.08667793446820214	0.001604539517412275	0.01604427620415534	0.001194384367191823	0.02284893992463105	0.001092382922620964	0.004325733271864135	0.0010379635574743	0.03629458330747635	0.001029088707957127	0.01168903156712795	0.001054041105530061	0.02802449331638618	0.001333432678201994	0.02423690820089409	0.05844826819057768	0.0689756204735853	0.038690405383252	0.03747788640756448	0.001670785545678541	0.03339063523870048	0.02213944492827461	0.02961233323290291	0.04208550628776412	0.04027420692071774	0.05572553554651823	0.07276756183922391	0.02712165303271848	0.05159545606165549	0.1478807002306922	0.124520956318083	0.001153746590449733	0.03328402515488928	0.05746525203498825	0.05529707221009673	0.02095989409875942	0.03271947266598973	0.002159132751650975	0.01634194123401001	0.002535160426049043	0.02030845853221206	0.001412538247901235	0.06171421970248076	0.03652216481226752	0.06031275289419782	0.03282897714318501	0.02289315818261047	0.02882484168534385	0.03467881048282131	0.001015177579729865	0.00587819695148801	0.01683686132350361	0.01646772357904703	0.1244247994904279	0.09657326726311564	0.00121993305948669	0.0895667091616195	0.002582733815297043	0.03789525308899092	0.001093187812621053	0.01387284998467271	0.001033653505982996	0.02664872111766912	0.001064448251512263	0.01300571166215964	0.02132575345914274	-0.01202329166839002	-0.01043669622572339	0.02231261797078212	-0.001469197087781449	-0.01498523782625983	-0.00587808073941264	0.004376195414700992	0.001090016737599585	0.001076384915698525	0.001015465162254838	0.001023702807715301	0.001629900264800529	0.2177686338827328	0.2018868865378092	0.00133906741845574	0.001141921072726081	0.001351185589222073	0.001233504979509985	0.001100808876192121	0.00103976400679475	0.00105019565482681	0.001005686927970348	0.001013487212687771	0.4066771959334197	0.001082510906047823	0.2246826909547695	0.01562914310279304	0.001086867175196916	0.00122406035770595	0.0687140877525188	0.04244333331999248	0.1017104959683552	0.001013557024855459	0.001960955012763175	0.02362199904638688	0.001022767799739215	0.001472150097812887	0.2395813139446033	0.01241315256005171	0.001038489660921718	0.001074482501833648	0.001016428310947243	0.459332319615586	0.1154645848386956	0.001228404962005763	0.001013558653170451	0.01789291280310119	0.02122858407396538	0.01735538360883815	0.06119093662421628	0.06823396967100873	0.0111999720460423	0.02557058243779957	0.08604541995371262	0.1661515089089542	0.1223529049034957	0.01351822676144724	0.02605282757885252	0.02067783315930897	0.001647884324118656	0.001219442255192575	0.001079936100406383	0.001038218921804435	0.001032237828204695	0.001076426389401421	0.001822892650096676	0.04558395622156461	0.03706597679889026	0.001261082067898903	0.006228932650570236	0.03397782313018344	0.05784514597025923	0.02971949119582478	0.1556580343373875	0.001160272322495058	0.05122720747748808	0.02018318285600398	0.001214234161464242	0.001984307810178606	0.001411590853749284	0.02975013922388284	0.03584078837049978	0.02499929834905291	0.001016693710747421	0.02324881278978741	0.1258851837424097	0.001235017066779605	0.001177522338265706	0.001111687882849292	0.001038866099603027	0.001076474742518296	0.02329416803767047	-0.009838383592246406	-0.009748732373966352	0.02309536011122091	0.001177062305100224	-0.01380837819094601	-0.006773739707805098	0.004629103355637743	-4.127206509371446	-2.3264106751006	0.07919457796119381	0.09035192211119504	0.01310160786999379	-0.01741577886429967	0.04459811839447447	0.2290373989205756	-0.151330739988248	-0.01641433009208745	-0.2112059824687275	0.02495571333282952	0.01700759341914916	0.0284686307225171	0.05264745180989441	0.6613747778696459	-0.009914751204545949	-0.0864098586033643	0.07244604598718106	0.01836346998631944	1.521133361035535	-0.5825560764331779	0.03439277300655805	0.02121797409028541	1.013978671745622	0.7623614032757448	-0.04629475437277263	0.0369317124020901	0.04036906983067383	0.1738457661025808	-0.01757249244376327	-0.0666251854390294	0.8662641645592174	0.3551422090818714	-0.01098271930807195	-0.009207327084633921	0.01993415802554173	1.227671337952311	-0.7440827799904798	0.1933455375867027	0.08814686786327165	-0.3400998515373718	-0.5148101502011271	-0.3142430812662592	-0.4541802066035568	-0.3890986035225712	-0.3298509953295619	-0.2183146366939783	-0.256790386893149	0.8223057765747418	0.4764043663270873	0.4239865993006446	0.6302207173573274	0.04592951723747835	-0.002934092266013523	-0.000150804950202473	0.01586285749523507	0.4130571385902352	0.02347448607152785	0.1104982632475383	0.06203241202025469	-0.5839760918410084	-0.07125939621093963	-0.08147732669664581	-0.8875869239652207	-0.3641754807155092	0.03673045423626897	0.125273883202188	0.6591442420739619	0.2032819384528967	0.0522198062510632	-0.04784891988471952	-0.03537492955114982	-0.03935497463428511	-0.5553069847138614	-0.3582600998136892	0.4695919329946225	-0.1466042671171733	-0.002339653570275031	0.215717954821168	0.505523555697864	0.05321846792448309	-0.07454665922283545	-0.1165250332138774	-0.1944825006413342	-0.0971031603953323	2.41754299650285e-14	4.504576913871293e-14
0.3	-0.02798829436620731	-0.03032709433538551	0.03661938818703624	0.6097968866623584	0.9376340717012546	0.00798520017149771	0.4436618212524795	-0.01465107629105246	0.000690300005723235	0.003559107161896473	0.07694852682256934	-0.04887630976297453	0.000341372673893873	0.06185475916337393	-0.07894553480275808	0.9024305863923408	0.09698866180026894	-0.9024305863923396	-0.09698866180026153	-0.1205297943251094	-0.1208357595489996	0.002885055734274564	-0.2553030035256993	-0.05567407273403616	-0.03384972452090586	0.1313967278568384	0.1438836663794001	0.7104056025293592	0.6272653215867394	0.09082148416329779	-0.03087929855783717	0.0828897304626529	0.0917380854151765	-0.1795114336106845	0.09769512874807	-0.6244989751054367	1.23980651307225	-0.08892243905804213	-0.01906132739904324	1.657663427992078	0.5306113882693875	-0.248911339854049	-1.707327029613601	-0.02258294283175788	1.204489858436502	-0.3082245078805127	0.1193550818008006	0.6400262229402894	-4.951632700174852	-0.783096061254811	4.951632700174852	0.7830960612548127	1.681394743768855	-0.5568222447906251	-0.1670657736172413	-1.248100351416352	0.5470036876671875	0.3065557448636005	0.7036880420945184	0.7907393196465815	1.530512236336061	-0.3325736473503318	0.1400242739153883	-0.8586400302058533	-0.8748628209632479	0.4280268171448491	0.001088253588567278	0.01766308802091008	0.001074020952259845	0.02437285678180578	0.001015669943165923	0.004279472572690166	0.001024288531166661	0.006201373676127498	0.001585922594164166	0.03763352733063651	0.2128499882676715	0.1946744963326714	0.2008915672722698	0.1900503796294946	0.001446904384877469	0.008071320618647364	0.002497284558821268	0.0270066013162994	0.001371542515595153	0.0789285601104823	0.001268413191444937	0.01822938903162479	0.00110737970020584	0.0253120947316142	0.00103889362102191	0.01378131356373514	0.001048586331759397	0.1901972653322006	0.001007910507287144	0.006026826189128543	0.001250956315919614	0.01839418160888171	0.4145288286308522	0.4081112157716417	0.001082926786961599	0.0166154434720607	0.2075281841548506	0.2195467220851762	0.01778550459401001	0.0297716286143143	0.001088039646564736	0.007445896572018883	0.001224203959004947	0.009911187010652798	0.05925009533272527	0.05678632075463817	0.03614472806126069	0.04670105703381475	0.1006883046261032	0.08438410955436573	0.001014176406630036	0.01577765503167749	0.001946943595481235	0.02897890478871959	0.02237714394610121	0.03905867840989863	0.00102357381909819	0.004486158325004348	0.001948719126545857	0.01915118914428579	0.2298053236162279	0.2370605939187197	0.01099273193462432	0.0494265719280632	0.001040295125365658	0.002485916972405209	0.001077849231887982	0.007101037480649103	0.001016510821455219	0.006388747190980249	0.4364166475653706	0.3813202827846673	0.1223778688278965	0.1116962699498917	0.001450411695342923	0.111234331675757	0.001013724925822469	0.02583240286242443	0.02139861201191102	0.01562037059298698	0.02563832674032764	0.0257176693342782	0.020716450199205	0.01518951491954186	0.06667301827235411	0.06275289654582421	0.07399689980119968	0.06581805000790952	0.01364684667697896	0.01561981562507438	0.02758687238514995	0.03614965898240551	0.09201930563804178	0.1125861802990757	0.1633317588212494	0.1573717099773911	0.1222981970650137	0.1218068803659946	0.01198664559055402	0.01866146692389892	0.02313756823568663	0.05073910818091206	0.01973185766014827	0.08743104886660602	0.001633304216380935	0.01602723673523988	0.001213855629664065	0.02284523598394829	0.001088007843648922	0.004512531824167347	0.001039744108375124	0.04053092856386842	0.001031162034884171	0.01188913708528977	0.001071328958488675	0.02907689032547578	0.001746156320718181	0.02535571988623995	0.05103479724026361	0.06301774869752065	0.03793476340203288	0.0370289411124123	0.001477761814271701	0.03275163985847517	0.01350941413337251	0.02203326643133301	0.03716205276706866	0.03657314672000051	0.0572448730396513	0.07321389161591452	0.02885917778406149	0.05282319179996159	0.1528153766043264	0.1320020522513216	0.001158795441289552	0.03525892598443261	0.05439271047199738	0.05629720123402229	0.0207056394068407	0.03248462848800255	0.001694607300254615	0.01618996696571398	0.002253944971459388	0.01996093335628216	0.0014116247967203	0.05630654268928766	0.03250115881095295	0.05681936227425638	0.03450953130803507	0.02756071952302265	0.02647521129075245	0.03316438241372241	0.001016466594631594	0.005826608553027596	0.0213766510554476	0.01897004402104337	0.1251757967588597	0.1020415008378519	0.001230801467289231	0.09000334671739647	0.001902260244886317	0.03752404221486357	0.001105941325554084	0.01270106643346014	0.001037200065947808	0.02467312762222707	0.001072747454727118	0.01202751613824918	0.02375016836413532	-0.009740773751977523	-0.009793546853272024	0.02313117708233746	0.001920343030100025	-0.01360520451020239	-0.006752355218529012	0.004369469194800229	0.001089477053717101	0.001076797705466216	0.001014838886241125	0.001022845957729523	0.001686345474306866	0.2196158752123735	0.2026127892120551	0.00118952191969704	0.001099294870485112	0.001314967344534345	0.001209605078720068	0.001092878376899467	0.001042010778445255	0.001054615838037436	0.001005663792965544	0.001012871026611451	0.4108627698036013	0.001080503396466292	0.2419715484290058	0.005497805556580414	0.001085317948573677	0.001220101808648265	0.08097314622107017	0.0533891128900714	0.09843189466799304	0.001012906241703482	0.001681717804220879	0.02438636806126473	0.00102162206402741	0.001352557230044373	0.2501059409339353	0.01744977826665727	0.001036149556312406	0.001069436029812217	0.001016419010109623	0.4778832288711964	0.108080992989738	0.001230245302537853	0.001013422394884203	0.01322772269395954	0.01551738992725228	0.01280295473411164	0.05492388692023145	0.0622639679079223	0.006745293717664683	0.02156548413005789	0.07928552393121648	0.1707027217536644	0.1234756614005487	0.02121898630096094	0.0364368846045573	0.02427539782046089	0.001676378427029179	0.00124601813799098	0.001085652538680039	0.001044137101090039	0.001034240864629803	0.001099770109578523	0.002458578733443286	0.03862025196397639	0.03698265553853093	0.001273836100348542	0.001849252463064205	0.02906533421017925	0.06019721967963378	0.03177999004648453	0.1645547737251586	0.00116711325492046	0.04991791254625726	0.02058115136673093	0.001173793601794385	0.001922496854196029	0.00140995166322684	0.02613548648309637	0.03702947273911953	0.02276157975394733	0.001018696029731546	0.0290123922204619	0.1266321274225954	0.001247971732951249	0.001153601854981389	0.001125507750522442	0.001042591105526865	0.001085487078864004	0.02640258343235975	-0.007409450915430675	-0.009172804720473425	0.02396764467945087	0.005681523510480905	-0.01212358435377335	-0.007615937453007426	0.004232925894480413	-3.988409170067446	-2.11648508089731	-0.03235911107260834	0.06642562360740678	-0.02446510927876853	-0.008886545969880661	0.03991571959914981	0.1128725001412419	-0.1794376015902818	-0.01508050990390055	-0.1442056065796547	0.02970254261626717	0.02118933786037456	0.03024936609126029	0.05517177335454237	0.6854003539819883	-0.01660536119380206	0.009319032502191052	0.3111834906585791	0.0007776940743889117	1.582907210524165	-0.8177224151534884	0.02416179931841366	-0.00989380261789112	0.9301445186468067	0.76493159125889	-0.1919476388454643	0.04582468272721754	0.02467707579421609	0.1224510736843708	0.08964720811215174	-0.0624412510070178	0.9927687939520973	0.4160974114803674	-0.007271841280725845	-0.009168160910422281	0.02260546630037168	1.36300170667166	-0.7642489796208403	0.2148267294517897	0.1071835777821287	-0.3050103195056533	-0.4737428953239879	-0.2867905700768811	-0.4498389382915224	-0.3611371074694401	-0.3594456862143188	-0.2894550107313317	-0.3043025467045589	0.8801545319044692	0.518489850363994	0.5595031307453364	0.7989817511743083	0.1061080313181978	0.0002204892586168422	0.000162107445798548	0.02474209335773958	0.4335269188669458	0.01489995446456506	0.100646003054696	0.2052786118947396	-0.6122528645448629	-0.01843715452875013	-0.03897045842648655	-0.6433746999124648	-0.380464506693397	0.05815035423124132	0.1195618430196772	0.8275125487486575	0.1907790424148174	0.1443464428946021	-0.003905682959775804	0.004628987008937423	-0.03581213717169945	-0.5242960547186719	-0.3437542984424049	0.459826770617649	-0.16142548901325	-0.00767260152939972	0.284603973171917	0.5773402140348167	0.03645475071907566	0.006926032091116089	-0.1170625591877112	-0.1992481435170215	-0.09772286507234033	1.357622018416528e-13	5.43222504277872e-14
0.31	-0.02955965232942957	-0.02954150971174968	0.03017081060381512	0.6222041879921701	0.9366137310826869	0.007774952316449193	0.4587822783799169	-0.009685330241054025	-0.001548733641835999	-0.0134332012963854	0.07676226396309561	-0.03661085952443248	-0.003059015944612941	0.06333282255907818	-0.07226827249299746	0.8507471036636056	0.08988551832221946	-0.8507471036636075	-0.08988551832224299	-0.1035653364297918	-0.1264638164335863	0.001234322063379635	-0.2673749728686795	-0.05016470180569847	-0.03073458445064848	0.1368396617408335	0.1523175984866528	0.725568510318189	0.6237878010569892	0.09169770715253348	-0.03944268238578433	0.07483270946159605	0.0962285274944342	-0.1370025302410676	0.06032218418318445	-0.6641531434720709	1.24192837844512	-0.11513785438609	-0.02279621033758793	1.369422973920563	0.462151230316465	-0.1975808892188015	-1.688134727528683	-0.01597388932976791	1.242867661481516	-0.3686961374554035	0.1738731932254519	0.693964855175387	-5.380388023012086	-0.6352289234411865	5.380388023012103	0.6352289234412206	1.71197569342993	-0.5675377742678838	-0.161867981687414	-1.164999592030722	0.5535725045787903	0.3166882809251485	0.4025214574253936	0.8985119175292666	1.499924356237981	-0.3652384705055958	0.04993456905153582	-0.8468845899924154	-0.7367016481167984	0.4676471456283482	0.001086697921886396	0.01807554431284951	0.001073259993105739	0.02520525894025021	0.001014987624816934	0.004290840423865278	0.001023301566430769	0.006055656590907357	0.001682580161331883	0.03800670947577718	0.2148547013295152	0.1952065897978859	0.2012038207081698	0.18795732610203	0.00130826776524417	0.0079530414305934	0.001808339854032978	0.02578506940787064	0.001335637616008543	0.07923372578888793	0.001236559426952548	0.01843195916678286	0.001099112968837983	0.02562007143899092	0.001041168762186188	0.01434537912247573	0.00105243167107633	0.1971892700421994	0.001006754518403264	0.005915367680709806	0.001134601428184859	0.01802940806022815	0.4166425561509711	0.4129205641378457	0.001080668851972476	0.0167328692476038	0.2227119452153969	0.2351068314786933	0.01135175758465535	0.023204067744705	0.00108637803472781	0.007777704475594436	0.001219210338955811	0.01001549109815262	0.07056580486837644	0.06564370844100033	0.04593576425298174	0.05423749304480826	0.09820631542020443	0.08179476904033874	0.001013500395527882	0.01627469286086122	0.003143435681258416	0.03047934868242635	0.02286701846123598	0.03956125318184366	0.001022409047660923	0.004695066205995076	0.00163545835653132	0.01873551540322064	0.2394797522539563	0.2475680383613949	0.01547718156845959	0.05379845694476373	0.001037581358571868	0.00239175406923291	0.001072311408889049	0.007007164526443356	0.001016351477881485	0.006632650840294143	0.4531176544092032	0.3954854243444741	0.1147836404190901	0.103843844059835	0.001349533341571016	0.1134342109701228	0.001013596633345383	0.02686993584404318	0.01642479606531964	0.01267499291155571	0.01942166876434635	0.02102291882239756	0.01585311157544533	0.01238745186936841	0.06036408833332652	0.05849486943997728	0.06788721366246786	0.06238108642063876	0.009815287916003052	0.01263466765134859	0.02360176224079565	0.03306141076451236	0.08441329086070289	0.1087109676202644	0.168947828640847	0.1663302216976186	0.1251904667670261	0.1272717984645683	0.01940907644113483	0.02559770905286098	0.03260422897820606	0.05953897040743646	0.02227893206194095	0.08838939332784271	0.001663223853736835	0.01603221574144404	0.001230918662613556	0.02283986081030202	0.001084734359686603	0.004652040514755557	0.001041398379065086	0.04513954160232204	0.001033124010572402	0.01205158256033995	0.001100244513182042	0.03000710968392211	0.008105872643315649	0.03267354574148609	0.04387057337445937	0.05696408592511129	0.03730244541074032	0.03678454774686223	0.001386912209596835	0.03220763678702288	0.007919420833726726	0.01700431928561521	0.03228615171561612	0.03285200467675294	0.05786520718673827	0.07328601047872926	0.02917025094157343	0.05330415884188899	0.159525382570765	0.140268920481142	0.001163435076507034	0.03707293663011949	0.05133694637033518	0.0571955729983812	0.02107864423482156	0.0328388489396948	0.001438448304580573	0.01620351382784559	0.002054133219888963	0.0196859098965445	0.001410264641240632	0.05121335251945126	0.02848985532604899	0.05329096531781405	0.03543906361719635	0.03175722030224431	0.02412670263169039	0.03157381865089563	0.001017546035817172	0.005767718232629539	0.02555157094595122	0.02159073598957088	0.1282983081551659	0.1080805869642899	0.001240555977360576	0.09030869066037946	0.001535310937344386	0.0374521007442325	0.001120633564272896	0.01152997903937788	0.001041308425401709	0.02266046432998129	0.001082462743136268	0.01104288505297773	0.02702496547605308	-0.007165129308983381	-0.009081566295194765	0.02420773872736428	0.006172488417087382	-0.01203043315096367	-0.007479528329285853	0.004505722805096735	0.001081356814165587	0.00106880439524019	0.001013802557308356	0.001021790770850257	0.001865539167295892	0.2172103918819173	0.2009615705015751	0.001142013696378635	0.001078725042453069	0.001284056477105958	0.001198111576112073	0.001088500200887277	0.001044827896359097	0.001057972556805687	0.001005456470141007	0.001013891034676673	0.4305860701891049	0.001076469658815258	0.2554306493520448	0.003310605776549619	0.001084081709745981	0.001208854431945766	0.08839909574097016	0.06114615113152815	0.09155200187526936	0.001012704311839365	0.006693001598173891	0.02258925174852577	0.001020837006089451	0.001271182720319263	0.2627766100949692	0.02281630268460125	0.001033578463971448	0.001064102229828106	0.001015988197572654	0.501389134732725	0.09991925999234968	0.001256365073504836	0.001013497571779449	0.008939065192721505	0.009829324526075631	0.008490928613256279	0.05012641370950339	0.05797856509667642	0.004755730478113882	0.01697253294261789	0.06961088572962514	0.1843144508614424	0.1346551642550916	0.0329316941119694	0.04936043423141211	0.02583957214520659	0.00170971380643081	0.001250950642781049	0.001077666561803701	0.001042259758291166	0.001035948765058334	0.00115621550004341	0.02530566280906062	0.03222297387181453	0.03619492751110903	0.001307764126904633	0.001911892325311174	0.02448514458289205	0.05729807614819236	0.02759983090783744	0.1749204783867013	0.001169241778652791	0.0455567452999047	0.02227250424594721	0.001169174389165055	0.001779984231211147	0.001407912321741235	0.02193882560556918	0.0360910123035055	0.02036533054965447	0.001018646945503259	0.03129551078208738	0.1384139255197619	0.001253037850545739	0.001151339382290251	0.001144747676310528	0.001048117122901379	0.00109857391529485	0.03079766822292547	-0.004394027580831325	-0.008296594996894408	0.02547637561072183	0.01081740572935997	-0.01038114082947742	-0.008097574141065558	0.004860213943886376	-3.86804147363858	-1.97884793919103	0.07818115706961794	0.09196071752413019	0.01409260793939681	-0.01759196723018738	0.03504732220640674	-0.007246496072238896	-0.2421807840289228	-0.009268746280410668	-0.1045284212487676	0.03147610775091702	0.0196951190148029	0.03124201227454218	0.05761913081357063	0.713196718954031	-0.008183475313229585	-0.05766205288936958	0.6804735373154408	0.01713326301876409	1.520655077708241	-0.5223007757651824	0.03770431873383346	0.02054530139260415	0.8409327083010267	0.7407274212436125	-0.3255285537734269	0.05291249087503846	0.2558599931621532	-0.01335695227678699	-0.01402408122747044	-0.0284461264836448	1.107723345805534	0.4548432342705622	-0.01048639405825071	-0.009512761163518116	0.02610937839494981	1.471439327250952	-0.8065575214177505	0.2241318320102824	0.103066346316493	-0.2842408020809534	-0.4649584753023248	-0.2735452915304334	-0.4047477108714583	-0.3256042321700776	-0.2507452506879101	-0.3312753629540776	-0.4721544398442827	0.9224801471887786	0.587219905812057	0.8074884451002936	0.9561204607442667	0.08709376533305496	0.0003347788434444617	-0.001429146835122723	0.01467383273397644	0.4930717125407438	0.01608410933214389	0.08588397647567075	1.192747382428323	-0.6017517602954479	-0.02869731960309149	-0.06076226983041727	-0.3712649665312142	-0.3669569585845218	-0.0410679095829149	-0.0273051697568778	0.8400391988981438	0.1717927161220038	0.03727402153322924	0.07049190786688177	0.002195029139231761	-0.0227224570246413	-0.4946120864972623	-0.3618665629001405	0.376031648032152	-0.1600410164974337	-0.004762907624693198	0.2370986555318952	0.6388135794438164	0.02396636157635864	-0.01022909395361756	-0.117186087261622	-0.2029313931534487	-0.09907691184248354	1.454748156286474e-13	5.288320169053719e-14
0.32	-0.0307731923964022	-0.02910264288738236	0.02335759327900028	0.6346409467422789	0.9353314712192401	0.007533116629930767	0.4711101802592638	-0.005415783513061856	-0.003235027769922683	-0.03014358869943432	0.07660296383078748	-0.02413360708914979	-0.006969408505293183	0.06528453494507971	-0.06509546537596198	0.7949163423832699	0.08433015754996491	-0.7949163423832701	-0.08433015754996247	-0.08628070329379549	-0.1321614878772261	-0.0003280443219959443	-0.2785771168633391	-0.0446285825109607	-0.02751163866767236	0.1397996114598329	0.1619032010442498	0.7403611903502825	0.6199143919384958	0.09211446044672233	-0.04767394744972746	0.06815249212294029	0.1010427392661656	-0.1079478543616042	0.0283515688953334	-0.6974269234239641	1.245697997131654	-0.1413062880255002	-0.02537889369302308	1.099152378372159	0.3913715238708343	-0.1383634359596701	-1.65094281856889	-0.0171903974015097	1.246850297783519	-0.4102252960482652	0.2140848798069849	0.7391351843946441	-5.781088410494937	-0.4735395200955966	5.781088410494937	0.4735395200955984	1.745429791904819	-0.5707451566012399	-0.1493923165133067	-1.074135281752262	0.5523533609469774	0.3281168874072992	0.2070912090957658	1.021073409699179	1.456466684988902	-0.4117513650990414	0.04813033490593444	-0.7922162774009656	-0.5995020884831292	0.4927807556398411	0.001081858818197976	0.01849332691428109	0.001068881502633391	0.02605018932102844	0.001014128214734377	0.004308403300434733	0.001022280472771202	0.005902832408421055	0.001820446736398882	0.03834100603067252	0.2152293105190307	0.1945137126317617	0.2007813727108376	0.1851466103463927	0.00121515980139785	0.007872077321494246	0.001452477602154206	0.02482747996854344	0.001302226982827796	0.07956099255925779	0.00121488464693589	0.01863070000882094	0.001092791018954037	0.02593485571492958	0.001043714997814042	0.01493325202850859	0.001056032572429815	0.2044651223302935	0.001006073096839729	0.005813213985743149	0.001076927212542214	0.01773317433825572	0.4243214416426811	0.4223164336126574	0.00107752268704277	0.01684662477207335	0.2370436201952645	0.2497906318297719	0.006934906153126044	0.01879539275880315	0.001084929177503847	0.008110073693331889	0.00121108949346477	0.01011790666387373	0.0799762244232835	0.07359696871416616	0.05463753640609775	0.06148304166476987	0.09383901957974711	0.07788137668261287	0.001013061539432675	0.01682249700450761	0.006230488459922212	0.03370507045632384	0.02225779984073016	0.03896312270423351	0.001021434219477347	0.004882507714122142	0.001437897931987298	0.01842721394371552	0.2501394842002219	0.2591951258593029	0.02035123084509415	0.0584547094617715	0.001034938946218759	0.002297675997157771	0.001066875576283655	0.006912655632688761	0.001016056334563267	0.006909617055549312	0.4717966164883798	0.4107773237689117	0.1068723349369909	0.09555869306099646	0.001312127219740601	0.1156966223678752	0.001013570124923332	0.02794859634426911	0.01173967319676415	0.009932042845371206	0.01339075458014745	0.01642347446325198	0.01121526739770706	0.009720144057476995	0.05467515286823799	0.05459831776869083	0.06253441146155736	0.05931899292081604	0.006865426814529441	0.01034168376827171	0.01929467669912199	0.02946253712127395	0.07581438940436043	0.1031148024865006	0.1776083889871438	0.1760399596221494	0.1314467904274108	0.1338058012114731	0.02878197291099207	0.03440609882807293	0.04352655631356323	0.06976411272803902	0.02434304875631348	0.08920358226134795	0.001694848223758775	0.01602512164934059	0.001241915579237657	0.02281281295406354	0.00107910377425673	0.00503629223838997	0.001041286076217034	0.05048988328896398	0.001034958884741833	0.01218071864804922	0.001142926967427814	0.03080429201183783	0.02239248380975043	0.04789988400025352	0.03697594986461481	0.05091727208449265	0.03659664978791723	0.03648987869985385	0.001358423177687565	0.03171775218247282	0.005071594104279838	0.01443096235471855	0.02750843540752109	0.02917014641585905	0.05689256428903077	0.07244570686596039	0.02734505674105784	0.05219835370236903	0.1676065059098483	0.1490863982629395	0.001166818876370717	0.03869017289489871	0.04766666228972807	0.05708160389589762	0.02208565449706906	0.03380930933694131	0.001307912372119863	0.01631616042304871	0.001882856070801717	0.01943588613414474	0.001408564986760834	0.04640889881440981	0.02436111134500727	0.0495832016150783	0.03549027138769767	0.03501251773983104	0.0217452420309188	0.02989648702499001	0.001018060942861981	0.005718201499038808	0.02879495918887108	0.02366330183164711	0.1349194081285309	0.1149845037905775	0.001247966027326617	0.09046972042288913	0.001350395473202868	0.03754116498098242	0.001137599806385105	0.01035672133537535	0.001046125882433825	0.02062156219489621	0.001093864189218375	0.01004850670398862	0.03104662104040281	-0.004296298938252319	-0.008260099626782862	0.0255724132298872	0.01101379169200258	-0.01034388034835352	-0.008043010491576939	0.004969332708132918	0.001073236574613163	0.001060811085014144	0.001012766228375868	0.001020735583971337	0.002044732860287825	0.2148049085514613	0.1993103517910953	0.001094505473061643	0.001058155214421529	0.001253145609677239	0.0011866180735037	0.001084122024875086	0.001047645014272595	0.001061329275572819	0.001005249147317323	0.001014911042740933	0.4503093705746098	0.001072435921164169	0.2688897502750788	0.001123405996520442	0.001082845470918325	0.001197607055243225	0.09582504526086981	0.06890318937298455	0.08467210908254592	0.001012502381974839	0.01170428539212815	0.02079213543578654	0.001020051948151556	0.001189808210559629	0.2754472792560029	0.02818282710254624	0.001031007371630765	0.00105876842984391	0.001015557385035771	0.5248950405942537	0.09175752699496163	0.001282484844472125	0.001013572748673449	0.004650407691483045	0.004141259124900224	0.004178902492400549	0.04532894049877368	0.0536931622854304	0.002766167238564994	0.01237958175517806	0.05993624752803411	0.1979261799692208	0.1458346671096348	0.04464440192299025	0.06228398385826426	0.02740374646995234	0.00174304918583233	0.001255883147571172	0.001069680584929483	0.001040382415495709	0.001037656665486707	0.001212660890511323	0.04815274688468055	0.02582569577965224	0.03540719948368706	0.00134169215345905	0.001974532187559058	0.01990495495560394	0.05439893261675068	0.02341967176919067	0.1852861830482455	0.001171370302384152	0.04119557805355172	0.02396385712515886	0.001164555176536604	0.00163747160821657	0.001405872980255458	0.01774216472804293	0.0351525518678916	0.01796908134536156	0.00101859786127408	0.03357862934371283	0.1501957236169292	0.001258103968139946	0.00114907690959892	0.001163987602097949	0.001053643140274688	0.001111660751724982	0.03519275301349118	-0.001378604246231876	-0.00742038527331533	0.02698510654199285	0.01595328794823902	-0.008638697305181495	-0.008579210829123718	0.005487501993292494	-3.757126630290403	-1.776206589957995	-0.03129384919478938	0.06893126806232451	-0.02322610415536115	-0.01030796542127638	0.03213860158834919	-0.1321216261272642	-0.3229700472250697	-0.007617494119646719	-0.09141711275247841	0.03412276101300354	0.02042347924001538	0.03161087980560588	0.05993324282439565	0.7421698696294764	-0.01474439856887488	0.02302699786781012	1.228487712384976	4.364385428161972e-05	1.407645402022847	-0.38594523843944	0.02427406213990062	-0.01027150698616402	0.749319036006224	0.7067541130503848	-0.4567580075872711	0.05597794562172206	0.3697326518388602	-0.09768997627949635	0.08535393353302023	-0.04096680323149746	1.2166974049987	0.4729709115504937	-0.007254875060784328	-0.009295348823700599	0.02921797949057308	1.588353279598162	-0.8507940013783413	0.2273331501442164	0.1154090815045907	-0.2645247964554394	-0.4546816647731032	-0.2598395224212611	-0.3775438513621957	-0.2861630899784973	-0.2210128680733038	-0.3915800957901535	-0.6484930376896718	1.030399772764399	0.7323067800300329	0.9339326601145124	1.084037769984891	0.07727692577247718	-0.002194130401951727	-0.004172429070355954	0.07369069997466728	0.5818726484983184	0.008238077034119733	0.07403859695174954	1.78698109259632	-0.6108830781814117	-0.02849229082747625	-0.02814676505330179	-0.1522566569471513	-0.3726077502107404	-0.1243341408860333	-0.1977925932698908	0.9376344591426904	0.1514241662361628	-0.05812173046452078	0.1193423061724101	0.02444893363482555	-0.03081220137215478	-0.4665487617552248	-0.3796276477103992	0.2715861022984646	-0.1787790616156375	-0.005797884168246227	0.1749787478817443	0.7503063540035956	0.007591914622749281	0.03912717355827643	-0.1174966211922734	-0.2044959120687782	-0.09967231783670503	-5.666504410090933e-15	3.452489501698548e-14
0.33	-0.03176794795041041	-0.02900804601604196	0.016310569458981	0.6471236726274872	0.9337877062819199	0.007266954720469837	0.4808683070523546	-0.00188955458479148	-0.004182220639308841	-0.04640056271009423	0.07645445011180127	-0.01186607897154678	-0.01118921141126702	0.06762317064034003	-0.05758774974660047	0.7352698571607903	0.0804247353605249	-0.73526985716079	-0.08042473536055589	-0.06865279614025002	-0.1378607062259999	-0.001728637075356969	-0.2888504927831531	-0.03914006478580267	-0.02417498355578821	0.1411277178198786	0.1727272082199045	0.7546900395793745	0.615559066249722	0.09317827256754427	-0.05514642914454775	0.06271213447229466	0.1060524318309038	-0.09541682725576801	-0.008022245167176823	-0.7087472295951338	1.251254915142129	-0.1675186713825795	-0.02781059426754717	0.8586555285672979	0.3153467991001355	-0.04689485080691131	-1.597102589050264	-0.01396287019941615	1.197517327576997	-0.4275644999657766	0.2507262953988634	0.7583192081696415	-6.142849878825007	-0.3092421623758507	6.142849878825007	0.3092421623758853	1.779064989596093	-0.5676205676059412	-0.1299668428090482	-0.981690760477739	0.5436732460707573	0.3390304365238538	0.05399457211725069	1.143734434496418	1.410146188039229	-0.4573389053458747	0.1686785734688572	-0.6932288439698815	-0.4894004589346602	0.5073425737458042	0.001075760914181971	0.01889185134606607	0.001063275735621811	0.026885411230661	0.001013212126095997	0.004321614195317356	0.001021238848980169	0.005753303834084844	0.002332250365276511	0.03891914694295364	0.2134088734912458	0.1925438871375673	0.1989042293286852	0.1814222239032332	0.001153651594945078	0.007812292306834735	0.001257225821583577	0.02399185411136423	0.001271665906590934	0.07990363716387071	0.001198196123966095	0.01881763475647481	0.001087677059667968	0.0262465268315145	0.001048853605994513	0.0155413657065069	0.001061897361023041	0.2120161614626508	0.001005613452116464	0.005717219911330044	0.001047312171656539	0.01750556175026837	0.4372924103183508	0.4371368705496414	0.001074034640070813	0.0169480191148059	0.2506542080001564	0.2635983089319475	0.00410284113970675	0.01592820265181919	0.00108382634838683	0.008410532599746308	0.001201444255033989	0.01020801552212616	0.08723326075078026	0.08058736016862113	0.0618940847008879	0.06829786483791035	0.08788041555412111	0.07287374759799981	0.001012851201263506	0.01737575990477678	0.01080129450752932	0.03812217032965952	0.02077085975180935	0.03750523370229709	0.001020679234902858	0.005039465025191345	0.001304915021240044	0.01818002181134637	0.2611072042961237	0.2717311748615435	0.02544497375497924	0.06323548407409466	0.00103238986951223	0.002210311944808001	0.001061682566591564	0.006818700969390358	0.001016352971507204	0.007214792590859149	0.4918466511804133	0.4272662005067844	0.09757596352437024	0.0865836000319791	0.001300791025064271	0.1179297100451653	0.001013652435856383	0.0290199435343369	0.007929156302042009	0.007686827163166076	0.008556689584834741	0.01263356187594547	0.007460763107787855	0.007537688125679766	0.04881467802283541	0.05044042754804891	0.05677211091364703	0.05591619749407527	0.004720120100484872	0.008675236801969039	0.01458251359007642	0.02523244922341299	0.0659093026013154	0.0952513191787393	0.1884012392831404	0.1871988911245779	0.1393983272409513	0.1417430626710242	0.04000862997481744	0.04496273251163294	0.05405086756741014	0.08004476451851016	0.02614468526726411	0.08995144574281962	0.001712088074458619	0.01595573668396946	0.001245426813454927	0.02273294667311188	0.001071347130719906	0.00553896593528723	0.001039528312083295	0.05674701460053606	0.001037514752401003	0.01228239278667021	0.001329076779274368	0.03157891308136258	0.03807615555155554	0.0640324900320316	0.03008348852676309	0.04461952333446741	0.03544755756929015	0.03585558845450663	0.003502898924095909	0.03314694188255422	0.00352050513304488	0.01309874121675026	0.0229698057986823	0.02562170068835134	0.05583082694891041	0.07170832028629441	0.02549425852503652	0.05051583441727722	0.1762706416889003	0.1591130500389412	0.001172593224843658	0.04010517664187321	0.042662495825512	0.05522532112724467	0.02318096556210613	0.03490555909019582	0.001238240627899196	0.01650575695615821	0.00172148971254742	0.01919740756029028	0.00142383950773419	0.04185539539776229	0.02009587352800583	0.04567802541683282	0.03287218459173129	0.0356845347044794	0.01873040674338231	0.02751033201701713	0.001018101162348307	0.005655106245051023	0.0313477312517807	0.02515461652432706	0.1434650012016009	0.1228623035736896	0.001249699729637239	0.09037742582713873	0.001253104149330198	0.03775492312344278	0.001163589022032802	0.009186524940383972	0.001053342117627035	0.01856445361352048	0.001111340822717652	0.009047621228681796	0.03525496860065842	-0.001356312305618662	-0.007263150019089135	0.02725919639182207	0.01556152094536376	-0.008733834017115418	-0.008414995978456708	0.005616734762602935	0.001066178251069233	0.001054588836187197	0.00101182935706619	0.001019663372195967	0.00356298650163404	0.2062005469411123	0.1925335733803828	0.001085444837167599	0.001050030283086038	0.001228560220312564	0.001175906258525149	0.001080856920274259	0.001059749983753615	0.001073647706945368	0.001005038617055022	0.001017817475070497	0.4798624371503632	0.001068684317894816	0.2810933902176663	0.001086786059370744	0.001082536889496796	0.001186146530157748	0.09789816210183579	0.07273172871075248	0.07548546682567378	0.001012742220472295	0.01907138820851196	0.0176756686435088	0.001019759417776972	0.001146465248292372	0.2865907043880582	0.0337039596238663	0.001028661796807351	0.001054169209641755	0.001017596025182303	0.5488494344149223	0.0782595206845612	0.001294476851429658	0.001013877997959298	0.003138443911095766	0.002653968576246119	0.002796892710245904	0.03842693663125656	0.04595228547160254	0.002176735238658681	0.006857337473664158	0.04714862378438405	0.2135241451556524	0.1562478251275965	0.06031381334909879	0.07076156979071249	0.02884770860884949	0.001719094867828593	0.001243331000456712	0.001057851252347109	0.001035428212292628	0.001042305569719328	0.001785538487085811	0.06286008794450772	0.01886058494303271	0.03298549888509585	0.009475688783087223	0.001810970954762979	0.01606363026879014	0.05460332467039956	0.02336508098803839	0.1947015317779672	0.001184728560779982	0.03272764950260443	0.02478964308719612	0.001166596724884853	0.001481635548540848	0.001468433925482484	0.01324914930690038	0.02526820830617469	0.01316725476807141	0.001017758185153367	0.0348801128251563	0.161928150288101	0.001245922299468956	0.00115399388189652	0.001213209858087351	0.001066953546981371	0.001144658608213596	0.03951308863064772	0.001601507879505586	-0.006140412208014454	0.02916525143362037	0.01979583659642478	-0.007199897055424653	-0.008655609584802952	0.006367523032521379	-3.695506985282234	-1.49686479704914	0.07553388483828929	0.09085991273711741	0.01376416366097354	-0.01720232594776923	0.07964677114600623	-0.263579959531545	-0.425756937274058	-0.004787775727514437	-0.07683139166060023	0.03450503289204992	0.01705544691215961	0.03055815377675636	0.06178546976641948	0.7680973412657693	-0.006864975348547477	-0.04540779810710805	1.713896421868985	0.01506307054722229	1.349568369051549	-0.2030845668449606	0.03213550030502696	0.01860595642245722	0.6491695660629641	0.6550806424948481	-0.5458472742472519	0.05350195534795004	0.5036882540430021	-0.1888875605524851	-0.02048747583297939	-0.01525037149644676	1.279532600307004	0.4822162399623378	-0.009253009606376752	-0.00932206010748508	0.03185853089601103	1.700688277137368	-0.9505167548394217	0.2177458487260987	0.1012255881379992	-0.1878382458816296	-0.3094168539322409	-0.1805981411948246	-0.453091630973669	-0.3966969488139686	-0.1245185928361571	-0.4559976795038319	-0.9219300302036595	1.209833247032593	0.8577009236258963	1.157836753863255	0.9785226084982226	0.07299843531466663	-0.01090606308863008	-0.01139400601426433	0.03821041683928286	0.6714869480439145	0.01064778341797119	0.07988211862799062	1.4839178064666	-0.6487525386031442	-0.09483915141828524	0.2961969949324899	-0.1072987484037495	-0.3415614422496494	-0.02792972866900929	-0.1342960816111178	1.067572327056986	0.1325511214561398	-0.3088111650111616	0.102075677178317	0.01799053747646515	-0.02002226085346875	-0.4443977169329135	-0.4006836009961351	-0.1382985392792244	-0.2947528977010789	-0.007713507047281354	0.1234013942464582	0.835194796629393	-0.02630405641353661	0.01530473747320746	-0.1165104801299718	-0.2064674687088763	-0.100312699997943	-1.217155391039622e-13	2.898066959147124e-14
0.34	-0.03276980035906239	-0.02923488880127691	0.009247260906862507	0.6596741997496818	0.9319796583529344	0.006977762622935481	0.4884069417969144	0.0009206032152069209	-0.004089319043902018	-0.0620186525912407	0.07629469595086553	-0.0003660205008104766	-0.01539728279839589	0.07024074157562457	-0.05001085587870024	0.6721665199102601	0.07811136941103765	-0.6721665199102609	-0.07811136941103194	-0.05072113648602825	-0.1434843403184387	-0.002912193351189734	-0.2982339492382415	-0.03378865634988986	-0.0207347039061231	0.1407887930863296	0.1847780179151662	0.7685809746552623	0.6108071111777611	0.09556896160030667	-0.06135749997711926	0.05834786259847068	0.1111532870698216	-0.1093672252896354	-0.03593636241763253	-0.7006838698436265	1.259258244528938	-0.194162886361521	-0.02998493130770601	0.655253968664529	0.2481572982190438	0.06965545699842159	-1.523165992667366	-0.01943848579433933	1.093356368409111	-0.4078789920133772	0.2698719277587092	0.7529708321031546	-6.472458816104933	-0.1551282721048018	6.472458816104933	0.1551282721048037	1.806180292040324	-0.5556283053341454	-0.1059850210075856	-0.8961513888071179	0.5249315030976258	0.3488417949634349	-0.1263150096220559	1.266433913598117	1.368883854348158	-0.4910772417365606	0.3135057172938901	-0.5399341049462448	-0.3842849331191072	0.5110132904760258	0.001069182548807614	0.01929470759658963	0.001057361544264722	0.02772232355311527	0.001012285639538677	0.00434160418467677	0.001020181921872075	0.005606694359449131	0.003345095213482504	0.03985708525946127	0.2090728232696551	0.1892073837047459	0.1951817631118031	0.1765544776835682	0.001118366700037465	0.007767356468547562	0.001155478028195218	0.0232683854758667	0.001244090916072321	0.08025307067679144	0.001184495844869996	0.01897364847952556	0.001083487797472052	0.02654271499578272	0.001057476757248529	0.01617088096376038	0.001070990130113607	0.219828256844441	0.001005278426508439	0.005627703297421906	0.00103396330725927	0.01728785272359021	0.4553572557963377	0.4561602969871825	0.001070414742154507	0.01704444310006589	0.2635995741667045	0.2766955662235454	0.002648272191105696	0.01442186574383344	0.00108312077958243	0.008679139322568441	0.001190891070994342	0.01029627934791465	0.09218474529445708	0.08658856625899526	0.06753618510582152	0.07456205693302505	0.0804655862213885	0.06694284189941048	0.001012866060960044	0.01786908252981379	0.01669604244103813	0.04357885416152045	0.01849237208482141	0.03528537676380045	0.001020155585535102	0.005142258107125324	0.001216719462758515	0.01798663146342752	0.2720314244055175	0.2845661819626114	0.03069526828284015	0.06807967884204211	0.001029942577104422	0.002131914321099515	0.001056786517400998	0.006729684905084118	0.001017521026832049	0.007547615739979153	0.5129218072961178	0.4446164134948743	0.08634613015028905	0.07642251495591922	0.001301117834240546	0.1200207686107611	0.001013846270044581	0.03002041273965076	0.005229702816273551	0.006108879809846226	0.005335463181925768	0.01011281735974241	0.004855645467892059	0.006029251688466385	0.04241467982843736	0.04555533638526547	0.05005227031690362	0.05133903487566307	0.003340175655381274	0.007606470558611906	0.009431089983903967	0.0203113796168432	0.05454319347108224	0.08472167375563225	0.200875277687691	0.2004055589490505	0.1482525267167877	0.1510109279189087	0.05306236457977447	0.05717168745147631	0.06347289270466348	0.08946316530578896	0.02777013134468679	0.09067760426349715	0.001708748202650517	0.0158225363792503	0.001240906019068482	0.02259306925590945	0.001061553240337547	0.006027828123870905	0.001036171620484387	0.06395828893427889	0.001041117580264134	0.01236469497138891	0.001708406618278548	0.03238186441788408	0.05289251724804995	0.07846579398367831	0.02307103177277968	0.0379405039768918	0.0336975166346423	0.03466362780789906	0.008601971478707717	0.03728593787834631	0.002656347607970972	0.0124227638314948	0.01873004369985092	0.02224931663182437	0.05534181534346069	0.0717913812201422	0.02449668240499634	0.04960073571287998	0.1851369822070288	0.1704353734240449	0.001182160083796065	0.0413606860900279	0.035996738246214	0.05099185376086014	0.0241449318290297	0.03589418353481204	0.001204419576896242	0.01676637446246733	0.001562836008807607	0.01897266593134072	0.001462748252947605	0.03751602856862046	0.01568654595198109	0.04158400941389385	0.02679125197216007	0.03222423035609017	0.0148301014466675	0.02407540991664662	0.00101770122408432	0.005546084549720968	0.03329872942198398	0.02613367378842074	0.1531843142628017	0.1318872236033916	0.001244475519128116	0.08993857484180794	0.001206902990815528	0.03808086538115952	0.001201195131644331	0.008027155286116194	0.001063606540718657	0.01650137953090341	0.001136579514128888	0.008046094248381	0.03953797486551457	0.001610424655750921	-0.006077518106323942	0.02927488737355209	0.01963912979527468	-0.007237951740198231	-0.008589923644536146	0.006419216140245571	0.001059119927524282	0.00104836658736022	0.001010892485756617	0.00101859116042067	0.005081240142983403	0.1975961853307633	0.1857567949696704	0.00107638420127465	0.001041905351750315	0.00120397483094766	0.001165194443546449	0.001077591815673705	0.00107185495323681	0.001085966138317148	0.001004828086792286	0.001020723907399527	0.5094155037261171	0.001064932714625482	0.2932970301602519	0.001050166122222783	0.001082228308075397	0.001174686005072191	0.0999712789428019	0.07656026804852042	0.06629882456880165	0.001012982058969313	0.02643849102489663	0.01455920185123006	0.001019466887402508	0.001103122286014601	0.2977341295201135	0.03922509214518738	0.001026316221983856	0.001049569989439192	0.001019634665327676	0.5728038282355908	0.06476151437416085	0.001306468858388028	0.001014183247244083	0.001626480130707774	0.001166678027591763	0.001414882928090263	0.03152493276373765	0.03821140865777411	0.001587303238754779	0.001335093192149926	0.03436100004073502	0.2291221103420842	0.1666609831455586	0.07598322477521929	0.07923915572315988	0.03029167074774671	0.001695140549824855	0.001230778853342589	0.001046021919769439	0.001030474009095623	0.001046954473949714	0.002358416083661483	0.07756742900433419	0.01189547410641299	0.03056379828650484	0.01760968541271517	0.001647409721967257	0.01222230558197544	0.05480771672404814	0.0233104902068862	0.2041168805076881	0.001198086819175397	0.02425972095165658	0.02561542904922915	0.00116863827323311	0.001325799488864184	0.001530994870709433	0.008756133885758991	0.01538386474445621	0.008365428190781012	0.00101691850904181	0.03618159630659974	0.1736605769592737	0.001233740630797803	0.001158910854193194	0.001262432114075186	0.001080263953686234	0.001177656464700986	0.04383342424780422	0.004581620005243143	-0.004860439142713532	0.03134539632524774	0.02363838524461058	-0.005761096805667856	-0.00873200834048221	0.007247544071750135	-3.705783568171242	-1.180085882891145	-0.03042748546610624	0.06926935061462237	-0.02187028521587692	-0.009724145479190318	0.1040980824664758	-0.4054572138536054	-0.5516420025266191	-0.004647658854267044	-0.06898566840855662	0.03548054267934588	0.01423927432373203	0.02851428934381109	0.06421355868759406	0.7943811195525974	-0.01344890653329945	0.02500771016121215	2.069085612497846	-0.0009504276454551632	1.265561439903663	-0.1137745986717402	0.01790362541071449	-0.0106405134913369	0.5514819631892302	0.5966278974437943	-0.6414133303849622	0.04398989057833573	0.5776494435485804	-0.2500835636433759	0.07452108769976283	-0.03020645487119874	1.276489024764232	0.4856549426819922	-0.005461589331416312	-0.008307629027977652	0.03474750225428454	1.760620529641719	-1.087992410788747	0.1989273278195067	0.1012334845572153	-0.1310711306757401	-0.2008480505498557	-0.1250356235031451	-0.522984039769923	-0.5210365283109899	-0.1014767234780865	-0.5297764375224014	-1.181725460755069	1.43994703717208	0.9984275376957458	1.264396911463089	0.9115875693455918	0.07293593361382032	-0.01495719827039583	-0.01617465631855123	0.07092839831305572	0.7727012529186817	0.004363686294737309	0.0797046503502736	1.44712067656506	-0.6871371996858816	-0.140026371086646	0.5138144940840791	-0.02100790640499912	-0.3373954160008028	0.03975536181627366	-0.04430847713253987	1.19676878096011	0.1195253064776636	-0.5335586500016408	0.09781724447477866	0.03865312828489343	-0.02806481605637235	-0.423721444249439	-0.417395608660264	-0.5548781603019205	-0.3885324800821189	-0.01498317243797079	0.07252726216465043	0.9797304033192186	-0.06171936329350741	0.06156399660108964	-0.1153312730669754	-0.205689012293141	-0.09980061885470483	-1.717085072663204e-13	4.755706769167418e-14
0.35	-0.03407583417987046	-0.02968088048638886	0.002339861111862264	0.672319004532437	0.9299025478399098	0.006669844073897703	0.4941176296657305	0.003111323265683572	-0.002746051669663929	-0.07677830827400654	0.07602551280540518	0.009845681480896033	-0.01918088052738777	0.07294578231114945	-0.04259093181431872	0.6058858177225851	0.07724078153405783	-0.6058858177225813	-0.07724078153407996	-0.0325662606489493	-0.1489392362266311	-0.003839364063293851	-0.3068110623092958	-0.02867476190458308	-0.01720556634729001	0.138405426487039	0.1978630015971399	0.7820866419901206	0.6057747786354681	0.09916788380809848	-0.0658274470664168	0.05500830894998349	0.1164099193761077	-0.1551532473205232	-0.05071481464902302	-0.6829615686115217	1.270239749298768	-0.2209967332090167	-0.03113162419641503	0.4906217609126824	0.1898102148081783	0.197588710193904	-1.425489652130229	-0.03679075767268201	0.9471902311076773	-0.3437701104826872	0.2672457178068123	0.7324607758694138	-6.779181216783041	-0.01926657563815065	6.77918121678304	0.0192665756381862	1.823644459747247	-0.5335411317497303	-0.07942681536241041	-0.8201567956493127	0.4967533274016506	0.3561753799407285	-0.3522469344159655	1.345030004419432	1.330452597469156	-0.5168763022167131	0.3801368415314572	-0.3483124335359701	-0.2836145348079223	0.5460146047480053	0.001062699446138756	0.01968473470554182	0.001051715956138013	0.02854447728124524	0.001011371529464713	0.004364505883405174	0.001019114825792024	0.005478222609242342	0.005351057527645852	0.04156148831013042	0.2016405214179386	0.1844864325484551	0.1890811788183083	0.1704920567156504	0.00109773117362013	0.007723548294515931	0.001098385884053937	0.02265931373441229	0.00121975091548821	0.08062051971077526	0.001173845147734714	0.01909756581114168	0.001080237190471648	0.02681274562847851	0.02036416283060674	0.02977103054155896	0.001094506987462174	0.2278035092932167	0.001005010603438668	0.005544868920054894	0.001028808675920697	0.01708906379849438	0.477970675339168	0.4783169504022105	0.001066829873209421	0.01713159965550335	0.2762314523158126	0.2891620525385166	0.00186400973384585	0.01360094619853797	0.001082619630858974	0.008909828798287816	0.001180042005811796	0.0103776367640463	0.09456843762253273	0.09138882359766333	0.07180144735483365	0.08021660842812527	0.0714796235626253	0.06010149976649597	0.001013087248815968	0.01824916626543038	0.0242434136253557	0.05025447883370816	0.01505198927160905	0.03196632491457402	0.001019781304047417	0.00521738313255742	0.0011562203731595	0.01784174044885505	0.2816208303904685	0.2967971738634766	0.03622806361957577	0.0730923822581671	0.001027611004358391	0.002071090621482787	0.001052196285486251	0.006649363156332592	0.001018717719337576	0.007884365058860783	0.5342338401058572	0.4621739731732049	0.07286778146867584	0.06500347977910038	0.001314596591903024	0.1218565628118102	0.001014124068551231	0.03090400744597686	0.003424748760946498	0.005059704071359004	0.003291417712420957	0.008518695601114399	0.003145318595096735	0.005041634916207822	0.03566114569051992	0.04011295240756256	0.04271574373606967	0.0457841068635215	0.002460767989927439	0.006924951113984459	0.005484628812337983	0.01658826424225296	0.0418337160942772	0.07165594361433118	0.2152241473497327	0.2160798164752214	0.1586499857278492	0.1620364921234614	0.06791766625484681	0.07081799554742922	0.07073751008491767	0.09738561064120875	0.02935299571445211	0.09144049202797569	0.00168644405824705	0.01566324127904135	0.001231374336056806	0.02241390427449625	0.001052458179906306	0.00658460441005185	0.001033053458512432	0.07214458139956741	0.001045521254461557	0.01243258392309251	0.004815601904987667	0.03549998364375385	0.06533889659405527	0.09018411534632827	0.0164743794985882	0.03148409031806387	0.03139468604246364	0.03296240465559125	0.01725296942485871	0.04464609820940645	0.002184254047998735	0.01216369172914548	0.01498689427802951	0.01921240247158501	0.05678816304276497	0.07293435259291689	0.02572981238090814	0.05012520395707378	0.1964550603539638	0.1840577878551696	0.001196177116767594	0.04250607993988073	0.02826301834637339	0.04491916829020861	0.02472365689729661	0.03654994687332028	0.001187878302309768	0.0170990818752762	0.001421242222505353	0.01878499285558895	0.001807234876486244	0.03348873032692276	0.01148535077541923	0.0376887597644672	0.01961340310883922	0.02643377787059839	0.01083222723659815	0.02041256217862289	0.001017443551179339	0.005374962714372109	0.0343610159153311	0.02648850795110342	0.164301675960802	0.1428312090330465	0.001233319913318367	0.0891646010310975	0.001184826026595538	0.0385397276458244	0.001336496468674919	0.006958061410215083	0.001116463030796483	0.01450525246265925	0.00121719266767787	0.007099452770947825	0.04301089114758704	0.00452335999348391	-0.00495259627181805	0.03080344919542816	0.02204846201267326	-0.005754991596609556	-0.008684305369365765	0.006492644632723778	0.001053269918218426	0.001043701555665119	0.001010020618124934	0.001017507685494975	0.009483938698603336	0.1811726553691922	0.1727255563328517	0.001076132444511533	0.001036436908388313	0.001186297480387124	0.001160689149484267	0.001076228590985527	0.0753967423025091	0.001146927347232712	0.001004650488576776	0.001025745055285424	0.5465736204433845	0.001061546181221648	0.3059266181114587	0.001038485264989769	0.001081987643872675	0.001163716456134771	0.09598078450649378	0.07794540738184624	0.05395283214833823	0.001013601204728559	0.03794644128592616	0.008469774638685076	0.001019328221604617	0.001084835851274221	0.3016596018303909	0.04558693488010069	0.001024226709758146	0.001045598020233688	0.001020241089547285	0.5938965396100029	0.04653791894025276	0.001347399201677042	0.001014607719794028	0.001434085914789736	0.001111388717733893	0.001285374196356472	0.02437766191955776	0.03009815844193695	0.001497992658409676	0.001223196137203338	0.01953224106603396	0.2494487110969627	0.1821390595568854	0.09575845263547075	0.08072152355260286	0.03190756242221054	0.001636121108549015	0.00121354994195388	0.00104042707084671	0.001029244650926834	0.001052770140743142	0.01292041006755339	0.0837850904191383	0.006790833686203789	0.02715752117832455	0.03434252495790661	0.001726592644597187	0.009711443644404971	0.06183349474004929	0.03037413688818235	0.2253392967457315	0.001221509563403871	0.01508803383926462	0.02517308400511555	0.001172355644417034	0.001229469041118675	0.002704454264914045	0.005344598179431077	0.008268026995291292	0.004899951597653627	0.001017392719951643	0.0350951238992439	0.1890565519369589	0.001211512846036612	0.001164308408745616	0.001659374392865741	0.001248672457559438	0.001405622553113911	0.04582578094948581	0.007389687321809617	-0.003901400140595764	0.03189845331344866	0.02318585564452209	-0.004267147285774463	-0.008740524717302387	0.005962153573981064	-3.76019570784464	-0.9436243380451297	0.07390020597545639	0.088525046592344	0.01462200146481317	-0.01418667946218789	0.2268166628665553	-0.5444655464676867	-0.664686291241491	-0.004285013071258626	-0.05378175452163011	0.03848550586976127	0.01058605026566237	0.02545012300428602	2.398068159785858	0.7970338325561448	-0.005459560213545381	-0.0427787434032481	2.351895973463392	0.01345223678862257	1.226641252405816	-0.05533162739176652	0.02520389830668607	0.01758162902017395	0.4028970580241442	0.5337489090961274	-0.7321583214017913	0.03194858982953125	0.7473206383453226	-0.405288160544567	-0.02660583624163816	-0.00542240248988787	1.157757840913608	0.5145102198815589	-0.006169750337530643	-0.007714318392232029	0.03306212700219124	1.740510142053249	-1.201275361096936	0.1669019545471372	0.07865911424521485	-0.07973356837003875	-0.1190516810926041	-0.07393485444969564	-0.5641547385507488	-0.5885348157063073	-0.04369608062191485	-0.234069745789268	-1.426871926071946	1.685550097541353	1.209219216374514	1.449232308978479	0.6748680546851042	0.07989932394480476	-0.01580155646705218	-0.01868211081133079	0.04863143255785947	0.8661293025382959	0.007630666633359081	0.5047460895499301	0.9444840053194093	-0.6101869252049277	-0.1971562543609265	0.9343060753534991	-0.02109454000022633	-0.2754141593984101	0.184576550845974	0.1469617746852093	1.515106332280187	0.1090717503767074	-0.6839621057226624	0.0381656861353927	0.03182875206981755	-0.01295880465119632	-0.3820374408159865	-0.3658702170811306	-0.610531855407924	-0.3504593112262573	-0.01920331735342165	-0.001582557200066491	1.213494683588622	-0.08875756546768573	0.04045796163944976	-0.09945827224475148	-0.1935361744495601	-0.08996034429675463	-1.173884124415333e-13	2.75195316305809e-14
0.36	-0.03593913947565183	-0.03019824189490023	-0.004455280054402762	0.6850897354811081	0.9275649733494524	0.006364473224799184	0.4982941401313264	0.004713277569919051	-0.0001657309931882851	-0.09046293579978479	0.07551102851004342	0.01854190818484781	-0.02217127613942209	0.07550784590047387	-0.03533270445934547	0.5366729036675066	0.07772049245161179	-0.5366729036675091	-0.07772049245160011	-0.01427125560364021	-0.1541189680623873	-0.004500283537432258	-0.3146547965561429	-0.02387547097316212	-0.01362740304457112	0.1337060819145193	0.2115679616356669	0.7951540863015584	0.6004398444235191	0.1026488607762778	-0.06820889106015135	0.05267579713772248	0.1221876078440871	-0.2208215202782862	-0.05021030709338988	-0.6782321440967721	1.284443477712105	-0.2462556818662162	-0.02947539131985216	0.3484184880185892	0.1304041489725894	0.3170661174449332	-1.308160361266181	-0.06849871577655361	0.7902613128565662	-0.2492385683576648	0.2412764984664244	0.7206314902236198	-7.05890118958557	0.1149314868022817	7.05890118958557	-0.1149314868022797	1.83420613368661	-0.5005954908468082	-0.05273477341437206	-0.749475623965655	0.4620108003200912	0.3586469437405459	-0.5895106042633944	1.390429184883537	1.281239249664203	-0.5515975756678698	0.2899166693713526	-0.1222334858283098	-0.1828765658738938	0.6152245228152722	0.00105653293425701	0.02008205769030947	0.001046560789121842	0.02936009751647165	0.001010478549472048	0.004397471744480195	0.001018039534179263	0.005358631272225166	0.008533596766927139	0.04419410122102424	0.1907634177570656	0.1782034221941451	0.1802970969479827	0.16318386985505	0.001087290135196055	0.00767823546466438	0.001067108666055003	0.02217368889273815	0.001198741461139255	0.08103230562927925	0.00116626749635422	0.01918620665019355	0.001077930592715287	0.02705088317204522	0.06441194327086903	0.05897728021780733	0.001136750087215235	0.2356962227430301	0.001004787915157292	0.005471680267027537	0.001028744205818786	0.01687201289140282	0.504817948287717	0.5029912345155623	0.001063344185319209	0.01721489779690044	0.2887293670812148	0.3012064998579594	0.001464615022776765	0.01321678685557247	0.001082248769654977	0.00912260986006494	0.001169132459070999	0.01046130457424589	0.09422066807131062	0.09453305848908138	0.07476912297917233	0.08522636526536655	0.06086226010640855	0.05219361096728002	0.001013507512238243	0.01850648899213626	0.03356561448097665	0.0583221698775833	0.01029146358259273	0.02734838646559496	0.001019524885929848	0.005267946309666182	0.001116825999276974	0.01774517023952668	0.2891762759575495	0.3074823084909913	0.04209403350492418	0.07832237282648273	0.001025400507103701	0.002019187319454068	0.001047915272500467	0.006576246583828472	0.001019619134944224	0.008218053589652866	0.5553205055468259	0.4792189910565117	0.05696898890614871	0.05228779300352412	0.001341798944421753	0.1233322165449062	0.001014475239446607	0.03165706817536151	0.002417551828824137	0.004494817415526485	0.002231276916398973	0.007710276139554454	0.002217902508489253	0.00452161212949628	0.02864081087524006	0.03429900195887286	0.0349228093338514	0.03959662372976584	0.001974264394925289	0.00655517064265191	0.003415591551804253	0.0152455225332651	0.02784075067146176	0.05627520806286526	0.2315504789419743	0.2339294734894761	0.1708953793771736	0.1752459905095974	0.08458461648657681	0.08584368565661959	0.07537186365851822	0.10299985753845	0.03094705204386209	0.09228074483565192	0.001645795467639001	0.01552851055600884	0.001217993559417519	0.02223895162276194	0.001045113798731629	0.007164548247715753	0.00103088010498182	0.08131231623292694	0.001050631181527723	0.01248563955628498	0.01157627837504712	0.04169332410339199	0.07478616789613156	0.09831428227711861	0.01052678756923151	0.02561593761034033	0.02855894812452019	0.0307817428208903	0.02963281613028195	0.05549382944990063	0.001986954747797479	0.01219511251277196	0.01182027717946069	0.01663249857697989	0.06074738384988428	0.07539766499919917	0.02973246829033203	0.05249516418085289	0.211326973871332	0.2004853446099831	0.00121489712138485	0.04353248683531024	0.01973004427116929	0.03725293841461171	0.02481329229338995	0.03675410251607249	0.001181467397760509	0.01748175745982856	0.001302237751143334	0.01864370969057638	0.002565149942139278	0.02986929501781558	0.007639868205912495	0.03418228715501787	0.01237016447669223	0.01986720287577808	0.007066677450823831	0.01693777881817085	0.001017551994903162	0.005162775748193331	0.03441082999684028	0.0261015800929813	0.1769278206720474	0.1562456772947048	0.001216627538541534	0.08824978020009326	0.001176487638334444	0.03909501472005018	0.001602520396006065	0.006018574438427092	0.001227098572095415	0.01263066058028409	0.001371461939438915	0.006238234008963272	0.04549676770939897	0.007366383317106004	-0.003938262992237563	0.03168167446152088	0.02254988635174721	-0.004264705202151229	-0.008721443528855882	0.00566019379837058	0.001047419908911338	0.00103903652396954	0.001009148750492652	0.001016424210569266	0.01388663725422619	0.1647491254076212	0.1596943176960329	0.001075880687749129	0.001030968465025343	0.001168620129826504	0.001156183855422413	0.001074865366298052	0.1497216296517867	0.001207888556150307	0.0010044728903618	0.001030766203171486	0.5837317371606513	0.001058159647817878	0.3185562060626653	0.001026804407757546	0.001081746979670248	0.001152746907197268	0.09199029007018537	0.07933054671517172	0.04160683972787462	0.001014220350488276	0.0494543915469561	0.002380347426138116	0.001019189555807107	0.001066549416571787	0.3055850741406683	0.051948777615015	0.001022137197532207	0.001041626051027693	0.001020847513766553	0.614989250984415	0.028314323506346	0.001388329544967444	0.001015032192343894	0.001241691698871072	0.00105609940787675	0.001155865464621889	0.01723039107537687	0.02198490822610082	0.001408682078067996	0.001111299082257107	0.004703482091334107	0.2697753118518396	0.1976171359682098	0.1155336804957343	0.08220389138204412	0.03352345409667441	0.001577101667272991	0.001196321030564848	0.001034832221924908	0.001028015292757397	0.001058585807533364	0.02348240405144548	0.09000275183394187	0.00168619326599475	0.02375124407014489	0.05107536450309771	0.001805775567227295	0.007200581706833908	0.06885927275605339	0.03743778356948018	0.2465617129837709	0.001244932307631251	0.005916346726872808	0.02473073896099787	0.00117607301559981	0.001133138593388375	0.00387791365911882	0.001933062473104173	0.00115218924612493	0.001434475004526204	0.001017866930861846	0.03400865149188818	0.2044525269146385	0.001189285061274882	0.00116970596329626	0.002056316671655452	0.001417080961435917	0.001633588641525787	0.04781813765116727	0.01019775463837619	-0.002942361138477937	0.03245151030164974	0.0227333260444335	-0.002773197765881195	-0.008749041094122622	0.004676763076212215	-3.839486023133729	-0.7890281477723431	-0.02896831032011525	0.06796265202218206	-0.01985745270233038	-0.007948062839183579	0.2897400545383507	-0.7178690534584629	-0.8007951810636484	-0.004948590025767287	-0.04429628844354095	0.04434791958854335	0.00718397581515258	0.02213567151825073	3.185433578386635	0.7778733198035322	-0.01151976173081268	0.02135531379633467	2.572611752164242	-0.001722110458694701	1.181153640797596	-0.02642255823833199	0.01432194261127207	-0.01017843468996065	0.2202774737388957	0.4676689658716474	-0.8547226636474995	0.01943768880043229	0.8560627178895055	-0.5098608836427999	0.06960871802897595	-0.02054230234085633	0.9673175700940653	0.5291123731245867	-0.003677509812214628	-0.006866593779995421	0.03413534463919925	1.658112170637117	-1.347322730544534	0.126899234238006	0.07512668917463325	-0.03421331414006063	-0.04370759113553234	-0.03151682638951044	-0.597297333944085	-0.6475475526325225	-0.03912892882018587	-0.05370170439307281	-1.644726542786282	1.875026934787461	1.435214374012532	1.540273314175297	0.4499478817116846	0.08840894225345965	-0.01004432283347522	-0.01533219037998688	0.07556190860848214	0.9689897265192186	0.001397022639363294	0.6947488971020807	0.7294897901894599	-0.5694850094595401	-0.2359141075731333	1.211328675966694	0.03709067078903969	-0.2459933628586726	0.3038235685153581	0.3247899187818565	1.757797245700607	0.09572791560044271	-0.8522675309819537	0.007495705361615763	0.04864676264404288	-0.01878683756901087	-0.3421488577273935	-0.3396402006778796	-0.7101026621588862	-0.3509196045548889	-0.02319619860709728	-0.07582514199615015	1.473826969719946	-0.08988876735004234	0.08084895850740466	-0.08940989226189376	-0.1813819750913537	-0.08271607578439212	1.733746251541176e-13	-8.004292186278438e-14
0.37	-0.03849645701782533	-0.03062945111457135	-0.01135100330429287	0.6980207224340027	0.9249895561961305	0.006096213735171035	0.5010549222708222	0.005676420008703335	0.003539892069443952	-0.1029272156979437	0.07459971852344187	0.02573548004439166	-0.02413668569655952	0.07768956789031328	-0.02805995728692085	0.4646971143809848	0.07955976268768118	-0.4646971143809884	-0.07955976268769781	0.004082000995640334	-0.1589177229360826	-0.004908998405765578	-0.3218255112819184	-0.01945173508032644	-0.01005579068283837	0.1267644493962515	0.2255004644563625	0.8076899765247796	0.5947218626213173	0.1042279566586386	-0.06823769975265727	0.0513398812834376	0.1289879266631554	-0.2891098376449845	-0.03306134006252793	-0.7061679142596149	1.302142193733935	-0.2678965260429088	-0.02343621453658496	0.2092103117289393	0.05924363487294056	0.4143118335022156	-1.185217763185435	-0.1170828890570397	0.651954844554915	-0.1448881248916565	0.1906308481104535	0.7393882658471564	-7.294722962689812	0.2541677117593078	7.2947229626898	-0.2541677117592624	1.832011529512053	-0.4577363756245368	-0.03108336952865916	-0.6877793701940719	0.4211159938932292	0.3544079443994899	-0.8262978255456682	1.387260504708995	1.23118095987509	-0.5862023601322702	0.03144683612926354	0.1189280959297456	-0.07494136463189241	0.7601369131645057	0.001050855804819722	0.02047591191687381	0.001041937547396421	0.03016351550411818	0.001009625316776427	0.00443726885941241	0.001017078839999987	0.005250319792438453	0.01443582945972113	0.04894800367613648	0.1774610678292495	0.170224804454337	0.1690344068552031	0.1545269474074198	0.001081722463950161	0.007631214561529404	0.001048475938886365	0.02180475952360627	0.001180905632347708	0.08152998085719078	0.001161315952915925	0.0192460920582488	0.001076627982794598	0.02725716086397231	0.1233543182362323	0.09452805016188459	0.01306124749370626	0.2472372503351441	0.00100459958236028	0.005407056601467094	0.001033216809018641	0.01665801591137741	0.5338103605823903	0.5283500245708567	0.001060126583643058	0.01729133064571379	0.3009292831788417	0.3127210270022825	0.00124904293495562	0.01310232612280661	0.001081801859514516	0.009335594229325374	0.001158459807751967	0.01054566198530297	0.09010689906084861	0.09514469280495635	0.07543694941410514	0.08917783065075338	0.04939073713673912	0.04357152360806117	0.001014128302454935	0.01865015955305385	0.04698716908327217	0.06917375637199313	0.006310398483931552	0.02346205482014087	0.001019308766995587	0.005341234077256213	0.001089543862015105	0.01768894120720607	0.2931187909305246	0.315791532530501	0.04855437966805445	0.08398627327637223	0.001023529975780286	0.001972712087449451	0.001044219431610411	0.006508210301534601	0.006585193217420307	0.0127086328032014	0.5749924226411058	0.4950983042048774	0.04077727175970447	0.03901498557666796	0.001378168017174547	0.1243668328847727	0.001014868072860664	0.0323007222964169	0.001821646333735049	0.004194376905424645	0.001651635996438112	0.007311069575611829	0.001684851024058429	0.004247951534801169	0.02143981924000609	0.02824632262100305	0.02634503344367104	0.032610367180778	0.001710856309718873	0.00636449556888368	0.002286534850336236	0.01519347520522632	0.01650172178667263	0.04384622580246195	0.2495988238839881	0.2531220039698969	0.1856272807148688	0.1907764854222808	0.1020022858994509	0.1012415556164744	0.07781535584098179	0.10652258725154	0.03255336977364634	0.09320458761479399	0.001601201310698503	0.01547134849838396	0.001201896905353754	0.02210945844709612	0.001038368524097277	0.007835218902572055	0.001028405314181787	0.09151952252799957	0.001064405849435332	0.01252583141144588	0.01952265119178571	0.04863042147932675	0.08226668987759027	0.1041510899224216	0.006246402716198746	0.02149561857272219	0.02469523427593395	0.02779769902666179	0.04529426110102318	0.06915950630643726	0.001897331083132544	0.01237521770893233	0.009125096625916514	0.01443808225353698	0.06145012857795743	0.07593254595246852	0.0299480774044137	0.0536141774037102	0.2276223856581896	0.2176530562716056	0.001245656141761981	0.04439582019147035	0.01255417490792351	0.03052230760192923	0.02417904628145205	0.03630508815503635	0.001183052418498158	0.01789468764863779	0.001212847850286192	0.01855509624590098	0.004653684025261666	0.02694465480498106	0.004819275303401746	0.03177612397092449	0.006956993418269532	0.01458436744604541	0.004322696921297507	0.01451482324097497	0.001017213720601792	0.004921345929411082	0.03321684676737016	0.02493170928983556	0.1941352021069019	0.1731279989266719	0.001199826565515885	0.0874689674229259	0.001176364417274151	0.03973040886958921	0.003670809766740207	0.005934222854430357	0.00357238248333998	0.01193692392454188	0.003401170530083527	0.006239661905436268	0.04571966966255393	0.01006223523517834	-0.002815338753771904	0.03271151472070081	0.02083517708460943	-0.002844861519014435	-0.008695406783278773	0.004963684555616046	0.001042854040163522	0.001035508634959662	0.001008389280100156	0.00101578695021235	0.02670392037533373	0.1471589439525903	0.1427318424481406	0.001075965404811447	0.00102748456595933	0.001157010602717577	0.001156139733901136	0.001075616086848735	0.2514305639685034	0.04661099910843643	0.001004344951681978	0.00104388381062028	0.6168849711603468	0.001055607848492466	0.3299535067192149	0.001022350096305232	0.001080989443133801	0.001142777054184648	0.07796233953454849	0.07369854650488275	0.02960743318528067	0.001015243116832694	0.07446771565707896	0.001772745560415792	0.001018994402050186	0.001056565536346773	0.2963979044091492	0.06010055014233986	0.001021114478684489	0.001039312154858562	0.02211345852281586	0.6278455594070506	0.01477699603060393	0.001439536061655387	0.001015483948450918	0.00116256205085437	0.001037829022850277	0.00110456519791821	0.009936764883252298	0.01175337027483402	0.001458850292196574	0.001096090474085701	0.002948757625493058	0.2932083543534541	0.2204070843937113	0.1348160166666083	0.08000649416144938	0.03516642382957323	0.001535719832050209	0.001175666041628788	0.001028399804935317	0.001023980323911749	0.001095799270256039	0.03225963294584676	0.09399102517406557	0.001645785907000746	0.01736405433467991	0.07454886535760112	0.001802013385637697	0.005392436259874706	0.05669546326154732	0.02398272336652668	0.2646355849195363	0.001305413520734024	0.003595937432125564	0.02238262741176889	0.001192005069341188	0.001108389368759817	0.009364674277308898	0.001733061280989622	0.001118029536697771	0.001398490051993003	0.001016011129398938	0.02996464769446257	0.2387018852491647	0.001176443254584052	0.00118176142230114	0.009037295818381844	0.009928048313680842	0.008818610964913062	0.04426379722481828	0.01264967163069241	-0.001590796607541368	0.03394935851512133	0.01760194864961262	-0.001482348838384375	-0.008626462589026582	0.004496712496384376	-3.908818173402113	-0.7479475820652588	0.07423541284471757	0.08688689049996175	0.01628624733885134	-0.01222274114317616	0.63399400481556	-0.8748713802645036	-0.9308279671394789	-0.004477743209618894	-0.03043917189867666	0.05628720384125349	0.004791646138874775	0.01907039528462938	3.898943224162646	1.451154393170378	-0.003738703749601171	-0.04361735365688288	2.481971876812999	0.01235799494759165	1.12207073084578	0.001486870348385143	0.02525346811834614	0.01805232853921642	-0.1167839197510034	0.308856309177334	-0.8736533980980374	0.009068880540633345	1.296563487831712	-0.2870116185843701	-0.02349990751842011	0.002712790435662506	0.6777218704292345	0.59877535299609	-0.005155249012504299	-0.006690268203794848	0.7989013600753271	1.507441986870394	-1.295890307736411	0.0791425172561655	0.05677888994632237	-0.02387919390128196	-0.03221069154199003	-0.02153031411233491	-0.6153967809029057	-0.7514375554824352	-0.005536934179648618	0.03814185433446579	-0.893716207730023	2.008174646971384	1.71009905222967	1.538869545830067	0.2512387917368056	0.09774405674709688	-0.00350341070371317	-0.01265039586968498	0.05930026384396545	1.05483622931811	0.00520899229304952	0.6913695798422628	0.4655013894070245	-0.2761875274360873	-0.3570066794080602	1.503919420963269	0.009461274577159897	-0.1974091063654989	-0.2063619628326743	-0.1321185702674194	1.765448342686052	0.07525414902218289	-0.5174440062371848	-0.09139917287065778	0.0374996715452639	-0.002615143391423692	-0.2420126218210981	-0.1571894425141084	-0.3678989854370361	-0.1515337496768303	-0.02790952454566466	-0.1578012727695386	1.965899056835203	-0.07061331126855053	0.05445421001681849	0.06091612725982155	0.02725450705525691	0.07038436190390247	4.715947072235947e-13	-1.157502467989828e-13
0.38	-0.04169069321968399	-0.03080006476040596	-0.01868374650709536	0.7111403449730467	0.9222256672845081	0.005910554775174615	0.5025877938027643	0.005838536189043937	0.007925572445203184	-0.1141777339610698	0.07310297857876447	0.03165104078599026	-0.02508993427112663	0.07923172183437145	-0.02043553271063014	0.3916091185142569	0.08282874971403649	-0.3916091185142552	-0.08282874971403451	0.0222803018534585	-0.1632453134095714	-0.005163454313544773	-0.3284726249401207	-0.01548555878243351	-0.006564595840724339	0.1166304868805871	0.2391369542386477	0.8198825487969604	0.5888317257136637	0.1033886840794412	-0.0657812021693984	0.05136427465211372	0.1376962995506565	-0.3482052522161092	0.001908807677853572	-0.765636134679672	1.322170594941975	-0.2839500334786165	-0.01295528539350422	0.1028363665077485	-0.02980110271491413	0.4530775800684942	-1.065408034260835	-0.1855847073906823	0.5346590892651845	-0.04680637158115687	0.1133628892587181	0.7909669710003887	-7.28134250562676	0.4008748448599052	7.28134250562676	-0.400874844859903	1.803214985394441	-0.4063626108054433	-0.02188298130348306	-0.644755410450931	0.3704988813310983	0.3425634398167599	-1.227976603742533	1.331226577184669	1.212575659456266	-0.5860285967583059	-0.1937570229401296	0.3748277693279725	0.08918527871843573	0.996835336502862	0.001045734476147887	0.02089669109129064	0.001037862179017027	0.03098115422622483	0.001008818987105593	0.004492584124700401	0.001016279938529972	0.005144006288881899	0.02360969012529099	0.05633305268415262	0.1622899926832792	0.1607656568736459	0.1553893681967143	0.144562537338722	0.00107898193469055	0.007588237548234195	0.001037420230557209	0.02154591372453421	0.001166182894268109	0.08218005126309628	0.00115881856716313	0.01928201037985349	0.001076352407714417	0.02743130164606997	0.1947144782337534	0.1364406009756994	0.04061225050645062	0.2631357544977292	0.001004441461578008	0.005350231544013771	0.001042013761156884	0.01641041294149781	0.5637545913797382	0.5522871844101932	0.001057241995700758	0.01736904399032467	0.3127411650017703	0.3236542933304507	0.001138958948640979	0.01320565343535698	0.001081199580852593	0.009567249959869129	0.001148138410145523	0.01064239937766639	0.08167022543705316	0.09182071391033228	0.07332931958237196	0.09112813540836891	0.03744981214771192	0.03464137120727109	0.001014950177160829	0.01868331574614726	0.06534839380894937	0.08389961777102367	0.003974807494424457	0.02121603063076721	0.001019103135514747	0.005426973299084805	0.001070912515246149	0.01766775185430091	0.2925351048071628	0.3207006385520121	0.0557158389148387	0.09020003260927836	0.001022083542319656	0.00192532809074785	0.001041214833535296	0.00644344910924885	0.01966043411969722	0.02289449803127049	0.5925270978084969	0.509161661350602	0.02538373864808888	0.02659695579053379	0.001421951161224997	0.1248974365604429	0.001015290381561149	0.03285614107255914	0.001483282299021018	0.004057145417137211	0.001351936415301858	0.00714452291093005	0.001392025930522121	0.004124705416061183	0.01409811869305954	0.02194790139559846	0.01683455323442226	0.02453319665376867	0.00160399034242696	0.006313814994025563	0.001711284939673022	0.01590535193100681	0.009623015961697949	0.03734795793954514	0.2692560261325637	0.2749868761424458	0.2031537928692086	0.2102322604283292	0.1197719764550918	0.1166124539342112	0.07821818634482766	0.1079574479898523	0.03417241069823092	0.09426331483403888	0.001558208485088483	0.0154161359016978	0.00118352025418778	0.02194426468305257	0.001031779659537346	0.008365114354212501	0.00102515006304856	0.1020567347556624	0.001089903699443767	0.01256117228068997	0.02775186253559523	0.05549469573536044	0.08815270549425809	0.1081769030759485	0.00403725741287693	0.01966001247422746	0.01958927690090694	0.02371936866994547	0.06408698814869924	0.08521447238159864	0.001850572541835158	0.01259495612698404	0.006854274796776094	0.01259393235911965	0.05634066547201678	0.0710801340430962	0.02363829631436746	0.04923016685434603	0.2443036010553493	0.2375883765849957	0.001291274055516689	0.04500387768365478	0.007672952829421348	0.02643235079629346	0.02272181198568116	0.03504410715308006	0.001191811990719786	0.018302958819407	0.001155768446287487	0.01851782094567831	0.00841409526980247	0.02504437384176401	0.003287517178299448	0.03072655817712177	0.004158614640441822	0.01208053193414693	0.002912932950157968	0.01354985904890776	0.001016116318549817	0.004548190069277669	0.03067324913804176	0.02295250955485915	0.2173627134188449	0.1968288924347257	0.001185004908847246	0.08675072351101941	0.001182331519585185	0.04034858569270046	0.008162462892698601	0.007004428019399877	0.008956238527701957	0.01286814798375216	0.007975712859562249	0.007393575383347964	0.04342441002937304	0.0125954638694133	-0.001539987653658978	0.03405336028274166	0.01684268906568315	-0.00151101433963771	-0.008605008864689075	0.004611481088145809	0.001038288171414511	0.001031980745949143	0.001007629809707048	0.001015149689855583	0.03952120349644462	0.1295687624975593	0.1257693672002484	0.001076050121875784	0.001024000666893223	0.001145401075608688	0.001156095612380307	0.001076366807400177	0.3531394982852201	0.09201410966072704	0.001004217013003451	0.001057001418077329	0.6500382051600434	0.001053056049167184	0.3413508073757642	0.001017895784856932	0.001080231906597631	0.001132807201171934	0.06393438899891132	0.06806654629459362	0.01760802664268658	0.001016265883177979	0.09948103976720236	0.001165143694689748	0.001018799248293746	0.001046581656174934	0.2872107346776302	0.06825232266966558	0.00102009175983675	0.001036998258689152	0.04320606953186389	0.6407018678296862	0.001239668554865522	0.001490742578344392	0.001015935704558319	0.001083432402837341	0.001019558637823454	0.001053264931213858	0.002643138691125937	0.001521832323565984	0.001509018506327893	0.001080881865914222	0.001194033159653106	0.3166413968550705	0.2431970328192162	0.1540983528374917	0.07780909694085254	0.03680939356247195	0.001494337996827688	0.001155011052692304	0.001021967387929948	0.001019945355041849	0.001133012732978494	0.04103686184024938	0.09797929851418899	0.001605378548006784	0.01097686459921405	0.09802236621210542	0.001798251204048156	0.003584290812914827	0.04453165376703801	0.01052766316357177	0.2827094568553084	0.001365894733836758	0.001275528137377795	0.02003451586253555	0.001207937123081666	0.001083640144149547	0.01485143489549938	0.001533060088875511	0.001083869827270614	0.001362505099460053	0.001014155327911656	0.02592064389703679	0.2729512435836986	0.001163601447893954	0.001193816881304393	0.01601827496510787	0.01843901566592968	0.01600363328830014	0.04070945679846921	0.01510158862300872	-0.0002392320766047436	0.03544720672859285	0.01247057125479174	-0.0001914999108877122	-0.008503884083930581	0.004316661916556474	-3.943891100316654	-0.8066346421357954	-0.02358332076472393	0.07080679890315864	-0.01675382258701368	-0.007548467591010116	0.8159693651398396	-1.01397502163604	-1.062292705277869	-0.004139812064279265	-0.02227957442255576	0.07482695519221812	0.002390558528408468	0.01570828955087679	4.457789752335083	1.649368633931259	-0.009960040174885875	0.01463411586364498	2.288285708973798	-0.001466011304400167	1.064901477567008	0.01713505078167737	0.01805621485642546	-0.007702438440742897	-0.5668451683600945	0.06743684031850104	-0.9163356719635191	-0.002665184759230158	1.630917698816187	-0.1817993924702101	0.07209900887028954	-0.01353437496997967	0.2872939664938016	0.6390841497302513	-0.003859262749663616	-0.006211575778812001	1.173192547544926	1.294920970108864	-1.176367202411204	0.02609670139996924	0.05747962019916644	-0.00157150977137705	0.002824388716793239	-0.001433931191664153	-0.6464457114258687	-0.8657303482362423	-0.01113002904744068	0.09908310637863728	-0.4585836632886315	2.409495273214921	2.220270392687177	1.534878985789905	0.03237408676217126	0.1153858302742557	-0.009654430644556886	-0.02247230805364038	0.04740686796391794	1.034990913026097	0.0004268255091231762	0.6801842731191102	0.3672908918314239	-0.1125424216296575	-0.454771420078687	1.689186519687879	0.04501731516589978	-0.1759400770371905	-0.7736350040167101	-0.7758148356670692	2.311318976056143	0.04467274281465101	-0.3241327295643645	-0.154897622776372	0.04771495904808853	-0.008519212334704335	-0.1372770078031904	-0.06832072263429086	-0.1543026785813158	-0.05932132751601762	-0.04954140688507473	-0.2376909283621945	2.837541344944337	-0.07737499429754309	0.07740549321966333	0.1415014575133149	0.1436101679139232	0.1477810404832819	7.90465066297514e-13	4.752586119236032e-14
0.39	-0.04542453376752632	-0.03052153274725072	-0.02672002752523071	0.7244643058675545	0.9193339784414518	0.005848588178657602	0.5034546813224144	0.00502631966740679	0.01219370098138943	-0.1242243879718875	0.07080720618717742	0.03642784737097699	-0.0251094334442075	0.07985452819320603	-0.0121711091559688	0.3209787500611481	0.0876364446730125	-0.3209787500611641	-0.08763644467304996	0.0400342961195858	-0.1670152157731634	-0.005399920686033348	-0.3348027840769076	-0.01208897765030864	-0.003229375722071437	0.1019317307979971	0.2519764900894728	0.8320978491514353	0.5832116032473964	0.1020432990118632	-0.06066169207276011	0.05288970837918501	0.1493307050583824	-0.3949725490309255	0.05272418722036517	-0.8422264796127609	1.342842617380728	-0.2930623772529595	0.0007423644853243021	0.0763424948032566	-0.1352491843587613	0.3951245676204267	-0.9493685179048156	-0.2730591709944742	0.4195225758109242	0.03955066982968421	0.011870338272697	0.86337175890054	-6.801002700854198	0.5554163247646655	6.801002700854203	-0.555416324764614	1.741852888675104	-0.3479774959646856	-0.02723074227573549	-0.6264536498387675	0.3075981411707635	0.3235240895766703	-1.594201740155877	1.221581761240954	1.237505400467114	-0.523968763885012	0.01524506287320486	0.6496931188696569	0.1981703069782774	1.349982154487576	0.001041626209353055	0.02133970020395724	0.001034767395117477	0.03181995907814075	0.001008130364983935	0.004560200333793863	0.001015791033801668	0.005043683548456149	0.03738377514184954	0.06715049461224247	0.1380533840240172	0.1482769112014446	0.1354449982433687	0.1322219446294848	0.001079046002875327	0.007554597928817045	0.001030417897673277	0.02139405558759994	0.001154832378021391	0.08306007754073613	0.001162275492563912	0.0193002199239083	0.001078270398048346	0.0275746296209211	0.2652539748454626	0.1818935781477692	0.08879747395305865	0.2828415558752501	0.001004317280861645	0.005298422005358024	0.001093814333896931	0.01617511691720285	0.5909297097179563	0.5716860672845702	0.001055301989597672	0.01744572103423264	0.3238637904958904	0.3338485336020805	0.00107942065949881	0.01348824582315256	0.001081053792879388	0.009813388802706562	0.001139508734837061	0.01074999751811691	0.07008575785728111	0.08431770043529035	0.0717201769261675	0.0916131610326444	0.02623155060343527	0.02610025239764663	0.001016114044542086	0.01858153736705194	0.08935929455926374	0.1024193817507646	0.002598811402236254	0.01992246383905178	0.001019046868045414	0.005536720247641373	0.001057907155381059	0.01767675593287312	0.2873141568549259	0.32131260527588	0.06361177475649663	0.09696900831629725	0.001021250053696504	0.001878572694459743	0.001039176090582998	0.006381731748301758	0.05696656526854722	0.04330549805826587	0.606942396247227	0.5207151930445899	0.01394654930286819	0.01701365689195029	0.002530203744412986	0.125174326290366	0.001015846757872967	0.03333234791795113	0.001281376444776812	0.004020733282299962	0.001187760751869656	0.007114682685565188	0.001222301905060802	0.004089460914510943	0.008431210163803339	0.01697595264314923	0.009474157276925039	0.01790414593900274	0.001538048383663345	0.006320188389042923	0.001413619650019959	0.01695647378589106	0.005560859813084181	0.0345525933854127	0.2881340248470165	0.3018412205508421	0.2199026850439182	0.2340525350193984	0.136158953863307	0.1304958587444233	0.07694283415947974	0.1074273930801832	0.03595520581087534	0.09547548265828505	0.001531724825466449	0.01520797953704821	0.001169276979749873	0.02162553153947504	0.001026718035769827	0.008674023511272229	0.001022502456628606	0.111536839115098	0.001152106041319389	0.01262605189595417	0.03527708029484872	0.0616696331616513	0.09282110679808001	0.1113304553676354	0.002854741446965581	0.01890323400086047	0.01458347818497291	0.01956402757072135	0.07979722285590048	0.09887272643408614	0.001820768809043608	0.01279976892660382	0.005091003390671239	0.01115682085417952	0.04911285958517563	0.06413554447025721	0.01629953121033863	0.04196934942134832	0.2600693898030425	0.2631234573470577	0.001354679150568735	0.04526620833474248	0.004782935215927516	0.02474063777879261	0.02093153194723647	0.03339867273541827	0.001200657067071016	0.01866701748186652	0.001118451762528582	0.018515774657209	0.01050393384421324	0.02350511292989151	0.002440162594286579	0.03032597477358091	0.002667036740884012	0.01096951971608582	0.002187863420938478	0.01327828584579445	0.00101471099860588	0.004089417759804957	0.02782544301445426	0.02059940034226479	0.2389275511470969	0.2264530096850851	0.001174331320534446	0.08563281277437385	0.001189160398549432	0.04084015300192381	0.01207571561999986	0.00813205517240282	0.01366973590672313	0.0140014944172205	0.01198879590953391	0.008562363397317044	0.03938366497622736	0.01474515073424377	-0.0003543264059277993	0.03531028074888925	0.01225082656997639	-6.923129376671293e-05	-0.008596584338830879	0.005515267629999884	0.00103655657695156	0.001031178777840667	0.00100723088660611	0.00101539434802843	0.06498676989661231	0.07459239521096735	0.08619171390425749	0.001081703942932743	0.001022393146231781	0.001140992983002195	0.001174149777374524	0.001083566866974384	0.4216600167980758	0.2007675457986957	0.001004163541524387	0.00122450518036741	0.6609758806981876	0.001053474423968703	0.3501719772853905	0.001017045059605457	0.001081469025932093	0.001128591012659846	0.04704169810139169	0.07096561517568006	0.00952046086081864	0.001018221674094194	0.1395831641674927	0.001144706726653255	0.00101914826950179	0.001042498106063662	0.2683206283987836	0.0780655074281824	0.001020628680265131	0.001037101400069485	0.1510642151550019	0.6425913562083395	0.001144574644486664	0.005547302271822922	0.001016840447969616	0.001060388362947242	0.001014334196376844	0.001038866876063029	0.002012022968265836	0.001396611935301946	0.001435654427889896	0.001122025380458215	0.0012508176164687	0.3305105480109833	0.2538378261775247	0.1659762379984193	0.07305913011697285	0.03908670139781034	0.001512376895110895	0.001153965774054921	0.001021012262380739	0.001019579069746402	0.001287817966924724	0.04645258623466095	0.1002157788459825	0.001618559829303534	0.007442404305483604	0.1019327246836531	0.001782385604714943	0.002914804094528952	0.03649345546336669	0.006086944083721798	0.2945885796177257	0.001467150448671281	0.00208416620083354	0.01798579512466903	0.001211502556578787	0.001076177170655454	0.01094598111523197	0.001568053730862413	0.001113881702752239	0.001484834028340269	0.001012481152653533	0.02339807007767317	0.2807717113051764	0.001162890490987793	0.001198348981847807	0.01649735287298998	0.01901471054905171	0.01654327722880684	0.03428228646528817	0.01660968728806238	0.0007392593783451227	0.03645766043127401	0.007483168326417349	0.001470366645800844	-0.00866232001689294	0.007377938742608859	-3.92831961659878	-0.8546648958096484	0.07947211173319278	0.09172412119749833	0.01881413956501629	-0.01131129021555638	1.316650076257457	-1.61665774216477	-1.458391211904009	-0.002788107121161295	-0.009649933680127818	0.1025950547369899	0.001263985346461682	0.01280266300301449	4.578108200496776	2.234684565811046	-0.002882068787888496	-0.04283298077803482	1.606106670927219	0.01240439331658495	0.9818250247810253	0.03711293791732322	0.02795751920975465	0.02039989512382091	-0.9357235881504408	0.05623085842941488	-0.7975040101728215	-0.01800721347653203	2.0735042448108	-0.08630578060568596	-0.02016935953397739	0.008671401336100011	-0.1789726434099699	0.7117738866923745	-0.005131423926901042	-0.006110014038860006	2.79093257433993	1.015040929963687	-0.7363870362878222	0.02418586693650102	0.04010508760898583	-0.003420823292206493	-0.004283782532984679	-0.00341914586766364	-0.3680469952233853	-0.4817609590025642	0.007091664769498528	0.1122187649242977	-0.1257503349433521	2.803251609114513	2.352758972252679	1.26341537725246	-0.1376052788807844	0.1259395980881324	-0.03038772150676324	-0.03819215000505171	0.02643524155782085	0.8896655660143509	0.01046620638119032	0.5585904582853741	0.2615636915411186	-0.04217099224858602	-0.3823058377775156	1.066867692204256	0.007931671954218497	-0.1160210456316341	-0.5889003199867194	-0.6472348233762217	2.586136325639511	0.006989775968535901	-0.03000936699554642	-0.1730815503559083	0.02981905049328907	0.004590632073679346	-0.170788396699056	-0.01659142472894024	-0.06926601535670718	-0.0007826701233100251	-0.03548452836435174	-0.2303546978169357	2.79288753393542	-0.147735729880454	0.03032225878220585	0.08784572783393678	0.08901853221688877	0.09068441589271532	9.318101850543714e-13	1.41435893364562e-13
0.4	-0.04951833803560757	-0.0297670491706293	-0.03554040431258697	0.7380016179890018	0.9163909268982732	0.005929010032508793	0.5042306708461674	0.003081412846806869	0.01571959260657178	-0.1332740193205648	0.06765200715763499	0.0400178992637835	-0.02436603821468298	0.07948256771463871	-0.003139017153176714	0.2564636341799467	0.09383211976617573	-0.2564636341799496	-0.09383211976620071	0.05700274004384705	-0.170212056009948	-0.005744478140702506	-0.3411052425955473	-0.009357980037535445	-0.0001132439359461213	0.08709790952990129	0.2632666128286069	0.8447730765868692	0.5786328930881521	0.1055048864058905	-0.05277496241455858	0.05497305759733133	0.1650946704292603	-0.4201979963292239	0.0970991203569079	-0.9224552885238082	1.364840840329844	-0.2942225735586698	0.01552240468013854	0.08465676727764926	-0.2563391625111749	0.3046301978655409	-0.8660035018523434	-0.3574700349758281	0.2973081508272444	0.1057725092010888	-0.0855904782715522	0.9445006606315265	-6.058291991245317	0.6784708716977795	6.058291991245317	-0.6784708716977778	1.646104917021574	-0.2917501854439228	-0.04350119773953145	-0.6392152868214349	0.2373821774602464	0.2987457733111876	-1.254989640838016	1.021343954847306	1.304561075648256	-0.3777461353537829	0.7676374693829158	0.9282716816403961	0.2007683769331867	1.822747309134839	0.001038706762621503	0.02183187269452751	0.001032819512841164	0.03271103564443167	0.001007586663540862	0.004639608419630997	0.001015669086643286	0.004941876290162814	0.05619974985835575	0.08204867532499885	0.1002152491717639	0.1257748294431518	0.1068312413126091	0.1143434055939562	0.001081905937963355	0.007528475499669696	0.001026114112908063	0.02132175743667617	0.001146953591070062	0.08426028744589562	0.001173032348657077	0.01930754278807591	0.001082830350389114	0.02768426205777523	0.3308642978714046	0.2269088153539578	0.1585868977604039	0.3066873042987784	0.001004228472375464	0.005242986142966426	0.001203472396668908	0.01593096012496572	0.6131023329323118	0.5847016339292332	0.001054541644662853	0.01752919132121409	0.3341273994675615	0.3434483627865212	0.001049231016181176	0.0139025024159672	0.001081599702889971	0.0100621196539203	0.001133086207549312	0.01087395385188407	0.05589636999778162	0.07306692091729855	0.07209984091695455	0.09278600405482945	0.01629711009847223	0.0185789725995776	0.001017674060572713	0.01831683702833038	0.119298012725423	0.1253790856208225	0.001895855826021435	0.01930207872363239	0.001019193341084712	0.005623191300838385	0.001049364172826867	0.01770790400896842	0.2773287162346402	0.3168397452500332	0.07226006382666036	0.1043767682435028	0.001021102090892283	0.00182990746385083	0.001038208749795484	0.006321686475907287	0.1224232778048738	0.07635165184780453	0.6176178292543029	0.5294475911753715	0.007847817956963894	0.0119473258849531	0.005101980111743244	0.1252792463461745	0.00101657740079691	0.03370510959941134	0.001168833294816583	0.004034530829423616	0.001103029580810402	0.007149020285371699	0.001130201174657529	0.004100238963789196	0.005197848202192935	0.01418490236820942	0.005591655074557443	0.01446435418800732	0.00146838855862243	0.006349387423620817	0.001285169228385928	0.01817127723606911	0.003515484767173619	0.03432772949253036	0.3050091014037993	0.327889468337731	0.2341505223780206	0.253466928807876	0.1504056640060429	0.1423130294993688	0.07413684768243996	0.1052209382086477	0.03796388230903315	0.09675994406606446	0.001527489639056189	0.01484016388714059	0.001161633583933358	0.02124206509611771	0.001023710564221408	0.009135024747687024	0.001020996033403053	0.1204227582191708	0.001260605948700569	0.01272883858561487	0.04172086424753607	0.06674224982394492	0.09641985759098264	0.1133710594074498	0.002266030541742014	0.01874943824520394	0.01025198921352156	0.01595307115410998	0.0900338509339024	0.1070398942535562	0.001797925081245068	0.01299331810997759	0.003865518061047304	0.01018273501304247	0.04142162845995979	0.05982977945469059	0.01027954834596003	0.03686774693799499	0.2742531651452149	0.2851198860833849	0.001436996360704554	0.04512760097443469	0.003716637191387183	0.02551617359525815	0.01901056400347527	0.03160463035449091	0.001206861872245935	0.01899378537040226	0.001096063878228081	0.01853924709923815	0.009638309814916006	0.02162434146521053	0.002031844566177055	0.03029882034928032	0.00193068361126303	0.01066788662058225	0.001884904576211189	0.01341841850622309	0.001013171181804878	0.003973070034983036	0.02511834352841531	0.01839693992531843	0.2551468220460535	0.2467987516894771	0.001168639726137972	0.08376543737642508	0.00119484064135371	0.04114331667150253	0.01428328504800906	0.008837777670836393	0.01632842476820225	0.01476770689683802	0.01427542675421296	0.009301420772642103	0.03375196973639148	0.01646711213255645	0.0006932216466159371	0.03640289003939261	0.007395270452491263	0.001519274092649184	-0.008699400118853099	0.007857381027986308	0.001034824982487879	0.001030376809732232	0.001006831963504856	0.001015639006201479	0.09045233629678438	0.01961602792437603	0.0466140606082668	0.001087357763994155	0.001020785625570396	0.001136584890395804	0.001192203942368931	0.001090766926549092	0.4901805353109318	0.3095209819366671	0.001004110070046249	0.001392008942669415	0.6719135562363314	0.001053892798770593	0.3589931471950171	0.001016194334357521	0.00108270614526704	0.001124374824147706	0.03014900720387087	0.07386468405676586	0.001432895078950445	0.001020177465011826	0.179685288567784	0.001124269758613647	0.001019497290710637	0.001038414555999265	0.249430522119937	0.08787869218670015	0.001021165600693503	0.001037204541449695	0.2589223607781403	0.644480844586993	0.001049480734113646	0.009603861965301479	0.001017745191382135	0.001037344323056548	0.001009109754929271	0.001024468820911281	0.001380907245405447	0.001271391547040925	0.001362290349454155	0.001163168895001705	0.001307602073286486	0.3443796991668951	0.2644786195358315	0.1778541231593548	0.06830916329308821	0.04136400923314907	0.001530415793394345	0.001152920495418444	0.001020057136837144	0.001019212784456368	0.0014426232008666	0.05186831062907214	0.1024522591777759	0.001631741110600856	0.003907944011753482	0.1058430831551983	0.00176652000538164	0.002245317376142701	0.02845525715969354	0.001646225003867228	0.3064677023801408	0.001568406163504942	0.002892804264289962	0.01593707438679968	0.001215067990074602	0.001068714197174908	0.007040527334965235	0.001603047372850146	0.001143893578233891	0.001607162957221289	0.001010806977410877	0.02087549625830973	0.2885921790266511	0.001162179534082192	0.001202881082389801	0.01697643078087253	0.01959040543217482	0.01708292116931394	0.027855116132107	0.01811778595311607	0.001717750833295043	0.03746811413395507	0.002495765398042916	0.003132233202489298	-0.008820755949855328	0.0104392155686612	-3.85188807811106	-0.9170516948934863	-0.01375064519721661	0.08126114176826923	-0.014395447193865	-0.007845371162408027	1.632117122085688	-3.01664223885592	-2.169881970537172	-0.002636374018646547	-0.006367577213892518	0.1388636807002569	0.0002132225532165029	0.008969181948523258	4.370241759159644	2.477358043146546	-0.01068530498775589	0.01286196229436584	1.011622463030132	-0.0001073626950748226	0.9460192601303971	0.04346789173260931	0.0185746165196981	-0.004430799789248651	-1.31639837694755	0.2050003199028887	-0.7123678696536974	-0.03524957667907143	2.518905676880514	-0.04716305724919037	0.06744382979170199	-0.009105583974510237	-0.7296713834490525	0.7668409937679288	-0.004241229611817978	-0.005877158068236454	3.700223300056535	0.7306942574675996	-0.2729736241181595	-0.008297233426465272	0.03679058742059441	0.008470426626584662	0.01565995374802695	0.007770578981248483	-0.2102660158967254	-0.2278785554817802	-0.006564901150908493	0.131819425443311	0.05551646895872882	2.248275948908197	1.33909423216481	1.121632174753778	-0.3029059055984337	0.1298445469806556	-0.04158628769533123	-0.03541896800603368	0.07782528384786531	0.9161538619654407	0.008008240441559129	0.4597201203141647	0.1447012414541987	0.008054121917244738	-0.3458944835624767	0.5909692730816423	0.04276459191521344	-0.08333494425924151	-0.2458700925578141	-0.3439718457317958	1.603588570901802	-0.03551485945423646	0.1693170372362988	-0.1846192153755931	0.04025680427692305	-0.003415469891373451	-0.2055791183664105	0.006365073197927166	0.007573145939897897	0.02301984520457278	0.01894351005336884	-0.2075611692321255	0.9818662957333285	-0.2272679265586774	0.03972476529159001	0.05712052658003509	0.07018337714580083	0.06183491273221397	4.598862918068417e-13	-4.282336383903682e-15
0.41	-0.05370106883350963	-0.02863779004930989	-0.04514528314405054	0.7517692105041899	0.9134805907726219	0.006154327713114876	0.504993297312802	-8.267231645974996e-05	0.01856315990838786	-0.1417850715957934	0.06368783788576189	0.04227514764997824	-0.02311384341844796	0.07820963432497989	0.006714691215071222	0.199576790824094	0.1010173254119067	-0.1995767908241021	-0.101017325411983	0.07287220312870836	-0.172878629355187	-0.006284510112410995	-0.3476517348970586	-0.007342658910986738	0.002749223019564366	0.07892748654517705	0.2724553244726729	0.8582380656151557	0.5758535218447491	0.1173226378985271	-0.04195609656644401	0.05725690249667169	0.1856774427624535	-0.4105314978737418	0.1259956272921746	-0.9925040508869346	1.388831373560748	-0.2865732705740326	0.02876513284676106	0.06426434837306423	-0.3719372093157822	0.290016561460704	-0.8469282293608809	-0.434236311534935	0.1401324316381189	0.139401849113528	-0.1655041899273662	1.020861840492989	-5.32432779761415	0.7504046705479691	5.324327797614147	-0.7504046705479404	1.53025792725692	-0.241989337053659	-0.06346920742737677	-0.663789723276767	0.1672373885841815	0.2759440801219364	-0.4434173581759295	0.8162489149996098	1.374930773590487	-0.1907172808851124	1.478217661553782	1.246062437595149	0.2599231519359301	2.287171170814326	0.001037051507753648	0.02238176735578402	0.001032172541561248	0.03368983868285521	0.001007211090796611	0.004727151432734987	0.001015892398955093	0.004836281588745676	0.07657241729479644	0.09853782004243379	0.06369457893453728	0.09148906334471064	0.07630579546563745	0.08994012819983437	0.001088503414194533	0.007513447394084332	0.001023546551386076	0.0212924195567264	0.001142350248786368	0.08581903126392865	0.001189562418316321	0.01928563781532228	0.001098477251449784	0.02775686865312244	0.390225228291728	0.2690293740074118	0.2308965579533048	0.3308529131413022	0.001004185489491583	0.005168541880354859	0.004946736734671219	0.01860033398897069	0.6279118955973144	0.5898037915165687	0.001055230320446319	0.01762182214581916	0.343562352828602	0.353059945439566	0.001033505025361338	0.01440094473788322	0.001083582964107007	0.0102935784733704	0.001129448203828908	0.01101358081837947	0.04225959315321716	0.06033566728270222	0.07752235071686811	0.09696151604040361	0.009153676430575238	0.01303602542467283	0.001020029694167374	0.01782253115430031	0.1497654737656721	0.1506039185747834	0.001543872155437668	0.0190373369080404	0.001019778086326899	0.005672740851908408	0.001043738659141079	0.01774908849474539	0.2654273262011488	0.3074321078514042	0.08079123525596736	0.1117585877979217	0.001021538780904711	0.001776668943622445	0.001038157398194351	0.006260328159393462	0.1867328847625198	0.113479070968991	0.6249899507411416	0.5355266142886257	0.004546688540192319	0.009420638804213052	0.01485041382685836	0.1266197854177875	0.001017649342831438	0.03393187186627361	0.001103037986081583	0.00407133394364322	0.001056697367915632	0.00721857326694287	0.001077533163513688	0.004132549271500668	0.003329426637676017	0.01263975313399826	0.003474493400887646	0.0126821163922757	0.001386810707332224	0.006377161536253406	0.001283177356474674	0.01948884998443579	0.00248203719443088	0.03526473119538311	0.319007894371331	0.3440827113561536	0.2453364100960209	0.2599703222894107	0.1616732858054974	0.1517675845061134	0.06849116948110168	0.1002929018772682	0.03977401475929319	0.09803569361593389	0.001517155880825411	0.0144786449304065	0.001155549739390513	0.02095857239400789	0.001022335459933985	0.009959633057042091	0.001020869948973868	0.1305672482656602	0.001720969840601928	0.01313218599876581	0.0478760710615534	0.07121605015387986	0.09894165601744852	0.1138317858364349	0.001958882618844807	0.01886718390590024	0.007012294687498175	0.01323436045055939	0.09244948520314444	0.1087167697694392	0.001742556461969102	0.01322563834054501	0.003289030299292756	0.009776640848588595	0.03651597330849748	0.05840310635665898	0.006169034122221804	0.03414974733889759	0.2882058027940198	0.2970262308801667	0.001519937878689744	0.04461043601011209	0.005994961090003373	0.03060076033157404	0.01638849371733778	0.02916082905888473	0.001213775622300516	0.0193510342049061	0.00108187806328834	0.01857305243151764	0.007624705293908168	0.01959011743673315	0.001803985702451239	0.0303892147806812	0.003981677767866253	0.01332585239624396	0.002534576753235366	0.01452526908952799	0.001011953242907359	0.004242836991145294	0.02295367019042423	0.01655716024364565	0.2660444055704965	0.2471752309018014	0.001162248464914512	0.08133663792448263	0.001201655260837638	0.04134120764895741	0.0140489922445932	0.008638402184050573	0.01598435689077093	0.01449842497101184	0.01404749179842833	0.009145483349893058	0.02849248198426362	0.01759998307018325	0.001542410972315471	0.03526928012486216	0.005390699297077182	0.003257591220411958	-0.008716795805897211	0.009149595977057305	0.001035754894147827	0.001032448806507204	0.001006810311736052	0.001016535833439659	0.1130700895381704	0.01033643371220035	0.02389288608944504	0.001102151640049776	0.00102094939102982	0.001138379822325025	0.001219106110758821	0.0011350715549635	0.5326111679691738	0.3883574432408942	0.001004166722325599	0.01520880266899595	0.6565646415598184	0.001057685319232377	0.366133845093052	0.001017934474866154	0.00108813618980941	0.001126748206708963	0.02171453670923741	0.09390699391688334	0.001338874610026103	0.001024430522500573	0.209254298404111	0.001220771220633127	0.00102113913130613	0.001037433895938489	0.2371442046282806	0.09555904852541613	0.001022693539646512	0.001038864933269066	0.3103969395973079	0.6414862912539248	0.001034753521321081	0.03871214118041519	0.001019627744190919	0.001032151190897086	0.001007921424471549	0.001021206059004254	0.001342953892768152	0.001215102081913098	0.001250581852565912	0.001380884140401821	0.001474808090549984	0.3487049924167117	0.2664332221149655	0.1806678302587296	0.05500856374904901	0.04238161409871577	0.001486042766815195	0.001146079357987205	0.001021621101662284	0.001022029806031859	0.00284267667939327	0.05820127966428994	0.102423527440828	0.001643113223439321	0.003234567857278083	0.0869206985448276	0.001615593830692022	0.003053640992787284	0.03261582684251372	0.00187694026575158	0.3222427327481328	0.001638556029998252	0.01306363551488756	0.01141845018913622	0.001225975115509204	0.001065753598327105	0.004140176733866876	0.001534735944912722	0.01035337357095501	0.004573334249245758	0.001010583122783159	0.0202025629699311	0.2841962409617211	0.00115002047984011	0.001213719866611923	0.01108454028325725	0.01221278397727187	0.01100374984951417	0.02374288691386104	0.01831861170146385	0.002251328409231498	0.0323766030030575	0.005702075260890607	0.005096194762512649	-0.008651023377774781	0.009410115252845302	-3.718703026197399	-0.9480794066460654	0.09197783876447425	0.1100305171324581	0.02074022654092327	-0.01220384120718348	1.670034119880526	-3.567330233087478	-2.639404547598787	-0.0005731754288451296	-0.0006780668245295192	0.1726694219459551	-0.004816198974265251	0.0050856792006811	4.036381459096198	2.348905680482587	-0.006577689895545849	0.4850214089271566	-0.01414146875885769	0.01442148136051201	0.9799450938003672	0.05414181283026694	0.02405933380363929	0.02378487524034897	-1.209801764122908	0.6538560900432843	-0.4085302365676896	-0.06598534084367577	2.517864601759299	-0.01022664906224794	-0.02906504054358766	0.01077197594990659	-1.119795779703632	0.7146222180776756	-0.00602550021912924	-0.006323075457556748	3.66674606645376	0.4886158875539068	-0.2150293368161044	0.2507333654753591	0.008800626445632476	0.001361072628682641	0.002720593029496071	0.001090053506581559	-0.1058570753237493	-0.1301585978987647	0.007154574010518033	0.1327161064029665	0.1259259012274236	1.077083620165392	0.1281782855743193	0.7873292541445556	-0.6814190800764086	0.1235251080384861	-0.02894167038804502	-0.02137052080110264	0.08339469939953788	1.09117586378878	0.06685233418933963	0.4338781432817171	-0.05208707790692335	0.01678803509855195	-0.2086470913403709	-0.2455605871482878	0.01632499857630536	-0.003945361780338933	-0.05100964387191843	-0.195783615435533	0.8791214162498118	-0.06309457446567168	0.794109034949074	-0.2972344348924081	0.03803904659378682	0.006796089299330808	-0.2026880213869007	0.01111156709761583	0.4882884618258705	0.1833098478453908	0.02923894237746208	-0.1605259546557249	-0.6322034424823167	-0.2463086610814172	0.01285955130846563	-0.08970490373039457	-0.1194610411772916	-0.08590201007712056	4.476461697702521e-15	-1.012578121348665e-13
0.42	-0.05761263468660291	-0.02730227815691004	-0.05527015679262217	0.7657813196771935	0.9106848891102358	0.006488792717280887	0.5054438742605251	-0.004266518123082448	0.02203858981495998	-0.1504270094324268	0.05898983108423578	0.04254036600107971	-0.02168329324851337	0.07624232411029534	0.0171706362062634	0.1498720558738474	0.1086769014393425	-0.149872055873847	-0.108676901439369	0.08765730313511227	-0.1750603398200651	-0.006993142505768174	-0.3542551680570066	-0.005982125451207603	0.005449566913101632	0.07694311432488464	0.2795886019492395	0.8720015729303043	0.5745667641192692	0.1327153362851315	-0.02764249467038044	0.06024997161607714	0.2107053741116832	-0.3659650074144111	0.1383496745702152	-1.026454251945817	1.413744171892948	-0.2712956806810617	0.0373518693921268	0.02224686349906834	-0.4602912911827133	0.431002718813538	-0.892180614173003	-0.5042375409020893	-0.1010978561939912	0.1414435842004649	-0.2244658433240078	1.064947985226451	-4.621870310124118	0.773344948039194	4.621870310124118	-0.7733449480391926	1.42923230133045	-0.1947776093716473	-0.07722128206918077	-0.6506034585086472	0.1064246441057162	0.2663211609164612	-0.01777948796012716	0.610257121346966	1.364264733020788	-0.07922343176927324	1.482626848175787	1.627218891228942	0.3426132209461785	2.711779112342451	0.00103668940008671	0.02303639469601782	0.001032885663244436	0.03482226701130655	0.001007012566553578	0.004831136485418759	0.001016452630392844	0.004719194024317943	0.09728763694497948	0.1155358036922213	0.03758495871795098	0.05989183973629769	0.04783188927629708	0.06298269385574611	0.00109920034154441	0.007512933424290638	0.001022345279491218	0.02128463473925913	0.001140946760670704	0.08770936266563516	0.001211278601598052	0.01920677917120224	0.001128456587708221	0.027776646483351	0.4421328631297052	0.3072866742871417	0.3006115984793821	0.3535282570108482	0.001004192349120037	0.005063949497179246	0.01361299203935205	0.02491156027186193	0.6338349384338821	0.5839597940901388	0.001057471540945007	0.01773338002325337	0.3521794453033528	0.3631202211289687	0.001026515610089903	0.01494376347559551	0.00108729020302684	0.01047015005853633	0.001128816652259102	0.01117822499961589	0.03074841804607817	0.04927189735183896	0.08923654767460841	0.1063382061123254	0.00540357161850145	0.0101621944434109	0.001023334473605489	0.01694965535716296	0.178765425443092	0.1755724514129521	0.00141581211394347	0.01900871887820492	0.001020891628059098	0.005611268070576055	0.001040436480623873	0.01779193333932647	0.2532657740800772	0.2950850359874376	0.08884478881753545	0.1187711986242736	0.001022521350807832	0.001717016943785786	0.001038962292059395	0.006196653562299367	0.2418627926867039	0.1485162840223245	0.6293107882376645	0.5392900193738608	0.002861324538895825	0.007993428252780392	0.03366263339161676	0.12978048001018	0.001019126780845071	0.03388589733826821	0.001067546309676887	0.00411116981026259	0.001032942754191255	0.007292831155186236	0.001049572284253484	0.004170011452873538	0.002367091584923395	0.01192589597442502	0.002376316090372852	0.01182939034528364	0.001290156325346123	0.006393175910295367	0.001391020671329819	0.02084601900764787	0.002045817596924387	0.03672708810930576	0.3296162555176886	0.3511653600488743	0.2531149019346587	0.2593623709480332	0.1695041878146123	0.1584206231331837	0.05935979972049102	0.09161820221935467	0.04120986198720579	0.09919484112773452	0.001489810115714402	0.01429684714465145	0.001149087094010314	0.02081283571239194	0.001022430575097711	0.01072888516320421	0.001022216108844511	0.1418149098241869	0.002649806118088666	0.01394970711010886	0.05404925440058189	0.07539657664172886	0.1003732430162893	0.1123386954042885	0.001810630643376596	0.01911105944473927	0.005025041667711379	0.01156414064337566	0.08565898586239232	0.1023293541657477	0.001639441443226897	0.01357232896905072	0.003401550473992275	0.009982598314634517	0.03582229016063507	0.05857868424080341	0.004182495976368637	0.03302896380235661	0.3026269460742385	0.3047311349642744	0.001596474043712962	0.04396218066413934	0.01214519089358321	0.04032852879273762	0.01282809335131788	0.0257980738342582	0.001222686135514473	0.01989148798183967	0.001073306496724598	0.01860755990767706	0.005163980582627454	0.01754213435628843	0.001655732234643341	0.0305090067713521	0.009561251409813286	0.01971902490983117	0.00433628387912953	0.01678380699101111	0.001011232586696346	0.00444243010649019	0.0214978919139345	0.01518379708113168	0.2714771095559186	0.239642023055645	0.001152972628149264	0.07908293020972483	0.001210482089603118	0.04166063011989251	0.01104427407443845	0.007189494000203745	0.01220533557974225	0.01247006049604174	0.01095401875448212	0.007725788315032887	0.02399783325472373	0.01811149054829078	0.002181192464839737	0.0314970693994204	0.006860048820504372	0.005146337969681634	-0.008609439320191509	0.008894267416203772	0.001036684805806699	0.001034520803281682	0.00100678865996641	0.001017432660678241	0.135687842779558	0.001056839500025809	0.001171711570624134	0.001116945516110177	0.001021113156489352	0.001140174754254341	0.001246008279147963	0.001179376183377889	0.5750418006274158	0.4671939045451212	0.001004223374606284	0.02902559639533019	0.6412157268833056	0.001061477839694418	0.373274542991087	0.001019674615376157	0.00109356623435194	0.001129121589270034	0.01328006621460369	0.1139493037770006	0.001244854141101928	0.001028683579991294	0.2388233082404379	0.001317272682648694	0.001022780971902324	0.001036453235888405	0.2248578871366242	0.1032394048641327	0.001024221478599725	0.00104052532508849	0.3618715184164755	0.6384917379208568	0.001020026308524231	0.06782042039552937	0.001021510297001709	0.001026958058737282	0.001006733094011966	0.001017943297096684	0.001305000540130513	0.001158812616786949	0.001138873355677903	0.001598599385801709	0.001642014107815874	0.3530302856665287	0.2683878246940999	0.1834815373581102	0.04170796420500261	0.04339921896428233	0.001441669740236233	0.001139238220556556	0.001023185066491587	0.001024846827609255	0.00424273015791439	0.06453424869950768	0.1023947957038807	0.001654485336278369	0.002561191702802912	0.06799831393445624	0.001464667656002547	0.003861964609431441	0.03677639652533687	0.002107655527639838	0.3380177631161249	0.001708705896490982	0.02323446676548782	0.006899825991472175	0.001236882240942848	0.001062792999480526	0.001239826132768497	0.001466424516976361	0.01956285356368003	0.007539505541271673	0.001010359268160106	0.01952962968155277	0.2798003028967909	0.001137861425598605	0.001224558650833306	0.005192649785641738	0.004835162522365346	0.004924578529713466	0.01963065769561503	0.01851943744981175	0.002784905985168042	0.02728509187215995	0.00890838512373829	0.007060156322535837	-0.008481290805694278	0.008381014937029609	-3.555412724892371	-0.8842120851287643	0.007195890586140811	0.1119861997637229	-0.01110703923349201	-0.01014394376221226	1.733884908560762	-2.478933740853037	-2.680713360532318	0.0002664531226637313	-0.002056964712853036	0.205181197438331	-0.01117751171798534	-0.001596571079088074	3.597590084414073	2.179305048551562	-0.01671492916622288	0.7412324460691575	-1.17760853972282	0.00367804786480699	1.035757867402981	0.05234317483418512	0.007597169650290408	0.0005726431473289351	-0.9829016361971332	1.245235937175607	-0.1785446309260719	-0.1109635612956229	2.467645653721668	6.169986827785934e-05	0.04523936330397655	-0.008773520718230138	-1.317558276516288	0.692999248152859	-0.005523925531088532	-0.006340414183863787	3.282182086484799	0.2675706518637745	-0.05307831827359741	0.3557338707247216	-0.01775677154569478	0.009076977110813863	0.01660093507841665	0.00880095371816122	-0.04400760094319731	-0.04197620574012528	-0.008916848888276459	0.1397386804189573	0.1605875111653656	0.4261570837681794	-0.08317473241703766	0.5613288988169157	-1.05223857088031	0.1065241393662705	-0.005642053499050457	-0.007867763906698674	0.06675404321048126	1.136788164384363	0.09084298014766531	0.40106535189301	-0.2460621307758474	0.03328009754944319	-0.136196304296953	-1.021888950831066	0.06563867150141653	0.03907538185836545	0.07458010387906384	-0.02452863321694668	0.7633004283642807	-0.06173293577084379	1.097953382211505	-0.368410001122925	0.07689779277888141	-0.003275044773309757	-0.2083309287627723	0.01224458503355446	0.7546144935325436	0.2533573088510995	0.004908741889996695	-0.1142778654009415	-0.6000711159619373	-0.1922495791254133	0.06403106399157844	-0.1927860128507793	-0.2816331326756484	-0.1909166097093093	-3.775375322408109e-13	1.84011743252903e-14
0.43	-0.0609462112673029	-0.02600486619429995	-0.06549318978703408	0.7800440420633692	0.9080719721432081	0.006880162661737398	0.5054821466814465	-0.009264136873320748	0.02782741699058315	-0.1597680493235913	0.05372631590424814	0.03998459955512693	-0.02034699900916781	0.07388476162435254	0.02784202685083201	0.107201074209659	0.1163662356682342	-0.107201074209673	-0.1163662356682792	0.1015553951060938	-0.1767896244997073	-0.007801094616829777	-0.3604445976449586	-0.005147816926276238	0.008123782718989982	0.0764513055066227	0.2844618314966852	0.8851286136114849	0.5737920411257564	0.1442423243665999	-0.009350784563660125	0.06382535030131145	0.2397682545127002	-0.3031012957603845	0.1163050022276021	-1.012770254660216	1.438961224010817	-0.2509462315649988	0.04024174982355767	-0.004808019201827219	-0.5394930269711974	0.7225868237839153	-0.9727131741733912	-0.5425133109948189	-0.4057326245453298	0.1296210865133959	-0.2406244641214627	1.064576422950427	-3.89734474569181	0.7669182915043417	3.897344745691803	-0.7669182915043327	1.349256547729618	-0.1519785781601903	-0.08504935451448971	-0.580801377082783	0.06315652839773896	0.2692115694207936	-0.08380505339355342	0.3570154215403804	1.251066032822808	-0.09309238346457605	0.8209029531574781	2.01684904865049	0.3657734231172214	3.094882845903473	0.001036875868285934	0.02377701939314671	0.001034271582497744	0.03612021721996457	0.001006879476023452	0.00493465499853033	0.001016925329907535	0.004593133882706997	0.1152166126271274	0.1311344599592668	0.02061058366408507	0.03976195079298544	0.02644931298515352	0.03981685795293007	0.001560526540424211	0.007891509572766837	0.001021565427975044	0.0212698422796794	0.001143964036720174	0.08990811723931579	0.001284890986540911	0.01910040286975362	0.015004493214594	0.03573367183766703	0.4850867743325873	0.3403456875843233	0.3616845977569214	0.3736798762685004	0.001004195157243424	0.004931223927158997	0.01918859546564345	0.02857364215063979	0.6334139697510016	0.5707292206204221	0.001059891922947184	0.01785338867298985	0.3609099311626057	0.3741060751129033	0.001023059778726743	0.01547193486815195	0.001091355692976006	0.01055034414892712	0.001128907233185271	0.01134920307902319	0.02481511172235059	0.04334046396962705	0.1092085948502153	0.1222299010594244	0.003364849036159322	0.008709428738378693	0.00102689231970912	0.01566072678621324	0.2033372800665947	0.198816709306066	0.001392253955874869	0.01909422641150917	0.001022194946168989	0.005437270578992663	0.001037735939862903	0.01782922953602824	0.2442422102760604	0.2824387055382558	0.09610391231379689	0.1251843598710774	0.001023348473217554	0.001653130062371417	0.001039608524673949	0.006128940837417227	0.288502252113804	0.1786882921295729	0.6315443605403134	0.5412177758110222	0.001960708261077572	0.007300865635947128	0.05376285043824345	0.1328401920268269	0.001020588068099075	0.03347270950379874	0.001047494578280276	0.004154858349858275	0.001020115726133305	0.007374738021210227	0.001034012093181117	0.004211321242264946	0.001840401963398892	0.011623162698824	0.001779075743332869	0.01145268026844108	0.001219432838127139	0.006438841853942923	0.003996832284766267	0.02478918182312949	0.002173605432258724	0.0385414207398322	0.338688392956296	0.3550319445917053	0.2605687307056358	0.2613259838628752	0.1763776195009944	0.1644377446482867	0.04691985489449794	0.07956459982973821	0.0422344289278587	0.1001112475645021	0.001450759065782087	0.01433641202460134	0.001138775657903949	0.02079616073309304	0.001022422088541445	0.01124211827189572	0.001023325003987603	0.1523907107169444	0.003983551657747288	0.01513767404829336	0.05409285434575561	0.0749054876165807	0.09268652246097504	0.1027918264044272	0.001767806229995802	0.01942442003885778	0.00374547523904626	0.01046267233838987	0.07680252210434375	0.09332054177795737	0.003794631161283912	0.01656041741536561	0.003419811194430242	0.01012140372947135	0.03600084359220512	0.05762579395817391	0.003097629767694478	0.03238286789525591	0.3178178778365094	0.3119966526969968	0.00203802797951767	0.04367511338156433	0.01868784703674892	0.04994266671788053	0.009273423396673879	0.02241623154586216	0.001234319785684353	0.02077328699072854	0.001066437579479123	0.01863776790620701	0.003239783588695918	0.01581234006257722	0.001636747168803142	0.03070748522747005	0.01575866733046433	0.02664287477656154	0.006513320865506891	0.01931686766966688	0.00101050027720017	0.004417853225974433	0.0184354711981269	0.01331852892304466	0.2778915871018717	0.2394084416046491	0.001140799954282011	0.07762538407656483	0.00122438647688456	0.04235456335720329	0.007788965695804922	0.005606960213659814	0.008186052234472226	0.01011760506863146	0.007579253213887882	0.006131111532954653	0.01888351834370101	0.01781547490333182	0.002746838967061248	0.02711993120189573	0.008637329179350135	0.007118815143812665	-0.008533876563253918	0.007500963062504428	0.001037395808365185	0.001036723620822285	0.001006700620359591	0.00101740426941516	0.144683685023055	0.001043658753397305	0.001129752327770001	0.002823312465689006	0.00102044975093063	0.001152970017384308	0.001459347981401091	0.05419078568172309	0.5870535932227015	0.4985932451948251	0.001004176677674583	0.02209351161094139	0.6243714291942137	0.001063201041488582	0.3841135613988825	0.001019284113918289	0.001097298419422361	0.001128899967920625	0.02202760073225179	0.1570332081043398	0.001190160237079424	0.00103221256966732	0.2491476634925604	0.001410370091768743	0.001024203194117602	0.001033632250755483	0.2301779135480637	0.1084570595791511	0.001024198999884003	0.001040074523030362	0.3867240650435197	0.6356334577965914	0.001016797149873818	0.08637471668904249	0.001022615348445896	0.001026339297187181	0.001006793329893907	0.001017709348643066	0.001277241985773806	0.001151668977960305	0.001151590987283392	0.0110675085313202	0.00286994390928697	0.3606703473108179	0.2796604129086812	0.1910854954384392	0.02288041722892975	0.04350349341387238	0.001383293393194283	0.001118563613861232	0.001021760236861982	0.001024167946620366	0.006349393907259355	0.04516625879486441	0.06434195091508338	0.001781180710352163	0.002257693278335166	0.06239880185269044	0.009935419364088059	0.003080704319953235	0.03572524840891507	0.001830124771318914	0.3565051736089141	0.003167735064150215	0.02806694842649662	0.004196077956141939	0.001254521071356531	0.001056321489321821	0.001189083814227013	0.001744302689483735	0.02495324397670525	0.009896495802504183	0.00100921264729828	0.01120221177397599	0.2991498466718217	0.001119887692626714	0.001250975422729451	0.003533851372178553	0.003031696913996377	0.003140252459800423	0.01317149195114686	0.01695628922118891	0.003282031854797384	0.02261066446816	0.01019776478268545	0.009138219374964996	-0.008500382412364154	0.005403617209184822	-3.39360967498149	-0.7896929326527969	0.1090291327549656	0.141812425002255	0.02092795347830731	-0.01400897101858966	1.388532232853554	-1.549066392444426	-1.89363290621939	0.06933459423936893	-0.001173842692345204	0.2343569562847041	-0.009843049412532731	1.443365611478298	2.986215556262568	1.824643054137169	-0.01166216962280176	0.05319698205745744	-1.42153978550595	0.01614117716993718	1.147447178479982	0.05254017384989759	0.006378004888139408	0.02528134167446702	-0.2048297325631363	1.931019433770251	-0.1079239095449492	-0.1435297936201637	2.148442319724029	0.01439613514355143	-0.05038172737650717	0.010053609476784	-1.167044112900061	0.5944197170655009	-0.006888947903489756	-0.007075394378485413	2.732886947834883	0.1281973984681427	-0.06862274898584123	0.2603940244980533	-0.0610876036778203	0.002220187522293562	0.004129170650279843	0.001956348367203057	-0.01736188654086888	-0.0288252944373709	0.01270232585630358	0.6069061443370872	0.1966403634288224	0.3519200972248585	0.4445670088732254	0.6287703394718784	-1.359145367455467	0.0766845838393522	0.01100233056499204	0.003503064693668413	0.03929325560351787	0.9706863445490298	0.1419864055345487	-0.4647439998397088	-1.589753873724581	0.03144227181803765	-0.08764459193179375	-0.7859492768992523	0.5111553777232645	-0.007678806641660443	-0.2249124836482399	-0.08697859866721364	0.6833857018973056	0.000966222041203851	0.8376646124076318	-0.3134856640921889	0.1012048901070688	0.006329691486004696	-0.1386766309259722	0.02550062734756333	0.6375421569662719	0.2520220285695597	-0.006850941031483933	-0.2591340126357721	0.4849341410602825	-0.1011278749421503	0.08054871000146102	-0.128881361906991	-0.196372196155	-0.133535649739371	-6.867918946036314e-13	1.178364332491133e-13
0.44	-0.06372168034307997	-0.0250727324266739	-0.0754179200402425	0.7945637625307009	0.9056727941030871	0.007280020319962863	0.5055434010790436	-0.01506159002475198	0.03640680844000261	-0.1698149891190198	0.04825860854628218	0.03451216967922975	-0.01901475505880404	0.07155827862230292	0.03836709025062749	0.07222478650039879	0.1240631951448947	-0.07222478650040175	-0.1240631951449023	0.1146198431869799	-0.1781178964153862	-0.008707733883500199	-0.3657415739586893	-0.004664605532951448	0.01084758968469902	0.07520255770289938	0.2865814430480355	0.8968213461789061	0.5723574921193363	0.1490960390490582	0.0124090046733482	0.06743165821875929	0.2724847485905221	-0.2543435064615605	0.06529403557080217	-0.9667937037066487	1.465143788124195	-0.2285478951812237	0.03904941214592	0.02684325883162935	-0.6202581714221973	0.9891155735693311	-1.033360595051379	-0.5450759764988869	-0.6844305421846105	0.140633526662388	-0.2182499465895877	1.035682536278811	-3.082931519138436	0.7748699975933721	3.082931519138435	-0.7748699975933713	1.26250352331174	-0.1145750565789034	-0.09695871319086209	-0.4721128036642226	0.03620521778380707	0.2762393928805659	-0.169167285061831	0.05953352212817805	1.077403110269111	-0.2111886343508893	0.1479721683735595	2.320834717284349	0.3487990673888933	3.442501847702552	0.00103732471884733	0.02457897902932616	0.00103606612802768	0.03754268717195641	0.001006768922284865	0.005032039787881193	0.001017147363673881	0.004460196874795586	0.129047541492046	0.1433601661094013	0.01138954203988004	0.02887006499469523	0.01458830440714909	0.02628645400756023	0.002642767233885529	0.008777341662126488	0.001020843825684197	0.02125571157565483	0.001151871373143654	0.09239224657109191	0.001428340953842861	0.01901501216619214	0.04696157642423823	0.05365123810361481	0.5177996299379356	0.3664510450371687	0.410756349271122	0.3894936031166957	0.001004173200205821	0.004794066408366549	0.01866176420209049	0.02721576096027984	0.6281853111127863	0.5564683257543083	0.001061963566581891	0.01797255346834082	0.3702797892131519	0.3857898496804978	0.001021137308865822	0.0159795483554751	0.00109525444345923	0.01055643728538035	0.001128841672173264	0.01151701921180267	0.02583893500288742	0.04514640885422166	0.1380906580828748	0.144916922418232	0.002307572128429648	0.008085408263214078	0.001030435706399804	0.01414490667027385	0.2220219679897774	0.2178860257038889	0.001427005607463813	0.01924376814783366	0.001023557740763606	0.005196776207851376	0.001034975104089972	0.01786942243224092	0.2402962555578065	0.2726374277378512	0.1024221716041469	0.1307553272827038	0.001023750595818834	0.001586528042704117	0.001039706000740637	0.006057680403014667	0.3259809784598293	0.2027873712364115	0.6322864226894743	0.5420583026012153	0.001506896891297412	0.006957202395175766	0.0725203564998619	0.1350720703379865	0.0010218711495646	0.03274000909816849	0.001037162769477471	0.004206762695017924	0.001013735115820274	0.007462389218624874	0.001026118055119701	0.004259045304397776	0.00156245857537571	0.01156220159659311	0.001476023986824122	0.01134369476027492	0.00119042553268775	0.00654026819197061	0.009978514831133357	0.03214438712763372	0.002850012120790103	0.04054712234752927	0.3472294741219192	0.3582989674419428	0.2693168052648247	0.2676271049952631	0.1834770240214653	0.1707295286277906	0.03121683808088766	0.06442202566235639	0.04283051572855208	0.1007270815215625	0.001402045322232636	0.01446583977747098	0.001123281074637256	0.02086230293919366	0.00102170509820293	0.01158276381679192	0.001023539592010315	0.1610749233229513	0.005697469137568363	0.01669415518245803	0.04522670134052535	0.06679247978656076	0.07163247539045565	0.0820147738392005	0.001809651275212779	0.01978090989200311	0.002948976919942582	0.009740304100042082	0.06926480596092036	0.08648885362431724	0.009063301557121975	0.02337896372273678	0.003039801042162926	0.009901732026970657	0.03560237481538411	0.05488534810296565	0.002413102599819678	0.03164363081972445	0.3339447374592985	0.3182705006765471	0.002986578364931652	0.04391443996080023	0.02433063811951476	0.05733762923273067	0.006115398708298102	0.01941781640224797	0.001248955872875868	0.02195044340630678	0.001059767337946167	0.01867441464091859	0.002242906376636222	0.0147476277188041	0.001766062803293938	0.03098000974124379	0.02149549881065381	0.0326176015922225	0.008770134794819816	0.02179959159627401	0.001009560708913307	0.00436487482509907	0.01278973922149192	0.009993951900006372	0.2887505560233137	0.2479722921828456	0.001125725716196527	0.07702300816210556	0.001244546989102197	0.04338746685057307	0.005304334713533566	0.004508654412951062	0.005233552391403774	0.008392331706146682	0.004971070592140642	0.004944737259479561	0.01287263621038117	0.01667470420259694	0.003266805047554692	0.02254460020005448	0.0100893424049302	0.009161682903475698	-0.008521416715388036	0.005051596459374654	0.001038106810922218	0.001038926438361794	0.00100661258075174	0.001017375878152519	0.1536795272665519	0.001030478006769565	0.001087793084917912	0.004529679415271628	0.001019786345372195	0.001165765280514389	0.001672687683650503	0.1072021951800668	0.5990653858179872	0.5299925858445291	0.00100412998074274	0.01516142682655453	0.6075271315051226	0.001064924243282725	0.3949525798066774	0.001018893612458896	0.001101030604492539	0.001128678346570834	0.03077513524990137	0.2001171124316794	0.001135466333056758	0.001035741559344747	0.2594720187446827	0.001503467500885813	0.001025625416333148	0.001030811265612294	0.2354979399595027	0.11367471429417	0.001024176521168676	0.00103962372097238	0.4115766116705642	0.6327751776723259	0.001013567991221377	0.1049290129825554	0.001023720399892026	0.001025720535636445	0.001006853565773676	0.001017475400188443	0.001249483431415816	0.001144525339133177	0.001164308618887732	0.02053641767684196	0.004097873710759746	0.3683104089551071	0.2909330011232623	0.1986894535187735	0.004052870252849065	0.04360776786346244	0.001324917046152282	0.00109788900716646	0.001020335407233793	0.001023489065632066	0.008456057656604019	0.02579826889022104	0.0262891061262852	0.001907876084426179	0.001954194853866472	0.05679928977092741	0.01840617107217279	0.00229944403047447	0.03467410029249301	0.001552594014999135	0.3749925841017031	0.004626764231808948	0.03289943008750558	0.001492329920812125	0.001272159901769641	0.001049849979161526	0.001138341495686049	0.002022180861991938	0.03034363438973217	0.01225348606373777	0.001008066026439286	0.002874793866400193	0.3184993904468525	0.00110191395965583	0.001277392194626273	0.001875052958714221	0.001228231305625691	0.001355926389885921	0.006712326206678667	0.01539314099256614	0.003779157724426793	0.01793623706415987	0.01148714444163266	0.01121628242739404	-0.008519474019034072	0.00242621948133996	-3.263970140531231	-0.7243534076972251	0.01946287838609673	0.136890148421392	-0.01233378394102609	-0.01151931702001376	1.059294885180847	-0.6313331118520734	-0.7536269690477267	0.1017176412726111	-0.001924613598928984	0.2622561490603418	-0.006980392134678733	1.99051161124376	2.206858915545226	1.311726566658552	-0.0176013189863882	-0.2627601677723009	-1.38367281900307	0.003509276981554886	1.175341984136664	0.04823159372868096	-0.007223021150054585	-5.974618932156443e-05	0.5645740171666247	2.604301219519606	-0.0127955849535456	-0.1563418702897218	1.63265735466358	0.01286854044458724	0.03193998738466406	-0.008194189315064221	-0.7485477467596741	0.5245604811142728	-0.006066953179316026	-0.007049956087531424	2.067596286399268	0.05012472247026009	0.01670155693380688	0.190167129622044	-0.08165928577229871	0.01072013822681485	0.01774980135199097	0.01008380827045188	0.004346833756954814	0.01156870798628347	0.002235229964613338	0.822147178228806	0.198861306587388	0.3062447452492955	0.7843269110918923	0.616261391679952	-1.67003292639283	0.04640964342450047	0.01233052108512385	0.008695673172616516	0.03223653045185491	0.7584705070488061	0.1645458194198594	-1.123318409085836	-2.492098843853655	0.04190594935772077	-0.06037629097703486	-0.5864641040009452	0.8317302437114537	-0.03262004159078537	-0.2829310106376577	-0.0431568669039231	0.5649664777272088	0.04354583660596721	0.6541183001563934	-0.2917245721096871	0.135969274133215	-0.001987301197295441	-0.07531453877864674	0.02705379654405871	0.5647898833211917	0.2432899584503689	-0.0007715621810867312	-0.4061396383940095	1.159415289876283	-0.0212155353919227	0.1318251152076333	-0.09594041569887547	-0.1561967196727096	-0.1092561080012397	-5.594884675122883e-13	9.592932695493133e-14
[truncated: 473,003 more chars]
