# Supplementary material for: Transtibial limb loss does not increase metabolic cost in three-dimensional computer simulations of human walking
Source: PeerJ. 2021 Aug 4;9:e11960. doi: 10.7717/peerj.11960 (PMC8349165; doi:10.7717/peerj.11960)
Supplement: Supplemental Information 1 — Each subject’s simulation output and Matlab code for generating plots presenting the data. [file peerj-09-11960-s001.zip › TTA3D_solns_rev/Pre/soln_walk_N50_wm100_S11.sto]

num_controls=92
num_derivatives=84
num_iterations=642
num_multipliers=2
num_parameters=0
num_slacks=2
num_states=242
objective=0.744597
objective_auxiliary_derivatives=0.000897
objective_contactAP=0.011775
objective_contactML=0.008575
objective_contactVE=0.011867
objective_control_effort=0.480835
objective_state_tracking=0.185664
objective_torsoGoal=0.044984
solver_duration=25116.673778
status=Solve_Succeeded
success=true
DataType=double
version=3
OpenSimVersion=4.2
endheader
time	/jointset/groundPelvis/pelvis_tilt/value	/jointset/groundPelvis/pelvis_list/value	/jointset/groundPelvis/pelvis_rotation/value	/jointset/groundPelvis/pelvis_tx/value	/jointset/groundPelvis/pelvis_ty/value	/jointset/groundPelvis/pelvis_tz/value	/jointset/hip_l/hip_flexion_l/value	/jointset/hip_l/hip_adduction_l/value	/jointset/hip_l/hip_rotation_l/value	/jointset/hip_r/hip_flexion_r/value	/jointset/hip_r/hip_adduction_r/value	/jointset/hip_r/hip_rotation_r/value	/jointset/lumbar/lumbar_ext/value	/jointset/lumbar/lumbar_bend/value	/jointset/lumbar/lumbar_rota/value	/jointset/patellofemoral_l/knee_angle_l_beta/value	/jointset/patellofemoral_r/knee_angle_r_beta/value	/jointset/knee_l/knee_angle_l/value	/jointset/knee_r/knee_angle_r/value	/jointset/shoulder_r/shoulder_flexion_r/value	/jointset/shoulder_r/shoulder_adduction_r/value	/jointset/shoulder_r/shoulder_rotation_r/value	/jointset/shoulder_l/shoulder_flexion_l/value	/jointset/shoulder_l/shoulder_adduction_l/value	/jointset/shoulder_l/shoulder_rotation_l/value	/jointset/ankle_l/ankle_angle_l/value	/jointset/ankle_r/ankle_angle_r/value	/jointset/elbow_r/elbow_flexion_r/value	/jointset/elbow_l/elbow_flexion_l/value	/jointset/subtalar_l/subtalar_angle_l/value	/jointset/subtalar_r/subtalar_angle_r/value	/jointset/mtp_l/mtp_angle_l/value	/jointset/mtp_r/mtp_angle_r/value	/jointset/groundPelvis/pelvis_tilt/speed	/jointset/groundPelvis/pelvis_list/speed	/jointset/groundPelvis/pelvis_rotation/speed	/jointset/groundPelvis/pelvis_tx/speed	/jointset/groundPelvis/pelvis_ty/speed	/jointset/groundPelvis/pelvis_tz/speed	/jointset/hip_l/hip_flexion_l/speed	/jointset/hip_l/hip_adduction_l/speed	/jointset/hip_l/hip_rotation_l/speed	/jointset/hip_r/hip_flexion_r/speed	/jointset/hip_r/hip_adduction_r/speed	/jointset/hip_r/hip_rotation_r/speed	/jointset/lumbar/lumbar_ext/speed	/jointset/lumbar/lumbar_bend/speed	/jointset/lumbar/lumbar_rota/speed	/jointset/patellofemoral_l/knee_angle_l_beta/speed	/jointset/patellofemoral_r/knee_angle_r_beta/speed	/jointset/knee_l/knee_angle_l/speed	/jointset/knee_r/knee_angle_r/speed	/jointset/shoulder_r/shoulder_flexion_r/speed	/jointset/shoulder_r/shoulder_adduction_r/speed	/jointset/shoulder_r/shoulder_rotation_r/speed	/jointset/shoulder_l/shoulder_flexion_l/speed	/jointset/shoulder_l/shoulder_adduction_l/speed	/jointset/shoulder_l/shoulder_rotation_l/speed	/jointset/ankle_l/ankle_angle_l/speed	/jointset/ankle_r/ankle_angle_r/speed	/jointset/elbow_r/elbow_flexion_r/speed	/jointset/elbow_l/elbow_flexion_l/speed	/jointset/subtalar_l/subtalar_angle_l/speed	/jointset/subtalar_r/subtalar_angle_r/speed	/jointset/mtp_l/mtp_angle_l/speed	/jointset/mtp_r/mtp_angle_r/speed	/forceset/addbrev_r/activation	/forceset/addbrev_r/normalized_tendon_force	/forceset/addlong_r/activation	/forceset/addlong_r/normalized_tendon_force	/forceset/addmagMid_r/activation	/forceset/addmagMid_r/normalized_tendon_force	/forceset/bflh_r/activation	/forceset/bflh_r/normalized_tendon_force	/forceset/bfsh_r/activation	/forceset/bfsh_r/normalized_tendon_force	/forceset/edl_r/activation	/forceset/edl_r/normalized_tendon_force	/forceset/ehl_r/activation	/forceset/ehl_r/normalized_tendon_force	/forceset/ercspn_r/activation	/forceset/ercspn_r/normalized_tendon_force	/forceset/extobl_r/activation	/forceset/extobl_r/normalized_tendon_force	/forceset/fdb_r/activation	/forceset/fdb_r/normalized_tendon_force	/forceset/fdl_r/activation	/forceset/fdl_r/normalized_tendon_force	/forceset/fhl_r/activation	/forceset/fhl_r/normalized_tendon_force	/forceset/gaslat_r/activation	/forceset/gaslat_r/normalized_tendon_force	/forceset/gasmed_r/activation	/forceset/gasmed_r/normalized_tendon_force	/forceset/glmax2_r/activation	/forceset/glmax2_r/normalized_tendon_force	/forceset/glmed2_r/activation	/forceset/glmed2_r/normalized_tendon_force	/forceset/glmin2_r/activation	/forceset/glmin2_r/normalized_tendon_force	/forceset/grac_r/activation	/forceset/grac_r/normalized_tendon_force	/forceset/iliacus_r/activation	/forceset/iliacus_r/normalized_tendon_force	/forceset/intobl_r/activation	/forceset/intobl_r/normalized_tendon_force	/forceset/obtext_r/activation	/forceset/obtext_r/normalized_tendon_force	/forceset/pect_r/activation	/forceset/pect_r/normalized_tendon_force	/forceset/perbrev_r/activation	/forceset/perbrev_r/normalized_tendon_force	/forceset/perlong_r/activation	/forceset/perlong_r/normalized_tendon_force	/forceset/pertert_r/activation	/forceset/pertert_r/normalized_tendon_force	/forceset/piri_r/activation	/forceset/piri_r/normalized_tendon_force	/forceset/popli_r/activation	/forceset/popli_r/normalized_tendon_force	/forceset/psoas_r/activation	/forceset/psoas_r/normalized_tendon_force	/forceset/quadfem_r/activation	/forceset/quadfem_r/normalized_tendon_force	/forceset/recabd_r/activation	/forceset/recabd_r/normalized_tendon_force	/forceset/recfem_r/activation	/forceset/recfem_r/normalized_tendon_force	/forceset/sart_r/activation	/forceset/sart_r/normalized_tendon_force	/forceset/semimem_r/activation	/forceset/semimem_r/normalized_tendon_force	/forceset/semiten_r/activation	/forceset/semiten_r/normalized_tendon_force	/forceset/soleus_r/activation	/forceset/soleus_r/normalized_tendon_force	/forceset/tfl_r/activation	/forceset/tfl_r/normalized_tendon_force	/forceset/tibant_r/activation	/forceset/tibant_r/normalized_tendon_force	/forceset/tibpost_r/activation	/forceset/tibpost_r/normalized_tendon_force	/forceset/tricox_r/activation	/forceset/tricox_r/normalized_tendon_force	/forceset/vasint_r/activation	/forceset/vasint_r/normalized_tendon_force	/forceset/vaslat_r/activation	/forceset/vaslat_r/normalized_tendon_force	/forceset/vasmed_r/activation	/forceset/vasmed_r/normalized_tendon_force	/forceset/addbrev_l/activation	/forceset/addbrev_l/normalized_tendon_force	/forceset/addlong_l/activation	/forceset/addlong_l/normalized_tendon_force	/forceset/addmagMid_l/activation	/forceset/addmagMid_l/normalized_tendon_force	/forceset/bflh_l/activation	/forceset/bflh_l/normalized_tendon_force	/forceset/bfsh_l/activation	/forceset/bfsh_l/normalized_tendon_force	/forceset/edl_l/activation	/forceset/edl_l/normalized_tendon_force	/forceset/ehl_l/activation	/forceset/ehl_l/normalized_tendon_force	/forceset/ercspn_l/activation	/forceset/ercspn_l/normalized_tendon_force	/forceset/extobl_l/activation	/forceset/extobl_l/normalized_tendon_force	/forceset/fdb_l/activation	/forceset/fdb_l/normalized_tendon_force	/forceset/fdl_l/activation	/forceset/fdl_l/normalized_tendon_force	/forceset/fhl_l/activation	/forceset/fhl_l/normalized_tendon_force	/forceset/gaslat_l/activation	/forceset/gaslat_l/normalized_tendon_force	/forceset/gasmed_l/activation	/forceset/gasmed_l/normalized_tendon_force	/forceset/glmax2_l/activation	/forceset/glmax2_l/normalized_tendon_force	/forceset/glmed2_l/activation	/forceset/glmed2_l/normalized_tendon_force	/forceset/glmin2_l/activation	/forceset/glmin2_l/normalized_tendon_force	/forceset/grac_l/activation	/forceset/grac_l/normalized_tendon_force	/forceset/iliacus_l/activation	/forceset/iliacus_l/normalized_tendon_force	/forceset/intobl_l/activation	/forceset/intobl_l/normalized_tendon_force	/forceset/obtext_l/activation	/forceset/obtext_l/normalized_tendon_force	/forceset/pect_l/activation	/forceset/pect_l/normalized_tendon_force	/forceset/perbrev_l/activation	/forceset/perbrev_l/normalized_tendon_force	/forceset/perlong_l/activation	/forceset/perlong_l/normalized_tendon_force	/forceset/pertert_l/activation	/forceset/pertert_l/normalized_tendon_force	/forceset/piri_l/activation	/forceset/piri_l/normalized_tendon_force	/forceset/popli_l/activation	/forceset/popli_l/normalized_tendon_force	/forceset/psoas_l/activation	/forceset/psoas_l/normalized_tendon_force	/forceset/quadfem_l/activation	/forceset/quadfem_l/normalized_tendon_force	/forceset/recabd_l/activation	/forceset/recabd_l/normalized_tendon_force	/forceset/recfem_l/activation	/forceset/recfem_l/normalized_tendon_force	/forceset/sart_l/activation	/forceset/sart_l/normalized_tendon_force	/forceset/semimem_l/activation	/forceset/semimem_l/normalized_tendon_force	/forceset/semiten_l/activation	/forceset/semiten_l/normalized_tendon_force	/forceset/soleus_l/activation	/forceset/soleus_l/normalized_tendon_force	/forceset/tfl_l/activation	/forceset/tfl_l/normalized_tendon_force	/forceset/tibant_l/activation	/forceset/tibant_l/normalized_tendon_force	/forceset/tibpost_l/activation	/forceset/tibpost_l/normalized_tendon_force	/forceset/tricox_l/activation	/forceset/tricox_l/normalized_tendon_force	/forceset/vasint_l/activation	/forceset/vasint_l/normalized_tendon_force	/forceset/vaslat_l/activation	/forceset/vaslat_l/normalized_tendon_force	/forceset/vasmed_l/activation	/forceset/vasmed_l/normalized_tendon_force	/forceset/shoulder_flexionAct_r/activation	/forceset/shoulder_adductionAct_r/activation	/forceset/shoulder_rotationAct_r/activation	/forceset/elbow_flexionAct_r/activation	/forceset/shoulder_flexionAct_l/activation	/forceset/shoulder_adductionAct_l/activation	/forceset/shoulder_rotationAct_l/activation	/forceset/elbow_flexionAct_l/activation	/forceset/addbrev_r	/forceset/addlong_r	/forceset/addmagMid_r	/forceset/bflh_r	/forceset/bfsh_r	/forceset/edl_r	/forceset/ehl_r	/forceset/ercspn_r	/forceset/extobl_r	/forceset/fdb_r	/forceset/fdl_r	/forceset/fhl_r	/forceset/gaslat_r	/forceset/gasmed_r	/forceset/glmax2_r	/forceset/glmed2_r	/forceset/glmin2_r	/forceset/grac_r	/forceset/iliacus_r	/forceset/intobl_r	/forceset/obtext_r	/forceset/pect_r	/forceset/perbrev_r	/forceset/perlong_r	/forceset/pertert_r	/forceset/piri_r	/forceset/popli_r	/forceset/psoas_r	/forceset/quadfem_r	/forceset/recabd_r	/forceset/recfem_r	/forceset/sart_r	/forceset/semimem_r	/forceset/semiten_r	/forceset/soleus_r	/forceset/tfl_r	/forceset/tibant_r	/forceset/tibpost_r	/forceset/tricox_r	/forceset/vasint_r	/forceset/vaslat_r	/forceset/vasmed_r	/forceset/addbrev_l	/forceset/addlong_l	/forceset/addmagMid_l	/forceset/bflh_l	/forceset/bfsh_l	/forceset/edl_l	/forceset/ehl_l	/forceset/ercspn_l	/forceset/extobl_l	/forceset/fdb_l	/forceset/fdl_l	/forceset/fhl_l	/forceset/gaslat_l	/forceset/gasmed_l	/forceset/glmax2_l	/forceset/glmed2_l	/forceset/glmin2_l	/forceset/grac_l	/forceset/iliacus_l	/forceset/intobl_l	/forceset/obtext_l	/forceset/pect_l	/forceset/perbrev_l	/forceset/perlong_l	/forceset/pertert_l	/forceset/piri_l	/forceset/popli_l	/forceset/psoas_l	/forceset/quadfem_l	/forceset/recabd_l	/forceset/recfem_l	/forceset/sart_l	/forceset/semimem_l	/forceset/semiten_l	/forceset/soleus_l	/forceset/tfl_l	/forceset/tibant_l	/forceset/tibpost_l	/forceset/tricox_l	/forceset/vasint_l	/forceset/vaslat_l	/forceset/vasmed_l	/forceset/shoulder_flexionAct_r	/forceset/shoulder_adductionAct_r	/forceset/shoulder_rotationAct_r	/forceset/elbow_flexionAct_r	/forceset/shoulder_flexionAct_l	/forceset/shoulder_adductionAct_l	/forceset/shoulder_rotationAct_l	/forceset/elbow_flexionAct_l	lambda_cid33_p0	lambda_cid34_p0	/forceset/addbrev_r/implicitderiv_normalized_tendon_force	/forceset/addlong_r/implicitderiv_normalized_tendon_force	/forceset/addmagMid_r/implicitderiv_normalized_tendon_force	/forceset/bflh_r/implicitderiv_normalized_tendon_force	/forceset/bfsh_r/implicitderiv_normalized_tendon_force	/forceset/edl_r/implicitderiv_normalized_tendon_force	/forceset/ehl_r/implicitderiv_normalized_tendon_force	/forceset/ercspn_r/implicitderiv_normalized_tendon_force	/forceset/extobl_r/implicitderiv_normalized_tendon_force	/forceset/fdb_r/implicitderiv_normalized_tendon_force	/forceset/fdl_r/implicitderiv_normalized_tendon_force	/forceset/fhl_r/implicitderiv_normalized_tendon_force	/forceset/gaslat_r/implicitderiv_normalized_tendon_force	/forceset/gasmed_r/implicitderiv_normalized_tendon_force	/forceset/glmax2_r/implicitderiv_normalized_tendon_force	/forceset/glmed2_r/implicitderiv_normalized_tendon_force	/forceset/glmin2_r/implicitderiv_normalized_tendon_force	/forceset/grac_r/implicitderiv_normalized_tendon_force	/forceset/iliacus_r/implicitderiv_normalized_tendon_force	/forceset/intobl_r/implicitderiv_normalized_tendon_force	/forceset/obtext_r/implicitderiv_normalized_tendon_force	/forceset/pect_r/implicitderiv_normalized_tendon_force	/forceset/perbrev_r/implicitderiv_normalized_tendon_force	/forceset/perlong_r/implicitderiv_normalized_tendon_force	/forceset/pertert_r/implicitderiv_normalized_tendon_force	/forceset/piri_r/implicitderiv_normalized_tendon_force	/forceset/popli_r/implicitderiv_normalized_tendon_force	/forceset/psoas_r/implicitderiv_normalized_tendon_force	/forceset/quadfem_r/implicitderiv_normalized_tendon_force	/forceset/recabd_r/implicitderiv_normalized_tendon_force	/forceset/recfem_r/implicitderiv_normalized_tendon_force	/forceset/sart_r/implicitderiv_normalized_tendon_force	/forceset/semimem_r/implicitderiv_normalized_tendon_force	/forceset/semiten_r/implicitderiv_normalized_tendon_force	/forceset/soleus_r/implicitderiv_normalized_tendon_force	/forceset/tfl_r/implicitderiv_normalized_tendon_force	/forceset/tibant_r/implicitderiv_normalized_tendon_force	/forceset/tibpost_r/implicitderiv_normalized_tendon_force	/forceset/tricox_r/implicitderiv_normalized_tendon_force	/forceset/vasint_r/implicitderiv_normalized_tendon_force	/forceset/vaslat_r/implicitderiv_normalized_tendon_force	/forceset/vasmed_r/implicitderiv_normalized_tendon_force	/forceset/addbrev_l/implicitderiv_normalized_tendon_force	/forceset/addlong_l/implicitderiv_normalized_tendon_force	/forceset/addmagMid_l/implicitderiv_normalized_tendon_force	/forceset/bflh_l/implicitderiv_normalized_tendon_force	/forceset/bfsh_l/implicitderiv_normalized_tendon_force	/forceset/edl_l/implicitderiv_normalized_tendon_force	/forceset/ehl_l/implicitderiv_normalized_tendon_force	/forceset/ercspn_l/implicitderiv_normalized_tendon_force	/forceset/extobl_l/implicitderiv_normalized_tendon_force	/forceset/fdb_l/implicitderiv_normalized_tendon_force	/forceset/fdl_l/implicitderiv_normalized_tendon_force	/forceset/fhl_l/implicitderiv_normalized_tendon_force	/forceset/gaslat_l/implicitderiv_normalized_tendon_force	/forceset/gasmed_l/implicitderiv_normalized_tendon_force	/forceset/glmax2_l/implicitderiv_normalized_tendon_force	/forceset/glmed2_l/implicitderiv_normalized_tendon_force	/forceset/glmin2_l/implicitderiv_normalized_tendon_force	/forceset/grac_l/implicitderiv_normalized_tendon_force	/forceset/iliacus_l/implicitderiv_normalized_tendon_force	/forceset/intobl_l/implicitderiv_normalized_tendon_force	/forceset/obtext_l/implicitderiv_normalized_tendon_force	/forceset/pect_l/implicitderiv_normalized_tendon_force	/forceset/perbrev_l/implicitderiv_normalized_tendon_force	/forceset/perlong_l/implicitderiv_normalized_tendon_force	/forceset/pertert_l/implicitderiv_normalized_tendon_force	/forceset/piri_l/implicitderiv_normalized_tendon_force	/forceset/popli_l/implicitderiv_normalized_tendon_force	/forceset/psoas_l/implicitderiv_normalized_tendon_force	/forceset/quadfem_l/implicitderiv_normalized_tendon_force	/forceset/recabd_l/implicitderiv_normalized_tendon_force	/forceset/recfem_l/implicitderiv_normalized_tendon_force	/forceset/sart_l/implicitderiv_normalized_tendon_force	/forceset/semimem_l/implicitderiv_normalized_tendon_force	/forceset/semiten_l/implicitderiv_normalized_tendon_force	/forceset/soleus_l/implicitderiv_normalized_tendon_force	/forceset/tfl_l/implicitderiv_normalized_tendon_force	/forceset/tibant_l/implicitderiv_normalized_tendon_force	/forceset/tibpost_l/implicitderiv_normalized_tendon_force	/forceset/tricox_l/implicitderiv_normalized_tendon_force	/forceset/vasint_l/implicitderiv_normalized_tendon_force	/forceset/vaslat_l/implicitderiv_normalized_tendon_force	/forceset/vasmed_l/implicitderiv_normalized_tendon_force	gamma_cid33_p0	gamma_cid34_p0
0	-0.06501206303685766	0.02337301930364807	0.1077398791423709	0.1624101261473081	0.8980709094060969	-0.007484637220231488	-0.2365591286804641	0.01708625570233803	-0.05169554582616143	0.5088516471242434	-0.03487571212457328	0.05859478825001196	-0.009478071337666866	-0.05356936311125739	-0.08387965364973082	0.2053391036383518	0.05304050201274772	-0.2053391036384088	-0.0530405020127236	-0.3915043527962801	-0.0170267659052072	0.02236519856869979	0.1449921624312592	-0.1678156942126333	-0.02060399018124074	0.1964834528559804	0.05282996974508742	0.549480325384442	0.9308797537524846	0.09620430210369167	0.1248749947505647	0.6099829625754597	0.07041091883955346	0.1408444575417315	-0.5785109155728283	0.3337854705647039	1.713786449088588	-0.03518500148884898	0.02379333887250855	-0.8413532620031118	-1.220257760188937	-1.036689975130228	-0.01406484591645137	0.4457037651258914	-2.42040667453827	0.4537995425850362	0.9079450204426113	-0.549394195833161	2.037787198890781	1.99461111561694	-2.037787198890778	-1.994611115616939	-0.3604976891300942	-0.1786989226088297	0.05365124765867505	-0.2869872260977249	0.1457684916574689	-0.294651107577889	-2.335572662936544	-0.8999261746002263	-0.2424312601219333	0.2976382949771738	1.098421249528631	-0.591458042748119	5.713819100885562	0.3085511739258868	0.04639928882140834	0.05313358531205728	0.03782885082135809	0.04201106107813925	0.03687789876625532	0.0334046740709134	0.04210580563430582	0.0475418785030948	0.0140816901190711	0.05731888325818883	0.2607061742099715	0.225225659135605	0.261830395703186	0.2916837208279789	0.1824212056342084	0.1592368748213603	0.001417689748481103	0.0382115397650735	0.03447881626392193	0.06237417493962043	0.001031442422498145	0.04112466504360388	0.001006616390925774	0.01803860157013768	0.001002198933322675	0.01355396067003231	0.001001643324020283	0.08082142843979337	0.0061074437282578	0.01561617236077626	0.001630411346656267	0.02437752068467637	0.003397751971343477	0.02555704571558306	0.02558548956384799	0.04297387978868896	0.004770814447670546	0.01216131603400483	0.05203076666855218	0.06324368632522079	0.058821651006346	0.04332007862730058	0.02839592952830119	0.03268351381212973	0.02861973260982433	0.06662478961266979	0.03819364320209451	0.06704731777753273	0.3126553085954587	0.3152918273360071	0.002623961438166112	0.09377836873533803	0.03219154925372831	0.05099519950207437	0.002219539616116997	0.01735290724767621	0.08688406708354574	0.06979266115358913	0.00100202927963466	0.01927133657202899	0.001002946642830591	0.02267746434232318	0.004697589250470388	0.03529906118778311	0.04489733808048259	0.04526570764804921	0.02517397486169258	0.03618728266672165	0.001000514313161961	0.03588168191070364	0.002572332444917671	0.007726081573515516	0.2654797713582668	0.282764070344054	0.001003924361061449	0.01026952485883189	0.05112084356170949	0.0737938489218268	0.003893418928633152	0.008646943781574642	0.003503444874060968	0.008022530636973019	0.002729463527970045	0.008108131750553351	0.00100202206375745	0.03205338367339058	0.001002174759874271	0.03916113061786807	0.001000292052949434	0.005805194872956076	0.001000959015756495	0.001872317606574007	0.1514779211717361	0.1528485646653639	0.001087643930209463	0.008006932278579562	0.00116947684421807	0.01828342828932385	0.03039336067319923	0.03279939737883002	0.001000842221304348	0.02438633492178824	0.1631433870784021	0.1585527159025503	0.05750867923737108	0.08203183965740364	0.1898949873755918	0.1564080427361522	0.3871572639391982	0.2500624072176979	0.4401271764635162	0.2995849265609154	0.001000175874511838	0.00368623470465446	0.001001659300876303	0.007407689207500534	0.3777181238565517	0.2914770506694329	0.001003246941695246	0.01930012657349731	0.4099211981631917	0.4302430024755702	0.001000674219104404	0.01659722351741024	0.001004572538940121	0.007688371471991203	0.001005535517507916	0.01407959295606759	0.2545309563777197	0.2450873683872166	0.3037442823086728	0.2777016909101661	0.00101588918193255	0.01208896474855403	0.001001226995997942	0.0150159625213241	0.2397197562142244	0.2037518382485421	0.0050746369508581	0.02629027436660551	0.001001189318562546	0.003720254288438651	0.001001400107873929	0.01864953652944196	0.1231625270517771	0.1511043501089083	0.1107724404213415	0.1364391786487054	0.001001294337877049	0.001126111258652239	0.00100193398271315	0.005999838317708782	0.3297041727442254	0.2279237084731671	0.5414894959148884	0.5412413544599746	0.001011001446830573	0.0121842124747353	0.04446479897370555	0.0526290061886858	0.001000822017230461	0.02334920531888619	0.001000962685639768	0.007862665949865072	0.001000330480266384	0.007634493871784059	0.001000650732166187	0.008533318205626054	-0.02303161483127403	0.01924783094116366	-0.008569415941997617	0.0002648242359848013	-0.04173875578877059	-0.004882343301945274	0.002063084159732352	0.005452343408925424	0.02346040028115146	0.002659739425354646	0.02862344901081503	0.03404169142685533	0.001019872020032082	0.2887420291910853	0.2460585967213869	0.1592235513740868	0.001009319858328864	0.03683550518653446	0.001012290987225634	0.001004254633263021	0.001002270566623385	0.001001696100723068	0.01154281916856856	0.001341955374493414	0.001381089591101027	0.01546117734644108	0.001011640361605163	0.001639412018216977	0.01463464202327723	0.02275044862957419	0.05760970056778474	0.08631773110566765	0.3878411097888235	0.001005781226510034	0.01251886664239429	0.001004247069347532	0.001014326783324666	0.001002714797044966	0.001002970114962429	0.001009682550284254	0.05497344635597382	0.03406183443206574	0.001000593029261583	0.001011104085329775	0.2131772536055699	0.001002218544183426	0.001004964278800605	0.00745440462741926	0.006584382828041492	0.004853634456374128	0.001003042311512736	0.001003353733811522	0.001000400119244555	0.001001370027429875	0.1774727353046477	0.001001261213096482	0.001001793165249366	0.03117904062027166	0.001001164724461993	0.2657657639065345	0.06846954868713784	0.2322987051588462	0.3774479013234411	0.4325872972239198	0.001000222041476061	0.00100094277371938	0.209471097536278	0.001004764039241014	0.4119133597940801	0.001000925923899172	0.001005952538316134	0.001008058006313507	0.3931072622300126	0.3803897009438804	0.001010182049277602	0.001001279882104586	0.2630173916189313	0.009740497822318724	0.001001439602199811	0.0010020228353628	0.057253702792199	0.1128830987081192	0.001001961739555403	0.001002800526489218	0.3566212222435106	0.4136325466248891	0.00100042336440399	0.002330634089139068	0.00100095337040611	0.001001051602959396	0.001000352329380786	0.001000708970823888	-0.029166120109675	0.01985352315514735	-0.009188159423323076	0.004053047825468547	-0.05073131034870963	-0.008930673939822546	0.001418502836760549	0.003522093615019296	-1.049778312293153	-2.189292011940434	-1.334659317996774	-1.95978931117385	-0.4951409832481745	-0.7832264998011326	-0.7887984586437075	0.8487963706516728	0.4700302956501826	-1.03325219136492	-0.03659605486895336	0.09805801189040703	0.04261459521295092	0.0178115376792087	-0.159512317492562	-0.5951485915796866	0.2826663946899489	0.0599846927977216	0.0523765375109919	-0.7075043670588858	-0.1917258064833186	-2.752364470648347	-2.226763225362185	-0.3509124176449397	0.7684323015483835	1.220411108619897	2.359690480815515	-0.3899592165041091	-1.327357065263856	-0.08306011686568664	-3.615944409023186	0.01111097252195846	0.1188402857147559	-0.2445296398896332	0.08627271091854552	0.3726086001386845	-0.1447471440697083	0.01393390202899916	0.126881016956585	0.03964958989992065	-2.572557860689802	0.2653343544370219	0.219672304785988	0.1600110030848651	0.08852017072590278	0.192361972616919	-0.004732700352905452	-0.01527901055969432	0.7172389524936459	0.04133197175493918	0.06016125677869373	0.06438098097427844	0.07511739974752886	3.957867903618743	0.5247506639283658	1.933614975548431	-2.12554966486273	-2.174811099471787	-0.009907919979524041	-0.02953938057090832	-4.970667318635129	0.002854511440239397	0.1381615434264078	0.09989361952866445	0.01195996655418407	0.009525285115524048	3.779333836930713	2.056945443826875	0.1008025907099107	-0.1953753507363772	-0.04039593002947321	0.3396409143945179	0.05713639723684091	0.002014345734250735	-2.131184512996922	0.04096463873173411	-0.01592253623881615	-0.01448070393045567	-0.3951768777890206	-3.465849084896646	0.1297794370212852	-1.554849891086205	-0.04432738943973318	0.04046445614661315	0.03921866914781405	0.03975184271316756	1.265554150783513e-12	-1.923908830167511e-12
0.01	-0.06303263190510196	0.01773737468622598	0.1101455842883336	0.1797893223264655	0.8978966258360741	-0.007166401200609811	-0.2446008848088652	0.005284455136273768	-0.06173738112491271	0.5082004946006408	-0.0297125485668653	0.0318087954535153	-0.004961645047169768	-0.04451602381696469	-0.08861516002918995	0.2276319523771577	0.07786726997761735	-0.2276319523771845	-0.07786726997752703	-0.395632097036087	-0.01899367516896366	0.02266981633067319	0.1405590718405758	-0.1663092498072336	-0.02362262500533143	0.1701373647811739	0.03673328259290769	0.548127678563024	0.9336705341653173	0.1035576781691683	0.1084645022018212	0.6692946812873579	0.07450026512805431	0.2586545899303436	-0.5473376678138303	0.1517506953359997	1.761346283372818	0.0008979247423123167	0.03882638025199148	-0.7577844409444732	-1.137303758373415	-0.971218829085592	-0.1481076443822997	0.5672919020711199	-2.878108363279082	0.4433192089876422	0.9024174631439577	-0.4019538368617972	2.441280668489467	2.878106068526407	-2.441280668489473	-2.878106068526353	-0.4545910355381871	-0.2146592334716737	0.01179601291894878	-0.5945759365416583	0.1584133613954193	-0.308517552666529	-2.935996850786351	-2.142150576231793	-0.05019711125022217	0.2473749046141551	0.3569784105401588	-2.500572178514106	6.125598696603343	0.4269858530127448	0.04493764387601946	0.0505860590584374	0.02898311323145492	0.0324663203014781	0.04321761248944003	0.03687943290454775	0.04122044031102086	0.04176973349687097	0.007803065025998792	0.05088610594061375	0.2728018983460572	0.2375711590932094	0.2668382035200509	0.3070950571031781	0.1702595101211269	0.1483397869368419	0.00121744788259197	0.03774889410487987	0.03287738859810425	0.06225616735570797	0.001021719047102042	0.0418823879740711	0.001005320078641438	0.01826424145666134	0.001002123472947171	0.01133013664939973	0.001001566532486771	0.07242895060009862	0.01221480578001498	0.02057104754310502	0.001443937463291551	0.02501220912571788	0.002362833455847686	0.02610302736228351	0.0244246164037925	0.04048766142974666	0.002937825326919602	0.01073329797593102	0.02900439422301835	0.04176660028818375	0.05088594983169797	0.03186897799105853	0.02855339879807126	0.03229979043562834	0.04833133916053052	0.06931297695668745	0.0552442967022625	0.07235106616245381	0.3352427468239642	0.3383785026683108	0.001833664826470818	0.08982450099702888	0.02154630429967039	0.03854909376940505	0.001624743331204405	0.0167475942134343	0.06598587205056519	0.04835526750543215	0.001002275477602955	0.01932836018951093	0.001003087799385759	0.02410306820039895	0.00289956594673589	0.03341759220693182	0.04801454624993375	0.04433796527337783	0.02889783397967147	0.03817332624590884	0.001000536402625888	0.03346653534433354	0.001807755976161319	0.007689069062346044	0.2630598549343387	0.3009653250290631	0.001003033299213978	0.01086388419382167	0.03114409680293789	0.05545061440758185	0.01528794577427307	0.01902533788837808	0.014248455477074	0.01725123720782847	0.01284593201202934	0.01668033829012354	0.001002753466601516	0.03341568168228829	0.008959004972357328	0.04867629530559981	0.001000330863124978	0.005933509039628834	0.001001114236780697	0.001690327027702653	0.1660549485817763	0.1601178804952051	0.001045221638997131	0.008295666540812492	0.0010871766729072	0.01876125079811544	0.03171390108182154	0.03404797723047433	0.001000936078646273	0.02518038384631023	0.2076831028037468	0.1987943108035227	0.06283382376245247	0.08695717786568188	0.2068654980815792	0.1752134016652958	0.3798903898894383	0.2261564023986393	0.4329673914853543	0.2746449245483607	0.001000181781102693	0.003639989606578897	0.00100121869261536	0.00698201785487974	0.3050173048850764	0.2422469291935478	0.001003806956719161	0.01933926878039775	0.4090214729107075	0.4292933011973943	0.001000716606807571	0.01755191611272096	0.001004805375062435	0.007827592042595156	0.001006217395366136	0.01433888924583856	0.3003769830143455	0.2744848145442845	0.3252931537098108	0.2929390105142352	0.001012623839612137	0.0129789833661539	0.001001147107278892	0.01326299288424068	0.2487635194032237	0.20163422335418	0.01096535319380263	0.03247592931953481	0.001001214184939249	0.003761985904920427	0.001001568846517714	0.01879180426935034	0.08972970078062251	0.1296116914066728	0.1119721018953508	0.1368617770578937	0.001001564249202423	0.0009479884397549786	0.00100222619178849	0.005839332394644463	0.3350355533020762	0.2215091821070189	0.4953053452936134	0.5063988289013802	0.001005784033351341	0.01347476326225486	0.02491420753869395	0.03578725179716959	0.001000817028610958	0.02289339223622202	0.001000915673058733	0.008275748803480141	0.001000310023971604	0.008039233256478396	0.001000617994901087	0.008935517030077028	-0.0249701088349071	0.019879608197351	-0.00914051291165797	0.001063303600805992	-0.04980914068525269	-0.009526140127472202	0.001215809640604131	0.002017585584952149	0.05983956211539682	0.03201762652387388	0.06959824379367473	0.04538105636937187	0.001013202716507887	0.3014213300554829	0.3028494670500224	0.1425725838420902	0.001008366299716442	0.02603520945664628	0.001011015522647984	0.001003731117920537	0.001001854048607467	0.001001309379033078	0.02489500367024368	0.00117125587785547	0.001190817675043164	0.02958645991896158	0.001006661391689258	0.001320511738104055	0.06309075374139597	0.03382038857810618	0.08354665073922941	0.06635630954489632	0.373563828061846	0.001008511721689315	0.006765185405745691	0.001002898018704116	0.06903968750965492	0.001002376780206706	0.001003458551526424	0.001006364912988031	0.0490219485342976	0.0323311182579193	0.001000530928954981	0.0010060555014366	0.298272046836278	0.001002010792273873	0.01236262028729855	0.04460014236014881	0.04206346078772061	0.03960560777544556	0.001003914210101816	0.03123940395647053	0.001000346827092979	0.001001196019112168	0.1992532764055342	0.001000894814097447	0.001001227219073959	0.03499398945738319	0.001000922939173819	0.2943562402787986	0.07043302327075279	0.2384360388874391	0.3527468256075632	0.4031292504460264	0.001000159065095585	0.001000605668363316	0.1061345895284268	0.001004073050714804	0.402708502890465	0.001000620939817124	0.001004282097604957	0.00100597005521786	0.380630921983112	0.3565671395407958	0.001008416259628162	0.001000881291417981	0.267124019619124	0.02363650846832429	0.001001071236059845	0.001001508876807415	0.02912802453768894	0.114392452791398	0.001001746477236632	0.001002301628911259	0.3360988126164889	0.3633144242612759	0.00100029582447014	0.001666652403093161	0.001000692088701137	0.001000710347580884	0.001000234930627273	0.001000478128921182	-0.02355179381872591	0.02053225348730118	-0.009673492671986318	-0.0005300124141040194	-0.05714178985096992	-0.01464630990311877	0.0002063805645507874	-0.002620778663074438	-1.825509495188005	-1.93863404145993	0.7009820482835905	-0.03942957104105821	1.053108211775281	-0.3601516524450882	-0.5134778665686116	1.468301405713087	2.380740381932463	-1.14534561490106	-0.05168128900840687	-0.1675109362037199	0.09701983329812709	0.0253487896151578	-0.2447009566104736	-0.9907404480066248	0.6659070692407322	0.06156946207072749	0.06770407620151253	0.1512578383631499	-0.09716474912259788	-1.613676666298112	-0.2210117654762695	0.2392215394704031	0.003808786639510643	-0.03162667674417166	1.917215590704258	-0.4059208430941718	-1.111531506488039	-0.04128870280005454	-0.8201398321465163	0.002505903377351903	0.1587399127572921	-0.1376248071066318	-0.2529342530077635	0.05221548931582456	-0.2928321402277049	-0.005990715391372792	3.171042571871171	0.07131711787743897	-1.193572923987604	1.698064270525015	1.525172159380233	1.450745952897595	0.1574342849021065	1.567667656552284	0.02108542440327976	-0.02071120064076074	0.7306392598097559	0.02332625707787718	0.04580489993359576	0.1823427125017809	0.08161251636124202	4.043108058249626	0.4626672624248708	1.817584002662256	-2.639619838023146	-2.797834194496058	-0.001405300890275199	-0.04676946879342987	-5.14269307428046	0.00194274172424385	-0.3086146344209171	0.09288959901408796	0.01386459918975434	0.03329576437853123	2.02611219922573	0.9511171879881246	0.08491889838327668	-0.1559710710165723	-0.4012605552230172	0.8524562879271602	-0.0231392516252544	0.01990364337115623	-2.103879267943584	0.04039886145626789	-0.01973125587424248	-0.01778692720265702	-0.8913535752656407	-3.514451203551277	0.1378384255859377	-1.645587956727153	-0.04519782622353982	0.044412234465135	0.04386026706017535	0.04307284880226962	5.184115140028403e-13	-1.166726732956239e-12
0.02	-0.05976671481588359	0.01245187274976291	0.1108627957834624	0.1976229217473131	0.8981002606475798	-0.00672865931173894	-0.2515305470445306	-0.005603847572309821	-0.0711107572974117	0.5052506545249396	-0.02392261496994272	0.00220629141409485	-0.0007350172883828827	-0.03552712135334932	-0.09200366552289323	0.2545746794005666	0.1087498952067464	-0.2545746794005724	-0.1087498952067553	-0.4003869710411939	-0.02131947664122584	0.02269159299073565	0.1332017428103602	-0.1645895675452842	-0.02676317514309995	0.137716477864944	0.01353217181261492	0.5480344030176597	0.9355643941852545	0.1030383592539219	0.07866491694995985	0.7320364176096746	0.07730399128457313	0.3981416491026885	-0.5084823793996038	-0.003913259603702462	1.804667097426635	0.04039867499073729	0.04769451272234652	-0.618934483449552	-1.037558188700431	-0.9029981498799802	-0.4738023562740084	0.5710577729415047	-2.983708923124034	0.3958398362511947	0.8950576543540937	-0.2799940186700182	2.967762855811444	3.205782568468881	-2.967762855811444	-3.20578256846888	-0.4859236421903288	-0.2504773643102114	-0.002916972723578045	-0.8718349140042663	0.188416062967246	-0.3190341703134952	-3.550532431232424	-2.320810900213663	0.009442995088781768	0.1182542163980043	-0.476117746615557	-3.269276583377589	6.399822622966766	0.05142714753025121	0.06067641555512892	0.06466978589747122	0.03798263722610146	0.03941705511946741	0.06518224533851993	0.05172714754227998	0.04598799866884477	0.04055986243415142	0.004560395717695486	0.04673490869293263	0.2849770387152294	0.2515516429467072	0.2898165065722593	0.3346685969175308	0.1561672713685512	0.1363463579364233	0.001116795491916714	0.03726294974826579	0.02690413259214295	0.05810692806493904	0.001016221711167503	0.04282685855782983	0.00100441035781443	0.01850622436225382	0.0010018773955935	0.009470972138172625	0.001001334696005233	0.06285875004642824	0.02176073253048333	0.02808628229472046	0.00126528217115155	0.02550123925919232	0.00174762439677113	0.02712881292711343	0.03053163736398297	0.04481897941781842	0.002010592485209424	0.01015228217170946	0.01600282546463667	0.02955767440916788	0.06821116544935316	0.03574874604575005	0.03386671659768106	0.03676902054386267	0.07020501984511354	0.07139303773303737	0.05503132997265651	0.06897547934033213	0.3452311554658882	0.346827559251407	0.001438456181589374	0.08555782163507404	0.01307263599514371	0.02977122086784465	0.001325902689923351	0.0164614089354754	0.08350300843475263	0.05041775427952016	0.001002229428557799	0.01936569772469025	0.001003402686226156	0.02570145113475247	0.001990966039719464	0.03242935202925733	0.0469454499230816	0.04058476124477564	0.0300106963863432	0.03778389992537703	0.001000516375593619	0.03093403968548292	0.001421617785151217	0.007913181043029533	0.2910602489080337	0.3393383748181681	0.001002484067607139	0.01153776403198685	0.02541878850431576	0.04797271280594666	0.03866753550127244	0.04036262526413061	0.03655541335555022	0.03650803682446555	0.03453725758963289	0.03504936376988908	0.001003555152141839	0.03467196644847836	0.02754534407185616	0.06765441758139232	0.001000323598586967	0.006040701175463376	0.001001104758468172	0.00146625168520355	0.1831557233231726	0.1673416507882576	0.001023833353718889	0.008611684947854284	0.001045746862507702	0.01940755938708064	0.03420677287795365	0.03638640609247383	0.001000862028298226	0.02597698787277169	0.2443905964864345	0.2384680167010201	0.06661241190897339	0.09133219059985874	0.2195411503480194	0.1925622666370307	0.3669270916521567	0.1975906396757341	0.4187502293853738	0.2439353448418265	0.001000153228602112	0.00361684466202353	0.001000829862204235	0.00664880825484928	0.2169614623191769	0.183276467229438	0.001003741148431368	0.01927835764376607	0.4054764055183332	0.4244604530799293	0.001000585220108328	0.01849190948838935	0.001004086084141473	0.007925272488510639	0.001005513658362826	0.01456474407463913	0.3248027090046332	0.2841287484665919	0.3313130649085529	0.2959360088899857	0.001010108598110561	0.01394169802747857	0.001000907785730642	0.01188149121428425	0.2559770298079095	0.1953639570164789	0.02067573249494953	0.04243872435960326	0.001001042334164	0.003770485702966506	0.001001396044547951	0.01891689817613218	0.05693909884442368	0.110296123940268	0.1132986864419426	0.1371840322449197	0.001001591448892512	0.0007309015744898325	0.00100212264427848	0.005640770843230353	0.3317231764276347	0.2100241333712924	0.4469857973050406	0.4707164268543731	0.001003112787560677	0.0151311350885144	0.01384243912005045	0.02307550766401534	0.001000683827699774	0.02247799681193885	0.001000721463497686	0.008796113036949833	0.001000241071602592	0.008554320398379228	0.001000486154486889	0.009442473714186524	-0.02187338930881877	0.02054268750418269	-0.009654434067320311	-0.001725910103969602	-0.05677292198558748	-0.01488449637817859	0.0001253032860882188	-0.003222581875101109	0.09621872394964161	0.06137551362237892	0.1105730385765308	0.05672042131188811	0.001006533412982916	0.3141006309198803	0.3596403373786594	0.1259216163100933	0.001007412741115864	0.01523491372675479	0.001009740058068669	0.001003207602573141	0.001001437530580918	0.001000922657327176	0.03824718817190691	0.001000556381236604	0.001000545759008617	0.04371174249148094	0.001001682421778579	0.001001611457981683	0.1115468654595179	0.04489032852663964	0.10948360091067	0.04639488798411977	0.3592865463348554	0.001011242216866502	0.001011504169098382	0.001001548968054286	0.1370650482359858	0.001002038763376036	0.001003946988083906	0.001003047275689883	0.04307045071262303	0.03060040208377286	0.001000468828606976	0.001001006917548497	0.3833668400669952	0.001001803040361106	0.02372027629579914	0.08174588009287871	0.07754253874739457	0.0743575810945155	0.001004786108701711	0.06147545417913513	0.001000293534950861	0.001001022010796594	0.2210338175064198	0.001000528415110608	0.001000661272906003	0.03880893829449431	0.001000681153887935	0.3229467166510626	0.07239649785436814	0.2445733726160325	0.3280457498916854	0.3736712036681332	0.001000096088713887	0.001000268563003916	0.002798081520581681	0.001003382062191879	0.3935036459868485	0.001000315955748111	0.001002611656895975	0.001003882104125639	0.3681545817362096	0.33274457813771	0.001006650469977528	0.00100048270073065	0.2712306476193163	0.0375325191143251	0.001000702869921688	0.001000994918239225	0.001002346283174727	0.1159018068746762	0.001001531214919254	0.001001802731334014	0.3155764029894682	0.3129963018976626	0.001000168284583141	0.001002670717042971	0.001000430806994271	0.001000369092203607	0.001000117531876953	0.001000247287020231	-0.01793746752777698	0.02121098381945519	-0.01015882592064957	-0.005113072653676424	-0.06355226935323044	-0.02036194586641488	-0.001005741707658912	-0.008763650941167706	-3.353975292198264	-1.72247643134585	1.991591300491945	1.339305807747617	1.779450177557808	0.1292282888966972	-0.3324824446596232	1.175793149830815	2.902471003485751	-1.25252041450833	-0.04125579413453948	-0.708188329478609	0.07996412585944573	0.02108014149360417	-0.08658041562425199	-0.8306931344047364	0.7947383085256173	0.0308530312734093	0.148337321142641	0.656002902347258	-0.02232535571432508	-0.8987324389594364	0.8394105127992091	0.6196782792833696	0.6468069880078146	-0.5154559327959409	-0.5678332690070825	-0.4525215411993107	-0.5937104990540751	-0.01923456559894572	1.08403167538617	0.007173759767486835	0.1533961009858617	-0.06588387924328666	-0.4788196198693132	-0.1024853798052544	-0.1682169625859054	0.06615880038892245	4.161240037789868	0.05555369053463734	-0.3994912781251185	2.457113008229516	2.225290913939664	2.119374791125382	0.06731752219403442	2.084953490233542	-0.008957106507831727	-0.02369596328844414	0.7081298451351421	0.04678880071592167	0.09385847281393235	0.2823507831132965	0.07562842010222795	3.844290102923713	0.4146855691101387	1.64231618406877	-3.057501245633169	-3.328726638271982	-0.005287889248616188	-0.01104703005044636	-6.918735416233837	-0.01715615725560586	-0.6384678244371559	0.0969537757099163	0.003651941642809248	0.002836992942530612	-0.1713686100265541	-0.3911188018440098	0.1153417994335505	-0.1210817573090177	-0.8709262186974845	1.095068931793998	0.05049003362261267	-0.00142042521247571	-1.695766265817057	0.02089599430826146	-0.02371534551282029	-0.02209182960242047	-1.409281351711176	-3.633824382577115	0.2029436447684014	-0.7288478393988594	-0.03624385775023498	0.06192073211827915	0.06128822059006897	0.06070341464590508	-2.287311227778326e-13	-4.095446357449676e-13
0.03	-0.05485235751901459	0.006977754423041223	0.1102403260434332	0.2158645706160243	0.8987356408738131	-0.00623081604877568	-0.2568767903338197	-0.01617005120904259	-0.07995398276661619	0.4975094870809362	-0.01798275406766848	-0.02715071273152137	0.002730237399507456	-0.02591079996799548	-0.09439452462959863	0.2873839531147073	0.1380673788137294	-0.287383953114687	-0.1380673788137114	-0.4049647564745162	-0.02407580573575304	0.02268824495153059	0.1233003600261846	-0.1623550365664357	-0.03001349132380028	0.09924914247959281	-0.006435659337623707	0.5475504619861565	0.9355944952063827	0.09412971846022301	0.04910382642871854	0.7964147939670323	0.07862560814849638	0.5697831845900143	-0.5987309950437371	-0.1230633277432113	1.840234922562429	0.08635763290212142	0.05271031667467421	-0.4144155711208125	-1.087969334079957	-0.8686040496926027	-1.050090119747824	0.6384153526556263	-2.872748038116566	0.3081099203141944	1.039446053731435	-0.1970082781966351	3.618474696524186	2.645581727445707	-3.618474696524195	-2.645581727445672	-0.4195895693458793	-0.3016119811941058	0.00330339733653887	-1.102514526086183	0.2597549063145594	-0.3298657154665073	-4.138055959403874	-1.790355807750996	-0.1114920756118202	-0.1170505245936268	-1.308805782626872	-2.653240189202202	6.400317827814774	0.2219401350219079	0.06721901876792624	0.0726182901140601	0.04130306084920753	0.04521270703429279	0.07921856323279841	0.06058296061396426	0.04932932670774706	0.04101669909899205	0.002827862707769406	0.04405189463556358	0.2980673663621583	0.2606774957541096	0.3159376457226368	0.3582543128680507	0.138054704821289	0.1207159059341652	0.001067869707961773	0.03655496124784512	0.02216061412956635	0.05280065988249424	0.001012373754906207	0.04355980966246142	0.001003612227013518	0.01866237950962887	0.001001553215971477	0.008693854200408833	0.001001061192672005	0.05576430467779667	0.03037219538162917	0.03425926317396101	0.006374158501799078	0.03083495207139633	0.007518262171614857	0.03570943388575451	0.03302900570130966	0.04695891982172925	0.001517017822721603	0.01006578464035658	0.008814205605050271	0.02218169799781784	0.07432365418772129	0.03684061785254073	0.03366672488877413	0.03717855448514199	0.0925870343136678	0.08195246195027028	0.05749254862491843	0.06742344692990891	0.3546965576745897	0.3469850062632229	0.001228186814222962	0.08084815894128869	0.00726794785217785	0.02471539017670656	0.001166966685464973	0.01633902872828029	0.09100239437430889	0.04907216360036451	0.001002263368398185	0.01936104540124708	0.001003318991981631	0.02719836330325796	0.001507452825085073	0.03203004809331347	0.04846702389391028	0.03782208495516329	0.03248497087116835	0.03846166010555186	0.001000453196746163	0.02933865995407754	0.001215851147309819	0.008467467252326008	0.3263130133718323	0.3740456771544482	0.001002039807691628	0.01190335522399124	0.02173346181729354	0.04292722631099121	0.05973764958938123	0.05997495975877813	0.05681266988684876	0.05448586758152419	0.05408024853841903	0.05180343789894018	0.01055132741493419	0.04562411773748601	0.0638109348460891	0.1003123130452468	0.001000356905458773	0.006194786005874348	0.001001370852202243	0.001225790573875501	0.2001708989175852	0.1727111810843344	0.00101240979525208	0.009005841671162942	0.001023652520848737	0.02028112860834618	0.03622395696547516	0.03875065370476206	0.001000899849460184	0.02684618941740863	0.2731264795509764	0.2747449060006904	0.07679638290071263	0.09695702485711223	0.2296579218804051	0.2079300885700333	0.3473029255114453	0.1656830024437959	0.3964226556057467	0.2087703958120118	0.001000128586538705	0.003615812977620454	0.001000558416115159	0.006318315840600239	0.1361931848276165	0.118759724004378	0.004811786969413726	0.02268334278996924	0.3969566264071618	0.4146008815636124	0.001103399775019339	0.01971843356679707	0.001003514455792936	0.008077485145561374	0.001006152388729401	0.01480942759570099	0.3260825126504939	0.2726643967325295	0.3247592672797687	0.2858724446714697	0.001007885187497817	0.01498351453699302	0.001000714169523866	0.01066629889071698	0.2606964816644011	0.1843333567350909	0.03290135145734278	0.05487282393139162	0.00100091374966588	0.003861316364169325	0.001001574609937517	0.01902501457001862	0.03163174976719032	0.09772144977917648	0.1148649295344185	0.1372769606082197	0.002756069524895868	0.001138264461529806	0.001005714758697413	0.005417635731290722	0.3204328404604736	0.1937949529649522	0.3993619788661147	0.4323175987878856	0.00100168048851191	0.01726096883693115	0.007670410877636013	0.01727400053550651	0.001000582276111841	0.0221124629907096	0.001000541118585185	0.00945229926899957	0.001000177760445331	0.009210273506229293	0.001000364015246962	0.01008340483663186	-0.01728830902819643	0.02092460567867607	-0.01019665657869847	-0.002868229232445381	-0.06141410144601788	-0.02042795974988847	-0.001097304126700164	-0.006987181804488218	0.05729502867427756	0.0311928778550643	0.08567501492508571	0.0504922144208775	0.001005213248245254	0.3315920731798045	0.3733972850911706	0.09607896514958374	0.001024992603131341	0.01811271346260942	0.001007209596898968	0.001002421260850487	0.001001028300873534	0.001000652965740054	0.04172338532771017	0.02085218486658173	0.0242865090706044	0.02918971386303294	0.001001953790162303	0.001001468216217145	0.05628093551563798	0.02357493178555628	0.1334333043870889	0.07267205703152643	0.3875114516982764	0.001007252691009482	0.001011305151175382	0.001001287450063008	0.06903587170330662	0.001002518627110693	0.001002626866280214	0.001002582662164831	0.05651325477326732	0.03938778104299509	0.001000318595196801	0.001001822291660488	0.406255359887808	0.001001386647618478	0.01236103951905026	0.08829230320332652	0.08431021050653463	0.08005561459429079	0.03735244455030759	0.1474734927729875	0.001000474509599409	0.001002177200976862	0.2353488893107637	0.001000514464420677	0.001000652627613587	0.03838192318858265	0.001001157543517469	0.3289781419056244	0.1052351339183252	0.2501220847353429	0.287159799918861	0.3247054877746101	0.001000108741346666	0.001000282167180265	0.001900599940535347	0.01540901064578129	0.3651298016548646	0.001388181961370139	0.001003180111812035	0.001009300323480893	0.2929503751057237	0.2925280425807628	0.001004658322364646	0.001000538045953197	0.2678488603757376	0.05472322768228081	0.00100084514198765	0.00100240810063786	0.001001599007330653	0.1181839688796412	0.007623594569853252	0.001015925668138575	0.2816911184484792	0.2773727527688039	0.001000208247295597	0.001004004915017365	0.001000515335904113	0.001000340198059561	0.001000107088546883	0.0010002281293531	-0.01218390194790941	0.02107742134054615	-0.01076914361651568	-0.002214673623936978	-0.06434474658067818	-0.02602423422837719	-0.002393161474721457	-0.009330606424532029	-4.644887659070003	-1.588807921212383	-0.3166585382407293	-0.1858565419280965	0.1092964856039162	-0.04581074603839715	-0.2131848094115358	0.8229766331105274	2.039925038987846	-1.845085993025836	-0.09187968954734159	-0.3521639291251981	0.06426373423835784	0.008107363397092169	-0.07482260062223184	-0.6146448563520942	0.4728122895101971	0.9486947505811213	1.460224252315278	-0.1898256286307485	0.003841321913001231	-0.5791261667044308	-0.5483376200058956	-0.4800343497646717	1.36305338620421	0.1754251686304853	0.8400894909580724	-0.474037372765763	-0.4083349284314309	-0.006932369635930645	-1.084866782182018	-0.004712485211744789	0.1472993800415617	-0.01774012483860266	-0.0748502335507428	0.218202029435334	-0.1595331313739979	0.05350131776988285	3.092723506735941	0.02069705790213356	-0.601852259894309	1.524449390160881	1.418412218354587	1.290239236559938	1.91533252956656	4.243200659901273	0.02798501017141804	-0.02420621797496255	0.3537062262012055	0.03705772089115341	0.08962770402072644	0.1899740885503316	0.09736165423606102	3.35905385124923	0.7389469020955812	1.426474847375053	-3.294249012749455	-3.676603076918259	0.004181332707005994	-0.04242813703960966	-5.748221339525753	0.6303077994926776	-1.381056795787473	0.1461629606157175	0.02061649248135836	0.03527387953648595	-2.083786139769073	-1.591607949525713	0.09973948514980166	-0.1176519596395968	-1.331051418671977	1.36712054280394	-0.01139889566674798	0.01724225369856076	-0.8267043503907311	-0.005544799108151618	0.09129193059488809	-0.02285983453137285	-1.821045774454039	-4.024411350989261	0.2322232442330534	-0.4344761106292959	-0.03623856007577347	0.07168498362790576	0.07213963501139586	0.06997461215609127	-9.136753118586259e-14	-1.820234271989809e-13
0.04	-0.04866998363763418	0.0002294586673314421	0.1083518764419388	0.2343590651234476	0.8998210185607853	-0.005657729442708639	-0.2591008864009311	-0.02760897016270467	-0.08854198040614072	0.4847356723855579	-0.01072428901391813	-0.05494979199062065	0.005645157497771647	-0.01451341165807391	-0.0959204405972023	0.327431829521164	0.1614188812461339	-0.3274318295211598	-0.1614188812461354	-0.4085778849255559	-0.0273681867970833	0.02277878158654481	0.1112699946235196	-0.1593691739487677	-0.03333722244523145	0.05505293240550046	-0.02462695390090092	0.5456993440209692	0.9331270534449488	0.07679833619129764	0.02539413979926084	0.858532077752132	0.08192367218035823	0.6517449660676125	-0.7633178652104089	-0.2571092319053734	1.855236225169012	0.1303981672971554	0.06274318134310244	0.005494961001059295	-1.212101252089876	-0.8519525839441719	-1.480331806501823	0.8347786032040103	-2.672123945827889	0.2857729183400983	1.25127103930245	-0.1070053908358561	4.415483394274667	2.012586333552427	-4.415483394274667	-2.012586333552426	-0.2929922457339565	-0.3576877576710399	0.01585996212027772	-1.297631437702281	0.3386823907308785	-0.3337171584597091	-4.696307368990082	-1.965503582830499	-0.2639923916481028	-0.3812543401144706	-2.160666041660831	-2.098995805023084	5.947604108512293	0.4467165811183218	0.05317767165948631	0.06004125351078848	0.02883114289952139	0.03558630193792016	0.07590034384627448	0.05626475823072451	0.04826149788772317	0.0394846517111902	0.001953589627120575	0.04228992365285149	0.312521935693885	0.2714831600381727	0.3374106487631808	0.3799721547446926	0.1146898769595332	0.1000143179345603	0.001052205671140613	0.03559460028529068	0.02104654686000667	0.05108167704017781	0.001009184863597622	0.04406488602596759	0.001002819993973867	0.0186275011385375	0.00100118648953363	0.007854931551840284	0.001000789596265067	0.05003687457875947	0.03643814113705046	0.03820161652862458	0.01862898098635662	0.04273123865916304	0.02173809369986564	0.05418204560819692	0.02744501075150332	0.04178625070390268	0.001269858962669123	0.01020541805936317	0.005088674545197755	0.01792188460727886	0.05278863689392613	0.02623596427401315	0.02340994733775276	0.02832307637360509	0.1149106118383187	0.09661361607248356	0.07057830807023305	0.07189149707135982	0.3702379920902181	0.368444685462614	0.001120994200784699	0.07638454667599846	0.004280056136641717	0.02178693651392997	0.001087342737087324	0.01628894366723359	0.06521548564525606	0.0340860792160859	0.001002520405939339	0.01933928284238002	0.001002616765054484	0.02867369968223065	0.001264979355643312	0.03199928519485496	0.05541881510012443	0.03906506466381802	0.03790983220606718	0.04175123278601004	0.001000346468376652	0.02756989410440623	0.001113317977194188	0.009159264924558373	0.3565739766732061	0.4074429064983236	0.001001609488849543	0.01201435539069182	0.01429797058645202	0.03609074282788121	0.0736455328048677	0.0720335230565305	0.07038524289657348	0.06583902080911049	0.06678801095738648	0.06203013253853513	0.03277292117255256	0.06882301291896431	0.1193626843181985	0.1484499319266951	0.001000464084142839	0.006364620130638615	0.001002081726228312	0.0009859281457160246	0.2158811791576483	0.1741743755547097	0.001006693617197731	0.009453142904579092	0.001012605399946975	0.02137556011913832	0.03708946548013677	0.04017539484829002	0.001001157067419902	0.02790721626535679	0.2932995335696992	0.3046084156107804	0.09658399130203883	0.1066844410368576	0.238023561562395	0.2209962964813658	0.3203181104081842	0.1323012031808367	0.3651846857144173	0.1709564851189232	0.001000122601430939	0.003682466923215218	0.001000429568266564	0.006052711829256732	0.08089193985195124	0.07303987822429021	0.01379881994086301	0.03052760589362254	0.3820067812794292	0.3958871108249561	0.001348720363383784	0.0213714071148068	0.001003513164843855	0.008214120392706791	0.00100918205616807	0.01505370503089548	0.301455510293531	0.2432073376116029	0.3067940113348612	0.2647035717462485	0.00100577745886099	0.01607084738391538	0.001000645097977262	0.009614546976800493	0.2625380025986149	0.1688257770212051	0.04717390590855959	0.06928852642032284	0.001000920663245174	0.003961007904641295	0.001002370782215988	0.01914571420111996	0.01737975839476311	0.09361132125265978	0.116724502423162	0.1370084467136508	0.006919090592114245	0.002278820339870158	0.001014574912035581	0.005177081317676464	0.3013805864672432	0.1739133969842499	0.354341529110572	0.3906587974292015	0.001000984691671288	0.01995960275953609	0.004488449901647905	0.01432553496495723	0.001000573812588752	0.02176571253897113	0.001000436537988365	0.01027718209624169	0.001000140896758958	0.01004185777924369	0.001000293393233749	0.01089180200357721	-0.01192423854807708	0.02096287008423444	-0.01078427587973522	-0.001316736255444858	-0.06348947941779313	-0.02605063978176662	-0.002429786442337904	-0.008620018769860372	0.01837133339892621	0.001010242087766593	0.0607769912736425	0.04426400752986577	0.001003893083504823	0.349083515439731	0.3871542328036855	0.06623631398907451	0.001042572465159434	0.02099051319846707	0.001004679135724687	0.001001634919119692	0.001000619071168164	0.001000383274159538	0.04519958248350421	0.04070381335193413	0.04757247238221592	0.01466768523458779	0.001002225158547911	0.001001324974466826	0.00101500557175421	0.002259535044474297	0.1573830078635092	0.09894922607893955	0.4157363570617124	0.001003263165150215	0.001011106133251889	0.001001025932069692	0.001006695170625368	0.001002998490865106	0.001001306744481589	0.001002118048637423	0.06995605883390972	0.04817516000221547	0.001000168361803951	0.00100263766577326	0.4291438797086237	0.001000970254859269	0.001001802742295668	0.09483872631377489	0.09107788226567559	0.08575364809406702	0.07370010299191214	0.2334715313668393	0.001000655484251008	0.001003332391153523	0.2496639611151078	0.00100050051374237	0.001000643982328605	0.03795490808266985	0.001001633933148589	0.3350095671601865	0.1380737699822821	0.2556707968546529	0.2462738499460365	0.2757397718810867	0.001000121393980729	0.001000295771359676	0.00100311836047481	0.0298146392293737	0.3367559573228803	0.001776047967062895	0.001003748566728253	0.001014718542842645	0.2177461684752389	0.2523115070238161	0.001002666174750469	0.001000593391176338	0.2644670731321592	0.07191393625023275	0.001000987414053449	0.001003821283047673	0.001000851731490169	0.1204661308846059	0.01424565792478994	0.001030048604952155	0.2478058339074898	0.2417492036399445	0.001000248210045659	0.001005339112995058	0.001000599864813679	0.001000311303915824	0.001000096645218089	0.001000208971686552	-0.006430336368041739	0.02094385886163701	-0.01137946131238178	0.0006837254058019273	-0.06513722380812602	-0.03168652259033946	-0.003780581241783997	-0.009897561907896684	-5.369538548081032	-1.566795524747825	-2.113516863530668	-1.745105594494488	-0.8553529134394281	-0.2685485216328865	-0.1482738297198661	1.511755445168574	2.528896188710281	-2.266747613941061	-0.09173028656471396	0.009268738550848659	0.03438917762564651	-0.01712656219731498	-0.098941357786415	-0.557290080489655	0.3486128036005541	1.343367786393675	2.126735473924176	-0.806519001997539	0.02290083435875344	-0.2754998347750555	-1.499894564295153	-1.233324131301519	1.467152969011146	0.6885605775867571	3.692613168533532	-0.4033114554586345	-0.1682350933947421	-0.0047755363334784	-1.644067065686986	0.00375171638665235	0.1490809430921603	0.007824328275475547	0.3223115797845723	0.4198771202538794	-0.2028941862403889	0.09366109298964274	3.899225439306822	0.004635485467909593	-0.7576906757145013	0.9463587688468511	0.9003554080341396	0.8138988932284389	2.516666300686178	5.180898173753631	-0.005807247625082139	-0.02357622665759479	-0.07313732000467653	0.05741770273681181	0.1380309307204771	0.09444948943221648	0.1139934807285979	2.561614165007404	1.235201953609014	1.18199337973459	-3.3523336518384	-3.858518970929344	0.008249236778153004	0.00193065053134644	-3.159355927189345	0.8706994342428642	-2.409307668906962	0.1822436697653133	0.0005364596911609345	0.002755775790066488	-3.769910087400875	-2.612180543186761	0.1244450668965485	-0.08839367537711004	-1.766322105196935	1.491389515203352	0.0522622095471146	0.001096217914489415	-0.002857138900125314	-0.05139245725526027	0.1229232527489014	-0.02557568993688775	-2.139756466591344	-4.285819041014157	0.3167036796055762	-0.1582395277958056	-0.03248718383660824	0.09566005115767644	0.09641445362374312	0.0941966235469652	8.363462331558124e-14	2.295902012720662e-14
0.05	-0.04218489246521492	-0.007942571395586288	0.1052722510370435	0.2528858453091557	0.901314621259509	-0.004980527690421642	-0.2560674063209064	-0.04001772100569605	-0.09633982927842924	0.4689152022656951	-0.001610538453952204	-0.08005762499556293	0.008620047164787755	-0.001358223330980948	-0.09674844430637294	0.3759623598120133	0.179633625386884	-0.3759623598119662	-0.1796336253869163	-0.4107347248266451	-0.03114433061263495	0.02299417469184445	0.09744701265537854	-0.1557431126119918	-0.03661085854730455	0.00508873658143186	-0.0432991947719279	0.5425485043587785	0.9281866104658376	0.05029880953461861	0.007456518229987835	0.9136392402896106	0.08556939868163488	0.6490441423229769	-0.8496122182363003	-0.3639226306356118	1.847227255505619	0.1678359800172542	0.07360622360112772	0.5968685236157619	-1.245846135795628	-0.6956637604786077	-1.670981609148349	0.97241145331538	-2.32118429698693	0.2937897640292901	1.353209812762691	-0.05051015862998268	5.287992190538125	1.670044270320798	-5.287992190538131	-1.670044270320777	-0.1310995273034524	-0.3912127301783053	0.02663150785696696	-1.453675726393876	0.3801464957995745	-0.3161286667128257	-5.260976198309396	-1.677818411056807	-0.3615882629382798	-0.6047060806100316	-3.100255767527834	-1.477247306453622	4.821162987332583	0.307221759122167	0.03535045387099675	0.04291848696466192	0.01574388373134307	0.02294004446671202	0.06965028890517222	0.05028982830435776	0.04542727722893877	0.036753607263416	0.001488764992083123	0.04101450137201931	0.3157690000188191	0.2844692862824493	0.35163480084109	0.4004723384556374	0.09316360801197474	0.08120486758567864	0.001044647819528176	0.03453034744527412	0.01962009730676698	0.05025919095589704	0.00100740380370308	0.04433166590394763	0.001002299109185135	0.01853328747902854	0.001000909610460054	0.007251976369596164	0.00100058598777019	0.04531217553970077	0.04100824415587407	0.04117544617430946	0.03162266172164936	0.05512683470422898	0.03951230370241444	0.07597431933412227	0.01982618447635434	0.03447148005735624	0.00113872950795096	0.01041281459909708	0.003097986574643937	0.01539428060079471	0.02924469511944505	0.01530264658323142	0.0133778578242869	0.01934692255801489	0.1153643048087376	0.1084724445144749	0.07157303920987962	0.07794204583080802	0.3733999679127993	0.3881835296440548	0.001063839748047275	0.07268885728466469	0.002685771795603036	0.01992051307366266	0.001045055592000209	0.01627410955698793	0.03648790349734241	0.02048377355892488	0.001003097725725764	0.01931642573219427	0.001002178249242388	0.0301865616566339	0.001136239541839931	0.03214480108133109	0.0579514197511793	0.04070275911030475	0.04041348478608727	0.04347665486613757	0.001000261807493338	0.0260133284106572	0.001058969028442032	0.009897261854332786	0.3815329066753201	0.4389727657694399	0.00100133271244908	0.01203789564456329	0.007910713552416956	0.03007842687616469	0.08464696104884693	0.08115572485035054	0.08139210319552077	0.07462696883061705	0.07699448646941694	0.06999266638727772	0.0618606340934091	0.09666511100000957	0.1681804197581643	0.1909233027129518	0.001000601739771599	0.006474936751896318	0.001007632784652209	0.0007360717720731043	0.2239547189633431	0.1691699429989322	0.001003663828294756	0.01001176691082892	0.001006729821263552	0.02281682764479429	0.03751485757641781	0.04094979015423878	0.001001465185730415	0.02909615965600168	0.2993309739039597	0.3241410445280483	0.09875596170386181	0.117320475855978	0.2240555957463766	0.2289395777998045	0.285397221739025	0.09926459521407509	0.3242951212834726	0.132095344772116	0.001000123699929894	0.003831934994119261	0.001000372280688484	0.006001075394498006	0.0458684189268735	0.04666128191553844	0.03193997900332822	0.04499266926282323	0.3617367809344696	0.368429845154002	0.02633717313537673	0.05082464695385063	0.00100421306305274	0.008299609482412375	0.001012134896240337	0.015234374262729	0.2700583449810702	0.2014251146606648	0.2750221465785798	0.2334710217763678	0.002372322235879551	0.01874874205940523	0.001000639025312204	0.009036838228834086	0.2554961997779092	0.1486561531645648	0.05910476985496933	0.081181866784518	0.001001028811004525	0.004086008675190619	0.001002885113743131	0.01927253315410867	0.009546806305057267	0.09469277998051152	0.117631472711769	0.1356247673717605	0.01247381957308766	0.003507278791652258	0.004363329934175962	0.007190202506265278	0.2668570848872818	0.1499602427202029	0.3143213364173854	0.3490354247564283	0.001000620631404604	0.02348489743819524	0.002789929672300681	0.01312507040408607	0.001000636096165296	0.02152178291416424	0.001000374161027716	0.01128811339031883	0.00100011895910239	0.01106683902382648	0.001000251565395633	0.01188827287881514	-0.006078286771627324	0.02043496338805137	-0.01138998331393861	-0.0001515301392039587	-0.06357351126274133	-0.03128676453966758	-0.00395139269298119	-0.01048335798743407	0.0100112334335679	0.001008165817157117	0.06211043540197949	0.04005181297151615	0.001003475648360669	0.2979934957250413	0.3748786709030353	0.05968103595344022	0.001031880734918394	0.0155132670485762	0.001006287488088892	0.001001860375432769	0.001000623505967844	0.00100036633836778	0.04742954889634864	0.05106556071157403	0.07056510321734571	0.008325727121382142	0.001002101379535496	0.00100111628032504	0.001060085182604988	0.002222354725067734	0.07919389612005437	0.0499754121764078	0.3477262111568331	0.001005250741277735	0.001009972437118725	0.001001047122903439	0.001017834026823157	0.001004290813524827	0.001002073159251961	0.00100219346539778	0.05342356494169778	0.03923210208701929	0.001000178223984268	0.001002182056222328	0.4377167000666998	0.001001107653791728	0.001002718868569297	0.102950987191302	0.09991784981884883	0.09410260028561544	0.1172058456203161	0.2498346741840018	0.001000820724112054	0.001021935727674297	0.2277690317666586	0.0010005194493242	0.001000590633779039	0.0380665234284215	0.001001914350999868	0.2894631716247959	0.06953882898226632	0.148287033832211	0.1901434779245262	0.2080124294103057	0.001000127761459941	0.001000326955796736	0.00100283804989715	0.07159339015266165	0.3030621284876591	0.09792565227943088	0.001005950631031422	0.001015621800020351	0.2020211277805194	0.1785435904942139	0.006164067691884908	0.001000665968940913	0.2227437325510767	0.07536303147149226	0.001001271603629509	0.001003081104546892	0.001000924214057778	0.1176221489989767	0.02199738030748304	0.01366298502616194	0.1579489836096156	0.2244826748692494	0.001000236313217581	0.001002931487653112	0.001000786406709893	0.001000307507942479	0.001000095692959631	0.001000207245669315	4.930468195417144e-05	0.01949994031299988	-0.01200410834938746	0.0003454715410322533	-0.06240657307138157	-0.03620308285703099	-0.0056096481045823	-0.01281533406863738	-5.897676516725813	-1.645492951936168	-1.404310695543422	-0.8697217385578206	-0.3902476846984952	-0.2846867746344238	-0.1112925358639304	0.8805025605794355	1.400142599279281	-1.534601224781697	-0.1150174859732523	-0.1722318728286389	0.02044345998101607	-0.002631319028996926	-0.02868701311519605	-0.3880995113984606	0.2517074758664408	1.13534419640225	2.207879949484842	-0.6797333019896009	0.02073890089965534	-0.217346831113934	-0.7564796451085388	-0.6216140655009454	0.6543629857078732	0.3609451795536343	0.1944397831021622	-0.3343804688967076	-0.1824228632398323	0.0008683023048744281	-1.063086649632786	-0.005974969050256489	0.1555512507066401	0.0203998957872934	-0.03021814240939337	-0.06074762555704329	-0.10958944944932	0.06326017889664744	2.250325401760457	0.0009916688032868574	-0.4629768207226342	0.883696140843071	0.8619711583339661	0.7827463195052368	2.957429203709733	3.329711744302425	0.01762001929017101	-0.0266491518055303	-0.9086625253651508	0.05841511979302456	0.1563653494951521	0.06350991978617568	0.1194804277387473	1.221453707307504	0.5639687768627303	0.08991081141806689	-3.198426302967156	-3.850073950063826	0.01922889623223375	-0.00427606436940956	-2.098683675745113	1.897601208746644	-3.019407265637474	5.164402056054574	0.01062854897260552	0.02356454005646104	-4.323087856661621	-3.564835301741364	0.392813710066912	-0.03092274320431999	-2.242077744541956	0.9218129760385115	-0.008526094836266263	0.01747076876126146	0.238602686294986	-0.2158551059040867	0.116310133300438	0.3851207719377197	-2.645518831033853	-3.972092091099397	0.3914909280095008	-0.08151659788044621	-0.01804259047669722	0.1086981698370511	0.110529823740867	0.1073379409698109	-1.761621729932163e-13	9.182781697016194e-14
0.06	-0.03561368331377978	-0.01633326711393418	0.1009712881981932	0.2712457591041698	0.9031680103104573	-0.004167423881500024	-0.2472501665561015	-0.05204983726444064	-0.1022161870152128	0.4515716523679525	0.008412738943009009	-0.1008083107669931	0.01121264775786346	0.01201964833048203	-0.09676893992234407	0.4331390638647452	0.1956134021671211	-0.4331390638647422	-0.1956134021671249	-0.4110543513280241	-0.03506587589542465	0.02329966872202935	0.08246226468627479	-0.1518939116492847	-0.03956216787464834	-0.04945547961039622	-0.05636079851571637	0.5385593243192343	0.9210754953346966	0.01557289128366854	-0.003925182282198784	0.9499020292657347	0.08856396816249444	0.6689685618598878	-0.8070509962918889	-0.5013767186952512	1.821862947030193	0.2023554374416544	0.08992359267002657	1.162246897981347	-1.136774335239072	-0.4676543568403385	-1.784947762142538	1.016683970563598	-1.800694499132825	0.2093151035737446	1.295807706212977	0.05449622781491887	6.144718146651238	1.565592861449717	-6.144718146651238	-1.565592861449715	0.0744504342079841	-0.3867680511187763	0.03388014709730496	-1.529984637894859	0.3833103159168612	-0.2692518035138884	-5.612311442548968	-0.8433761573809776	-0.4316604671188138	-0.8153887705204959	-3.805944360514677	-0.7878115936061668	2.17872939623757	0.3164851770346642	0.02148429646147571	0.03008955460215369	0.008765407469004977	0.01648035039016471	0.06671431104469611	0.04744751227931278	0.04194096560545308	0.03365038808426622	0.001255700261170789	0.03997443474740999	0.3005350385562185	0.2849938663875701	0.3570095669639189	0.4045550476462413	0.07746684286296829	0.06853311806024806	0.00103552202768749	0.0334163064748622	0.01622565596959387	0.04766772123516959	0.001007318326321004	0.04450328846584594	0.001002151589506737	0.01855657177156843	0.001000773460713623	0.007140444600502635	0.001000475763584632	0.04226588866928787	0.04445894728117349	0.04334685305268461	0.04309430688122229	0.06542997806285522	0.05913842057965908	0.09786285816239385	0.01272190491424476	0.02772562117050621	0.001073091493976743	0.01066340462356763	0.00209277529153738	0.0138284306930094	0.0161070619834098	0.0097121579466799	0.008076956003007606	0.01469664638964872	0.08222614430535477	0.1046958811130215	0.04998989476398117	0.07589832076738623	0.3532739453623117	0.3711191634315074	0.001036262724675078	0.06972585637684794	0.001881865277360291	0.01859101387740525	0.001023928757983423	0.01628750147421919	0.0200804527287879	0.01309049454515567	0.001004032732100682	0.01926674688588618	0.001002342510777723	0.0318259206749286	0.00107189698485873	0.03238970404622427	0.05180553221598529	0.03775179277720707	0.03756403741587973	0.04081718184835582	0.00100022443236156	0.02535469517666675	0.001031572764745563	0.01061090622123444	0.4008470158782019	0.4493209942703235	0.001001263130393487	0.01205257083672329	0.004614057743962139	0.0264671202919564	0.09422758171835528	0.08981973689190377	0.09128229016356045	0.08317318321711645	0.08623527944883524	0.07776782778833186	0.09591755469537831	0.1260851147568915	0.2019205275735798	0.2153628820288425	0.001000753194806404	0.006512009464821123	0.001019713173990693	0.0004478630348632324	0.2209935638557692	0.1563828583631281	0.001002159156670011	0.01070360572603114	0.001003766755143683	0.02462572261074674	0.03779321072969132	0.0415072002052639	0.001001759446606422	0.03021052942652429	0.2875992295019759	0.326568331534156	0.07010069871730217	0.1114030919070505	0.1746194265043933	0.2164594712590045	0.2419365668579735	0.06946390989241953	0.2729238301064486	0.09522770908501126	0.001000127434330366	0.00401873522472885	0.001000359251786463	0.006126828004141775	0.02534170242328479	0.03141979788584744	0.06036664241856068	0.06598538945157545	0.3367676173585757	0.3367537295051477	0.08247254995600078	0.1137794033965081	0.001005664442027599	0.008308035186880449	0.001014062491072173	0.01532872522170151	0.2433782108367544	0.1620145134008919	0.227311723414458	0.1947967486924628	0.005621094185994505	0.02356071842246461	0.001000672298070835	0.008920598732958774	0.2359725660593532	0.1244947205621492	0.06701251817567924	0.08841547430904625	0.001001225025232933	0.004165205220614197	0.00100277186455324	0.01935919345471205	0.005474619020075081	0.09877245101505104	0.1169854812783368	0.132881110700037	0.01903787570680835	0.004475856919650831	0.01226161889827132	0.01201791364197167	0.211152499811639	0.1211101314672411	0.2809101557196313	0.3125522236560249	0.001000432742551282	0.02785213475740167	0.001932417227875873	0.0127019387372478	0.001000760540913349	0.0213699837425611	0.001000341089596314	0.0124945847365779	0.00100010751952898	0.01229141482302863	0.001000229798755931	0.01308336861236713	0.0001901245205200266	0.01929638212356564	-0.01200831715001021	1.136932302990897e-05	-0.06178108805322761	-0.03604317963676224	-0.005677972685061212	-0.01304965250045219	0.001651133468218135	0.001006089546551938	0.06344387953031573	0.03583961841316564	0.001003058213214969	0.246903476010351	0.3626031090023821	0.05312575791781086	0.001021189004681016	0.01003602089868458	0.001007895840454494	0.001002085831744167	0.001000627940769442	0.001000349402578315	0.04965951530919051	0.06142730807121492	0.09355773405247729	0.001983769008178588	0.001001977600525749	0.001000907586182916	0.001105164793457822	0.00218517440566156	0.001004784376604918	0.00100159827387494	0.2797160652519592	0.001007238317405944	0.001008838740984683	0.001001068313740658	0.001028972883023077	0.001005583136199048	0.001002839574025943	0.001002268882159395	0.03689107104948673	0.03028904417182186	0.001000188086174272	0.001001726446673093	0.4462895204247703	0.001001245052730429	0.001003634994841874	0.1110632480688297	0.1087578173720231	0.1024515524771644	0.1607115882487208	0.2661978170011663	0.001000985963971598	0.001040539064202115	0.2058741024182088	0.00100053838492102	0.001000537285241855	0.03817813877417331	0.001002194768851736	0.2439167760894047	0.001003887982251359	0.0409032708097692	0.1340131059030164	0.1402850869395258	0.001000134128941719	0.001000358140234996	0.001002557739325946	0.1133721410759509	0.2693682996524374	0.1940752565918385	0.001008152695338449	0.001016525057199734	0.1862960870857997	0.1047756739646115	0.01132546920902074	0.001000738546706088	0.1810203919699938	0.07881212669274965	0.001001555793206211	0.001002340926024871	0.001000996696624697	0.1147781671133476	0.0297491026901767	0.02629592144737037	0.0680921333117441	0.2072161460985546	0.001000224416403893	0.001000523862324052	0.001000972948605965	0.001000303711969196	0.001000094740701105	0.001000205519652122	0.006528945731950012	0.01805602176436278	-0.01262875538639315	7.21767626296963e-06	-0.059675922334637	-0.04071964312372252	-0.007438714967380596	-0.01573310622937788	-6.407945570845108	-1.736657677851663	-1.254750026882963	-0.5077929155947718	-0.2288301331900615	-0.3429834679071395	-0.1012026984581218	-0.9805537826663938	-0.7545987153616334	-1.039207449220284	-0.1016879126683649	-0.3445279887382245	0.01535771441328556	0.006373028222778441	-0.0006566751542225516	-0.2216076467590145	0.1881282501491037	0.9248772491058165	2.145988494398959	-0.6927366500614479	0.03153953130420625	-0.08314901504484365	-0.4313287534708744	-0.3681486018811708	-1.659925399685351	-0.9302941869964836	-3.668028910275473	-0.2567737586958173	-0.0608502446036036	0.0008696692084234389	-0.4022617370585195	-0.001612627132896622	0.1743803518931679	0.02770174398569889	-0.5954205761312851	-0.457101899322042	-0.02330769428438888	0.0887905804278004	-0.3371007147460381	0.002862473128317933	-0.2774888021696485	0.854720818392167	0.8520086810291004	0.7764244036885906	2.832247435852667	1.574139879680857	-0.02045602928067758	-0.03124669937368893	-1.629667736008945	0.08406066452662829	0.2115564187814704	0.05105243851752927	0.09907875666604229	-0.8594542172246508	-2.075481800001066	-2.902684192113378	-2.705149122819779	-3.459818038994914	0.01571566874705046	0.03740845941181436	-0.9319334713512255	2.176230798157389	-3.253077664486988	6.882546990537249	-0.01487621732757187	-0.01450787877316005	-3.295585749171762	-4.100525165994133	0.5512614043995686	0.00390017504205138	-2.564683854351778	0.5594429472570676	0.04310136459005039	-0.006935516883034906	0.5967853224375858	-0.3233879232112479	0.07094718798417776	0.5373422994744336	-3.119147864388651	-3.257784726537682	0.4850922077156672	-0.002772948994042279	-0.01406109317924703	0.1347680615950184	0.1363333645483311	0.1339215952108083	-4.746077649295906e-13	1.485976226590522e-13
0.07000000000000001	-0.02857013294316615	-0.02375940708273669	0.09493774686230656	0.2892754652356604	0.9053558899150845	-0.003147786761012675	-0.2332725758677347	-0.06236766924098643	-0.1059461042651878	0.4331424307335255	0.01857468207438414	-0.1155548130993509	0.01233688607217284	0.02415702827151573	-0.0952116286590704	0.4984965139535881	0.2111397032576479	-0.4984965139535322	-0.2111397032576287	-0.4091037832372206	-0.03876538241158625	0.02365530013794766	0.06720290031287829	-0.1481304871389673	-0.04192577191419103	-0.1066752532531982	-0.06031746746825464	0.5339427847326238	0.9117923605571067	-0.02446251153672737	-0.008549708538295382	0.9526917770050474	0.09114877486486861	0.7316492747654774	-0.6860961253653772	-0.6926313815785961	1.782236922641168	0.2326955667629354	0.1134069821253177	1.625186188474794	-0.9427254450706373	-0.2777012324847807	-1.889660535938282	1.019108097600735	-1.1591903444896	0.02136640896832545	1.136862019879917	0.2480498228460037	6.879924667530528	1.536246425490066	-6.879924667530527	-1.536246425490057	0.3155089056354217	-0.3518744775741314	0.03614733554043001	-1.512921904036858	0.3703199335664081	-0.20371497169781	-5.789397590887578	0.0265232502200524	-0.4897600431792189	-1.044806892231288	-4.071813949109883	-0.1972875437804819	-1.697061731694731	0.2031648987746988	0.01197340805336191	0.02130407260676222	0.005006556338707923	0.01307999062596754	0.05787049420819872	0.0414663917029017	0.03486923723526725	0.02877135198701454	0.001131899597849733	0.03902774632510162	0.2778101438001047	0.2686216599198417	0.3547375310003734	0.3900966377731928	0.06543402697589519	0.05955494042975669	0.001026804149518022	0.03225733520158591	0.01218318297755257	0.04403954994623852	0.002746569669733093	0.0455607933995039	0.001003435118528712	0.0186317364271706	0.001000698200159146	0.007284738458407636	0.001000409582810996	0.04078445985286314	0.04731844462833285	0.04505509825349884	0.06019494654322591	0.07915411629796211	0.08820799240364208	0.126535729468737	0.007424547639780531	0.02254875628243411	0.001038229043448362	0.01093825971911517	0.001558590908566533	0.01282500758514168	0.008907640097968751	0.006796207421746071	0.005066191894518239	0.01208034244001606	0.04667904108746324	0.07967943251123104	0.0276165121995158	0.06082412791035843	0.3195301277474817	0.3296474961824584	0.001102113374421942	0.06756838099343049	0.00145437493909774	0.0176159480559595	0.00101272632779038	0.01631408269871888	0.01100250446650122	0.00910663222434349	0.001004562203935369	0.01917086258338808	0.0046587210681774	0.03711091728111772	0.001037893581156222	0.03269520431288862	0.04235141755099704	0.03107366936575567	0.03177385923350801	0.03557710351477084	0.001000208236609716	0.02552864638266598	0.001057224946834656	0.01140667260836795	0.4095271255720629	0.4362851448779682	0.001346407298067235	0.01232305522093899	0.002854281813101216	0.02437316600746828	0.1023414863529198	0.09780717815043659	0.09983475647969356	0.09120222834313813	0.09411153876741253	0.08495729152365009	0.1256730370046948	0.1489041731495706	0.2245309131944817	0.2258533358848278	0.001003493068179735	0.006490616190351308	0.001112625915984016	0.0001713459026083209	0.2089548538269961	0.1386379805359922	0.004007540678030714	0.014583194269821	0.01174943818281939	0.03894141983732711	0.03896688817635131	0.0429227491259961	0.00100209247651419	0.03110078163406953	0.2601212104837606	0.3069418760297924	0.03957538283244196	0.08686947995408507	0.1246680455909487	0.1737942326070572	0.189991241544503	0.04509924172098695	0.2130430989775371	0.06329799867741757	0.001000133739016735	0.004214043201129764	0.001000360827005811	0.006365987088158931	0.01383527499168251	0.02278791201584905	0.08187924969455827	0.08038416818754346	0.3094096806740244	0.3046661454558175	0.1272237138346982	0.1650897329402523	0.001008079942843256	0.00821375988673718	0.004250167290500977	0.01850098119697132	0.2051442336839853	0.1327314190487336	0.1719800574463878	0.1534624873225426	0.02443992043732643	0.04487244721050608	0.001000724268229948	0.009061410945614384	0.2091199645998789	0.09986581467851723	0.07177143781456817	0.09212409586951698	0.001001500609620417	0.004181749596286813	0.001002977052708573	0.01937917151258395	0.0032975169456699	0.1050811383625744	0.1134384444051535	0.1280490630937447	0.02044857544023077	0.003859651789811199	0.01572808315519242	0.0137937485460477	0.1506928224734858	0.08918294802031974	0.2545669164119846	0.2837796172519684	0.05188163949448829	0.0839033201429509	0.001476504484836214	0.01266192815490596	0.001000931842715301	0.02123899144463525	0.001000355694619829	0.01391092802728677	0.001000112928367935	0.01372163170997531	0.001000241506783458	0.01448993342666529	0.005013455202568057	0.01765041325091998	-0.01258786064161394	-0.0009371174635142294	-0.05851063960280363	-0.04021833715901215	-0.007364285886372553	-0.01582236395327126	0.001326855038858981	0.001003760735328438	0.03222780641549183	0.01856239557350031	0.001002888901597238	0.2221753371254021	0.3387371014436783	0.04690842346058739	0.001014805167852768	0.005851947549367318	0.007571279609863209	0.001007042553076818	0.001000613058876392	0.001000333357162306	0.05171980372578228	0.09821280879570957	0.1543725667577953	0.001494419002162244	0.001001910027524689	0.001000855113327548	0.001059883428650229	0.001595900097845859	0.001003526944799042	0.001001321491796422	0.2245886420625137	0.001308927549189085	0.00100790502078384	0.001001066846010984	0.001018499678395638	0.001004715647241992	0.01483082781214513	0.001002695195310352	0.02575236897703552	0.02052050200128325	0.00100019417102501	0.001153470811468235	0.4119661964666519	0.002301996241528213	0.001003013300904426	0.1157929421427569	0.1141003495623159	0.1068749964492755	0.1742396493612215	0.2612589930180264	0.001010878003781319	0.00135216578993502	0.1720868480434283	0.01236218780769383	0.04197311129948847	0.042211556970476	0.001002645726689295	0.1758225662869969	0.001781806449652801	0.05071607085534089	0.0675082596100634	0.07064341054087694	0.001000145521513115	0.001000366126473015	0.001002061139079769	0.1061491725618684	0.2409293438917543	0.1850063069624947	0.001012658893246409	0.01324601720827562	0.09364880525366662	0.05288814615819206	0.07384691909808169	0.00100081202958307	0.144447558579284	0.07711312042666853	0.001001983354973336	0.001003909404747574	0.001002481919304616	0.1026816108307385	0.0153820862759345	0.01366223981695915	0.03454615094650593	0.2027310916952516	0.2045196312712268	0.001000918560278747	0.00100122615865255	0.001000427734633251	0.001000138707845941	0.001000294447732025	0.008624393461110593	0.01567995756752014	-0.01313468833739422	-0.002641072361880513	-0.05430796496691314	-0.04399244990949375	-0.008991055822877384	-0.01866648158520523	-6.90608863128366	-1.840316232018682	-0.5904963974204843	-0.2135586369935857	-0.9513274461015571	-0.6359262148952376	-0.08934371536010564	-2.17828871187569	-2.02777809526284	-0.7858393513627956	-0.1235560495885043	-0.3751079870158964	0.1899898574184501	0.01045248477059604	0.02581492465886055	-0.08232312631334454	0.1578134966381437	1.779747001353766	3.49289904946758	-0.3762931690747495	0.02542330453182567	-0.1027316645759683	-0.1874037781552928	-0.1830891827102953	-2.868665728980078	-1.764241820695099	-4.604385001436887	-0.1716339103051305	-0.1110575766990484	0.003588745451772816	-0.3530572222341283	-0.01418024979363558	0.8303799460011603	0.03288468901212747	-0.7162094873588938	-0.5913963602408513	0.05309431471503866	0.07669181496426478	-2.141435696735289	0.05255184867683943	-0.1503882975499387	0.737702701588887	0.7487055353109663	0.6585744965743343	1.813532961096095	0.5807095669684431	0.007618857207305923	-0.02278646039266411	-1.887372226698489	0.6696773639366234	2.486462654999972	0.2177079569539495	0.08007322738253657	-3.02158113281972	-2.476610501955554	-5.050756932812152	-2.17792112550615	-2.909363213605252	0.02192296649041399	0.01777688358749517	-0.7391860109087547	0.7917712530407917	-3.170343377315664	3.524374726134158	-0.005352510599247191	0.5875471191512036	-2.66263874146611	-4.093151608305071	3.469481594609714	0.02333505864643622	-2.323716489539961	0.2044665528598339	-0.01670830569714149	0.005629938123342964	0.6809116674750918	-0.6309962039922652	-0.1644032552197446	-0.1298280403447996	-3.180218309304807	-2.542467853888804	9.794155577363274	-0.007346504643115383	-0.01035377529319543	0.1491109374106914	0.1501064386489293	0.148176550218511	-9.714656571706825e-14	-2.717482218978749e-13
0.08	-0.02114254256869127	-0.03021357217857654	0.08737266390485593	0.3068536704244077	0.9077714233120363	-0.001911221225586733	-0.2149081438107137	-0.07122301386593292	-0.1077576544516847	0.4140031622248625	0.02886296973298959	-0.1242038051999211	0.01175665293104728	0.03486076348620294	-0.09198626750523918	0.5698006131435835	0.2262699120537343	-0.5698006131435847	-0.2262699120537244	-0.4047472587816683	-0.04207818995611255	0.02400063942191857	0.05238315326048182	-0.1444686060295716	-0.04364138665466939	-0.1643985175256002	-0.05634071584440702	0.5288018715961267	0.9001079833453889	-0.06327694260943531	-0.009074810881091142	0.9144351569654527	0.09268104084466976	0.7457765626702844	-0.6126560217103485	-0.8076850430065265	1.731562758481519	0.2478861959087958	0.1333092756577455	2.039615171737453	-0.8442768649169098	-0.08398094414310987	-1.926957136987939	1.041952875976868	-0.5811924527823789	-0.1315791874873818	1.009078760982249	0.3881062059353966	7.334047966881805	1.486374402561859	-7.334047966881805	-1.486374402561858	0.5556417071576487	-0.3094282567918407	0.03182172070779705	-1.442061173694789	0.3630016357322143	-0.1396539437010491	-5.713009568470792	0.7433079578982246	-0.5365351770962113	-1.295637257346086	-3.561750010975769	0.03207318905247614	-6.03054415954555	0.1059770325199629	0.006825078872256736	0.01651662614828578	0.00309038838838108	0.01138358565481073	0.03856331320188398	0.02874229407691822	0.02284328339593119	0.02086981451935091	0.001069906105015798	0.03816338585331021	0.2539411028523383	0.2437400681301087	0.3453402042921399	0.3661855890206877	0.0557938037731148	0.05222810554339299	0.001019253673172443	0.03107619133072752	0.008040095180232033	0.04028552713549547	0.006873060348022775	0.04818001731620888	0.001006556191656932	0.01880147310457942	0.001000653144451445	0.007582732652166915	0.0010003684825779	0.04046652594727349	0.04979761851366124	0.0465889771181366	0.08549124613051215	0.1002208501586958	0.1293164693371527	0.1658071048037138	0.004459179020356154	0.01952662095847346	0.001020769719202239	0.01121170704871257	0.001290867781621353	0.01206987624036074	0.005153514174391759	0.005253233850515729	0.003242922292839697	0.01047532284187635	0.02580193105198897	0.05681653836717236	0.01517564096444616	0.04701953562780714	0.277582163852982	0.279469854164597	0.001285885775006081	0.06635492632488044	0.001239794420878739	0.01683196920308103	0.001007126908662889	0.01634211977895087	0.006249005350943696	0.006858420197264478	0.001004392861441542	0.01905082159845451	0.01329043207442056	0.04738873912821628	0.001021110752407174	0.03303712542004063	0.03195083039518232	0.02390749540604347	0.02402632160923156	0.02897960278671186	0.001000203186848708	0.02631650905559103	0.001145940446171469	0.01227132487998295	0.404463612748955	0.4090649496753937	0.002168559762510157	0.01312995670949301	0.001966500213060938	0.02327762948486557	0.1089414435310664	0.104472496289167	0.1069312162921451	0.09804539774605688	0.1004307962909004	0.09088144078380125	0.1477469155410077	0.1639951483470859	0.2366425727413934	0.2281122468772575	0.001009810823904555	0.006493216265496721	0.001314883052166633	1.75391604800214e-05	0.1885843654711941	0.1192741258835712	0.01111631254691836	0.02365355939886947	0.03669660669451607	0.07105256828008744	0.04146886694832917	0.04557437157152668	0.0010024845005095	0.03183402482457998	0.2172307940689646	0.2670218238943372	0.02236216734896374	0.06896348364068228	0.09657419934574768	0.1270364647120227	0.1290779982236475	0.02570275510150978	0.1454262835837211	0.03737566139130091	0.001000142589024957	0.004428735353965714	0.001000365609375031	0.006629436199806609	0.007746105824587505	0.01774123150243212	0.09029265721503295	0.08358574059249865	0.2811045482370845	0.273228777320125	0.147706857367005	0.1871640140776075	0.001011541286025895	0.008173511617109832	0.01189629153213125	0.0258514285112817	0.144021143627152	0.1067296261674889	0.1142754323185927	0.1143972265201263	0.06277643857219996	0.0881182951425921	0.001000787000276386	0.009368755729045785	0.1778145616327589	0.07876800742805305	0.07364609322045908	0.09294850912664145	0.001001852222643208	0.004292722782491733	0.001003864199852498	0.01936576836740446	0.002197978306299821	0.1127098747727475	0.1062955532278157	0.1205016945013807	0.01419453927747181	0.001783490989786986	0.01130405354193569	0.01046829840127626	0.09671299437033098	0.05922717559494553	0.2354445976832461	0.260788240585917	0.1631901675497406	0.2051154604641275	0.001248321966830404	0.01251266190099967	0.001001144120068734	0.02119858005912315	0.001000425036529489	0.01548901030207899	0.001000137626254983	0.01530147211217173	0.001000291844639013	0.01606260326814006	0.008018197249357832	0.01551771416214304	-0.01311833043948252	-0.003018806417791556	-0.05384185187417988	-0.04379192752360961	-0.008961284190474157	-0.01870218467476268	0.001002576609503875	0.001001431924110209	0.001011733300669278	0.001285172733834137	0.001002719589980233	0.1974471982404528	0.3148710938849748	0.04069108900336833	0.001008421331027983	0.001667874200051059	0.01413466337927122	0.001011999274413864	0.001000598176978656	0.001000317311738013	0.05378009214237072	0.1349983095202051	0.2151873994631155	0.001005068996148419	0.001001842454526926	0.001000802640470815	0.001014602063843838	0.00100662579003178	0.001002269512993337	0.001001044709724752	0.1694612188730602	0.001610616780970989	0.001006971300582337	0.001001065378289659	0.001008026473772042	0.001003848158319301	0.02865881605027159	0.001003121508465173	0.01461366690458207	0.010751959830743	0.001000200255852077	0.00130521517627271	0.3776428725085346	0.003602747430322106	0.001002391606965731	0.1205226362166836	0.1194428817526067	0.1112984404213853	0.1877677104737196	0.2563201690348844	0.001020770043604286	0.001663792515668379	0.1382995936686484	0.02372383723046582	0.0829456853137398	0.04624497516677761	0.00100309668452539	0.1077283564845901	0.002559724917059204	0.06052887090091404	0.001003413317108323	0.001001734142224053	0.001000156914088338	0.00100037411271572	0.00100156453883967	0.09892620404778689	0.2124903881310706	0.1759373573331558	0.001017165091160594	0.025475509359353	0.001001523421531533	0.001000618351772064	0.1363683689871357	0.001000885512463985	0.1078747251885745	0.07541411416058522	0.001002410916742502	0.001005477883417761	0.001003967141982805	0.09058505454812944	0.001015069861692619	0.001028558186547674	0.001000168581258197	0.1982460372919482	0.4080390381260685	0.001001313258239852	0.00100147936870091	0.001000551757296215	0.001000182674988126	0.001000383375810687	0.01071984119027136	0.01330389337067755	-0.01364062128839526	-0.005289362400024429	-0.04894000759918934	-0.04726525669526501	-0.01054339667837416	-0.02159985694103264	-7.357432503258814	-2.030503001440615	-0.455142919591385	-0.1670019570323156	-1.577425543121326	-0.9474837419861238	-0.08473710833208255	-2.682430847069106	-2.645126491252588	-0.7089389003796472	-0.1061224322183222	-0.3696982931002004	0.3277015110221971	0.02528743260073571	0.03008339201785688	0.01109133540740232	0.1532549829337826	2.393396374231558	4.265689300129185	-0.2617907372478048	0.03125797811165234	-0.0334906624443885	-0.1567333627570025	-0.1658917316091998	-1.229214508152961	-0.6763740721043273	-5.4092238640478	-0.06796961566794037	-0.02263285089774683	0.001160840403590524	-0.05513167837030718	-0.006443959921812769	1.172945400093458	0.03498591211093273	-0.6930306857813163	-0.7285863782074107	0.09947459910103401	0.1025677573426556	-3.173969876789204	0.110145893995024	-0.07780524975566681	0.5902961944308345	0.6148335364072263	0.5233615086542803	1.28663079682152	-0.07216869302912689	-0.01565735934385066	-0.006704621373169434	-1.953463101064253	1.122215981578594	3.770646662022072	0.2982671435480125	0.0676769532198554	-4.918173543442824	-0.7499586720871452	-3.72119004073277	-1.711512812426889	-2.258343414695407	0.01959250406241637	0.04226646493763027	-0.2148924000323893	-0.0632104680430713	-3.123034481757321	1.035337309264054	-0.00407081120412947	0.8211303890425604	-2.639325454987931	-3.646725052493909	4.938085233200242	0.03720668919857816	-1.858464127717347	-0.0173987134196228	0.06198712676214951	-0.01361176180301157	0.8607951349709551	-0.8664521204151487	-0.2210439460651614	-0.4829147103047396	-2.724865660086012	-2.101538778935244	13.51728319485453	-0.02462408330771014	0.004055089321244035	0.1671158584126358	0.1662580675990038	0.1671426006471197	3.746272090046018e-13	-7.586683432332874e-13
0.09	-0.01402746857933691	-0.03640856201975193	0.07942213088750859	0.3238909786296146	0.9102340975320976	-0.000526287424625926	-0.1927298731819995	-0.07995094689402663	-0.1069526368197862	0.394878302119256	0.03955100825853557	-0.1280335662805008	0.01017360350351349	0.04469605450320008	-0.08806514312041588	0.6432640497204138	0.2404926671959595	-0.6432640497203184	-0.2404926671959706	-0.3981575739361674	-0.04498471769561768	0.02425688842700116	0.03836989975323189	-0.1408344113731387	-0.04476987846199848	-0.2190276314078652	-0.04628865342783592	0.5233825623880918	0.8859314373339626	-0.08309114670278209	-0.00899761397603567	0.8338737678208968	0.09307285057238202	0.6674231616304948	-0.6244278066235674	-0.7640656213579612	1.67603810724612	0.2429851815168792	0.1415017469655338	2.386530247392046	-0.8938734196633187	0.2735287246671405	-1.893963276816894	1.083648722072738	-0.2194166264963777	-0.1720187112662156	0.9554295793918608	0.377935921696253	7.31248405028856	1.342836534346386	-7.312484050288568	-1.342836534346362	0.7485026219104522	-0.2740869395521474	0.01733535993583775	-1.366885097956776	0.3633401948403645	-0.08924218196974298	-4.857680802647372	1.22156726225348	-0.5209753667176363	-1.522036253335962	-0.07328582476299501	-0.01140798803736298	-9.407667641607061	-0.0155681654853931	0.003996702707469084	0.01379769574731494	0.002069923364005508	0.01044769125669688	0.02113915554682542	0.01706255173290651	0.01257931051283855	0.01339119181456723	0.001037020031894442	0.03740244906054348	0.2317108206388037	0.2167744412734175	0.3322628157417972	0.3394528020996822	0.04986650415449241	0.0473396047530795	0.001013497338424992	0.02995709980565849	0.004890223192237805	0.03729481727126198	0.01351233619889325	0.05241007368222939	0.0010100531613581	0.01905732250953033	0.001000622362259685	0.007942240861445071	0.001000342394371545	0.04099375540024841	0.04930089561129334	0.04609155404935005	0.1086312501216465	0.1218347170510859	0.1786843064106895	0.2131751875015989	0.002775209694054195	0.01767291290219821	0.001012117656677166	0.01147947120575235	0.001148808354250595	0.01141923572802396	0.003137236308174475	0.004258088853389169	0.002151264261438663	0.009466518324539843	0.01408565056773577	0.04535469373885054	0.008374919778134742	0.04088487312504566	0.2365088530208803	0.2287134031984515	0.001364461477402821	0.06597187205788417	0.001125811823335851	0.01626340152050353	0.001004246890805343	0.01637135893877007	0.003700247187642224	0.005452030054222705	0.001004118097278209	0.01893581450964359	0.02624256772317796	0.0609916918346272	0.001012483019843661	0.03339520801288396	0.0224604521507775	0.0176316680353083	0.01663842277886687	0.02269692555482988	0.001000202783289144	0.02753116303068164	0.02352987992365247	0.0304942067313985	0.391909247163802	0.3766202791308119	0.01029096737852931	0.01873721337530104	0.001494564770865261	0.02269345671079685	0.1138746225164748	0.1092806251439688	0.1122991610355367	0.1031253623324183	0.1051331318871416	0.09516343393318812	0.1573430330752046	0.1705130035112763	0.2368244322282997	0.2247370973378832	0.001012761322981023	0.006555537682364202	0.0013981424932355	3.047227965881429e-07	0.1706091960553782	0.104221595266367	0.02700794500099613	0.04258509877033977	0.06003728036543785	0.1037580217523366	0.04227804300940443	0.04662024594808287	0.001002713950129961	0.03251576042479919	0.1769899388946204	0.2161585072773128	0.01676826633718148	0.06046685542281976	0.07450083836415193	0.08956286865262918	0.0766172372296972	0.01212787029889167	0.08933603672629407	0.01979706751859585	0.001000154710435774	0.004666554868022594	0.001000401024375054	0.006905789957539571	0.004474709227485343	0.0148395964106897	0.09361972163885486	0.08347854002154387	0.2528867500993313	0.2426972749075647	0.1528104081648571	0.1932504063216891	0.001014363442341232	0.008386236797428035	0.01847400807285432	0.03225405202165223	0.08627460762391072	0.09394314806818034	0.06663169166183505	0.08727399439357113	0.09582530389142757	0.1378563460957865	0.00100088663966489	0.00997608485277242	0.1501767178676461	0.06402641329951624	0.07249707636319404	0.09120080222791728	0.001002202285861312	0.004721366323426872	0.00100448164003982	0.01935373032557986	0.002092755557307087	0.120966700315659	0.1003829543855425	0.1140846950490634	0.008382818308235871	0.0004108345138800534	0.006344952677047134	0.007006210595774107	0.05558250132993996	0.03639523517250595	0.2221652983227372	0.2406885435098678	0.2344624731959316	0.3113636836032218	0.002178286594408079	0.01153120766477177	0.001001438035820932	0.0214711582300307	0.001000507716202326	0.01712065698218913	0.001000167770525245	0.0169244300786083	0.001000352515727653	0.01769650674118268	0.008314894787632697	0.01307880178932776	-0.01359052402605975	-0.002587773713552049	-0.04972961319731227	-0.04683817816727562	-0.0103903506614573	-0.01875159626687137	0.001002366320028325	0.001001314561749311	0.001006763418912482	0.001144529536920134	0.001002848620200218	0.1856368227706745	0.2972403790009953	0.04412963501777282	0.001006733006145718	0.001437124171407016	0.02619572217608031	0.001015124744221147	0.001000583687928623	0.001000313497044479	0.0443209125349963	0.1452930851603287	0.2911591926149521	0.001004506837759435	0.001004188272517816	0.001000879490853226	0.001011813234426665	0.001008501997142607	0.001002195947975774	0.001001030847866315	0.1514623775394006	0.001307270244869007	0.001007225568408315	0.001001405635312342	0.001005282159337408	0.001003818620958703	0.05086403278363007	0.001003827323259187	0.009094765856498821	0.006402682016639722	0.001000204146468415	0.08754359838220946	0.3533746985210398	0.03190177048267185	0.001001719487586103	0.1212884306296344	0.1203843838154006	0.1120998527136218	0.1585126683555665	0.2200469995336207	0.001011653705776308	0.001333476245257785	0.1432437352946507	0.06251631297358816	0.09280291647321687	0.04066362589012434	0.001002830931348441	0.1087608381176296	0.01723090966331632	0.03109674422550916	0.003018831259268339	0.01181784188320423	0.001000176133189676	0.001000491831309899	0.001002722951912939	0.09750397851577433	0.1883538455959846	0.1472625677263801	0.001017414620671706	0.02580457990661207	0.002554426860586575	0.001001375727365738	0.1415381371012156	0.001001079014149952	0.1039444615990854	0.06718579780779907	0.001002698279836016	0.001004824940147056	0.002810517862733895	0.09332456804525395	0.00299945874480716	0.001025067194313953	0.001000207807191794	0.1986555211845818	0.2997240015754628	0.00496577814758714	0.001001967712478513	0.001000629293726904	0.001000213071802181	0.001000442963786952	0.006687635203796526	0.01045981615143266	-0.01402263980276857	4.529939865741458e-06	-0.04624905899894298	-0.04954276598855002	-0.01169698031890694	-0.01652239931965102	-7.718996491707128	-2.394384954319533	-0.1461824323257671	-0.04357116279335024	-0.8265701953391171	-0.5609224259441921	-0.06808166138122887	-2.640137730828426	-2.636655336102253	-0.2935886276207076	-0.1105111257191762	-0.2298994663468868	0.5094835845023475	0.02516248381863997	0.03865964810993019	0.08705776503999602	-0.2317824435451793	1.913748049365307	5.137224300238941	-0.1268548424608832	0.02455452973749739	-0.07820947555789147	-0.06078518960008327	-0.05591112809216	-0.9755840799755054	-0.5095086868818006	-4.616815343000837	-0.01745207810120936	-0.07023473178314471	0.004316513472511693	-0.1716432882370922	-0.01342590673676299	1.520963903957169	0.0363774650614079	-0.5607016386085958	-0.5463256986265227	0.1376073954787383	3.195863902400774	-3.224794580082132	0.9441395621357681	-0.04325174338156151	0.3703265012089393	0.3993505139193812	0.3329519820157002	-0.00327783860236119	-0.6857232307011507	0.01691823134988212	0.001755804524129749	-1.099664759891216	2.509777579378679	2.566425092517567	-0.0678394030579029	0.06731162462030182	-4.934786235685935	-0.8512570491369419	-3.68612204213314	-0.9607948263818622	-1.186494571254864	0.02660062389149344	0.0224968353130762	-0.2917315557205172	0.007185694696326801	-2.976830209616917	0.08701359167556433	0.03917420950359818	0.4728190739858482	-0.3572673154555853	-1.929638385471103	4.698299786005382	0.08515845395466984	-1.12587108104391	-0.3264100274035793	0.03894405084769637	0.005303955256587169	0.8029832262110832	-0.4433950540491438	-0.07035753622255825	-0.2350818112708264	-1.717812938613142	-1.895345933662318	6.546780943155695	-0.1651866486691145	0.04998480922358535	0.1615961019255516	0.1603649850385326	0.161750436093307	2.261326843627688e-13	-1.851871279542113e-13
0.1	-0.007990380807956853	-0.04266384551231014	0.07245847025982272	0.3403772170630051	0.9125978576109141	0.0008752989617957488	-0.1673677129949145	-0.08895175583853053	-0.101716194875576	0.376204928834208	0.05029582203353947	-0.1292852749932722	0.008576518440997556	0.05391835781393047	-0.08479120405792263	0.7151271881854416	0.2528198409100374	-0.7151271881854205	-0.2528198409100392	-0.3900530591441078	-0.04760412171600682	0.02430549221317707	0.02491953989730685	-0.1372117441470517	-0.04549018557816516	-0.2544494854716332	-0.03282011586270608	0.5189093902176335	0.8700199721107283	-0.05818655944610103	-0.009198454241644902	0.7397631246885374	0.09261061596479703	0.5301793190936913	-0.6247147519823075	-0.61031056507766	1.62134880411822	0.2281033676700666	0.1366397927499196	2.676393083434675	-0.8988520482023517	0.8023039183121646	-1.836659772888759	1.053307925848034	-0.06558197923164998	-0.1343863144568694	0.8864812197665941	0.2586691414783104	7.013988344521421	1.107258116932551	-7.013988344521421	-1.10725811693255	0.8586076964692184	-0.2520035129687371	-0.009707323073566849	-1.329482443429691	0.3606961496627272	-0.05801700546860064	-1.871557604754087	1.426602987605614	-0.3473077695809083	-1.642621099707671	5.382008259028154	-0.02353424507848092	-8.74039495710203	-0.06483183453945922	0.002562417954398162	0.01244219206618452	0.00155718973268441	0.01004427759424367	0.01165916606469172	0.01084994477671992	0.007109110778535425	0.00939773346102845	0.001020647060575276	0.03678912440275223	0.2128239357875209	0.1923484493823699	0.3175354550847417	0.3147479934355675	0.04818062959077504	0.04585978559220422	0.00100977597878004	0.02900966375753898	0.003174152158504419	0.03565842207652146	0.02268992847888664	0.05819316545265885	0.001013364280410955	0.01929032348956476	0.001000599730829132	0.00829275357982971	0.001000327448641799	0.04206174544514244	0.04467483639330572	0.04237247131036502	0.1257333822806717	0.1381832320483568	0.2352966680227471	0.2671375320242891	0.001926015567445078	0.01663144474003158	0.001008967117576316	0.01174799117229623	0.001077800891137645	0.01087424601830105	0.002117662953240266	0.003667738999625083	0.001603551206996475	0.008956261155097397	0.007879456811980802	0.03905626351835042	0.004857206122510924	0.0376503567214991	0.2023225469417203	0.1896385670282013	0.001252076865160807	0.06582966795588586	0.001068942339202133	0.01584419364407386	0.001002977809162208	0.01642104048716031	0.002408314854204218	0.004515615671906852	0.001003966021191797	0.01884493452279334	0.04323388029519247	0.0772743924627512	0.001008524218170016	0.03375961189360219	0.01473206253896721	0.01272212562912082	0.01063595784062762	0.01768555620516421	0.001000204527941112	0.02895168095642957	0.07420815242913038	0.06926570871726107	0.375480714127212	0.3463724511146426	0.02800916130312145	0.03066943041158371	0.001257802588759611	0.02232814585105064	0.117047292035762	0.1118589648069243	0.1157894814348333	0.1059962306855202	0.1081677774197882	0.09753877763995752	0.1514984792431135	0.1635252300826983	0.22375041129232	0.2127405419461553	0.001009675371902366	0.006607512665107115	0.001274626917155459	2.261666464352531e-05	0.1611949555886637	0.0964283959354609	0.05308058258712728	0.07076282471968154	0.07653663680860663	0.1183006913321953	0.04011475637759112	0.04464264081463423	0.001002695670839182	0.03315308647251208	0.1510857896921225	0.1747201700661409	0.02091612928576471	0.05390054110482777	0.04830540535644966	0.0550621664496108	0.04470579999930193	0.007340245008214374	0.05842234880004879	0.01506338573812309	0.001000170382597652	0.004933332334934633	0.001000477612294913	0.007269223880149234	0.002812728783249044	0.01338066163983774	0.09490188394202871	0.08303776130331846	0.225412102942026	0.2138208889505717	0.1444529785261267	0.1870057349535461	0.001015898833565129	0.008808163051969173	0.02196194133423083	0.03557630521013996	0.05021376471861221	0.0907983368469384	0.03735565825147121	0.07277011855773453	0.1156248034936019	0.1758597874340175	0.001001033234746589	0.01108991117630887	0.1311462168338358	0.05553025814609468	0.06820643910956645	0.08653496135696727	0.00100252098456729	0.005375653188523807	0.001004463556462545	0.01935384346577699	0.002940914669836495	0.129017804349033	0.09809435565505914	0.1111048477404662	0.006363981514290177	3.893652306654335e-05	0.003801336703788458	0.005255082966234899	0.0309028677785334	0.02734510653877099	0.2137492512289329	0.2233424159648943	0.2355924850098463	0.3123394695308709	0.00461662080123034	0.009338531232924998	0.001001829218317601	0.02218876153103858	0.001000587822966157	0.01876858482692307	0.001000198041120651	0.01854940099995607	0.001000412644994877	0.01933985883265406	0.005725656642740993	0.01036977951889272	-0.01400260089783437	0.001085165414454891	-0.04656490123819215	-0.04937193457735421	-0.01163576191214019	-0.0153830950499865	0.001002156030555347	0.001001197199389924	0.001001793537155309	0.001003886340005566	0.001002977650421704	0.1738264473008967	0.279609664117016	0.04756818103218358	0.0010050446812635	0.00120637414276471	0.03825678097288936	0.001018250214030869	0.001000569198880629	0.001000309682354544	0.03486173292762181	0.1555878608004522	0.3671309857667904	0.001003944679372407	0.001006534090514649	0.001000956341234862	0.001009024405009273	0.001010378204253822	0.00100212238295687	0.001001016986005223	0.133463536205745	0.001003923708769474	0.001007479836234326	0.00100174589233994	0.001002537844904493	0.001003789083588811	0.07306924951699258	0.001004533138055492	0.003575864808411655	0.002053404202534498	0.001000208037094349	0.1737819815881526	0.3291065245335455	0.0602007935350226	0.001001047368210773	0.1220542250425849	0.1213258858781942	0.1129012650058582	0.1292576262374162	0.1837738300323584	0.001002537367951459	0.00100315997484466	0.1481878769206525	0.1013087887167106	0.1026601476326944	0.03508227661347195	0.001002565178171092	0.1097933197506683	0.03190209440957225	0.001664617550102202	0.005034249201428371	0.02263394962418363	0.001000195352295032	0.001000609549907051	0.001003881364988031	0.09608175298376129	0.1642173030608984	0.1185877781196056	0.001017664150183254	0.0261336504538717	0.004107330299579873	0.001002133102950274	0.1467079052152976	0.001001272515834269	0.1000141980095963	0.05895748145501302	0.001002985642926354	0.001004171996881057	0.004617068583488483	0.09606408154237889	0.00498384762792096	0.001021576202078162	0.001000247033131577	0.1990650050772158	0.1914089650248481	0.008930243036936207	0.001002456056257114	0.001000706830161031	0.001000243468624805	0.001000502551767518	0.002655429217321596	0.007615738932187792	-0.01440465831714187	0.005298422279756102	-0.04355811039869663	-0.05182027528183501	-0.01285056395943972	-0.01144494169826943	-7.971960524992277	-2.997297798586616	-0.1824575757329397	-0.06050580996199085	-0.483998465579312	-0.2504508717331944	-0.05521468131065575	-2.174503853939827	-2.239530839874472	-0.02720257449056284	-0.07179133686319218	-0.09883535920450612	0.6383085919036028	0.0207177476230508	0.02828429384133652	0.1192434537930647	-0.4910769510834891	1.340325995206151	5.584541665089869	-0.09934275843987593	0.03140914001393197	-0.01236050194156884	-0.07577433411033055	-0.06618226205541893	-0.1965316265944549	-0.09634485226353171	-3.072900904869005	-0.01979958262139241	0.007239110328153944	0.005249318169084785	0.03886347371253058	-0.001618535829654131	1.708894984443598	0.03625016971215562	-0.419773692859549	-0.4743248017503318	0.1406473892355954	4.212291784240275	-2.734601371107624	1.375137968088064	-0.03403286686144351	0.1443383560607372	0.173014289753828	0.1420316201299464	-1.414494921729025	-1.79644986349611	-0.01772664617286539	0.001204654523617498	-0.5015968438038898	2.971453297149912	0.1380898835403971	-0.3064287583811232	0.05879504267788509	-3.033177662272236	-0.3638958921221396	-3.126611269459215	0.04593908996702176	0.3106390037648885	0.02538409466237186	0.05968249791273464	0.07364766413870459	-0.12992609749588	-2.792011190639962	-1.43087541318162	0.03776940364912484	0.2050563246716897	-0.710992079343734	-1.122853794337683	2.591163310205282	0.13850612916201	-0.6093763326944921	-0.6010255078692168	0.1071157916573536	-0.01118152971210274	0.8196508330736688	-0.1790216916614167	-0.02089224906256576	-0.1407226751258871	0.03149669768309739	-1.55082487271846	-7.537204247451339	-0.2668685224365008	0.09306011536077077	0.1703720913385655	0.1666606585822917	0.1690323243339995	-4.338980113047909e-14	5.952016652008623e-13
0.11	-0.003426489968172625	-0.04851955408761083	0.06735469741650361	0.3563340460419024	0.9148192526371658	0.002165555445983361	-0.139211015464559	-0.097126772993207	-0.09108698533475984	0.3580589541107913	0.06009476968332232	-0.1298328547595817	0.007529520159593964	0.06205374381989727	-0.08304910123260563	0.7832740766049582	0.262536367891849	-0.7832740766049505	-0.2625363678918416	-0.3811898189449053	-0.0500535727087429	0.02405977795869742	0.01162931281724816	-0.1336511100136538	-0.04598847057713952	-0.2588547292448107	-0.01804497411317859	0.5168689992843662	0.8534281064352468	0.01090717081880857	-0.009206791828395296	0.6614653602046983	0.09152071243701702	0.3867467594150913	-0.5410514036343005	-0.4067913990238916	1.570835554497607	0.217382198060435	0.1203504902574385	2.949573023186471	-0.721966771673013	1.29452809454947	-1.799656056514416	0.8990984515133355	-0.05914071523746214	-0.07684676556341219	0.7368076601111899	0.0856683164742081	6.584891907762158	0.8316286229656334	-6.584891907762112	-0.8316286229656117	0.9147818269209145	-0.238216872681701	-0.03775707678001502	-1.327826802122555	0.3521855473157679	-0.04217843379479756	0.5521328977758646	1.518316789013075	-0.06754679607013211	-1.678278989255813	7.802565687066523	0.02113907279133154	-7.053000561489095	-0.1413478021825541	0.001799572323260966	0.01180506652625533	0.001284937346002542	0.009950373765042748	0.006519270587531351	0.007555754762811815	0.004144507566133845	0.007242032478118016	0.001012091373562553	0.03633761217621808	0.1959785115564352	0.1727101928791663	0.3022524995666554	0.294177353345477	0.04703129497524452	0.04511299484457058	0.001037149520059556	0.02836514130121036	0.002186591641221086	0.0347466376578182	0.0285917734121612	0.06324875190902235	0.001015332137068595	0.01948466844879613	0.001000589302851113	0.008645369342677458	0.001000323432874897	0.04349770453970011	0.03842168746344436	0.03724353681218718	0.1370592220522925	0.1479035559719771	0.2870542713109215	0.3146675584067498	0.001474656103696914	0.01601515245464056	0.001008300535070142	0.01202947333621877	0.00104017925341464	0.01051025722617807	0.00157490036313589	0.003299997156234908	0.001312630609530989	0.008719204839669729	0.004544061874978023	0.03637581229999727	0.002978525550783762	0.03648801263227474	0.1744246718310077	0.1622962945206947	0.001130330229586171	0.06532991060428471	0.001039141418687783	0.01560080785576364	0.001002460762009758	0.01650936754467017	0.001720809986552045	0.003868414200901387	0.001004088114088556	0.01878619864821034	0.05907771813084681	0.09277817124548693	0.001006623597270691	0.03412354459586047	0.009045160319244511	0.009118535610623625	0.006354944122263398	0.01401959775814034	0.001000212897619352	0.03047585432446326	0.1217702383973782	0.1113435697983626	0.3571865952263219	0.3208929547276334	0.04198559967211901	0.04315503317664494	0.00113199359483501	0.02195961978869161	0.1191704401791862	0.1127425377253579	0.1181445770936285	0.1071464506035304	0.1102552116829943	0.09853522080570072	0.1397553106548291	0.1484670013245041	0.2057497898497319	0.1919114360252351	0.001006111264617078	0.006575990306522678	0.001144089790474097	8.168469942145542e-05	0.1596171379028779	0.09395965728622702	0.07940895951150062	0.09639460579232226	0.08083610134733016	0.1118879674402506	0.03637364464040137	0.04095996142987363	0.001002688947788527	0.03367473536154163	0.1336817222894695	0.1513699786324663	0.02217908823435836	0.04949819149954317	0.02687559251534933	0.03231720623105894	0.02855261992394934	0.007319154301410459	0.04507199177721839	0.01934418518455567	0.001000189491571954	0.005228543525466063	0.001000601892004346	0.007778343339231183	0.0019799578923273	0.01291767373778027	0.09757126801627673	0.08302762669237523	0.1996297278998697	0.1873008244197773	0.132387034228337	0.1728281020722988	0.001068772056897422	0.009275976874018771	0.02491107124256624	0.03791907040633252	0.03053407799017958	0.07446778151605543	0.02588996168597273	0.06426787514161353	0.125542376079369	0.1916010091737725	0.001001700586729266	0.0126739777305729	0.1192464148869364	0.05089318005172074	0.06321319190163459	0.08089284889445562	0.00100334481005238	0.006032795292677919	0.001004338679467507	0.01936149077880343	0.003282142776415185	0.136206936358543	0.09856772598263687	0.1107364403169785	0.005939989549132851	4.400719433823436e-07	0.005511696246183108	0.00619700579672263	0.01687828368388991	0.02625955985051695	0.2053895718849464	0.2096016265390511	0.212555018108515	0.2334983853944728	0.005672592331876647	0.007213635741084244	0.001003819000613192	0.02326503922454062	0.00100062939582841	0.02044439210565948	0.001000215030460544	0.02018375072817809	0.001000445300354386	0.0209901450457638	0.004215168104045562	0.007632182502393758	-0.0143723028986539	0.00375833160346795	-0.04327833702771833	-0.05135845566100512	-0.01279448600175993	-0.01325311965937238	0.00100190641918332	0.001001100199140815	0.001001400942278941	0.001003095061104679	0.001003364500642376	0.1610444202097204	0.2651758959360818	0.04398047202949318	0.001116906125963293	0.00110629688081557	0.0326808943408947	0.001016643730250752	0.001000586278824843	0.001000327352077444	0.02763699377342277	0.1525125818614787	0.3960993170445054	0.001003398841155566	0.001008514292362216	0.001001071397106195	0.001007481629274167	0.001008452918233383	0.001002347167749279	0.001001111634500686	0.122526668965907	0.001003213578010377	0.001008665456598406	0.00100207225968571	0.001002198632673775	0.001004575688146216	0.08306205090255336	0.001004740792671014	0.002293531245016909	0.001532227564592755	0.001000233089437078	0.1985269856621879	0.3095771550336826	0.05647329036932799	0.00100090132266356	0.1224325386848151	0.1217616218446138	0.11351384639409	0.1149588507238276	0.1659507888373851	0.001002287784497121	0.00101233927151396	0.1649035351467909	0.1229974891351196	0.0723518897623727	0.02929188561700315	0.001002780750798736	0.1044437364386718	0.0164569608110982	0.0013342577858655	0.01320149476109263	0.03361210011201784	0.001000221244308267	0.001000834172376755	0.001197071597977159	0.1057519632955558	0.1462809332115727	0.1100394851438215	0.001213607628068205	0.03001430500144719	0.009444595502430556	0.02222513719128625	0.134069454364603	0.001003344845421651	0.1029921435979904	0.0549971998093472	0.001005231361237213	0.001004239757516151	0.002811501285370803	0.1019656803848082	0.005919147539328758	0.01263978949253964	0.001000224344373176	0.1837457066807252	0.1543133796973897	0.004965882768189656	0.001008794826651735	0.001000643747699594	0.001000223608576184	0.001000459596831055	0.003952470674729447	0.004907740342059705	-0.01471612056468302	0.005199425251450276	-0.03976795412046193	-0.05297552104799216	-0.01390834772523584	-0.01256968663764055	-8.128317902910753	-3.550494586602329	0.006944756166714193	0.02207747983319272	-0.2116986441794277	-0.1747219129832119	-0.03590892955236263	-1.77386172377341	-1.889937195782451	-0.1184736642625032	-0.05348086250488775	-0.07827752713257478	0.3581250056838938	0.01852266869610851	0.04001071624049619	0.165118044620857	-0.5351260890117857	0.6174187170432026	4.005667558874356	-0.03590320843574327	0.02703886743067769	-0.04606783965899591	-0.01395853293878498	0.00184363335247252	-0.2703364782041118	-0.1084451465926441	-2.407363031695298	-0.08462841006385267	-0.0373607775543247	0.01160514737718017	-0.1137335772008143	-0.007405617580141016	1.386146504439865	0.03667812717249628	-0.2995537686740118	-0.2755915541084319	0.1608076363919248	4.113748159045538	-2.373002873945662	1.082756629689246	-0.04054896181931605	0.03374074308249737	0.05846320972204815	0.05721065632768461	-1.580149211330736	-2.270780378544102	0.002842228012837219	0.01029458595036479	0.01628287804728038	2.264504071643399	-1.173945402054404	-0.4221598849279669	0.04483557796889127	-1.756331869980912	-0.4847668731119952	-1.518414385493213	-0.04935754548058849	0.4457115406324417	0.03198909941326143	0.04853108989519993	-0.09207517577397788	0.1275315405271663	-2.503939609569972	-1.385701305758795	0.05134242310924082	0.2504658325929706	-1.941018076044123	-0.4149504395747272	0.6318360188883475	0.1762011599696045	-0.321239558762875	-0.5355347431084082	0.04312113008397159	0.006761981703690726	0.6373730888326037	0.09382083636632998	0.008611355563928157	0.2948881727802342	-0.2898593650730376	-1.239284325443852	-7.438856761518312	-0.1630977248060821	0.1200314450624197	0.1657134804050834	0.160943699421929	0.1621484462397257	-7.26138799813355e-14	4.765854770932622e-13
0.12	-0.0001724874092903874	-0.05337736239547961	0.0643956943706695	0.3718102994096341	0.9169696327819288	0.003261088489790667	-0.1084837205202787	-0.1031073990508172	-0.07640583089067948	0.3400693900089348	0.06813012801211697	-0.1307722241223257	0.007002914655133508	0.06857874459025197	-0.08315949987060933	0.8462150777082865	0.2693640402401931	-0.846215077708285	-0.2693640402401919	-0.3717425929347015	-0.0523750629116961	0.02358391969842353	-0.001622272735963493	-0.1301529357947621	-0.04634452304343277	-0.2521743465630125	-0.002655951548213617	0.5174229267162772	0.8364038532482635	0.08518131215744755	-0.008790225884468903	0.5960262610222883	0.09001968129782077	0.2682016629184226	-0.4251346984933952	-0.181356605581378	1.5252336818851	0.2139003913883324	0.09769510467385915	3.190512566218653	-0.4599738287857503	1.612692898962149	-1.805377648583609	0.7005900616283949	-0.1439398985308277	-0.0303077590426812	0.5644041726826059	-0.111831151176926	5.972810881283849	0.5294871902392521	-5.972810881283849	-0.5294871902392509	0.9754048586693667	-0.2264113550121812	-0.05573612423244137	-1.321754138060146	0.3482041667612303	-0.02957049893242827	0.3455676862382783	1.549379150695976	0.1715559034547378	-1.729098602007933	6.418090473770521	0.06144646105740874	-6.16866189681599	-0.1470573568223016	0.00141670792211657	0.01161933295674538	0.001148639499294546	0.01009287590450242	0.003882259901976377	0.005878789753207136	0.002639813338528997	0.006022643438700871	0.001008009021900144	0.03605452250086702	0.1803702346497779	0.1564569293654484	0.2870791005126655	0.2766424491671357	0.04475475184891069	0.04356395052228625	0.00110678082553765	0.02801269234512069	0.001640428722338117	0.03419775148185954	0.02898320724114277	0.06506199169262825	0.001015511909951533	0.01966820535294412	0.001000592635895691	0.00904840505490523	0.001000330265411675	0.04530749992762734	0.03164271978048745	0.03166162672113826	0.1424428286668615	0.1508052049397133	0.3288982255013235	0.3489349621511834	0.001248288407497465	0.01567363037517452	0.001008958007747858	0.01233180001406882	0.001021431903555306	0.01024027756139545	0.001302117826212549	0.003064878373206976	0.001166059726152379	0.008654586509524283	0.002848542736557266	0.03503397673168263	0.002030562733015464	0.03603503016941905	0.1522723708689896	0.1412551176929761	0.001069094476867707	0.0640475693077666	0.001024839109983318	0.01546808790168932	0.001002365635845193	0.01663692451611416	0.001375835374970547	0.003332347941537526	0.001004542644033904	0.01875128263834078	0.07191473824282417	0.1048830371982511	0.001005777631193976	0.03449600956597034	0.005477043770566722	0.006758861099172069	0.003906766788262767	0.01183923179407494	0.001000229612902096	0.03210024072471516	0.1572207726872526	0.1497500264394444	0.338265243732245	0.2986782942826798	0.04746637370104014	0.05154004390066552	0.001069007020117802	0.02149963429074682	0.1205683854088492	0.1125610699777057	0.1197001320947732	0.1071941651974462	0.1117213435314899	0.09868206363269251	0.1267963198074591	0.1322622782276509	0.1874733544939249	0.1692967532181428	0.001004205241236522	0.006492758296584408	0.001083400183167752	0.000222221053902528	0.1651785906989727	0.09692272877824018	0.1027196234388718	0.1182449292378616	0.0698679467350541	0.09975556848860562	0.03164212074080427	0.03635838778958377	0.001002793429693748	0.03403581488828983	0.1208190676621944	0.1372041077561606	0.01534667966169929	0.04484134675896189	0.01484166699138671	0.02277320651487722	0.02358059766661652	0.006369087815495457	0.04269982758110345	0.02198142965291695	0.001000211993896297	0.005539733442880526	0.001000776368891669	0.008367639597889743	0.001658358410101236	0.01302255949977352	0.1031929464552183	0.0855810394182816	0.1761188030674415	0.1639033388781712	0.1215700692723967	0.159670705984514	0.001193190711875055	0.00974599276117649	0.02828836388492555	0.0403250042225675	0.02215568472412797	0.06425999354234688	0.02975350188139503	0.06772399875253415	0.1261088800647667	0.1899916074346159	0.001003070788873675	0.01457181394130219	0.1133295375339867	0.04904146151918921	0.05864500215359747	0.07566151132523095	0.00100487994926669	0.006614245808987402	0.001004310156491275	0.01937010284449437	0.002553065295243809	0.1421492165256479	0.1013404850762078	0.112750877055913	0.006189028939823627	0.0001195315687459038	0.01209182030670265	0.01046846505292474	0.009368322664189365	0.02072285264260271	0.1943455659459124	0.1977177031961159	0.1836595888880607	0.1794054506667857	0.004233671282255696	0.005976833759258404	0.001007984366875215	0.02454611086683446	0.001000618614139455	0.02210133675495118	0.001000213585672449	0.0217829632355901	0.001000440131163636	0.02260529831648495	0.004576366229419098	0.004914317770142148	-0.01470317839728783	0.004583388980934928	-0.03965604477207063	-0.05279079319966018	-0.01388591654216393	-0.0132929578220817	0.001001656807815674	0.001001003198894611	0.001001008347404624	0.001002303782203621	0.001003751350863459	0.1482623931185438	0.2507421277551474	0.04039276302680712	0.001228767570665978	0.001006219618869476	0.02710500770890063	0.001015037246472384	0.001000603358768668	0.001000345021799413	0.02041225461922483	0.1494373029225041	0.4250676483222179	0.001002853002941205	0.001010494494210411	0.001001186452980162	0.001005938853538905	0.001006527632214423	0.001002571952541317	0.001001206282995798	0.1115898017260672	0.001002503447255832	0.001009851076962499	0.001002398627031094	0.001001859420442297	0.001005362292682015	0.09305485228811453	0.001004948447286626	0.00101119768161848	0.001011050926650541	0.001000258141777366	0.2232719897362224	0.2900477855338194	0.05274578720363359	0.00100075527712328	0.1228108523270452	0.1221973578110333	0.1141264277823218	0.1006600752102381	0.1481277476424108	0.001002038201039302	0.001021518568183947	0.1816191933729288	0.1446861895535285	0.04204363189204958	0.02350149462053636	0.001002996323425153	0.09909415312667555	0.001011827212624344	0.001003898021634014	0.02136874032075549	0.04459025059984977	0.001000247136321792	0.001001058794848395	0.001390261830967784	0.1154221736073505	0.1283445633622471	0.101491192168042	0.001409551105956882	0.03389495954902332	0.01478186070531063	0.04344814127962687	0.1214310035139048	0.001005417175021859	0.1059700891863844	0.05103691816368189	0.001007477079550993	0.001004307518151964	0.001005933987255283	0.1078672792272381	0.006854447450736223	0.02425800278299798	0.001000201655605664	0.1684264082842345	0.1172177943699361	0.001001522499444485	0.001015133597060843	0.001000580665237759	0.001000203748525944	0.001000416641893889	0.005249512132137337	0.002199741751931672	-0.01502758281222416	0.005100428223144407	-0.03597779784222722	-0.05413076681414929	-0.01496613149103194	-0.01369443157701168	-8.204363170227454	-3.844243466573501	-0.09217918176441876	-0.01322461629253514	-0.1605534647551803	-0.06318848303197164	-0.02153017104562426	-1.49750525604331	-1.632383657525251	-0.1876532894324474	-0.01337663684386455	-0.02625571066432754	-0.01016074264872562	0.01855613660771082	0.03836828371933974	0.1940107124688253	-0.5816720696351619	-0.02340899597148857	2.932017137484139	-0.04438871727343458	0.03557804279569381	0.006441323505760312	-0.0492497220606507	-0.03169466502611456	0.07119150340958683	0.0455274730091898	-1.812681768916856	-0.176316371555736	0.0293722771739815	0.01309530100838181	0.06109051598054079	0.003145440814963236	1.029112418451563	0.03795662330828128	-0.1709905914265022	-0.1772063051421871	0.1606899956823288	3.478010896236259	-2.081634182699218	0.5550195598770206	-0.05232475395173892	-0.06866977715615391	-0.04748677506434915	-0.02788844762002165	-1.643793789461679	-2.153565240728975	-0.02806857643676082	0.01749831845113367	0.5847651844497335	2.215161771730731	-1.005845128398821	-0.4902076094189075	0.02668117017909889	-1.196313550798046	-0.4147949191896314	-0.4864191689916202	-0.1398560658592942	-0.01807199185513693	0.02857984006840292	0.07571785782829191	0.187222396939192	0.3827833698766529	-2.167495392798402	-1.226828054494386	0.03820981667695111	0.2176900486847889	0.5135613921424713	1.268819611076028	-0.8789613855784942	0.2012600604589887	-0.05230442032534783	-0.5188705292178073	0.09197747414733563	-0.01098858348834301	0.5702804645795583	0.2975471408316375	0.0106253405071534	0.5251846100100394	-0.8587354062402567	-1.179451656135829	-2.587574365698982	-0.08924982043973972	0.134018905131372	0.1665995654496578	0.1596332144203728	0.1620057358564919	-4.022298277004041e-14	1.274551912260029e-13
0.13	0.00201779892336535	-0.05719018114667529	0.06375339423952597	0.3868566367920157	0.9191039252164187	0.004114508751294703	-0.07555830965205657	-0.1065254968910555	-0.05946582080902243	0.3218254607014813	0.0743149334901362	-0.1328594920355627	0.006902723784159479	0.07355826281128131	-0.08531088157028653	0.9027734368258009	0.2729903817752361	-0.9027734368257996	-0.2729903817752368	-0.3616301169507576	-0.05460126551009421	0.02296813116100817	-0.01474715441374268	-0.1266411190266882	-0.04657258536846839	-0.2497475094410291	0.01263664109259098	0.5200200850157697	0.8187036251766913	0.13540259833319	-0.008144546219302213	0.5381639210501247	0.0884821336455477	0.1729510554467797	-0.3398209477408387	0.04644398224806549	1.48490729651142	0.2129520717648512	0.07353815317771814	3.384214922092058	-0.2293606217969131	1.753355986401932	-1.847114031441009	0.5424657171926007	-0.2725579009195021	0.008445123706721229	0.4350339714082522	-0.3120982136660771	5.339373538057529	0.1940761892543901	-5.339373538057504	-0.1940761892543713	1.046076111796562	-0.2193642519594646	-0.06689438177756461	-1.305288690423562	0.3541108013458884	-0.01682698890797336	0.2571591703213787	1.498725759991646	0.3442934758258734	-1.804440773486577	3.666459994209878	0.06909257882730493	-5.453183112008854	-0.1572197041474911	0.001213400783266904	0.01163687278374611	0.001076285861700307	0.01033478870320419	0.002476431264954451	0.00495664943621131	0.001839272967035604	0.005328037428151756	0.001005985560239886	0.03595249697829612	0.1663153554218747	0.1427894848277413	0.2729931348962431	0.261857255186212	0.04120457541318022	0.04089911154628324	0.00121550263296746	0.02789982976817304	0.001331432782613154	0.03388823618939295	0.03009625023724785	0.06546719376062432	0.001019232025592403	0.01984029212464114	0.001000603795055712	0.009473771224323364	0.001000342706496943	0.04742492975561385	0.0248635101292121	0.02609508711679159	0.1438232553734101	0.1492729126636387	0.3632121900867955	0.3754370501284602	0.001127991001978166	0.01547739046684662	0.001253895855989857	0.01289888246491063	0.001011590299627724	0.01000839138867689	0.001157071507096454	0.002847118863415388	0.001087881954810365	0.008660552960820222	0.001946436768353596	0.034652904443337	0.001526914945884056	0.03611594783206214	0.1336303794301957	0.124827431921949	0.001036485257156476	0.06183323544233406	0.001017504042385511	0.01549643489945101	0.00100239049611068	0.01679565838949788	0.0011926649415192	0.002852259160990796	0.001005551468660355	0.0187335914993522	0.08287681176701631	0.1140397016128789	0.001005410140685652	0.03489070454416689	0.003302601562867714	0.005290947265494622	0.002493950182877451	0.01050077079146352	0.001000251438746504	0.03373710412717463	0.1889073598175048	0.1826795710347878	0.3203536806993504	0.2797969627776916	0.05274245728101464	0.05656135631452872	0.001035551962505163	0.02090699190118498	0.1205769208579462	0.1109583468380297	0.1198291160218767	0.1058271662956044	0.1119758323758631	0.09762706493810648	0.1153578818015066	0.118399235494562	0.1709151217353197	0.1497367016556896	0.00100330975615116	0.006400915269520276	0.00342818307249127	0.001095729134484946	0.1734334916000768	0.1031058912233256	0.1199100316646465	0.1354107556405016	0.06594996799466391	0.09317155198776127	0.02716156142912111	0.0320752525043665	0.001003049002906861	0.03425528960911845	0.1111658274765618	0.1272619178970587	0.008471556685196757	0.04156935578843144	0.008199266453208008	0.01949674858547738	0.02122282145953722	0.005150424114347861	0.04120944968039371	0.02200964856475607	0.001000238561762504	0.005858446291799004	0.001000950400059418	0.008992585369535448	0.001475789623196804	0.0133291059968624	0.1093825167875822	0.08937019805243133	0.1549979633812957	0.1437193360996057	0.1126542917738115	0.1492291136531929	0.004991771372523592	0.01370631200310072	0.0317648361935569	0.04261974605541255	0.01971912395680843	0.06251612704369407	0.03088648278113358	0.07113162585645792	0.1401604522429997	0.189945002984601	0.001004836385436566	0.01672506357682908	0.1093284517454106	0.04823978440086207	0.05465228372048783	0.0710662896894696	0.001006091873235295	0.007175830379074046	0.001004927141649608	0.01938093596588663	0.001796554344555551	0.1470536042011091	0.1040298460742286	0.1150820300314947	0.007222474792883754	0.0003223326505502032	0.02128478465072363	0.01676706024626597	0.005318830242847811	0.01647378872497562	0.1805514364905163	0.1852103473692365	0.1640054789844957	0.1640453341466251	0.002657499409084738	0.005834703269402419	0.006937596355073871	0.03255634165570381	0.001000605085308876	0.02373303293949773	0.001000211057504936	0.02334154182875622	0.001000432529872168	0.02417799228117818	0.005411724779480986	0.002381036999112413	-0.01491773290838582	0.005524365502901164	-0.03684887314748364	-0.05368707947230743	-0.01485743418017112	-0.01301075138132223	0.001001485588400506	0.00100091733646905	0.001000837932176148	0.001001965244635465	0.001003988405366698	0.1391750736720228	0.2418871930224516	0.03401394570793218	0.001413280094176173	0.001011828304351777	0.03501302569167522	0.001029928243140065	0.00100062560264646	0.001000364648780009	0.01429626231354693	0.1428694874022308	0.4405170548077185	0.001002587482865133	0.001930652282168389	0.00100148435918552	0.00100603496139088	0.001006448294363242	0.001002423555474878	0.001001160444976574	0.09918041953229974	0.0010025767735691	0.001009886110122662	0.001002431373584074	0.001001810378074582	0.001007649654775794	0.1009707249537833	0.001005094746251784	0.00100836936206408	0.00101092647815006	0.001000287698182367	0.2549388644528162	0.2787963532695853	0.06472759973059962	0.001000707347966599	0.1186512840490071	0.1181154818278309	0.1107851455993366	0.0967582145909385	0.1397082984928466	0.001002665234752449	0.009992729815487154	0.1912294704767756	0.1441436642413071	0.07690851613893816	0.02075273699916748	0.001003584563079569	0.09548888858022224	0.001014628212003364	0.001003765068197389	0.01620490903229831	0.03500870000954785	0.00100028234801984	0.001001193028468298	0.001196665001346578	0.1204964565593311	0.1146547840509425	0.09812938255759684	0.01538491976970742	0.03735138393121822	0.01887358185747274	0.02248766484606469	0.1959226435092062	0.001007736929542672	0.1015302438298996	0.04850583235641916	0.001007248110334742	0.001006636659265159	0.001005405480225909	0.1077450298060272	0.00956330391059923	0.03747338633067405	0.00100017069946555	0.1479453476169365	0.1444956164685896	0.001001458274591539	0.02348521246454708	0.001000599755974559	0.001000212384554595	0.001000431369294478	0.006376853447417796	-7.207574172692323e-06	-0.01504440749641311	0.006804491848672831	-0.03473856176710185	-0.05422841587148123	-0.0157419939694896	-0.01218160078401127	-8.178586661717368	-3.932645930330235	0.05249406706691091	0.04534933061510338	-0.0469053336328554	-0.06599088763800401	5.827704607620202e-05	-1.239072450834656	-1.325073339970301	-0.3358832966104124	-0.0056193310980857	-0.03040489908734329	0.1067538318748337	0.01596802245934113	0.04525341758087716	0.2271447780255068	-0.5372242926505649	-0.2851317009444349	2.352892005241845	-0.004548296754388074	0.07641828334119972	-0.03740816508506219	-0.007053185150815747	0.01802620867683024	-0.08631565804317018	-0.00790250353011762	-1.489474579554553	-0.2633975655680422	-0.007756537167697811	0.017950742521965	-0.1020370328359866	-0.003898045995690444	0.8086219255938318	0.04100785529860929	-0.1184339564340492	-0.09738305770498287	0.1638938595437413	3.13803723274319	-1.694239197084764	0.4857176786102814	-0.06529435450700104	-0.2498383242841222	-0.2239943644597123	-0.180743234287384	-1.165549275162291	-1.753744741480126	0.0004011822212902744	0.1488440242426267	0.66288557301565	1.173034272090535	-0.2481432098879113	-0.3771816704264752	0.01664171344870773	-0.8221855115891448	-0.237542175959855	-0.1968116808717744	-0.09422044015449972	0.02198632501741985	0.03359691144506282	0.05639960548378584	-0.0481783735413878	0.3797338150951474	-1.870598772798772	-0.8845567146422287	0.6950055491817154	0.2320387625247332	-0.5175742366605147	-0.4490110800099084	0.5846207429631884	0.2295480563642879	-0.1089043217472441	-0.4111752322158274	0.03788188905477117	0.007154710471776918	0.4221876653530565	0.179732993999093	0.0268322853656073	0.7230114818286713	-0.1258741946600097	-1.335908359559143	-0.7052427348527861	0.04523814489960945	1.359675771061266	0.1594455596277509	0.1516687294938296	0.1526359034313742	1.049843672332473e-14	5.490328168276703e-14
0.14	0.00334844273560893	-0.06022161926959149	0.0651955220736232	0.4015259153782169	0.9212285537423589	0.004742835663809861	-0.04100651578519478	-0.1078089091374906	-0.04177777378202507	0.3030529930087997	0.07910133602050075	-0.1362042664769272	0.007135327906649848	0.07735011401653676	-0.08927452464203775	0.9530128003862356	0.2732114654751049	-0.9530128003862347	-0.2732114654751027	-0.3508413552252305	-0.05677304969671643	0.02225657609233364	-0.02776937640300279	-0.1230716874779982	-0.04669676327825829	-0.2446839745133506	0.02711029130209458	0.5242371506204359	0.8004451625549248	0.1593163766982564	-0.007380312170810367	0.4859750584942644	0.08693993660456067	0.09627315883651665	-0.2688585728357649	0.2355289874653418	1.449821922649068	0.2119676096866186	0.05267643487608468	3.51578916594697	-0.03303671002141683	1.762300288029742	-1.911085325641237	0.4209094720754791	-0.3954412041700142	0.0362512396760473	0.3268707695669941	-0.4742834255830957	4.709011769867907	-0.1515643767954266	-4.709011769867907	0.1515643767954276	1.110662006985867	-0.2155276726570053	-0.07488943048429478	-1.301222200356192	0.3597271228842684	-0.00879361588331711	0.8729072473757233	1.385590664436053	0.4955373644894639	-1.840745512046695	1.15658891163312	0.08515733772272174	-5.033966413555357	-0.1479872345648451	0.001111605947839796	0.01180535269497409	0.001040070947324487	0.01067470560783823	0.001768664376029934	0.004480068380363626	0.001437373395591693	0.004897662314766587	0.001005092915078484	0.03603435225239191	0.1539768643461509	0.131613704362027	0.2605773847943242	0.2501326183415132	0.03631043124131119	0.03703490877302078	0.001362092706663108	0.02797183667186437	0.001179567150418603	0.03369450247487782	0.03441196117427062	0.06750812184265637	0.001028540282867065	0.01998970189666182	0.001000620499426059	0.009924442754873393	0.001000358742377279	0.04980378598609624	0.01832042133694695	0.02080537203993267	0.1420209234875981	0.1450609260868053	0.390653174877331	0.3956826332014567	0.001067702382239031	0.01538888379263065	0.001836089271735294	0.0138317624002087	0.001006820779314239	0.009800322118776775	0.001084578077486265	0.002668794564940403	0.001048757036009571	0.008717875750624179	0.001493426210833081	0.03452946963149657	0.001274537762402285	0.03630580883781866	0.1170924580784124	0.1111332422165431	0.001020222894460367	0.05884267471612199	0.001013855697250861	0.01563188396741815	0.001002419301421055	0.01698192474416077	0.001101014600739427	0.002393032069306088	0.001007199901658572	0.01872903420774761	0.09234738695310472	0.121183504932503	0.001005299674652833	0.0353166763315633	0.002202256756026599	0.004473346348228257	0.001782649242238801	0.009753627393649622	0.001000277131860782	0.03532234141030251	0.2195092238934619	0.2131135552925041	0.3044632610366815	0.2648013687652607	0.06100355726689286	0.06198389258717655	0.001018806091010993	0.02021193458990261	0.1188662957404699	0.1076050340219199	0.1182196828090756	0.1027526507251385	0.1107301841260595	0.09511456008713738	0.1068908534206179	0.1082166023642788	0.15721817348391	0.1343158649941859	0.00100317592170361	0.006314806165080624	0.009039443199494467	0.003031916070226254	0.1821303115504274	0.1104008056075453	0.1294533971251353	0.1408062299455318	0.07910255301323565	0.09604900352849512	0.02347370203338206	0.02859950992563164	0.001003470996095589	0.0343572079460779	0.1039236340601799	0.1201591757130395	0.004915367945152234	0.04013172521888668	0.004766051540590749	0.01827818761775142	0.01749750597101755	0.004677803696764971	0.03593265622156907	0.02238656716921668	0.001000269453854739	0.006180355306678219	0.001001104522233663	0.009638197887244945	0.001287642757421573	0.01361368650842021	0.1150549369690526	0.09326942488303858	0.1363018438254715	0.1264654912245189	0.1059555152963849	0.1415182456341341	0.01376226284449803	0.02246913409430501	0.03521061957808493	0.04478138836590944	0.0204223976421005	0.06080371791364662	0.0214536640299119	0.06150943935799454	0.1776020781112857	0.1959836272416484	0.001006879216296537	0.01916593886285253	0.1051207152620264	0.0468459087161129	0.05129995697898015	0.0672179779951893	0.001006582987745205	0.007722732574247292	0.00100640062860326	0.01939318706498404	0.001416739333422375	0.1508247817295282	0.1055259027824152	0.1165665277302319	0.00908013935101548	0.0005941254663021642	0.03223825375556224	0.02469823575291395	0.003252723047478818	0.0155094324020129	0.1639499254808018	0.1707217589985269	0.1622405496500414	0.1608847200392852	0.001863340609181367	0.006569885105864609	0.02085033274467463	0.04957259665639874	0.001000607874643741	0.0252843657108687	0.001000214114305411	0.02480806233108393	0.001000436098661329	0.02566007331209724	0.006441738506355254	6.531052469960742e-05	-0.01500046753487776	0.006974066760575571	-0.03508699188920446	-0.05405094093474448	-0.01569851504514525	-0.01190812870573553	0.001001314368988754	0.001000831474048214	0.001000667516947259	0.001001626707067412	0.001004225459868362	0.1300877542255019	0.2330322582897558	0.02763512838905978	0.001597792617682805	0.001017436989834959	0.04292104367444912	0.001044819239808788	0.00100064784652402	0.001000384275760163	0.008180270007873854	0.1363016718819585	0.4559664612932184	0.001002321962791949	0.002850810070127661	0.001001782265396714	0.001006131069243197	0.00100636895651349	0.001002275158409548	0.001001114606959194	0.08677103733853217	0.001002650099888324	0.001009921143281887	0.001002464120136284	0.001001761335705767	0.00100993701685919	0.1088865976194527	0.001005241045216859	0.001005541042509369	0.001010802029649331	0.001000317254585906	0.2866057391694101	0.2675449210053511	0.0767094122575652	0.001000659418821041	0.1144917157709694	0.1140336058446289	0.1074438634163518	0.09285635397163895	0.1312888493432821	0.001003292268465835	0.01896394106278804	0.2008397475806223	0.1436011389290855	0.1117734003858276	0.01800397937780085	0.001004172802733141	0.09188362403376886	0.001017429211382868	0.001003632114760224	0.01104107774384204	0.02542714941924798	0.001000317559714939	0.001001327262086621	0.001003068171728784	0.1255707395113115	0.1009650047396384	0.09476757294715431	0.02936028843345794	0.04080780831341339	0.02296530300964818	0.001527188412503878	0.2704142835045085	0.001010056684064208	0.09709039847341437	0.04597474654915843	0.001007019141120085	0.001008965800380416	0.001004876973196334	0.107622780384817	0.01227216037046156	0.05068876987834899	0.001000139743335242	0.1274642869496385	0.1717734385672414	0.001001394049739391	0.04595529133203058	0.001000618846711299	0.001000221020582992	0.001000446096694879	0.007504194762698304	-0.002214156900276956	-0.01506123218060205	0.008508555474201129	-0.03349932569197654	-0.05432606492881319	-0.01651785644794726	-0.01066876999101083	-8.038876914177091	-4.164740256794423	-0.06199116503417549	0.006376204832967395	-0.07144161256588703	-0.01034230359618562	0.01524598831863321	-0.9991724416447993	-1.02027223028036	-0.427526048904489	0.02359725925749399	-0.003099395080983677	0.3169844601575673	0.01402073667072203	0.04342935594759852	0.2462959929696851	-0.5263071641212393	-0.5593478561233877	1.680716156633167	-0.02284207047176957	0.1087375396816522	0.01120470404866102	-0.04136267981635543	-0.0214233973510566	0.1227189987068964	0.06731614163083827	-1.265982555794747	-0.3315617436605569	0.05079269121577321	0.01860179731779864	0.06526285369445141	0.00577221399112382	0.6265401994516938	0.04421198517511627	-0.04092800811759774	-0.0589427841646213	0.1503647718188568	2.978898828712044	-1.304486684188843	0.6352643316320021	-0.07280773827271884	-0.4187877124430915	-0.3889901087892316	-0.3193896788969658	-0.9077118689002414	-1.325722260535308	-0.02692179190006957	0.2300340894731238	0.8071155722809887	-0.1389086477913311	0.8864484799178323	-0.3287290680582088	0.003169893361373757	-0.6284240157814618	-0.04792283899337385	-0.07483977666041761	0.009352590858139023	0.05166794667568177	0.02921907329067319	0.07985120704260568	0.1828291998201871	0.4047970091706868	-1.581463812100199	-0.6806831920539869	0.9987103865351502	0.1910701442189928	0.5198528658903395	-1.337143109398526	0.3380843558355102	0.2587851905494671	-0.1707441336079864	-0.3694885409309746	0.08904099921301636	-0.01070499225192234	0.3436384351706622	0.1282160854692237	0.02442368729458306	0.851700672670893	-0.2017938872963982	-1.575698164900961	-0.1476738831357578	0.08621264482248342	1.935223747494401	0.1505268828146307	0.1412215962525382	0.1438831491017488	6.71648904703342e-14	7.205246716353907e-14
0.15	0.003989752445924527	-0.06251399020046322	0.06819256444458238	0.4158677903869841	0.9233399158743539	0.005193081109387217	-0.00545489798964191	-0.1072364198430293	-0.02458088916864917	0.2835997602269004	0.08277585646423875	-0.1405942290166524	0.00757328477995763	0.0800453128114363	-0.09452796136973066	0.9968900093714073	0.2700661099160973	-0.9968900093714053	-0.2700661099161017	-0.3394443594397276	-0.0589063913896315	0.02148176418553722	-0.04084623188512883	-0.119477996849829	-0.04676701068524848	-0.2313683702158431	0.04035040566769699	0.5299068655325792	0.7821193333886848	0.1623146655610884	-0.006306433965970229	0.4383719834000634	0.08540767872402542	0.03307243074408019	-0.1887822048763773	0.351119567283272	1.419116282601496	0.210006751680018	0.03855323622110285	3.587939726399088	0.1420574723568651	1.659833807470891	-1.977275455198094	0.3172904395363922	-0.4726288138448181	0.04966527381629372	0.2117944666934296	-0.5637871700093819	4.062679403350499	-0.470326510786354	-4.062679403350465	0.4703265107863744	1.16860410011745	-0.2110441598681855	-0.07948828105221735	-1.315480946825783	0.3582339333162807	-0.005484899162691518	1.760995454543054	1.261639119887505	0.6348163264823301	-1.819163228521764	-0.4271096563366255	0.1292872720847802	-4.51219021864974	-0.1548597314030964	0.001057548909018094	0.01205455739160252	0.001020838788025269	0.01106666796058229	0.001392734851197823	0.004217973191089873	0.001223936154894554	0.004641642744855086	0.001004720147101949	0.03628549798916776	0.1437188861523874	0.122702079116972	0.2496731624865957	0.2410836097073834	0.03073411274058001	0.03255068826163748	0.002200311595006288	0.02881985674074175	0.001102383234380226	0.03358531119236177	0.03718981399213759	0.06999353241652981	0.001035184926137734	0.02010628928088393	0.001000644782702961	0.01039587055983584	0.001000380792742565	0.05240144023201396	0.01255747553289218	0.01619650497681177	0.1366136415319159	0.1379653710378199	0.4121290928011357	0.4094853040348936	0.001035661890319533	0.01536529527091732	0.006228886239113425	0.01851720670829874	0.001004558255779946	0.009675588777105183	0.001046280293993539	0.002534012040280315	0.001028145031044113	0.008801493447047965	0.001252952422376549	0.03475696304065952	0.001140620355820449	0.03668027644789379	0.1035891667018805	0.09995930726390716	0.001011601679730086	0.05527645203234582	0.001012147202380099	0.01589619128880516	0.001002479396757827	0.01719251911671751	0.001052385262593415	0.002021106204267746	0.001008267043544379	0.0187345213591551	0.1000159428874457	0.126521213043222	0.001005348677291642	0.03577524804946993	0.00161668598039841	0.004025646662127963	0.001404174821390793	0.009298513509291853	0.001000307691424319	0.03681139273384571	0.2477441158520228	0.2419128146020036	0.2900294041104056	0.2529801454397971	0.06719364230089615	0.06782614848120158	0.001009908641427448	0.01946840126317497	0.1155133947194909	0.1028058713660634	0.1148858987934303	0.09823160818736801	0.1079978380639617	0.09138332308821852	0.1012418847309033	0.1008779871627653	0.146215503061267	0.1225106654625341	0.001003876009369584	0.0062286646311049	0.01622254655975091	0.005592935718604407	0.1903585654228678	0.1188622388011278	0.1337832111095364	0.1349515159362679	0.09485626010134521	0.1037190076898639	0.01950619190419325	0.02494198875243043	0.001004275681188201	0.03434807346523494	0.09737750612252054	0.1146506343169799	0.003014747636990383	0.03976744650394795	0.002932672066231104	0.01773869185988484	0.01356542810275736	0.004633333167492456	0.02916790161803653	0.02314318287127357	0.001000305545041248	0.006501940515437303	0.001001203706381647	0.01031726470407873	0.001148755591008615	0.01400185748023181	0.120187414051413	0.09735528408750382	0.1200910327426115	0.1119864665137271	0.09949593342507998	0.1339713566206962	0.02509304152748145	0.03341924046502103	0.03885218804301021	0.04697495705020778	0.01882992230306588	0.05912255925112092	0.01191451678379666	0.05094323499278175	0.1996171756259838	0.1831719043259971	0.001034189866718084	0.02192712094016967	0.1010378633042167	0.04487136849677527	0.04830068146962255	0.0637745507937522	0.001037968145286076	0.008282387117532904	0.001007384669967394	0.01940242396537499	0.001214969893561034	0.1533360219615037	0.1058133375865459	0.1172774380012608	0.01139870579249076	0.0009015262306244833	0.04317726736819283	0.03322398523133363	0.002152625017932315	0.01554777173058506	0.1455003324567923	0.1540048851510229	0.1665282290021343	0.1585138821960949	0.001441498985519045	0.00738453857776186	0.03627085815661084	0.06807515634450358	0.001000625729283976	0.02670051978426584	0.001000222537754615	0.02613271008104534	0.001000450214603242	0.02700346632239056	0.008002918548686242	-0.002099816041765725	-0.01501662572656026	0.008446567024046697	-0.03347723898936017	-0.05367246564347376	-0.01635868530567426	-0.01088954610744552	0.001001241615805737	0.001000814291745382	0.001000588496748781	0.001001449479266995	0.001004422536228319	0.1257510215284648	0.2263507276991155	0.0213614900882314	0.004325612891410253	0.001025891773695732	0.03830179902262574	0.001039799565686197	0.001000688842264207	0.001000420207894659	0.004591589178764711	0.1214565797603008	0.4603539290624021	0.001002303063511868	0.01763395377253225	0.001002560212023082	0.00100665514200342	0.001006964684127499	0.001002381097397629	0.00100116784676437	0.08204148255690251	0.001002611837671921	0.001010748132993869	0.001002607769939593	0.001001764742369604	0.001008904259099482	0.1120800422306523	0.001005533869230287	0.001004772860898308	0.001008198872544128	0.001000358309734712	0.3082967260528537	0.2567763061629658	0.07360707907003831	0.001000639925924457	0.1072978199325732	0.1065880601525851	0.101195397265555	0.09363390715382477	0.1270225943812382	0.001005714856400188	0.02830499363516454	0.2068180626706966	0.1373219801085067	0.1197889483214873	0.01257506745393215	0.001005908613580484	0.08505212792534919	0.001010812411406038	0.001003222747893356	0.007738931245922496	0.01782701635315405	0.001000364716411911	0.001001289715686198	0.001004967024225873	0.1294374308653991	0.0915331512389384	0.08664970753427992	0.04475038947515363	0.04511719019978252	0.01202876410464932	0.001267814302673255	0.2049289237385286	0.001107080545400105	0.09374160460183839	0.04348866627741332	0.001124454408322975	0.001007937337560114	0.001004615326786984	0.1049989259863856	0.01526827899017787	0.06062370851756582	0.001000128642938941	0.1068652306425033	0.174783869458163	0.001001362545082384	0.06065396848892546	0.001000665854022049	0.001000240004144241	0.001000480817592616	0.009963077619807579	-0.004173469921421973	-0.01499709875500932	0.009869476527394432	-0.0318498167274226	-0.05277111092393151	-0.01689151865238491	-0.01004758440230324	-7.805007201695421	-4.553247619079766	0.07017413651591127	0.05713640709792968	-0.0003066628446082498	-0.03139748469509253	0.03368462009706684	-0.7871526440509863	-0.7997159039279613	-0.4687601821898055	0.1411819222963552	-0.01421824879399297	0.1652156761366301	0.009763538331876868	0.049653646771991	0.2715132773886595	-0.4067577726350631	-0.8548070480941391	1.092361527673046	0.009259995073105513	0.7757760932759147	-0.02255736567941495	0.002123478726046213	0.02384648085440736	-0.0268374137971902	0.02248139316028967	-0.9711878520543001	-0.3763152946159432	0.01601160434371404	0.02275412790861184	-0.08674458425381357	-0.001868685569772362	0.4425115623919503	0.04736897947059188	-0.04227425712952042	-0.03444763847460674	0.1456016687547713	2.771169778632192	-1.073010381855943	0.5082798690915091	-0.07459519932807075	-0.5380552894975147	-0.5124039786163676	-0.4247716183409119	-0.5801774188076089	-1.03951483979942	0.0008496820813577895	0.2830242085795668	0.8889555532973977	-0.9423008566828872	0.6340662244640958	-0.3993589643524946	-0.005232685502005938	-0.4959021823166646	-0.01839601807100228	-0.03440507329299448	-0.01640449183255863	0.05159102168233048	0.03362975299901742	0.06248478501188841	-0.03146774918464637	0.415690610431835	-1.335581514451494	-0.8241041057269192	1.169101528435964	0.2387441065813305	-0.6298484283617334	-0.7843432895428233	-2.526512346863511	0.2917852740688298	-0.2162032466693957	-0.3245911401626634	0.03944199400268811	0.006651968239824532	0.1691639252905628	0.01959657277289963	0.03528938983084098	0.8555254075117625	0.1322098163327725	-1.761340288659526	-0.3364031714526545	0.07669466866702843	1.762931510986378	0.1324920741316405	0.1234359124702305	0.124967848252852	6.074284211979199e-14	7.492533032646646e-14
0.16	0.004031564300126414	-0.06398059519730948	0.07196271503052053	0.4299195051001392	0.9254227274754652	0.005537512027315654	0.03062038540741515	-0.1050773016215497	-0.008925954176139825	0.2635531994150466	0.08551306126872107	-0.1454583929553278	0.008095136159806539	0.08157851289644663	-0.1002979330432558	1.034191375976957	0.2639485397438955	-1.034191375976958	-0.2639485397438952	-0.3274719342228295	-0.06099200277291431	0.02067850386774502	-0.05410563635466574	-0.1159225502003371	-0.04681104193447173	-0.2100484285741577	0.05232721192383672	0.5368616913209443	0.7641670398380738	0.1533706132261044	-0.004801187352243703	0.3952204218539687	0.08391483417927491	-0.02362641238581544	-0.1037053860312753	0.3901506304601712	1.391789863526641	0.2062575035219115	0.03151352934630207	3.620522286248875	0.2842890753848968	1.453910363855688	-2.029750931642394	0.2334463442040406	-0.4902814839705295	0.0530301410104568	0.09447102762957331	-0.5775904147409492	3.393843293943845	-0.7460072994341249	-3.393843293943845	0.746007299434126	1.225747893264713	-0.2059816107305439	-0.08057911268346307	-1.337731997838212	0.3520783271486715	-0.003550384329957516	2.473774716210389	1.132929042543686	0.7525595397338014	-1.766038388920786	-1.231879327931605	0.1714310194993422	-4.14366370393402	-0.1401045674075926	0.001030490176350686	0.01237567606728617	0.00101121805983937	0.01151983657685524	0.001204459529591315	0.004087350371943283	0.001117064886878388	0.004458995134709446	0.001004632446138825	0.03668207387588203	0.1357106826031278	0.1157906507473116	0.2401741013752121	0.2339345721153085	0.02476966919501968	0.02767086255262706	0.003978180544403654	0.03069897847319535	0.001068022810347637	0.03350054975145825	0.03649061040145811	0.07051479579578558	0.001035994614841778	0.02019430862643175	0.001000677426510147	0.01089346452487392	0.001000409787558731	0.05519961995738601	0.007802467196150712	0.01244438610464217	0.1273327666595861	0.1280639072365064	0.4279453050701475	0.4177807341073125	0.001019637654250694	0.01539679627275511	0.01567348687260058	0.02829577969245724	0.001003816724543327	0.0096210549390521	0.001027399310594406	0.002465610216112506	0.001018141068554	0.00890879625181854	0.001132679289889422	0.03500037941705576	0.001073675816603243	0.03705351695652977	0.09356216668694402	0.09166181682899634	0.00100727393108562	0.05142371879376055	0.001011707073782246	0.01623097267996214	0.001002581291885689	0.01742174831718412	0.00102807851920403	0.001716209232625774	0.001008283722248951	0.01874778249606976	0.1057141679430791	0.1300639389743225	0.001005519654557514	0.03626138834253857	0.001322773375883642	0.003754614645294396	0.001213357704232166	0.009017321708954976	0.001000343501482301	0.03819749830272843	0.2729463955567223	0.2683412857740151	0.2766977848955335	0.2430761131091137	0.06919519338509467	0.07165135040740385	0.00100545223183909	0.01874610515841141	0.1105450381744099	0.09690371881657683	0.1098223890557088	0.09256085955577256	0.1037758949743042	0.08666084977122807	0.09827447009259181	0.09620972903999962	0.1377642111663662	0.1134416243181181	0.001005437796078752	0.0061549237463622	0.02434967945483736	0.00870948760937776	0.1976659910805273	0.1282556064107511	0.1337956180309071	0.1237548787594447	0.106985250025629	0.1084606054599353	0.01479945843550493	0.02068065468377082	0.001005546177505879	0.03424783631617216	0.09064676600338122	0.109788773688981	0.002052237774985208	0.0398945425758858	0.002007528221505243	0.01756317218426674	0.009913392062276909	0.004386557957695537	0.02192061038367263	0.02245710416178021	0.001000347171920818	0.006823586057724036	0.001001234490094207	0.01101834616127818	0.001080246574590872	0.01445887665014687	0.1247649785303918	0.1016495526658784	0.1063515838671727	0.09932905324760442	0.09226765163598044	0.1251279736176094	0.03810904431957787	0.04540697747959718	0.04278123145517806	0.04937828077637817	0.01268059506239599	0.05273147274721596	0.006783303020003167	0.0456576630491797	0.1880948287549581	0.1529317121464323	0.001096368527186142	0.02496832532724449	0.09724288628239749	0.04268105705454912	0.04552268539935888	0.06061827037566835	0.001112391381760053	0.00884261414587962	0.001007361926274383	0.01940821830490253	0.001113899400719966	0.1544191465167294	0.104875970982395	0.1170710712664446	0.01403836297460196	0.001264571748219264	0.05345492590044968	0.04185026759314667	0.00159971163484162	0.01660858999518511	0.1257441709018789	0.135621679544121	0.1702992524893946	0.1539584668912102	0.001230207697897504	0.008103310861398216	0.05095168609848304	0.08478409329332705	0.001000658167740774	0.02792997003883921	0.001000236243971234	0.027271339755096	0.001000474638308995	0.02816287818307369	0.01016256713420276	-0.004127733578017497	-0.01497925617339261	0.009844681147332755	-0.03184098204637598	-0.05250967120979572	-0.01682785019547573	-0.01013589484887711	0.0010011688626276	0.001000797109451222	0.001000509476551431	0.001001272251468073	0.001004619612586866	0.1214142888314279	0.2196691971084752	0.01508785178740456	0.007053433165133707	0.001034346557558358	0.03368255437080264	0.001034779891563561	0.001000729838004774	0.00100045614002993	0.001002908349652399	0.1066114876386426	0.4647413968315879	0.001002284164236009	0.03241709747493683	0.001003338158650597	0.001007179214764439	0.001007560411742587	0.001002487036388273	0.001001221086573712	0.07731192777527325	0.001002573575459905	0.001011575122705601	0.001002751419742873	0.001001768149034004	0.001007871501331683	0.1152734868418524	0.001005826693244179	0.001004004679288446	0.001005595715439983	0.001000399364884582	0.3299877129362978	0.2460076913205806	0.07050474588251147	0.00100062043304366	0.1001039240941764	0.09914251446054063	0.09494693111475766	0.09441146033601282	0.1227563394191959	0.001008137444334141	0.03764604620754017	0.2127963777607709	0.1310428212879279	0.1278044962571469	0.007146155530064776	0.00100764442442717	0.07822063181692955	0.001004195611429987	0.001002813381027803	0.004436784748003052	0.01022688328705903	0.001000411873106389	0.001001252169283865	0.001006865876722473	0.1333041222194874	0.08210129773823995	0.07853184212140704	0.06014049051685035	0.04942657208615255	0.001092225199653618	0.001008440192840795	0.1394435639725481	0.001204104406736383	0.09039281073026266	0.04100258600567017	0.001241889675531974	0.001006908874737955	0.001004353680378786	0.1023750715879552	0.01826439760989384	0.07055864715678196	0.001000117542539982	0.0862661743353678	0.1777943003490853	0.001001331040428039	0.07535264564582107	0.001000712861331319	0.001000258987700629	0.001000515538487861	0.01242196047691685	-0.006132782942566983	-0.01493296532941659	0.0112303975805878	-0.03020030776286864	-0.05121615691904981	-0.01726518085682257	-0.009426398813595731	-7.495396749107671	-5.037247379380192	-0.04760836933576602	0.01861745748031018	-0.04514713858163243	0.004332088359547253	0.0443320183400743	-0.5991330665662844	-0.640278021869369	-0.5066470884541735	0.2298175919541146	0.001786573231178412	-0.07584497876576689	0.008307128932600364	0.04866258796461258	0.2864010888625326	-0.3549575259191334	-1.120529606589882	0.5792680044331163	-0.01182416578311181	1.127363274889005	0.02524460475127414	-0.02808653973621865	-0.01668637570812387	0.1259035921495548	0.06707072134126207	-0.6906936522521419	-0.3888638545779302	0.06488750517327693	0.02232876295523266	0.07866863231711295	0.007327014785709913	0.2675437635278423	0.04972570023526935	-0.00559447424168005	-0.02415836734460615	0.1297756208898648	2.504741201215225	-0.9210484852329039	0.2318535380672245	-0.0685602938614735	-0.6393856911696664	-0.6189313275551156	-0.5176369425122002	-0.3736404531532888	-0.778490583086183	-0.02444166204098151	0.3411405379525433	0.9935024554930832	-1.207293281302521	0.3007672016586203	-0.4494916470883822	-0.01505064032600371	-0.4990878621691733	0.05035211837691585	-0.002044560214215595	-0.03110834524848707	-0.2368709356350744	0.02923114002703708	0.08425413511926889	0.196598839437074	0.4464788839544486	-1.217141523166854	-0.9399819900002556	1.206236515308748	0.2330211525962637	-0.4221327023715706	-0.2810166250741178	-3.14760949694588	0.3147896524920497	-0.2138983781832751	-0.3120591842746245	0.08915549626704967	-0.01139350873164205	0.05801529982727451	-0.05523931569571241	0.03555263795613598	0.8718072493515204	0.002701899917350439	-1.908964516779698	-0.5845893754722176	0.06703640716892482	1.576499199638864	0.1131861190499694	0.1040179810701624	0.1070869191797846	2.908539293022949e-14	7.208766456225607e-14
0.17	0.003525485078684576	-0.0645666538685737	0.07574059309306179	0.4437127227774567	0.9274561761755256	0.005845964696395292	0.06685898985097298	-0.1016597194743976	0.004188486033719553	0.2430763990894035	0.08749404036009407	-0.1501453322041332	0.008605667079181192	0.08192460918988251	-0.1058279177996937	1.064687878750516	0.255313371105077	-1.064687878750515	-0.2553133711050781	-0.3149220374694051	-0.06302483609096995	0.01987867620263975	-0.06760015750515032	-0.1124462163152772	-0.04683473693249723	-0.1831391210125474	0.0630234509575463	0.5448774046939736	0.746836257419388	0.1395044391899417	-0.002961937918523944	0.3559030789022554	0.08256396747001893	-0.07560659148153516	-0.01213001672517726	0.3555027513515631	1.367297404273472	0.2000636794995634	0.03087126486934852	3.619969839236341	0.3968158249144912	1.160136694003999	-2.064303950651937	0.1632951886675112	-0.4360315355796981	0.0461612851878923	-0.02554050428592037	-0.5184990439289729	2.702957465895558	-0.9732533675441597	-2.702957465895519	0.973253367544178	1.284703097987849	-0.2009164071367653	-0.07923100918985612	-1.359729860193563	0.343263057542891	-0.0008497467770821432	2.888169603919355	1.007212731925528	0.8474437902182586	-1.700803967483162	-1.488004352933462	0.1919829796001755	-3.738299783004142	-0.1275867450689672	0.001016142120221029	0.0127285576630293	0.001006147901798182	0.01199825888120086	0.001104536816209574	0.004016983211675861	0.001060304903095718	0.004347085878786727	0.001004727948189107	0.03719913535338847	0.1296250021185191	0.1105940091819701	0.2322032308392549	0.22822129695806	0.01921830805983109	0.02306617893196613	0.007571093286372142	0.03439553956403318	0.001051730946263581	0.03345141174972965	0.0343191202957012	0.06927781295194027	0.00103505174810438	0.0202663175201247	0.001000715566095163	0.01140658867818207	0.00100044374968997	0.05815688489551842	0.004504085618776047	0.009811612757257015	0.1147858429485613	0.1159089766795816	0.4381903815164285	0.4209313594024811	0.001011230519414553	0.01546125599199571	0.02710700787434688	0.0401572236661979	0.001004177747946903	0.009665725289008742	0.001017619146597111	0.002459849116871706	0.001013048878096133	0.009025093058440263	0.001068943242646028	0.0353926971679477	0.001038192098561388	0.03749076205765876	0.08613742271743503	0.08559788289401987	0.001004905681689919	0.04757473055262047	0.001012540988952037	0.01665791071716319	0.001002942995124744	0.01766423873994975	0.001015253175319167	0.001531814570683942	0.001070146268681951	0.01882990958770356	0.1104056629434646	0.1322625038837992	0.001005774873942451	0.03676946622898383	0.001166515508466618	0.003602512885983818	0.001111551390834484	0.008825198622564477	0.001000379505897131	0.03946203258046456	0.2956702023005096	0.2919993712085895	0.2647521927405366	0.2345163402478311	0.06929888418664509	0.07303096199759058	0.001003094996377058	0.01811352699189244	0.1043698025635906	0.09024664471556344	0.1034691770487152	0.08608939189908349	0.09829528266330785	0.08117674631354634	0.09675465311210675	0.09314205129220585	0.1309005505336679	0.1064016784636164	0.002023634342616967	0.006859798575753711	0.03258780310521213	0.01228575941456612	0.2035665282632446	0.1384771678276301	0.1317520213511666	0.1121650573570356	0.1172317405922905	0.1110112302971704	0.01033319627662897	0.01666745571568297	0.001007555219678774	0.03407394392891112	0.08373442122182725	0.1048234435434612	0.001563850363314486	0.04041351104633815	0.001516167189890962	0.01762477734635938	0.006820735102569749	0.00397356251388678	0.0151913597681426	0.01894345798757077	0.001000395807390857	0.007142490668912133	0.001001231000806165	0.01174928931138504	0.001043705656698579	0.01500284835235942	0.1283295490795855	0.1059338963876792	0.09430747434174686	0.0883347847712506	0.08351430215314005	0.1145447653444424	0.05026063701893558	0.05586989732771727	0.04633945378083117	0.05145835890646133	0.007089535156705475	0.04772096810879576	0.003977340531807341	0.04321499867850607	0.1690309891164006	0.1282189789086036	0.001122646624344256	0.02809998608967121	0.09379007594293165	0.04077892680905609	0.04272913742132094	0.05751540147123259	0.001850861874010705	0.01004243904955287	0.001044783158188917	0.01944746264831371	0.001060294424552761	0.1540676193436841	0.1028184805059671	0.1160166197570077	0.01705737533351967	0.001714890124500269	0.06270325654070821	0.05034094330221618	0.001306155509972229	0.01795035068494863	0.1055485730191132	0.1161536268487771	0.1743346209910376	0.1484372002389805	0.001118188496881038	0.008712741486530898	0.06010088886750987	0.09499398978405921	0.001000702866569228	0.02893351730046618	0.001000254270233553	0.0281921987484547	0.001000507471798844	0.02910604467286312	0.01266822792162038	-0.006015640900991191	-0.01493456665814317	0.01117721483773717	-0.02982520523602766	-0.05048897108518588	-0.01719543701683092	-0.009642891137762217	0.001001243402038343	0.001000934233135226	0.001000469044065622	0.001001168786638505	0.001005003070063869	0.1196634187465519	0.2162241782259224	0.01121854974345569	0.01504245002245132	0.001035133400071133	0.03015483953942905	0.001033470124364742	0.00100077676268275	0.001000498512781858	0.001001886253907418	0.08750576716889846	0.4572130507798444	0.001002647506545389	0.04623631652995086	0.001005581674655387	0.001007661383057921	0.001007909148060924	0.001002675473042041	0.001001287994504939	0.07489768294351154	0.00100232899791586	0.001014960232810437	0.001003799958241924	0.001002021078539009	0.001241701988813124	0.1186311127942021	0.001006221310982546	0.001003529241631565	0.001005488517994474	0.00100043187345675	0.3471968685462962	0.2387811213902916	0.06850752192735352	0.001000659996915317	0.09168497771248192	0.09039710828192588	0.08688123372417728	0.09484998507848391	0.1186254624257802	0.004843141032152533	0.04572118885621562	0.2143148460010407	0.1266235791650136	0.1354804478247053	0.004078031712641921	0.001011339365192521	0.0710642752540597	0.00109609740067686	0.001003699354506585	0.002731507090625892	0.005617813188130115	0.001000475650691538	0.001001206387594509	0.00100465762515303	0.1338680978697177	0.07344357434581253	0.06570380848338525	0.06884255782387487	0.05163360907748821	0.001050840231852049	0.001006117577767851	0.1360528147596802	0.001104224639707565	0.08783596788133796	0.03797890512960825	0.00378767039770037	0.001148727105859333	0.001004606478044007	0.09779147744508787	0.02215099232547112	0.07743204976664723	0.00100011776987623	0.06757170816737371	0.1835861520615401	0.001001706088956863	0.06799078276060236	0.001000780283346539	0.001000284910049045	0.001000563724816223	0.01537090266480091	-0.007809834590704064	-0.01489115820587493	0.01246720233386102	-0.02750934640420647	-0.0478865222934849	-0.01750722876619276	-0.009323081285980542	-7.132750169195203	-5.52303357524692	0.07804975321881504	0.06383011936263094	0.0131930307635986	-0.01858553333986167	0.05785735632896866	-0.4446628830738533	-0.5049586168595454	-0.4219314188473256	0.4934954456933123	-0.0081707192325011	-0.1631838497121824	0.006445348532254197	0.05313440935233897	0.3037372431880515	-0.1874431021083448	-1.312879570242966	0.04964125817112682	0.01647294595577627	1.239001834076102	-0.004057456699282986	0.01525814806215202	0.02628674816577718	-0.006245929095362302	0.03056327386322482	-0.5235681000800902	-0.37775874599872	0.03277736142824864	0.02545873416165895	-0.06484556097218165	0.01086093998102538	0.1803108430177188	0.05178763403102431	-0.0190746879152937	-0.01539370844947992	0.1218733907486833	2.226666616626748	-0.7919583222754183	0.05685591521664481	-0.05717441719852028	-0.6899449354782136	-0.6731476207181134	-0.5782140361441446	-0.2484497092778191	-0.6352511824424709	0.1447225790160648	0.3770345689161791	1.046367636894026	-1.095751647650432	0.2162546448866237	-0.3617725282695035	-0.02030469590644716	-0.5010480563293019	0.05712751692357478	0.01452355712530314	-0.04593780502826797	-0.4281628685296248	0.03306676237880522	0.06827573767148509	-0.01566882885270447	0.4094983106843321	-1.002223763078511	-1.170523850772439	0.8953823364173361	0.1819244137872319	-0.4889064229039794	-0.1956154173516133	-1.864011027627458	0.3115218123478625	-0.166026033716001	-0.31056615884339	0.1564556160273467	0.01268620346161734	-0.1168148182229271	-0.1518028211518224	0.05322014625041447	0.8263627316381371	0.2149446658403491	-1.970052819772431	-0.5223924222708408	0.05666108600482284	0.5113365133359842	0.08761158796562581	0.08019119861135841	0.08198336752447737	1.681398173378071e-14	6.285167600796317e-14
0.18	0.002559089278214534	-0.0641956689013138	0.07887432544373003	0.4572743278322907	0.9294166299256056	0.006168822532146471	0.1028752069275258	-0.09718921570596051	0.01409996002165606	0.2222932240581248	0.08878987933425417	-0.1539575270627748	0.008960066710255433	0.08106192810429753	-0.1104697640694296	1.088200529397452	0.2446389336088453	-1.088200529397454	-0.2446389336088453	-0.3017684394517196	-0.06501695800076394	0.01909699190690302	-0.08127138611724778	-0.1090557968958845	-0.04682125950005189	-0.1526833803396241	0.07248934591682804	0.5537477802322337	0.7301372430350676	0.1246775486947749	-0.001050245513033379	0.3200845282619719	0.08141273986538432	-0.1156897281915505	0.08770334167377999	0.2613214880855353	1.345467339029946	0.1916585135003807	0.0343945626806117	3.576044812848655	0.4948733996444178	0.8133171194704939	-2.091025872780337	0.09641832074386587	-0.3153326059449399	0.02180388337677794	-0.1472844481328754	-0.3999627173919584	1.997072868620158	-1.153861070916545	-1.997072868620158	1.153861070916546	1.346488146116789	-0.1978393290781888	-0.07695043880976331	-1.373073490160626	0.3348954340151763	0.003884101764209554	3.1830613384725	0.8868602276585318	0.9234919727799251	-1.639684782047602	-1.4240226197323	0.1859196138528139	-3.443905241648097	-0.1001767464828869	0.001009008501117382	0.01313397242525916	0.001003682645752671	0.01253170128302658	0.001054554825795747	0.003993597471514528	0.001031879250352017	0.004249852592018594	0.001004967503735213	0.03781476258617533	0.1252616079204967	0.1068080403543966	0.2258181069360872	0.2237837676325329	0.01442794585823024	0.01907939851203375	0.01329606677056828	0.04024890377656402	0.001043981554970924	0.03340600445355608	0.03149926987814484	0.06741847360736673	0.001033925328833318	0.02033022957156975	0.001000758100490318	0.01193959604504509	0.001000481919295518	0.06124807170964973	0.002827077394581955	0.008378604891163889	0.09925604212941048	0.1017578545226937	0.4428184709394488	0.4187492433421306	0.001007210660742348	0.01556139191813923	0.03943099542514598	0.05295734265825989	0.001005480495671546	0.009784967366083953	0.001012972438175888	0.002537249740662572	0.001010678432907126	0.009161351437539609	0.00103717507588854	0.03569934309260742	0.001020489477202675	0.0378684819333359	0.08080917481985046	0.0811609555206261	0.001003599795688378	0.04393204482709977	0.001014651121330999	0.01713206509177709	0.001003648293237523	0.01791671125223586	0.00100896986230403	0.00143333808730582	0.001218001946620834	0.0190002520613874	0.1145116916070071	0.1338329883276685	0.001006099833606182	0.03729509616297295	0.001088124806144789	0.00348814468122005	0.00106059321291434	0.008686898369802276	0.001000413761502798	0.04060980923955881	0.3161123110411569	0.3128704327250679	0.2543515676327371	0.2272159019585765	0.06846938145501116	0.07304421141669015	0.001001936758114418	0.01761823525944875	0.09718865151775523	0.08314650397811425	0.09604216290306326	0.07914219880271928	0.09166568304832215	0.07511596330595277	0.09606597639459426	0.09106964259692296	0.1250910369690968	0.1006215487766689	0.004441974557101548	0.008635494348740289	0.04063140228727744	0.01630859390436959	0.2078000487974928	0.1490941153288705	0.1287364317306086	0.1021382328370119	0.1262813143729774	0.11292363593963	0.006519533651440284	0.0132727164841618	0.00101040762270252	0.03383020522199706	0.07664279095672515	0.0996264147745043	0.001365061763275625	0.04111081173856877	0.001270426695977038	0.01785680261662726	0.004398278985198203	0.003578860626804022	0.009417401930991236	0.01464775540474519	0.001000452017905085	0.00745526090898004	0.001001206354531894	0.01251068577015968	0.001024336294223301	0.01558821347582559	0.1306567152021838	0.1098216878851319	0.08351241268614128	0.07887434616649912	0.07285495558023389	0.1018402128792507	0.06060735768275451	0.06349532184998753	0.04925587443126068	0.05299536785947597	0.004193968501011952	0.04477458033733132	0.002553519425960631	0.04198337133631869	0.1556816199572436	0.1142700140537489	0.001085824558057547	0.03119834782122755	0.09070412787815742	0.03937056912422643	0.03981515834674951	0.05436591595400167	0.003489071617147909	0.01208464909796664	0.001134416646709381	0.0195308188520168	0.001033624431307572	0.1523129684766206	0.09968554122838395	0.1141119781442076	0.02047884099589619	0.002303156852352527	0.07075927687076124	0.05837821900945517	0.001159228823922538	0.01989337186815579	0.0854080649115618	0.09651248719899348	0.1790258991128245	0.143456049099825	0.001062362385096494	0.009272759944434236	0.06169537385234517	0.09592795185661682	0.001000758932824079	0.02968396689195785	0.001000276246566001	0.02887591134751847	0.001000547985647401	0.02981128530849296	0.01546940964268236	-0.007762977774073666	-0.01489179873736554	0.01244592923672076	-0.02735930539347002	-0.04759564795993934	-0.01747933123019611	-0.009409678215647147	0.001001317941455909	0.001001071356829438	0.001000428611583847	0.001001065321812977	0.00100538652754004	0.117912548661676	0.2127791593433696	0.007349247699507835	0.0230314668797672	0.001035920242584622	0.02662712470805505	0.001032160357165773	0.001000823687360833	0.001000540885534309	0.001000864158172163	0.06840004669915434	0.4496847047280995	0.001003010848858219	0.06005553558496488	0.00100782519065989	0.001008143551351658	0.001008257884379257	0.001002863909699859	0.001001354902443046	0.07248343811174981	0.001002084420374142	0.001018345342916377	0.001004848496744963	0.001002274008046488	0.001475532476292222	0.121988738746552	0.001006615928721917	0.001003053803977067	0.00100538132055057	0.001000464382028785	0.3644060241562942	0.2315545514600025	0.06651029797219507	0.001000699560799916	0.08326603133078758	0.08165170210331112	0.07881553633359696	0.09528850982095502	0.1144945854323644	0.008678144619970265	0.05379633150489032	0.2158333142413106	0.1222043370420992	0.1431563993922638	0.001009907895219279	0.001015034305959807	0.06390791869118985	0.001187999189927187	0.001004585327986386	0.001026229433249276	0.001008743089200074	0.001000539428272757	0.00100116060590253	0.00100244937358509	0.1344320735199481	0.06478585095338496	0.05287577484536114	0.07754462513089916	0.05384064606882374	0.001009455264055741	0.00100379496269607	0.1326620655468128	0.001004344872678489	0.08527912503241335	0.03495522425354743	0.006333451119869573	0.001290545336977557	0.001004859275711074	0.09320788330222173	0.02603758704104812	0.08430545237651196	0.001000117997212895	0.04887724199937961	0.1893780037739947	0.001002081137487878	0.06062891987538362	0.001000847705359814	0.001000310832391095	0.001000611911141387	0.01831984485268495	-0.009486886238841063	-0.01484935108233325	0.0137040070871342	-0.02481838504554439	-0.04455688766792001	-0.01774927667556294	-0.00921976375836525	-6.741068595814988	-5.891714209264011	-0.03710173614763254	0.02962147692040279	-0.03575085460140193	0.007267282192710261	0.06404516943219014	-0.3169985190135358	-0.3851288555251797	-0.3830664483347254	0.6611782162809929	0.002532714327637606	-0.2003162789110495	0.00668776047940758	0.05263923067741998	0.3131854640643995	-0.115004429686324	-1.5197679265823	-0.4872802666695855	-0.004688924424662893	1.315098278546655	0.04015895015505311	-0.01145419514744241	-0.012694061238637	0.1087692268974516	0.05516567624766684	-0.3652923399386723	-0.3476033514195188	0.07433077265952812	0.02432518091560118	0.09585226797585361	0.02497009488623138	0.1419276704052364	0.05323610977156588	0.001952236682603825	-0.01339380060238646	0.1064240971645443	1.947336417596178	-0.6691815708269953	-0.04141889614924196	-0.04110300703258296	-0.7279990184563248	-0.7140764154883917	-0.6329728524939625	-0.1745866426584218	-0.5265273495779071	0.1897225266897397	0.4304530748799541	1.072579672368363	-0.8946939048244651	0.1731233627040114	-0.3257996997160088	-0.02901990430096221	-0.5454275868564261	0.08601856273414231	0.03203946142062683	-0.02744963390621509	-0.3932822173565118	0.02800426583456107	0.09034479685870277	0.2048775236767545	0.367168439084903	-0.9103755488494684	-1.364250828422907	0.6387374501392793	0.1244073171842529	-0.009309328977154998	-0.03880921937777788	-0.9948558203490316	0.308129846309235	-0.1151438660491639	-0.3213825068524656	0.2576325252501775	-0.002571140980223486	-0.2226094389675483	-0.2252773363670897	0.06314230828218542	0.781127248988664	0.122953998612918	-1.943581907666218	-0.4765662728563547	0.05715397372219819	-0.2786876839958038	0.06256658502311603	0.05658870221110135	0.05950174834807018	1.394186168550821e-14	5.051347034332724e-14
0.19	0.001261471469596781	-0.06282009369991791	0.08084226640076894	0.4706299367243574	0.9312819962021528	0.006539731648569522	0.1382460765028828	-0.09182299479433785	0.02039203312008901	0.2012664740246318	0.0894377629163632	-0.1562824427407064	0.008982172893783774	0.07901823099640837	-0.1137026831541894	1.104607734062584	0.2323787562138186	-1.104607734062586	-0.2323787562138249	-0.2879864646743808	-0.06699968337571256	0.01833877657984175	-0.09501575177130532	-0.1057343511245548	-0.04674727334997548	-0.1199600836618215	0.08081521213221439	0.5633101662664618	0.713997515416103	0.1112515424890038	0.0006619761673748823	0.2874833691307538	0.08052202504831589	-0.1460754704206188	0.185785647700229	0.1294603341877789	1.325915754175682	0.1806174743989309	0.03979443227270753	3.499086038404407	0.5764415060691909	0.4491709756960768	-2.107582300385212	0.03398820180667064	-0.1421597162308462	-0.01433740535808422	-0.2586699266018384	-0.2443360812580996	1.287051601583709	-1.289655879973973	-1.287051601583679	1.28965587997399	1.408594944011493	-0.1999558958580149	-0.07480345834382199	-1.375126905165626	0.3300270029379018	0.01167814214246724	3.326891918581039	0.7802817818165401	0.9894955245268487	-1.587800065064062	-1.256712849241485	0.1477696968195637	-3.08591176827921	-0.07582486310572334	0.001005319422439214	0.01356569642839165	0.001002467135059991	0.01309431717271072	0.001028025918451928	0.003990624587330923	0.001016766401319118	0.004184611954592012	0.001005257174411116	0.03850633661818625	0.1222143555472077	0.1041263450194269	0.2206322347886088	0.2203953196036164	0.01048281952968677	0.01577518140981226	0.01846319403572677	0.04574811772533415	0.001038844630557141	0.03338193254331187	0.0280558644542366	0.06519950151673158	0.001032099797463023	0.02039424847403028	0.001000805266483853	0.01248765131957141	0.001000524824486509	0.06444288122051142	0.001934580719806647	0.007523216400406072	0.0799679440066204	0.08509376929574713	0.4433809486497084	0.412775168504648	0.001005216131505631	0.01568285759205035	0.0526070421956777	0.06659406516432338	0.001010576666343191	0.009985511284431824	0.001010475634021011	0.002676514809991204	0.001009474584623311	0.00930677518403591	0.001020606346115276	0.0360421587225804	0.001011219101536876	0.03823117135419425	0.07702147076766543	0.07795184714839007	0.001002777876205325	0.04064502188806433	0.001017316654101691	0.01767301023047912	0.001004625237869951	0.01817399270005517	0.001005765977702557	0.001447877369366837	0.001863200700847479	0.01966680581334898	0.1187771725206675	0.1353259358026669	0.001007438036056235	0.03783454664917074	0.001046326637610268	0.003412853061814662	0.001033493115229426	0.008576051845953621	0.001000446544585487	0.0416433149373658	0.334533180726049	0.3310418906156868	0.2451387480301633	0.2209798952222935	0.06686598205669464	0.07228115189992135	0.00100133028099122	0.01729168517621052	0.08951168555004332	0.07590410654052615	0.0881180967123075	0.07204288369424855	0.08447847284877207	0.06880491949093639	0.09601591700543713	0.08975590998209573	0.1202292906460388	0.09585534864390058	0.00867403764065758	0.01177061044687567	0.04831319911496795	0.02085542643423458	0.2101917177157127	0.1596389733875638	0.1275112439504664	0.09457479406245706	0.1357057561644971	0.1149852136454509	0.003840711794983985	0.01088941682988582	0.001021001284697787	0.03352945090737883	0.06938956697713465	0.09411519204716084	0.00135898917881343	0.04193809511035539	0.00114044486228157	0.01818309571346394	0.002751634823392325	0.003312413033095864	0.005347682337383948	0.01132409993581344	0.001000514246645482	0.007760832370431492	0.001001171568243479	0.01331436629429412	0.001013615378203201	0.01626898901044815	0.1316890948832845	0.113178178136762	0.07407228730066071	0.07062523946048245	0.06029329901794826	0.08752162345282646	0.06745412311165951	0.06728808104790666	0.05161122548339368	0.05408425330129462	0.00264073300126858	0.04340677604648498	0.001795725697229132	0.0415536466951506	0.1471580518229838	0.1067474033862788	0.001046711426918571	0.03425168717589854	0.08780796996236058	0.03846366094656119	0.03691749966819773	0.05127544104981436	0.004744027175661893	0.01359145846605572	0.001463157069628	0.01984144536964783	0.001019782055591943	0.1493160640144653	0.09561574434106375	0.1114185658455807	0.02436500072733793	0.00309591859431056	0.07724431713410942	0.06561964169092711	0.001081278334616998	0.02207302102098475	0.06607913026595784	0.07752595779220259	0.1847678364331146	0.1396155337726465	0.001033179540656391	0.009811059367250557	0.05683410397452841	0.08969597969340781	0.001000825691681566	0.03016318039360263	0.001000301788731726	0.02931031488501887	0.001000595540626444	0.03026584252804524	0.01797453890737695	-0.009248021393655468	-0.01468778652450536	0.01384472208875785	-0.02441120233367127	-0.04409896151528143	-0.01715175257578331	-0.008861415249740665	0.001001617519591282	0.001001312866651796	0.001000401159410808	0.001001013950361134	0.001005704194872423	0.117559985215738	0.2103140888212948	0.0052299521308661	0.02505192533531462	0.001031448557871795	0.02194567806872324	0.001028541141496782	0.00100088029375282	0.001000593662795085	0.001000654907706067	0.0409869426483665	0.440075796073274	0.001003250092866353	0.07575455319403251	0.001022695359489267	0.001007651889223378	0.001008191181192777	0.001003783209419292	0.001001754104124464	0.07158987272973809	0.001001785564226179	0.001021567402150887	0.001006313180276845	0.001002565137121901	0.003433498469567137	0.1275433866474403	0.001010704466224705	0.001002617200760903	0.001005205075698416	0.001000494433878292	0.3777316655559766	0.2252588414007074	0.0633381383331082	0.001000698780681188	0.07524053768650907	0.07346843516802688	0.07120289159361377	0.0965174492988506	0.1118497434699642	0.01697842869969519	0.06074725827464832	0.2129759016395637	0.1287219914203954	0.1555775814659473	0.001005116368851316	0.001046402641169816	0.05650147764543532	0.001491974376140664	0.001005476621087642	0.001016075038598203	0.001005224599858541	0.001000612491845683	0.001001114014008407	0.001002464736335042	0.1321844899754746	0.05878198443767041	0.03672078261931678	0.07491841996062593	0.05505024018620659	0.001008617594333132	0.001003206280200683	0.1348634351914841	0.001007395397930416	0.08265255050717518	0.03225085346118484	0.005835543206285722	0.002241537005889685	0.001005811861729798	0.08716051040446761	0.03100935187796483	0.08691232434088257	0.001000121011916996	0.033553787341725	0.1985115953855054	0.001003416108388715	0.04221650127354996	0.001000935320029001	0.001000343207411967	0.001000673050095087	0.02020342341582539	-0.01054197313708876	-0.0143545226653829	0.01535608694209395	-0.02113735310437375	-0.04023593414851255	-0.0163461546415467	-0.008026473476934389	-6.344059115491228	-6.116800794312567	0.08402677339837747	0.07036654790580268	0.01796854926882166	-0.01322562657484616	0.07298980653244193	-0.2242345531854836	-0.2965971926105991	-0.2863715542138342	0.4553569659213336	-0.004794738205530269	-0.2419312752177839	0.006563463052225989	0.05625332942154508	0.3245520128548689	-0.06231255798109512	-1.81552556153266	-0.6903281550290805	0.02114057904486225	1.406450974754057	0.01161330892305656	0.02840991615509454	0.02842868500658126	-0.007255353034861979	0.02380498709320817	-0.2777792887069453	-0.3067789655690642	0.04449646007129911	0.0264335217628479	-0.04357110856905375	0.1040169905316768	0.1598449742746094	0.05433845386672646	-0.01200753383732837	-0.009353881555655075	0.09948678540192409	1.685609654436421	-0.5797412564323514	-0.1073175519882064	-0.02347901769763458	-0.7179268590831069	-0.70309719151671	-0.6275903889872385	-0.09890534603502288	-0.4359713319891521	0.4124772968957396	0.482223914634744	1.023010464602865	-0.6001570780349088	0.2658306117799624	-0.1657805507294216	-0.03092376173146488	-0.5604404114530698	0.08126231920744249	0.03290467446779815	-0.02154534018499329	-0.2589042586061798	0.0319169736532503	0.07676958327786283	0.00124541272147637	0.2997903910586746	-0.7517621320955756	-1.492161790485306	0.1431356920381855	0.08998873825128953	-0.1878036319243461	-0.03654381362588156	-0.511785917235509	0.3035988044123444	-0.06648392024199257	-0.2999568387424511	0.07158210736906317	0.05556565581808753	-0.3669561942370908	-0.3135911924045649	0.09541131470359762	0.6677146839664372	0.2734036710921903	-1.847929996724347	-0.2661865529097197	0.0509348972003168	-0.9467549634357608	0.03369825455703301	0.030611628294562	0.03210299093410707	3.573853567400976e-15	3.828545832319041e-14
0.2	-0.0004072528686630548	-0.06051247696485845	0.0814074047449041	0.4837978692116001	0.9330130340659123	0.006964854610424176	0.1728760664191424	-0.08569897111690761	0.02316484904512319	0.1802764147205888	0.08948623949326602	-0.1566509051192322	0.00873422342958491	0.07594423050956435	-0.1153107853284935	1.113995232172694	0.2190161865717845	-1.113995232172697	-0.2190161865717846	-0.2736227778782784	-0.06904107891684493	0.01759870610520049	-0.1087604695108707	-0.1024425911833799	-0.04657239637937433	-0.08683966353814442	0.0881343568810475	0.5735478965319948	0.6983904552674024	0.09963260715354896	0.001730047915288231	0.2581745892227105	0.07993906967976835	-0.1899110341209632	0.2741116484034561	-0.01923903449481095	1.30793205806515	0.1647928309732503	0.04523733176693404	3.427868881028638	0.6464339528067476	0.1094656847884946	-2.083687726896705	-0.02346308031038767	0.07595805393064782	-0.03220724614179001	-0.3533451238814604	-0.07499933529188538	0.5931315576163656	-1.374339520317803	-0.5931315576163654	1.374339520317804	1.462830549869352	-0.209573362314924	-0.07332146832576773	-1.373143907262058	0.3289582679842638	0.02406226586917295	3.262486027647225	0.6855159343479008	1.058560819040882	-1.533151287994734	-1.062608445668156	0.05708962735313978	-2.785429397013144	-0.03862485677828213	0.001003625650581457	0.01402611262465493	0.00100198050142859	0.01368832917839364	0.001014752683921037	0.00400921388656786	0.001009187538915454	0.004127135722605402	0.00100556085731424	0.03924896210844749	0.1202640765063944	0.1022254691865874	0.2164197271026748	0.2177710949332712	0.007408787946254065	0.0131800757854056	0.02206535963346987	0.04968989094388647	0.001034040402874794	0.03336115685271614	0.02399937757773901	0.06261078538298412	0.001029376989971436	0.02047044769336431	0.001000857155106145	0.01305029273736739	0.00100057266825033	0.06771462346170233	0.001486388222360401	0.007007567940850341	0.05645350369129114	0.06539781443753034	0.4407621100013738	0.4052868111575184	0.001004339041786459	0.01582737389557098	0.06663440231517848	0.08097045719505189	0.001020562155389043	0.01025050305250909	0.001008981878413965	0.002887502206435417	0.001008839588156444	0.009462922626794511	0.001012785326150637	0.03621325098918984	0.001006785749123598	0.03847323725852958	0.0744843206280089	0.07558037066249093	0.001002217621302385	0.03785691093229151	0.001020260558477154	0.01823475839300593	0.001005846178114362	0.01843142995023093	0.001004310457003788	0.001549381975298575	0.003162152122062814	0.0209941186094221	0.1235482470851934	0.1370935508067618	0.001010152091372468	0.03837555456852685	0.001025215203975431	0.003348054539085602	0.001019859794239416	0.008488253191054101	0.001000477961358238	0.04258373980772588	0.3510292467193921	0.3465557156919578	0.2368967556478511	0.2155866472298781	0.06455787298819621	0.07097536948126804	0.001001026806036121	0.01716321474394073	0.08159546659616733	0.06883903899601808	0.07998707927150028	0.06513404326618126	0.07702704159410956	0.06259706595665572	0.09651081021654601	0.08887662636159149	0.1162524045334573	0.09171694903658886	0.01486271840862618	0.01638857236597982	0.05556387111800364	0.0260192818679677	0.2106330542917667	0.1692866951255841	0.1294392370175138	0.09049182671733748	0.1462171363619357	0.1187730168416216	0.0024810020843875	0.009658699078391314	0.001041986882331636	0.03321587392468756	0.06198422914373684	0.08834513748862628	0.001507883760761475	0.04277254227437741	0.001075888442823225	0.01850860643640524	0.001916607035079172	0.00323384471609444	0.003269286664239321	0.009720562589086733	0.001000581895690193	0.008069739326318548	0.001001130876152112	0.01417364294199226	0.00100826502702915	0.01701247831973755	0.1313886316907565	0.1157307113026513	0.0660198147253005	0.06359277672971239	0.04582607602535564	0.07214308239704145	0.07002288484286549	0.06682446174263135	0.05343518952340282	0.05472752196595767	0.001857825330425088	0.04254746564411322	0.001415235447827973	0.04146433296840198	0.1428282106692018	0.1039919036272249	0.001028686617839528	0.03729153950525074	0.08501593028534123	0.03803596770423235	0.03409599623563631	0.04830189188381671	0.00512593087374486	0.01407334642571281	0.002102443306810991	0.02045951615150567	0.001013340362556109	0.1451701497764866	0.09067424231379374	0.1078364329151649	0.02874111880262539	0.004211408638436967	0.08197319607239553	0.07174366062203719	0.0010423087548603	0.02457000207283109	0.04796683458387784	0.05966976680385001	0.1917587914310667	0.1386393228350108	0.001019261087694434	0.01030003761563192	0.04572354455871987	0.07741188829211727	0.001000902883800657	0.03036637476812577	0.001000330749078864	0.02949453637352355	0.001000649891078445	0.03046721103461314	0.02006530103770231	-0.01044642719901452	-0.01428989684225175	0.01541237294274347	-0.02097448001962438	-0.04005276368745701	-0.0161071450016348	-0.007883134073484488	0.001001917097730345	0.001001554376476308	0.001000373707248715	0.001000962578917463	0.001006021862204773	0.1172074217698	0.2078490182992201	0.003110656562224046	0.02707238379085999	0.001026976873158913	0.01726423142939102	0.001024921925828028	0.001000936900144962	0.001000646440056504	0.001000445657240851	0.0135738385975785	0.4304668874184492	0.001003489336874992	0.0914535708030999	0.001037565528318164	0.001007160227095346	0.00100812447800604	0.001004702509142487	0.001002153305813592	0.07069630734772646	0.001001486708079968	0.001024789461386665	0.001007777863814225	0.001002856266197387	0.005391464462841397	0.1330980345483288	0.001014793003730974	0.001002180597548893	0.001005028830848426	0.001000524485727831	0.3910573069556594	0.2189631313414122	0.06016597869402093	0.001000698000566337	0.06721504404223029	0.06528516823274186	0.0635902468536302	0.09774638877674673	0.109204901507565	0.02527871277941864	0.06769818504440554	0.2101184890378168	0.1352396457986918	0.1679987635396311	0.001000324842483568	0.001077770976381416	0.04909503659968077	0.001795949562353127	0.001006367914189549	0.001005920643945686	0.00100170611051385	0.001000685555414719	0.001001067422111713	0.00100248009908217	0.1299369064310014	0.05277811792195683	0.02056579039326617	0.07229221479035264	0.05625983430358944	0.001007779924613719	0.001002617597706527	0.1370648048361556	0.001010445923178781	0.08002597598193702	0.0295464826688221	0.005337635292703988	0.003192528674793836	0.001006764447749801	0.08111313750671484	0.03598111671488126	0.08951919630525249	0.001000124026621496	0.01823033268407023	0.2076451869970168	0.001004751079292852	0.02380408267171532	0.001001022934696049	0.001000375582425857	0.001000734189045288	0.02208700197896585	-0.01159706003533637	-0.01385969424843253	0.01700816679705366	-0.01745632116320309	-0.03591498062910501	-0.01494303260753045	-0.006833183195503761	-5.964864546108807	-6.191923293653979	-0.03136329762727474	0.03590070006623358	-0.03143841795794106	0.008820163282783081	0.0742554611202048	-0.160834618588521	-0.2322841838109098	-0.2412441527990708	0.3496900702289664	0.003191958241174277	-0.2742650875320003	0.00912382384963246	0.05555645933312951	0.3285720101319815	-0.04705642348186648	-2.126141852835588	-0.7901367685958967	-7.879852530885848e-05	1.463032183473423	0.05304852007924882	0.002890270258854292	-0.01054932201125769	0.0744245542165471	0.03104097293743982	-0.1977659626744084	-0.2478209547418246	0.07849137742533144	0.02435634143428779	0.1132453326983946	0.1571219073988584	0.1968611762231022	0.05354759642898919	0.004050856027626793	-0.008784226798504725	0.08780793167793603	1.415809854727156	-0.500629822052384	-0.1499634765239588	-0.00148707682889339	-0.6925330398398958	-0.6759814794052958	-0.6123347963459779	-0.0876968438016691	-0.4009672444903613	0.4862916908986426	0.5538576556612212	0.893152408235683	-0.1985996189369377	0.5183684607742006	-0.09528331909964914	-0.03158443796644955	-0.5971939530945053	0.08745132117886535	0.03188298664139908	0.01012622143318685	-0.04925859291583822	0.02867136475399478	0.1014640215791802	0.2174202786095937	0.2063770219364536	-0.667046753804123	-1.576241154304233	-0.2125382504986687	0.03528396175507972	0.09238944870952347	0.02927296350624859	-0.04143363866564105	0.3054324412463759	-0.0193008789807421	-0.2979973592346501	0.05264824359773455	0.05891770755401582	-0.45241139412322	-0.4030214627268661	0.1276879687294455	0.5576464989208144	0.1864203784215141	-1.717514223977145	0.09629460505353669	0.0472897388356302	-1.489111531610839	0.007362759599104634	0.006552292412105956	0.00886400575152556	-1.114660568802969e-14	2.612142970953694e-14
0.21	-0.002646375345561012	-0.05740887775306876	0.08046816672975662	0.4967918664112168	0.9345554744586896	0.007439223274057408	0.2069310000999323	-0.07893611770357843	0.0227960774425918	0.1598099730252942	0.0890052152061042	-0.1546405348396252	0.008486164596355966	0.07204202490113469	-0.1152316241248207	1.116592156538229	0.2050717324695264	-1.116592156538234	-0.2050717324695274	-0.2587765439901358	-0.0712239010825646	0.01686879279200411	-0.1225063580085416	-0.09914318012804559	-0.04624964753791353	-0.05538624181650904	0.09458112157336677	0.5845196527077492	0.6834342035586302	0.09004762160135753	0.001579676405561902	0.2320121566094256	0.07973625120079658	-0.25754753946724	0.3417418584595608	-0.1641697494519165	1.291110484141567	0.1430619721157888	0.04904254047117563	3.382259874847579	0.702831167179501	-0.1695962109051933	-2.007273383441692	-0.07000045748943654	0.3235877528027672	-0.01635512942539699	-0.4205276963865939	0.08560023227475703	-0.06806948864195268	-1.409237223211373	0.06806948864197136	1.409237223211389	1.505099560813833	-0.2285783361610677	-0.07305961140523674	-1.380533096154003	0.3307814936595031	0.04146704362120476	3.024933208671743	0.6071804885429593	1.137258053995937	-1.441776860370808	-0.8439556487644863	-0.09080090758097994	-2.45715589821797	-6.702131460451362e-06	0.001002864813817585	0.0144747608420411	0.00100182827851429	0.01426876550479364	0.001007705366363587	0.00403257399757744	0.001005168105474386	0.004103924270184618	0.00100622384534834	0.04001554834602705	0.1194370191820821	0.1008791589874917	0.2130892363093501	0.2156992464842126	0.005655612256632071	0.01168673740327831	0.02370252796117757	0.05181999728003175	0.001029433405284303	0.03336100318442672	0.01943217258172475	0.05973496575396085	0.001027263917229859	0.02057361409931279	0.001000916365807193	0.01362055034221341	0.001000627187571061	0.0710244344501231	0.001248410917448183	0.00666961751328781	0.03554685381416452	0.04721073707360464	0.4355331698536363	0.3977325855764376	0.001003932329627205	0.01597978006597086	0.08144245863969507	0.09585268581798728	0.004170647678415908	0.01356356774591374	0.001007928532419324	0.003143437032665304	0.001008504506758764	0.009613846292980186	0.001009122349735669	0.03628042613300392	0.001004681853552274	0.0385943471972565	0.07288409524410505	0.07379789530205438	0.001001803787453176	0.03570129229737002	0.001022547186852088	0.01882671666659796	0.001443415342625415	0.01912579442738581	0.001003557020046258	0.001759407992912307	0.003982201992297399	0.02185665896209901	0.1287881203300228	0.1392106544691213	0.001011072190116376	0.03890081327983131	0.001013872002849771	0.003315142000536894	0.001012495305367281	0.008418826119651073	0.001000508091589551	0.04344863582216874	0.3657980994525539	0.3593891547032455	0.229323891851611	0.2108691688424745	0.06151552435179276	0.0692851386442374	0.001000856533086053	0.01725130038212617	0.07347296218201364	0.06199974949207498	0.07170857567496361	0.05847708916653015	0.0693480989003539	0.05652326153704285	0.09694149626927194	0.08785362397182159	0.1127939185477797	0.08774600280949019	0.02047077575655584	0.0206047455218759	0.06148872507976047	0.03160636713271737	0.2088580341066819	0.1771443364254414	0.1339822056701857	0.09039850922423712	0.1577633602041065	0.1253538034747777	0.001757447668311595	0.008974174274117383	0.001052193646193023	0.03292300609470065	0.05473405271954261	0.08238217069332844	0.001634851508104717	0.04348135653289376	0.001042180412942201	0.01879085449255748	0.001470462688953552	0.003254175386573682	0.002161766868853742	0.009235316099930543	0.001000642811583359	0.008389592310376915	0.001001095839347661	0.01511110201645454	0.001005477790738982	0.01787200146277648	0.1294616708711119	0.1170998922899571	0.05954962386319048	0.05766444469860753	0.03184429421112085	0.05782837885185414	0.06800938216114098	0.06291053631129928	0.05462087517081095	0.05481997133076952	0.001441473851276992	0.0422581566101586	0.001213095118877268	0.04163161880782562	0.1425223629541434	0.1057853324969577	0.001018923805309221	0.04037057464665823	0.0822936529410131	0.03807348835136454	0.03130098731131455	0.04538877697820994	0.004678592811667001	0.0137246022829842	0.002435064428913217	0.02078180773705845	0.001010359551927125	0.140015683797407	0.08521363448029248	0.1035630067287068	0.03356849158903288	0.005793914760846237	0.08449186102565154	0.07634495282739986	0.001021638746393074	0.02704152329645533	0.03287186255676788	0.04397215955998414	0.1997584057523153	0.1414811279002197	0.001012796341378727	0.0107181204452948	0.03289321683387611	0.06364369593216543	0.001000992526082033	0.03030018400498989	0.001000363700270284	0.02943597765720076	0.001000712264513989	0.03042308159045524	0.02142364373098216	-0.01132562316444869	-0.01385814153748853	0.01687828124416749	-0.01758522545446391	-0.03601885350629203	-0.01396643373441796	-0.005076587168618472	0.001002204953629534	0.00100176757416685	0.001000368984916653	0.00100100416700296	0.001007668342192736	0.1191185399737544	0.2067838017776152	0.004369043516401571	0.02422924746425734	0.001022660225199575	0.01181833242621951	0.001025185755738481	0.001001012744538941	0.001000715638102137	0.001000358391238314	0.007287939566308682	0.4180428270299059	0.001003525771757505	0.1088084811218082	0.01291407840958394	0.001006554968569669	0.001008182297548348	0.001005824408417222	0.00100277920547627	0.07087844226653016	0.001001277028398194	0.001025043349491665	0.002653422308423257	0.001002702430631017	0.004378235089097291	0.1395427105814349	0.001009691650449847	0.001001970225522031	0.001004663424881139	0.00100055210551073	0.4011967423678125	0.2128938215800593	0.05549709340667736	0.001000663544123493	0.05890092710135664	0.05698651900578684	0.05565521344492091	0.09735604324639424	0.1065810116230071	0.02781946023508674	0.06992981422911583	0.2019628853214984	0.1456279326227237	0.1825653127734762	0.001001861006737957	0.001050163649845079	0.04269219667756644	0.001742958436396021	0.001007707468008223	0.001004057126782193	0.001001220134476104	0.001000723675505645	0.001001052571967993	0.001002659257747415	0.1236544491346689	0.05010039704573798	0.01078612379611174	0.0594741269818122	0.0559366271392502	0.001006497879262202	0.001002354280624278	0.1464077797879403	0.001007339320126489	0.07745159177777804	0.02679105696885852	0.003248051022268029	0.002435604977205305	0.001007674431809517	0.07495962365990121	0.04183058952103622	0.08641806091834155	0.001000126736268698	0.01204252679945048	0.218212533449672	0.001007182712736462	0.01246711921579452	0.001001139014002846	0.001000416951196342	0.001000813543270806	0.02225129982587523	-0.01198766963317259	-0.01342514406397006	0.01824028110328254	-0.0142990943223118	-0.03206804162687658	-0.01104444336871117	-0.0008647634422444709	-5.603725868683107	-6.120710354868347	0.08307150539789573	0.06926581091399968	0.01933877046494957	-0.007970132832010679	0.07807713940229559	-0.1085061851272677	-0.1847620086445875	-0.0713165912364012	0.08824454530590543	-0.001370511753291098	-0.3011401921733602	0.01161500150637515	0.05815815609050817	0.332984282040302	-0.02455062666730496	-1.529626560124045	-0.7236021996617519	0.02314467226064096	1.51458329808151	0.578430598980301	0.03747319826012428	0.02793579039524629	-0.03322759506744851	-0.00180632786741698	-0.1565657754529705	-0.1842112449729798	0.04950239767051667	0.107132817043429	-0.02475112718688326	0.02796447759626452	0.229063772444859	0.05148266359769461	-0.00702402434601803	-0.005755690380620981	0.08475678829707051	1.163133093317398	-0.448999525583783	-0.1905128684176144	0.01834883445505019	-0.6769892957321987	-0.6568958719594956	-0.6036619159308988	-0.1137599805883708	-0.388536468331843	0.3613004351698483	0.5629859057798188	0.6715633423889006	0.164387219190135	0.7847040367602582	-0.04707960596997443	-0.02730486460601111	-0.5952147230362769	0.05654297635720242	0.02489773198105413	-0.0001795566555485707	-0.03382591708285679	0.03383505235921803	0.09152613574212942	0.02156115416896488	0.06597253197843379	-0.5224966177583271	-1.301721983868484	-0.5562094019902459	-0.01622014813929424	-0.08409125379276332	0.01470823504633294	0.3811843339762332	0.3126197318255284	0.02690133302847405	-0.2866262303877647	-0.09752507563340468	0.005489364141636038	-0.5690498622144248	-0.4511841036141925	0.1904300714184118	0.36037820206889	0.2801232205424635	-1.403361985483389	0.4406683240056197	0.03686109395029183	-1.286546842179385	-0.02009300007477607	-0.01789913018225463	-0.01695861268602829	1.546990800644429e-14	3.36216736158275e-15
0.22	-0.005550885222845127	-0.05377496650495948	0.07821278613762334	0.5096249409400485	0.9358616079988713	0.007933828209526298	0.2405041043103347	-0.07170845902705442	0.02004540071474911	0.140177491625702	0.0881410567364565	-0.1502297150469674	0.00842810866286858	0.06766504261061802	-0.1137034075579608	1.112747386317205	0.1909377236461263	-1.112747386317209	-0.1909377236461257	-0.2435471200009066	-0.07364439094669872	0.01612954553526177	-0.1364611175116058	-0.09582981029864776	-0.0457234646829856	-0.02640630152486671	0.1003448363403823	0.5963224103696344	0.6698813619277542	0.08296215449837291	-0.0001587098018336652	0.2088294958068652	0.07997757837482969	-0.3229885141979712	0.3801740556673602	-0.2824675498917014	1.275747523908135	0.1175314604455407	0.04928458613406773	3.331502986948892	0.7393950054452364	-0.3669153402767757	-1.916895667760613	-0.1000899168185518	0.5560479565360121	0.005793333832266116	-0.4483004602573358	0.2148117373550518	-0.6952073596950069	-1.412250464546035	0.6952073596950069	1.412250464546036	1.539468570086478	-0.2571069019978215	-0.075188257034967	-1.414918108340602	0.3317500227971275	0.06474906856265826	2.767789741649521	0.5489059492873593	1.224761116267013	-1.252469272415442	-0.5627047558253737	-0.2605133121799087	-2.189475034868289	0.05020427382312809	0.001002628587553121	0.01492711401746346	0.001001858858727736	0.01485523031016535	0.001004181017596329	0.004060555901567957	0.001003180176209588	0.004077579484682617	0.001007378844182348	0.04079081195700245	0.1197383503294327	0.1000537702061139	0.2105856750735976	0.2140223247075024	0.005390402944111454	0.01147588260823711	0.02318629207757259	0.05169304881607732	0.00102497157334589	0.03337079022042886	0.01439913739943986	0.05658315446151621	0.001026339821958916	0.02070485860676233	0.001000983897641868	0.01420671774828513	0.001000689050029589	0.07436619099228538	0.001129292334682753	0.006436216114376589	0.02086181094603538	0.03443822443152945	0.4280288211692327	0.3907568901234652	0.001003747302364259	0.0161419601336703	0.09701734008854468	0.1112855182960054	0.01160201430869131	0.0211964386395314	0.001007099342164741	0.003420496236936641	0.001008365975545083	0.009765673137397131	0.001007852971451018	0.03610393769547644	0.001003943534311063	0.03853736384759666	0.07206724122075039	0.07249232183260342	0.001001492083148497	0.03415451657835852	0.001023816939898237	0.01941684875393739	0.002483661600083327	0.02042641155238488	0.001003103532888766	0.001984139470842764	0.003889125141434488	0.02180497448742216	0.1344806841546414	0.1417249105795839	0.001008980071990137	0.03940477819597521	0.001008097711238348	0.003279760840050632	0.001008631976460845	0.008360049325587818	0.001000536965960996	0.04427058591542241	0.3789243178888531	0.3700634804740301	0.2222440909880445	0.2064839833150847	0.05772427999353372	0.06711650856220863	0.001000754203056194	0.01751508403289137	0.06516159099449863	0.05526596438570956	0.06331284954987641	0.05196639519832307	0.06146077824493305	0.05049911107096196	0.09702244204740069	0.08666429982103144	0.1096673114201779	0.08403993032185478	0.02455000989241221	0.02370173096735145	0.06570519538780269	0.03726753015346266	0.2047060142302549	0.1825817117864265	0.1408511229140308	0.09346859307858754	0.170326734003722	0.1342054009948827	0.001395263151898072	0.008607947675485186	0.001043484959671001	0.03266346190053087	0.04778464358791811	0.07644453668647619	0.00167187907026522	0.04394803071818111	0.001026001907652341	0.01901318322386778	0.001246054464926626	0.003347864196571896	0.001604863557071943	0.0093233400040629	0.001000692323862471	0.008717156779866836	0.001001070901139457	0.01611413250551248	0.0010041744864049	0.01878523748661295	0.1257514480857022	0.1170204290712838	0.05473032675669699	0.05306530506766199	0.01952811711445718	0.04580819413709575	0.06115083959213442	0.05598102237838398	0.05511897472068331	0.05441459781626384	0.001232310779887084	0.04218884060226521	0.001111838391162609	0.0419689782826824	0.146068246546619	0.1112368887340232	0.001012490519016934	0.04358883703764933	0.07962464275641359	0.03857592085723565	0.02851088085641791	0.04252935510587732	0.003413888536229089	0.01262028484356163	0.002223824317571196	0.02056827848294845	0.00100932508063087	0.1339777913218308	0.07940611974914223	0.09882234426184044	0.03883373070271796	0.008052346380241559	0.08456501485818631	0.07890654986180544	0.001011309276112426	0.02961725356849108	0.02163269635799467	0.0319754318804377	0.2086472063062586	0.1468247276354407	0.001010781882262739	0.01104794483170976	0.02048308207663385	0.05124055341256296	0.001001095393676618	0.02997467300966567	0.001000400862410778	0.02914385187977198	0.001000783132705866	0.03014266441883967	0.02198595652668183	-0.01187909488481751	-0.01342452297959245	0.01818832688212805	-0.01435065603881599	-0.03210959077775127	-0.01065380381946619	-0.0001621250314904982	0.001002492809526673	0.001001980771855953	0.001000364262605055	0.001001045755096493	0.001009314822182678	0.1210296581777088	0.2057185852560103	0.005627430470577572	0.02138611113765403	0.001018343577239441	0.006372433423047697	0.001025449585649619	0.00100108858893257	0.001000784836147587	0.001000271125242625	0.001002040535041345	0.4056187666413612	0.001003562206640022	0.1261633914405157	0.02479059129084414	0.001005949710044651	0.001008240117090323	0.001006946307692044	0.001003405105140646	0.07106057718533371	0.001001067348717731	0.001025297237597003	0.004299066753036872	0.001002548595064836	0.003365005715343265	0.145987386614541	0.001004590297170217	0.001001759853500275	0.001004298018914912	0.001000579725292961	0.4113361777799656	0.2068245118187062	0.05082820811933344	0.001000629087682973	0.05058681016048298	0.04868786977883171	0.04772018003621165	0.0969656977160411	0.1039571217384497	0.03036020769075298	0.07216144341382562	0.1938072816051803	0.1560162194467557	0.197131862007321	0.00100339717099292	0.001022556323310291	0.0362893567554521	0.001689967310437981	0.001009047021827042	0.001002193609620675	0.00100073415844033	0.001000761795592898	0.001001037721822201	0.001002838416410195	0.1173719918383365	0.04742267616951958	0.001006457198948082	0.04665603917327199	0.05561341997491056	0.001005215833914332	0.0010020909635462	0.1557507547397245	0.001004232717070392	0.07487720757361904	0.0240356312688929	0.00115846675183317	0.001678681279626382	0.001008584415869323	0.06880610981308875	0.04768006232719103	0.08331692553143009	0.001000129445925848	0.00585472091483017	0.2287798799023266	0.001009614346178726	0.001130155759873193	0.001001255093307512	0.00100045831995985	0.001000892897492817	0.02241559767278463	-0.01237827923100884	-0.01299059387950758	0.0194723954095115	-0.01114186748142051	-0.02822110262464788	-0.007145854129891758	0.005103656311015364	-5.250366522730981	-5.916686866548849	-0.03062230612202086	0.03710639580882	-0.03051405940190936	0.008193496668499873	0.07599093583865052	-0.05665033504609141	-0.153298849341316	0.01525256459267142	-0.1017208897962591	0.005180099083940896	-0.3294634202139574	0.01473944414378567	0.0587384195801757	0.3349611208817081	-0.02614661779064834	-1.04322890846843	-0.6744307429702885	0.001875980912410756	1.573152954485047	0.9170097601042302	0.007115145850961995	-0.01036868638895602	0.02569183793853637	-0.004577684748285697	-0.102385584480379	-0.1260523715425335	0.0781261401729884	0.1456068710407651	0.1161864247125236	-0.02572305438195	0.2762916658417242	0.04928883741537375	0.00355713164667751	-0.006654171318229943	0.07921874744272334	0.983987206626867	-0.4341712500489168	-0.2456433255211932	0.03365252569398477	-0.6714321603235174	-0.6467294531127457	-0.6024040056381147	-0.1209611960139759	-0.3479924966046344	0.2624541488329372	0.5686732068695859	0.4090992204623031	0.4340806505520896	0.9725306381635535	-0.03162367789310733	-0.02491971085766667	-0.5921273954052572	0.03902330653335212	0.01989912167297273	0.02479784933146919	0.06539548573966841	0.03021366187367509	0.1145783045080041	0.2281628547761788	-0.08335181926051842	-0.4012082737784365	-1.117337388210792	-0.8156559508144001	-0.0642806141060778	0.1363880539070742	0.06328769059268113	0.6901918348007211	0.3332778911686269	0.0736814927681262	-0.2872587525982557	-0.09846641570878573	-0.04824646468813079	-0.6290966934146067	-0.4964687188135144	0.2628730681395743	0.1497074647349822	0.2072621881068932	-0.9773383111110513	0.5966535390549789	0.02963805018624726	-1.216101563537591	-0.04450128683804984	-0.04016111980863252	-0.03839353973948428	7.059467890774879e-14	-2.670415273416492e-14
0.23	-0.009004630791594196	-0.04991195872289766	0.07497406605954425	0.5223126865992531	0.9369020796349802	0.008407029834362334	0.2734292485735548	-0.06421049689247756	0.01577827802969762	0.1213819857798634	0.08705903454463235	-0.1437286454262363	0.00851937202135236	0.06322652949802533	-0.1111029018185586	1.102784130394071	0.1768783392480412	-1.102784130394076	-0.176878339248046	-0.2279928748086632	-0.07639321241329035	0.01535388876861639	-0.1509015639599629	-0.0925152322236619	-0.0449284044144527	0.0001591289847196802	0.1056539137044258	0.6090242098929467	0.6587685616543385	0.07893875448709824	-0.003535865471230689	0.188385452404951	0.0807313961054197	-0.3629368111297513	0.3890553051828272	-0.3607835156699244	1.262144279410208	0.09052038579493667	0.04478168562466972	3.245629542697164	0.7580748651468915	-0.4765271040509452	-1.846104505339844	-0.114841419479865	0.7351992679309147	0.008265054363784712	-0.4344025930736259	0.3005644279709328	-1.294165087501238	-1.395909173093467	1.294165087501238	1.395909173093484	1.571615932204125	-0.2932370642987089	-0.08045145622134958	-1.472992963214674	0.3317476389432151	0.09498569255464083	2.550116992814823	0.51701554265392	1.313296512156225	-0.9670238845344458	-0.2475905962518243	-0.4085287480237111	-1.908321799344125	0.1014112759484318	0.001002638512762783	0.01536893547984358	0.001002013405908753	0.01543772588699052	0.001002325040382858	0.004081819120839259	0.001002137991233933	0.004054893396309377	0.00101008799602717	0.04156354272391896	0.1211188416354146	0.09976451481882496	0.2086244706963745	0.2125290356418129	0.006146979501417764	0.01214666203784769	0.01982856340670466	0.04870813562257153	0.001021086132927256	0.03340355507771052	0.00992006645905702	0.05366586343500439	0.001024587656894186	0.02085788432073222	0.001001054569172674	0.01481254155863574	0.001000755461247727	0.07775017643587749	0.001066068436572904	0.006250838529210567	0.01141204609714345	0.02604259487895922	0.4190178678216519	0.3842573422274178	0.001003663630257882	0.01630303911577819	0.1131247970383258	0.1272348922835744	0.01955991202682282	0.02954083413053674	0.001006416999031683	0.003677215674308306	0.001008357502319192	0.009911409490917679	0.001007818625236311	0.03581389453220699	0.001003830295422844	0.03835414194544807	0.07209034607017885	0.07180730673989209	0.001001252640448126	0.03310267381225646	0.001021282817337074	0.02002124049964443	0.004955415872860493	0.02315227715083711	0.001002767993255352	0.002203162762796765	0.003327589742023564	0.02127191681358549	0.1405208738775496	0.1447895567517088	0.001051827722417	0.03993296470657987	0.00100496517148345	0.003246772128403537	0.001006404893405955	0.008302787145291542	0.001000561278344912	0.04507727866901041	0.390935931399037	0.3794801956272185	0.2150566864797711	0.2018881859840622	0.05290784560257549	0.06418176788591508	0.001000685625044337	0.01789917928865989	0.05690361030902286	0.04867175679025088	0.05499641728917005	0.04561319131356235	0.05359919948544891	0.04458070951848023	0.09644985767044575	0.08526994624547082	0.10647828108846	0.08067709679955248	0.02705723716846921	0.02565226608272946	0.06768873492187955	0.04254502000821267	0.1980439604731259	0.1852674164436739	0.1499926887688082	0.09877390202766652	0.1836289695341018	0.1444162905152337	0.001204954569648954	0.008405549548733755	0.001033339971428593	0.03244681680256631	0.04144972905214212	0.07076429445870344	0.001627708215115183	0.04421190264793463	0.001017650596573363	0.01918786854667396	0.001126455198884372	0.003537319973002601	0.001309044445111528	0.009910929210357461	0.001000730847268307	0.009045067643776755	0.001001069543997829	0.01717724958824163	0.001003530265104724	0.01977744582401663	0.1202581211324603	0.1153640275083037	0.05122706659609048	0.04959319111228961	0.0106975519581128	0.03711678392718912	0.05126100361374935	0.04749776580731439	0.05482242299384829	0.0534999656777856	0.001121176916027129	0.04259408927277234	0.001058092159846028	0.04256685009509826	0.1535641166378358	0.1196281282047155	0.001008514472033653	0.04705974640326235	0.07746537089482496	0.03971049497332818	0.02579045934904891	0.03977103691953569	0.002292482883229172	0.01173580795756261	0.00186795781999772	0.02020796920318273	0.001009171872121434	0.1272670863920002	0.07337412799034193	0.09378426728484965	0.04382045373325813	0.01108755725913804	0.08228624087033579	0.07927795732767075	0.001005831200303434	0.03213947304485762	0.01430560987501537	0.02417934855561656	0.218641093930928	0.1530641097074479	0.001010139901286332	0.01129475617592984	0.01125398083232642	0.04213370599720543	0.001001220168280842	0.02940204266341961	0.001000445282208864	0.0286275518809865	0.001000868314777635	0.02963717713801381	0.02197245189962997	-0.01208134964651888	-0.01288814262870907	0.01909896499422295	-0.01205047171140033	-0.02889356411428771	-0.007646566434664483	0.003947449831679288	0.001002780851747602	0.001002337922498199	0.001000418358935499	0.001001059897804348	0.001015946814222898	0.1249728629102949	0.2048065194562049	0.008067285270284353	0.01155535875236987	0.001015941781262805	0.003956265538741037	0.001020492185664659	0.001001161555989736	0.001000858193426368	0.001000228943280397	0.001001426207232605	0.3934701263586416	0.0010035886952803	0.1442174721485161	0.03123095516630416	0.00100550151086757	0.001008440542703666	0.001008490634953908	0.001003972476696516	0.07303427249539195	0.001000949408847013	0.001013017286414881	0.01031149738143777	0.001002309002240727	0.002206505681069905	0.1528921877226632	0.001174120898745862	0.001001658909168231	0.001003908848627983	0.001000592378464799	0.4210285366902176	0.1985770175773611	0.04358223483414227	0.001000601711796314	0.04294825697395888	0.04100116025533938	0.04038337087539789	0.09452245049244351	0.1001931891695649	0.02950060179490263	0.06855526589856484	0.1803816164562956	0.1711135750589389	0.212575617977138	0.001009445154220805	0.001022971582576698	0.03171409830559868	0.001489949114611434	0.001008884426536877	0.001001654246972828	0.001000565118471254	0.001000778671672867	0.00100109386070435	0.00100287795434709	0.1076532121498873	0.04646111304473221	0.001004249483769201	0.03233791156745962	0.05345896432890005	0.001005636174006701	0.001002184601539509	0.1734942766256932	0.001004498360834972	0.07437717930054683	0.02154576003462641	0.001082003302728428	0.001341746540965756	0.001009374525526377	0.06253208082237717	0.05152978706583575	0.07570385989595904	0.001000130780391075	0.006470422589693742	0.2423809815714152	0.001009351147818599	0.001068862325585969	0.001001430329092394	0.001000519588299035	0.001001011163183819	0.02160443065405439	-0.01204606074062815	-0.01226980127718682	0.0197108587740868	-0.01047717076796867	-0.02621550664253611	-0.005039898893680938	0.007132059511380176	-4.905769933721173	-5.598986231626322	0.08193610316001639	0.06939679469165946	0.01850100864067798	-0.008026187771537767	0.07757672221626576	-0.0007646819400426654	-0.1481954355334353	0.1110343916473503	-0.4803779385270915	0.002681739104809819	-0.2535833423657879	0.01592919850952482	0.06207025019996844	0.3417019751919532	-0.01404865756519938	-0.6441099340917599	-0.635785015935578	0.0233192220811538	1.618067975896676	0.7677405609769612	0.03466241703590495	0.02712916159309016	-0.06034251671185656	-0.02795600973832095	-0.03397635063726414	-0.08593845522249745	0.05111101588198984	0.3794155958543101	-0.02634428327436188	-0.07499032324753917	0.3382624153010024	0.05565644954132967	-0.007203519915481212	-0.005328650684165516	0.08185631910186918	0.9098788598643974	-0.4923576758088652	-0.3468774454974162	0.04283385792670863	-0.6470726334582563	-0.6236944173171207	-0.5813251175624441	-0.1557189650570152	-0.3239992958316809	0.1309532366798994	0.4800562261143113	0.1245256264769967	0.6209489207233089	1.066757868479844	-0.01191627768952017	-0.01918819629429703	-0.5427488995144282	0.01548833710915452	0.01525094208588704	0.01718816113817282	0.06207710021359369	0.03389197362114763	0.1031220392231641	0.03522703287339847	-0.25119768017355	-0.2944971497316434	-0.6472631259772404	-0.8922068486014443	-0.118268623566619	-0.00248891445684089	0.06258524685316472	0.9819932579724058	0.3616916901673572	0.153870936036841	-0.2668143793584908	-0.06977475461086509	-0.02987806729440291	-0.7043028259541498	-0.5122479454356291	0.3457926151012935	-0.07816075499781192	0.2759075511295198	-0.5891276186348894	0.6503320573214574	0.02052603277514778	-0.6477468324576942	-0.06958761740722258	-0.06282003725282961	-0.06207648359038113	6.067820333995065e-14	-8.969324622821481e-14
0.24	-0.01271314567766306	-0.0460613043119281	0.07108697482540555	0.534874679957751	0.9376711660951353	0.008817980857299618	0.3052587687041768	-0.05658941285078785	0.01071450048730229	0.1031774214397927	0.08587369038853895	-0.1357050636819469	0.008509524080314683	0.05907698213337693	-0.1077866186494437	1.086929659315787	0.1630938850239226	-1.086929659315789	-0.1630938850239243	-0.2121100920799818	-0.07952072569222818	0.01451034921229066	-0.1659174124136278	-0.08918321658539063	-0.04380929668383322	0.02469245098237221	0.1107672675760383	0.6225422950879769	0.6506022221916328	0.07789803557689927	-0.008201503288625643	0.1704832967433891	0.08202284396686763	-0.3739423776628689	0.3777033814499411	-0.4121417811036378	1.250597063766808	0.06325442525781277	0.03683446575431908	3.112378160425246	0.7640193868627926	-0.526246311750331	-1.798707366610064	-0.1207543096810039	0.8605503812430876	-0.0144289260482486	-0.3905073106292992	0.3579672233081363	-1.873450390724387	-1.357264429752633	1.873450390724387	1.357264429752634	1.6051760773739	-0.3328452644670626	-0.08876481497103682	-1.529998509402015	0.3352375354542191	0.1295585609799938	2.361368039263432	0.5097612508005021	1.388018250610508	-0.6631771102733797	0.03383146439124161	-0.5182097417779107	-1.681097486797793	0.1577302999950518	0.001002787567143632	0.01582482617093153	0.001002269306799067	0.01604324770622293	0.001001424579038365	0.004105262181675672	0.001001624236472981	0.004011146260699624	0.001014759502117777	0.04232277649508206	0.1235493788451245	0.1000471977767556	0.2070490712441552	0.2110016865620959	0.007734585171011459	0.01353919184734803	0.01330012975051576	0.04238316625305698	0.00101794282477319	0.03345060233706548	0.006422088002494491	0.05151971646867352	0.001021232130065972	0.02102471257406004	0.001001126389078441	0.0154410009065069	0.001000825347291867	0.08119755064324385	0.001034441171072132	0.006092847796214834	0.006460199476173885	0.02139176710875157	0.4089683117106687	0.3778350662108741	0.001003635066446252	0.01646793270651598	0.1296798619706009	0.1436738004712866	0.02667594295699753	0.0368686743165908	0.00100585178910455	0.003922418085747833	0.001008453531814927	0.01006052045902798	0.001008574007943974	0.03536424643877253	0.001004057533779201	0.03806045737160364	0.07297466730338223	0.07182561648832951	0.001001073980472044	0.03240330200311864	0.001013873521081541	0.020606245209819	0.00916417679280195	0.02761171041383663	0.001002480451077945	0.002378003465834637	0.002467829856326613	0.02042313120214491	0.1468603159842848	0.1485226558199725	0.001158031156671068	0.04050406688371004	0.001003349175724858	0.003194717522990454	0.00100509722051816	0.008242868593154633	0.001000579758139447	0.04590244261402578	0.4021204416251463	0.3884715183883781	0.2074238859455251	0.1964894406058305	0.04693804932745265	0.06006750693705747	0.001000637658662659	0.01836510784081636	0.0488159803549108	0.04233124622274673	0.0468536874089741	0.0394968449824483	0.04587549712547104	0.03887163246563606	0.09507889819447925	0.08359373160068002	0.1030326974521667	0.0775714426456707	0.02795098521944826	0.02638680294993637	0.06717809191507401	0.0467332839164885	0.1887799710404605	0.1850019026257674	0.1613743847970467	0.1057669271222396	0.1975454729495842	0.1554827704159447	0.001112778059029486	0.008308415517824541	0.00102847723645419	0.03226412022292557	0.03586855839748355	0.06561300170888561	0.001505653600275426	0.04429254261422792	0.001013395480136816	0.01932246204954217	0.001066379071944398	0.003773524522997754	0.001160898600651063	0.01076397690221609	0.001000758541602298	0.009365465506884876	0.001001096949719605	0.01827811183379781	0.001003228100605438	0.02078874254759863	0.112971319050432	0.1119310917310433	0.04886813679887182	0.04714970942427136	0.00608319583990117	0.03233656217376896	0.03915328921215137	0.03791265570231387	0.05368070996184179	0.05205676914542802	0.001065815994399206	0.04319605041992893	0.001031272024344333	0.0433466547189764	0.1650046586362573	0.1307554978661641	0.001006660302661822	0.05083842500549011	0.0760271880277846	0.04166609168971221	0.02316712477304167	0.03714487762484715	0.001690514035027503	0.01139787388920713	0.001521304187274369	0.01984946357330974	0.001009490560889154	0.1200665641347468	0.06717768851363239	0.08855535997603828	0.04824159878839025	0.01500066883157489	0.0776685156575856	0.07728863909318463	0.00100309415356488	0.03470992147034237	0.01077166172357594	0.02004789421212487	0.2298525085150471	0.1598135524213797	0.001009687400804706	0.01147450176958369	0.006392292234266913	0.03743603850491795	0.001001370186484734	0.02859166396160737	0.001000498130600093	0.02789302798863661	0.001000970047166989	0.02891368340374568	0.02142717234479251	-0.01192728890683207	-0.01222882077686738	0.01956148660797127	-0.01084061245996067	-0.0264844912383921	-0.005240183815590029	0.006669576919645753	0.00100306889396591	0.001002695073138358	0.00100047245528723	0.001001074040514863	0.00102257880626776	0.128916067642881	0.2038944536563995	0.01050714006998805	0.001724606367084173	0.001013539985284838	0.001540097654433686	0.001015534785680195	0.001001234523046468	0.001000931550704928	0.001000186761332128	0.00100081187942602	0.3813214860759219	0.001003615183920474	0.1622715528565153	0.03767131904176294	0.001005053311691164	0.001008640968316734	0.001010034962215385	0.001004539848252831	0.0750079678054499	0.001000831468977795	0.001000737335231864	0.01632392800984332	0.001002069409417293	0.001048005646801666	0.1597969888307852	0.001343651500327561	0.001001557964839849	0.001003519678341548	0.001000605031636175	0.4307208956004696	0.190329523336016	0.03633626154895065	0.001000574335911377	0.03530970378743478	0.03331445073184681	0.03304656171458416	0.09207920326884439	0.09642925660067954	0.02864099589905026	0.06494908838330429	0.1669559513074106	0.1862109306711223	0.2280193739469551	0.001015493137453269	0.001023386841843291	0.02713883985574521	0.001289930918783425	0.001008721831245051	0.001001114884324541	0.001000396078495973	0.001000795547753485	0.001001149999586154	0.00100291749228013	0.09793443246143793	0.04549954991994406	0.001002041768583887	0.01801978396164798	0.05130450868288891	0.00100605651410199	0.001002278239538594	0.1912377985116628	0.001004764004594922	0.07387715102747446	0.0190558888003559	0.001005539853628155	0.001004811802307302	0.001010164635183308	0.05625805183166639	0.05537951180448053	0.06809079426048761	0.0010001321148844	0.007086124264556968	0.2559820832405036	0.001009087949454919	0.001007568891302475	0.001001605564875695	0.001000580856632863	0.001001129428872115	0.02079326363532424	-0.01171384225024737	-0.01154900867486606	0.01994932213866201	-0.009812474054516662	-0.02420991066042454	-0.00293394365747028	0.009160462711744068	-4.574994293712532	-5.188123322489578	-0.02780846047792921	0.04171164424122473	-0.03007809112855721	0.003981287222822776	0.07329153672270204	0.0577373339968506	-0.1601108521468383	0.1596026405491988	-0.7697321250019387	0.00803657948580136	-0.1752346081744486	0.01749995200636547	0.06326552708651703	0.3476388736379792	-0.02066924739699432	-0.2942685519988473	-0.6589763670620412	0.002638902616546938	1.671059794511277	0.7136986991034571	0.004811740648721666	-0.00969376349410204	-0.00622914810310297	-0.02667021909738172	0.03827938374679894	-0.05555818013701576	0.07424873306348777	0.4923204039798621	0.1073499068825644	-0.08886863820927939	0.4099822450677866	0.05787197074081568	-0.0002560471024287879	-0.007185445674614498	0.08291298573080629	0.8989087282218843	-0.5947608594901687	-0.4815473800315436	0.05001918497652123	-0.6206927547319566	-0.5993579423796968	-0.5605391057094244	-0.1773334098647865	-0.2965566229267978	0.01925449922266222	0.3508280175830182	-0.1811444745675074	0.7716238796495414	1.143648714235886	-0.01057085864455799	-0.01813000724810949	-0.4863374998140658	0.002376913844586254	0.01188075768565853	0.03414760404277511	0.1184871828516914	0.02871106174731332	0.1221273370847093	0.2319805320254834	-0.4386586621177035	-0.1954818203134897	-0.3350996968842109	-1.036026657600787	-0.1699934928782438	0.1757305492190682	0.0996742528828182	1.237417872951392	0.394831738512368	0.2378860128277414	-0.260826974279434	0.01084214784618748	-0.04788573902626053	-0.7270601588928327	-0.53463478518479	0.4384532068569025	-0.3224376753289502	0.2169079779308475	-0.2444125148417464	0.6986656674429969	0.01622490007538124	-0.3342655789252922	-0.09205095795056858	-0.08380589852072863	-0.08199483042721542	-2.23484342489443e-15	-1.795083032319928e-13
0.25	-0.0163855250696287	-0.04239798003432874	0.06677098802671495	0.5473325182726161	0.9381697350226335	0.009137455047657181	0.3354920618324931	-0.0489656635130267	0.00535366160327772	0.08532918928504848	0.08465706105439633	-0.1266693325636102	0.008140672527414756	0.05547970002025125	-0.1039809031688195	1.065355123740386	0.1498134066618361	-1.065355123740387	-0.1498134066618462	-0.1958835308121158	-0.08305047214984403	0.01356694658010679	-0.1814144424445139	-0.08578382824700267	-0.04233248849032318	0.04734125981234873	0.1159296815387079	0.6367137802024511	0.6453017249783328	0.07926082281293879	-0.01375337567147736	0.1547627282034384	0.08386544210735949	-0.3574403231508871	0.3529160052008213	-0.4511835358434846	1.241413193980686	0.0365519033275102	0.02700985494298085	2.927090245610774	0.7576619825236831	-0.5432989750610818	-1.773242357752404	-0.120959273800971	0.9440533671181349	-0.06171631455913841	-0.3261743896206983	0.403806511277962	-2.436499329037312	-1.295673243772533	2.436499329037275	1.29567324377255	1.639103874099022	-0.3731291399839942	-0.1006314533728387	-1.56104250314101	0.346870290526321	0.1655136525347851	2.157932654716236	0.5248055375802407	1.444409136971581	-0.4206376638648964	0.2196945316602618	-0.5905366096132538	-1.476633073144662	0.2109225785673967	0.001003005503598958	0.01628038860722703	0.001002614965441473	0.01666046444314745	0.001000973414870134	0.004124067693134976	0.001001345400496941	0.003961084394531154	0.001017154443333555	0.04305060026467969	0.1269651774153673	0.1009078873443049	0.2055899812807679	0.2092665896665307	0.009346733996656633	0.01495899575102832	0.00763809562566461	0.03664896493152226	0.001015458680509541	0.03351972278293375	0.003978948300314871	0.05016762626306399	0.001017374058475144	0.02120362225654574	0.001001202000943888	0.01608964684195442	0.001000898770024126	0.08471997805281346	0.001017650360316388	0.00594666336792717	0.003806776391195703	0.01872105022730067	0.3985918440299662	0.3713446623504044	0.001003624983409016	0.0166279366449371	0.146001963499534	0.1601504801916134	0.03135484786292247	0.04175821946870274	0.001005384739314036	0.004148416636059099	0.001008573798583996	0.01020611266744174	0.001008667153658874	0.03489133448299994	0.001004225955788551	0.03772146890461008	0.07437847865822288	0.07233593048674529	0.001000937196099641	0.03195415356744796	0.001053943861769697	0.02123591566661511	0.0134167355640814	0.0320893454844766	0.001002224445472526	0.002543565876707901	0.001768153293823558	0.01971674130954372	0.1532297260989993	0.1529499531448759	0.002079216628065096	0.04180590212758505	0.001002449901157121	0.003135118963370089	0.001004250954705069	0.008176422576028309	0.001000596092543895	0.04677166583054004	0.4130134450111577	0.3976099492831524	0.1989749961103948	0.189893462437769	0.03845399483343351	0.05387866853167281	0.001000601978683303	0.01888993922782132	0.04119605825321467	0.0364002533355008	0.03925299274063578	0.0338040500796797	0.03860859318401723	0.03353582372290635	0.09292202556027916	0.08170406683239204	0.09930317768227648	0.07476578496839111	0.02756327297365854	0.02613461599347049	0.06441883909702431	0.04939229859751488	0.177154510864196	0.1817785993865773	0.1724917916688357	0.1138278677052421	0.2096195426600808	0.1669862404558246	0.002061286089947753	0.009127860362516015	0.00102431099724708	0.03209791246362721	0.03222016520524773	0.06162979787204038	0.001361625978307769	0.04427689423604452	0.001010582233051433	0.01943058199580402	0.001034338790770264	0.004056009398797384	0.00108224481789997	0.01189879131620375	0.001000788652433066	0.009669268308899481	0.001001167184876048	0.01940183955256159	0.00100398700833076	0.02184590022491965	0.1042303917482465	0.1067970228949157	0.04713221678684847	0.04540879147193658	0.003612178894099149	0.02952289405941427	0.02733168924667367	0.0284873168668653	0.05180117979890195	0.05018223430721479	0.001036819669195747	0.04409555800246161	0.001017185868360084	0.04428315072297118	0.1794658401570993	0.1441395945473334	0.001005784268608782	0.05492722896564196	0.07480176094249882	0.04429356034372797	0.02073141815084434	0.03472035326027087	0.00135529786177052	0.01133804251724346	0.001268728154253809	0.01957276619221048	0.001010100356171426	0.1125874967147424	0.06072890583882789	0.08305026664949609	0.05151668749918237	0.01969560886330833	0.07143372870092755	0.07337674595109961	0.001001643972885356	0.0371823748343784	0.009887488699702752	0.01847591864470772	0.2401559255290699	0.1670065990047233	0.001008734600477288	0.01161490374655439	0.00377450189239857	0.03492925648557588	0.001001564499593578	0.02755652727061386	0.001000566224137395	0.02694832985091753	0.001001101107693069	0.02798259064023484	0.02056846443529347	-0.01134429063388272	-0.01149519975293973	0.01993646906240909	-0.01029454393339871	-0.02456970873910872	-0.004010484575578924	0.006625161626095009	0.001003370553933733	0.00100321124473188	0.00100053050849627	0.001001039305849809	0.001017166071279239	0.1347089354773315	0.2023633457108805	0.0115476341258174	0.001365231330517715	0.001012309751569446	0.001272425927953106	0.001011518040940839	0.001001319745935414	0.001001012090731481	0.001000164990038733	0.001000667930954454	0.371479932361915	0.001003613903983358	0.1780835106734451	0.0358743173263999	0.001004767902595831	0.00100874802040936	0.001007688821522634	0.00100428393746702	0.07724914842695045	0.00100076386753327	0.001175951104371066	0.01943280674397954	0.001001863797405113	0.001027386750542433	0.1660404123061428	0.00447587622948748	0.001001476899041208	0.001003243874065621	0.001000619910214324	0.4418620182689265	0.1793724750707486	0.02144209600056431	0.001000556820330551	0.02919032110132486	0.02743533897930077	0.02725225676805348	0.08811667994379688	0.09204975727944043	0.0258236846238714	0.05739862166329705	0.149953375102668	0.1939133222515951	0.2321834420403396	0.004772706071701165	0.001017088803800061	0.02867084239897288	0.001145138032760012	0.00100675139536451	0.001000882544533889	0.001000317398382159	0.001000840665672684	0.001001316656509404	0.001006349861111562	0.08643135685973918	0.04461399077881564	0.001001783943756553	0.00979575603346481	0.04792484820748735	0.001007130265414313	0.001002734721662271	0.2131175701759745	0.001004964488116951	0.07260527345163428	0.01710806584575606	0.001005897133299344	0.001006033019215448	0.001011217435406051	0.04931231142580093	0.05562730290342565	0.05911669906592098	0.001000137085241063	0.0105007092621879	0.2609667420148907	0.0010066051042436	0.001005927015498999	0.001001903058126911	0.001000684661661157	0.001001328932032845	0.01952991716576971	-0.01046565106784169	-0.01071853159147108	0.02030116905584454	-0.01013413130994274	-0.02294276470277289	-0.003642018070054622	0.004552505464025862	-4.269308032110899	-4.706349659954323	0.08256605123985021	0.07234720913407729	0.0178787084432526	-0.01000246663997267	0.07144366748848287	0.1134303536620449	-0.1874092028286747	0.1268193489672616	-0.410357253845586	0.006719326134767928	-0.09553289330732395	0.01846726420636201	0.06617753255534994	0.3564992364737093	-0.01134675716261866	-0.225946726415209	-0.6325421734269125	0.02266991371151721	1.624977436646839	0.2912784960883992	0.03156869147645955	0.02672747272730027	-0.07012539861050993	-0.03881778286229361	0.06372754378037473	-0.03394333277918537	0.05830159326079656	0.4091845075244901	-0.02935159957713467	-0.05353771939893631	0.4733678495591973	0.1909889772953207	-0.009268078737899593	-0.006544620276291518	0.09059975579864461	0.9340772795543326	-0.7236781328051772	-0.7780386721095435	0.05533076830918801	-0.566010110332594	-0.5397078994916629	-0.5076684519200864	-0.1992850523590453	-0.2646015695568251	-0.06962714651796895	0.1718026808311172	-0.4700484035586952	0.8355060048408705	1.156714193405638	0.1595689680051247	-0.0153781997823614	-0.3060333756703296	-0.005006182012834743	0.00947252412322465	0.02497702983097068	0.114513102672992	0.03065205519766225	0.1072375214551977	0.04206861771318441	-0.5916376060330925	-0.151875435489239	-0.2270461419581212	-0.8643045983691183	-0.205579157857918	0.04606911051829622	0.0904191623417054	1.447861080626347	0.4214908192905386	0.2866189564312269	-0.2270900632321415	-0.0106174600474256	-0.01470402639577099	-0.7614897078857926	-0.5677157651999108	0.4970940241199207	-0.4648940195110599	0.25935748596834	-0.07232418043912996	0.7491186300298293	0.01224780157137628	-0.1779278720664839	-0.1142831866455698	-0.1046282843845168	-0.1034073475974171	-4.838361376360957e-14	-1.620213938778957e-13
0.26	-0.01980008858975902	-0.03904389358468431	0.0620607449644516	0.5597117957328042	0.9384040550233799	0.009357167608124271	0.3636567692236931	-0.04149754316389446	-9.90292141437715e-05	0.06766650841599253	0.08348675057980111	-0.116874845845693	0.007227699188767466	0.05260898878881766	-0.09969787565456396	1.038298820641397	0.1372435801264292	-1.038298820641393	-0.1372435801264297	-0.1793486606400014	-0.08698381075045719	0.01248340530669256	-0.1969709626037238	-0.08220120760873552	-0.04050481213686771	0.06764188263637805	0.1213050582445007	0.6513930851211579	0.6417151622847947	0.08191129718699744	-0.01997967297713337	0.1406782982414468	0.08624396054749453	-0.3223792032996447	0.315855815859621	-0.4909930338181646	1.23488489283141	0.0104046399377621	0.01688213977622592	2.698661012996256	0.7328935891266127	-0.5446166984362563	-1.761597109476637	-0.1114905377784672	1.012301501155481	-0.1232532831762115	-0.245193134254719	0.4534296300465979	-2.96980389544167	-1.215134064416612	2.96980389544167	1.215134064416612	1.666837858223405	-0.4135636930665454	-0.1167925432171084	-1.541896535066586	0.3718839954298639	0.1997321929690319	1.891730838074104	0.5523537994237016	1.489582211457031	-0.3203902063209363	0.2913688919966375	-0.6530947263366428	-1.353869771205905	0.2649143599239578	0.001003265322916471	0.01674904926485705	0.001003045924498665	0.01730250200825776	0.001000776988808929	0.004143626650605001	0.001001188677291399	0.003890920804244103	0.001015643665126614	0.04373505885091284	0.1313328860169499	0.1022964003329894	0.2041018310969798	0.2072434889882728	0.0106730249480672	0.01612480300217483	0.004545343395166638	0.03351103888531479	0.001013601793032336	0.03360362518862678	0.002608416487039299	0.0496020693953322	0.001013436572009464	0.02139776345242243	0.001001282420803277	0.0167588290086883	0.001000975753236662	0.08832058793668787	0.001009247626738875	0.005810330274507289	0.002462439506497655	0.01715139453801099	0.3883258733425384	0.3653154673744749	0.001003619303958012	0.01678749155340832	0.1617955165577407	0.1761873749460893	0.03293965978126448	0.04323560753369175	0.001005008557597058	0.00437740635638295	0.001008687454378761	0.01035337526435652	0.001007540031051312	0.03432629535530541	0.001004182102227615	0.03733029554304233	0.07614729723964227	0.07309904992080125	0.001000835021019295	0.0317309988319782	0.001161601633150015	0.02190460177437297	0.01707945620286265	0.03591495851205262	0.001001993649631836	0.002688687976464185	0.001406897401818269	0.01932980926931827	0.1595003873696248	0.1579478254041033	0.004099776864219668	0.04409372441496456	0.001001959937826547	0.003057267669931482	0.001003690064701884	0.008103158937229732	0.001000611698665674	0.04770779969455576	0.4239209153469294	0.4072590605558797	0.189503158800423	0.1820310107760539	0.02680751740661737	0.04407036607358261	0.001000575385578103	0.0194793967247337	0.03417894597600831	0.03100095826379095	0.03236128016648131	0.02869254976629558	0.03194264030963295	0.02869734724557165	0.08998296750411067	0.0796343203821854	0.09527676633051754	0.07227887811397381	0.02601666569837584	0.02499555489981987	0.05949327415766074	0.04998589277732469	0.1632870174583244	0.1754702899488508	0.1821582929005838	0.1223758825768581	0.2186272879444409	0.1786104322773665	0.004406199670331618	0.01120197768699708	0.001019078397811791	0.03195122312330376	0.03099835534957456	0.05957773203317443	0.001217174084922496	0.04420242712335724	0.001008190580460696	0.01950649838314623	0.001018207937779803	0.004325618293903282	0.001042882605268414	0.01317498701022025	0.001000826270779381	0.009950557742017427	0.001001285655782123	0.02051524855876906	0.001006083321120573	0.02288246718753811	0.09420509065525842	0.1000286895918764	0.04578311552151419	0.04412872740775522	0.002361355494774339	0.02780739501580122	0.01699248170867205	0.02032129395730555	0.04922892004723889	0.04793187232645178	0.00102286365209708	0.04495539549474076	0.00101037419575221	0.04521092225429724	0.1965047703605446	0.1598819118255447	0.001005446767246656	0.05923947670708304	0.07355354038319246	0.04737869558747131	0.01852062912654351	0.03254283306828527	0.00118766053107888	0.01142934393234299	0.001142948427052306	0.01941037721818841	0.001010931772788465	0.1049820423215208	0.05398703838986968	0.07717440697043269	0.05339423594808254	0.02487373380662532	0.06391610202653471	0.06789169737456445	0.001000921734549918	0.03953256701152836	0.01111317578100615	0.01855457896742132	0.2484548605355117	0.1749794246380525	0.001007016390973739	0.01172730392608329	0.002447697246355137	0.03366074012108503	0.001001810429489966	0.02631986410075694	0.001000652182595391	0.02581057119372933	0.001001266407187392	0.0268618639453576	0.01943999748575736	-0.01031783042129581	-0.01069700802270056	0.02029602782534336	-0.01032695926149573	-0.02308668393424671	-0.004072634437298038	0.00353838502976663	0.001003672213899151	0.001003727416323899	0.001000588561709352	0.001001004571185511	0.001011753336293521	0.1405018033117819	0.2008322377653616	0.01258812818164362	0.001005856293950645	0.001011079517852572	0.001004754201475283	0.001007501296201039	0.001001404968823854	0.001001092630757852	0.001000143218772802	0.001000523982484385	0.3616383786479092	0.001003612624046126	0.1938954684903745	0.03407731561103467	0.001004482493501019	0.001008855072501731	0.001005342680829028	0.001004028026680455	0.07949032904845102	0.001000696266090177	0.001351164873514658	0.02254168547811894	0.001001658185393829	0.001006767854302093	0.1722838357815005	0.007608100958647934	0.001001395833243789	0.001002968069789639	0.00100063478879225	0.4530031409373835	0.1684154268054813	0.006547930452177233	0.001000539304751311	0.02307093841521485	0.02155622722675405	0.02145795182152265	0.08415415661874862	0.08767025795820126	0.02300637334869136	0.04984815494328989	0.1329507988979246	0.2016157138320683	0.2363475101337245	0.00852991900594827	0.001010790765755516	0.03020284494220041	0.001000345146739614	0.001004780959483989	0.001000650204748287	0.001000238718268142	0.001000885783592893	0.001001483313432864	0.001009782229948387	0.0749282812580401	0.04372843163768622	0.001001526118922928	0.001571728105282396	0.04454518773208545	0.001008204016725974	0.001003191203787869	0.2349973418402874	0.001005164971636298	0.07133339587579372	0.01516024289115145	0.001006254412971867	0.001007254236113031	0.00101227023562872	0.04236657101993627	0.05587509400237049	0.0501426038713536	0.001000142055659575	0.0139152942598193	0.2659514007892788	0.001004122259033633	0.001004285139695902	0.001002200551377008	0.001000788466685582	0.001001528435191585	0.01826657069621516	-0.009217459885435927	-0.00988805450807609	0.02065301597302705	-0.010455788565369	-0.02167561874512147	-0.004350092482638882	-5.545178369149365e-05	-3.999964350146261	-4.181205916705347	-0.02518881630404177	0.04667580983239977	-0.02992740196571444	-3.905759954375119e-05	0.06461850007458371	0.1633020182231545	-0.2177116086854562	0.1088033100276585	-0.2504770699398202	0.01099297144175974	-0.01792794059836603	0.02054625467506029	0.06737277334656676	0.3632753685003592	-0.0186989804647852	-0.07405631356299622	-0.5667345901476657	0.002549096604953561	1.583102801341158	0.03126728167138579	0.005409974635900249	-0.009359685816473973	-0.02465458249620691	-0.03710719802320764	0.08884047087269512	-0.01035944008662137	0.08205186326032915	0.3619159953891549	0.1032618446148921	-0.02497706404203263	0.5240972319318505	0.2550693794551179	-0.003906593863529662	-0.008548969997404413	0.09629511523366034	1.001044803813369	-0.8480555582207505	-1.205440190569872	0.06294440696165866	-0.5143531916240954	-0.4830990244981027	-0.461072652629184	-0.2133497462488549	-0.2328064583578005	-0.158120328185295	-0.06225608265451778	-0.7981457142722708	0.8690387373698435	1.167793070567998	0.2403636373782504	-0.01422632351142442	-0.1001099002177629	-0.009386833054322476	0.005440045902521871	0.03157240790462176	0.1467634388576078	0.02420838800198619	0.1200635945857721	0.2278623891052349	-0.7655115555002372	-0.103311042685645	-0.115465882678046	-0.7841634724251814	-0.245158921383044	0.1677965311502476	0.0979293583454509	1.709061992356093	0.4395204948028457	0.3294193307753898	-0.2114261397630392	0.04106870528439823	-0.02502406192726012	-0.7523375535308836	-0.6087880556975507	0.5350901891801935	-0.6370687622117976	0.1924557405519201	0.08571466318826541	0.8546214774420409	0.0106245405894959	-0.08661244795947555	-0.1323562537222625	-0.1224180024134159	-0.1199216166995338	-7.843867873323999e-14	-4.152459682023855e-14
0.27	-0.02280167438097893	-0.0361131408856341	0.05691126009276482	0.5720400247428206	0.9383786323892598	0.009479164013361822	0.389357351593597	-0.03438359620993015	-0.005525668465502127	0.05007560134982687	0.0824654604342209	-0.1063704356198888	0.005661555975227336	0.05061225645460178	-0.09485982567453416	1.006141894073654	0.1255571654666283	-1.006141894073643	-0.1255571654666264	-0.1625840478708677	-0.09132051053749653	0.01122424768318257	-0.2120866695784643	-0.07830243980769112	-0.03836488941938588	0.08485372949592036	0.1270007068907683	0.6664883472449183	0.6383852357918668	0.08472960358518752	-0.02687202973781232	0.1275694592438109	0.08915082565974668	-0.2764116220121479	0.2697395864099998	-0.5392100256187687	1.231144005055043	-0.01542441237905439	0.007638858428380544	2.43748177410493	0.6881054596115791	-0.5382609541709821	-1.757355451542617	-0.09261505705714436	1.087955406281308	-0.1911371055345324	-0.1538951944835838	0.514521610423711	-3.45137808906143	-1.119081378084807	3.451378089061425	1.119081378084825	1.68502048346499	-0.4534372586391278	-0.1344870186283982	-1.481573330154249	0.4076796219140582	0.2263555776763924	1.547481363020831	0.5884951428977744	1.529199604905886	-0.3449361243649616	0.2652109767769429	-0.7222187559093862	-1.270112788124336	0.3180051150650411	0.001003509643155232	0.01720777017442505	0.001003488036254047	0.01794876466078878	0.001000683658437335	0.004155690918179226	0.001001086672537916	0.003817310219284238	0.001021852320474334	0.04437576960598115	0.1365988668708612	0.1041374773485271	0.2022734137330559	0.2048627761385951	0.0106850003646595	0.01615425049574315	0.002819736464461583	0.03162436398418673	0.001012095376474725	0.03370788498978022	0.001825989125611085	0.04952880181498543	0.001009958166056468	0.02161283164925739	0.001001367285799614	0.01744657961238166	0.001001070167449341	0.09199620344618843	0.001004782759205099	0.005681427087515567	0.001747611661134144	0.01617356816165402	0.3788382464853163	0.3602884777848388	0.001003582389107264	0.01693832070959579	0.1777942747152008	0.1922854000041202	0.03369327404693935	0.04352055680727499	0.00100465881184956	0.004611090243184136	0.001008711203414137	0.01049328259781298	0.001127788365094468	0.03382936685020245	0.001007309345060851	0.0369024449275211	0.07888963683783617	0.07446193664292076	0.001000749444999689	0.03175425186770182	0.001250340041680046	0.02252897987705414	0.02026250601500484	0.03920515009630168	0.001001776130247022	0.002861548730132325	0.001210954493473631	0.01908645847679044	0.165423303499398	0.1633426752251176	0.007007390356825208	0.04715402402842638	0.001001667918458751	0.002974184568551066	0.001003290379634911	0.008022209814763984	0.001000631595099678	0.04872614003624975	0.4351105384522883	0.4176895204884462	0.1774427872664096	0.1725351912236679	0.01655167618549493	0.0330287947103272	0.001000549578323261	0.02015071982911354	0.02734824311590453	0.02584740883365609	0.02572137787121284	0.02386288131638218	0.02549823776337805	0.0240950690187276	0.08695062877831948	0.07782447862360642	0.09152236458406562	0.07034034421504304	0.02436850317467349	0.02375206704426581	0.05339088391593615	0.04862707627056127	0.1484170809202479	0.1667655865524487	0.1873221997375971	0.1308483294400051	0.2213774744283584	0.1898933728253577	0.007736520123468166	0.01420305245426712	0.001032611002023281	0.03184962578913122	0.03289360885959526	0.05986011690549342	0.001114372318501569	0.0441138409641641	0.001006506876749295	0.01954740186931071	0.001009610009629083	0.004578058957964035	0.001021988290294518	0.01459429827636906	0.001000868752162366	0.01020339169687434	0.001001447448677813	0.02159490572204988	0.001007655046089701	0.0239121669212041	0.08387765492969539	0.09228829606116726	0.0447063661020966	0.04323018407423802	0.001696343892366095	0.02665944306112478	0.00956020117373411	0.01431922577020993	0.04641481705791851	0.04561480837123397	0.001019901221173416	0.04578825809870499	0.001007830554142748	0.04603407493439076	0.2094660384605342	0.1756166311749473	0.001005282057766556	0.06364011510770157	0.07155030114880431	0.05043568224603862	0.01693251029551971	0.03095006921839482	0.001098427485631088	0.01157868866363558	0.00107714883080643	0.01929505984922624	0.001011866248965946	0.09743609110836417	0.04715856103628613	0.07107140160054562	0.05398987827217196	0.03016685729476522	0.05621804445896217	0.06170077758999699	0.001000552728891382	0.04154118163127787	0.01353511620849696	0.01970666759425046	0.2504620403013327	0.1836430278421134	0.001005415043246687	0.01182017428979334	0.001741703104076819	0.0329914739936433	0.00100213951373518	0.0249224903232836	0.001000765058462222	0.02451319052194756	0.001001484582032077	0.02558594792601158	0.0188885945550359	-0.009016100963049847	-0.009905947209288517	0.02097681637525348	-0.009893038970578182	-0.0215476794517386	-0.004541236955698341	0.001983623331355239	0.001003841465607046	0.001004134855356166	0.001000584815721224	0.001000960170905647	0.001042324894087969	0.1480305056752182	0.1976568681848551	0.009091549428387196	0.00100438054814077	0.001010061004441966	0.001010468119133992	0.001005354366008942	0.001001498440751822	0.001001232545090862	0.001000130264550601	0.001000450186083736	0.3559678796668158	0.001003485890324842	0.2120701490106115	0.03498824305073228	0.00100413609130545	0.001008635106506699	0.001462467082559181	0.001016093578950074	0.08511087009989682	0.001000630034898604	0.001335632147205661	0.02484393306186214	0.001001458036912732	0.001006820817187044	0.1770973274844504	0.01218273607771798	0.001001337112125032	0.001002795232156836	0.001000667117029341	0.465794745663094	0.1478243406344812	0.0037752098809015	0.001000508691174232	0.01640568244511258	0.01517017691527687	0.01527032005251161	0.08169647390739687	0.08523474002148318	0.02207392501043969	0.04230597711591819	0.1180080446083015	0.1907804256346034	0.2171784251652964	0.01358744792496184	0.001077073300985953	0.03925354605380689	0.001013225376642015	0.00100473243042974	0.001000671916823251	0.001000243931951267	0.001000935955075115	0.001001727930758981	0.001008874814067614	0.06542854619553645	0.04313491245958813	0.001001460680841521	0.001362356712336961	0.04167021041590012	0.001024105911356227	0.001006868884486526	0.228475952717973	0.001005064682241495	0.06688089500691674	0.01519398283173622	0.001004887176746815	0.001009819826464673	0.001013319638544022	0.03573206457797268	0.05373623204798518	0.04341903692663027	0.001000191274082812	0.01806614669253636	0.2435990042144595	0.001003432367544278	0.001003461536670163	0.001002720086786418	0.00100096210428423	0.001001866623501037	0.01883481071137092	-0.007553284366894983	-0.009129200556846406	0.02191664524694468	-0.009008919003827949	-0.01990632353452423	-0.005162755052546358	0.002060121724980626	-3.744022726729077	-3.689895568573187	0.08166100533993532	0.0741665624280009	0.01684177442399666	-0.01142681835609981	0.06254119127769225	0.2045911292655018	-0.261359065760511	-0.08756500755069617	-0.1401518791384459	0.01059970576807421	0.005129015866806114	0.02241390020958247	0.06989863407716704	0.3714453732774874	-0.009814479078830787	-0.10160676671208	-0.443300010748484	0.02129285166597425	1.636976515039085	0.0247442142240154	0.03268625346647835	0.02570372678515351	-0.0604452566715348	-0.04638701967658959	0.1843406022696243	0.0146611939782929	0.0498003782659505	0.3000981017443355	-0.0258146372876339	-0.02216596260181763	0.5521760471632351	0.3487286615219795	-0.01086264121405363	-0.008050180211168597	0.1071406481166523	1.085888250470013	-1.066761919018708	-0.9683360651124433	0.07122548625198007	-0.5158083018929233	-0.4821649504063054	-0.4586139366528613	-0.1541643248005907	-0.1569301882004058	-0.1010461682899887	-0.2139873484602758	-0.9447647013092876	0.8012763743966332	1.048294154208017	0.3505583018660018	-0.006894882704022672	0.1566752642471966	-0.008356078646193652	0.002697772779442309	0.02157201942874999	0.1417058982872833	0.02504826179496204	0.1003463318930828	0.03880108315762221	-0.7865411328284421	-0.07567694450390451	-0.1064710417965768	-0.4391282435880167	-0.2230198661538215	0.03505909394845593	0.06980502131906112	1.396965905419915	0.4392032238502688	0.277406211544877	-0.1144085188901426	0.002083829447921758	-0.0042819497370255	-0.750512470206677	-0.6139516118918064	0.5149623099718428	-0.6094621250599503	0.1961809699033013	0.1459467105431861	0.8340224032245828	0.008082571809047617	-0.04855038874375395	-0.146131067696958	-0.1362398645056739	-0.134174136419141	-7.055857331517392e-14	5.023290298887515e-14
0.28	-0.02529779437195117	-0.03366020460668626	0.05127042275017911	0.5843423377515186	0.9380968618626632	0.009512379119283071	0.4123269309680169	-0.02777124081307538	-0.01081524434438664	0.03250397642895555	0.08163749812458586	-0.09512824047451177	0.003381722158177512	0.04953624766157221	-0.08940061855669681	0.9694753254410545	0.1149233023540224	-0.9694753254410519	-0.1149233023540202	-0.1456695352134617	-0.0960457758091872	0.009804704191255124	-0.2266089986122252	-0.07405141402768141	-0.03601563604034378	0.0985283664805001	0.1331093453637507	0.6819716650514964	0.6348296191555143	0.08707388850527482	-0.03436089069735213	0.1152317472828879	0.09263499189956298	-0.2212860432479929	0.2202925318407897	-0.5892635279982005	1.229701692567744	-0.04086493861292598	-0.0008741200870327384	2.152460413889605	0.6325752776886393	-0.5172040239499118	-1.757740680418698	-0.07282497059727508	1.159858485067216	-0.2659914038588286	-0.06104842598363944	0.5776610576211054	-3.871732308412886	-1.004623754977575	3.871732308412886	1.004623754977576	1.696817835877659	-0.4912767899968413	-0.148869716900596	-1.423220946870489	0.442335591222873	0.2415983252811015	1.184288863078541	0.6349517647661198	1.567193348020474	-0.3655282350057343	0.196564596377655	-0.7723955661059886	-1.199644363864554	0.3803745854369683	0.0010037164096497	0.01767682951321319	0.001003912803227406	0.01861763009146747	0.001000635143001399	0.004170492517565797	0.001001013484757106	0.003727509257862698	0.001040248000223801	0.04496623348343597	0.1427375780819832	0.1063817778059325	0.1999374683467841	0.2019577455828528	0.00897066888852773	0.0146804789263718	0.001948910329865248	0.03044212192550001	0.001010833041746661	0.03383043364353036	0.001436234812593673	0.04974174153948358	0.00100714581067819	0.02184497176693119	0.001001456456519848	0.01815122742397046	0.001001187343445053	0.09574144819981031	0.001002544935468666	0.005559384249604178	0.001389016939142581	0.01551730310374088	0.3705349648862651	0.3563567335001435	0.001003500541621336	0.01708687092718403	0.1943328488471734	0.2089363913423846	0.03451989900122658	0.04371092464172964	0.001004310739339227	0.00485832044040918	0.001008613032640558	0.01063470128538685	0.00141643056690453	0.03340310745889032	0.001014907948457525	0.03644407325749915	0.08287422324552873	0.07679793654054402	0.001000673546406419	0.03201724564655353	0.001286928764098124	0.02304014175948993	0.02300362132669632	0.04199643615276408	0.00100156730083323	0.003029896362167184	0.0011129587788769	0.01891703269143483	0.1708749979078193	0.1689374126452294	0.01071948023198396	0.05090306001121258	0.001001492607843818	0.002876962549640892	0.001003004176821338	0.007933968818819552	0.001000657710633657	0.04984596655714449	0.4467388866397851	0.4289936469206637	0.1619015928095651	0.1603827010604202	0.009767905179858996	0.0253944051107283	0.001000521366688149	0.02090201189655654	0.02051256741322443	0.02069576007613441	0.01912356329027417	0.01906264505978257	0.0191019685054043	0.01954044963426083	0.08415348144736083	0.07644011949954155	0.08831488404671373	0.06909967701452711	0.0230586650060082	0.02276525302702023	0.04656564036705162	0.04561654321289755	0.1332396682291895	0.1565356011966806	0.1863791699429707	0.1379179248475438	0.2160643656589935	0.1987662976650735	0.01189435622616325	0.01802728344071173	0.001072529033609722	0.03179729068109789	0.03813742053738686	0.06271300510943299	0.001069412316675622	0.04403479195326796	0.001005641170510309	0.01955959626773733	0.001005323911842574	0.004810184572924076	0.001011547950245859	0.01610124665428071	0.001000915080685809	0.01042532015477086	0.001001650675281189	0.02261174507321732	0.001007986575273202	0.0248729593613807	0.07375069762239936	0.08421838729157739	0.04385113801442019	0.04262960210796856	0.001362826470598826	0.02583104350988559	0.005597529838968676	0.01108116751361322	0.04355915379531757	0.04337615507357417	0.001026375530391335	0.04638223945972177	0.001008399123166293	0.0466690995536596	0.2150542941136636	0.1870029104918404	0.001005149575731857	0.06799546195510003	0.06845410653540757	0.05283538403054237	0.01612776307334282	0.03010902491708619	0.001053128795560213	0.01173669229100579	0.001045537393821058	0.01919988742283132	0.001012858219630932	0.0900985972952975	0.04034075491765313	0.06485260286026275	0.05334024325126045	0.03500153603658713	0.04886737954832938	0.05553551626627134	0.001000392941906274	0.04319446213967235	0.01678724866823816	0.02149838614561628	0.2437528139101916	0.1907783374995702	0.00100426964734836	0.01189161615538586	0.001387178663822353	0.03266354012189471	0.001002563873006278	0.02341699142833723	0.001000908330843791	0.02310213925237475	0.00100176279465862	0.02420013023199569	0.01908362025489917	-0.007472740797940546	-0.009136357637331385	0.02204616540783524	-0.008783819165911611	-0.01985514781717111	-0.005239212841770209	0.002875751770999031	0.00100401071731231	0.001004542294387022	0.00100058106973309	0.001000915770626159	0.00107289645188632	0.1555592080386544	0.1944814986043486	0.005594970675127409	0.001002904802329069	0.00100904249103001	0.001016182036793791	0.001003207435815319	0.001001591912678788	0.001001372459423332	0.001000117310380277	0.00100037638968657	0.3502973806857218	0.00100335915660332	0.2302448295308462	0.03589917049042844	0.001003789689110133	0.001008415140511272	0.001919591484289931	0.001028159131222464	0.09073141115134274	0.001000563803707603	0.001320099420895717	0.02714618064560789	0.00100125788843274	0.001006873780093268	0.1819108191874002	0.01675737119678926	0.001001278391006895	0.001002622394523806	0.001000699445265924	0.4785863503888045	0.1272332544634812	0.001002489309623931	0.001000478077597933	0.009740426475010623	0.008784126603799819	0.00908268828350077	0.07923879119604303	0.08279922208476391	0.02114147667218783	0.0347637992885472	0.1030652903186779	0.179945137437138	0.1980093401968678	0.01864497684397882	0.001143355836211032	0.04830424716541355	0.001026105606547279	0.001004683901377024	0.001000693628906611	0.001000249145639387	0.001000986126559944	0.001001972548085863	0.001007967398188019	0.05592881113303261	0.04254139328148862	0.001001395242760748	0.001152985319392683	0.03879523309971386	0.001040007805983288	0.00101054656518351	0.2219545635956562	0.001004964392846261	0.06242839413803854	0.01522772277231594	0.001003519940524737	0.00101238541680408	0.001014369041459344	0.02909755813600991	0.05159737009359945	0.03669546998190662	0.001000240492535535	0.02221699912525401	0.2212466076396393	0.001002742476058878	0.001002637933645602	0.001003239622195934	0.001001135741882192	0.001002204811810261	0.0194030507265267	-0.00588910884835407	-0.008370346605616733	0.02318027452086229	-0.007562049442286787	-0.01813702832392705	-0.005975417622453936	0.004175695233652253	-3.481108211240849	-3.283385926468918	-0.02312113054901134	0.05119636541822407	-0.02937993564211516	-0.003277132890468784	0.0545691245733049	0.2439467065958973	-0.3225751498986217	-0.1918405025678811	-0.109590501453857	0.01465074195569893	0.03931352037791189	0.02396063883718463	0.07075221492946826	0.3772012173262748	-0.01732691069085305	-0.0097440498696078	-0.3476855291548859	0.002093308863686004	1.693696057391158	0.01235099384267632	0.008119236705879345	-0.009057415015029303	-0.01052075974334125	-0.04321140893506511	0.2834631059711221	0.03758870854734088	0.0594086192118535	0.2621348898488268	0.1023592202465181	-0.01019205891564304	0.5640747517508197	0.3928166533319992	-0.006734377367410654	-0.01000734468079586	0.116592351076333	1.175778103744215	-1.379389680393749	-0.524003837834203	0.07893819957689473	-0.5139730571009803	-0.4772125858295201	-0.4515408841523747	-0.1282532193424244	-0.0932331186760115	-0.1067855604934763	-0.3925993928308055	-1.103202106141131	0.5884684462452866	0.6857899289116156	0.4049948812749072	-0.004373878338600904	0.4139907661068592	-0.007479403386124518	-0.000301771642599299	0.02750939808643385	0.1642908612109347	0.01802728864435489	0.1075000321762633	0.2140809304185946	-0.8314146032757918	-0.04371876923535048	-0.05155540191178597	-0.2313614863305981	-0.2294767898648235	0.1200202825491067	0.06030374618659892	0.8393739858521982	0.4304621842017606	0.1979623559669672	-0.06108223003801833	0.04280048452238486	-0.02099507773188266	-0.7106460735085257	-0.6319467297864334	0.443401239922609	-0.6319370700353396	0.1213889182775025	0.2136406480985114	0.5489627681161705	0.006338840965502815	-0.01834599682398089	-0.1539812772156602	-0.1451521219701698	-0.1419019516323363	-1.979523180666823e-14	1.095025015605049e-13
0.29	-0.02720999247318398	-0.03172244848662841	0.04515583173326661	0.5966394187634491	0.9375629483512222	0.009462698634340334	0.4323743197768593	-0.02175548438614457	-0.01579180318916169	0.01492106122793305	0.08101187450063929	-0.08325618572590961	0.0003274357345878251	0.04939250267366466	-0.08334068349481885	0.9289008231514935	0.105522867259802	-0.9289008231514954	-0.1055228672597981	-0.128649619486329	-0.1011334767029594	0.008267195322948636	-0.2406192353141057	-0.06948387348739725	-0.03355537565439028	0.1087061006155574	0.1397387629681414	0.6978085699638936	0.6312919137757406	0.08869238474270259	-0.0422228938713616	0.1038414589773066	0.09676497405374354	-0.1645039168575599	0.1694112015729833	-0.6351854392466123	1.229911727039539	-0.06601782788655537	-0.008692041395713146	1.859492230228596	0.5707515766276252	-0.4795174115740448	-1.753103785638509	-0.05517718132077102	1.213907658790654	-0.3408110728527811	0.02850689612586074	0.6359603152700777	-4.243036600871313	-0.8698564796296108	4.243036600871334	0.8698564796296308	1.70818939076685	-0.5245700760161164	-0.157493492552319	-1.377078933230356	0.4698473580536145	0.2510003163110136	0.8677054757556373	0.6971092812824456	1.593914644309898	-0.3455876285511793	0.1329426964481591	-0.7951859764554853	-1.070591274629402	0.4439631160854884	0.001004007112753382	0.01813814452357019	0.001004683981572256	0.01929401440095254	0.001000607829156869	0.004181856640327234	0.001000960413804349	0.003635366624735108	0.001351543534336007	0.04572626849662181	0.1479603567460767	0.1086927138259894	0.1982918993275599	0.1986754462290469	0.006737420455316646	0.01275164717516763	0.001485858907574003	0.02950620232160076	0.001009771104058415	0.03397699013956314	0.001229520225701439	0.05012849289604425	0.001005311176481036	0.02209130995496938	0.001001568197526933	0.01886954631578511	0.001001320998598805	0.09954737749335481	0.001001355934395537	0.005443024419434983	0.001198672852937143	0.0150576273761999	0.363325673388068	0.3533803936693118	0.001003447738875611	0.01722607074091606	0.21117359239006	0.2259525149161125	0.03097200940967378	0.04021317847048295	0.00100403908843965	0.005100195759158328	0.001008574861451009	0.01076977958849792	0.006274817409117174	0.03626254223358945	0.002335478836095041	0.03684054807258477	0.08573466506036367	0.07869825197963358	0.001000614613251003	0.03249484595346644	0.003500716130259828	0.02565662815087296	0.0254927278826861	0.04448576085698947	0.001001388369090043	0.003212830722243083	0.001060828718099996	0.01877005778620983	0.1760279822073206	0.1746167712222945	0.01495801489078025	0.0550718910751027	0.001001374283280033	0.002777166499353164	0.00100278622954018	0.007838944772696187	0.001000679991856709	0.05108437191628756	0.4592905918562569	0.4412822435918444	0.1480103476770634	0.1466109091514376	0.005528751863183968	0.02111327882293547	0.001000499936075666	0.02172026428040787	0.01426951356735386	0.01593193165244833	0.01319534511704877	0.01468977440241949	0.01328826333164703	0.01536942440489801	0.08108680679440609	0.07498967002282703	0.08532110514149129	0.06826543150858448	0.02099622065009957	0.02119966559693569	0.03951547963293218	0.04130409001257965	0.1195870281610068	0.1465438598816707	0.1839265891829078	0.1428010685349062	0.2097674909241667	0.2040092878885758	0.01675216018313487	0.02257507854475231	0.002847961633196313	0.03331695513565437	0.04359272225357433	0.06698938426107276	0.001050176245178433	0.04396201125541832	0.001005526209109538	0.0195567300879183	0.001003139156624024	0.005066680147256307	0.001006026334684423	0.01774682523951573	0.001000955053849363	0.0106149057943931	0.001001945333405228	0.02354937100197163	0.004245550806538739	0.02935242226218879	0.06444210154740385	0.07640521900203831	0.04362767687095655	0.04257445190810202	0.001185739342106751	0.025187530764563	0.003415944675794272	0.009265495486775674	0.04066260831750579	0.04115150510409555	0.001390908731719023	0.04712419882149826	0.001029740170759256	0.04714591107220256	0.2167994083620313	0.1939302976306877	0.00100519425159262	0.07218415666450786	0.06577721563374583	0.05545191009319618	0.01604467623833221	0.02995440735433818	0.001028851366699657	0.01189097057401698	0.001028795316327586	0.01910545052251536	0.001013898800181077	0.08311632148872847	0.03457438799740416	0.05953605542650287	0.05193004741232798	0.03905407050898703	0.04217487869558401	0.04969922860692011	0.001000345547102534	0.04442256468091425	0.02149820476262803	0.02422882878754011	0.235470168399274	0.1950080140439168	0.001003632263176287	0.01194411777911508	0.001198792620846207	0.03250749817674256	0.001003024143814919	0.02185257033030629	0.001001061732897118	0.02162159099708452	0.001002061470792501	0.02274888727671897	0.02044404794392736	-0.005744984361741143	-0.008337709961730859	0.0228968620319892	-0.006083817796895009	-0.0181057912205492	-0.005968944271021306	0.003684113979024276	0.001004562541694955	0.001006285401059057	0.001000577995681155	0.00100089622871931	0.002185834313644536	0.1563774166874579	0.1963880776160769	0.003303757848325568	0.001002376165719255	0.001008347563339443	0.001012373865471004	0.001003566599877474	0.001001762802814277	0.001001534229236541	0.001000119642463717	0.001000345174175351	0.3463482750398824	0.001003421246061774	0.2483982692233258	0.01912756738657552	0.001003728226966735	0.001008636670996118	0.01940612551701393	0.005985762917433859	0.08855987454435317	0.001000544383187498	0.009623354845211214	0.02928303278266835	0.001001155013557731	0.001006295322551726	0.1865815316342106	0.02193824287001539	0.001001228097653474	0.00100250614248573	0.001000706338259718	0.4952828698549868	0.1251731090974583	0.001002741606990767	0.001000477258848152	0.0053745238302642	0.004893686530413454	0.005044099550612012	0.07504267672088315	0.07995905744658927	0.01659724749166927	0.02791178841108352	0.09605347732268417	0.179775373310504	0.1995214147180685	0.02494826452886751	0.007714811271303561	0.05158671521788136	0.001033578116279969	0.001006017989511453	0.001001010955874949	0.001000306080385992	0.001001005558177258	0.001002488384742525	0.01324742564327566	0.04940238057769439	0.04406009724682172	0.001001131197584937	0.001082041719763489	0.03584304822005777	0.002388729674423692	0.001086981631575607	0.2179730826823497	0.001005474548309933	0.0622663618477521	0.01657004226158306	0.001003635808486694	0.001010510673193315	0.001015499981349479	0.02665614800181254	0.04898834069613171	0.03187170004833836	0.001000343378949586	0.03056164070572484	0.21978360477265	0.001003160584213356	0.001002420375725126	0.001003726073184302	0.001001293822851153	0.00100251399104967	0.02263727340687596	-0.003901928336251297	-0.007512952971021601	0.02352082866504462	-0.002201231111565133	-0.01633144494122506	-0.006693497019126257	0.004099211183347406	-3.241424126748783	-2.981142139758452	0.08090866478983949	0.07616099441773076	0.01663689789323312	-0.01226617567737741	0.09263345195832356	0.2060652930059206	-0.3294197380928865	-0.1943378782501447	-0.08261104585028091	0.01506546018077764	0.04024276519224632	0.02536561838985878	0.07293979355060638	0.3844939463068747	-0.008395449139871626	-0.06135182780716954	-0.259467484518601	0.01975348598473973	1.706840362954087	-0.6787417911413088	0.032738445901035	0.02484374525725622	0.5490196770826568	0.1149452681881558	0.09605056984736877	0.05843630988485154	0.4349969423344087	0.2369028661894789	-0.02340347191844321	-0.01661461174428435	0.569557718836361	0.4364852013636633	-0.01162741481721455	-0.009271483342688258	0.1318862523073981	1.275385492380117	-1.336025392311556	-0.3256523674027085	0.08526239027833526	-0.4410263161934315	-0.3997011168563961	-0.3850244043035478	-0.1649799208819209	-0.0775712053857934	-0.2051993905203262	-0.4695134749572565	-0.894196516981078	0.3965728067422036	0.386715257794474	0.4960351458584868	0.286039703069891	0.429460668270928	-0.006958085313596763	-0.0002544983993459819	0.02611143681847326	0.1690629127089613	0.01869585971670159	0.08468262471627147	0.6803222398179998	-0.7350943649318717	0.03086569323664167	-0.06853118362121301	-0.1365519185083557	-0.2197280420593641	0.05653605683241754	0.03877533364542893	0.5428117990398703	0.4061699196822652	0.3140251270924698	0.02423970572612193	0.0007192188707372254	-0.003613725861457922	-0.6830176166100168	-0.4438335696391125	0.3633201312398746	-0.5421303500731794	0.1167600934676037	0.3316479634838252	0.3088093529696614	0.004303155495101286	-0.01235268934438159	-0.1585696768183642	-0.1507131430062751	-0.1478370788848769	1.723851331161121e-14	1.153909783555272e-13
0.3	-0.0286548795068891	-0.03022893038659433	0.03853609868809749	0.6089445166366825	0.9367745040207799	0.009345937000934073	0.4495662732194214	-0.01635269790227397	-0.0204337859073827	-0.002443327801357764	0.08047640595589792	-0.07086298341590208	-0.003353403138629401	0.05003053493888403	-0.07664872504087196	0.884617224396168	0.09763830844628427	-0.8846172243961689	-0.09763830844628206	-0.1114852657737568	-0.1065033110746712	0.006677605624376982	-0.2541156280712906	-0.06468097004214317	-0.03098469842608052	0.1162114262320985	0.1471750814927507	0.7137244981347183	0.6278463708324713	0.08984890334105677	-0.05016822838149514	0.09397636224275301	0.1014810796349956	-0.1278238297405061	0.131444927838476	-0.6902919336498442	1.231305064828297	-0.09177110241514413	-0.01429034977973591	1.581373340624116	0.5099812890561951	-0.4502887986505035	-1.714035446073155	-0.05479395476440162	1.26408799734589	-0.3913018937678786	0.09530702467449119	0.7040657360482853	-4.613551601565839	-0.7014484988370357	4.613551601565839	0.7014484988370366	1.725705432965423	-0.5477034855848032	-0.1592858829536313	-1.320452157931202	0.4894081722168885	0.2636816937523738	0.6498071593749898	0.7963319488099545	1.582997999705917	-0.3470957477047535	0.104169068564318	-0.7890618333287304	-0.8946060496590409	0.4975992708515536	0.001004428442901202	0.01860549345154771	0.001005941370792054	0.01998245993817425	0.001000592641311646	0.004202913229023528	0.001000924115991496	0.003539890105483181	0.00206304862693208	0.04672281400062959	0.151403143590133	0.1102595795778696	0.1979765095516983	0.1954586504763885	0.004465840293434906	0.01078548074985018	0.001253629481972688	0.02868954847814208	0.001008892772432818	0.03413984090573012	0.001124197822228282	0.05059071712846449	0.001004574016360007	0.02235345652714303	0.001001709528391101	0.01961058789737972	0.001001468718365608	0.1034415132244615	0.00100076290092599	0.00534246739044045	0.001103439731982041	0.01470705190426811	0.3571510499208527	0.3509296828596561	0.001003452411757899	0.01736207728871192	0.228208393438996	0.2430194327135467	0.02107215378187998	0.03079925755789166	0.001003872586489257	0.005362741735437506	0.001008666606229825	0.0109069895827207	0.01726157510651424	0.04371574024850067	0.005460481563308796	0.03859175654587461	0.0864069799988032	0.07870795969748559	0.001000575446594142	0.03319607098531346	0.008717557727409626	0.03116224627158172	0.02780286159996738	0.04675794978052646	0.001001247485367112	0.003409204449666433	0.001034480336859174	0.01863650670118931	0.180966039496042	0.1802837821254543	0.01961975392292803	0.05954347687693068	0.001001289991788166	0.002676362610771549	0.001002619156241011	0.007743058776120619	0.001000694575023647	0.05249964223442283	0.4730520189663825	0.4543702420060121	0.1386198364728901	0.1344410593960079	0.003363942633471429	0.01901273880916875	0.00100048881669531	0.02261826196385015	0.008875290788800505	0.01183055998112713	0.008203403964110864	0.01102183129845734	0.008284001136658548	0.01179275669653919	0.07751177801646104	0.07307765618436178	0.08238056775601818	0.0674691484493718	0.01772565954466301	0.01868391591695405	0.03247187243250891	0.03623382915925921	0.1084478014486072	0.138670663654693	0.1823383001338925	0.1460176312927373	0.206331238318238	0.2069787456610897	0.02226376071494317	0.02777740648488076	0.006995915272721916	0.03707274341853321	0.04799683917675635	0.07106573055584582	0.001044299684531908	0.04389800326438583	0.001006136141122207	0.0195548456181797	0.001002206068473474	0.005378847710070689	0.001003295341371332	0.01956726604591533	0.001000984751046879	0.01077535775818408	0.001002350638634487	0.02439854699051772	0.01189731675521401	0.03844961595933577	0.05624959139165608	0.06943899378694732	0.04421007021001794	0.04321045525223097	0.0010970273793196	0.02463273910895076	0.002277801138118972	0.008254549153935973	0.03772560830866377	0.03889609747190324	0.00224663389293473	0.04807624993684947	0.001078638395744651	0.04751894174911484	0.2164332742436426	0.1977933136151184	0.001005471786483541	0.07609672358928772	0.06421331589480865	0.05888953198301415	0.01665406498182895	0.0304754387965598	0.001016775220378128	0.01200435760448363	0.00101948976958684	0.01901318439180803	0.001014984577854405	0.0764940743870236	0.03032114272421549	0.05572651521389567	0.04996814080217248	0.04219222819506754	0.0362784777294081	0.04455671150011328	0.001000373331367606	0.04538023407891187	0.02790486758622143	0.02811534707925216	0.2295952659243898	0.197191260803314	0.001003522894413801	0.01198051269954876	0.001104446371451029	0.03242668039226931	0.001003497511387565	0.02025226320341574	0.001001217475602711	0.02009276411389162	0.001002365401115432	0.02125357986506383	0.02305367229383615	-0.003844278541606013	-0.007499898313467225	0.02340746366949535	-0.00160993845340849	-0.01631895009987391	-0.006690907678553192	0.003902578681496344	0.001005114366075434	0.001008028507731337	0.001000574921629093	0.001000876686812665	0.003298772175403733	0.1571956253362614	0.1982946566278052	0.001012545021518534	0.001001847529107719	0.001007652635647729	0.001008565694149373	0.001003925763938298	0.00100193369294874	0.001001695999049047	0.001000121974619997	0.001000313958669351	0.3423991693940432	0.001003483335520065	0.2665517089158032	0.002355964282725415	0.001003666764823491	0.001008858201480598	0.03689265954973613	0.01094336670364097	0.08638833793736314	0.001000524962667531	0.01792661026952657	0.03141988491973107	0.001001052138683992	0.001005716865028904	0.1912522440810211	0.02711911454324241	0.001001177804300398	0.001002389890447318	0.001000713231252847	0.511979389321169	0.1231129637314356	0.001002993904356185	0.001000476440098874	0.001008621185516674	0.001003246457024075	0.001005510817722073	0.07084656224572164	0.07711889280841373	0.01205301831115182	0.02105977753362166	0.08904166432669061	0.1796056091838703	0.2010334892392696	0.03125155221375986	0.01428626670638734	0.05486918327034906	0.001041050626014006	0.001007352077647756	0.001001328282852994	0.001000363015153994	0.001001024989796711	0.001003004221399323	0.02548688388836347	0.04287595002235665	0.04557880121215399	0.001000867152414396	0.001011098120135604	0.0328908633404008	0.00373745154286182	0.001163416697967708	0.2139916017690449	0.001005984703775074	0.06210432955746623	0.01791236175084559	0.001003751676450526	0.001008635929569221	0.001016630921239538	0.02421473786761635	0.04637931129866433	0.02704793011477035	0.001000446265369212	0.03890628228619544	0.2183206019056618	0.001003578692369516	0.001002202817806638	0.001004212524172869	0.0010014519038204	0.0010028231702893	0.0258714960872252	-0.001914747824148447	-0.006655559336426461	0.02386138280922694	0.003159587219156443	-0.01452586155852306	-0.007411576415798529	0.004022727133042813	-3.04577158419714	-2.783733339080391	-0.02191434711000395	0.05360861092295375	-0.02744144249357514	-0.003943910113854676	0.1018712227526904	0.09513265295973562	-0.309474429669332	-0.1993074373897282	-0.08573734935569716	0.0179095959802886	0.05440809554793932	0.02712231566611625	0.0752967528910168	0.3948425048413817	-0.01416635049881896	0.01207600125672913	-0.2425597249145413	0.001454655655578915	1.703854902141668	-1.170883954429351	0.01225336819825934	-0.008631076813834645	0.908231888294644	0.2277353226919939	-0.09465843827847192	0.08231365354199051	0.637234965078293	0.2187077337236474	0.1050470936769613	-0.007507291181387111	0.5616052169694267	0.4533676009294649	-0.006935945024513275	-0.01017973475797418	0.1519653428775162	1.335658452342355	-1.059001249683665	-0.08788658302120886	0.09488725949730741	-0.3814817066269978	-0.3362270751407544	-0.3326693799494005	-0.2205660916837139	-0.0856406293275653	-0.2968180104432917	-0.544160923430359	-0.679493088530141	0.2551522603401497	0.2310834387143346	0.5359014485454828	0.442850887284308	0.3739841947336945	-0.005724862022721732	-0.0001054296268271364	0.03864379578391124	0.1992633054437884	0.01220055351297408	0.08981004414855354	1.137627089696505	-0.6620259883857093	0.09451193956755308	-0.03381118388210209	-0.07041634753972725	-0.2356283223987841	0.1620386332591366	0.03954757786954733	0.2264997549699906	0.3752366273276398	0.36218152140475	0.07404757097435617	0.03462223403738762	-0.02056092813036878	-0.6386403325329655	-0.3305452855673462	0.2605258826637732	-0.4931829595183416	0.06730228962383224	0.4448557780583522	0.1396768111261834	0.003117500302769917	-0.003301164687124494	-0.1611584829872192	-0.1548078475495781	-0.1507148429075973	3.596612990958922e-14	5.010462611507434e-14
0.31	-0.02991053847848205	-0.02903409861741584	0.03128896478647788	0.6212678519523602	0.9357215602463871	0.009188762900757789	0.4641413020195773	-0.01155971489164853	-0.02488794407078234	-0.01914004661490143	0.07984502941243364	-0.05796460310506717	-0.00732927967532084	0.05119409190699695	-0.06919301228733646	0.8364636653739846	0.0916416323113981	-0.8364636653739869	-0.09164163231139898	-0.09411942386284164	-0.1120458265291181	0.00510261393577253	-0.2669609891028272	-0.05972329456790812	-0.02826504954766445	0.1219796424009595	0.1558032080490309	0.7293227428874773	0.6241849701321499	0.09091534288501542	-0.0579161716630126	0.08604924000492196	0.1066521762672989	-0.1265036027990069	0.1073475548787201	-0.7554053896261685	1.233643973690972	-0.1188255877868406	-0.01708202145036527	1.337522766383852	0.4486541603911699	-0.4357720999672237	-1.623006513280945	-0.07106752242421607	1.308611299180212	-0.3993904126036212	0.1360230542199982	0.783194386156765	-5.021175756879872	-0.4996704193614419	5.021175756879882	0.4996704193614649	1.746637348336303	-0.5594772674789134	-0.1550110751735921	-1.247902419063387	0.5006393871075789	0.280217207108163	0.4975376994505628	0.9275882669096033	1.535897112894017	-0.3853582016105506	0.1113129432276108	-0.7567881774295928	-0.7005801392456978	0.5353237627626177	0.001004618246020264	0.0190503279014332	0.001006606051357967	0.02064964911562099	0.001000572779094843	0.00422654376644457	0.00100089119246138	0.003458446336330105	0.004992878199170212	0.04937054131937472	0.1531972322116919	0.1105639895248981	0.1971699221577769	0.1920844736931956	0.002781097926657694	0.0093140935784728	0.001130222566979448	0.02792269263231138	0.001008103128498017	0.03431687091662433	0.001067595642681643	0.05110858314943086	0.001004188703377133	0.02263019542544573	0.00100183944596292	0.02037575622438376	0.001001637464359473	0.1074569864051067	0.001000452319507853	0.005263954419400892	0.001052910781436586	0.01445963532566931	0.3555065365356836	0.3513502263758035	0.001003423463386456	0.01748650884487507	0.2444046331965188	0.2590940236256626	0.01199740773163478	0.02193450285700431	0.001003742749013508	0.005636105299880833	0.00100863405136855	0.01103653501252622	0.02802304043770577	0.0519970772470316	0.00993982279728025	0.04139819357598223	0.08517982086234588	0.07701737777247827	0.001000548881302842	0.0341493784493036	0.01662297807073632	0.03890559602483233	0.02938130066902826	0.04830404102487915	0.001001129392459225	0.003651298685772309	0.001020206475994276	0.0185164630558215	0.1860961642142135	0.1858699381152027	0.02463654710255573	0.06422445676970036	0.001001217733149117	0.00258887350847866	0.001002465630806615	0.007650639863690416	0.001000700955803686	0.05415482849424851	0.4880658987468427	0.4678121536476616	0.1301631031596979	0.124181206589908	0.002211041346287281	0.01822403733655342	0.001000482205609155	0.02360668156105347	0.005064919685117201	0.008892716763193895	0.004712791305425885	0.008427211173368938	0.004755657177745225	0.009244106905823423	0.0741163947042793	0.07112058284512711	0.0796540070193005	0.06664225070327014	0.01458903245904325	0.0162460956681033	0.02565559161771518	0.03078292919634453	0.09855677428957517	0.1319126857511344	0.1826793363406937	0.1482862023291319	0.2059856608909391	0.2091165984085493	0.02928704954437418	0.03432479170519016	0.01390663958180317	0.04338929527333285	0.05092721508730226	0.07436999966317413	0.001045316389988684	0.04384134271457475	0.001006793981030192	0.01955244446204767	0.001001756478379071	0.005699939317858556	0.001001866637996374	0.02178775768491932	0.001001015690121965	0.01091072894602837	0.001002935408703582	0.02516553321322827	0.02252783772639069	0.05045752394289381	0.04910837735739627	0.0633496862045265	0.04485178397246373	0.04398015844789627	0.001050436901410929	0.02413268881921228	0.001659330924445374	0.007647751627573199	0.03487701346833231	0.03666972818262808	0.002992837721749101	0.04898762863432535	0.001099557766238342	0.04783481971698125	0.2171350024234514	0.2004474253252925	0.001005833009190226	0.07963635435853823	0.06326740764111655	0.06282632435895839	0.01786844484400884	0.03158918010671016	0.001010491602033042	0.01207778872307905	0.001014620921534733	0.01893100224076122	0.001015849875258379	0.07019679456710751	0.02677732139132984	0.0526326171654452	0.04743266674367232	0.04426598149986422	0.03121992872659643	0.04019633643318333	0.001000402489541658	0.04611794506178049	0.03373093445122453	0.0321997634102214	0.227459276280818	0.1984220670398012	0.001003675321534141	0.01199860202253406	0.001054352465664949	0.03235117469055727	0.001003979073723562	0.01862239571890562	0.001001384578677951	0.01852084631666561	0.001002681630151633	0.01972115627669125	0.0258384154637178	-0.001725480346138968	-0.006632161414497681	0.02425905201403299	0.003312375850237523	-0.0145167579293071	-0.007120727760949323	0.004484400826566993	0.001004563125778785	0.001006679485659536	0.001000532807982735	0.001000840214704423	0.01211379724747208	0.1549458031385961	0.1936040742782428	0.001007481020563946	0.001001575995816432	0.001006967343037098	0.00100875756837717	0.001003670956410794	0.001002009293271339	0.001001912123790544	0.001000135142836335	0.001000308344226933	0.3607616636762259	0.001003317193851736	0.2796023462042052	0.001680264634251631	0.001003557604979896	0.00100838187058642	0.04277983808045967	0.0179170386353666	0.08104965216423013	0.001000518082706738	0.03138839641035918	0.03098607960202558	0.001000967882212785	0.001005040781774297	0.1975079604685953	0.03292683934518527	0.001001112697300896	0.00100223477126346	0.001000702828268914	0.5314940862958604	0.1124361834144804	0.001002698691557875	0.001000474382903903	0.001005720003793507	0.001002184426171113	0.001003745018755943	0.0686294122375604	0.07507845267032193	0.01036997827858629	0.01509400576662639	0.08079467061183138	0.1864409317973481	0.209233874400115	0.04236863552459132	0.0273506021487972	0.05417893644181452	0.001050878118358889	0.001007585591290043	0.001001255027544433	0.001000394041571535	0.00100106726073054	0.001004000600892838	0.04170034587355213	0.03809757719379291	0.04566110337005679	0.001002843565336853	0.001015095072355622	0.0303785120861531	0.003804508430620582	0.001085725615408699	0.2222218318620194	0.001006398621681373	0.06203138992003414	0.02030788192429669	0.001004121750949917	0.001010330421161062	0.001016851342431426	0.02144801816635103	0.0426024141404011	0.02386608141686287	0.001000421468761882	0.04174198844285783	0.2283682803471396	0.001004049916901377	0.001002207323122487	0.001004706700926129	0.001001648645677731	0.00100316939662196	0.02859669413479359	0.0005447318317355381	-0.005745706177985153	0.02542877572241542	0.008356921058748416	-0.01270728285536761	-0.007317868919466092	0.005435561926456743	-2.930458999432354	-2.623529404962699	0.07744778961600854	0.07293903043776573	0.01733450077909638	-0.01020879455216036	0.4006500672896126	-0.03023333108348358	-0.3694734567294085	-0.1031487788192918	-0.0710460665886524	0.01782407449191998	0.05066895705034861	0.02805241098118591	0.07753621864872672	0.4077507424809304	-0.004375516184053107	-0.04196362868835616	0.3366004553448531	0.01776737800243328	1.518842452547949	-0.6442386327466708	0.03455122848952887	0.02364371056326765	0.7520860225428615	0.3317855553459176	-0.2388581402898061	0.1066456258852477	0.89505761644514	0.09851659895257815	-0.01705331979579506	-0.01394288401856469	0.5556095957164091	0.4805359664122425	-0.009509702238347675	-0.008682823858423496	0.1783276415918336	1.358468066720122	-1.00815431057169	-0.06146205360339972	0.1019518349273056	-0.2137611386883691	-0.189091691260165	-0.1845968188475934	-0.1753526563450267	-0.07937772385278544	-0.203590590179884	-0.5482019076590005	-0.672153445871674	0.2271057694274528	0.2355731313006906	0.7560945476760741	0.7973313333803618	0.2793928981931312	-0.006192614602543134	-0.001041577647025588	0.03333319305329304	0.2432598934923836	0.01365137583152152	0.06772877571859284	1.283945784810268	-0.560146098730409	0.06259785491548382	-0.05674924686840856	-0.04893755425102788	-0.2133710900556823	0.04672779116091309	0.02543154075462664	0.3504120115757442	0.3335704992505463	0.4177169028818934	0.1444303416451971	-0.006559503511013266	-0.00171383885789176	-0.6195758380942372	-0.2900208232804513	0.1508614437467064	-0.3864112317536634	0.07097579422058779	0.367058184339184	0.1565484046467628	0.0002323688092593333	-0.009189876894881335	-0.1649137428045323	-0.1597738582482667	-0.1557213789685737	6.805745006485169e-15	1.042650227765624e-14
0.32	-0.0312488643279133	-0.02808545671083191	0.0235025800366312	0.6336230356181261	0.9343978335586953	0.00900554554747909	0.4763945354864675	-0.007378837748385025	-0.02905381322562016	-0.03485742200041393	0.07906333213778481	-0.04483029274506312	-0.01125155137127252	0.05272336972903495	-0.06106248588766561	0.7841133981783722	0.08760922623475136	-0.7841133981783733	-0.08760922623475009	-0.07656903082464638	-0.1176664096677275	0.003591411712779013	-0.2790593238662691	-0.05469793301036932	-0.0253809717803562	0.126036212722213	0.1656927449201289	0.7444273636335675	0.6201357306152632	0.0921190442656086	-0.0652292190190349	0.07976952463107642	0.1121616290333108	-0.1443572053064041	0.08220695532120885	-0.7981421032957279	1.237674734845916	-0.1459276850742433	-0.01949900040021701	1.117014273960715	0.3875601155602894	-0.3926309969503485	-1.518166760468561	-0.08485810100992718	1.311274007177243	-0.380580925606527	0.1684511954912195	0.839028465288681	-5.452893236251723	-0.3085944871893674	5.452893236251723	0.3085944871893684	1.76261565842134	-0.5633170224173365	-0.1465279898314481	-1.171046904312128	0.5029453888778134	0.2965674715308587	0.3074779898535821	1.048614011772089	1.484273198372114	-0.4246635110176832	0.1316214358920238	-0.7020826482284339	-0.5651246768619694	0.5652704975935156	0.001004437336488806	0.01948578029362258	0.001006263366818471	0.02130343666391362	0.001000541785354727	0.004252942260251316	0.001000856493735688	0.003378435197746733	0.01080728788455611	0.05419533187240649	0.1533903767774264	0.1097352596056229	0.194901501581772	0.1879869307465986	0.001929257693420139	0.008558929534849897	0.00106837512379066	0.02720038221104282	0.001007365692720889	0.03450287576144027	0.001039396209883755	0.0516341732375752	0.001003868680017611	0.02291104368652555	0.001001942191729262	0.02115729839321137	0.00100182991210669	0.1115865002979882	0.001000303695418645	0.005198171616823163	0.001027649783017799	0.01425969309630052	0.3604209116734777	0.3578603325105954	0.001003325882905252	0.01760413929706095	0.2592409898666723	0.2735518652099272	0.00691109942931572	0.01707105196290864	0.00100362325584918	0.005896403981083421	0.001008379494818814	0.01116193474954655	0.03628351225602171	0.05883847092197905	0.01559963499245199	0.04519213709309191	0.0821644225716754	0.07402279302034193	0.001000532163764135	0.03529493923568526	0.02707996982669453	0.0487358512179605	0.03000129815981803	0.04888840343576146	0.001001028226432603	0.003859636586582862	0.001012734385188769	0.01840882013526314	0.1916237002090789	0.1913956463345167	0.02998433299201548	0.06910834798100488	0.001001149052171459	0.002507212029931672	0.001002311308175431	0.007561826776485755	0.001000698940399658	0.05605130971637525	0.504361050992944	0.4816544871550478	0.1207014528136024	0.113974273203865	0.001631286567619184	0.01795133089517345	0.001000477872648392	0.02464040216210388	0.003121706891379839	0.007401853172748005	0.002936327469936338	0.007112102645582962	0.00295929792649145	0.007950095506491834	0.07122368943478795	0.06948052145394058	0.07721651262137055	0.06588881789314913	0.01214485910549347	0.01435521309652474	0.01916445849238928	0.0252261342359088	0.08922814854543216	0.125226575663486	0.1854940620767616	0.1511306231310795	0.2088149836688274	0.2124719286975706	0.03814705991283513	0.04254967648199178	0.02369851009539319	0.05255680708003639	0.0521904589412761	0.07650405394893008	0.001050740244795166	0.04376244363904863	0.001007239546732502	0.01952067854427357	0.001001495150201239	0.006200684916739601	0.00100116816724861	0.02440096133847513	0.001001052298112295	0.01102393911067762	0.001003726092307536	0.0258359540115523	0.03559910489135443	0.0645283572115417	0.04297261768309122	0.05814986039968966	0.04523451808849061	0.04452579545758611	0.00102813648422897	0.02368674671636303	0.001351250839084563	0.007315910138492189	0.03217268951381639	0.03455416457890421	0.003399723806585344	0.04954061945852498	0.00107115345497447	0.04806364306523061	0.2206006249549889	0.2057233423368318	0.001006220590776031	0.08278575302936469	0.06271148890964684	0.06709466902263729	0.01965116078926164	0.03327863864153056	0.001007536406837044	0.01214069767067181	0.001013035299251309	0.01886214083593837	0.001016392580905956	0.06412735349228468	0.02358279727545915	0.04989036876499662	0.04431337087269498	0.04514219037903131	0.02700811138656134	0.03667810330738034	0.001000404656475816	0.04661446770869233	0.03809692879289246	0.03535712469011852	0.2297504549194037	0.2013235082657731	0.001003987228934253	0.01197980016602679	0.001029313964427471	0.03229508482961246	0.001004466946808129	0.01695201376953321	0.001001566508651977	0.01689332402188481	0.00100301286531464	0.01814012220166102	0.02858346188539066	0.0006204388229393319	-0.005736347009213634	0.02558784340433783	0.008418036511180864	-0.01270364140368127	-0.007201529457526413	0.0056202314038663	0.001004011885479394	0.001005330463587006	0.001000490694336217	0.00100080374259618	0.02092882231954237	0.1526959809409308	0.1889134919286805	0.001002417019608361	0.001001304462526196	0.001006282050425532	0.001008949442605417	0.001003416148882715	0.001002084893591506	0.001002128248531645	0.001000148311092981	0.001000302729793673	0.3791241579584083	0.001003151052183278	0.2926529834926108	0.001004564985776102	0.001003448445136246	0.001007905539691687	0.0486670166111834	0.02489071056709124	0.07571096639109735	0.00100051120274506	0.04485018255119252	0.0305522742843221	0.001000883625742965	0.001004364698517989	0.2037636768561693	0.03873456414712913	0.001001047590301464	0.001002079652079083	0.001000692425284516	0.5510087832705517	0.1017594030975254	0.001002403478758849	0.001000472325708937	0.001002818822071592	0.001001122395319097	0.001001979219790401	0.0664122622293979	0.07303801253222963	0.008686938246023098	0.009128233999633195	0.07254767689697221	0.1932762544108256	0.2174342595609605	0.05348571883542774	0.04041493759119985	0.05348868961328002	0.001060705610704215	0.001007819104932302	0.001001181772235827	0.001000425068011563	0.001001109531665678	0.001004996980386443	0.05791380785874085	0.03331920436522988	0.04574340552795927	0.001004819978278772	0.001019092024576131	0.02786616083190459	0.003871565318379814	0.001008034532854137	0.2304520619549939	0.001006812539590291	0.06195845028260222	0.02270340209774352	0.001004491825450162	0.001012024912756373	0.001017071763623099	0.01868129846508695	0.03882551698213815	0.02068423271895573	0.001000396672154651	0.04457769459952053	0.2384159587886173	0.001004521141432552	0.001002211828442887	0.00100520087767865	0.001001845387533337	0.00100351562295352	0.03132189218236198	0.0030042114876196	-0.004835853019543839	0.02699616863560391	0.01355425489834041	-0.01088870415221213	-0.007224161423133684	0.00684839671987056	-2.916732600550467	-2.355517538270373	-0.02379075873176099	0.05092828504747671	-0.02688785125453671	-0.003657383998407903	0.5372838696227035	-0.131495320301765	-0.4541476623503182	-0.05606281183665691	-0.07682826442138918	0.01970456276465856	0.05595290898365161	0.02794418822391306	0.07857152126398516	0.4176506472927154	-0.01162031685019036	0.02157087110673406	0.9753527988191927	9.443483924651293e-05	1.38050503658018	-0.3706231930766205	0.009640391537206529	-0.009460215391558792	0.6202432235759178	0.4252366200858518	-0.3554590037059156	0.1207643180289933	1.054616053054854	0.02636196703802158	0.09829582658112081	-0.005027142523356873	0.5495156628825097	0.493949864644517	-0.005770420274044384	-0.009458569698663519	0.2002243353408699	1.415742825490505	-1.048417365672648	0.01531242323764483	0.1039474602689817	-0.09208578113352414	-0.08032475567982693	-0.08174170167435803	-0.1571637020618179	-0.0709476421270748	-0.1874304749638212	-0.5653399229381156	-0.6651195253442969	0.3703222134502333	0.4745789470263367	0.8714013598877087	1.013042877639909	0.1399412304193606	-0.01017256716784819	-0.005978381956927582	0.07457459400366126	0.277805708354453	0.00776834890913074	0.07049695928767767	1.550212146725056	-0.4841296328697732	0.04969870237782863	-0.0229895464134043	-0.01542514008997793	-0.2134671852778939	0.09036105860028694	0.02213665394812588	0.7508608152402945	0.2971902076968488	0.4284919789548624	0.189191015935547	0.03251779986234014	-0.01789678320045136	-0.5930725835115294	-0.260215355980547	0.02101699754000818	-0.3247545712859753	0.01906462242773051	0.2594447678463244	0.4738038090215931	-0.004260735596887799	0.0005820034692361312	-0.1692613759595578	-0.1659287470594989	-0.1604369402391155	-9.796727384569639e-14	1.11824232871358e-14
0.33	-0.03278950277197356	-0.02739508960028574	0.01548273919864498	0.6460309114869917	0.9328087642683186	0.008792792846849898	0.4864794430009488	-0.00375794269166768	-0.03252080725365608	-0.04960784430256177	0.07816366733243955	-0.03197450416408689	-0.01492495597686653	0.05454331085287272	-0.05258007462819475	0.7274184942047577	0.08530452979041735	-0.7274184942047591	-0.08530452979041736	-0.05889238955685355	-0.1232867550669556	0.002184856125458503	-0.2903919898921429	-0.04969945537895822	-0.0223427471773689	0.1279401724833513	0.1767046107754048	0.7590489739362566	0.6157626667113072	0.09364495783343121	-0.0718263437054296	0.0745447277301879	0.1179245485983237	-0.1649270867685751	0.05540897172936579	-0.8002872858158604	1.244478405025249	-0.1717376880692911	-0.02317582713031839	0.9009296089427722	0.3374703714229946	-0.2923706737415164	-1.435529184182385	-0.09392328173211831	1.250294469230484	-0.3512684497765247	0.1950151540712166	0.8511894291161142	-5.884243242482865	-0.1604678240995518	5.884243242482867	0.1604678240995743	1.771457742313008	-0.559495898981483	-0.1341342871922279	-1.095993372537424	0.4955285661553777	0.3104376895631388	0.08050356780213078	1.150399014283085	1.440184058917132	-0.4488522011977947	0.1824669524043061	-0.6115203316263698	-0.4829474016503085	0.5864484883503436	0.001004110469933592	0.01990698463725736	0.001005545061439222	0.02194648126600208	0.001000508263870355	0.004275773459690908	0.001000822013220354	0.003303637680506527	0.01680891741656875	0.05907206039521943	0.1516135893754236	0.1079567359370497	0.1907770686434123	0.1829634031662114	0.001475614230446691	0.008146315514411308	0.0010354714729327	0.0265147763088158	0.001006693812722495	0.03469745964733526	0.001024706776418517	0.05215269169152869	0.001003641739789654	0.02318470522504538	0.001002712130816236	0.02195728632472807	0.0010022757421799	0.1158232447354113	0.001000228781850249	0.005131109476662142	0.001014252462816433	0.01409555501543368	0.3706011843877282	0.3693428686007492	0.001003203094960338	0.01771254998645549	0.2727425329313773	0.2868865308109799	0.004041980642572974	0.01432504741922284	0.001003535092590414	0.006117428997652041	0.00100803547974213	0.01127957326605502	0.04276414230822397	0.06464330583574901	0.02114427550626993	0.04940334676220802	0.07679762508688319	0.06951776308390953	0.001000526215024572	0.0365025578305214	0.03806747951612669	0.05902663459855925	0.02980487349065076	0.04870016073616976	0.001000949426381968	0.004026335661122737	0.001008540839042548	0.01831159150414776	0.197541906679469	0.1968310298062881	0.03524605993845043	0.07386330366650495	0.001001082620547543	0.002433158934932677	0.001002163053944355	0.007475009210484025	0.001000740928864874	0.05816604236763967	0.5215516537487391	0.4962195452855178	0.1096583596648616	0.1031141233764809	0.001323458804386031	0.01800971124839207	0.001000478204703152	0.0256576457713782	0.002086599720352962	0.006624856248935319	0.001990734926520615	0.006427949668343536	0.002002903527175568	0.007271358020530075	0.06741538243168688	0.06701667536569068	0.07378597458899595	0.06449175200371338	0.009671894461984227	0.01243217897235627	0.01333828653200793	0.01993554239889805	0.07931371218738288	0.1172363589662684	0.1893611640340972	0.15569707909446	0.212612168940677	0.2183782354742162	0.04797508000874206	0.05165521379534026	0.03368868848388354	0.06228461205738545	0.05282095385401062	0.07754374260708777	0.00105350451923828	0.04362797533297479	0.001007448712056055	0.01944050344328701	0.001001329503808021	0.006798008895337461	0.001000818275053346	0.02741850012448036	0.001001108124748886	0.01111442196143418	0.001005065880656334	0.02640608698303755	0.04928160645233387	0.0787593617931559	0.036843102781031	0.05281135893084168	0.04504288989448029	0.044667289907759	0.001019555505947579	0.02331806975640661	0.001187800414098816	0.007158181710610431	0.02919188071168021	0.03219721288307949	0.003467768605283736	0.04988577897191625	0.00104040940620026	0.04825503976440056	0.2252178888021439	0.2141577561298411	0.00100671389328981	0.08561033541800873	0.06118044328476933	0.07041686436168021	0.02129447074327888	0.03489601868856983	0.001006061880123403	0.01223306168145705	0.001012013441176297	0.01880323659337274	0.001017341890703042	0.05826052980188063	0.02033456568820715	0.04710526645325634	0.04000740690939857	0.04421455251898155	0.02291911397915704	0.03322064580915254	0.001000404975271869	0.04675463814121247	0.04169794515154881	0.0377038846466142	0.2335689434997045	0.20744988464795	0.001004211037155417	0.01190701354097341	0.001016132066379021	0.03231032129998997	0.001005253035504238	0.01524476708330459	0.001001833650242211	0.01521153271113702	0.001003503448040053	0.01651165721505573	0.03109328536159874	0.002889203261057519	-0.004735009986627911	0.02679874723300602	0.01304870180214395	-0.01081063070807581	-0.007320905785300956	0.006610190500328552	0.001003565924679748	0.001004346653983866	0.00100045872930535	0.001000771229722771	0.02538874661510215	0.1454542844100767	0.1793675715604616	0.001002052509861043	0.001001153766703956	0.001005751463618049	0.001009814619635015	0.001003396631442797	0.001004721982696921	0.001003257029040014	0.001000152946129666	0.001000314670049712	0.4032815663886162	0.001003011236000497	0.3027358493310098	0.001003238981504372	0.001003439030960227	0.001007484528409798	0.05193446617807043	0.02930104738349979	0.06447629601965787	0.001000527488345687	0.05586073570470765	0.02874836396140543	0.001000853712821832	0.001004017566937838	0.2108195836263972	0.04356726139656734	0.001000984634559019	0.001001948802948033	0.001000862632895847	0.5707827061560692	0.08666477717299235	0.001002603637359921	0.001000483816805773	0.001002436274009236	0.001000953492315708	0.001001695262364096	0.05913056331518966	0.06604693159803032	0.005578705105891217	0.005070300650096487	0.06033912559051496	0.1980228962834931	0.2207251470020475	0.06508499292967991	0.04911616134485211	0.05368979726514621	0.001052722943483412	0.001007537174304191	0.001001136265094798	0.001000478761669765	0.001001214186133756	0.001007698101951719	0.07220254380179726	0.02637004837607183	0.04401362773490464	0.001015535811762921	0.001016197742928533	0.02395937883796758	0.003257680618900474	0.00100872501824518	0.2359293036568241	0.001007578143526231	0.05690877712627185	0.0234829943711548	0.001004557436367109	0.001010040544601338	0.001019393911700913	0.01500859434242655	0.03147940520574615	0.01625866086815507	0.001000412612830356	0.04715167333591276	0.242137830823956	0.001004378637582415	0.001002583042916646	0.001006807343094001	0.001002336937804147	0.001004435625549539	0.0334202233811962	0.005065961117926019	-0.003652998537709505	0.02785171393959603	0.01727492461614987	-0.008855161257161171	-0.007517677602809339	0.007409584621157352	-2.949580543587412	-1.991204852018174	0.07527240221903365	0.07122002888040845	0.01693589865566202	-0.009397678281829856	0.444683138373475	-0.2245453144485533	-0.5531385513153253	-0.02915124040322577	-0.06299204101573889	0.01945767989911821	0.04870560489241665	0.02668997543029079	0.08133087819240714	0.4298433806768371	-0.004352664331081383	-0.03563413611049357	1.327191669987079	0.01617224610106965	1.285959854393854	-0.1931768471460201	0.02741232454998713	0.02234698931835788	0.5409279874861357	0.4166835974918532	-0.5460643509092447	0.1187430558600443	1.008889896980254	-0.05943011019085229	-0.02604667981165949	-0.01173013600063003	0.5359125861506332	0.4597653052395164	-0.008099680833750324	-0.008200561325073049	0.2217920253959242	1.497482993053675	-1.128698280563061	0.00303435582829457	0.09872360055086064	-0.06089306689442739	-0.0539970138783693	-0.05249386214312975	-0.3281576048283933	-0.2090107102958438	-0.2010314876107125	-0.4957802785812215	-0.9243784395708768	0.5299311640683254	0.6779261881433311	0.9436506116537619	0.9389317865217411	0.07478165038628151	-0.01684323192102094	-0.01000056350477975	0.05400781814351078	0.3270903162568731	0.009159137337694618	0.04733640909593657	1.33661423346428	-0.5773679423943663	-0.01843301908612443	-0.0417215461942435	-0.01273969753551089	-0.2569671342641145	0.000780187809799012	0.01853402615423043	0.9122378133374333	0.2690462068191989	0.2340778325346578	0.1389760069645858	-0.001351422556208356	0.0004446058119555187	-0.5787862406006341	-0.2936197950637583	-0.2065843899936128	-0.3645922785873787	0.004497169490911368	0.21068829666869	0.7123682391795834	-0.01021582536628406	0.004894367672299402	-0.1720033130434485	-0.1703121692984234	-0.1649479094947984	-1.430986458538132e-13	2.041833037834282e-14
0.34	-0.03457053812919753	-0.0269864271768823	0.007607609890129995	0.6585241630405421	0.9309660494961091	0.008539543256227961	0.4944323752652918	-0.0006124008075145801	-0.03473328400227055	-0.06364023536906217	0.07720789806995859	-0.02001618815615649	-0.01822028945198658	0.05661323530669395	-0.04416398445503161	0.6664654196484635	0.08423740930445428	-0.6664654196484648	-0.08423740930444827	-0.04116497303485935	-0.128831204478412	0.0009217027777435175	-0.3009893327504798	-0.04481179311217075	-0.01918501317914863	0.1277900761868507	0.1886335223056879	0.7732337487469464	0.6111806279628433	0.09594649680832305	-0.07734318650292947	0.07004832263138666	0.1238733002591315	-0.1924365879382862	0.02586601789379618	-0.7691997974019968	1.254749871782901	-0.196656781437859	-0.02759837839876418	0.6906192239220084	0.2924894810231943	-0.1417275410777461	-1.374560513341995	-0.09607899244561649	1.131779492564724	-0.304966699497511	0.2184478615221485	0.8257642480389216	-6.30452735278758	-0.06107929551539953	6.30452735278758	0.0610792955154006	1.772770709261502	-0.5481378248630332	-0.1178475419103534	-1.023982270804549	0.4807823159533867	0.3204693505775112	-0.1033332216746907	1.232023146770824	1.396906099972262	-0.4664584799191778	0.2867465173064556	-0.4860262704481018	-0.4194463164445917	0.6024369167528191	0.001003724024480246	0.020336043832431	0.001004693932098268	0.02259862511129886	0.001000475520916626	0.004301296383251325	0.001000788517042368	0.00322857045548229	0.02200065228530057	0.06322142070863242	0.1476634950564862	0.1052376352959491	0.1845746617277507	0.1768725457685292	0.001248190985384567	0.007922079763988421	0.001018949837971433	0.02588655889117611	0.001006092619012833	0.03489693866913728	0.001017797907268823	0.05262738179715439	0.001003518565445769	0.0234428803141651	0.001004416124182368	0.02278201222022777	0.001003063227243917	0.1201862707212872	0.001000193662832817	0.005059907266775567	0.001007562734885817	0.01392229739751575	0.3852445925713096	0.3845249109258744	0.001003071788362478	0.01781927508010572	0.2849019784950247	0.2992616977130915	0.002586176125395068	0.01291553239003329	0.001003486324320907	0.006301604727434696	0.001007652945901067	0.01139605594822271	0.04769237468299933	0.06966111523785681	0.02609011856802098	0.05351937471801176	0.0687906392216573	0.06309115865556608	0.001000531389201864	0.03762947345143401	0.04885937815246431	0.0690206346358726	0.02884538068583511	0.04779140916728904	0.001000895082393922	0.004116889627234787	0.001006271447097856	0.01822798640627502	0.2038483918718484	0.2020809291511122	0.04025939890367478	0.07835813474152835	0.001001017927779623	0.00236402877110756	0.001002023506869719	0.00739190319366993	0.001000847059831556	0.06046854683400844	0.5394127843936941	0.5116084308651061	0.09672788262059126	0.09129859397742479	0.00116947690569576	0.0181454321803409	0.001000484119154282	0.02659932095245575	0.001566337041338927	0.006232402569553533	0.001515774798436874	0.006082338885801949	0.0015224337542182	0.006930456931127922	0.0620289657294357	0.06306632757269806	0.06875969224598556	0.06169770019654452	0.006873619872488235	0.0102574805896584	0.008317845002435561	0.0152504919818846	0.06823268438056822	0.1069099143626553	0.1935442284397281	0.1614684901093102	0.2162079493960307	0.2254553280572509	0.05844783076052538	0.06130157889277699	0.04290499951305543	0.07146371618424056	0.05325517966617218	0.07813538994013645	0.0010508929818178	0.04342313624311159	0.001007412203780838	0.01932178876887666	0.00100122395763364	0.007463193608161189	0.00100067027854057	0.03097053301180434	0.001001188377954824	0.01118374017969957	0.001007086670036284	0.02685881767535606	0.06293012439650163	0.09207315115825351	0.0302607008745688	0.04672655592188671	0.04414025251815257	0.04421647094104176	0.001020627494750346	0.02303280178061974	0.001104597564412184	0.007128733146729353	0.02575380609974096	0.02943394228619902	0.003196187806331221	0.04999841008929561	0.001025388067931964	0.04848215039364332	0.2301273007987782	0.2234924160030852	0.001007343416693106	0.08819307590196583	0.05805844325262231	0.0717388405469723	0.02251764417545208	0.03615197905101345	0.001005357804595253	0.01236754072281231	0.001010510062146772	0.01875760633157384	0.001018978047529718	0.05258174695968554	0.01686128403366761	0.04408167908963799	0.03424373515029331	0.04100970617029415	0.01863710642674125	0.0294291507311327	0.001000413108984787	0.04661496520676153	0.04480157230582957	0.03958651208780938	0.2373386034327314	0.2147888084846963	0.001004251595536731	0.01177709893965402	0.001009729706676508	0.03244155372439435	0.001006449525675586	0.01351564047353698	0.001002213053964931	0.01348942755177226	0.001004208852047393	0.01484732696352567	0.0333287806528909	0.005019957827301151	-0.003612661324543175	0.02777274537855696	0.01707270337767128	-0.00882393187950662	-0.007556375347676268	0.007314302133340627	0.001003119963877203	0.001003362844379474	0.001000426764274261	0.00100073871684909	0.02984867091066274	0.1382125878792226	0.1698216511922429	0.001001688000111286	0.0010010030708869	0.001005220876809801	0.001010679796664468	0.001003377114002497	0.001007359071807534	0.001004385809547915	0.00100015758117169	0.001000326610321573	0.4274389748188245	0.001002871419817617	0.3128187151694094	0.001001912977237252	0.001003429616783929	0.001007063517127141	0.05520191574495729	0.03371138419990792	0.05324162564821862	0.001000543773945891	0.06687128885822277	0.02694445363849044	0.001000823799901332	0.001003670435349945	0.2178754903966251	0.0483999586460065	0.001000921678816242	0.001001817953816247	0.001001032840506782	0.5905566290415867	0.0715701512484595	0.001002803795961716	0.001000495307902954	0.001002053725946021	0.001000784589310635	0.001001411304937131	0.05184886440098095	0.05905585066383104	0.002470471965762366	0.001012367300559897	0.04813057428405846	0.2027695381561608	0.2240160344431348	0.07668426702393762	0.05781738509849992	0.05389090491701236	0.001044740276262936	0.00100725524367644	0.001001090757960505	0.001000532455345006	0.001001318840601228	0.001010399223520192	0.08649127974485332	0.01942089238691463	0.04228384994185069	0.001026251645258028	0.001013303461281365	0.02005259684402992	0.002643795919421606	0.001009415503638394	0.2414065453586532	0.00100834374746485	0.05185910396994135	0.02426258664456275	0.001004623047282964	0.001008056176452685	0.001021716059778532	0.01133589021976742	0.02413329342935393	0.01183308901735461	0.001000428553519397	0.04972565207230489	0.2458597028592951	0.001004236133732358	0.001002954257395111	0.001008413808508816	0.00100282848807287	0.00100535562814422	0.03551855458003047	0.007127710748232371	-0.0024701440558752	0.02870725924358803	0.02099559433395936	-0.00682161836211023	-0.00781119378248499	0.007970772522444106	-3.004419083158897	-1.583927824412859	-0.02221978850223596	0.05274813364563008	-0.02634950646816911	-0.003711325553573694	0.3918102277521491	-0.3196107148082988	-0.6676136258095988	-0.01838715781256026	-0.06535056747624658	0.02068358994786468	0.04718723932032459	0.02484689834707459	0.08351911407332098	0.4429069569902044	-0.01244833083980477	0.01974696370009576	1.715254045818024	-0.0002426843302540185	1.188605296794141	-0.103325290199435	0.002270534168034099	-0.009691382279218999	0.4628381212414062	0.406200277418833	-0.7397739020903725	0.1046237232557894	0.9952593843979693	-0.1177398068151207	0.08306680486109635	-0.002302432171591645	0.5124188374929661	0.4419249425551497	-0.004785834038183689	-0.008716259845669655	0.237778698365387	1.580508315314848	-1.239493280007532	0.03078053900188484	0.08883377463253603	-0.01517713224749983	-0.0126163167406945	-0.01417442236238708	-0.4544640429964358	-0.3503448256693126	-0.2377633266509583	-0.4442316389440921	-1.132365106620655	0.6113132237434413	0.7087361083036934	0.9795669167370906	0.9033027075295107	0.05033296539767981	-0.02424672392942167	-0.01368629664338677	0.08814674084862434	0.3847045286163317	0.003535422446781372	0.04701650347096592	1.366769103432956	-0.6333899408935104	-0.06876398099552686	-0.00630774952529377	0.01023083270243514	-0.2947309654769075	0.04385537939202829	0.02927943995916601	0.9309100312856511	0.2488218268112123	0.02844814820731127	0.1169070790510204	0.04094080600385098	-0.01524199135850696	-0.5554644138650547	-0.307912366372054	-0.4344247001858037	-0.3915620872380859	-0.03690405097126739	0.1666182647880377	0.7163132999346817	-0.01568633085010565	0.02378119427615858	-0.1736373606652734	-0.1739915167806704	-0.167609993222265	-7.596338850839814e-14	4.56165642116248e-14
0.35	-0.0366823778545145	-0.02688972984126532	0.0001708218808763399	0.6711386734162266	0.9288777801264272	0.008240999015178585	0.5003246068418483	0.002084657827611971	-0.03523484003123142	-0.07715096499885704	0.0762692648144969	-0.009476199685082235	-0.02094105682393467	0.05891061011231847	-0.03615358512556555	0.601353257963339	0.0838792828973277	-0.6013532579633392	-0.0838792828973125	-0.02346628443782129	-0.1342248040136551	-0.0001651137955192992	-0.3108796765599482	-0.04009945816966944	-0.01594561982537619	0.126001915199763	0.2009017183835527	0.7869716762933642	0.6064152047753582	0.0993787517324292	-0.08151177731436461	0.06621677706369965	0.1302961873337146	-0.2318539803350705	-0.004907171753323352	-0.7191529738773733	1.268685933438308	-0.2206399798440941	-0.0317684904044602	0.4890904903837309	0.2467517543060788	0.04333121999163747	-1.326151373660983	-0.09295471989671417	0.9747416549405673	-0.2357322774086422	0.2384488054938952	0.7767084342859254	-6.71616213474266	-0.0119598376146284	6.716162134742661	0.01195983761465665	1.765115950573203	-0.5289866239495888	-0.09994604101530963	-0.9535680922268996	0.4609700173807373	0.3269322785820153	-0.2567979449293192	1.210526876366773	1.349360293196899	-0.4902497079539056	0.3771358935785936	-0.3439833119826316	-0.3473821157681063	0.6975140471076682	0.001003303284034699	0.02075907203303348	0.0010038617694631	0.02325180249890755	0.00100044229492348	0.004322972500311487	0.001000755133565596	0.003164908279303027	0.02630179284903268	0.06667225303992197	0.1412712342451118	0.1017509749837287	0.1761461773405954	0.169985499903014	0.001127409436463043	0.007778261227252146	0.001010135894973756	0.02532800476862805	0.001005576880173769	0.03512552294073862	0.001014300015278454	0.05305661623569013	0.001003422311663689	0.02367452845735153	0.01774000303950118	0.035177130605587	0.0129636408117233	0.1302580428375995	0.001000175820148473	0.004983533861642681	0.001004039149112198	0.01375333075595428	0.4045377286282703	0.4036577653300989	0.001002923197457992	0.01792091911007338	0.2957087892821141	0.3106023896436186	0.001811575549064352	0.01215205328212414	0.001003458285622216	0.006441862319180479	0.001007218172531104	0.01150441089688903	0.05056550318190542	0.07346490150392063	0.02965099395770087	0.05711097797292185	0.05932227548652671	0.05564939352544647	0.001000546593052596	0.03855455280266455	0.05909052364104327	0.07868914824204169	0.02658505093709088	0.04566736613061304	0.001000857907590435	0.004164549971931584	0.001004858606030556	0.01816310482734702	0.2097520909977363	0.2068280049429403	0.04503719567624742	0.08262627420527563	0.001000954777135705	0.00230829295251709	0.001001890325257341	0.00731489830544159	0.001000940206648785	0.0628201059018373	0.5574263520106237	0.5276838168970815	0.08207822699464984	0.07885067398045534	0.00108795935500406	0.01833227039596394	0.001000494288774795	0.02741786295561269	0.001290022330594362	0.006029875193363583	0.001263594257869462	0.005904731832791167	0.001267292418123946	0.006753381282835945	0.05675578005111558	0.05902306113767819	0.0636034046003736	0.05836441063922959	0.004743653313339626	0.008590992099768439	0.004776120903067805	0.01197858883374542	0.05599641564896	0.09438014277724922	0.1983055481183935	0.1678114883175095	0.2206564866890518	0.2326545338101521	0.07016051582952541	0.07192315920289803	0.05121300558185839	0.0800688511440063	0.05345384522651998	0.07853300563960532	0.001045573334578622	0.04316080106098366	0.001007102219195431	0.01917903353994854	0.001001143243462944	0.008274576425714063	0.001000606434258842	0.03517107175386901	0.001001273643859322	0.01123264314468115	0.001566595061388547	0.02771523287010497	0.07478856051913908	0.1030274276731911	0.02380447892815897	0.04054284210924098	0.04280049604457256	0.04337887887867456	0.003609532847538398	0.02521885877427601	0.001060700190940543	0.007203310884266846	0.02236009212616507	0.02667193436193045	0.005997208118688708	0.05240138137068062	0.001189171917574317	0.04888507102708078	0.2368264238546461	0.2337267591493296	0.001007945255991823	0.09059248951839949	0.0532603809091623	0.07085566691889805	0.02351884103901204	0.03723701952587928	0.001004984795371138	0.01256647279420075	0.001008970087995574	0.01873067881689536	0.001026834477559322	0.04714798106159195	0.01303810600683548	0.04069943025828897	0.02727569445304544	0.0357291432283811	0.014263056466831	0.02542379614170209	0.001000422833625679	0.04622450451980873	0.04668424431442006	0.04075887544539676	0.2420738125446076	0.2220597067138565	0.001004101836989989	0.01160718114454226	0.001006495876147505	0.0327239653487716	0.001008095289834898	0.01181196689375565	0.001002744317920741	0.01177426410068539	0.001005210661372352	0.01319068251341248	0.03451735885251811	0.007083925007489343	-0.002598745670682309	0.02836739596014474	0.0198912873966209	-0.006855116766721378	-0.007622346049523518	0.007297870245002838	0.001002650090836038	0.00100268520656679	0.001000391602958125	0.001000704889033663	0.03225564728682724	0.125507503906121	0.1556170299728017	0.001001569011050049	0.001000929130134789	0.001004887303232678	0.001010642654260614	0.001003275637035527	0.06525016105811277	0.04666397303633766	0.001000156973145593	0.001000410762551399	0.4623486615161408	0.001002681543397773	0.3198732167638343	0.001001478570056015	0.001003428675945489	0.001006513776639649	0.05308190472114437	0.03370883099892945	0.042135484535159	0.001000578187201512	0.07588924382220998	0.02150127937568251	0.001000815347243518	0.001003149642083663	0.2216836087657869	0.05275556520076981	0.001000861459668091	0.001001695697680535	0.001001040779482831	0.6083931952275252	0.05398201902364316	0.001003321066108176	0.001000512963919113	0.001001930813183168	0.001000732873478679	0.001001322979208258	0.04865255950502866	0.05523389692302698	0.002499466150862759	0.00100875743254631	0.03394667061065509	0.2095029313974812	0.2323655814106396	0.09227194045324794	0.06422210848932493	0.0535340253396323	0.001036057045147091	0.00100637722946121	0.001001032587240215	0.001000546371631326	0.001001399212484946	0.003113366402595474	0.09308822100548376	0.01391799317585645	0.04026208432757972	0.01079641790577798	0.001016441120436443	0.01723810513629352	0.01429327746036994	0.00165605057290458	0.2553935375072304	0.001008764326890776	0.04338430070954973	0.02496801808596169	0.001004574261859659	0.001006784812909674	0.001046258725610809	0.006752174379614775	0.01507740052573051	0.007433236256947584	0.00100043667656338	0.04829086903554924	0.2548622779971049	0.001003700507684506	0.001003279500036882	0.001010987543402115	0.001003693736495547	0.001007012626335361	0.03490498047013545	0.009112863595083127	-0.001687711308667065	0.02869015591497803	0.02182642586569977	-0.004913100377624933	-0.007537238565001532	0.006743116534712036	-3.06558335223275	-1.282439359723435	0.07483567589511622	0.07183366487522938	0.01660581692163524	-0.007565591708408381	0.3024003686604065	-0.3825405441517941	-0.7157296566837875	-0.01135176084126475	-0.0487428776655519	0.02552856273763739	0.03945039423840169	0.02163833628789336	2.165871066112832	1.465624907012355	-0.005176162840844515	-0.03576073351751383	2.103462081959506	0.01536887976742642	1.072855946318563	-0.05292340231234557	0.01950432696575223	0.02111461569421947	0.2949923428243178	0.3084200958900648	-0.7595590062508842	0.08010064989472919	0.93655791147251	-0.2974959051421202	-0.03529943352025448	-0.00798626622899257	0.4345011706884702	0.4131102484330006	-0.005780365522629707	-0.007028156261796321	0.2310768686357216	1.623329465084042	-1.260022781292981	0.01114158307372774	0.07509902677070367	-0.02022023323914916	-0.01808839249524828	-0.01718806752449636	-0.3608428789078894	-0.3160501190500656	-0.1103420321587955	-0.2197084573923722	-1.362575189872787	0.6547494833691705	0.7458203771721953	1.132174990396248	0.8206007126271678	0.02906616293987925	-0.02707275454659436	-0.01438320205579777	0.08003945236896105	0.4561160447798666	0.005070716985426259	0.1193617436099984	0.8756792722371382	-0.6043124621100282	-0.09804329427900293	0.4181564963935795	0.007936388771484389	-0.2617557824708928	0.4146101715773574	0.04793774878421939	1.110925355741739	0.2310464791294337	-0.2063395300907717	0.1017346200372098	0.0105937893434021	0.004158798803441312	-0.5298603354217326	-0.3637267081593494	-0.622567463062466	-0.4088855238357695	-0.04580090599097688	0.06524334884029305	0.7643796140157693	-0.01723623924189766	0.03430290144472516	-0.1671076780322442	-0.1690633800343514	-0.1635418638025432	7.771622555602022e-14	4.563673145830476e-14
0.36	-0.03924607020076538	-0.02705218303109264	-0.006795352975883275	0.6839085563109443	0.926560392152621	0.007911013035720926	0.5042394530526824	0.004319224444317104	-0.03382836190843044	-0.09013458206375578	0.07532266244729315	-0.0005508859914916405	-0.0228658450503866	0.06133064553473915	-0.02862195944058489	0.5321770339434794	0.08396993551821978	-0.5321770339434824	-0.08396993551821261	-0.005899675214841472	-0.1393790277926747	-0.001085823408023992	-0.3200503266177415	-0.03560668586781027	-0.01265590843939426	0.1226041379046341	0.2126222759842322	0.800194572288604	0.6013031627962653	0.1030378432011672	-0.08414868114530773	0.06309029394252962	0.1381310521801461	-0.2828071121189637	-0.02596408719307495	-0.6750771669040607	1.285824375589563	-0.242480502266667	-0.033886726080419	0.2951421507669068	0.1999910773166551	0.2398792892638926	-1.269138000361401	-0.09767281480207747	0.8088445370637333	-0.1457708703838873	0.2429799849166661	0.7300095191528257	-7.117339819734605	0.02867651008813479	7.117339819734605	-0.02867651008813358	1.746354834449761	-0.500262673618379	-0.08462614975873911	-0.8800435204693526	0.4368697878253647	0.3305329570194668	-0.4252564832783726	1.122495451333988	1.29389978973666	-0.5357822382405892	0.3321138262335601	-0.1796888743481637	-0.2784338271409478	0.8848324711232752	0.001002857964367243	0.0211929622950504	0.001003106908492815	0.02391422482838782	0.001000408100678393	0.004351834462138536	0.001000721527817232	0.003106368980809691	0.02966977960190208	0.06935031068500205	0.1322770200542307	0.09749044048260405	0.1653975326585334	0.1624392704470475	0.001066951980968758	0.007675540321401353	0.001005693981580199	0.02486404892551654	0.001005152272653085	0.03541741589122467	0.001012533311679646	0.05343220459899681	0.001003323445399695	0.02387875915990785	0.05611236669899	0.06150676360479664	0.04065428888428171	0.1473823176763971	0.001000166599094979	0.004909387756424949	0.00100232032215442	0.01356267389709257	0.4285758724205579	0.4264370575037322	0.001002753953097538	0.01802260046412359	0.3051417096615974	0.3205852737796135	0.001422697708698306	0.01178600692484234	0.001003443802866763	0.006566158122332887	0.001006725885892721	0.01161339313556456	0.05114249351860902	0.07550242631140355	0.03150332511931291	0.0596137710823585	0.04895902305445898	0.04768038088417817	0.001000571406581829	0.03922565650755427	0.06861175888948216	0.08771408435805687	0.02279080470921247	0.04203294897201329	0.001000835101159687	0.004175607004536012	0.001003892027856756	0.0181220134664795	0.2148456004918797	0.2107210495611991	0.04958255078192381	0.08664848567499558	0.001000893093014741	0.002260040743810322	0.001001762609323916	0.00724447129936449	0.001000990727715699	0.0650609592754766	0.5752832494782876	0.5438502316468413	0.06579529816705668	0.06589949711342012	0.001047462661410259	0.01845935342099863	0.001000508203526175	0.02810578950334486	0.001151675388487341	0.005930160099804412	0.001137377293667821	0.005816905063211592	0.001139573455619687	0.006667748376068368	0.05238211059065184	0.05571639729666679	0.05900494888702858	0.05538195715042375	0.003678835100667522	0.007754486729931769	0.002971894866133121	0.01066513349978583	0.04261301555618659	0.07987869097696512	0.2037801498744002	0.1745127410861509	0.2265108399828904	0.2406660422986088	0.08335688431847757	0.08369359560304392	0.05854430692221049	0.08793325900086527	0.05339949077811044	0.07871423296781037	0.001038570981480528	0.04290463231113142	0.001006508073345858	0.01904375566948206	0.001001073806741295	0.009182175249670146	0.001000581490070165	0.04010711040703277	0.001001356461687136	0.0112616654484911	0.002895504373411709	0.02914795671027216	0.08413777537510975	0.1106185980567372	0.01773253051548009	0.03462111387016029	0.04114093671495259	0.04226982779945047	0.009733616080997253	0.03088867867153229	0.001040326536586418	0.007352494401437254	0.0192247672403297	0.02411712337502997	0.01313021794790225	0.05784803941462317	0.00159424303223545	0.04937356661040063	0.2461005911236876	0.2456102582735257	0.001008456419212159	0.09281371713804602	0.04673707472346758	0.06758691681980425	0.02437654531202037	0.03821934353445935	0.001004773980096865	0.01281438013138029	0.001007564462464827	0.01872682847222457	0.001043037654106082	0.04201310885790822	0.008813516801283431	0.03690335876104586	0.01921511536804575	0.02854076541174379	0.00984039085723966	0.0212639063907132	0.001000431757014301	0.04560669069545727	0.0470341354384377	0.04083915790683039	0.2483157457157527	0.2306066661273727	0.001003759045559212	0.01145359393342685	0.001005042452671004	0.03315964717019362	0.001010205267902819	0.01017328045807389	0.001003442660705849	0.01010771581916815	0.001006540230832471	0.01158003034744942	0.03450450217913052	0.009095349298785934	-0.001739151954589876	0.02855421060160078	0.02138470309076439	-0.004926499739469299	-0.007461699471816913	0.006473955623735527	0.001002180217792009	0.00100200756875262	0.00100035644164168	0.001000671061217939	0.03466262366299214	0.1128024199330195	0.1414124087533604	0.001001450021991696	0.001000855189391085	0.001004553729654925	0.001010605511856368	0.001003174160068391	0.1294929630444204	0.09232356026312939	0.001000156365121174	0.001000494914805616	0.4972583482134572	0.001002491666977886	0.3269277183582593	0.001001044162876628	0.001003427735106713	0.001005964036151293	0.05096189369733121	0.03370627779795074	0.0310293434220997	0.001000612600457458	0.084907198786197	0.01605810511287587	0.001000806894585575	0.001002628848799704	0.2254917271349486	0.05711117175553392	0.001000801240519561	0.001001573441544037	0.001001048718458237	0.6262297614134638	0.03639388679882751	0.001003838336258239	0.001000530619936151	0.001001807900421314	0.001000681157646721	0.001001234653480323	0.04545625460907609	0.05141194318222441	0.002528460335966492	0.001005147564533633	0.01976276693725204	0.2162363246388004	0.2407151283781426	0.1078596138825626	0.07062683188014625	0.05317714576225236	0.00102737381403149	0.001005499215245483	0.001000974416520705	0.001000560287918582	0.001001479584367415	0.005216333581669977	0.09968516226611542	0.008415093964799079	0.03824031871330998	0.02056658416630661	0.001019578779591324	0.0144236134285565	0.02594275900131935	0.002302685642172499	0.2693805296558043	0.001009184906319123	0.03490949744915856	0.02567344952735735	0.001004525476434526	0.001005513449383548	0.001070801391444303	0.002168458539462406	0.006021507622106963	0.003033383496540944	0.001000444799604187	0.04685608599879371	0.2638648531349099	0.001003164881636101	0.001003604742680079	0.001013561278296007	0.001004558984917126	0.001008669624526809	0.03429140636024038	0.01109801644193388	-0.0009052785614589274	0.02867305258636821	0.02265725739744009	-0.00300458239313954	-0.007263283347518057	0.005515460546980088	-3.122049309514638	-1.081382514355852	-0.02004737629285994	0.05459712197913469	-0.02491233755227076	-0.002686750014544599	0.2372552905181398	-0.4743855525903831	-0.7994503439003257	-0.01016763160037615	-0.04643091155935647	0.03334532572794654	0.03645802427901554	0.01936341022457964	2.870422036848217	1.853407501496757	-0.01200287090205213	0.0154089202432708	2.444541599703156	-0.0002352195342580481	0.9170437378887807	-0.02383874010705644	-0.0009218235617702986	-0.009565924295373035	0.1095858295240144	0.188438248321287	-0.8452234043230263	0.05382859400205925	0.8665438863675236	-0.4198146311980837	0.07574614241030739	0.002455615148637002	0.3416126027786205	0.3927393437536491	-0.003289112060476503	-0.007400683398643191	0.2156375595321423	1.598714058872135	-1.340144654022898	0.01882950090444779	0.06271068355095138	0.005385324279293429	0.005339739944669115	0.004114125942516415	-0.3071435241806105	-0.2801776119655827	-0.07176670262974855	-0.05254207611662353	-1.526701149594739	0.6829641358309743	0.8711966554151798	1.209338134761603	0.7551572869458139	0.007055291145196862	-0.02301343747894325	-0.01219082495222818	0.1073899421280066	0.5318045108318301	-0.0004407097509675535	0.1622782325651959	0.694147877165735	-0.5809928261843389	-0.1230557843648748	0.6904448312298143	0.02515198862330151	-0.2532915779899981	0.6525927318961424	0.04639442993050895	1.260741226879909	0.2131846275000502	-0.448667145994505	0.09636378583452469	0.05073585919228654	-0.01062656166159036	-0.4956856749797265	-0.3906768995683391	-0.8159876751289212	-0.4224691195441325	-0.08237467845710747	-0.05179791444101158	0.9715255368072445	-0.0124202140504817	0.05443523368476518	-0.1606399318437642	-0.164268482862535	-0.1584115363896029	4.27563048183516e-13	-1.141338555797997e-14
0.37	-0.04235279311216351	-0.02733844898309962	-0.01344589895484067	0.6968663687459006	0.9240390827249019	0.007577691495980203	0.5061905209715166	0.006064933401536218	-0.03045522480956794	-0.1024721826225763	0.07424277289425817	0.006774218417522338	-0.02381903236698657	0.06367424946874217	-0.02144734964170772	0.4589199712002222	0.084588597783228	-0.4589199712002316	-0.08458859778322828	0.01140331809458257	-0.1441955949116566	-0.001877696305101534	-0.3284927092130122	-0.03138061697256908	-0.009354590970158141	0.1175183151238866	0.2235842805746239	0.8128501659088091	0.5956750647073484	0.1054154523331935	-0.08497507497309773	0.06066399634303181	0.148092585574041	-0.3368977076070304	-0.02783004406401268	-0.6610778991852024	1.305929198337957	-0.2610169466442077	-0.03192055078606863	0.1032011275392332	0.1454115497473087	0.4254435389787521	-1.1964504600059	-0.1220187965438872	0.6598980361129462	-0.04659327754910809	0.2206301755613604	0.7108180976789287	-7.483861307899158	0.1023104996613245	7.483861307899146	-0.1023104996612826	1.710482597074638	-0.4614632592613287	-0.07516469788499802	-0.8125314899687874	0.4063126193771661	0.3279072840227953	-0.6281855964596962	1.070579861096552	1.241809786545009	-0.5790841126337192	0.1377480456485042	0.01760211080511078	-0.197000846311888	1.115969806256356	0.001002454460926716	0.02162738063841551	0.001002490981222366	0.024577755770044	0.001000375335941208	0.004386236675479585	0.001000692460650143	0.003052421390371913	0.03333111719651283	0.0721171761800455	0.1210644584012345	0.09193375388129216	0.1519303187929221	0.1532629282597125	0.001034838612579598	0.007590679840999666	0.001003322021458608	0.02450272591787174	0.001004803257268862	0.0357894023128008	0.001011839387779519	0.05375992115991307	0.001003330121785952	0.02406612425772431	0.1038539084126245	0.09283936819864436	0.08570733949143627	0.1696113700734677	0.001000161858351004	0.0048407889693763	0.001001523798076732	0.01337000072689788	0.4547547502512136	0.4504675805555255	0.001002589956566614	0.01811881102184182	0.3133844050790606	0.3290459156374266	0.001216157086225949	0.01165840636546929	0.001003441041871732	0.00668895056853132	0.001006241213256692	0.01172128274082459	0.04836029782951847	0.0750794253559077	0.03191362519612338	0.06104643820385837	0.037239561778805	0.03840356815184019	0.001000606996365463	0.03963026815968693	0.07958785734164565	0.0971979225350313	0.01802209003803686	0.03742769888603232	0.001000821805175705	0.004207607659585038	0.001003184610541832	0.01810758761406256	0.217253832937341	0.2133944425105296	0.05408031214459349	0.09056133204930654	0.001000840396443471	0.002214150015770816	0.001001651170483461	0.007177043168525929	0.002475230818322397	0.06803376288481261	0.591924113274392	0.5593042883678143	0.04849064317588814	0.0517331384295658	0.001031915368416048	0.01855287587190642	0.001000526083615658	0.02867746163260547	0.001078191381639767	0.005906683152150832	0.001070380568460907	0.005796265540869478	0.001071754336028294	0.00664531735637953	0.04734127936040147	0.05189723611356235	0.0532323021847351	0.05170804033620092	0.002970986156277083	0.007197655889916969	0.002010837548187619	0.01038816995477199	0.02986985926859463	0.06605552540258718	0.2095369092734043	0.1812835683283734	0.2337561639523128	0.250139941694466	0.09695378812934308	0.09558313982078162	0.06438793470189831	0.0946202397471886	0.05336217657904899	0.07878991828323981	0.001031216845875938	0.04271691373856038	0.001006125631738491	0.01893920032521945	0.001001012887200799	0.0102342647434101	0.001000575255249935	0.04586976522061097	0.001001511319833469	0.01126798356588217	0.007244032253637905	0.03309878571159032	0.09246414798630774	0.1166385803093481	0.01236644670383981	0.02935176645378718	0.03855794626732894	0.04046622096973763	0.01911637544136381	0.03966321590374933	0.001030976797684536	0.007558765693746054	0.01578908834671001	0.02130291655351439	0.01605081439765285	0.0605256172948173	0.001769311122008156	0.04947965885692143	0.2537651674844906	0.2563853347110771	0.001009044972789621	0.0948231688337976	0.04000956931883685	0.06343863997094139	0.02465474677106302	0.03869285021474755	0.001004678228209815	0.0131047435430703	0.001006412031205221	0.01874629107607724	0.001058857840845027	0.0372203333000421	0.005443854645097303	0.03402423970862369	0.01233811702688258	0.0217798834056419	0.00638363704854241	0.01808610869687299	0.00100044393958707	0.0447416651898947	0.04646210157299885	0.0399776968524465	0.2578055529035436	0.2421213946984348	0.001003571745697238	0.01135824794535811	0.001004376570561245	0.03374082466626187	0.001153930899564915	0.008691632454832393	0.001046285233916539	0.00854159973457168	0.001103004644100185	0.01008665909126895	0.03291114866691747	0.01101269105624258	-0.0008924839497574947	0.02895409120215211	0.02067574220759397	-0.003026558589751309	-0.007326721358917384	0.006315201678320882	0.001001911309454155	0.001001716710632021	0.001000328376011176	0.001000654724111877	0.04003348806098533	0.09713361283125646	0.1211323825069587	0.001001381114108109	0.001000852191571954	0.001004343881010202	0.001011550139958083	0.001003474902334554	0.1995017511434954	0.1867009745446169	0.001000157398210939	0.001000864060139458	0.5267138856710832	0.001002358058731188	0.3320604995194765	0.001000865685172491	0.001003446996113497	0.001005544617187351	0.03981362132920761	0.03125986357923093	0.01650611697104557	0.001000670628166398	0.1017139425730472	0.009862393252110252	0.00100080887717918	0.001002295810842192	0.2178733753736945	0.06174363303358172	0.001000772287856823	0.001001502846217409	0.006563502701389143	0.6368181446706146	0.01870152839467009	0.001025797060985105	0.001000556595872265	0.001001580332003312	0.001000588486052502	0.001001074788401079	0.03751915966496499	0.04144760269888037	0.001973661762341902	0.001004578494574936	0.0107610388707555	0.2222502118170246	0.2519346598202341	0.1220106506922453	0.07272823392738828	0.05343549100251666	0.001020338810865622	0.001005920909199932	0.001000928402342922	0.001000575941194809	0.00100183567499041	0.01745360828459033	0.1072486409876564	0.004859397891175695	0.03314882701966923	0.03684525373415005	0.001022656071916087	0.009938723834036005	0.01348011825510874	0.001654934981217438	0.2663873574247638	0.001010057282226265	0.02940342653641111	0.02436772056280391	0.001004623524721896	0.001004958339684682	0.001079149687561171	0.001588941516914419	0.003733757974873698	0.002396881691623383	0.001000466616781168	0.04483838196280675	0.2853958640967356	0.001003556157922681	0.00100375032249733	0.001548907084700624	0.001163904187932301	0.00136818408430437	0.03021358900004639	0.01286177250514614	-3.558025556404919e-05	0.02957880269533017	0.01838156917254681	-0.001144198397322676	-0.007242493655137332	0.006796240637978855	-3.165769750803623	-0.9499673966753533	0.07580632173842351	0.07268479381639144	0.01798816382372136	-0.006873971260733069	0.3090775984370895	-0.6386613118643429	-1.044156046586891	-0.007234112582999275	-0.02840603519931144	0.04151185852993799	0.02966789727669113	0.01804487062386802	3.368323933417783	2.563029858323203	-0.004102065428359547	-0.03732722786681335	2.352206911706762	0.01454113116364355	0.7754072144302696	-0.002641688792671393	0.01935031044093983	0.02121248090527229	-0.2105359056588907	0.09578220076341183	-1.00684857972938	0.0274266451167532	1.028499512844058	-0.499472114015784	-0.03285885598964018	-0.002817075381332128	0.1818075338317249	0.3893612147099395	-0.005386262473453775	-0.006401247104567076	0.365282525792435	1.479508800841034	-1.484191213584586	0.002617245635305227	0.05211109022368016	-0.005032589399756623	-0.004741237516718712	-0.004364040957213594	-0.4518324678195326	-0.4568463980839437	-0.04563790777053748	-0.001709277305381664	-1.253898952552713	0.7041333208545213	1.070941035014753	1.171644388047104	0.5816474789836071	0.01163134097822388	-0.01588845108832826	-0.01043530356036614	0.101272707307591	0.6070947451607066	0.0008467734920631699	0.5906664001215254	0.5348062293412326	-0.4793710027500939	-0.2363197204826396	1.041122407302466	0.01900110901997893	-0.308054551080846	-0.08459109934778355	-0.02384161314505346	0.9703244474778088	0.1862473583300197	-0.402063849540072	0.003752454520711293	0.01873469383163876	0.008675973625417416	-0.4584003881934191	-0.2006162390657882	-0.5521393332998668	-0.2278184036029118	-0.1013115609487757	-0.1173331652853903	1.410845170885503	-0.008510889526867458	0.06192026504292537	-0.1347119853152526	-0.1468071170829782	-0.1389597372178632	6.683139376287503e-13	-5.075991856134327e-14
0.38	-0.04595122910269624	-0.02753960272903324	-0.02013782836542625	0.7100309620163791	0.9213553419538857	0.007289742641081815	0.5064660694941138	0.007152672151328414	-0.0255055829595556	-0.1140249582366965	0.07280801250190908	0.01272150855829083	-0.02383224429351866	0.06564103651986743	-0.01428748434578712	0.3835040362058201	0.08616123664655118	-0.3835040362058218	-0.0861612366465617	0.0282347521194562	-0.1485765431595577	-0.0026174427302877	-0.3363829262447676	-0.02752106091711682	-0.006134227815024878	0.1093148755037329	0.2340473610931636	0.8251225850643259	0.5899365458817917	0.1056796050236713	-0.08373279888877627	0.05934677394523832	0.1606203602772625	-0.3811497279508687	-0.008941645977582034	-0.6833538532304313	1.327180542694042	-0.2749667708287769	-0.02481218911195046	-0.03996172848587107	0.06839703581333852	0.5551802394842477	-1.112173011429663	-0.1686469826701499	0.5332816834095819	0.04222420764422216	0.1676166083774068	0.7270606185717724	-7.549114269963701	0.219471829750965	7.549114269963701	-0.2194718297509639	1.652042977539626	-0.4131388994022004	-0.07420085538046219	-0.7696104077661055	0.3635672198680501	0.314342094198967	-1.048779851163349	1.02271063696791	1.217264896798995	-0.5578663855684624	-0.09057746207545754	0.2340451080749169	-0.05661878679977921	1.398080732989565	0.00100211828971706	0.02208659426458789	0.001002037672758993	0.02525943525363227	0.001000344921865855	0.004435505410306272	0.001000669761791076	0.002993465491861145	0.03777047986380981	0.07539105845273344	0.1078235045928038	0.08468302336148251	0.1355046495381786	0.1413893904549081	0.001018752958628636	0.007522265108082706	0.001002135132665351	0.02424448131723786	0.001004523862211248	0.03625685106071434	0.001011965161829232	0.05403721473203935	0.001003483907416846	0.02423836179812663	0.1575556313543494	0.128317743303064	0.1482843658415894	0.198055452450974	0.001000160005886911	0.004779642868983928	0.001001310404911023	0.01314845586809106	0.481625869088864	0.4732940737588955	0.001002441161997529	0.01821469908890971	0.3205271137105998	0.3360998696833538	0.001112739382996788	0.01171396680807235	0.001003449297587551	0.00683056428383973	0.001005789184264427	0.01183901546466932	0.04169526512665776	0.07096471049751482	0.03097286521600182	0.06148315559332792	0.02394274800254529	0.02760922053786647	0.001000653810928526	0.0397808475838885	0.09289833121967059	0.1082495898912765	0.01251502349213893	0.03207877213132698	0.001000816152328381	0.0042481729926566	0.001002664493853161	0.01811614620095571	0.2159647556641062	0.2141320311727217	0.05860588024779929	0.09442633564124001	0.001000799577936638	0.00216237091582961	0.001001560164016082	0.00711012027074292	0.005975870247059204	0.0720937970605367	0.606700814071929	0.5731886379740139	0.03048808541728615	0.03639439022497338	0.001035129188739657	0.0185665434609869	0.001000548013718876	0.02915775826630236	0.00104134021168289	0.005930470800020474	0.001036841298414216	0.005816608450795186	0.001037770147277749	0.006665193335385379	0.04091522505984513	0.0467768728328458	0.045478023703464	0.04620021624464973	0.002338503108351057	0.006720959726582488	0.00152786914642798	0.01065377506524464	0.01863313298338308	0.05448137218048998	0.2153546992808326	0.1892540476681013	0.2423834268995773	0.2630320192240975	0.110520253548534	0.1071879569492954	0.06851080460907938	0.09955438091390441	0.05345948476305704	0.07901785116812737	0.001024022401102747	0.04255969980826642	0.001006145466294234	0.01880074840507317	0.001000959424098285	0.01117252440953037	0.001000579970059925	0.05197637117570437	0.001001766846435385	0.01126144972396791	0.01541818140217768	0.04021686136123448	0.1003652825199024	0.1218138757633188	0.007837470825566715	0.02490380690192142	0.03478697299032693	0.03757035061169028	0.03162620614122464	0.05124432265951019	0.001027843192152139	0.007790493365430212	0.01181845621886189	0.01798593705820345	0.01144021814282826	0.05680593855778591	0.001533208458031929	0.04892342169708622	0.2575972089236521	0.2665377549600846	0.001009775509194196	0.09648949723858202	0.03377663670267378	0.0591241273137835	0.02417445025485902	0.03840269071127692	0.001004679426149672	0.01341703142205966	0.00100555840183585	0.01878348572560388	0.001070940181446278	0.0329344820619641	0.003440102204880825	0.03258164741655664	0.007632864336482107	0.017178966601598	0.004304296059681701	0.01641297863111971	0.001000460941961493	0.04336683671052836	0.04522265695465205	0.03855571722412723	0.2714508057932716	0.26041206941477	0.001003673883218146	0.01124613802361496	0.0010041166228948	0.03440045246131773	0.001493385641015669	0.007498594421512526	0.00114739315719284	0.007214525816983803	0.001330979938694109	0.008826895155631703	0.02966148592271736	0.0128276423508696	-3.046241088351034e-05	0.02969121814164353	0.01758896309660843	-0.001152988875967282	-0.007267868859697051	0.00711613709051517	0.001001642401113801	0.001001425852510312	0.001000300310381266	0.001000638387005797	0.04540435245897899	0.08146480572949352	0.100852356260557	0.001001312206231738	0.00100084919375909	0.001004134032364888	0.001012494768059753	0.001003775644600807	0.2695105392425705	0.2810783888261051	0.001000158431301056	0.001001233205481373	0.5561694231287106	0.001002224450484563	0.3371932806806937	0.001000687207472909	0.001003466257119974	0.001005125198222622	0.0286653489610841	0.02881344936051155	0.001982890519991366	0.001000728655875375	0.1185206863598973	0.003666681391346243	0.001000810859772506	0.001001962772861787	0.2102550236124403	0.06637609431163018	0.001000743335194094	0.001001432250890165	0.01212595668432178	0.6474065279277654	0.001009169990513043	0.001047755785715448	0.001000582571809184	0.001001352763588865	0.001000495814462758	0.001000914923326049	0.02958206472085138	0.03148326221553405	0.001418863188720375	0.001004009424615058	0.001759310804258192	0.2282640989952507	0.2631541912623282	0.1361616875019303	0.0748296359746263	0.05369383624278062	0.001013303807699303	0.001006342603153201	0.001000882388151152	0.001000591594448699	0.001002191765613079	0.02969088298751465	0.1148121197091983	0.001303701817551655	0.02805733532602854	0.05312392330200071	0.001025733364240364	0.005453834239514458	0.001017477508896227	0.001007184320257943	0.2633941851937286	0.001010929658136626	0.02389735562366227	0.0230619915982477	0.001004721573008173	0.001004403230006472	0.001087497983678355	0.001009424494367187	0.001446008327640841	0.001760379886706255	0.00100048843393721	0.04282067792681948	0.3069268750585684	0.001003947434209845	0.001003895902315776	0.002084252891105157	0.00132324939094797	0.001727698544081414	0.02613577163985238	0.01462552856835837	0.0008341180503308134	0.03048455280429212	0.01410588094765359	0.0007161855984943442	-0.007221703962756585	0.008077020728977443	-3.182962747223742	-0.8426533271423523	-0.0150883197999417	0.05822683032782291	-0.02193903329235109	-0.00368841162704674	0.3386586460538746	-0.8131943362911952	-1.338889467394724	-0.006878482063858538	-0.02581523012668687	0.05243779099948096	0.02637342652779886	0.01633789874619174	3.699576138963574	3.096413497587653	-0.01051233361686511	0.009634582523933493	2.203735630019863	-0.0002997176846413188	0.6357061755126818	0.01279346024733674	0.002842430249930784	-0.007597300594535084	-0.6287569510560693	-0.01075169808707102	-1.148730380653423	0.003022148432332604	1.180109722222347	-0.5685499649438135	0.07745907798446698	0.007052506719954288	-0.04554825464959859	0.3831707872804201	-0.00446678643991969	-0.007299636769399991	0.4330836728169511	1.284772635917788	-1.574622558174344	0.002858528554953255	0.04443558444135882	0.01483824338460644	0.01353622639730818	0.01257552568147597	-0.5673839436867764	-0.6469590674296622	-0.05573976729147325	0.05597165497504892	-1.076898679136513	0.9228945553351688	1.554832282172332	1.152392716927835	0.4045893710301451	0.03750480503730874	-0.01691250902804761	-0.01897014012932995	0.08462397659939282	0.6005947391266186	-0.00301110157389546	0.795727562239452	0.5252105174466789	-0.4167152532869489	-0.3415084900317149	1.251758735957865	0.03024326449402064	-0.3538461127343613	-0.6268585915567243	-0.08607145134582043	1.136209989174804	0.1445599693454789	-0.481914307651079	-0.05636945087095582	0.05512075268439395	-0.007080156827055045	-0.3943008110294262	-0.103371547515752	-0.3839946347147273	-0.1215355939216965	-0.1843352732261796	-0.1639016292263633	2.326714765872056	-0.01577300078556097	0.07012529348076603	-0.102917937863467	-0.116460049460343	-0.1116900722840739	6.069530121077181e-13	-4.10811419904619e-14
0.39	-0.04990856561201838	-0.02746081245007476	-0.0272006928453789	0.7234037733016409	0.9185616510096576	0.00709733011336533	0.5058281711471486	0.007320037609527033	-0.01974789226515552	-0.1246805258506457	0.07080813637047262	0.01747268989877843	-0.02306698731722618	0.06693404113798906	-0.006812566837833892	0.3102696716352055	0.08912081589702975	-0.3102696716352196	-0.08912081589706211	0.04438145489319302	-0.1524275490685937	-0.003389929332864707	-0.3439615617749908	-0.02415990862265852	-0.003095880314754603	0.09636163668014808	0.2437802957121399	0.8373041092472775	0.584791584399422	0.1047662195196786	-0.0802708033007163	0.0592170701387209	0.1764455737592613	-0.4006282938181756	0.02170185626379981	-0.7321400850327465	1.34740558030663	-0.2820350984009048	-0.01325652316154315	-0.08510779896510205	-0.04167048022855663	0.5909554083986299	-1.029879395814787	-0.2292834364725518	0.4163510682412248	0.09948873474419251	0.09349666374638996	0.7717091943960288	-7.04250338122303	0.3694397595900578	7.042503381223034	-0.3694397595900224	1.576061710842042	-0.3576067679499905	-0.0807556260885505	-0.7448457073731042	0.3085806759179616	0.2935193402783657	-1.414158296176542	0.9112266521038626	1.221224002985554	-0.468422489864799	-0.00497403348204285	0.4620012891931284	0.01289694707168865	1.781343609640683	0.001001869980490189	0.02256331523183637	0.001001729045063131	0.02595795861787594	0.00100031997093077	0.00449255171617882	0.001000661636486725	0.002930270779716894	0.04560173022362001	0.08094129605505992	0.08842899770213838	0.07474334648560275	0.1138862847563113	0.1260052578465629	0.001010213965219877	0.007471431994307607	0.001001514022431932	0.02406846325864474	0.00100432573568185	0.03685393970848084	0.00101293592600289	0.05427404233575443	0.001003732773923737	0.0243910864387989	0.2090011851618576	0.1653063345300031	0.2102272183751882	0.2291200652154685	0.001000159261663824	0.004721894197397812	0.001001443239125888	0.01291344980090245	0.5051935859323987	0.492153730615765	0.001002344542064881	0.01830515155528421	0.3273883555226568	0.342402823707213	0.001057824392138295	0.01189829558277004	0.001003475649661804	0.006978851230120799	0.001005443199569011	0.01196267821273383	0.03478008283009733	0.06506652593072702	0.03159052004604877	0.06225063940496028	0.01341712706203035	0.01871526484490152	0.001000707675334896	0.03967617255067558	0.1102331501283131	0.1216240288421062	0.008033438316113941	0.02769847749620226	0.001000817771636159	0.004311784334599827	0.001002320348870102	0.01814037293933609	0.2109202887120094	0.2123756165086812	0.06360856939665198	0.09861562281388937	0.001000783796234442	0.00210395920841735	0.001001507924558045	0.007040832727949429	0.02771263247640327	0.08434937428892259	0.6192496935390189	0.5848756141197229	0.01665314734208493	0.02340681966488767	0.006574385302187321	0.02219767514851975	0.001000572698009857	0.029556332059033	0.001021676203990574	0.006000416907076779	0.001019002918564092	0.005878298802434402	0.00101966113401967	0.006724618074818414	0.03298797009335988	0.04016619445997823	0.03666804596132592	0.03933827605582544	0.001834060915841698	0.00637474519344273	0.0012717869286195	0.01111849124297752	0.01105224703654106	0.04779731230602565	0.2209741720591519	0.1997824354671077	0.250788537844208	0.2799887845396845	0.1227190114013208	0.1175568521332934	0.06997791391486065	0.1018539777001244	0.05354364060731482	0.07933757915745823	0.001033324423020981	0.04229992133510253	0.001006651906307519	0.01854942182807413	0.001000914468737893	0.01186991870172919	0.001000581511848516	0.05758352586753505	0.001002094261431377	0.01125676427906333	0.02465467158450335	0.04806254140000567	0.1077215885045951	0.1265277020001117	0.004759608762461363	0.02196806021449743	0.03148151333423711	0.03477072866529071	0.04162047522590619	0.06069495366200534	0.001027803855549512	0.008024893096699161	0.008429842917417904	0.01510925378115307	0.006411415668357987	0.05229819208560498	0.001275202963339649	0.04814703925877664	0.2604675762383356	0.2792992477831533	0.001010785837503407	0.09765452122143436	0.03116252702887807	0.05794855624679445	0.02316030436567434	0.03752283310472163	0.00100464015915846	0.01375124398158623	0.001004822229591841	0.01882876149548749	0.001068664715959273	0.02938058322681438	0.002254305444355112	0.03192615703087439	0.006768577296960846	0.0165788082546521	0.003603215890780896	0.01618674910961687	0.001000454721024509	0.04135859290261371	0.04498506496465902	0.03728178337856717	0.2841359416164005	0.2851539360528245	0.001004123411781106	0.01099712539257098	0.001004028032102841	0.03504489689787696	0.001640234442832145	0.006560226302772271	0.001191170416113308	0.006230949715461401	0.001429629847796046	0.007813969190762948	0.02604754341330683	0.0142852154590565	0.000698077930858325	0.03018634751122283	0.01478594888572424	0.0007342834364551664	-0.007325716188752495	0.007961187879248875	0.001001585495221609	0.00100139265486882	0.001000288670756831	0.00100066569760202	0.06311189677770492	0.04412926673971783	0.06544093302743466	0.001001339937121153	0.001000883268728062	0.001004107306975395	0.001015174079493285	0.001004174602211946	0.3142733502345701	0.336999491604968	0.001000158534289175	0.001001876133084198	0.5618564638447697	0.001002260529470655	0.3446739620438973	0.001000631693410738	0.001003534221876931	0.001005047580666651	0.02486015878152223	0.03527958959350654	0.001495834520898504	0.00100079340558396	0.1483508168295298	0.002813917464222322	0.001000826730492919	0.001001961762976793	0.1949752950374209	0.07296549540401366	0.001000787710672023	0.001001471591492954	0.08548878911634128	0.6516920370269136	0.001005412916014619	0.02201963030400216	0.001000611766177244	0.001001089286953342	0.001000387444402296	0.001000727876296059	0.01862499218948184	0.02164465966250129	0.001212238765195108	0.001005602185527635	0.003566396969284322	0.2330557635150401	0.2687376021389299	0.1440202085714463	0.06930734410972471	0.05360773187891495	0.001068135193691942	0.001007886551096902	0.001000855246087112	0.001000575943238694	0.001002640776973097	0.03937886956341759	0.1209004205223579	0.001647993155050149	0.02728550420402738	0.05346167750797287	0.001029480661353971	0.004214180700175924	0.001015328830523671	0.001005515158428172	0.2679303317662862	0.001012605155327018	0.03172237072542591	0.02112960639051683	0.001004495849196475	0.001003762430595081	0.001048357837445167	0.00101295461712415	0.009563211343974382	0.003799452792325303	0.001000414245834047	0.04630627036258748	0.3093487813076832	0.001005135911233824	0.001003969631634654	0.001547075918507166	0.001163558383205398	0.001367140052608731	0.02236301832266011	0.01547053807980193	0.001317786177022185	0.03044291264634654	0.0125269890252966	0.002636034019246306	-0.007466773298604659	0.008713572388199971	-3.164562323313401	-0.739064980080905	0.08040758212984886	0.07721747129937435	0.01973590625621372	-0.008141244472817898	0.7483142686278482	-1.240825321421777	-1.780460940608508	-0.00364379768228991	-0.01338631971719913	0.06739942957680951	0.02113302350063368	0.01400725968784944	3.654912875314606	3.076168485614976	-0.003771797295722496	-0.04131244382346003	1.573247988690335	0.01381992474074281	0.6461591769776558	0.02232622329089298	0.02076169605022458	0.02270474533944643	-0.5381816277437595	0.1764628686488686	-0.6578661834543797	-0.02496018990074876	1.503616164498325	-0.3288518196963032	-0.03015481253180248	-8.84739417740962e-05	-0.3120339703228224	0.4516838714423938	-0.006996846433413871	-0.006977726538865847	1.875928106470284	1.065541998972118	-1.010398386573262	0.6619430523840374	0.03495362610686415	0.003338433441298441	0.002735402754314914	0.002972495596632603	-0.7464552866089235	-0.7230010587379669	-0.02041092268971739	0.0429970895770937	-0.3203268237727002	1.075899827528694	1.629071838793899	0.9457590655412547	0.05674568208247751	0.02377530546358844	-0.03496985924045934	-0.02865928842599955	0.06641850400937437	0.5395637214588896	0.0005781114299713511	0.7699211567299751	0.412166733754664	-0.1854038549200293	-0.2239010108142632	0.6679059326177731	0.02074429439599981	-0.2313003113413749	-0.2888489719211846	-0.05561600400258324	1.229996955463594	0.08360008084275859	0.2088256532354163	-0.1153644105500994	0.02293903867520969	0.01005605830690352	-0.3159842753824824	-0.03328571096323986	0.227080900121424	0.06240704947815029	-0.1982961116370849	-0.08241293276994385	2.281460438879542	-0.03245798554480381	0.05994714811479386	-0.08493102382198323	-0.08140130999153168	-0.09095110504816964	4.546650009208045e-13	-5.416573982883504e-14
0.4	-0.05377000937821696	-0.02716552251349808	-0.03483905091140929	0.736979550941428	0.9157493663790255	0.007032888042696117	0.5048141163533334	0.006184331825351278	-0.01379452461160947	-0.1348413238428834	0.06826323991560146	0.02103645959423323	-0.02206923865591681	0.06756121676513997	0.001222425769770108	0.2437590738400482	0.09348994662338329	-0.2437590738400489	-0.09348994662340825	0.05973126900899654	-0.1557395682294476	-0.00424173847113007	-0.351254420574093	-0.02135109866081153	-0.0002600023209800758	0.08358590192784916	0.2520189014407881	0.8495907463879303	0.5806221645053279	0.1073226364588472	-0.07441982751168079	0.05924909131818743	0.1965348653946571	-0.3619711793847396	0.03435828553379404	-0.7984525704463205	1.367773813599129	-0.2786855081474148	0.000781902297505511	-0.1151930179054949	-0.1922172126782698	0.5943156313064438	-1.013219087109054	-0.2776510473591314	0.2957993543975307	0.08872254466227045	0.03445081021968545	0.8390756385119925	-6.20436091487236	0.5013821249258164	6.20436091487236	-0.5013821249258155	1.492665245952934	-0.3053415497657639	-0.0900653625181195	-0.7124550615416965	0.2530987533463284	0.2738481928999085	-1.013279036894159	0.7238448589108708	1.238287488339221	-0.3627580679132208	0.6033830265587085	0.7118411482697351	-0.02427378960313041	2.250896363670039	0.001001717422220953	0.02309424728414961	0.001001558203558359	0.02671857725483342	0.001000301678961928	0.004557975770848421	0.001000671238233019	0.002846826329007265	0.05782903602686019	0.08989585170965947	0.06048507484673003	0.05854483128231257	0.08570610949251285	0.104929693916054	0.001005960332667273	0.007442276015037084	0.001001220671260607	0.02389679616069386	0.001004213354576055	0.03761322947275843	0.001014761399320231	0.0544626937878146	0.001004056725675798	0.02451451159791056	0.2553581932368739	0.2005514161871464	0.2661572109026367	0.2587720107693227	0.001000158941152941	0.004649518990693942	0.001001831251131867	0.01262867403440347	0.5231151984167427	0.50486007847944	0.001002314305862705	0.01839969185914832	0.3344229099988148	0.3494485441772865	0.001030345314979201	0.012125569845403	0.001003522818842737	0.007124732945628217	0.001005231468137626	0.01210060827395659	0.0292524263654105	0.06045504463380654	0.03496160903583097	0.06525670113102003	0.007627883849240706	0.01389578835843776	0.00100076698525219	0.03926158308952335	0.1322871343991368	0.13849867511234	0.005311246641852181	0.0250748785850531	0.001000826520238239	0.004336716683017485	0.001002147873370497	0.01815675046123775	0.2020382444181411	0.2077653659229884	0.06927793922583421	0.1033999575539501	0.001000798108566275	0.002026808159350728	0.001001501498765598	0.006962168645166876	0.072174039772794	0.1067702858621625	0.6293356940380167	0.5947578660683999	0.009249387050057064	0.01643628583878356	0.01957857483109636	0.03057690937738731	0.001000599638509054	0.02985031982850796	0.00101171640477364	0.006080988577142622	0.001010033249630942	0.005949987682346792	0.001010516828326133	0.006797904715146365	0.02350328510335754	0.03201369598642514	0.02723363368237524	0.03178875330187831	0.001477940724512346	0.006174585605700099	0.001144436202409995	0.01163422703686996	0.007990866734543923	0.04686656514473091	0.2262598679216496	0.2086343806798904	0.2581281622408033	0.2914644771569182	0.1329531713468299	0.1265905931735604	0.06833839175221938	0.1007176084730542	0.05355027604848282	0.07944004753009448	0.001065400594997598	0.04186176915073007	0.00100767736262974	0.01828028037347753	0.001000878424938189	0.01273216693315954	0.001000574452856002	0.06314219604933159	0.001002482504679364	0.0112430939296667	0.03395272026682715	0.05554553872011977	0.1144743034858766	0.1299494505152808	0.003366541849108836	0.0208963343890346	0.02935768080020999	0.03298262816406515	0.046987842497028	0.06519321067346083	0.001029658690503485	0.008287531506050666	0.006082500578152933	0.01316373545822282	0.003831888404390081	0.05074579373849263	0.001145257403189726	0.04808288226337736	0.2639180571096484	0.2874158616698027	0.001012128920409038	0.09806460392803427	0.03346330959059669	0.06254115155816288	0.02170290757464567	0.03618015569855653	0.001004507616019782	0.0141001577849859	0.001004133757456878	0.01886302179880503	0.001047948765546703	0.02662469016658559	0.00165981128869869	0.03180474957028886	0.01032832301122181	0.0209829432999337	0.004264123143585902	0.01738346681785348	0.001000414499106964	0.03978126201224351	0.04646419725457326	0.03707690271104538	0.2931503784882057	0.2992373157350264	0.001004942604456899	0.01062840911029975	0.001004020642285163	0.03562306650925046	0.001445206104606147	0.005796467186281641	0.001133188521120783	0.005563576834183327	0.001298697733840602	0.00700675336747135	0.02232772703204201	0.01533441283608119	0.00126337012923319	0.03032363052911875	0.01279901620052487	0.002643273154430705	-0.007508378189003021	0.008667239248308669	0.001001528589327187	0.00100135945722666	0.001000277031132489	0.001000693008198367	0.08081944109643242	0.006793727749942719	0.03002950979431246	0.001001367668017023	0.001000917343698533	0.00100408058158525	0.00101785339092751	0.001004573559823516	0.3590361612265699	0.3929205943838311	0.001000158637279566	0.001002519060690528	0.5675435045608256	0.001002296608456926	0.3521546434071008	0.001000576179356555	0.00100360218663396	0.001004969963110165	0.02105496860195845	0.04174572982649995	0.001008778521807544	0.001000858155293907	0.178180947299163	0.001961153537100012	0.001000842601213458	0.001001960753084555	0.1796955664624013	0.07955489649639791	0.001000832086150038	0.001001510932095147	0.1588516215483622	0.6559775461260617	0.001001655841522676	0.04299150482229554	0.001000640960547184	0.001000825810326016	0.001000279074358597	0.001000540829277481	0.007667919658110888	0.01180605710946942	0.001005614341665139	0.001007194946440452	0.005373483134311074	0.2378474280348287	0.2743210130155304	0.1518787296409645	0.06378505224481944	0.05352162751504977	0.001122966579686246	0.001009430499041035	0.001000828104021176	0.001000560292023402	0.001003089788333414	0.04906685613932302	0.1269887213355218	0.001992284492548861	0.0265136730820286	0.05379943171394342	0.001033227958465686	0.002974527160837038	0.00101318015215284	0.001003845996602108	0.2724664783388424	0.001014280652519821	0.03954738582719095	0.01919722118278539	0.001004270125382462	0.001003121631185604	0.001009217691213154	0.001016484739880911	0.01768041436030836	0.005838525697944843	0.001000340057735883	0.0497918627983559	0.3117706875567945	0.001006324388257622	0.001004043360953595	0.001009898945909068	0.001003867375462728	0.001006581561135856	0.01859026500546792	0.01631554759124541	0.001801454303713529	0.03040127248840083	0.01094809710293956	0.004555882439998419	-0.007711842634452694	0.009350124047422618	-3.103753274228613	-0.6903728401571136	-0.004246102851166944	0.0706458848344276	-0.02026348356991717	-0.007738359337793914	1.019522256513164	-2.064962001775123	-2.477175731828352	-0.002543055120160102	-0.02494503796743455	0.08487801430685421	0.01673819620359423	0.01047800243838837	3.35087422500487	2.813880055460845	-0.01343764068728865	-0.0003193573353597626	0.9730738313844285	0.0005178497931463429	0.7842594647570436	0.02138255778837415	0.002361384085635451	-0.004743837977172885	-0.3714162970813791	0.4369638847979186	-0.3338345393585403	-0.05896073713737741	1.880151186103424	-0.2172108201528258	0.06972327925107145	0.005482667132461155	-0.6163154389795336	0.5021803007634171	-0.008214654770075451	-0.009174944747795254	2.466150541789768	0.9238277965118917	-0.3712152113932616	0.9524790368299135	0.02351837979280893	0.01696335598692319	0.01553593205093196	0.01534790586034757	-0.8757479638031116	-0.7844755804491929	-0.02652877821167832	0.06617557820361371	0.07376386349982027	0.587606038084347	0.4586177424976054	0.8853618881888323	-0.2826038316142905	-0.005947118301420914	-0.0525872512713311	-0.02253311564489617	0.1175947644513918	0.5908978371235944	-0.004808082436631732	0.7231910185081055	0.2667949731251884	-0.04391108089925525	-0.1392042009981629	0.261283937760883	0.03589100010743979	-0.1676131218942449	-0.03578896654603281	0.05637363724352585	0.2072342018858399	-0.006428285876620275	0.6717189680232184	-0.1489334107423048	0.05806100149197137	-0.009283254440905124	-0.2346996560551234	0.003445037488217661	0.6168640437297044	0.1630538520294817	-0.09815268971305581	0.04990900638349124	0.1950173746838134	-0.03971373102947302	0.05687032843976978	-0.06799613741767221	-0.05321940541330669	-0.0705480439710273	-1.173476074824029e-14	-1.458874492628135e-13
0.41	-0.0568868471290097	-0.02686899656052057	-0.04320607175102145	0.7507639051720641	0.9130291394647502	0.007113353426548711	0.5032426377930708	0.003417517883833366	-0.007592779704298683	-0.1453149779347463	0.06530644195582475	0.02332226976940749	-0.02158783998706259	0.06772161755036092	0.01002606832792454	0.1859943159877145	0.09898928940480337	-0.1859943159877037	-0.09898928940486519	0.07424224171900222	-0.1585677312190987	-0.005186851154992738	-0.3581247740787331	-0.01906915015483893	0.002403161477167712	0.07757644332635645	0.2582669976254106	0.8620422342232699	0.5774542825323914	0.116614185364252	-0.06586533848925738	0.05929348569020047	0.2213031048440952	-0.2591994996752015	0.02264564787910289	-0.8711670716271928	1.38915084669861	-0.2643161728218199	0.01474967376205975	-0.1994154833000694	-0.3576923902353119	0.6649956948610182	-1.085181903727273	-0.3127078281568941	0.154463470016228	0.005805528974041546	0.0003067726263237402	0.9181976848327301	-5.356830343319286	0.5961362867188047	5.356830343319284	-0.596136286718796	1.410654652538651	-0.2609438969368623	-0.09813606692444489	-0.6570933466490179	0.2046596744282267	0.2602878234160503	-0.2737989644673149	0.5235283241694112	1.243799309071684	-0.2795715787403242	1.142369157229078	1.002185619989774	0.03581226029341255	2.699992979062265	0.0010016307664339	0.0236969801145146	0.001001479262260099	0.02758452857578095	0.001000288564994573	0.004627877949142485	0.001000688286189231	0.00274182668434442	0.07125414416675717	0.1000148369536693	0.03562796787943392	0.03794604516580453	0.05816807964579498	0.07889071427365259	0.001003968611179394	0.007437984645440145	0.001001073386830281	0.02365064040100671	0.001004182263889714	0.03853547270440084	0.00101686285879998	0.05458145205077031	0.001004881487593265	0.02459695800246909	0.2951972508797559	0.2320402610262069	0.3144647649726744	0.2853208046370076	0.001000158476906076	0.004548423646634301	0.001002260138571049	0.01229153111794908	0.5353181859153685	0.5110982623673183	0.001002332159394798	0.0185015540021079	0.3420711324804447	0.3583303295201132	0.001015754525594939	0.01233772684587274	0.001003600915875104	0.007253519370436794	0.001005109700957118	0.01225267427139052	0.02389621960920267	0.05652437135107961	0.04204950705177187	0.07130850610529328	0.004417223162123719	0.01126465255804772	0.001000833237345829	0.03844779536566217	0.1543801369307904	0.157101757698389	0.004022949619682698	0.0238659161879812	0.001000845654948752	0.00432758913596968	0.001002020060813776	0.01814612918255592	0.1926670225501132	0.2009498465033664	0.07509247161894773	0.1083889020997169	0.001000824357801308	0.001928980776287001	0.001001513444261252	0.006869790322991156	0.1186343662000623	0.1313303873823503	0.637611927291348	0.603708683146157	0.005257364658420647	0.0130643279452811	0.03545095037213434	0.04045188983838045	0.001000630184195534	0.03000597095711619	0.001006366925462506	0.006169955381698232	0.001005244902050946	0.006030598118978114	0.001005617290285684	0.006881142162258044	0.01563606557410807	0.02510677198778108	0.02041568858959299	0.02611714105166888	0.001246111452187347	0.006083740226022123	0.001475807330458508	0.01259838613582953	0.01111664355642809	0.05240643793260217	0.2314443214400205	0.211285955357328	0.2637438381692101	0.2900478834629552	0.1419248977064832	0.1352411973426567	0.06320079870197746	0.0958833729792944	0.05350134445492161	0.07945491928755422	0.001080307575463034	0.04135288785164089	0.001008145001573788	0.01811548132619353	0.001000871865399462	0.01391403995717798	0.001000588800525849	0.06952144422355168	0.001002623471086716	0.01120724397273273	0.03958884715397557	0.05965773195531231	0.117547289795453	0.1292384167576361	0.002642720852107466	0.02055038508671941	0.02915906526343225	0.0328178916744192	0.04842249134274892	0.06563857480607037	0.00102700309766793	0.008636095018487838	0.004330164590829648	0.01176038941442066	0.002456171373975853	0.05109489389855772	0.001076025132521502	0.04902606721165564	0.2685770852689792	0.2872038642127913	0.001013841322809086	0.09753937875603702	0.0409454380042998	0.07295700147431264	0.02040129373589327	0.03498191721271603	0.001004404433783268	0.01451361231315855	0.001003589662229569	0.01886947339504026	0.001028207337954276	0.02455381507205207	0.002406542729200804	0.03296073191008211	0.01563910825125684	0.02721147773236738	0.005691295099571068	0.01928712099393499	0.001000373116460559	0.03929929744485319	0.04812948325501371	0.03770895206868688	0.2986406980119123	0.2926539739059581	0.001005332076505258	0.01028822067713836	0.001004147529943596	0.03618190761550907	0.001231022153854492	0.005225458450498297	0.001069434560249275	0.005118654110562773	0.001154943978802171	0.006401398965923379	0.01945826412406045	0.01582587232833967	0.001756758015820244	0.0295181412944144	0.01248009007099991	0.004545986521408649	-0.007577043673894071	0.008970222376044255	0.001001550738601067	0.001001428969723627	0.001000273129565592	0.001000717042683128	0.09479726505975482	0.003899203479249309	0.015519913488866	0.001002342664544863	0.001000922456265528	0.001004208562290866	0.001020062036826972	0.001006726497988707	0.3801069899131183	0.4194386353625009	0.00100015744914784	0.001002865016146428	0.5604968620743467	0.001002396537395147	0.3625335098454012	0.001000562986374197	0.001003749875082065	0.001004994006180889	0.01503774548674528	0.05784597040612765	0.001011630930966297	0.001000939434651341	0.1968864631095743	0.003256784540966319	0.001000884999135964	0.00100182472007479	0.1741849164940812	0.08531664538477979	0.0010008682476794	0.001001538519009131	0.2025567101353112	0.6594739849022768	0.001001304224625217	0.06253986150621278	0.001000679749296411	0.001000777642121901	0.00100024698012236	0.001000499339642379	0.006206002770293218	0.01348234460096115	0.001003578924366044	0.002509675923680293	0.0221820580959208	0.2431597475016875	0.2740649081951717	0.1586748943481595	0.05047820640629371	0.05337163078718245	0.001072858132942644	0.00100795578290202	0.001000896288364676	0.001000640484574737	0.001002499750747181	0.04370558534949828	0.1176130147626166	0.001791919973034991	0.03099063506427023	0.04702959490808691	0.001016634485051088	0.00205719879481681	0.001011857598332353	0.001004031355695979	0.2816113083082802	0.001016759398537555	0.05847607976067749	0.01873581024183498	0.00100431985000876	0.00100294034104787	0.001006344801656869	0.005022804090929714	0.02457279969181807	0.008350398077266157	0.001000321584511396	0.0504522687488222	0.3070980736468309	0.001005240728463408	0.001004479438984931	0.001006085524645489	0.001002381257485806	0.001004053097835377	0.01728320051095278	0.01592559161027345	0.002214388872092652	0.02800614710452109	0.01338675831592326	0.006440783153514933	-0.007537869990338167	0.008969284166676939	-3.009874654761888	-0.6709377321488005	0.09479069765957439	0.09765825490232816	0.02089006184316445	-0.01215667554394361	1.007377533767681	-1.917480394000927	-2.628553647255302	0.0009522164302977034	-0.02600214527564751	0.09979054107255036	0.00719067504429467	0.006005759511775695	2.926143709139348	2.479641933253697	-0.008898236221753487	-0.05227138256184088	0.2806738614013322	0.01527348936172251	0.980511997063192	0.02077596288308481	0.01740902715267014	0.02558151545450489	-0.4123603730096851	0.7758124669449532	-0.1944122630183015	-0.1050698788041544	1.820233831469716	-0.04080985869055623	-0.03793197127614394	-0.004857707146545506	-0.720355801426333	0.4958009508776693	-0.01075035161534047	-0.00944473449961046	2.419651020562841	0.8633164415406411	-0.2820722058333676	1.011501551088727	0.006810276343289345	0.004905809962790403	0.004376859597464029	0.004936840118226786	-0.5311157246811454	-0.3693811004661945	0.002131123039732719	0.125937594282771	0.9418299965567515	0.03232388898948626	-0.5389382733025219	0.8407892786601052	-0.6769377779603423	0.007079335835440226	-0.04661827692405236	-0.01109286698175785	0.1150191485024066	0.6662880771233999	-0.003150380870232164	0.1332462567778409	-0.3778847902513607	-0.02370506840489364	0.09203208813153287	-0.1523931998519933	0.03775688318597981	-0.1178146788200085	0.08347153128109801	0.1167544778191137	-0.1351804645715278	-0.09133015938249532	1.366159800536859	-0.09531008393117373	0.03722477132834195	0.005085408774077949	-0.1803813792751502	0.2099853594824083	0.6322602195986012	0.2145855312390094	-0.01349027512117684	0.06775217251515744	-1.181340556327732	-0.02694224918519702	0.05904152129286216	-0.04679633261809636	-0.03610242270784033	-0.05094547915020741	-4.012951577083134e-13	-1.849118575702918e-13
0.42	-0.05891006195019038	-0.02675863469908833	-0.05218670182685436	0.7647636441587602	0.9104839169635689	0.007316651503167311	0.5008195509046581	-0.0009004522717682847	-0.0001153638203705414	-0.1566183653674646	0.06202909768140752	0.02398774478218674	-0.02198816127901175	0.06762090073405208	0.01951727570079717	0.1364576732191358	0.105365669465062	-0.1364576732191307	-0.1053656694650763	0.08796686918959189	-0.1609715031436231	-0.006188037663018866	-0.3643058416523017	-0.01723053064059278	0.004975819281079809	0.07640619701714015	0.2624445468473317	0.8743025171762335	0.5748556678892136	0.1279188676575527	-0.05431353583630259	0.06001852844981903	0.2504795540327576	-0.1432465934984152	-0.002874532778895973	-0.9211744176915979	1.410850764811115	-0.2436846252686263	0.02534844085070783	-0.2855146835251687	-0.5024484555023824	0.8494498266232181	-1.179165755321796	-0.3417603102932102	-0.0282676780885443	-0.08762144748514028	-0.01777271005076402	0.976588601465505	-4.558737898121463	0.6767895806934631	4.558737898121463	-0.6767895806934626	1.335396198069731	-0.2204633367404019	-0.1012801273507957	-0.5745978753271669	0.1644329550017465	0.2557469940528729	-0.04543657844521534	0.3097354663778613	1.200046511864082	-0.2489046019613726	1.006009704139034	1.311303874373811	0.111855887918023	3.132538311514744	0.001001598540919641	0.02439002181144611	0.001001474585884702	0.02857401986347353	0.001000280059492655	0.004708699859632603	0.001000708829209621	0.002625790699171608	0.08464312906225284	0.110105457214601	0.02020192853362301	0.02294151995279723	0.03541408005493384	0.05439995195887854	0.001003461011593767	0.00744666904863814	0.001001002339908222	0.02334243262938753	0.001004230751363243	0.03961343847528976	0.001019017898749831	0.05461005166186233	0.001006370675742963	0.02463451640894363	0.3274225697071975	0.2586592696965529	0.3537651159726767	0.3080401137379091	0.001000157650410677	0.00442921810384081	0.001002647539614639	0.01188000325101485	0.5416807901310507	0.5105957740117235	0.001002391071673141	0.01861353985743763	0.3505820066954137	0.3688270719836547	0.001008455704919585	0.01253563151411	0.001003713826476431	0.007353176014119083	0.001005060876696471	0.01242072814272294	0.01816856121089702	0.05225499690272244	0.05318625932482632	0.08082125760769399	0.002787428982204348	0.00996715025207438	0.001000907007007728	0.03713472409022064	0.1745718538270868	0.1744987217489951	0.004016752801862394	0.02393411742259371	0.001000876427170202	0.004250413604914438	0.001001888150401317	0.01811458066980912	0.1846655380276003	0.193886902764839	0.08083201638899219	0.1133198234212449	0.00100085556573069	0.001823810531598025	0.001001533214551132	0.006770393659137433	0.1611664000038105	0.1546389314396947	0.6444762113408448	0.6119638113492205	0.003221004911926699	0.01121692495155715	0.05258728872971331	0.05058663031354249	0.00100066485353428	0.02997049396367097	0.001003669381131705	0.00626062087717122	0.00100283583807069	0.006113338960727295	0.001003147955659366	0.00696938664863141	0.0107903921755554	0.02088180371790216	0.01762542642959241	0.02401044667507471	0.001129097759823772	0.00609263648153418	0.002391618523132009	0.01413860597639647	0.02086248265435415	0.06385555112551398	0.2366492253033198	0.2110731582914493	0.2672675215135718	0.2847456758506457	0.1499297160546363	0.1433269854073341	0.05432440846525503	0.08732496269758573	0.05340639178512775	0.07954479156764092	0.001062693599259585	0.04098081824463469	0.001007640968509608	0.01804509957043145	0.001000902696896171	0.01495733606620653	0.001000636087478038	0.07609468317987872	0.001002398748659134	0.01116431687427062	0.04004970037169796	0.05889043642056453	0.1154510612996562	0.1230140933982214	0.002179080354961432	0.02045370724406926	0.03117503232681188	0.03453877362785688	0.04607811079910062	0.06254170490426604	0.0010173752895401	0.009121372785873565	0.002987689481277127	0.01071227004290942	0.001763079592585798	0.05197247501841228	0.00104150676802703	0.05010779432787015	0.2747861296972224	0.2870013169526902	0.001015937096791005	0.09638373252337659	0.05358494419832609	0.08895852327550875	0.01950224468309095	0.03418203807027353	0.001004377744919921	0.01509655055564493	0.001003227044050513	0.01885496663303299	0.001016903767834198	0.02299894225257981	0.004773702265567985	0.03564913534000148	0.02166183397041653	0.03369649522873906	0.007650983102581489	0.02161334840370918	0.001000343194371626	0.03920645548269623	0.049329152194678	0.03825697230874182	0.3006325932596037	0.2822174082919688	0.001004984605137628	0.01011719825493184	0.001004429092906559	0.03688676950468702	0.001121957435405701	0.004848726076267946	0.001036820034779755	0.00483478271204772	0.00108178513269244	0.00597939092817197	0.01763040015838973	0.01572972150511118	0.002196510356935345	0.02765289462692662	0.0139995555031474	0.006436824786079105	-0.007483950406114698	0.008817323498125485	0.001001572887872985	0.001001498482220261	0.001000269227998772	0.001000741077167969	0.1087750890230775	0.001004679208556382	0.00101031718341995	0.001003317661080433	0.001000927568832449	0.001004336542995815	0.001022270682727327	0.001008879436155448	0.4011778185996667	0.4459566763411708	0.001000156261018138	0.001003210971606707	0.5534502195878716	0.00100249646633372	0.3729123762837011	0.001000549793404585	0.001003897563530225	0.001005018049251234	0.009020522371532407	0.07394621098575481	0.001014483340124825	0.001001020714011325	0.2155919789199853	0.004552415544832746	0.00100092739705836	0.001001688687086616	0.168674266525761	0.09107839427316228	0.001000904409208683	0.001001566105922481	0.2462617987222601	0.6629704236784919	0.001000952607724446	0.08208821819013007	0.001000718538048284	0.001000729473927891	0.00100021488591595	0.001000457850023479	0.004744085882475321	0.01515863209245682	0.00100154350706129	0.004012156900917226	0.03899063305753243	0.2484720669685466	0.2738088033748135	0.1654710590553578	0.03717136056776457	0.05322163405931486	0.001022749686200085	0.001006481066763851	0.001000964472713826	0.001000720677134042	0.001001909713154943	0.03834431455967595	0.1082373081897142	0.001591555453520887	0.03546759704651456	0.04025975810223238	0.00100004101163789	0.001139870428795946	0.001010535044512298	0.001004216714792831	0.290756138277719	0.001019238144556396	0.07740477369416544	0.01827439930088763	0.001004369574631537	0.001002759050883972	0.001003471912099599	0.009029123441978598	0.03146518502332873	0.01086227045658798	0.001000303111294773	0.05111267469928853	0.3024254597368687	0.001004157068669858	0.001004915517015405	0.001002272103383633	0.001000895139510286	0.001001524634536812	0.0159761360164377	0.01553563562930152	0.002627323440471763	0.02561102172064131	0.01582541952890699	0.00832568386703156	-0.007363897346223633	0.008588444285931302	-2.910181501994763	-0.6685840613313794	0.01381567040163122	0.09535387814775079	-0.01807953716752544	-0.009945627437067693	1.013849259899327	-0.9461098210777505	-2.167532266304036	5.209948290024161e-05	-0.03735544032158683	0.1160225221627864	-0.001293534165105289	0.001500402825364976	2.376906991260682	2.0479831021021	-0.01705968048170159	-0.01519634743234956	-0.3750606173048956	0.00254259224668042	1.107250888901498	0.01853209129132528	-0.003464572149040687	-0.001546263210945606	-0.4391565302047438	1.129153190424474	-0.06710784047739012	-0.1588174474349109	1.638927479014445	0.03822190617676063	0.05611368242273754	0.00129722402573156	-0.6658003027597194	0.4905756559146389	-0.00968322709437045	-0.01057861306244753	2.215839049216367	0.7846900215740557	-0.06630423144337497	1.004431039662431	-0.01470724461684697	0.01730309417056232	0.01596201307333344	0.01634931371229514	-0.3393568180289422	-0.07149200572714628	-0.006580451200216787	0.1813877265225869	1.255611944508144	0.01473168942123337	-0.3185050411710036	0.7723986673049597	-1.027438789181392	0.009052986223827162	-0.02522491286171747	-0.003649657341354323	0.08987938145366034	0.6296959935474428	-0.006223510701713122	-0.252706735485443	-0.8358629472365525	0.005943211028925303	0.2379194876097333	-0.447162869107478	0.06323385109320241	-0.09656778741967076	0.06990722539773372	0.0840820708288593	0.2091242412651076	-0.1325124979866588	1.788853345033143	-0.06926154201419181	0.09195774439186384	-0.01347493038735305	-0.1314992010474967	0.3099292554958744	0.6681606565174274	0.2475684987713972	-0.0203281686655999	0.03310318286648222	-0.5756273822972696	-0.005880528839852886	0.08607448501980286	-0.02914086511481657	-0.02100914039682371	-0.03387877121861141	-4.49347267072961e-13	1.027396135111583e-14
0.43	-0.05986872409645029	-0.02699990065414951	-0.06147656975236228	0.7789828562106894	0.9081598525270193	0.007602465993657923	0.4977366181588088	-0.006572201680040781	0.009738175437483157	-0.1687606652811523	0.05854428563205058	0.02259183591821449	-0.0231801365985307	0.0674605595268879	0.02940469000874276	0.09474567027345061	0.1125502042710064	-0.09474567027344692	-0.1125502042710237	0.1009541775394584	-0.1629895305475461	-0.007197386670638825	-0.3695461944471582	-0.0157447361016279	0.007542226850772649	0.07521170926996973	0.2643591555527054	0.8858348124837438	0.5722694669067697	0.1349013644074074	-0.03965463308674287	0.06117882164439908	0.2838745648551343	-0.05896991311282014	-0.043446662478019	-0.9285445082653228	1.433365075555197	-0.2214676446955838	0.03085202688509281	-0.313092004735253	-0.6232879241718571	1.108727671192525	-1.236468908828854	-0.3562031072415517	-0.2572171691840862	-0.136384774585518	-0.01519949572705289	0.9926654608003185	-3.773600850864179	0.763753623778474	3.773600850864174	-0.7637536237784738	1.258042899129932	-0.1827984735461938	-0.1014022023557807	-0.4743123004265362	0.1331051802498639	0.2573516443502294	-0.173337410374147	0.07281536042712047	1.100806733397458	-0.2727668483965792	0.4069577440317013	1.61618745014534	0.117370854408084	3.536987502485254	0.001001582955132224	0.02513775114177592	0.001001495072659795	0.02965496624956017	0.001000272554282226	0.004786418216873973	0.001000719854524675	0.002512963534905545	0.09614109000650142	0.11897518290502	0.01105851378019437	0.01515498902793252	0.01938046079915989	0.03646510703860397	0.001538528672926971	0.007899656811324554	0.001000949649567409	0.02300041009389041	0.001004551330117314	0.04084440031480449	0.001027011311730912	0.05454173593036087	0.005676365784186782	0.02794184654920886	0.3522256988304879	0.2792376005021642	0.3844676737165206	0.3259749341507589	0.001000155991223687	0.00430391743591589	0.001002854599694758	0.01142952696960691	0.5436555105658942	0.5056115761649781	0.001002441967475419	0.01872135464168712	0.359712552924442	0.3800218228727152	0.001004581669600013	0.01271641475471586	0.001003825227206197	0.007388743700984132	0.001005008479155874	0.01258666094108543	0.01522580161162233	0.05049219415856201	0.06970115194085179	0.09427899124420425	0.001919940694086317	0.009372499667830941	0.001000981462255478	0.03528110788838097	0.1910451076519073	0.1891578501527617	0.004175026630709886	0.02417336384605293	0.001000912973003154	0.004115745428697398	0.001001744743775354	0.0180760326093255	0.1796244362358157	0.1881055970474552	0.08615405662926073	0.1178704360051146	0.00100087206924156	0.001724874960503855	0.001001534313132896	0.006669064830956141	0.1976557071941401	0.1752570237347055	0.6496147363006984	0.6192246345763653	0.002136711661493244	0.01034283716340455	0.06706829541938231	0.05977036766631683	0.00100069832947202	0.02969299840939717	0.001002246085944316	0.006368466887911587	0.001001555872763749	0.00621247893159942	0.001001842048706665	0.00707329888132827	0.009747993392049114	0.02022653861155087	0.01859343374368033	0.02520080203766353	0.001066714958434701	0.006157888802464533	0.004810677216936624	0.01714450305017622	0.03044357236915577	0.07412151404831573	0.2420956269560665	0.2120453001094506	0.2707137844017659	0.2847269801724119	0.1577228276897759	0.1510374158693467	0.04219608599306916	0.07577532835564058	0.05283253197102587	0.07937411513285152	0.001042365907660511	0.04085728808016661	0.001006680675441223	0.01805734888136787	0.001000942145131913	0.01572464736428001	0.001000691574655371	0.0818007198257738	0.0010021338819326	0.01113213844470427	0.03464331650346558	0.0533629237260129	0.1027395513673628	0.108649949330503	0.002672054865393538	0.02132555753479579	0.03309324629145954	0.03619935830391049	0.04481760171687924	0.06022780173931908	0.001131219282661306	0.009898664964498996	0.003191618974904496	0.01106082974799981	0.001544780990121845	0.05239796342009286	0.001025521350178762	0.05056631935765305	0.283804580490119	0.2899722400753878	0.001019422084630726	0.09505085101838337	0.06670746185051936	0.1048416544814331	0.01840419853150625	0.03319808270192415	0.00100433078824127	0.01593807723498722	0.001002898320387029	0.01883431671799248	0.001010235382752668	0.02185756124609047	0.008341879251547999	0.03939944950246895	0.02554789175551706	0.0381748627740104	0.008933908272703003	0.02314985229054985	0.001000319268247289	0.03895095381160146	0.04728728248129156	0.03745564573622463	0.3026386314227124	0.2820727363111387	0.001004328543799522	0.01014505105846304	0.001004840853346062	0.03788045919052856	0.001063219880384552	0.004625057911696041	0.001019180037482835	0.004676222997906937	0.00104239479540354	0.005702464301930831	0.01529950600468906	0.01507419041535569	0.002531269608992707	0.02543597992709808	0.01496602675480419	0.008261371226898196	-0.007477145264815772	0.008311699420637857	0.001001561530507997	0.001001531546205033	0.001000260949827782	0.001000723079788735	0.1143654751697589	0.001003521533600772	0.001008051866600521	0.003020466426986248	0.001000867106100176	0.00100534891509356	0.001046379097946494	0.01868664166610524	0.4038278898246941	0.4508013018576067	0.001000152575240116	0.001002950862642927	0.5436528131999545	0.001002493635227086	0.3836880358375423	0.001000550166132067	0.001003978040459754	0.001004899724958303	0.01448734850020895	0.1048657542696264	0.001010596397864981	0.001001091291348071	0.2204355376604371	0.004162951946818349	0.001000970978879035	0.001001516690984557	0.1735866987438382	0.09517586469708114	0.001000876412756155	0.001001509524734842	0.266731959756579	0.6615223319886624	0.001000825078887463	0.08788773536633841	0.001000745543582387	0.001000794868368592	0.001000231428687776	0.001000504324927401	0.01190507345252253	0.02348994386168732	0.001001962372640991	0.01018270108475146	0.04322583730951032	0.2549989896603109	0.2802071344706042	0.1738164499699261	0.01911594385746325	0.05118300895462459	0.001019904703245882	0.001005004698695717	0.001000999039754332	0.001000773550535438	0.001001814699440765	0.01967936708055029	0.06402786728203451	0.004538528611793185	0.0351773099725784	0.04589092833218938	0.00146098316363625	0.005321369593021329	0.001576254399844828	0.001012832258056295	0.3100773341781249	0.00102627328511141	0.08816001963293683	0.01626236288834211	0.001004207768094625	0.001002384608580365	0.001003146762649126	0.01476178018246301	0.02858474342702991	0.009828779177387028	0.001000286972748078	0.03938728038345368	0.3102577882027582	0.001003213237968693	0.00100556874656839	0.001001902129703629	0.001000757868870591	0.001001281202951682	0.01242730784158926	0.01404950315444338	0.002789185795866793	0.02307903179243534	0.01524498378717873	0.01003446755561079	-0.007560938458390545	0.007584679450915255	-2.824277879630391	-0.6814241168597581	0.1063891076202123	0.1159356242835035	0.02085720440214231	-0.01164698505506965	0.766696997491472	-0.6037724222456494	-1.403857576432855	0.08305139638056554	-0.03100539958719892	0.1300009314672531	-0.01218506355726283	0.6083689935214813	1.731243303092468	1.531069198254171	-0.01004418193073733	-0.06115094794484886	-0.6497658493731669	0.01468913704722771	1.119092436319993	0.01872629402944004	0.005604378478621753	0.02564616566070879	0.06833423968362981	1.56598857708135	-0.04517139133505532	-0.2116903911779567	1.274293915543244	0.01031729343346389	-0.04987481922682804	-0.005917841730439034	-0.4784849100045819	0.4222846203306622	-0.009620326786179927	-0.009770861682783679	1.896537825700728	0.6471811189330707	-0.08753054027336687	0.8201670636544408	-0.04096240555303453	0.007895929947971184	0.007240713677161668	0.007791759997107889	0.1694688521917429	0.2922008022007503	0.01388491241288197	0.4043434938401874	0.8219188285685208	0.1525527343281615	0.2412605202839637	0.7539731136662392	-1.287151209736354	-0.04518521942848371	-0.001174191983076049	0.005414951040068369	0.0662525431340959	0.5133709403134934	-0.0009780231837774687	-0.8286209235774147	-1.975371457880293	0.1582002523235222	0.102350860874458	-0.03372235816974534	0.09127685351572534	0.1460961776053618	0.01827414413419269	0.01298912723655173	0.3641042765438483	-0.1288250284669709	1.395629815385751	-0.1246622646417474	0.08486102212287518	0.004112019216213887	-0.09675786380068901	0.4283194993118923	0.2455992585757185	0.07487529051753783	-0.0278184473216427	-0.2069677617856117	0.4118859588428776	0.009747562439739571	0.1120611979041371	-0.01513990027606209	-0.01027969572670414	-0.02109488778444909	-4.647716927845342e-13	1.729951269915392e-13
0.44	-0.06029914175976994	-0.02758892803307161	-0.07059249880914317	0.7934384142694235	0.9060477764170576	0.007914443433071785	0.4949173080282813	-0.01319394071578942	0.02180858252829548	-0.1810912371726808	0.05488501538342121	0.01871733990903455	-0.02442807993394299	0.06729883153296981	0.03920600893043855	0.06118689300485219	0.1207134668063449	-0.06118689300485187	-0.1207134668063462	0.1130472757167309	-0.1646205992045774	-0.008232332273785659	-0.3738088799964571	-0.01456084248637676	0.01011919465738471	0.07334192002192649	0.2638934357705295	0.896206535519382	0.5693117058439143	0.1363873845021835	-0.02207557134115691	0.06230930760619194	0.3210297770729265	-0.03759769692711548	-0.07242681755219232	-0.8863866439481105	1.458119966172086	-0.2012869598518624	0.03058103063535909	-0.2327901604628054	-0.6924463809998302	1.292823393209175	-1.216820150907962	-0.376651950154795	-0.5239851071353626	-0.09881505065127215	-0.01805006736517523	0.9593695242254547	-2.928092762704119	0.8725351265721824	2.928092762704119	-0.8725351265721821	1.15655416355095	-0.1430715873620101	-0.1063994464561618	-0.3790644262154055	0.1040527702597778	0.2578590414367973	-0.1804968786225827	-0.1663302311257887	0.9679320574896904	-0.3232166180435325	-0.09328562687463181	1.895335673577947	0.1058944413606258	3.884578590597489	0.001001569484425799	0.02593098220240695	0.001001521851132941	0.03079473685308336	0.001000264662295441	0.004870523863037263	0.001000716361047891	0.002412307405322716	0.104951796631636	0.1255714195505771	0.006273995940206073	0.01101455034084568	0.01071332029097131	0.02663438325652358	0.002812518925338261	0.008957815842977286	0.001000893071128313	0.02272319798178811	0.00100521798780772	0.04221007881925774	0.001043066212341398	0.05437004136227211	0.01667077952730611	0.03576996364524923	0.3693645967761817	0.2931338184230137	0.4063075963023992	0.3385032620587062	0.001000153318108495	0.004187459888192376	0.001002827953988397	0.01093194351011082	0.5420960154013168	0.4970407190776292	0.001002465985818117	0.01882069804705569	0.3693267970779938	0.3909567836582585	0.00100264578876416	0.01293219213814403	0.001003921158016276	0.007365788962728584	0.001004923101339216	0.01275191831135571	0.01635771774392626	0.05325644686262344	0.0920562150533509	0.112212929953402	0.001482513789567003	0.009196740126030131	0.001001053977572898	0.03290522430191112	0.2028601328466404	0.1996125143359485	0.004060892338438406	0.02415426158957599	0.001000953038566829	0.003916367188907595	0.001001587048839424	0.01805800376009371	0.1783703372987846	0.1845567231789954	0.09090681488500799	0.1218202710172587	0.001000866311341888	0.00164107520264794	0.001001506557046205	0.006573302243527005	0.2268284943280343	0.1923448562720196	0.6528276967520984	0.624501563629426	0.001591727233122008	0.009885969864351434	0.07739453780028518	0.06674698424186352	0.00100072856853341	0.0291478350662873	0.001001567510487693	0.006491135915536805	0.001000924488857848	0.006325647885779035	0.001001212673877297	0.007192394391967501	0.01272566481812127	0.02349448187061338	0.0231043151724759	0.02950721719814066	0.001035738823796817	0.006255414670452309	0.00907175624083514	0.0219165119653469	0.03735190106721156	0.08078069146718785	0.2479013359253039	0.2135813341810174	0.2751812004158613	0.2881007785515238	0.1656590476768679	0.1580921614519245	0.0270088782661978	0.06148867589248608	0.05158963343553784	0.07860114825413583	0.001030782638624156	0.04092347296589111	0.001005462209873174	0.01813970722143757	0.001000979151449839	0.01633578022835147	0.001000745754256569	0.08639929407979935	0.001001953985788382	0.01112943945158263	0.0228652543976773	0.04280151554587019	0.07614120395157363	0.08473855240900223	0.004385664823014764	0.02341318039464137	0.03396509891454554	0.03674885911068696	0.04673207112391333	0.06150516585513208	0.001418570446281493	0.01092795523401148	0.005371706055924261	0.01323052257853744	0.001718114488556814	0.05239963168490708	0.001021841722295748	0.05047490071476386	0.2963046672358366	0.2938642803489309	0.001024682887994009	0.09391200744504824	0.07851800850582387	0.1170282579678953	0.01686068976653257	0.03174613811807823	0.001004226377127888	0.01696403961141743	0.001002546710475963	0.01883254841110468	0.001006740212419421	0.02106416770557076	0.01294756713316963	0.04397924377234643	0.02617749599075355	0.03897020852101811	0.009072813600334755	0.02341371445250185	0.001000299237898619	0.03870916090089491	0.04075206841067652	0.03384563178470366	0.306625623623153	0.2877589869230699	0.001003528521057479	0.01027807896156959	0.001005373405688749	0.03911594837782621	0.001033672040979856	0.00455498542120621	0.00101029509453218	0.004637650931637249	0.001022583892247258	0.005565726497386757	0.01215665583688968	0.01386492506886504	0.002750764263275175	0.02300901507501824	0.01490122667753761	0.01000874249955755	-0.007606237625827406	0.007473981504797771	0.001001550173140288	0.001001564610188839	0.001000252671656658	0.00100070508240937	0.1199558613164403	0.001002363858645324	0.00100578654978376	0.005037615192907942	0.001000806643367021	0.001006361287191096	0.001070487513165941	0.03636440389605528	0.4064779610497216	0.4556459273740426	0.001000148889463301	0.001002690753681906	0.533855406812038	0.001002490804120596	0.3944636953913834	0.001000550538876642	0.001004058517389112	0.001004781400664776	0.01995417462888595	0.1357852975534978	0.001006709455605893	0.001001161868687886	0.2252790964008891	0.003773488348803453	0.001001014560698989	0.001001344694882654	0.1784991309619153	0.09927333512100062	0.001000848416303427	0.001001452943546406	0.2872021207908982	0.6600742402988329	0.001000697550051222	0.09368725254254687	0.00100077254911922	0.001000860262815075	0.00100024797149407	0.001000550799843273	0.01906606102256853	0.03182125563091946	0.001002381238219602	0.01635324526858455	0.04746104156148828	0.2615259123520751	0.2866054655663948	0.1821618408844975	0.001060527147163699	0.04914438384993436	0.001017059720292063	0.001003528330629139	0.001001033606798078	0.001000826423940133	0.001001719685723145	0.001014419601424662	0.01981842637435716	0.007485501770064572	0.03488702289864318	0.05152209856215375	0.001921925315640039	0.009502868757245743	0.002141973755174433	0.001021447801322617	0.3293985300785298	0.001033308425669093	0.09891526557170835	0.01425032647580156	0.001004045961554938	0.001002010166276868	0.001002821613199159	0.02049443692294748	0.02570430183073045	0.008795287898185922	0.001000270834208574	0.02766188606761934	0.3180901166686464	0.00100226940727034	0.001006221976123822	0.001001532156025654	0.001000620598235585	0.001001037771369525	0.008878479666740824	0.01256337067958524	0.002951048151261822	0.02054704186422932	0.01466454804545048	0.01174325124419015	-0.007757979570557427	0.00658091461589916	-2.76096945706923	-0.7144412832565306	0.02291601640551493	0.1071187216005598	-0.01680207941971964	-0.007511420497256163	0.5591514509283014	-0.2168913735265106	-0.5467080386725164	0.1210863533025466	-0.02439335560905525	0.1429658551595964	-0.02196930148234403	0.9056577939799896	1.040484414307214	0.966684601119883	-0.01529105648992902	-0.02461778305887959	-1.092392465430304	0.0008483164497012317	1.055292868200747	0.02553091980090978	-0.01516905718266226	-0.001681348842130087	0.4662545594417562	2.024394204964133	0.01667036800388032	-0.2632709243437576	0.7980346348986315	-0.01344782981680276	0.04317166968264487	0.005401069981882407	-0.2193139329744459	0.3704201415669964	-0.006656064445931358	-0.009465364889400269	1.509787097672785	0.387911186757667	0.01713986637451053	0.5630068842151819	-0.06824080238566438	0.02026769754727089	0.01876780973350697	0.01938596930011548	0.4452848550749024	0.551719953842681	-0.0001257417779822142	0.5346100948014574	0.5342548437198282	0.1275101401335223	0.3599937702977293	0.6412616914086584	-1.574842413398243	-0.1114051025612239	0.01271809716995193	0.01037214848240323	0.05864369465346562	0.4082035151750009	-0.0003276233696064841	-1.259485832612479	-2.745313518008798	0.2490977248480213	0.01570271374046013	0.2710905870488571	0.1136334692845781	0.2676588376864407	-0.01485680198719126	-0.02590666370611136	0.3933476714310244	-0.09370491163956092	1.049547801139836	-0.1628593850733956	0.1288448838483468	-0.009698613056207504	-0.0619017078531037	0.4758252769597524	-0.06844370313663184	-0.006959846203535314	-0.017586416588112	-0.5286342929347211	0.5905571362536033	0.01515449107168119	0.1344343853061382	0.001578269699742199	0.002988389179706325	-0.005841006879895651	-2.844300165776628e-13	1.409283729460537e-13
[truncated: 473,385 more chars]
