# Supplementary material for: Transtibial limb loss does not increase metabolic cost in three-dimensional computer simulations of human walking
Source: PeerJ. 2021 Aug 4;9:e11960. doi: 10.7717/peerj.11960 (PMC8349165; doi:10.7717/peerj.11960)
Supplement: Supplemental Information 1 — Each subject’s simulation output and Matlab code for generating plots presenting the data. [file peerj-09-11960-s001.zip › TTA3D_solns_rev/Pre/soln_walk_N50_wm100_S05.sto]

num_controls=92
num_derivatives=84
num_iterations=488
num_multipliers=2
num_parameters=0
num_slacks=2
num_states=242
objective=0.774265
objective_auxiliary_derivatives=0.000965
objective_contactAP=0.011822
objective_contactML=0.009219
objective_contactVE=0.011870
objective_control_effort=0.503347
objective_state_tracking=0.193168
objective_torsoGoal=0.043874
solver_duration=19306.841766
status=Solve_Succeeded
success=true
DataType=double
version=3
OpenSimVersion=4.2
endheader
time	/jointset/groundPelvis/pelvis_tilt/value	/jointset/groundPelvis/pelvis_list/value	/jointset/groundPelvis/pelvis_rotation/value	/jointset/groundPelvis/pelvis_tx/value	/jointset/groundPelvis/pelvis_ty/value	/jointset/groundPelvis/pelvis_tz/value	/jointset/hip_l/hip_flexion_l/value	/jointset/hip_l/hip_adduction_l/value	/jointset/hip_l/hip_rotation_l/value	/jointset/hip_r/hip_flexion_r/value	/jointset/hip_r/hip_adduction_r/value	/jointset/hip_r/hip_rotation_r/value	/jointset/lumbar/lumbar_ext/value	/jointset/lumbar/lumbar_bend/value	/jointset/lumbar/lumbar_rota/value	/jointset/patellofemoral_l/knee_angle_l_beta/value	/jointset/patellofemoral_r/knee_angle_r_beta/value	/jointset/knee_l/knee_angle_l/value	/jointset/knee_r/knee_angle_r/value	/jointset/shoulder_r/shoulder_flexion_r/value	/jointset/shoulder_r/shoulder_adduction_r/value	/jointset/shoulder_r/shoulder_rotation_r/value	/jointset/shoulder_l/shoulder_flexion_l/value	/jointset/shoulder_l/shoulder_adduction_l/value	/jointset/shoulder_l/shoulder_rotation_l/value	/jointset/ankle_l/ankle_angle_l/value	/jointset/ankle_r/ankle_angle_r/value	/jointset/elbow_r/elbow_flexion_r/value	/jointset/elbow_l/elbow_flexion_l/value	/jointset/subtalar_l/subtalar_angle_l/value	/jointset/subtalar_r/subtalar_angle_r/value	/jointset/mtp_l/mtp_angle_l/value	/jointset/mtp_r/mtp_angle_r/value	/jointset/groundPelvis/pelvis_tilt/speed	/jointset/groundPelvis/pelvis_list/speed	/jointset/groundPelvis/pelvis_rotation/speed	/jointset/groundPelvis/pelvis_tx/speed	/jointset/groundPelvis/pelvis_ty/speed	/jointset/groundPelvis/pelvis_tz/speed	/jointset/hip_l/hip_flexion_l/speed	/jointset/hip_l/hip_adduction_l/speed	/jointset/hip_l/hip_rotation_l/speed	/jointset/hip_r/hip_flexion_r/speed	/jointset/hip_r/hip_adduction_r/speed	/jointset/hip_r/hip_rotation_r/speed	/jointset/lumbar/lumbar_ext/speed	/jointset/lumbar/lumbar_bend/speed	/jointset/lumbar/lumbar_rota/speed	/jointset/patellofemoral_l/knee_angle_l_beta/speed	/jointset/patellofemoral_r/knee_angle_r_beta/speed	/jointset/knee_l/knee_angle_l/speed	/jointset/knee_r/knee_angle_r/speed	/jointset/shoulder_r/shoulder_flexion_r/speed	/jointset/shoulder_r/shoulder_adduction_r/speed	/jointset/shoulder_r/shoulder_rotation_r/speed	/jointset/shoulder_l/shoulder_flexion_l/speed	/jointset/shoulder_l/shoulder_adduction_l/speed	/jointset/shoulder_l/shoulder_rotation_l/speed	/jointset/ankle_l/ankle_angle_l/speed	/jointset/ankle_r/ankle_angle_r/speed	/jointset/elbow_r/elbow_flexion_r/speed	/jointset/elbow_l/elbow_flexion_l/speed	/jointset/subtalar_l/subtalar_angle_l/speed	/jointset/subtalar_r/subtalar_angle_r/speed	/jointset/mtp_l/mtp_angle_l/speed	/jointset/mtp_r/mtp_angle_r/speed	/forceset/addbrev_r/activation	/forceset/addbrev_r/normalized_tendon_force	/forceset/addlong_r/activation	/forceset/addlong_r/normalized_tendon_force	/forceset/addmagMid_r/activation	/forceset/addmagMid_r/normalized_tendon_force	/forceset/bflh_r/activation	/forceset/bflh_r/normalized_tendon_force	/forceset/bfsh_r/activation	/forceset/bfsh_r/normalized_tendon_force	/forceset/edl_r/activation	/forceset/edl_r/normalized_tendon_force	/forceset/ehl_r/activation	/forceset/ehl_r/normalized_tendon_force	/forceset/ercspn_r/activation	/forceset/ercspn_r/normalized_tendon_force	/forceset/extobl_r/activation	/forceset/extobl_r/normalized_tendon_force	/forceset/fdb_r/activation	/forceset/fdb_r/normalized_tendon_force	/forceset/fdl_r/activation	/forceset/fdl_r/normalized_tendon_force	/forceset/fhl_r/activation	/forceset/fhl_r/normalized_tendon_force	/forceset/gaslat_r/activation	/forceset/gaslat_r/normalized_tendon_force	/forceset/gasmed_r/activation	/forceset/gasmed_r/normalized_tendon_force	/forceset/glmax2_r/activation	/forceset/glmax2_r/normalized_tendon_force	/forceset/glmed2_r/activation	/forceset/glmed2_r/normalized_tendon_force	/forceset/glmin2_r/activation	/forceset/glmin2_r/normalized_tendon_force	/forceset/grac_r/activation	/forceset/grac_r/normalized_tendon_force	/forceset/iliacus_r/activation	/forceset/iliacus_r/normalized_tendon_force	/forceset/intobl_r/activation	/forceset/intobl_r/normalized_tendon_force	/forceset/obtext_r/activation	/forceset/obtext_r/normalized_tendon_force	/forceset/pect_r/activation	/forceset/pect_r/normalized_tendon_force	/forceset/perbrev_r/activation	/forceset/perbrev_r/normalized_tendon_force	/forceset/perlong_r/activation	/forceset/perlong_r/normalized_tendon_force	/forceset/pertert_r/activation	/forceset/pertert_r/normalized_tendon_force	/forceset/piri_r/activation	/forceset/piri_r/normalized_tendon_force	/forceset/popli_r/activation	/forceset/popli_r/normalized_tendon_force	/forceset/psoas_r/activation	/forceset/psoas_r/normalized_tendon_force	/forceset/quadfem_r/activation	/forceset/quadfem_r/normalized_tendon_force	/forceset/recabd_r/activation	/forceset/recabd_r/normalized_tendon_force	/forceset/recfem_r/activation	/forceset/recfem_r/normalized_tendon_force	/forceset/sart_r/activation	/forceset/sart_r/normalized_tendon_force	/forceset/semimem_r/activation	/forceset/semimem_r/normalized_tendon_force	/forceset/semiten_r/activation	/forceset/semiten_r/normalized_tendon_force	/forceset/soleus_r/activation	/forceset/soleus_r/normalized_tendon_force	/forceset/tfl_r/activation	/forceset/tfl_r/normalized_tendon_force	/forceset/tibant_r/activation	/forceset/tibant_r/normalized_tendon_force	/forceset/tibpost_r/activation	/forceset/tibpost_r/normalized_tendon_force	/forceset/tricox_r/activation	/forceset/tricox_r/normalized_tendon_force	/forceset/vasint_r/activation	/forceset/vasint_r/normalized_tendon_force	/forceset/vaslat_r/activation	/forceset/vaslat_r/normalized_tendon_force	/forceset/vasmed_r/activation	/forceset/vasmed_r/normalized_tendon_force	/forceset/addbrev_l/activation	/forceset/addbrev_l/normalized_tendon_force	/forceset/addlong_l/activation	/forceset/addlong_l/normalized_tendon_force	/forceset/addmagMid_l/activation	/forceset/addmagMid_l/normalized_tendon_force	/forceset/bflh_l/activation	/forceset/bflh_l/normalized_tendon_force	/forceset/bfsh_l/activation	/forceset/bfsh_l/normalized_tendon_force	/forceset/edl_l/activation	/forceset/edl_l/normalized_tendon_force	/forceset/ehl_l/activation	/forceset/ehl_l/normalized_tendon_force	/forceset/ercspn_l/activation	/forceset/ercspn_l/normalized_tendon_force	/forceset/extobl_l/activation	/forceset/extobl_l/normalized_tendon_force	/forceset/fdb_l/activation	/forceset/fdb_l/normalized_tendon_force	/forceset/fdl_l/activation	/forceset/fdl_l/normalized_tendon_force	/forceset/fhl_l/activation	/forceset/fhl_l/normalized_tendon_force	/forceset/gaslat_l/activation	/forceset/gaslat_l/normalized_tendon_force	/forceset/gasmed_l/activation	/forceset/gasmed_l/normalized_tendon_force	/forceset/glmax2_l/activation	/forceset/glmax2_l/normalized_tendon_force	/forceset/glmed2_l/activation	/forceset/glmed2_l/normalized_tendon_force	/forceset/glmin2_l/activation	/forceset/glmin2_l/normalized_tendon_force	/forceset/grac_l/activation	/forceset/grac_l/normalized_tendon_force	/forceset/iliacus_l/activation	/forceset/iliacus_l/normalized_tendon_force	/forceset/intobl_l/activation	/forceset/intobl_l/normalized_tendon_force	/forceset/obtext_l/activation	/forceset/obtext_l/normalized_tendon_force	/forceset/pect_l/activation	/forceset/pect_l/normalized_tendon_force	/forceset/perbrev_l/activation	/forceset/perbrev_l/normalized_tendon_force	/forceset/perlong_l/activation	/forceset/perlong_l/normalized_tendon_force	/forceset/pertert_l/activation	/forceset/pertert_l/normalized_tendon_force	/forceset/piri_l/activation	/forceset/piri_l/normalized_tendon_force	/forceset/popli_l/activation	/forceset/popli_l/normalized_tendon_force	/forceset/psoas_l/activation	/forceset/psoas_l/normalized_tendon_force	/forceset/quadfem_l/activation	/forceset/quadfem_l/normalized_tendon_force	/forceset/recabd_l/activation	/forceset/recabd_l/normalized_tendon_force	/forceset/recfem_l/activation	/forceset/recfem_l/normalized_tendon_force	/forceset/sart_l/activation	/forceset/sart_l/normalized_tendon_force	/forceset/semimem_l/activation	/forceset/semimem_l/normalized_tendon_force	/forceset/semiten_l/activation	/forceset/semiten_l/normalized_tendon_force	/forceset/soleus_l/activation	/forceset/soleus_l/normalized_tendon_force	/forceset/tfl_l/activation	/forceset/tfl_l/normalized_tendon_force	/forceset/tibant_l/activation	/forceset/tibant_l/normalized_tendon_force	/forceset/tibpost_l/activation	/forceset/tibpost_l/normalized_tendon_force	/forceset/tricox_l/activation	/forceset/tricox_l/normalized_tendon_force	/forceset/vasint_l/activation	/forceset/vasint_l/normalized_tendon_force	/forceset/vaslat_l/activation	/forceset/vaslat_l/normalized_tendon_force	/forceset/vasmed_l/activation	/forceset/vasmed_l/normalized_tendon_force	/forceset/shoulder_flexionAct_r/activation	/forceset/shoulder_adductionAct_r/activation	/forceset/shoulder_rotationAct_r/activation	/forceset/elbow_flexionAct_r/activation	/forceset/shoulder_flexionAct_l/activation	/forceset/shoulder_adductionAct_l/activation	/forceset/shoulder_rotationAct_l/activation	/forceset/elbow_flexionAct_l/activation	/forceset/addbrev_r	/forceset/addlong_r	/forceset/addmagMid_r	/forceset/bflh_r	/forceset/bfsh_r	/forceset/edl_r	/forceset/ehl_r	/forceset/ercspn_r	/forceset/extobl_r	/forceset/fdb_r	/forceset/fdl_r	/forceset/fhl_r	/forceset/gaslat_r	/forceset/gasmed_r	/forceset/glmax2_r	/forceset/glmed2_r	/forceset/glmin2_r	/forceset/grac_r	/forceset/iliacus_r	/forceset/intobl_r	/forceset/obtext_r	/forceset/pect_r	/forceset/perbrev_r	/forceset/perlong_r	/forceset/pertert_r	/forceset/piri_r	/forceset/popli_r	/forceset/psoas_r	/forceset/quadfem_r	/forceset/recabd_r	/forceset/recfem_r	/forceset/sart_r	/forceset/semimem_r	/forceset/semiten_r	/forceset/soleus_r	/forceset/tfl_r	/forceset/tibant_r	/forceset/tibpost_r	/forceset/tricox_r	/forceset/vasint_r	/forceset/vaslat_r	/forceset/vasmed_r	/forceset/addbrev_l	/forceset/addlong_l	/forceset/addmagMid_l	/forceset/bflh_l	/forceset/bfsh_l	/forceset/edl_l	/forceset/ehl_l	/forceset/ercspn_l	/forceset/extobl_l	/forceset/fdb_l	/forceset/fdl_l	/forceset/fhl_l	/forceset/gaslat_l	/forceset/gasmed_l	/forceset/glmax2_l	/forceset/glmed2_l	/forceset/glmin2_l	/forceset/grac_l	/forceset/iliacus_l	/forceset/intobl_l	/forceset/obtext_l	/forceset/pect_l	/forceset/perbrev_l	/forceset/perlong_l	/forceset/pertert_l	/forceset/piri_l	/forceset/popli_l	/forceset/psoas_l	/forceset/quadfem_l	/forceset/recabd_l	/forceset/recfem_l	/forceset/sart_l	/forceset/semimem_l	/forceset/semiten_l	/forceset/soleus_l	/forceset/tfl_l	/forceset/tibant_l	/forceset/tibpost_l	/forceset/tricox_l	/forceset/vasint_l	/forceset/vaslat_l	/forceset/vasmed_l	/forceset/shoulder_flexionAct_r	/forceset/shoulder_adductionAct_r	/forceset/shoulder_rotationAct_r	/forceset/elbow_flexionAct_r	/forceset/shoulder_flexionAct_l	/forceset/shoulder_adductionAct_l	/forceset/shoulder_rotationAct_l	/forceset/elbow_flexionAct_l	lambda_cid33_p0	lambda_cid34_p0	/forceset/addbrev_r/implicitderiv_normalized_tendon_force	/forceset/addlong_r/implicitderiv_normalized_tendon_force	/forceset/addmagMid_r/implicitderiv_normalized_tendon_force	/forceset/bflh_r/implicitderiv_normalized_tendon_force	/forceset/bfsh_r/implicitderiv_normalized_tendon_force	/forceset/edl_r/implicitderiv_normalized_tendon_force	/forceset/ehl_r/implicitderiv_normalized_tendon_force	/forceset/ercspn_r/implicitderiv_normalized_tendon_force	/forceset/extobl_r/implicitderiv_normalized_tendon_force	/forceset/fdb_r/implicitderiv_normalized_tendon_force	/forceset/fdl_r/implicitderiv_normalized_tendon_force	/forceset/fhl_r/implicitderiv_normalized_tendon_force	/forceset/gaslat_r/implicitderiv_normalized_tendon_force	/forceset/gasmed_r/implicitderiv_normalized_tendon_force	/forceset/glmax2_r/implicitderiv_normalized_tendon_force	/forceset/glmed2_r/implicitderiv_normalized_tendon_force	/forceset/glmin2_r/implicitderiv_normalized_tendon_force	/forceset/grac_r/implicitderiv_normalized_tendon_force	/forceset/iliacus_r/implicitderiv_normalized_tendon_force	/forceset/intobl_r/implicitderiv_normalized_tendon_force	/forceset/obtext_r/implicitderiv_normalized_tendon_force	/forceset/pect_r/implicitderiv_normalized_tendon_force	/forceset/perbrev_r/implicitderiv_normalized_tendon_force	/forceset/perlong_r/implicitderiv_normalized_tendon_force	/forceset/pertert_r/implicitderiv_normalized_tendon_force	/forceset/piri_r/implicitderiv_normalized_tendon_force	/forceset/popli_r/implicitderiv_normalized_tendon_force	/forceset/psoas_r/implicitderiv_normalized_tendon_force	/forceset/quadfem_r/implicitderiv_normalized_tendon_force	/forceset/recabd_r/implicitderiv_normalized_tendon_force	/forceset/recfem_r/implicitderiv_normalized_tendon_force	/forceset/sart_r/implicitderiv_normalized_tendon_force	/forceset/semimem_r/implicitderiv_normalized_tendon_force	/forceset/semiten_r/implicitderiv_normalized_tendon_force	/forceset/soleus_r/implicitderiv_normalized_tendon_force	/forceset/tfl_r/implicitderiv_normalized_tendon_force	/forceset/tibant_r/implicitderiv_normalized_tendon_force	/forceset/tibpost_r/implicitderiv_normalized_tendon_force	/forceset/tricox_r/implicitderiv_normalized_tendon_force	/forceset/vasint_r/implicitderiv_normalized_tendon_force	/forceset/vaslat_r/implicitderiv_normalized_tendon_force	/forceset/vasmed_r/implicitderiv_normalized_tendon_force	/forceset/addbrev_l/implicitderiv_normalized_tendon_force	/forceset/addlong_l/implicitderiv_normalized_tendon_force	/forceset/addmagMid_l/implicitderiv_normalized_tendon_force	/forceset/bflh_l/implicitderiv_normalized_tendon_force	/forceset/bfsh_l/implicitderiv_normalized_tendon_force	/forceset/edl_l/implicitderiv_normalized_tendon_force	/forceset/ehl_l/implicitderiv_normalized_tendon_force	/forceset/ercspn_l/implicitderiv_normalized_tendon_force	/forceset/extobl_l/implicitderiv_normalized_tendon_force	/forceset/fdb_l/implicitderiv_normalized_tendon_force	/forceset/fdl_l/implicitderiv_normalized_tendon_force	/forceset/fhl_l/implicitderiv_normalized_tendon_force	/forceset/gaslat_l/implicitderiv_normalized_tendon_force	/forceset/gasmed_l/implicitderiv_normalized_tendon_force	/forceset/glmax2_l/implicitderiv_normalized_tendon_force	/forceset/glmed2_l/implicitderiv_normalized_tendon_force	/forceset/glmin2_l/implicitderiv_normalized_tendon_force	/forceset/grac_l/implicitderiv_normalized_tendon_force	/forceset/iliacus_l/implicitderiv_normalized_tendon_force	/forceset/intobl_l/implicitderiv_normalized_tendon_force	/forceset/obtext_l/implicitderiv_normalized_tendon_force	/forceset/pect_l/implicitderiv_normalized_tendon_force	/forceset/perbrev_l/implicitderiv_normalized_tendon_force	/forceset/perlong_l/implicitderiv_normalized_tendon_force	/forceset/pertert_l/implicitderiv_normalized_tendon_force	/forceset/piri_l/implicitderiv_normalized_tendon_force	/forceset/popli_l/implicitderiv_normalized_tendon_force	/forceset/psoas_l/implicitderiv_normalized_tendon_force	/forceset/quadfem_l/implicitderiv_normalized_tendon_force	/forceset/recabd_l/implicitderiv_normalized_tendon_force	/forceset/recfem_l/implicitderiv_normalized_tendon_force	/forceset/sart_l/implicitderiv_normalized_tendon_force	/forceset/semimem_l/implicitderiv_normalized_tendon_force	/forceset/semiten_l/implicitderiv_normalized_tendon_force	/forceset/soleus_l/implicitderiv_normalized_tendon_force	/forceset/tfl_l/implicitderiv_normalized_tendon_force	/forceset/tibant_l/implicitderiv_normalized_tendon_force	/forceset/tibpost_l/implicitderiv_normalized_tendon_force	/forceset/tricox_l/implicitderiv_normalized_tendon_force	/forceset/vasint_l/implicitderiv_normalized_tendon_force	/forceset/vaslat_l/implicitderiv_normalized_tendon_force	/forceset/vasmed_l/implicitderiv_normalized_tendon_force	gamma_cid33_p0	gamma_cid34_p0
0	-0.0672913602930354	0.02358718768048024	0.11048490927224	0.1634461531641957	0.8979621140244103	-0.006925119672790862	-0.2328832988238363	0.01602095300989055	-0.04943236338613867	0.5083897683066485	-0.03637831909446639	0.05450981855640704	-0.003799014379818611	-0.05801501394908784	-0.08582159672620765	0.1986063505622201	0.04366197048595432	-0.1986063505622193	-0.04366197048595446	-0.3934656781770248	-0.01427329908465769	0.02404240845016517	0.1398960782356695	-0.1720759095206479	-0.02076414451879908	0.2081452836738421	0.06492590211428366	0.5523004243087434	0.9324181171669248	0.1171918870210257	0.1378537821497273	0.5817150562984572	0.07157898309167496	0.06808559738087165	-0.5021368227001964	0.3560061193412183	1.704851140316362	-0.05077742613975132	0.02758695201912429	-0.8433885564853669	-1.162678680381397	-1.028587358774221	-0.0006221987484712449	0.3565345137122981	-2.357421353207063	0.4955504366502401	0.8017080158481185	-0.5611349126880755	1.901288776119759	1.691356665514786	-1.901288776119758	-1.691356665514787	-0.3681464114457426	-0.1667837003964725	0.07817061365574378	-0.3031721678069312	0.1262641546745255	-0.3141758663604133	-2.233161029196838	-0.7090719522635328	-0.2225973679317391	0.32455232418544	1.341649250600999	-0.4458862588474326	5.800264019876732	0.3180965358075882	0.05084688750041525	0.05554444485133323	0.04650795017940527	0.05130686922494456	0.03494307641124704	0.03107880553988639	0.04511627262735764	0.05669689136941242	0.02078039387706113	0.06628079795432154	0.3349928391646209	0.3326040558729321	0.2489054385898364	0.2680741003729517	0.1888952587530865	0.1664436823346603	0.001355484875472884	0.05664093496104698	0.03778809046675015	0.07428754675772958	0.00124592991216135	0.08060459455914672	0.00104385648507903	0.03800155291786885	0.001021236803136336	0.07880481450356476	0.001009437451114733	0.03416181329605675	0.005358733363324368	0.01536402424627746	0.001462527959489926	0.02704431371574692	0.003658314271865212	0.02725699177425119	0.02871396442920779	0.04825868184877339	0.006729316361211325	0.01553669708124538	0.04976511815915802	0.06742006164060423	0.07405092948138596	0.05973615729700574	0.02816156027456943	0.03079771577879305	0.116602766797172	0.1170101076195522	0.07161348195139491	0.04774326585643665	0.3589307836981339	0.352677072671341	0.004741059990356681	0.09014829658809921	0.04501305480477275	0.0743051747210003	0.002786350189144518	0.0181706045421051	0.0791214317130844	0.06614539255375464	0.001011473154854486	0.01936308807188544	0.001019166777929494	0.01969956141723595	0.009049413461229698	0.0393386179282269	0.0452829540843039	0.05018870419519423	0.02343325723480233	0.03029653890882479	0.001003543755092498	0.03198823064414387	0.003508922070677405	0.01008560509122442	0.2133929976296733	0.2034568483992743	0.001030361798687318	0.06648302514662491	0.05065898902769646	0.08131614260796839	0.001108279853251133	0.00541834149026735	0.001067647089712154	0.007182397727041979	0.00111075605675053	0.003886571107544412	0.001012860890815884	0.02906926593192645	0.001012996533527592	0.04370199930720967	0.001002029098508121	0.005375113626103808	0.001005933758510593	0.00285891489772235	0.1488400263571615	0.1523795046453723	0.001231241190494172	0.01607249507717753	0.001239104228489329	0.01632593915532068	0.03172239344288763	0.03392034647483204	0.001005926253090432	0.03499370710139849	0.1234591138861333	0.1380560632422717	0.007473298744650738	0.1019355947509857	0.0801559178187605	0.09407913178008413	0.3874076135861709	0.2780295964649153	0.4635289630060762	0.3294755572074549	0.001001201790059519	0.003849187363353356	0.00101042573445219	0.008573089663216992	0.3864718713574425	0.3055239449362449	0.001020411336777961	0.02153759052645048	0.4195186150318274	0.4403687711916019	0.001004608831819766	0.02071053305519637	0.001027064765572328	0.01026101627089321	0.001036592874756426	0.01238983635211625	0.4525426417896372	0.4380183118660384	0.2880683756124651	0.1930301110706685	0.001074375098736516	0.0114844088670253	0.001008130596234593	0.01483824067372016	0.2551947366906392	0.2287103504998257	0.002893702807416875	0.02420572180264699	0.001007924886521073	0.003834374485038308	0.001009329430359089	0.01868070248118478	0.1423962697905898	0.1701456284878193	0.1124159956300097	0.1379792170916294	0.001007663606962565	0.001591852431022769	0.001013703602036834	0.004433437425364697	0.3354016768884568	0.2398328027872771	0.5757653923706946	0.5997220754833775	0.001010155099101152	0.007933676594171862	0.01942741141751229	0.08711083055924143	0.001005568792892552	0.03034606031247514	0.001007068103079533	0.006911823911948212	0.001002224116143543	0.009206833559154125	0.001005550712800864	0.004915730021100313	-0.02049351839490608	0.01894461329963923	-0.00847761049399149	0.001102562645599636	-0.0440748606666055	-0.005489442369206864	0.001444259677016613	0.00549880072888191	0.044649701265745	0.02770308571195406	0.03560162058129947	0.04211657683919795	0.00123218803313618	0.368449725532833	0.2449728342085992	0.1678897755916246	0.001100137044406892	0.04313584274013602	0.001219502742460071	0.001044145123922195	0.001021604536464696	0.001010339863203753	0.0106531985542669	0.001042295996510227	0.001064824352926921	0.02798944954124623	0.001070178599977116	0.01232621012792562	0.01634103596589027	0.02690716361980247	0.1947789825121037	0.136332554188553	0.4086263448573089	0.001091244697604506	0.005884066194459318	0.001027436703631478	0.002147821644799611	0.00101300456715427	0.001020768685259545	0.001095819103656419	0.05695773008735464	0.03460913276571208	0.001004330908853248	0.001058176425042116	0.1694339724064301	0.001028821074376683	0.001076509577999349	0.001217268225746856	0.001142852294654948	0.001227166693983892	0.001018773205002371	0.001018607938144275	0.001002718196718366	0.001008273757702728	0.1710601012574778	0.001010299909988221	0.001015523282968943	0.03164170854415659	0.001008089173652669	0.2336292448221242	0.001847288088055638	0.08888028769289164	0.3925535005806353	0.4357156790746226	0.001001499382633541	0.001006112181582183	0.2007991253081476	0.001029237538951421	0.4251153233985541	0.001006321924051314	0.001034834216352979	0.001052228188813058	0.6718648993897449	0.3854136995010919	0.00105690035354225	0.001008855019182109	0.2755402929167935	0.005039848850821038	0.001009623743841758	0.001013243154642556	0.07795822799764643	0.1159905335940086	0.001011262043599375	0.001019516479910933	0.3572006197633196	0.4348459173410276	0.001005079484522768	0.001057202021261893	0.001006499131253919	0.00100801184300362	0.001002478564646154	0.00100623514836951	-0.02639854169793993	0.01960405657262175	-0.009201455791554734	0.004219843761028602	-0.05271631158664586	-0.009791128575680215	0.0004043032028687351	0.003940474775318442	-0.8030534953407188	-2.255450675911085	-0.4542676533251225	-1.092602749299227	-0.08707701408364409	-0.5573668365007854	-1.072886464243144	1.240545675452819	0.7416912158327196	-0.9846426980179563	-0.03227991501563545	0.247662250023074	0.03678445584997894	0.009026911881437427	-0.439373323079763	-0.2899374502111599	0.2798192524992529	0.0520505887535858	0.01028541592518152	-0.155495569848083	-0.3096628334651746	-2.132561279616156	-2.99345107016722	-0.1209202454403759	1.868461256930109	1.414814917303929	1.992556196912708	-0.4455559396216843	-2.340054957756835	-0.1191425919563179	-3.301818816780293	0.01515278243257729	0.1045072830600728	-0.5087237327859765	0.1801198752864464	0.5060644948713776	-0.1191927129668617	-0.0155171426635147	-0.09050625437953411	0.02240770112255986	-2.265782298184443	0.04827656034355058	0.04626211445731677	0.03308350460088876	0.08845740156818921	0.2160437383804497	-0.0007210535893635901	-0.01734718920682054	0.6073582756041301	0.05433685259671488	0.05647969408831893	0.0277322886250131	0.1072703290014092	3.499056627367373	-0.1343130648773202	0.5496679185955027	-1.510712804749761	-2.752802926772077	-0.01331245886673879	-0.04063231120802164	-5.814192391758023	0.009018080484968716	0.3136999306117401	0.1192906184950916	0.02207815619217893	0.01324598816504899	5.617921332042815	1.821074543097616	0.1004572662109807	-0.2048273336305861	0.08742053346664123	0.1707546163125894	0.04884141795197426	0.01129200345726869	-2.304887158939809	0.1125473385919898	-0.01654944451899854	-0.01065377245785359	-0.4607936581015638	-3.792514251789542	0.08501967643794814	-0.8060229159897707	-0.06563872608319207	0.03462244398581392	0.0431118085470685	0.02372232712132418	-1.185609037951878e-15	3.476949465924252e-14
0.01	-0.06592155279462666	0.01845036943103276	0.11274725143223	0.1807258714545085	0.8976359909804464	-0.006534449281286684	-0.241214074331733	0.004492844844830749	-0.05993448922410965	0.5079238427639838	-0.0315707385695875	0.02882869212290431	0.001008951632016513	-0.04968417543440169	-0.09029125527020798	0.2192882162778022	0.06574949452275987	-0.2192882162778024	-0.06574949452276022	-0.3975781925514689	-0.01618429983717065	0.02458223117174532	0.1353309386264053	-0.1706841604613266	-0.02399992123128344	0.1830119648214812	0.04925538004422279	0.551104068220501	0.9355082904158304	0.1276812973648354	0.1226327248834804	0.641895338788924	0.07612027692564097	0.2112034726101965	-0.52198239821712	0.1037095756344406	1.750171084049825	-0.01373495911433134	0.04923412319881713	-0.8140405345211056	-1.138048470505771	-1.064452215945446	-0.1226710689729749	0.5816642215970084	-2.732260574189541	0.4568729042934428	0.8623344438011463	-0.3400016550341877	2.259049199140325	2.646615800146168	-2.259049199140325	-2.646615800146169	-0.4444991171375548	-0.2152378519583024	0.03409931658848742	-0.6027371478497623	0.154230537572037	-0.3312315851092756	-2.795955090608727	-2.254296621569543	-0.03451944906033225	0.2785181941877872	0.7365355767518422	-2.409182475574645	6.217584094854002	0.5015700789202645	0.05246350466290384	0.05533769115115155	0.04111195006719903	0.04478726391875421	0.04366679720725471	0.03607272918676504	0.0451713111050707	0.05171606442096693	0.01145290419961684	0.0576419552625135	0.3499147501664001	0.3522796432604215	0.2575534684086058	0.2885267578679403	0.1775317295500949	0.1556687943140489	0.001238704869353557	0.05621023579106615	0.03755783759497644	0.07559290733449037	0.001216538822854195	0.08152627131821731	0.001041094898170183	0.0381769680099869	0.001020005049326986	0.07195275281072119	0.001009285848086768	0.02961336547146166	0.01153234442674298	0.02046050780055332	0.001251701949301351	0.02775648599037013	0.002384492379198958	0.02761703343658575	0.02932823624047677	0.04748516128870449	0.003972245434306058	0.01321064350408641	0.03129949032279479	0.04981531008960869	0.05907956435365566	0.04215005697687645	0.02873817106447831	0.03067123985679284	0.1409458424559607	0.1198251724555707	0.0896041739629905	0.05458878488496915	0.3758933581234343	0.3760673040831747	0.002968982760985315	0.08617983723914191	0.02644319372640565	0.05442357401361101	0.001924956584341502	0.01728962934824959	0.06248488086902326	0.0478733051596022	0.001013446208241151	0.0194208618808605	0.001021459210550167	0.02098965427731065	0.005188961084949998	0.03552662907500394	0.04856743822328635	0.04955676041864188	0.02772046734149236	0.03289480047522227	0.001003776881161885	0.02963194239086665	0.002305765818184164	0.009727526495727909	0.2136339723028763	0.2201292642245228	0.001027862476248976	0.06745283486178692	0.03200666710545188	0.06522646181933738	0.0113763767483921	0.01415658515203605	0.01176124441746944	0.01664784103283448	0.008694530400228884	0.008959239670611352	0.001017317789858422	0.0303426770829305	0.00781585133954355	0.05218707497176011	0.001002270383329074	0.00552096922982837	0.001006752128938728	0.002655475136321869	0.1608030379998644	0.158259702549165	0.001122333986679223	0.01647507307937934	0.001128342106646008	0.01669509839032568	0.03303872056777353	0.03533634573617907	0.00100655096866532	0.03614786565061114	0.1754092378743234	0.174388970936434	0.004658782423435586	0.1009607590159144	0.08641636555123776	0.09906034257568176	0.3858724144820142	0.2603545057645408	0.4494995090520354	0.2984921070564976	0.001001238301914588	0.003775821966788299	0.001007718718075435	0.007996825619272138	0.3090426973888588	0.2473065887220896	0.00102282145163465	0.02162498443777845	0.4199153596794265	0.4414618969722234	0.001004998078755792	0.0218980613440057	0.001028192985947035	0.0104472257005309	0.001040757293054098	0.01263419012627656	0.5162438642777288	0.4846972495794906	0.319305881902592	0.2082031797298986	0.001912718162546145	0.01328848500237755	0.001007742148000429	0.01289350619806621	0.2635945549701854	0.2279115949432138	0.007618027528301291	0.02924238516007815	0.001008092044645921	0.003835248568660091	0.001010389514350458	0.01882461407738102	0.1081603366140912	0.1446563332446386	0.1131654540474618	0.138170154375107	0.001008930007940796	0.001405716704757476	0.001015504170568948	0.004313701386878903	0.3396664129007894	0.2326986839441911	0.5243445803135913	0.5600636375195307	0.001007239964176383	0.008804489365351845	0.0106622510173814	0.0801012031385186	0.001005535815053003	0.02962042097559545	0.001006861895442448	0.007256673866322339	0.001002140465241256	0.009638136303638143	0.001005365280548806	0.005154319796466905	-0.02235400762162472	0.01983316190858398	-0.008963338176442634	0.002030301336177117	-0.0513679449200485	-0.0100992450319254	0.0003349402192561036	0.002158822856260293	0.06283338586017295	0.04048217365242366	0.06973430124748096	0.04790784644237753	0.001133464522793268	0.3910496960456026	0.2987024651573053	0.1506419784332004	0.00113133518231095	0.03226681443811042	0.001157516718074101	0.001033207839695834	0.001016285172786577	0.001008102799702728	0.0244880876845691	0.001023284752501785	0.001034464013640477	0.03177430880160836	0.001040739212376513	0.00667018743947809	0.05935770791613165	0.0315209235555415	0.1607282109276302	0.09275050525658811	0.4137323073561212	0.001115201654231043	0.003503130773135125	0.001020660974276252	0.07273082617969415	0.001017610618559304	0.00102644790792933	0.001058396939222388	0.04872099345462388	0.03081522835325228	0.001003756004672788	0.001032613872531349	0.2529255145506367	0.001022249310781905	0.01676742633361689	0.04014888795425765	0.04177498253758598	0.0298271105082226	0.001024649256109804	0.02682804482937378	0.001002355044882883	0.00100703695449549	0.1870022167826602	0.00100775182173823	0.001010852440759737	0.03705813077421147	0.001006449719677629	0.2742781331767709	0.00152470320759408	0.09991054095451028	0.3736504332215022	0.4019154801218014	0.001001087551429252	0.001003877213225568	0.1009258952557854	0.001022023429568653	0.4168814644527027	0.001004625810996813	0.00102474159633666	0.001039053423555685	0.6496398338605559	0.3754197209284484	0.00425067611226547	0.001006054275350164	0.2824142219832997	0.01903510250645004	0.001007117243782486	0.001010011738337927	0.03948970614756623	0.1127179722653965	0.001009389931810931	0.00101556876008948	0.3403727466946447	0.3724392167302831	0.001003467306722917	0.001033312235614624	0.001004657412605847	0.001005492777034384	0.001001693698082234	0.001004273049295168	-0.02097886958729102	0.0209049947862982	-0.00925857176680614	0.001206406086873315	-0.05758233584021028	-0.0149555408596391	-0.0008298696253954756	-0.002606476551606739	-1.479169194056786	-1.967345991777365	0.3886044069780943	-0.2186383760198473	0.9903299834529063	-0.4162163690212468	-0.6778401192445961	2.49877194068637	3.083122756786535	-1.154497902055013	-0.05538072142982306	-0.03108189780025335	0.1310017759623335	0.02248414678385371	-0.8521263767819196	-0.5523734231747596	0.694360773849563	0.08129124958659185	0.06854376163169941	-0.0004829730431332981	-0.1620596580494721	-1.444409508741639	-0.6946736731194714	0.09100187431508262	-0.8906966349548973	0.03738942448126686	2.36738581304758	-0.3626141267265459	-1.60753199814665	-0.06171595700209688	-0.5223226238392111	0.00024526943789618	0.146045577307096	-0.2716786722343196	-0.28616978151842	0.04976254635751892	-0.3039316058667298	-0.0346143074938878	3.129691943708967	0.157580188351609	-1.029465297800715	1.582258825819408	1.714967899673351	0.9182681615155349	0.1459421513194549	1.365406870568528	0.02178647647658518	-0.02315920531264004	0.5597992765119947	0.03514349387900008	0.03060133490788349	0.2436413709684067	0.1203943019759158	3.716889338373115	-0.06386770327532518	0.4757611310205627	-2.021858198853278	-3.428199305840944	-0.00380433560771571	-0.06393128620764173	-5.983887464632895	0.006255833101719878	-0.08928396134487139	0.1179530676063814	0.01597030765180827	0.02929270846733155	3.544747105846873	1.164079647644708	0.2569436301618039	-0.1813985793072027	-0.2640711544989744	0.7826024252720195	-0.02457001361991309	0.01521500602726881	-2.719732726583467	-0.06881713932060568	-0.02089279936318415	-0.01354186460142751	-0.9645571879424537	-4.138496670049568	0.0934715235440212	-0.5915831057544342	-0.07543839465580654	0.03687149712820088	0.04626533685369046	0.02567015562527293	-3.503503148240635e-15	1.746037935777643e-14
0.02	-0.06296073943465695	0.01321242829559108	0.1127040460444841	0.1984311461712645	0.8977016593128886	-0.005966697270476505	-0.2489895893028042	-0.006642126757733696	-0.07057369584757656	0.5053341837434134	-0.0252113820558491	0.0007954742586679217	0.005155046476955885	-0.04081082993853493	-0.09276572700523263	0.2442666311878987	0.09500363965487477	-0.2442666311878989	-0.09500363965487489	-0.4021585135936644	-0.01857448416086678	0.02481050250049912	0.1279837074025987	-0.168948401161562	-0.02735381840044196	0.1521771348749999	0.02325468648647672	0.5512531233406658	0.9376891984225233	0.131528653727879	0.09345298701477928	0.7057025705282863	0.07983854162877366	0.3862867696923152	-0.5223613998988542	-0.1051033902059583	1.789962425605001	0.02758084914034595	0.06300327588032507	-0.7323364491205675	-1.084051367882432	-1.056003515873486	-0.4253688943300337	0.6668897114843567	-2.827839639353619	0.3631762032083964	0.9102094121132989	-0.1620975508850747	2.760598615022625	3.124680884576661	-2.760598615022625	-3.124680884576661	-0.4617077449960343	-0.262620414633083	0.01586033509047829	-0.8595904907154157	0.1950662027632181	-0.3377999576952435	-3.373463248020915	-2.775106249800396	0.04648487374969654	0.1426992757429103	0.01323845444782217	-3.237622379338423	6.525653869655853	0.1534907096409304	0.06156236581894239	0.06283028286468237	0.04409391033048844	0.04678770042292908	0.06378665507916143	0.04897477000881735	0.04786719500267329	0.04882420767232883	0.006518310170309674	0.05226483466690646	0.3672068240327415	0.3786634974594859	0.2819133660135696	0.3244222049811142	0.1637376585589306	0.1436704643745533	0.00119589578116749	0.05550290448346862	0.03232317909530168	0.07277607353913776	0.001170846170554112	0.08289364767835632	0.001034243647737583	0.03837979665837905	0.001016728512591471	0.0633405397420661	0.001008090998283618	0.02446191866322275	0.0213480937967509	0.02834890603314055	0.001136714681945904	0.02848828637578693	0.001728488486490906	0.02876428390868543	0.03144289048499826	0.04822353377036345	0.002559943471763085	0.01216526839860331	0.01838453722043126	0.03741146190260348	0.06967773967214097	0.0424245902493991	0.03122673757926024	0.03252528953059313	0.1411318491311289	0.1074912080158829	0.08042745041497183	0.0501530650676315	0.3888482070209447	0.3936627034841597	0.002087020700484143	0.08260645012242665	0.0150909903396214	0.04272919846954664	0.001489150568754569	0.01684301519832219	0.08381307872250553	0.05230446084117776	0.001016736399234122	0.01944485930412441	0.001025445815611316	0.02247115873042339	0.003202338260135406	0.03354495179603054	0.0465358969918258	0.04487208554639557	0.02813237222112988	0.03201528439496398	0.001003605788058231	0.02687226516324511	0.001687930725020551	0.009823004320179669	0.2440868868845654	0.2601447377590542	0.0010233259778018	0.06935514784249276	0.02905617772576367	0.05918060788677096	0.03514381639678632	0.03472125108283883	0.03652319178073331	0.0388445827799507	0.0263243258244473	0.02098829340791502	0.001022484560841612	0.03158245541205726	0.02374609375047979	0.06869884623936023	0.001002209296306646	0.005648729198491203	0.001006542398514856	0.00239936194668292	0.1741401757683525	0.1633978496027633	0.001066602088114686	0.01695465987546393	0.001070620049717362	0.01720294949337741	0.03627802693363411	0.03855665004067853	0.001006043032956554	0.03733825156360714	0.2201179454789046	0.2113811385478915	0.003069596574793505	0.1005939682627127	0.09466510131571287	0.1041780922104245	0.378724176168225	0.2376413752172877	0.4291840436045895	0.2612253270422047	0.001001050527957577	0.003724226347968207	0.001005247829488583	0.007508248166530686	0.2186897901002533	0.1827540233723952	0.001020417181106064	0.02161860981490842	0.417580486999997	0.4386989082275555	0.0010043441210107	0.02306435497413371	0.001023708190397255	0.01059655398226589	0.001036248294188295	0.01284904935748162	0.5523769047709143	0.5054508718869594	0.3360085907873065	0.2153225132014847	0.003923023661764652	0.01655499485631116	0.001006146950002592	0.01126468873143583	0.2713975490718034	0.2230909372156467	0.01682965892547902	0.0387782577100458	0.001006921708447151	0.003824905964795744	0.001009302783250838	0.01893949639289889	0.0703525062503441	0.1172157572184131	0.1122395344793445	0.136713729156734	0.00100862637298744	0.001169694471179494	0.001014429200965348	0.004157631546097449	0.3369072632229359	0.2205711174798895	0.4686182181648501	0.5169656755009771	0.001004976617626498	0.009889679979971078	0.006072538373168252	0.07536555769216184	0.001004598012534434	0.02891830735209921	0.001005498680045431	0.007699732859296072	0.001001706028268055	0.01019447222630703	0.001004291068141504	0.005462623687071549	-0.01936105595676464	0.0209966369206832	-0.009163324720760901	0.0003305891169326951	-0.05704298917357152	-0.01507878744213638	-0.0008576148188410095	-0.003319137319229975	0.08101707045460087	0.0532612615928932	0.1038669819136624	0.05369911604555717	0.001034741012450413	0.4136496665583722	0.3524320961060114	0.1333941812747762	0.001162533320215147	0.02139778613608476	0.001095530693688072	0.001022270555469406	0.001010965809108369	0.001005865736201577	0.03832297681487116	0.001004273508493689	0.001004103674354552	0.03555916806197051	0.001011299824775937	0.001014164751030456	0.1023743798663731	0.03613468349128053	0.1266774393431566	0.0491684563246232	0.4188382698549335	0.001139158610857414	0.001122195351811117	0.001013885244920988	0.1433138307145886	0.001022216669987909	0.001032127130599007	0.001020974774788325	0.04048425682189313	0.0270213239407925	0.001003181100491991	0.001007051320020619	0.3364170566948435	0.001015677547187035	0.03245834308923434	0.07908050768276827	0.08240711278051663	0.05842705432246115	0.001030525307217468	0.0526374817206034	0.001001991893047521	0.001005800151288288	0.2029443323078425	0.001005203733488271	0.001006181598550406	0.0424745530042663	0.001004810265702618	0.3149270215314176	0.001202118327132531	0.1109407942161289	0.3547473658623697	0.3681152811689802	0.001000675720224922	0.001001642244868882	0.001052665203423088	0.00101480932018596	0.4086476055068513	0.001002929697942511	0.001014648976320396	0.001025878658298454	0.6274147683313668	0.3654257423558048	0.00744445187098865	0.001003253531518182	0.2892881510498059	0.03303035616207889	0.001004610743723208	0.00100678032202769	0.001021184297485898	0.1094454109367843	0.001007517820022514	0.00101162104026806	0.3235448736259703	0.3100325161195385	0.001001855128923079	0.001009422449967364	0.001002815693957731	0.001002973711065161	0.001000908831518351	0.001002310950220843	-0.0155591974766421	0.02220593299997466	-0.009315687742057543	-0.001807031587281967	-0.0624483600937747	-0.02011995314359461	-0.002064042453659681	-0.009153427878531913	-2.951271292134968	-1.675789830078704	1.085601429417568	0.6114056127741198	1.494546420951309	-0.1395727965393453	-0.4205420450030002	2.582199037767742	3.830249139469802	-1.229331081794029	-0.08760634253835076	-0.5767766243995834	0.1259243760635336	0.01450962313617931	-0.7914035982421763	-0.4105372469400178	0.8382021881613783	0.05597621091199861	0.1677271778781603	0.146883038497666	-0.05352713912959275	-1.092380606817247	0.5786756483632879	0.2751848737200605	-1.161344598211246	-0.841432851870297	0.8335897947429305	-0.3665414931734705	-0.7026099250927428	-0.03227038317020157	1.238829798364292	0.008397509488108308	0.1427896016677969	-0.1426614179357167	-0.6304263438523426	-0.189491034459674	-0.1998705078358582	0.07519414132557579	4.578105287477162	0.2089083542313282	-0.2570169269716403	2.41356101415026	2.592521802721852	1.424360539448136	0.08173083719324692	1.821382858990621	-0.004340180600758085	-0.02788187485444521	0.4589481055651418	0.06973861137319086	0.08421806769713498	0.3885932972552824	0.1145158017574641	3.630908610826424	-0.01270406850324919	0.5769756864245812	-2.518320774125487	-4.009468899439268	-0.008958503317939882	-0.02309499296728714	-7.081234218864934	-0.009735626354452265	-0.4575229744462136	0.115043686760746	0.01470192661243082	0.007347079575239794	0.4328582508460596	0.2103275055686781	0.3929440099275595	-0.1416439318257854	-0.7169599007244382	1.070596454818904	0.04659808045493782	0.005486145947798371	-2.695143315548286	-0.2169251617781889	-0.02652674598123571	-0.01792053291660266	-1.459483182344684	-4.480419062730873	0.1278952451257278	-0.3512265211163325	-0.06093358340617613	0.05426425170573852	0.06811844418403884	0.03766515016895308	-5.821397258529391e-15	1.512640563103469e-16
0.03	-0.05798370250815175	0.007696718030130425	0.1110503359522551	0.2165025644941045	0.8982185024405855	-0.005319515473989411	-0.2556856743215901	-0.01758722994594552	-0.08081626188478637	0.4981718273435938	-0.01846001694015158	-0.02731389443878207	0.00800433186218559	-0.0311030870484456	-0.09394481026757126	0.2750519520605383	0.1242351981846712	-0.2750519520605386	-0.1242351981846706	-0.4064389342431682	-0.02146121207728554	0.02498432329275159	0.1183570115659688	-0.1666578292060835	-0.03073551665997846	0.1156231620648662	-0.0006197841397689104	0.551318767711089	0.9378820996796547	0.1276938526674189	0.06618300417281048	0.7715942412567227	0.08173809388006385	0.5935193740154299	-0.589395723304845	-0.2255236186992396	1.820889723693752	0.07545364979721558	0.06702286530172449	-0.5694202919460025	-1.113504799069916	-0.9947220491043081	-0.9850867402927224	0.6989504857916703	-2.778151290061866	0.218116579275765	1.03767453128924	-0.07475699498613725	3.423026974662605	2.699204288463027	-3.423026974662604	-2.699204288463028	-0.3792954485722365	-0.3132948542726873	0.02070411455605407	-1.058006988959094	0.2637276456194407	-0.337070497433311	-3.932665118512221	-2.124885501150775	-0.05422181901491085	-0.1132681890249352	-0.7841540427549507	-2.27657144158692	6.583068283594036	0.2609465839567446	0.06205015223023169	0.06515256254609107	0.04188636697270027	0.0475949904022645	0.07569624296354995	0.05623441555637811	0.04928889926504736	0.04719765600504477	0.003852639351990036	0.04884576412546417	0.3851187585723405	0.3996685194679594	0.3096881050436324	0.3543576463761814	0.1458272552181935	0.1286386631948954	0.001169753625837938	0.0543753236004007	0.02716983076847095	0.06804195896634224	0.001129882328101232	0.08391664297132906	0.001027291376254291	0.03845488096032939	0.001013109156106217	0.05659400851911795	0.001006565467549476	0.02115683168484013	0.03058476368381866	0.03511981783022514	0.006897976843423799	0.03453529772917291	0.007052756963124013	0.03692916060966549	0.03055514380964741	0.04710136554560029	0.001803459605684882	0.01184777238992738	0.01008875987099994	0.02873223599232809	0.07219327782798547	0.04135801865204991	0.02932889456582335	0.03142290880417034	0.1442255547103277	0.1079391468376912	0.07458714569757893	0.04567982379677554	0.4011033646155214	0.4036561368742165	0.001608399692662072	0.07859703733951172	0.008383208754995947	0.0365164419766977	0.001255583170043424	0.01662684668549075	0.09315587795909103	0.05162445172110464	0.001018133381899167	0.01941436067021404	0.001025804389851316	0.02383574369685371	0.002136116587738057	0.0325987330201751	0.04711312633163649	0.04087235323581331	0.02979601056976196	0.03204697643087549	0.001003142878486944	0.02514901628646477	0.001356915072142081	0.01037291049818366	0.281144497731007	0.2965899024884197	0.001019099101219457	0.07100317863227876	0.02668646557218126	0.05437729419910252	0.05723106491185918	0.05453925848001155	0.05961861030830403	0.06046797439859571	0.04309037750429411	0.03270476222449654	0.01422372410584144	0.04663355305748135	0.06041253988937716	0.1009812323441446	0.001002554085211787	0.00579729932705521	0.001007722994150185	0.002107205239519337	0.1876513002845786	0.1665574910097282	0.00103650221737408	0.01755380177994711	0.001039112596216899	0.01792319063012493	0.04005592114576575	0.0426215449556032	0.001006368058842154	0.03854043615340141	0.2573770492135759	0.2462675819518004	0.00223978446085406	0.1007352693796853	0.1089890843337186	0.1113649803852895	0.3634295298032566	0.2101793685736179	0.400738717650931	0.2189356328168356	0.001000886229974722	0.003703612615470012	0.001003479942833491	0.007084534549581033	0.1369113761776999	0.1184184704531951	0.002968792977967081	0.02336003663110649	0.4101870295112321	0.4303222550982023	0.002700716471140301	0.02626541131533491	0.001020388312441845	0.01080534034315642	0.00103981661821863	0.01307800373870883	0.556110577999341	0.4931900279513937	0.3353924254068278	0.2120252213959034	0.009559098079447687	0.02401633198974849	0.001004781477144182	0.009949196836660675	0.2751317961253541	0.2124700485379451	0.02891615910413388	0.05109872041561896	0.001006013371751434	0.003914871574817381	0.001009966665061974	0.0190221574613539	0.03953745247889588	0.09626644505530071	0.1113667741105753	0.1348136733515312	0.001560704520630775	0.001130928456111845	0.001027837825898012	0.003981478880130996	0.3236442693172983	0.2034655791205386	0.4136774035396685	0.4701777335984395	0.001003513474184326	0.01124609315615961	0.003610604631920373	0.07223280452591638	0.001003837870684679	0.02833023513422765	0.001004205221501345	0.008275203966062185	0.001001296748126938	0.01092325316647515	0.001003275021608576	0.005863458857658713	-0.0146158729434987	0.02189558921240695	-0.009602866378959705	-0.001590570627056903	-0.06026198413657968	-0.02044083630201393	-0.002009378637412081	-0.007661487399673884	0.04668497483533053	0.02716949667645868	0.07965599234647711	0.04870888766562575	0.001031726986274156	0.4310786373789463	0.3732695688876014	0.1038906555970347	0.00112560502447473	0.02110856367964758	0.00108020433419477	0.001018181492633603	0.001007968881694458	0.001004226641297516	0.04336298082576447	0.02309486729871662	0.02254288002181197	0.02437236980914157	0.001013623596480325	0.001010846960282416	0.05176706499332619	0.01944957634676262	0.1683433879693368	0.08189781170905508	0.4350030997611306	0.001082891331096516	0.001102179683105743	0.001010705475313181	0.07218208094991317	0.00101736258317664	0.00102114371091346	0.001017823029294276	0.05407359013475689	0.03569335221372357	0.001002221208872917	0.001015690112839462	0.36175557622459	0.001013872899454263	0.01673545098322287	0.08777569796751998	0.09189001483187693	0.06611128479448979	0.05148851022113504	0.1488312237454961	0.001003692143358495	0.001011618042738556	0.2159457173425015	0.001005145219635819	0.001006431336295347	0.0462503211571412	0.001008310518399901	0.3323261847785901	0.00151315706187499	0.1447862039322831	0.3101019782900351	0.3118645701635562	0.001000748695888233	0.001001638349929074	0.001032507343818874	0.008380755612919429	0.3809452623067043	0.007407817022308325	0.001018865742477521	0.001058465604934833	0.5079620940519773	0.3059358944008915	0.02242933816716726	0.001003450909124721	0.2758447381140343	0.05055646714066268	0.001005455014676043	0.001013938028980227	0.001013410745278473	0.1106970673827629	0.003090626841582958	0.001067320712009632	0.2728427623978585	0.2733402730878494	0.001002105603366836	0.001010467109845395	0.00100324234458698	0.001002762204347655	0.001000838663556538	0.001002138697350802	-0.009116030303775072	0.02254626647353128	-0.01027215094682293	-0.003338561602914665	-0.06173187833377935	-0.02605959168892768	-0.003117411403348298	-0.01081028509700651	-4.226929856807191	-1.463667567164272	-0.5811383057073057	-0.4747656559095992	0.04982799958524385	-0.1962188281332242	-0.2731728006974344	1.835664246029404	2.451283345154744	-1.764434271125446	-0.1353170838230082	-0.3662748748050036	0.08102293540948032	-0.0005596969374945559	-0.5854665204578794	-0.2757416287264296	0.5469893485128814	1.05399449033829	1.365183670822025	-0.3512723525486978	-0.01178761893286364	-0.6640143594438137	-0.7182380050683084	-0.4612747991338987	0.9916931253042249	-0.07975417399553246	1.417647276970007	-0.4207128831874134	-0.5204526708257983	-0.01347626974567816	-1.095554100286072	-0.009456314351724622	0.1321231983950024	-0.05521353723478982	-0.1690450392981115	0.1710808194209329	-0.1605589746048088	0.04975708323521401	3.071870484956256	0.1232347050906201	-0.6738386633456489	1.598633899316468	1.771519885180469	0.9573164726563175	2.645617496238018	4.383631677326183	0.02451416284152404	-0.03012287207791827	0.1667249491445557	0.05716639409805042	0.07046312433831088	0.4171386985634719	0.1265103192458535	3.300835238889802	0.03863904710341091	0.8725595353596184	-2.95865853728057	-4.410634914243005	0.003146763882648905	-0.04957694187517326	-5.620078759652796	0.3225382905664206	-1.258949358755988	0.4962111375479155	0.02325338147721855	0.03070205571441817	-2.831843969420195	-0.872154232379759	1.056985153743724	-0.1203207532830447	-1.410623408990923	1.366438233379577	-0.009889622259612504	0.009686309236871273	-1.496006484137087	-0.1712933751973338	0.01433281992302903	-0.01760837576890463	-1.964345944798691	-4.838520364339415	0.1475224074738184	-0.2670159344909495	-0.05629099287172723	0.06308461861534834	0.08052805925997393	0.04401513119988563	5.06715149098242e-15	-1.199566518551603e-15
0.04	-0.05140237678621175	0.001252212427269584	0.108195873861313	0.2347803103397526	0.8992040497768357	-0.004614444326756896	-0.2596287898879125	-0.02908293332533431	-0.09051238398038254	0.4860727618443916	-0.01092102885728114	-0.05444989534107904	0.00974609217061348	-0.01993063200475289	-0.09428162477295099	0.3132583989842974	0.1485391947657434	-0.3132583989842975	-0.1485391947657434	-0.4094428038384587	-0.02481177495876178	0.02526059061555097	0.1069784013764477	-0.1636602591034763	-0.03406584441353631	0.07361715641462736	-0.02174497605058041	0.5497513705733874	0.9352408513478422	0.115766465348478	0.04671761313241067	0.8359716963514189	0.08574801017470113	0.7071445287797185	-0.7081204673788994	-0.3452537899486461	1.831227930166607	0.1213216908543834	0.07458114602940907	-0.1817425586279715	-1.194171406117817	-0.9467147275508273	-1.412710714205679	0.8244143049189433	-2.633166080323015	0.1416711877858775	1.203151842864492	0.006356200513979243	4.244823825246554	2.139168494831811	-4.244823825246554	-2.139168494831811	-0.2063975341533015	-0.3553874076445824	0.03634964120025973	-1.209973361293632	0.3364658321850106	-0.327525856499958	-4.463869816041957	-2.225250506713684	-0.2801234278740399	-0.4241306420473708	-1.605278797248292	-1.676704019024577	6.222810742907805	0.5755635183103369	0.0466590742499907	0.05200766049910777	0.028415965590997	0.03679602652468852	0.07146446663970635	0.05182023622101323	0.04776332581224031	0.04469020528534861	0.002500502343792356	0.04660336390471725	0.4026856849437475	0.4197139600221237	0.3345503782324032	0.3793367559964316	0.1227913853312271	0.1086336766122927	0.001138215874721657	0.05284841781205562	0.02429481967694503	0.06552600435012872	0.001101737773394328	0.08456107144411673	0.001021771282281773	0.03834726403580184	0.001009801141403035	0.0510799318506998	0.001004983121730336	0.0184418564888951	0.03770092347099333	0.03990887654854405	0.02054621376813378	0.04757954479401565	0.02021922629017994	0.05406666749521401	0.02475747154828285	0.04159897333742422	0.001425077280414138	0.0118932048934071	0.005764443540341013	0.02372017902960515	0.05072946569778443	0.02953486940333123	0.02033485633660229	0.02398751794533307	0.1625084894355976	0.1221402857765955	0.0855084428175162	0.04802720615383003	0.4145191731769728	0.4270666568975962	0.001340448839734713	0.07448475606312265	0.004904593543105192	0.03270991910604186	0.001137124817567654	0.01652323079642459	0.06710732087510801	0.03597892927730164	0.001016403351540481	0.01935655149744607	0.001020489313011818	0.0251535388338583	0.001598735384399082	0.03226805705135891	0.05363745283158742	0.04150068633975357	0.03475957450084378	0.03494192833896254	0.00100243135154628	0.02334549152945587	0.001195522369015099	0.01111754576408482	0.3130607398845077	0.3288010039893855	0.00101608388415685	0.07187057997160043	0.01787442006046111	0.04629997756418669	0.07256821344499841	0.06766579774981205	0.07582681104248536	0.07506224776702662	0.05523123841412427	0.04090228783680426	0.04470178606156127	0.07883738142374862	0.1205447534573362	0.1513422260930829	0.001003576947347808	0.005948211585890265	0.001011223377194025	0.001805436395132616	0.2007717778161049	0.1666072440519884	0.00102142821141831	0.01823952024891699	0.001023489085371707	0.01882487127385943	0.04380837656112838	0.04675448426862409	0.00100828148736003	0.03988024200940758	0.2864655145926505	0.2764869467043766	0.001978219149544001	0.1013202443088959	0.1310567059704525	0.1218724346538405	0.3383020967921586	0.1787766448182344	0.3628328524546335	0.173769329385176	0.001000840629305461	0.003753381766906342	0.001002594492653456	0.006758125099977345	0.08119226624795481	0.07366840028578649	0.007594562890877423	0.0273597216456852	0.3962805710696052	0.4126970869058045	0.006727742003854747	0.03240944884648159	0.001020838514234656	0.01098558233005005	0.001057900212020276	0.01330825565266585	0.5228240032315714	0.4498776538693364	0.3150084782384611	0.1978320612399945	0.01968183561251894	0.03684793267086542	0.001004197819356531	0.008880947542700099	0.2728562509293732	0.1948103575523278	0.04328983033191477	0.06556586531930809	0.001005981775787827	0.004001420243423	0.001013879036537553	0.01910602739377466	0.02177624598971335	0.08726988019441419	0.11137907845638	0.1331237141340882	0.002876021149784589	0.00136753640875031	0.001062400396500763	0.003799496520879164	0.2975370670020036	0.1812297694784515	0.3629867702545342	0.4209682472829332	0.001002907569096605	0.01292282847668374	0.002365065838689459	0.07019140255518046	0.001003671423493237	0.02780028484059653	0.001003453008721718	0.009006518210960775	0.001001057110187128	0.01186283971971437	0.001002681083559641	0.00637319125609849	-0.008738700490498692	0.02242212895867824	-0.01038702240153559	-0.003251977218809162	-0.06085732795091878	-0.02618794495219657	-0.003095545876727082	-0.01021350890547134	0.01235287921606033	0.001077731760024242	0.05544500277929177	0.04371865928569428	0.001028712960097873	0.4485076081995203	0.3941070416691916	0.07438712991929325	0.001088676728734392	0.02081934122321045	0.001064877974701429	0.001014092429797724	0.001004971954280573	0.001002587546393513	0.04840298483665768	0.04518546108893975	0.04408165636926972	0.01318557155631266	0.001015947368184701	0.001007529169534427	0.00115975012027917	0.002764469202244628	0.2100093365955171	0.114627167093487	0.4511679296673279	0.001026624051335654	0.001082164014400535	0.001007525705705321	0.001050331185238017	0.001012508496405377	0.001010160291228045	0.001014671283800096	0.0676629234476207	0.04436538048665465	0.001001261317253938	0.001024328905658335	0.3870940957543365	0.001012068251721409	0.001012558877211343	0.09647088825227172	0.1013729168832373	0.07379551526651844	0.1019464951350527	0.2450249657703889	0.001005392393669527	0.001017435934188793	0.2289471023771603	0.00100508670578339	0.001006681074040262	0.0500260893100161	0.001011810771097206	0.3497253480257626	0.001824195796617497	0.1786316136484373	0.2654565907177003	0.2556138591581321	0.001000821671551491	0.001001634454989226	0.001012349484214568	0.01574670190565289	0.3532429191065574	0.01381270434667521	0.001023082508634655	0.0010910525515714	0.3885094197725879	0.2464460464459781	0.03741422446334589	0.001003648286730553	0.2624013251782628	0.06808257811924638	0.001006299285628868	0.001021095735928087	0.001005637193071139	0.1119487238287414	0.005173735863143463	0.001123020383751476	0.2221406511697466	0.2366480300561603	0.00100235607781063	0.001011511769723397	0.001003668995216196	0.001002550697630132	0.00100076849559471	0.001001966444480753	-0.00267286313090804	0.02288659994708791	-0.01122861415158833	-0.004870091618547374	-0.06101539657378399	-0.03199923023426073	-0.004170780353036915	-0.01246714231548112	-4.990110807867486	-1.384562125759135	-2.00783491626068	-1.709845158607786	-0.8402185556334965	-0.3157526070218497	-0.1852079808640367	2.390282746905965	2.838982784506419	-2.223968162382268	-0.1674713235934987	-0.1331446330831133	0.05021101202662571	-0.02203062215938359	-0.5449126873362792	-0.2925148904525572	0.441831572408108	1.455423353203456	1.962253214792332	-0.7291617581847518	0.0190585633022009	-0.3589468173068422	-1.572639881910355	-0.991417152762429	1.589295425208112	0.5226918737119938	3.517007121407916	-0.3871151918682245	-0.2213632006555096	-0.00975985841641884	-1.75427286638282	0.002935405915925115	0.1334316357826588	-0.01955285652713084	0.2951867390521574	0.3831609399755194	-0.2159256838816674	0.1141399589051032	3.731292641797175	0.05278246413849014	-0.9118175164210781	1.075267388675815	1.186698152679017	0.7205718985933622	3.512276981362101	5.437104387821476	-0.003871754545615868	-0.02980430229895661	-0.1630295673758934	0.08705392427052147	0.1205059690942214	0.4022021768744681	0.1420400549992432	2.697492880559872	0.07603069394455027	1.241088905161807	-3.306464196468232	-4.58479074069741	0.005118073468785359	-0.003634159498021151	-3.16413766850619	0.4419160133218017	-2.307225987055174	0.703639924752172	0.008993051813953264	0.007606586122395452	-5.777447778452324	-1.968846164496876	1.466996719463808	-0.0921954116627499	-2.124720362307571	1.499932894441387	0.04591469217194386	0.005727917367352325	-0.3045938551029146	-0.1749058442262256	0.02854804756039911	-0.01908647157320486	-2.485537438891935	-4.964727945324602	0.1919596739927947	-0.1329562820142371	-0.04930919855771574	0.08543287933227586	0.1102795667982677	0.05944459573951742	1.651767653240064e-14	-1.871321147600611e-15
0.05	-0.04427338717313663	-0.006207402748232811	0.1042902841440537	0.2530461559076206	0.9006085721933582	-0.003826716765514439	-0.2585400558198632	-0.04117652919600245	-0.09926100208431636	0.4709446062972187	-0.002152337573292128	-0.07941233328784282	0.01111249184901259	-0.007433557787793969	-0.09399002721632323	0.3603233492742152	0.1681688360598109	-0.3603233492742154	-0.1681688360598113	-0.4104096444509256	-0.02846573126378227	0.02569144197976206	0.09424835910320206	-0.1600708527489194	-0.03723167621892835	0.02656062090193766	-0.04377387990206244	0.5457073483207318	0.9295819135060408	0.09518098002601323	0.03140098209257152	0.8935281029136538	0.09074196421580409	0.7136016592069352	-0.7754217213047907	-0.4363938521516293	1.819608552687048	0.1582604952295278	0.08338641390357189	0.4060113780449241	-1.216146288515337	-0.7938646087978533	-1.592390273555904	0.9239759382152402	-2.334667728869945	0.1298699387742513	1.284333394753611	0.05412339797610575	5.164258189338519	1.824975949274237	-5.164258189338518	-1.824975949274236	0.008798486117380756	-0.3735780157758194	0.04666471116426291	-1.331592234310752	0.3774312009499004	-0.3035941348816023	-4.925736831730155	-2.062752103330888	-0.5039686784381859	-0.694258492149139	-2.482679458704432	-1.344103760700282	5.102940273577964	0.4428283013757309	0.03116771719894815	0.03747526021293922	0.01555173135353971	0.02420895714611667	0.06593599538947276	0.04662451078717557	0.04442723751419303	0.04137837552292397	0.001780331155729501	0.04498558633012418	0.4076072219210588	0.4405861597843983	0.3523715598758351	0.4050274492146585	0.1032963546590511	0.09130464502022628	0.001118372900072819	0.05114930196580424	0.02166752329002249	0.06369653402790082	0.001085200139135391	0.08496353571995328	0.001018250722564743	0.03817674012388365	0.001007383187127716	0.0463051816059463	0.001003759636713619	0.01614553918196024	0.0421703937923695	0.04288078274115251	0.03313300384599073	0.05952007453051585	0.03787936174621359	0.07544976172580446	0.01829486599769547	0.0352878633834665	0.001225214053601928	0.01207059532881703	0.003449883051114864	0.02065225147916143	0.02813309432006333	0.01790604085104868	0.01259381531638215	0.01727214552753463	0.1595913258475576	0.1338720149997428	0.08504110057151641	0.05207378482419087	0.4164373211785159	0.4443297299631601	0.001188978004196565	0.07083050314138499	0.003042278946562433	0.03019884054416214	0.001074065291472383	0.01647242697047065	0.03764449268891461	0.0216206096481744	0.001015979430250835	0.01929942556897019	0.001018337236471611	0.02649756568100365	0.001313283194124843	0.03223053480462976	0.05585861107625537	0.04285042271215544	0.03701257763934677	0.036487029921963	0.001001859640817838	0.02164969476762683	0.001110148063357081	0.01198363430388867	0.3383939557375652	0.3622467264773284	0.001014137852982274	0.07225805016739106	0.009817645041573141	0.03883556051122582	0.08494020127280219	0.07795549654993818	0.08918194450392634	0.08657934980055983	0.06526586685219114	0.04773929076664574	0.07732061700832564	0.1110064050044906	0.1707628699152804	0.1941154610151413	0.001004520804823762	0.00604587219283784	0.001022146733638085	0.001492636089709328	0.208623027620905	0.1615420162017296	0.00101361070505222	0.01906664944375498	0.001015460682247957	0.02000977188262616	0.04661363231720872	0.04981117076853021	0.001009945896154485	0.04135359583720327	0.3034301656583528	0.2985557680280896	0.001947151594421318	0.1022618046067564	0.1390876153028404	0.1326856098652224	0.3075494039189859	0.1453943273059228	0.3203746410698073	0.1288111012038175	0.001000842691126894	0.003890058918185714	0.001002205260510499	0.006650519334136078	0.04605515859048239	0.04739405242969304	0.02186904924259394	0.03892315895308138	0.3766848647408884	0.3858394424518706	0.02367387741932302	0.05275122988279361	0.001022801851643067	0.01110002258888457	0.001081480443725721	0.01348407176185091	0.4834597012103894	0.3846278400797673	0.2934306968811825	0.1745583420720506	0.03732742015685321	0.05773216647043617	0.001004085501970325	0.008262975587097243	0.2632708701548175	0.1710817339338357	0.05441417067008006	0.07667482685834917	0.001006528222717331	0.004100656341196753	0.001017075902387314	0.01919417311076748	0.0119063830670977	0.08572747518530642	0.1119049738417499	0.1314128733211336	0.007507000204016868	0.002627315188451138	0.002736602415842647	0.00466090958272039	0.26793819566647	0.1554042183858747	0.3203779979868054	0.3735334399926404	0.001002749767944772	0.01501239791952452	0.001702698504306121	0.06921864904297599	0.001003940540750055	0.0273803055620852	0.001002965128354025	0.009909788775282882	0.001000903092896654	0.01304704817899542	0.001002295658914875	0.006998845995613959	-0.004582316068824004	0.02224477474605229	-0.01116242858052186	-0.003202148529399759	-0.06067282836248438	-0.03145763889911306	-0.004409835143842306	-0.01128147523434033	0.01311345949989808	0.001088433014871356	0.06166906709579743	0.03755165770487678	0.001026511797559271	0.3908198153589679	0.3838602090801309	0.0757544741202985	0.001105358641808505	0.01692520046887545	0.001070611922579957	0.001015004941879066	0.00100477787922448	0.001002400781732819	0.04664770901808457	0.04929139982614833	0.07010682083287527	0.009255555856586184	0.001017813425255063	0.001006820475750374	0.001232625249707401	0.005147491321291969	0.1055252299092988	0.05782600866629569	0.392956530312396	0.001035042744445564	0.001081249951679804	0.001009166152105751	0.00113164292808554	0.00101810167728325	0.001021120822078984	0.001016554361194884	0.05075867983724368	0.03558770177420582	0.001001267519439176	0.001018643689479355	0.3908373622913484	0.001012150073446888	0.001017544585632874	0.1054252389477353	0.1118388769147323	0.08138393231513628	0.1323236418136638	0.2486907819214724	0.001005596689344594	0.001047119277781785	0.215917525644152	0.001005803071540407	0.001007464010653512	0.04995844030291546	0.001011565745454021	0.324088202378064	0.001991299798118409	0.126653530135595	0.2279410787023123	0.2129467431707842	0.001000864436480416	0.001001940427767756	0.00101366782519792	0.05601578598659753	0.3183105254653462	0.06650569773322777	0.001026336573968162	0.001118694730310379	0.3952599074581296	0.2548005080203018	0.07474458818018859	0.001004239639811046	0.2299541861339828	0.06775210215566843	0.00100777175481925	0.001019816786027069	0.001005761011096234	0.1132763829930871	0.01853179692257885	0.007330351809460973	0.2011228569318916	0.2291515039228949	0.00100277969878908	0.001009822414246349	0.001004687313058311	0.001002378467183275	0.001000721081546275	0.001001833735133156	-0.001953493997481609	0.02155396037261083	-0.01188488630265471	-0.001817965368671589	-0.06021427420500963	-0.0362940597779005	-0.005915368243604927	-0.01140090789829617	-5.553519541282449	-1.419094147608723	-1.003604762684632	-0.8828825080399511	-0.2599510205974149	-0.3562865912755308	-0.1422563196085471	1.486809326962872	2.036777521281074	-1.298848839043378	-0.1722826893533395	-0.2220091427821317	0.0317703410699582	-0.01160350542749152	-0.4071048268525741	-0.1714262748387831	0.1723183527971409	0.9572230441896907	2.278767511758422	-0.5549652017277242	0.01870718335879709	-0.2549226146054045	-0.8201972288687996	-0.407024250422925	0.5266608099926523	0.166125365256778	-0.06859283105108364	-0.3360824411298334	-0.250137630465122	-0.002019454289950506	-1.113349678995732	-0.01020008232563381	0.1374584786855971	0.008153283488565642	-0.0608795479992551	-0.06097699507842359	-0.1233802187018037	0.07284189271271219	2.689330229657031	0.02678418234613125	-0.5936194024702589	0.9890077801102474	1.121678504606563	0.6546803149773441	2.931448630681681	3.158140600229254	0.0156315154914154	-0.03228643790134374	-0.822837871490647	0.08483811779200598	0.1247602153382558	0.2242266277583089	0.1511566907216948	1.642878304550302	0.10644436430617	0.7630111879330596	-3.311405110105747	-4.332737548205723	0.01925995328306301	-0.01026727966151717	-2.091807361788322	1.722039446224417	-3.011573652304539	3.137741380319693	0.0113351438749793	0.02121829367094073	-6.902690000846458	-2.566798966360906	2.630081091088318	-0.03665230372416705	-2.565391363660592	0.7710375741442109	-0.008119351740172719	0.0100262091170166	0.01701350524497974	-0.1683454668691215	0.1998547036771229	0.1722524428014225	-2.611660135670725	-4.458559731759013	0.2282861738696255	-0.05732544493422014	-0.0354166017813622	0.09689151344511894	0.1286389996089989	0.06676745879141428	-1.498284111305528e-15	-1.023738449245946e-15
0.06	-0.03723137829464988	-0.01408860507048106	0.0994574028453144	0.2711258287790932	0.9023428137369817	-0.002938275095003415	-0.2513781222108717	-0.05323782950563368	-0.1062067904675813	0.4546355588067246	0.007451529633753002	-0.1006501743152832	0.01230871476309191	0.005517443775168317	-0.09315595507007303	0.4164654019030978	0.1858030374570787	-0.4164654019030978	-0.1858030374570791	-0.4093514526269718	-0.03224681852260541	0.02613076642928676	0.08043541387111197	-0.1561913198400063	-0.04009679971723026	-0.02446357112465883	-0.0606444549121605	0.5401662438889973	0.9216236501881144	0.06669565234519417	0.02068590648326546	0.9343198959037542	0.09499659643152511	0.6897483818613263	-0.7924378967279226	-0.5307121062445312	1.793993390887559	0.1872655162714582	0.09472396788312241	1.032897349560436	-1.187712293910391	-0.5861487834171202	-1.648889102870753	0.9914494895298632	-1.888246696458372	0.1076358348607644	1.293937312097561	0.1148511184448668	6.060244293039522	1.740080515471881	-6.06024429303952	-1.740080515471881	0.1986089531308741	-0.3808135984051097	0.03804425826298035	-1.426553953062522	0.3944911430562563	-0.2673841950819333	-5.257401118823308	-1.193584738436873	-0.5795398636898178	-0.8839957372723537	-3.185247268919119	-0.7563929329179541	2.869888028480922	0.4276991532339333	0.02302253948869251	0.02983637281118176	0.008704728081901245	0.01763210054521954	0.06560744109515593	0.04540072601980095	0.03975655592710073	0.03737100854358902	0.001417964640504371	0.0436800618014664	0.3924865296999063	0.443503188989659	0.3607641537616196	0.4148247396648952	0.09216315734435888	0.08151648617118178	0.001116796821323982	0.0494041471510599	0.0184155946010911	0.06130062726609287	0.001079801714981139	0.08522624822410621	0.001016947735127561	0.03812460702318944	0.001006077716456312	0.04299648600888529	0.001003054771071618	0.01491977691403204	0.04372318043977879	0.04375061733815888	0.04148492999737811	0.0672148146796701	0.05883941922201068	0.0989300553390362	0.01298939099985856	0.03006156992045192	0.001126159650540949	0.01231310175216843	0.002278948206967716	0.01861604830102208	0.01558731641457246	0.01178949681950767	0.009715588207107776	0.01473969454436657	0.1154396087124575	0.1280657097878741	0.05956036166275917	0.04893974355689695	0.3992023376851102	0.4256107938214538	0.00111742716991445	0.06791616626752187	0.002102006307868302	0.0283214641218299	0.001043361352458886	0.01645047076032273	0.02079687316751361	0.01379276330631185	0.00101856550832064	0.01923576007859405	0.001022744544435649	0.02794440330835586	0.001171355633129695	0.03235322024728576	0.04934251195329512	0.03957029371121875	0.03407748763486156	0.03398566100333473	0.001001577032921395	0.02087495615106631	0.001064618566032789	0.0128496664914829	0.3561485386634308	0.3772171760598401	0.001013206233508391	0.07244771576505546	0.005626825302313394	0.03417651934880219	0.0956193170373284	0.08757266152723354	0.1010459441206861	0.09759494287073633	0.07405889100813523	0.05415292668839904	0.1073977543185851	0.1376647719552908	0.200394981642428	0.2153169981704485	0.001005094693904405	0.006105394686852551	0.001042454008771564	0.001169094054793075	0.208661524285626	0.1506940492458793	0.001010062109539421	0.02006560666665604	0.001011839969976803	0.02148579683420403	0.04808490015729709	0.05154084691682142	0.001010655113053375	0.04287389542707091	0.3056558385947845	0.3078766512027338	0.002015028738802269	0.1033323915685925	0.1226068643125997	0.1339619594288712	0.2737254447136521	0.1137204265338867	0.2764940643272156	0.08859692536843311	0.001000865114887004	0.004079432762485432	0.001002163807038101	0.006705173786922206	0.02545311649273601	0.03181074386850344	0.0479451396939745	0.05882587053151428	0.3518380963415728	0.3535201988882547	0.0566846030945228	0.09062477840907207	0.001025410845216339	0.01116108808599771	0.001107091215729933	0.01360585468521855	0.4576811138381993	0.3192203534247088	0.2818250186262921	0.1488780559673975	0.06342032248937274	0.0878541755053939	0.00100432519702909	0.008042834982891408	0.2454716289550111	0.144614790233721	0.06016238818461211	0.0819701800177355	0.001007537910769658	0.004197995626161992	0.001018033768165787	0.01926905122410488	0.006724249901064457	0.0880281633385869	0.1127643953562032	0.1297351418266178	0.01636379080170111	0.004893570388242972	0.006654715039247212	0.006862212554107394	0.2406301777525463	0.1303548196440915	0.2884290605675032	0.333070528267252	0.001002882825049179	0.01753519113996066	0.001369694461492898	0.06913027316634666	0.001004584446770686	0.02707735391223726	0.001002635152446299	0.01097775407812321	0.001000802404383875	0.01447715720291566	0.001002036655801829	0.007730162564484042	-0.002717275172647962	0.02129723029223522	-0.01185841207422819	-0.001150788133012253	-0.06007724692048964	-0.03607742324380865	-0.006010990159936407	-0.01092664106583934	0.0138740397837359	0.001099134269718472	0.06789313141230308	0.03138465612405929	0.001024310635020655	0.3331320225184154	0.3736133764910702	0.07712181832130384	0.001122040554882614	0.01303105971454044	0.001076345870458458	0.00101591745396039	0.001004583804168395	0.001002214017072148	0.04489243319951147	0.05339733856335695	0.09613198529648087	0.005325540156859744	0.001019679482325439	0.001006111781966285	0.001305500379135633	0.0075305134403393	0.001041123223080523	0.001024850239104258	0.3347451309574639	0.001043461437555416	0.00108033588895914	0.001010806598506178	0.001212954670933164	0.001023694858167041	0.001032081352930043	0.001018437438589659	0.03385443622686661	0.02681002306175697	0.001001273721624482	0.001012958473300257	0.3945806288283602	0.001012231895172367	0.00102253029405439	0.1143795896431988	0.1223048369462274	0.08897234936375414	0.162700788492275	0.2523565980725558	0.001005800985019654	0.001076802621374889	0.2028879489111436	0.00100651943729745	0.001008246947266726	0.04989079129581473	0.001011320719810855	0.2984510567303654	0.002158403799619309	0.07467544662275256	0.1904255666869243	0.1702796271834363	0.001000907201409323	0.001002246400546175	0.00101498616618127	0.09628487006754223	0.283378131824135	0.1191986911197811	0.00102959063930171	0.001146336909049522	0.4020103951436712	0.2631549695946018	0.1120749518970314	0.001004830992891479	0.1975070470897028	0.06742162619209041	0.001009244224009635	0.001018537836125486	0.001005884829121311	0.1146040421574327	0.03188985798201423	0.01353768323517044	0.1801050626940366	0.2216549777896294	0.001003203319767539	0.001008133058769302	0.001005705630900407	0.001002206236736417	0.001000673667497873	0.001001701025785566	-0.001234124864055069	0.02022132079826236	-0.01254115845372108	0.001234160881206646	-0.05941315183623526	-0.04058888932143086	-0.007659956134204013	-0.01033467348111122	-6.073447888366069	-1.492832903760259	-0.6291323393785296	-0.5078026030729995	-0.04583042234048221	-0.4548600504039336	-0.1227573716770322	-1.200751364496853	-0.3396977690916605	-0.7157936137773611	-0.176679117291856	-0.2464319209990982	0.02226065769040411	0.001647540085627207	-0.2517017577977958	-0.07840388265123724	0.02141725328775042	0.6062654357341042	2.381693091320669	-0.5121984599960168	0.03208176089101582	-0.1526019428464075	-0.4701829777614976	-0.1548328658358284	-1.918311461795162	-0.9134321138190556	-3.679394720046178	-0.2391319822927016	-0.09462277274765252	-0.003990335254358531	-0.4481782089311577	0.001627497731549066	0.1539937918242415	0.01248868135089239	-0.6307863356155865	-0.4261331603501481	-0.0317140548279931	0.1141286884634786	0.03623806071095664	0.01322154451347708	-0.3507423383132409	0.9407606241096295	1.086396360007628	0.6358984969756916	2.410145655373805	1.122764834471182	-0.0114993771313456	-0.0319526481974783	-1.319577388494311	0.1214195298831729	0.1787308376561376	0.1368001065514636	0.1514292074129637	0.1479052507461295	0.1018360267397707	-0.6662762243847972	-2.964780848413143	-3.63598027150266	0.01565741207268911	0.02881788422754648	-1.025929809525299	2.109770867529229	-3.39954580899164	4.209993422746358	-0.001681900529537103	-0.003200051040309141	-5.808982351550278	-2.450159551838797	3.314551766541447	-0.01262914138318794	-2.672384378632112	0.3372112185098937	0.04553532961045144	0.003074395263488626	0.464024777374842	-0.1682839805384125	0.2298433315789605	0.2488915103360067	-2.330306968733208	-3.570348832343664	0.2786044295117793	0.04391924510099409	-0.02590367282460934	0.1183718270359787	0.1594596797261215	0.08057696161049027	-2.213348792702272e-14	-4.110354401095496e-17
0.07000000000000001	-0.03042097898324344	-0.02204645217324464	0.09341256940114921	0.2888975072828263	0.9043424704130104	-0.00190326398602297	-0.2381398870547806	-0.0649510010857835	-0.1113779639232309	0.4380749115786029	0.01785958656576024	-0.1165696783400998	0.01309402925511783	0.01841343517113073	-0.09135014736493299	0.4809759456201793	0.2032545751466199	-0.4809759456201791	-0.2032545751466203	-0.4065939162926123	-0.03609330485651077	0.02639979952010353	0.06584331657553343	-0.1521831508551802	-0.04254812870714765	-0.07894569033806231	-0.06711548614775878	0.5347136723513435	0.9120852237512118	0.03260528899652496	0.01638038119673567	0.9490000312382397	0.0984585015840343	0.6747213924656439	-0.7918579861675469	-0.6715070724092758	1.759088970127306	0.2122426084469969	0.1117888259412669	1.598167970154763	-1.147126473822431	-0.4387042767910044	-1.668947161723726	1.082252784575248	-1.298029997836998	0.04239282839741629	1.275207156037677	0.2429083206497538	6.79029220282334	1.739128322751493	-6.790292202823338	-1.739128322751503	0.3534441563003836	-0.3858072445860751	0.0161040238059308	-1.482195816863097	0.4057891799186917	-0.221295650472774	-5.675518385030628	-0.1241961712123025	-0.5066949444869989	-1.028956720299937	-3.615268602556566	-0.1547463874915702	0.05712695605911081	0.2695200331582605	0.01704860795259554	0.02417175935657699	0.005008817457694791	0.01405493761803503	0.05874742472821423	0.04048671537278105	0.03240846764037378	0.0317848544495663	0.001225069501523143	0.0424936184342557	0.3672026370315515	0.4205998653274334	0.3599841633695892	0.401968653403995	0.08296197891548737	0.07386895908023344	0.00110690335924511	0.0475764552451937	0.01461024282766247	0.05845025319609891	0.001178547535283785	0.08540479274381979	0.001021454002766988	0.03819723494149208	0.001005308785535796	0.04126161964743257	0.001002599311224454	0.01459265776308718	0.04618918064120214	0.045350940034768	0.05731696465938405	0.08034678328335666	0.08756211312783226	0.1284387910012848	0.008746590939726517	0.02574892759726367	0.001073693162489612	0.0125753638963505	0.001656303759486394	0.01711600015896016	0.008722255560168155	0.008504445234219485	0.007825252801805448	0.01306444211755569	0.06738905812459692	0.09634967039150862	0.03316882394566575	0.03491507014889498	0.3696921556642217	0.3822881943679521	0.001202947584792757	0.06620203493976398	0.0016014396662126	0.02684465997321515	0.001027230816735621	0.01642961980723802	0.01146164981129168	0.009578743353280343	0.001022017860236854	0.01915108660567798	0.00627034303688829	0.03471186024722329	0.001097517007017175	0.03255561321294828	0.04046068681156147	0.03285652109126923	0.02886389764487308	0.02945709467265566	0.001001438565888646	0.02103468474927198	0.002290822052676879	0.01510749739473585	0.3635323311351711	0.3664834313970327	0.001022218751831143	0.07255828847606277	0.003385972164162691	0.031400049761966	0.1050759575645543	0.09669334676779107	0.1116188501485142	0.1081275120932729	0.08199649518818512	0.06033195315705941	0.1350799634148057	0.1599209038377117	0.2213921148921117	0.2241976183953568	0.001019197620251245	0.006161210369323588	0.001051368002316936	0.000859009904615651	0.1980624705940801	0.1351001169041722	0.00100897743155369	0.02139104920738858	0.00100978174500853	0.02339169494488424	0.04979813992595606	0.05355503936196386	0.001011778650935418	0.04439531429353416	0.2926079937032758	0.301688791620007	0.001934488308914727	0.1041477411398898	0.09473658235493061	0.1196939370240636	0.230056260576854	0.08502204867271752	0.2266304822131618	0.05570962618414424	0.001000908089293234	0.004288683198455794	0.001002232409045406	0.006842289772287498	0.01390116190858722	0.02275784802778699	0.06920799535077996	0.07387085903221491	0.323764972646573	0.3195458168394404	0.09120484978064919	0.1298815122771397	0.00104605920246339	0.01116451706261904	0.00490697037159883	0.01734732908334494	0.4171305670155837	0.2660997489790181	0.2552690066680419	0.1245481702508054	0.09266793726075888	0.1226791721041982	0.001004765438627155	0.00795987441427517	0.2197877381871781	0.1186957433426033	0.06407145587282621	0.08511180846898816	0.001009325070320844	0.004270120352650128	0.001018259008961643	0.01932015395416972	0.003952550086920764	0.09285494673150342	0.1101090630770689	0.1255061429404919	0.01980222708137645	0.005256567031734447	0.008353464818123359	0.007598501675228195	0.2016232804289833	0.1058538891918957	0.261861609812864	0.3003682577517602	0.001002827658396335	0.02069282533997953	0.001192011590878667	0.06963635321259602	0.001005720200876494	0.02679824848465446	0.001002730186599897	0.0122087599189234	0.001000840615439764	0.01615473086985739	0.001002104755597373	0.008557422855076567	-0.001184250661523161	0.01982146747795709	-0.01243999852497804	9.042759579781857e-05	-0.05828695904559611	-0.0401843068718137	-0.007528508425147361	-0.01195604908496967	0.007447145244590655	0.001053948511674785	0.03467815833220909	0.01732188449326662	0.001023880704724449	0.2958320323233986	0.3446449759213872	0.06477896711068844	0.001075080615122705	0.008213905532054809	0.001454822850453715	0.001034796256759453	0.001004444914709204	0.001002050284857131	0.05281408167417896	0.09662946495849704	0.1499640087318007	0.003187249286209605	0.001018557980752182	0.001005675610318666	0.001237755677321231	0.004337263288442922	0.001034155464745902	0.001017443028022964	0.2815142193077083	0.001502284446699141	0.001077471948817668	0.001010133629218528	0.001149094771628869	0.001027232014667185	0.02089763711206822	0.001022495115885135	0.02625412142368418	0.01945810820585116	0.001001312019921771	0.005734327623031991	0.3646838752670868	0.001047984079547534	0.001021459903317096	0.1216247200553428	0.1302638673996886	0.0954839815097115	0.1865448583627647	0.2622300564010565	0.001057627459813646	0.001046975646590424	0.1595731460459357	0.001008973190097793	0.001007125987088133	0.05359644727330982	0.001014324678343876	0.239028823940985	0.0015896527914231	0.03785081829370649	0.1126994957640012	0.1024406274060377	0.001000991401127879	0.001002352367021304	0.00101206799387608	0.09504390741607156	0.2511981716758879	0.1506354390142504	0.001099667259647098	0.01545086176362259	0.2586292532534391	0.1531633265688997	0.1477102465260547	0.001005555759711285	0.1525565333021452	0.07038381520469929	0.001012826988228194	0.00101845583656393	0.001030303758627693	0.09907313569562275	0.0164574735722939	0.007283569598829976	0.09055690441933094	0.2020464332203672	0.001002403833386834	0.001005855735904398	0.001007914526946145	0.001003356067793038	0.001001055276417309	0.001002577174965277	0.0003886732116446706	0.01802582200768323	-0.01294065703299962	0.0004166566962882272	-0.05559571693813942	-0.04396752453987524	-0.008940868523332462	-0.01428255758719196	-6.599031462685735	-1.579115178865853	-0.5345963939303164	-0.2374884067831024	-0.8997521547795493	-0.6647802183019952	-0.1136496981252979	-3.209918978145819	-2.101046713340694	-0.8078076209818162	-0.1868944794880827	-0.3163685895975428	0.01792033446846293	0.01427096215022746	-0.1026113416425942	0.005490846907178657	0.2761704053390296	1.920460420611474	3.417203397697389	-0.3662278495042184	0.02391114804937786	-0.1400182907410448	-0.2186395622315349	-0.1857949995218958	-3.844945207237025	-1.63397028302124	-4.907704803639671	-0.1105456167990776	-0.168073121788562	-0.0007966578629826179	-0.3625767969456615	-0.01412299320599087	1.1218230589082	0.02578014464993847	-0.6870904108188016	-0.4833965287245922	0.05640102978908774	0.3316795804003804	-2.035387811481485	0.0146706055240494	-0.2103398019179997	0.8722681615089146	1.007308430548912	0.5950678925676375	2.031228727203267	0.6594519214285501	0.01396140018383979	-0.02898683956869434	-1.777638170967305	0.147665417497544	0.209453632475775	0.2549035460283623	0.1494607470636625	-1.370497277934144	0.05836129482131187	-2.085838483311255	-2.796574887691036	-2.950598516606281	0.02398263901996303	0.00848648225226625	-0.7429256548168763	0.9633364633378884	-3.384673313342215	3.637760815012027	0.001773101430272116	0.6830966376757669	-5.010230677135469	-2.498264069666448	3.660833379290455	0.0001494480625337084	-2.492973542438147	0.286459336910413	-0.0108383878183416	0.00524614657866862	0.5256725030624303	-0.6499913953815534	-0.1263105479492357	-0.07491093116956012	-2.660842851062691	-3.010576996629307	0.3589478275832831	0.05872008797020013	-0.02638000585474315	0.1283787771883845	0.1766284435312787	0.0851917780149469	-1.498199737024853e-14	-1.275158916975702e-15
0.08	-0.02368915220442114	-0.02978029404068052	0.08616221160071484	0.3062825413870026	0.9065792016961982	-0.0007122871356195033	-0.2197463970378344	-0.07602444801614121	-0.1147932433849702	0.4211424791928512	0.02893840307933358	-0.126658292058664	0.01301588662749728	0.03082051067511662	-0.08836583069568936	0.5512398010084957	0.220363629918411	-0.5512398010084957	-0.2203636299184109	-0.4022716526497683	-0.03990943493852859	0.02645968018351721	0.05098489131766865	-0.1481026057214419	-0.04449099367811085	-0.1387038520487363	-0.06359987158699708	0.5301179349863409	0.9009391723783023	-0.005258583740773873	0.0165902934713647	0.9352821933777943	0.1004837602124973	0.6740338753443448	-0.7476368496623289	-0.7718169774983006	1.716664510976198	0.2346804377030848	0.1259171161677268	2.063948321731597	-1.059767363951935	-0.2349699846351591	-1.723246134396998	1.125601405842828	-0.7220686352079819	-0.06505558912871322	1.19615413373628	0.3505529112711265	7.210906627286523	1.671583931921855	-7.210906627286524	-1.671583931921855	0.5115544148277732	-0.3747423480275944	-0.003786227217636045	-1.479819545519778	0.408966372838669	-0.1656913912910924	-6.312609618277419	0.803744420834978	-0.4081730291595816	-1.205520724473749	-3.939949146645029	0.1466945793139397	-2.80970661050526	0.1403698484246805	0.01078641852325891	0.01852832408484922	0.003103782272465924	0.012285163921225	0.03966237247244454	0.02815007396985337	0.02175332950604692	0.02402721517947466	0.001128355139790772	0.04142469991180086	0.3375503272495218	0.382704697222807	0.3499368219534266	0.3754132607930427	0.07225059498343102	0.06547841742015333	0.001078470189615821	0.04570555324917611	0.01028177324630105	0.05511874154218557	0.001417121528173891	0.08567409667781954	0.001033149773055962	0.03843788463769765	0.00100485503241847	0.04079746263303752	0.001002289788789129	0.01487980974107966	0.0511460663370673	0.04882448783106674	0.08483059203077417	0.1036306658040429	0.1256106053507983	0.1652171104243654	0.005511218494648398	0.02241905603310858	0.001046904260625072	0.0128621343152898	0.001343912819157037	0.0159634703826962	0.005135002283819713	0.006780461116169026	0.005282716977726572	0.01091224695401841	0.03781579040700408	0.06276582984795218	0.0182340571238568	0.0214109835916904	0.3317953634695386	0.3290051050889442	0.00147506449182987	0.06556822726074546	0.001349164380737386	0.0256133003897813	0.001018832198045411	0.01642220155305503	0.006539953005834172	0.007182207061964355	0.001025512626358698	0.0190420842385813	0.01860099959858472	0.04882737374569765	0.001062630452184826	0.03282462779771229	0.03204412578352087	0.02632604104596856	0.02257796324912603	0.02424140197007221	0.001001388526492785	0.02185780185324721	0.005251904500697338	0.01936809986373493	0.3586737869736525	0.3394614034660803	0.001044606839935359	0.07285668003225561	0.002252529129872298	0.02985395885317005	0.1134839170697084	0.1047958595075535	0.1209575098850161	0.1174849304027132	0.08922326876121174	0.06595750645596971	0.1602727908949931	0.1780923066211818	0.2379160345282982	0.2286278908173759	0.001052170110988951	0.006210600421718222	0.001040903159575241	0.0006109041088040138	0.1748650852517727	0.1155727040041285	0.001009662840322851	0.02309884380130927	0.001008192376195404	0.02581496644367861	0.05241661768251342	0.05641622110838606	0.001013842854004126	0.04579523399201194	0.263245056588374	0.2807663034312071	0.001610051825054093	0.1044421656111139	0.06171652319744056	0.09427498522796242	0.1715283691958397	0.05735532550265999	0.1673427448311123	0.02940257601128695	0.001000971686866611	0.004514884820854803	0.001002319702757696	0.007072526820112924	0.007785277692501283	0.01778670484818606	0.0798849749093305	0.07937479241281001	0.2937150548968989	0.2860398783700138	0.1227336472102383	0.1633081439922091	0.001091429896838464	0.01118465822617256	0.0138396896064037	0.02589982157892288	0.3422575134045401	0.2151138970910515	0.1973609433710546	0.0972638450103334	0.1233685750191308	0.1612785596125574	0.001005348013874409	0.008128072352183604	0.1861901031848227	0.09512434852804473	0.06753400016284947	0.08760626405935402	0.001012010466262995	0.004386667799706424	0.001018330551899661	0.01933597405854143	0.002559620461875892	0.09902842543689228	0.1020254810773598	0.1172858019450714	0.01405255251321812	0.002986028527880533	0.006114734524652707	0.0058984490295536	0.1410766824841874	0.07531868803570137	0.2371549606897631	0.2720495538171633	0.001002400143193937	0.02483465603344739	0.001101993578374412	0.07033314140216079	0.001007392791039516	0.02662050193188089	0.001003352885998764	0.01355631834319406	0.001001050613005802	0.01802119387092255	0.00100257708504032	0.009440331754922242	0.0004086228926522055	0.01786588067949829	-0.01290019306168369	-4.083661787859525e-05	-0.0551452398218533	-0.04380569156007029	-0.008888289439710201	-0.01493110782872961	0.001020250705429994	0.001008762753612085	0.001463185252127514	0.003259112862569357	0.001023450774417924	0.2585320421283817	0.315676575351704	0.05243611590007239	0.001028120675362871	0.003396751349560859	0.001833299830471139	0.001053675059557555	0.001004306025240657	0.001001886552635311	0.06073573014883881	0.139861591353642	0.2037960321671092	0.00104895841556188	0.001017436479115444	0.001005239438664103	0.001170010975506767	0.001144013136552778	0.00102718770639418	0.001010035816876768	0.2282833076579525	0.001961107455791069	0.001074608008672007	0.001009460659932613	0.001085234872324645	0.001030769171191236	0.0407631928712095	0.001026552793149517	0.01865380662045571	0.01210619334994432	0.001001350318217581	0.01045569677278591	0.3347871217057211	0.001083736263901263	0.001020389512579755	0.1288698504674533	0.1382228978531421	0.1019956136556688	0.2103889282332949	0.2721035147295262	0.001109453934610301	0.001017148671899948	0.1162583431807278	0.001011426942889708	0.001006005026898626	0.05730210325082049	0.001017328636866769	0.1796065911516045	0.001020901783126859	0.00102618996466048	0.03497342484107815	0.03460162762863899	0.001001075600846539	0.001002458333496291	0.001009149821571014	0.09380294476463148	0.2190182115276212	0.1820721869087169	0.001169743879951104	0.0297553866182045	0.1152481113632071	0.04317168354319757	0.1833455411551117	0.001006280526538597	0.1076060195145748	0.07334600421729742	0.001016409752420908	0.001018373836993024	0.00105472268813683	0.08354222923390989	0.001025089162454387	0.001029455962489561	0.001008746144625219	0.182437888651105	0.001001604347005983	0.001003578413069211	0.001010123422981812	0.001004505898847219	0.001001436885336749	0.00100345332414499	0.00201147128734441	0.01583032321710411	-0.01334015561265034	-0.000400847488630197	-0.05177828203998806	-0.0473461597583196	-0.01022178091246092	-0.01823044169326665	-7.112247900621788	-1.728342972512587	-0.6248967028018838	-0.1463247569959381	-1.530356573523365	-0.8891570856197305	-0.09925240272381923	-4.199120252976348	-3.079559039101546	-0.8643965276036826	-0.185321135321574	-0.3426594377829369	0.04041254054864658	0.0352518956662736	0.002440111613786038	0.04445034313646778	0.396062273226875	2.636648219132989	3.835609843487558	-0.3156443081896377	0.03698341584521442	-0.08309826968723814	-0.1579694843136571	-0.2502214131807475	-2.291871691233382	-0.8093147436589739	-5.6714926851474	-0.02306725254406915	-0.04553385971294573	-0.001303795473425997	-0.08468147658999621	-0.003238276909977034	1.623605103745609	0.02581300517429339	-0.594127820685154	-0.5635584347306312	0.1009636463258766	0.5146830016119583	-3.221418592917393	0.05078531355073147	-0.1046666027046375	0.7371261239506104	0.851366177388907	0.5252038630253368	1.593199835582381	0.2326952738931189	-0.01278450314509716	-0.01955697732460231	-2.106273500161752	0.1978899405216485	0.2822055152808589	0.3061979668062648	0.1271293738150036	-2.799020470468169	-0.002348993272566153	-2.896462102643318	-2.758449910190792	-2.319930469216259	0.01904764935826905	0.04744209672008567	-0.2095792773023445	0.2015598435080431	-3.305857093113092	3.043972992146788	0.001660536859089406	0.9590035684499233	-5.382031840005374	-3.041047456614744	4.069429948449794	0.03760255992140098	-2.202853963319386	0.2077766463329252	0.05441987372514594	-0.003982131247484417	0.7333638398684627	-0.9665524023981839	-0.29686369789003	-0.2383768430233843	-3.537161109533004	-2.693635516164854	0.475443728201317	0.08206087376360911	-0.005631897862770463	0.1416823437308621	0.1972375465508351	0.09170668346118593	-3.953293645219733e-15	-2.818519910154363e-15
0.09	-0.01694188536888156	-0.03684725356588045	0.07850332667890643	0.3232130323144317	0.9090096850299917	0.0005703878060658788	-0.1972446479423382	-0.08602903788380065	-0.1155004790195572	0.4033435787779534	0.03998924088646364	-0.131867516893438	0.01175920598109079	0.04210454415391388	-0.0848081958287073	0.6240380349111548	0.2360660309530187	-0.6240380349111546	-0.2360660309530174	-0.3963393913165839	-0.04351176574239367	0.02634345528645971	0.03641685836169897	-0.1440482144707468	-0.04585677134228942	-0.2051395929277476	-0.05270471166155703	0.5264751704169784	0.8878322355096421	-0.04656785941822396	0.01822977496238775	0.8897997460870334	0.1011966429678464	0.6656810757722308	-0.6681466821954046	-0.7408853822413808	1.669063889108397	0.2488801610432562	0.1289738738871461	2.423792989884272	-0.9448480452189333	0.1240028956979439	-1.830696391195804	1.077687601274513	-0.3542802294968864	-0.1741700727653221	1.061074889973728	0.3431231544438415	7.297759386097535	1.452912656970294	-7.297759386097534	-1.452912656970273	0.6712585652609848	-0.345105817573629	-0.0192351385590135	-1.433621134131589	0.4014531149246098	-0.1094542408169564	-6.705387661556775	1.321401960993175	-0.3188006214528445	-1.408889663227789	-3.798441840761125	0.171869385369647	-6.17682427907257	0.006136622498086781	0.006069464467196947	0.01440046150236569	0.00208018794062672	0.01144589007092486	0.02191079722829506	0.0167444520403886	0.0126820232499473	0.01682316634321849	0.001077715618440526	0.04052273674465859	0.3078049901033686	0.3407344463991549	0.3354859941746186	0.3448199647541807	0.06311988273276482	0.0585451606221255	0.001054617401561944	0.04393549578645204	0.006687486515837101	0.05221587676731779	0.002726186964350636	0.08642994383545843	0.001051838929049625	0.03880417592272935	0.001004582518054835	0.04118810307315526	0.001002083883896396	0.01541809967361919	0.05370688730640231	0.05034078343322181	0.1116205461450619	0.1267494966701576	0.1728559384425682	0.207939732159434	0.003336451641341453	0.0200963854617775	0.00103397198273945	0.01319468560300337	0.001178098436430245	0.01504521662200453	0.003190185725192098	0.005707407769397154	0.003258443483968572	0.009230641855167787	0.02072742378638985	0.04355693791420201	0.01000690078436648	0.01440687379357996	0.2902296458060453	0.2756546348378791	0.001617183916370068	0.06522114038077384	0.001216648496176823	0.02470793395929102	0.001014434362893614	0.01644663581863809	0.003880876613596711	0.005621151916084471	0.001025826362694784	0.01891564465961306	0.03471252810280848	0.06631244555432084	0.001045905666768484	0.03315196707003755	0.02381102496045201	0.02054186143238963	0.01629658014396729	0.01910628063221262	0.001001376547767644	0.0229991901716803	0.02779572579134363	0.03866021703004125	0.3473612986242723	0.3078012669924995	0.002979706280463247	0.07444124071484534	0.001648482869689365	0.0289120231748517	0.119299862571595	0.1103300870844475	0.1275266458657465	0.1240333741875329	0.09435195356448645	0.06994206126263382	0.1762146173494286	0.1875929327194248	0.2447716713043867	0.2271361474523182	0.002021770662481456	0.006995967145527631	0.001030084687534694	0.000466849522873031	0.1531038292584083	0.09826810297226223	0.02516303913554426	0.04817984135937162	0.02578739948219897	0.05605967645255916	0.05377069845269687	0.05801144531369036	0.001016043250240637	0.04692853622653145	0.2267977945550451	0.2474110847264306	0.002252540277271489	0.1042222051070383	0.03454087013335429	0.06789988605400246	0.1143655491082855	0.03308150429067731	0.1114643686706206	0.01117063504375592	0.001001046118817915	0.00475942765486977	0.001002453116244029	0.007417144362172272	0.004498569622877605	0.01515579187467544	0.08648447804905554	0.0812543228364164	0.2641950314026335	0.2543607514591722	0.1441697739461704	0.1854379719459336	0.001116767029187172	0.0113011364920878	0.02438176698878873	0.03573387392836001	0.2558266781110554	0.1625048679959241	0.1341865350813636	0.06605573871700965	0.1568158802390779	0.2041020264985579	0.001005944712472582	0.008711937285775427	0.1558627485884392	0.07666206305305778	0.06908224968446997	0.08817985820084966	0.001015033418131148	0.004681530872734878	0.001020208502100754	0.01931847696585459	0.005006022230387869	0.107072455537374	0.0945903829375697	0.1097156572965287	0.007981975101099419	0.000991535967413382	0.003646096867205025	0.004150546727726672	0.08397945871547832	0.04215928579033131	0.2184490437222872	0.2474546209318802	0.05396868069234467	0.08537086347847749	0.001072193745548592	0.07106491702457363	0.001009608730561334	0.02672917486304036	0.001004107752738761	0.01497870929671564	0.001001321252292954	0.0200226217962055	0.001003143273619793	0.01034409795982483	0.00225653962434229	0.01570746210909902	-0.01342432958803666	-0.0002949715855685876	-0.0511339128561883	-0.04690023772619437	-0.01039423506380755	-0.01654967032200055	0.001016812421516091	0.001007925021939311	0.001237012166311812	0.002146396569061348	0.001026303022170828	0.2384557946989622	0.2970812657152068	0.05044231735557285	0.001031199291332063	0.002369954811475187	0.00600773184497906	0.001086195999221458	0.001004292902992336	0.001001855264509589	0.05350196679045615	0.1562399984898333	0.2828128514105326	0.001037772116123729	0.001023113644571504	0.001005469913651303	0.001116990845763378	0.001108780934319529	0.001020511760884497	0.001008824244161204	0.1889503338428008	0.001599659157820855	0.001081964666665165	0.00101019308121819	0.001053610178041829	0.001022247114527699	0.06350255492347885	0.001030142285380371	0.01078416401029004	0.006947661353867367	0.001001375727040784	0.08867889772296031	0.3142397201422437	0.008317266162455936	0.001015107011339992	0.126694464299638	0.1362844970598982	0.1007924467485875	0.1940453176345507	0.2438053044767603	0.004660598007276123	0.001020242871821034	0.1198176587510955	0.09455435037746072	0.09705173593389617	0.05383449460036697	0.001019183237751556	0.1427258055010398	0.004533231248095946	0.001451025126233901	0.01799172331493621	0.01780499089688799	0.0010011641702068	0.001002705011843627	0.001009588272398275	0.09659952984294437	0.1976205251089918	0.1709068340724419	0.001120636478307379	0.04143914064051137	0.05814032899421722	0.02209061155035576	0.2288444691774562	0.001006806958849023	0.1054804759270703	0.06910715523770493	0.001019676769227093	0.001025368871326996	0.01309959060968728	0.08483993485990111	0.001749099199428749	0.001045256787646812	0.001004849103308313	0.1873761818627306	0.2133946689371267	0.001072977065185312	0.00101343055145849	0.001005221122157471	0.001001743358669754	0.001003968691185396	0.004300511025637875	0.01345075465239977	-0.01401580529440202	-0.0004644058307988368	-0.04660709054353322	-0.04963804626659565	-0.01203814400885392	-0.016823615718292	-7.50167067769347	-2.013202961201489	-0.2551146615483271	-0.03935577623165253	-0.8147842821031613	-0.5625329169577151	-0.08041871985908219	-4.104390327203323	-2.967142234779208	-0.5492366161752328	-0.1668516785351873	-0.2390960607363091	0.1070722117965755	0.03788126954759126	0.07024714425316121	0.06116489253454207	-0.0594623165546781	2.017219908121357	4.67729743596195	-0.1649299683120074	0.031982434583343	-0.09241858524658729	-0.07214388488760336	-0.1062828216368836	-1.520848153144047	-0.5698787860014618	-4.965746883595024	-0.04849452433539084	-0.1069516371187465	0.005114558617333126	-0.1793443878635156	-0.01717761666993424	1.851334572425107	0.03723085434478136	-0.5612830035800682	-0.4751260942738178	0.1238793849493097	3.098937303687986	-3.034872118684925	0.2527484515647258	-0.08208335438784542	0.3703200688228651	0.4572288655748022	0.275487459207254	0.3534726483916647	-0.5330897896671691	0.1500681041828844	-0.008612546400256871	-1.355773210271653	4.453791334522964	5.212887688447633	0.02808737421193344	0.1004454714677097	-3.736208859741479	-0.09555330050679718	-2.294338968684129	-2.009084064189199	-1.306089367672219	0.02781680592404396	0.03015687559754861	-0.2572516574501073	0.1739436694983812	-3.025163418740763	1.446459304573848	0.0221795378353138	0.9990241716643169	-4.533450330045961	-2.902218443171851	4.735553795673169	0.08095893176787489	-1.4798411139119	-0.07816584543737513	0.02376727188419225	-0.000734425263742372	0.8697753588463781	-0.5674343959751367	-0.1195418797051393	-0.1211398235019167	-2.852555937200885	-2.208542684155396	10.25193317918462	-0.002849561649384965	0.03210034228636031	0.1429471930156836	0.2028737986516682	0.08920329133755303	7.189090958079299e-15	-9.48564229378702e-16
0.1	-0.01057029900879365	-0.04319106022093733	0.07172599644832932	0.3396564234611438	0.911506083556856	0.001834310376473353	-0.1715227073898121	-0.09499535763330159	-0.1117035847114166	0.3846453025166814	0.05035458401865176	-0.1344339746036049	0.009774694519339072	0.05205045503394698	-0.08186038576039219	0.6961753733874902	0.2491022106972281	-0.6961753733874901	-0.2491022106972277	-0.3889192670755147	-0.04679919138656843	0.02607944968504656	0.02231578686588745	-0.1400827186704809	-0.04671988047991444	-0.2674285873605113	-0.03824954443232761	0.5237735078224633	0.8729009188343846	-0.07075813759431765	0.01984103450833497	0.81394487916783	0.100685091059501	0.5988977802547399	-0.6030062756338385	-0.5955060392518648	1.619244554832776	0.2478634763203714	0.1221666419121451	2.707986613137854	-0.8521133403202842	0.6658560039096973	-1.903121303671103	0.9885024708541506	-0.1935152102866905	-0.2106217522572323	0.9285296140184761	0.2285879515426657	7.078727542021749	1.138339673842192	-7.07872754202175	-1.138339673842192	0.8091269964046697	-0.3117613160896662	-0.03334236808803764	-1.386427253488106	0.3911872827528054	-0.06515768598038497	-5.483260329027988	1.515745881592993	-0.2199526341900952	-1.57039668579328	-0.5161496463735596	0.1410501902987885	-8.884190536193771	-0.1045170843142181	0.003652956885107469	0.01233725389680692	0.001565507321990261	0.0111415331332375	0.0121264500268191	0.01057405893311743	0.00737812929851024	0.01255895213379509	0.001053827570102534	0.03983075573153111	0.2807061013122042	0.3024276823697554	0.319499614064629	0.3175095747752908	0.05707607273736623	0.05395404941317712	0.001044234875372659	0.04240529325223738	0.004342943292184107	0.05031316945654536	0.005455771676731009	0.08774184733010196	0.001077445911183347	0.03919300819279994	0.001004439764875464	0.0420935888749692	0.001001965331664826	0.01606225257503262	0.05179161740515312	0.04830205822480029	0.1331701350687299	0.1445771030470987	0.2295195713375843	0.2581307177923206	0.002231708093839235	0.01879965342215838	0.001030348304740083	0.01355089486467998	0.001095276652963804	0.01427777662185011	0.002181788549342696	0.005027529421484979	0.002218408885539904	0.008382926220336175	0.01144321941726555	0.03293003763252208	0.005720834194597864	0.01044597647089433	0.2480240426104719	0.230347257046456	0.001507625430982282	0.06455544875634132	0.001154047424955318	0.02404602343271674	0.001012602866516766	0.01650297092595758	0.002517798310727859	0.004559022599126845	0.001021720161570483	0.01879597239140805	0.05343474293186216	0.08541257148312201	0.001039341868960808	0.03352076498569823	0.01562964210522511	0.01512888294337701	0.01049115476059262	0.01450567485594551	0.001001383272336817	0.02426669690400488	0.07479670301444968	0.07645078337827231	0.3328954024389641	0.2802786927546572	0.007533424946139956	0.0776440816355006	0.001343017198150208	0.02824503533683994	0.1217806808840348	0.1122142744319043	0.1305766604820872	0.1266076334342034	0.09674340439856731	0.07154286285811053	0.1794855426581204	0.1860927048755254	0.2389497854240873	0.2179251781687833	0.004274852397990688	0.008816167630898432	0.00102622551887723	0.000451481050025781	0.1408726364304651	0.08843470971749173	0.07982159902214166	0.104884305760412	0.08180829204867721	0.1189957442516716	0.05292594903496564	0.05728277859177524	0.001018070656719115	0.0478224313889342	0.1888471033593194	0.2087584144512906	0.004322792444633286	0.1014528957416982	0.01931137420523464	0.05007258112357012	0.07004228103756721	0.01891824957920675	0.06817276131820919	0.003688155790198517	0.001001127623066719	0.005030338708920658	0.001002643190836359	0.007849173610180454	0.002828297640216815	0.01382870489817461	0.09138326366479298	0.08284561436848095	0.2368074235104899	0.2256327074014882	0.1520899436917009	0.1935266642031997	0.001104869647534712	0.01163913741310982	0.0352656715915773	0.04570465041674973	0.1732762628901968	0.1365713634696192	0.08354194745929946	0.04518658332446025	0.1935818799919724	0.2607954428644802	0.001006506259683102	0.009783021086961732	0.1357109280553178	0.06572276660512866	0.06805519546215895	0.08634078660253496	0.001018178443106456	0.005246303857464734	0.001024646174661728	0.01929694278006341	0.01216522364508659	0.11631059618619	0.09081983797136614	0.1055379566522737	0.00520846955827003	0.0002450496237521836	0.002404402639337407	0.003276928436319109	0.04774439496471479	0.02311083733849081	0.2081399701102527	0.2282148676687825	0.1696111842296178	0.2022760279847377	0.001092008866243514	0.06893327392181359	0.001012370522191446	0.02735718594144593	0.001004842786683568	0.01641828912435303	0.001001609817580706	0.02207518504687456	0.001003684037969384	0.01122753225803824	0.00439853836045861	0.0134016102095084	-0.01404947488465528	-0.0004220554695428452	-0.04634934286999674	-0.04945967745364355	-0.01210712566903606	-0.01615130716977446	0.001013374137602282	0.001007087290266519	0.001010839080496209	0.00103368027555336	0.001029155269923735	0.2183795472696528	0.2784859560787137	0.04844851881107347	0.001034277907299937	0.001343158273389572	0.01018216385948699	0.00111871693888542	0.001004279780743959	0.001001823976383749	0.04626820343207343	0.1726184056260245	0.361829670653956	0.001026585816685626	0.001028790810027608	0.001005700388638452	0.001063970716019037	0.001073548732086265	0.001013835815374836	0.001007612671445554	0.1496173600276498	0.001238210859850658	0.001089321324658376	0.001010925502503781	0.001021985483755221	0.001013725057872237	0.08624191697574823	0.00103373177761124	0.002914521400124382	0.001789129357790425	0.001001401135863668	0.1669020986731351	0.2936923185787664	0.01555079606101066	0.001009824510099867	0.1245190781318226	0.1343460962666543	0.09958927984149757	0.1777017070358066	0.2155070942239944	0.008211742079941775	0.00102333707174211	0.1233769743214411	0.1880972738120318	0.1930974668408938	0.05036688594991343	0.001021037838636321	0.1058450198505309	0.00804556071306506	0.001875860287809726	0.001010021788800435	0.001008354165141518	0.001001252739567388	0.001002951690191004	0.001010026723225411	0.09939611492125731	0.1762228386903624	0.1597414812361669	0.001071529076663739	0.0531228946628183	0.001032546625219532	0.00100953955752281	0.274343397199801	0.001007333391159406	0.1033549323395659	0.06486830625811241	0.001022943786033364	0.00103236390565128	0.02514445853123778	0.0861376404858923	0.0024731092364031	0.001061057612805264	0.001000952061991183	0.1923144750743307	0.4257877335272475	0.001142375717301677	0.0010167376799353	0.001005936345467757	0.001002049832002832	0.001004484058225714	0.006589550764003279	0.01107118608872993	-0.01469145497615369	-0.0005279641728629977	-0.0414358990470784	-0.05192993277450936	-0.01385450710406327	-0.01541678974331736	-7.705324570335663	-2.505341231244369	-0.2119657074174374	-0.03934137447369176	-0.4833108090847356	-0.3011901602533049	-0.05725597192078772	-3.466422894125832	-2.422977827107157	-0.3959674097881683	-0.1373501496193227	-0.1426279449638926	0.1516238079498368	0.03976009267420411	0.105409183953065	0.06562293691124915	-0.3149418888881126	1.578403321298282	5.329282623051173	-0.1104566018473815	0.04171501063849878	-0.05293551758024586	-0.07933448454116677	-0.08344352037640411	-0.5754733608194995	-0.2006722485740342	-4.062874193218907	-0.08678820143555957	0.003157321068565062	0.005076372874852781	0.01510368919276859	-0.001884810561589925	1.94661592778129	0.03410473384236583	-0.5198875957720677	-0.4566553224120957	0.1261873291041766	4.214372837997284	-2.393906145769783	0.3744413611639043	-0.04967703464300433	0.00711807806316672	0.05652926975895282	0.04845322078788661	-0.6069709528459547	-1.311149909802215	0.1941822491676271	0.006180245292129095	-0.6120319447426898	6.522583309117305	6.820477073327152	-0.1585802186372438	0.07924795939091635	-3.858510784540869	-0.5122187655249103	-1.18690325393791	-0.7363366100883771	-0.1700381264214499	0.02432129336531325	0.06492443790998133	0.051185922099373	0.143912065199704	-2.715640522481539	0.2357458528550317	0.04596506788091183	0.9863483962408711	-0.0469269262404247	-0.9732572764598768	6.843419844434309	0.1350463334405607	-0.698256157907852	-0.2747565016291979	0.1084018560656167	-0.004789551241199814	0.9721859495353785	-0.2880636015405856	-0.04726245452792746	-0.06352004093927056	-0.7149703508266348	-1.622599591727735	11.74923514044731	-0.490622871270101	0.09823573158689357	0.1451201185540964	0.2074646116280944	0.08764030212340426	1.835365719616278e-14	1.587404460949022e-15
0.11	-0.005220326327393872	-0.0489080460644977	0.06678399958535793	0.3555974853673152	0.9139239176235066	0.002989089049687673	-0.1431554004011708	-0.1029295852788299	-0.1017098867330061	0.3656509193409329	0.05964252638512837	-0.1361705739194776	0.007877363751444851	0.06066858244938072	-0.08043115443186111	0.7654843357860784	0.2589886543030105	-0.7654843357860782	-0.2589886543030104	-0.3802322066725432	-0.04975780143667261	0.02568288305958007	0.008628980871610101	-0.1362184983522947	-0.04721273208173913	-0.2998695953761537	-0.02255439875843478	0.522086243555426	0.8566200817913028	-0.04445960718919812	0.02104842257457237	0.7286943266465047	0.09902974059093997	0.4713778508243617	-0.5342875719504452	-0.3905765088940492	1.569501421210951	0.2361994189434069	0.1078626019277577	2.961519517488982	-0.7178518700148381	1.3061547623449	-1.895234698408607	0.8610068561477778	-0.1663396585072621	-0.167253141153443	0.7900222797993757	0.05494257750545323	6.767416521255698	0.8396767103912384	-6.767416521255699	-0.8396767103912384	0.9235072905597664	-0.281081366438326	-0.04624534596972935	-1.351463609523688	0.3822178889778251	-0.03499932142675798	-1.151575706316991	1.61068092904711	-0.1090159036463077	-1.683146904420102	5.245867179635626	0.1028940334110922	-8.058802912653627	-0.2164201891443517	0.002364449672404836	0.01126964148069644	0.001292097998229778	0.01108222404541195	0.006768901334519383	0.0072310550377925	0.004296411807464676	0.01002899213834905	0.00104187175311989	0.03933252489251334	0.2566529215478389	0.2705848436194385	0.3025613631960629	0.2951888606905932	0.05368931605120511	0.05132601773205472	0.001054666391988378	0.04122898596441214	0.002868107179505827	0.04909260558187313	0.006880182138393577	0.08874462570522647	0.001094164014823105	0.03958388017897619	0.001004421811059407	0.04335860684542185	0.001001920458733653	0.01680933528391912	0.0470292586688953	0.04421884565359406	0.1471934141361805	0.1564490393765453	0.280916533251694	0.3040164787542662	0.001641678332028985	0.01802246507727242	0.001044806227691791	0.01392278699477592	0.001051750102762143	0.01367060484057074	0.001632510278651882	0.004561884364737012	0.001656994835678171	0.00793751727033822	0.006412362633822921	0.02790626411451486	0.003427822214593034	0.008611120368759813	0.2107708224474526	0.1932135715661837	0.001347244611400507	0.06345110451726911	0.001121735864877893	0.02362905398530893	0.001012312086909121	0.01658938106478025	0.001785752579557847	0.003842925777884424	0.001020010866043726	0.01871029944530089	0.0713896775073395	0.1037261796155999	0.001036696639281298	0.03389997900490545	0.00929889320188566	0.01081096499678581	0.006210399029225469	0.01105001456950892	0.001001432719424877	0.02562650718460495	0.1217494041421074	0.1192939938111309	0.315713741843565	0.2581371183682628	0.01096467430793974	0.08065552840043999	0.001179454071309232	0.02764765393194382	0.122900466324329	0.1119658523020901	0.1321044897750038	0.126720945878262	0.0980497288733934	0.07189491310929925	0.1730170900054317	0.1756386921462002	0.2254254780708864	0.2021885701515231	0.005244074657494112	0.009565997663322693	0.001027348718857957	0.0005035783295241887	0.1364300358590312	0.08394996802744335	0.1206552855017874	0.1579581146846556	0.1132020141132136	0.1540733136722232	0.0499556467897596	0.054300752501847	0.001019125374739612	0.04853596199303043	0.1572687906842471	0.1760448127992602	0.005256095196502594	0.09460159622626983	0.01088917629586033	0.04188602122861205	0.03939162144530452	0.01688403507509848	0.03832525721223579	0.005469421178206723	0.001001234004898691	0.005334324695699224	0.001003110938142224	0.008400130855111015	0.001943862640124375	0.01330204328670538	0.09521295463258127	0.08402398446345803	0.2112050467904648	0.1994927793421124	0.1498002708168728	0.191483428518522	0.00353673694503326	0.01468010013078079	0.04244082294850903	0.05213586238415635	0.1154739691270481	0.1519056890581183	0.0543617112853385	0.04435314439966567	0.2109820950588466	0.299647352883487	0.001008663833224094	0.0113889406423665	0.1233899447340214	0.06034323785979939	0.06500210560266981	0.08267196424160424	0.001024213774235643	0.00603218263459136	0.001027006127582643	0.01928622079118769	0.01565606998279706	0.1237057129487752	0.09014404582307531	0.1040172302238467	0.004095742156302769	2.248142250516474e-06	0.001770756892367436	0.002815618233553806	0.02633066655157526	0.0223735883887449	0.2007159997403099	0.2140671928088513	0.2284035505592474	0.2520249495954998	0.001100502198285665	0.06145908125218549	0.001021123857877512	0.02864579909657496	0.001005250985624251	0.01789664507184017	0.001001794816816622	0.02417039353609279	0.00100397350907453	0.01211512321618877	0.005374325195549682	0.01080872577678094	-0.01443669865599192	0.0009121065779288258	-0.04223741884875099	-0.05138338411873138	-0.01342846933652685	-0.01529692422781339	0.001012632608518295	0.001007094356010322	0.001009013156505048	0.001024445911560529	0.001029657854773986	0.2048917118695578	0.2604659404089396	0.05036362105330757	0.001091961175976349	0.001296263595768177	0.006864218732901676	0.001105517717756592	0.00100450748781328	0.00100191588235008	0.03689107173566903	0.1648071209081548	0.3864704845347533	0.001024393650080119	0.001086136596719928	0.001007066722844632	0.001054550239255566	0.001068122032360038	0.001015998020211906	0.001008570345573988	0.1389823181841659	0.0011308842166313	0.001087053632687244	0.001012926595237877	0.001019232179296999	0.001022045115362415	0.1007925989584765	0.001034122554823891	0.002003778522394105	0.001493242914534785	0.001001554437538354	0.2033017786539977	0.2699254776597819	0.01385716854702937	0.001008422839429504	0.1245651629327272	0.1344285795343328	0.10009473660901	0.149001997820253	0.1885190840644917	0.004612594358789971	0.001032900977799239	0.135132310995984	0.1664113630985693	0.1222791097501348	0.04283001180366235	0.001019533679096969	0.1054410196107262	0.004706467809489851	0.00145514125239352	0.001179028379554765	0.001361778517703961	0.001001422530353017	0.001004144298220871	0.001025573026575374	0.1013912360107852	0.1565638641469549	0.1343522314503195	0.01032029505310897	0.04896595134247491	0.04568141240624309	0.02912451871729695	0.2099124895994015	0.00101393464457259	0.1063445819211315	0.05784010923020114	0.001036884030041148	0.001027007222593167	0.01456846871998863	0.09188894975884622	0.003300874049144733	0.001148683135555004	0.00100114219964026	0.1841547779018149	0.2305625293904055	0.001081394464926523	0.001041652527542115	0.001005455341263846	0.001001934466924625	0.001004097668218796	0.005377931575957781	0.008005873094213639	-0.01462011737113492	0.003398325226027565	-0.03876671066891266	-0.05286985185868244	-0.01440898279037339	-0.01434664887340593	-7.800606879144927	-3.050928943390069	-0.03795964477453472	0.01618840897970879	-0.2185042240777364	-0.2022642072087146	-0.04167903938717128	-2.909114131704985	-2.058979549678488	-0.1436727553752813	-0.09810150647274248	-0.09919546021761076	0.05388260152529292	0.03838758746526706	0.144889122063686	0.08215839776451375	-0.496173696576202	0.7793563465455696	3.879482259148828	-0.05291030760862084	0.03566635333008891	-0.06083058973324823	-0.02586056159596961	-0.01839708954032905	-0.40349745905836	-0.1534740844490729	-3.319795316334871	-0.1379448799275379	-0.06043952131189669	0.0113361410780513	-0.1106457008178191	-0.01110722405322128	1.707150022022516	0.03998789411712679	-0.3458788722063762	-0.2520244615876721	0.1428373100944804	4.280683953088829	-2.057438542672066	0.2314462105783488	-0.06591212392423224	-0.05593162712450348	-0.03151241316123105	0.01906706138685182	-1.467091635772465	-1.81710929190105	-0.03211426535543083	0.005682921012261876	-0.2663189315876084	3.860473338017514	0.4737397995056485	-0.4201274230072207	0.06207874626957791	-2.689807673605546	-0.7946940974623223	-0.5293068935603885	0.1612136688521524	0.3927652397654047	0.03398350316042448	0.05267238344148964	-0.09167119884566112	0.09058403630230877	-2.503039127476605	-0.6716748296972611	0.5263162780662378	0.3330692234158515	2.095738962408137	0.5787333877787125	0.9351427506040226	0.1824057873659185	-0.373683467813883	-0.4559022458507637	0.06283225516410258	0.0008031277067188025	0.553831624670131	-0.02157459397690648	-0.006463854430852269	-0.03115144247229493	0.3003097254240037	-1.23374197057605	-1.037132035010638	-0.9074314319358228	0.155790258716341	0.1504036067393665	0.2116030013092997	0.08973503973912748	1.186914704781602e-14	1.58677191114068e-15
0.12	-0.001137120096327174	-0.05375474523738321	0.06396080275941558	0.3710571237815502	0.916239993574387	0.003973032598954558	-0.1123714223820615	-0.1090147886581885	-0.08611506605306918	0.3467510212099065	0.06741313821574167	-0.1380114678861452	0.006461456899045842	0.06774942884491338	-0.08080784894340094	0.8312107354838001	0.2659102981665915	-0.8312107354838002	-0.2659102981665916	-0.3705446771368479	-0.05244323216554691	0.02514905498642134	-0.004724078607713586	-0.1324271387288335	-0.04745160064927304	-0.293392790131182	-0.006287972334156155	0.5217628760609918	0.8392904571139569	0.02355943504316983	0.02194824738580935	0.6549111620231034	0.09655934368168682	0.3455444901880345	-0.4289489414988177	-0.1717460318460641	1.522959856445489	0.2275118531660493	0.08799961712265818	3.191320819231444	-0.4823084870863388	1.786080544214962	-1.884224294726818	0.6850363636813284	-0.2143741404458017	-0.1143369692168354	0.621073410073911	-0.1325972164670112	6.362215001848491	0.5453797254018978	-6.362215001848492	-0.5453797254018978	1.009220822949481	-0.2571254518435446	-0.06079465762734217	-1.319677950497529	0.3766151438081103	-0.01436107912290713	2.300302323094789	1.630002031670069	0.05282672033051748	-1.780154212645845	7.827952719076285	0.07953753929874989	-6.590712956608998	-0.2675263724526279	0.001715832758612059	0.01085000362191798	0.001155270789290582	0.01123947835425025	0.004016494023523162	0.005539689369612516	0.002727088084051131	0.008564420622163088	0.00103614759203419	0.0390113980737005	0.2358672518852304	0.2441060142203075	0.2850270388363844	0.2759736925847986	0.05269995508854843	0.05079991772688476	0.001088732160726276	0.04043945915224591	0.002101593838334454	0.04837504764725021	0.005952951174484741	0.08891851404961386	0.001095918061580586	0.03996022560018949	0.00100452674949852	0.04493726555476797	0.001001944010003631	0.01767271638829227	0.04008768882270843	0.03848912286881942	0.1523201773256777	0.1598316780171014	0.3209894723128898	0.3363526167715138	0.001344800622325021	0.01758286246040871	0.001080715825722303	0.01432428069027468	0.001030676225295761	0.01321452980602878	0.001352489695174772	0.004268997493821849	0.001372863138410619	0.007759808031193367	0.003833897802720423	0.02537576612582688	0.002268740854769609	0.007632992529988798	0.1821328076773087	0.1648327024497727	0.001213341276139202	0.06171926648682203	0.001104448708530558	0.02335946679122658	0.001013167801398427	0.01671230347129608	0.001417135946812824	0.003299655635225327	0.00102331860511739	0.01865667904440092	0.0873664543101116	0.1193764583897366	0.001035570070699217	0.03428551935041136	0.005574380188092531	0.008167647926044042	0.003874564417169027	0.009114231089942743	0.001001534120235828	0.02706469476746772	0.1616130398287005	0.1605927565303361	0.2960670015924383	0.2386693256779567	0.0118620739430979	0.08234497022215465	0.001096942464880425	0.02700453530659812	0.1235779882917683	0.1111130594274443	0.1330434696205773	0.1260244725266988	0.09901353525143283	0.07186640872458742	0.1578258071484832	0.1570856713050091	0.2067474514149692	0.1819642403657379	0.003941621860159046	0.008415921870342586	0.001032694177927562	0.0005940136783656809	0.1384873573049336	0.08348028031932712	0.1337662670988518	0.177459669766483	0.1002838143997884	0.134044600016234	0.04486740664990208	0.04923418165845775	0.001018900044308463	0.04903641801114286	0.1369493039399604	0.1548502984243731	0.00406523179426861	0.08682595459442656	0.006286106734058316	0.03790847988222942	0.02181828308347109	0.01877692214795842	0.02135585991367679	0.008872941300351269	0.001001372107335284	0.005660160755528366	0.001003941298364051	0.009050728726318869	0.00150758915053966	0.01329222183220988	0.09824074347860071	0.08463373674465917	0.1871553110791016	0.1757580440902969	0.138259488968112	0.1795475308111196	0.009327067816895698	0.02144723902267763	0.04428560971679112	0.05302953940857792	0.09661718600337058	0.1581250810871304	0.05005175946632249	0.05220452900558975	0.1975245331403417	0.2796619097012983	0.001013044325492262	0.01335650102879366	0.1171861402468288	0.05832841971573312	0.06014864772068925	0.07728485617964402	0.001034203277704113	0.006784116076833671	0.001025505971412734	0.01927616480529821	0.01225695408793615	0.1283271131133611	0.09222585989373293	0.1049966065760944	0.003945875283404116	1.245228197974728e-05	0.001496758021030743	0.002605710729702579	0.01447364559079107	0.02377281513790024	0.1929565956663286	0.2030038964509106	0.1889872392679889	0.1967797629502098	0.00107424606790496	0.05272032989749648	0.001037961433746209	0.03039905830132169	0.001005214359595216	0.01942341197506175	0.001001829557474016	0.02630776337493579	0.001003924879056924	0.01301937605746743	0.004891841348549886	0.007900888969527602	-0.01451821484308465	0.003974353526346417	-0.03908731858955856	-0.05265123239654301	-0.01423856768323118	-0.01429870266721865	0.001011891079434363	0.001007101421754234	0.001007187232513895	0.001015211547567707	0.001030160439624224	0.1914038764694629	0.2424459247391654	0.05227872329554181	0.001149644444652917	0.001249368918155678	0.003546273606316359	0.001092318496625147	0.001004735194883265	0.001002007788315709	0.02751394003926464	0.1569958361902851	0.4111112984155504	0.001022201483474619	0.001143482383412453	0.001008433057050814	0.00104512976249207	0.001062695332633779	0.00101816022504892	0.001009528019702407	0.1283472763406821	0.001023557573412048	0.00108478594071614	0.001014927687971991	0.001016478874838722	0.001030365172827086	0.1153432809412047	0.001034513332036548	0.001093035644663844	0.001197356471279161	0.001001707739213114	0.2397014586348602	0.2461586367407974	0.01216354103304808	0.001007021168759185	0.1246112477336318	0.1345110628020114	0.1006001933765224	0.1203022886046994	0.1615310739049887	0.001013446637638199	0.001042464883856338	0.1468876476705268	0.1447254523851066	0.05146075265937582	0.03529313765741127	0.001018029519557593	0.1050370193709215	0.001367374905914684	0.001034422216977292	0.001348034970309132	0.001715202870266433	0.001001592321138684	0.001005336906250765	0.001041119329925464	0.103386357100313	0.1369048896035473	0.1089629816644721	0.01956906102955406	0.04480900802213153	0.09033027818726559	0.05723949787707117	0.1454815819990018	0.001020535897985924	0.1093342315026971	0.05081191220228983	0.001050824274049094	0.001021650539537238	0.003992478908739484	0.09764025903180013	0.00412863886188636	0.001236308658304848	0.001001332337289448	0.175995080729299	0.03533732525356349	0.001020413212551552	0.001066567375149182	0.001004974337059918	0.001001819101846396	0.001003711278211863	0.004166312387912709	0.004940560099697354	-0.01454877976612042	0.007324614624918124	-0.03609752229074691	-0.05380977094285549	-0.01496345847668509	-0.01327650800349425	-7.857373119578043	-3.38572014882409	-0.08237079595170885	0.003971304858693479	-0.1529831636557907	-0.0881124644014757	-0.02183516787972014	-2.393621023888612	-1.801868631326561	0.0244189254016052	-0.05999405448708817	-0.04202675695420705	-0.01415419819738092	0.0368547796816204	0.1681373317318231	0.08888261600859755	-0.6442439316013338	-0.1194562164797659	2.619358034111545	-0.04293945624303751	0.04763532371962453	-0.02271616823316566	-0.0447828473739284	-0.02990357820514573	-0.07681825495564307	-0.02932659590134097	-2.312310920446579	-0.2122869597100693	0.03263377173197924	0.01237882641449467	0.0496690249080297	0.004525702672888197	1.41395005611309	0.03536999910306594	-0.1849674206023617	-0.1526799610380218	0.1418627895567569	3.9054832952666	-1.859149806552117	0.1100403725189276	-0.05882447873260944	-0.1137560709031499	-0.1054278893653981	-0.02765770639221171	-2.226772575219061	-2.208694263507179	-0.1857989159126949	0.01384785916079819	0.1909788516437159	-0.1918674593659967	-4.200779541980997	-0.5754891693290927	0.03663304219335155	-1.554693329112192	-0.6970871888073341	-0.3450995442227775	0.04908370530526054	0.1544128204056555	0.02869130797530231	0.0848525631655863	0.1545539534938924	0.03018850244451901	-2.234601960969459	-1.742786551690076	0.791200302726039	-0.1211585923557925	-1.869913638138495	0.7637074296838748	-4.924050795804917	0.2073744996454062	-0.02531403765529018	-0.618413641835046	0.1016127890887214	-0.004656352015396273	0.4174426299354577	0.2119569545944353	0.003338669719662482	-0.01323950115646943	-0.2876752110465813	-1.005723891329584	-9.249586510763077	-0.7435346082817755	0.1911649415105356	0.1548023097010543	0.2158968815530752	0.09097267874907593	8.592326978204924e-16	9.357287869384771e-16
0.13	0.001814412754843899	-0.05748266922568331	0.06329652528394218	0.3860797361100941	0.9185052629409147	0.00474108616345025	-0.07947195491051035	-0.1124480204450945	-0.06716536080919161	0.3277833458813791	0.07337544216647739	-0.1405556017291299	0.005512836912555497	0.07313994808917611	-0.08303363400047856	0.8916532763511067	0.2697893688547434	-0.8916532763511069	-0.2697893688547431	-0.3601770007027519	-0.05495642830269527	0.02445900704756147	-0.01779438948466788	-0.1286501242502327	-0.04752803852443945	-0.2714407252598287	0.009684037504815259	0.5233882804481119	0.8210587172686666	0.09292508322143357	0.02261643575884808	0.5924086315979907	0.09367881469867846	0.2474097540278215	-0.3206747244764209	0.03369444070688572	1.482588944124408	0.2257247246865302	0.06592275117992034	3.378915232857598	-0.2109448588891739	1.969701304163533	-1.913527196485964	0.5142914986811916	-0.2965085529943329	-0.07607609086781167	0.4628735372047695	-0.307702779977729	5.715623384181013	0.2272645756368895	-5.715623384181014	-0.2272645756368874	1.062368862485882	-0.2469114949081734	-0.07649169343690407	-1.29798744367638	0.3794251687641734	-0.002200553648758214	2.050073161890275	1.55715730467915	0.2701448831655864	-1.857396267880573	5.844912326447591	0.05805985672917405	-5.926528014216783	-0.3045092735994041	0.001371029596452725	0.01075448085844437	0.001082656511718039	0.01152909926172386	0.00254822060075281	0.004630875860682027	0.001889905177377975	0.007681643900296699	0.001033035218280947	0.03887451129632605	0.2178252822653202	0.2226470033711954	0.2686278306732278	0.2595448528289898	0.05071873510374063	0.04957780494281173	0.001118850564994092	0.03997528511666314	0.001675854078143119	0.04793119329354644	0.004843267327293775	0.08892949174626151	0.001097860908699805	0.04031008580262474	0.001004715171898437	0.04674439676611328	0.001002006047320482	0.01861062468534704	0.03290330033675166	0.03251661413552455	0.1531678412970201	0.1575279734743723	0.3542691093394275	0.3599725802913417	0.001186654612969667	0.0173329090919408	0.001122853792467883	0.01475764233161882	0.001020312635064636	0.0128667426839531	0.001202287337375116	0.00404365738349402	0.001220650400967182	0.007713547640073651	0.002460182896642802	0.02427888337753178	0.001653019806104418	0.007216955139414884	0.1591033176111776	0.1444183268179025	0.001120856103666644	0.0592170638869427	0.001094419181005417	0.02330407379736071	0.001014032867445743	0.01686920221076796	0.001220954885682129	0.002847124801143267	0.001027527728830952	0.01862346965065811	0.1008672328620624	0.1319914646429959	0.001035073203303856	0.0346875484719647	0.003385410025529823	0.006568587644584874	0.002552691070647516	0.007962958113757418	0.001001682254424518	0.02849175206545856	0.1976173487245239	0.1980816955351221	0.2767554321469369	0.2215540426143102	0.0130485095032742	0.08389246770748272	0.00105286204350243	0.02625973750250223	0.123156298559687	0.1092329402105575	0.1326933696626101	0.1241050768544145	0.09913533921532104	0.0711002568417196	0.1419023802500232	0.1378516075863461	0.1879619993603792	0.1611072026356465	0.002513824901845399	0.007150810460638991	0.001053607668668872	0.0007747370508116829	0.1436156535389801	0.08698725849688821	0.1421284408236038	0.1766668852130812	0.08232572986395303	0.1046903054051797	0.03967027366241305	0.04411248825005288	0.001019430135085793	0.04930728663340275	0.1230508786346799	0.1419426783761988	0.002736846806624427	0.08102106124152721	0.003732893334606267	0.03540528958318093	0.01208020325427361	0.01402692202185344	0.01198264494226792	0.006684367253077313	0.001001539222214037	0.005991287920312098	0.001004875473400565	0.009764914797250661	0.001284085035121608	0.01360705650226999	0.1013712609459641	0.08582838709257715	0.1652673760258379	0.1550477810121095	0.1258165785826773	0.1645334231901415	0.01843231665342468	0.03151033571148183	0.04528687696686956	0.05258415997837408	0.09591333544110539	0.1528673734752485	0.05207114894765709	0.05728788229754058	0.1923725427651424	0.2530746414125029	0.001026967951776636	0.01554427758437954	0.1143692756579524	0.05942967852463985	0.05542128204599991	0.07194539176045514	0.00104516363773076	0.007408885662935498	0.001024786935633321	0.01926687455843863	0.007897379574556506	0.1320641514117198	0.09451168057554053	0.1068542226398469	0.004387485797531111	0.0001956035699319143	0.00365830513813364	0.003943181610182304	0.008003171857661955	0.01848821916105038	0.1828126826262517	0.1929411364341065	0.140804401421296	0.1313011403251529	0.001047492544625917	0.04681496395998776	0.006784132141915743	0.03866456616804534	0.001005121442762433	0.02091686478925742	0.001001842246253449	0.02839540122610597	0.00100382490469473	0.01388397545293839	0.004949108989477662	0.005159172877326067	-0.01465400927789778	0.006349069298081097	-0.03649464323531666	-0.05331819990106488	-0.01505525419624732	-0.0130618222184971	0.001011057009292644	0.001007014193914341	0.001006013741217044	0.00101334726285082	0.001029487406757292	0.180679075654444	0.2328744080492739	0.04485709855423916	0.001150679772470022	0.001215985991088145	0.003773434412955298	0.001106284256883962	0.001005060225116978	0.001002123758263004	0.02186508338847146	0.1522944222102832	0.431029959438103	0.001021657072498614	0.001186384479665502	0.001010451739501245	0.001046382451020459	0.001061533101632196	0.001018898995304892	0.001010106413038172	0.1159092291114306	0.001025384767871791	0.001083294336806252	0.001014937781630441	0.001016593212002946	0.001033214177171138	0.122886725023197	0.001034592219056806	0.001062352454667567	0.001137986017371884	0.001001945282143493	0.2711440219024673	0.2335852074693487	0.01617863376056117	0.001006937184587738	0.1207252565145317	0.1301194031505521	0.09817972188038546	0.114252989029392	0.1511977071074461	0.001016267750844031	0.001103220271347831	0.1554295650660727	0.1636302486181124	0.06293068123779885	0.03188987069942013	0.001021633635170682	0.09982420667183026	0.001319721470173899	0.001033887810569954	0.001299568708521136	0.001573951943682333	0.001001815350934526	0.001006279784853098	0.001059602978874221	0.107773247079735	0.122791767045544	0.1055076516541923	0.03583210711855926	0.04793366920961047	0.09892568282671296	0.05222001300192013	0.2167379794965486	0.001059161538957493	0.1111208073889403	0.04838809228738486	0.001061433904608192	0.001026059072745433	0.002537415540148404	0.09765290355627596	0.005465411995011877	0.009886870773509714	0.001001228762038809	0.1569771395853167	0.085901658453856	0.001018994271937421	0.02279837429435287	0.001005067395515018	0.001001886205547222	0.001003728973326404	0.00563261391170209	0.002592347007016178	-0.01487398732212061	0.007943348808340944	-0.03421966463675406	-0.05359191057183994	-0.01594537728511445	-0.01165319314175743	-7.842792839900222	-3.487697538674163	0.03191288362739721	0.04398011682641887	-0.04877337885249661	-0.08056718816245104	-0.004806863637286836	-1.912995799893524	-1.4867606388099	-0.2517556110765241	-0.03375554668140551	-0.04254704558535174	0.01351781543337925	0.03317744558980108	0.1922935910576511	0.09853503666454698	-0.5595415915780969	-0.331588513835867	2.124377778372267	-0.01276482582576958	0.04180705312939873	-0.03944969971833108	-0.01047917126880037	0.009912878791185091	-0.1114012637972758	-0.04292967386274946	-1.799940253767338	-0.2854209921672856	-0.02067715121406206	0.01803746536382093	-0.09228488409697552	-0.006882231598614019	1.107250446373597	0.04334157969995293	-0.1304540494620811	-0.08385944087879037	0.142011142931568	3.601600371692707	-1.565878112231416	0.193313435276471	-0.08495680884452748	-0.2622294476881155	-0.278797105009457	-0.1251316788409215	-1.64791223890508	-1.928299653474473	-0.08203948198522125	0.02133725042002453	0.4875625919451226	0.01235115214131035	-1.811158567930296	-0.4591193557490178	0.01782383881835894	-1.060763063872582	-0.4537504385827718	-0.1650240608266864	-0.7465018404942331	-0.4343234188214314	0.03534784272135763	0.06533564170990794	-0.02674893154059086	0.1936640456386908	-1.912050959451854	-1.269087767947116	1.19006630301158	0.01570967454871206	0.1732338190674256	0.2030014244542756	-1.029429960575368	0.2306480050288589	0.2181974663510174	-0.4634717752783235	0.04127740183248802	0.001064336329919276	0.3378490332539228	0.1596488127460793	0.02811014976189202	0.2614636339857923	-0.6042038501851918	-1.043178988579363	-4.042063482090017	-0.4258726899723402	1.353996748130213	0.1445417993120983	0.2021515653388247	0.08254786123196643	-4.056354592754349e-16	-2.41505035031115e-17
0.14	0.003864028463860858	-0.06024901709320996	0.06453076965266323	0.4007294293612588	0.920758142159058	0.005297720730621884	-0.04498626656933321	-0.1133658256078589	-0.04740422397773771	0.3083961487700406	0.07783630963367412	-0.1439827574428949	0.004926153825378264	0.07712376155789329	-0.08686476424349647	0.9453098074187839	0.2703921929474978	-0.9453098074187839	-0.2703921929474979	-0.3493362119148745	-0.05740941645007648	0.02363368585176612	-0.03075589185689782	-0.1248258870166981	-0.04752109287713534	-0.2531920766790887	0.02471032113052581	0.5271235882457084	0.8023184815270388	0.1364523897695339	0.02318863894879656	0.5360459040226816	0.09055056122069144	0.1651610617573452	-0.2366337173441648	0.2079583369928004	1.448376040969632	0.225033823489984	0.04571581765784651	3.508564993156637	0.02077683774201917	1.948366861730251	-1.968128651288947	0.384749066973301	-0.3909785146020505	-0.04194958941208222	0.3397322550009336	-0.4536662536507049	5.005013041922586	-0.109869593677594	-5.005013041922585	0.109869593677594	1.103843293705827	-0.2450838538900796	-0.08784930901434186	-1.297916249552355	0.3860596947948997	0.002315625362055282	1.559619064972076	1.440856789017955	0.4748074024258375	-1.881853391913505	2.660284393043661	0.06034050268068542	-5.362752386651033	-0.3170712714483505	0.001197986673185345	0.01086119410186668	0.001046310132174281	0.01191962549458251	0.001808273839618586	0.004164344978118148	0.001468766114332253	0.00711059069510071	0.001031143045344661	0.0389299672801136	0.2021712491892741	0.2055498051432424	0.2544085062678181	0.246181253429109	0.04623049385238361	0.0461065229281389	0.001134421913237596	0.0397460523375795	0.001445847508966773	0.04760804809956425	0.004395468836378817	0.08913223191641226	0.001105817077727504	0.0406249782076727	0.001004971932466089	0.04876323098632992	0.001002095064642707	0.01964013698682722	0.02635719579202636	0.02711261550685257	0.1518205472245804	0.1533938313049882	0.3824649901925142	0.3792350345093244	0.001107281490699888	0.01721329377638769	0.001165370456390132	0.01521582272446815	0.001016142935833511	0.01257336694093136	0.001127785727321366	0.003855534136910715	0.00114393243476893	0.007743293183223999	0.001769126210462829	0.02377088146800431	0.001344615654039934	0.006993423219747778	0.1396495669773112	0.128246376417628	0.001075526615706316	0.05606549800545346	0.001088659855088865	0.02340662815275104	0.00101447023894185	0.01705378365626114	0.001122868605427274	0.002411764105821597	0.001031056466621412	0.01860474145081133	0.1116127594813177	0.1414854523539053	0.001034864340491683	0.03511846603426718	0.002263625948931675	0.005646378661347306	0.001857731881443786	0.007311346138770955	0.001001875115671313	0.02987416708390268	0.2305840240222779	0.2328106812842327	0.2594965364496749	0.2073123373122437	0.01561095598624897	0.08608832514227982	0.00103078575892853	0.02540896459455102	0.1213102528224353	0.1058692369694039	0.1307023260843247	0.1204416132281496	0.0981774121347127	0.06937259497457758	0.1296538157411188	0.1235699851190773	0.1720289010160836	0.1440865198769811	0.001796391210971737	0.006478809911501664	0.00109444835526406	0.001001567388598105	0.1500688096012501	0.09277444831976221	0.1545858133868994	0.177287504878423	0.0767723318672394	0.09499984490361993	0.03526676797236544	0.03984639767553731	0.001021497962532056	0.04939855791869712	0.1124929615445672	0.1329563894799232	0.002044215899864032	0.07795376668656813	0.002439708402991719	0.03441828776090298	0.006943861734514278	0.00889852313871323	0.006998257918987397	0.003342557144702183	0.001001734308719258	0.006323391964752644	0.001005814000699842	0.01050446137430137	0.001181490916883832	0.01405400496021946	0.1050175190367757	0.08820546722742552	0.1458811373718646	0.1374250188055833	0.1168735837260088	0.1539847195433444	0.03080309422673476	0.04462151044244591	0.04726446083822065	0.05301627226422901	0.09916220305388117	0.148686991534588	0.05086825565659823	0.05526532140963457	0.2156313743738494	0.246352768517367	0.00105324747396912	0.01797880500051256	0.113455479566432	0.06214500238104072	0.0517069868563485	0.06773557000856653	0.00105594832717682	0.007968389587496631	0.001026632860364997	0.01926277219190894	0.004941144627497339	0.1352417738487907	0.09582008224007646	0.1081912339228175	0.005273122356280472	0.0004710265150529141	0.009019525242223471	0.007449582544083472	0.004661686996556345	0.0149895408169582	0.1691323831164169	0.1814132991483604	0.1298457334247815	0.1120199839515752	0.001033410488097858	0.04443619388300655	0.02025342071541924	0.05532019558984515	0.001005121560238977	0.02232731888478516	0.001001882156324216	0.03036121221486999	0.001003783794739689	0.01468234649984444	0.005945732552313295	0.002679792118138112	-0.01491607912683562	0.007553130677607854	-0.03437851301457413	-0.05339528215522846	-0.01598209557287226	-0.01156731882776537	0.001010222939150962	0.001006926966074495	0.001004840249920199	0.001011482978133908	0.001028814373890347	0.169954274839425	0.2233028913593824	0.03743547381293653	0.00115171510028719	0.001182603064020645	0.004000595219594249	0.001120250017142789	0.001005385255350673	0.001002239728210275	0.01621622673767827	0.1475930082302813	0.4509486204606543	0.001021112661522635	0.001229286575918661	0.001012470421951681	0.001047635139548848	0.001060370870630588	0.001019637765560859	0.00101068480637395	0.1034711818821791	0.001027211962331546	0.001081802732896368	0.001014947875288896	0.001016707549167125	0.001036063181498736	0.1304301691051893	0.001034671106077071	0.001031669264671297	0.001078615563464613	0.001002182825073827	0.3025865851700746	0.2210117781978999	0.02019372648807425	0.001006853200416357	0.1168392652954315	0.1257277434990927	0.0957592503842485	0.1082036894540846	0.1408643403099035	0.001019088864049835	0.001163975658839476	0.1639714824616186	0.1825350448511182	0.07440060981622194	0.02848660374142906	0.001025237750783759	0.094611393972739	0.001272068034433087	0.001033353404162562	0.001251102446733168	0.001432701017098155	0.001002038380730353	0.001007222663455394	0.001078086627822991	0.1121601370591571	0.1086786444875406	0.1020523216439125	0.0520951532075645	0.05105833039708944	0.1075210874661607	0.04720052812676909	0.2879943769940953	0.001097787179929295	0.1129073832751835	0.04596427237247987	0.001072043535167368	0.001030467605953771	0.001082352171557352	0.09766554808075176	0.006802185128137439	0.01853743288871448	0.00100112518678811	0.1379591984413345	0.1364659916541485	0.001017575331323197	0.0445301812135564	0.001005160453970118	0.001001953309248071	0.001003746668440953	0.007098915435491472	0.0002441339143350065	-0.0151991948781208	0.00856208299176376	-0.03234180698276119	-0.0533740502008244	-0.0169272960935438	-0.01002987828002061	-7.727780719556383	-3.674049675694309	-0.04192359457325748	0.02415236993531382	-0.06452663838253277	-0.02576776106745865	0.01663338435278819	-1.521258499656785	-1.188820560140822	-0.4254149207192751	-0.01300580318717174	-0.01788492501017317	0.02419829650342246	0.0298612202041455	0.2104779335061599	0.1072034168937005	-0.5305419106763065	-0.4855437418106874	1.747856173742604	-0.01687184566018805	0.05259907402087154	-0.01183389242273748	-0.03733947462423026	-0.01470239135042405	0.04095791279797901	0.009174498280037172	-1.463825874127402	-0.3421596160313329	0.06422324158161065	0.0179153676197434	0.05310305265875247	0.007421945645181459	0.7897463476431589	0.04114768725386763	-0.04959716095838405	-0.05274776079836693	0.1329343336474601	3.353492644131552	-1.284434254236134	0.2397123624127387	-0.080019499503397	-0.4104728757565269	-0.4542414801615305	-0.2199597032470449	-1.236284324940155	-1.441423269221918	-0.0671767437987227	0.02306925222886629	0.6470211807062998	0.09081338438277635	-0.2680127200820294	-0.4043686025509254	0.0007135747994727284	-0.7704270987324439	-0.1495674292190647	-0.04186184886842754	-0.02659604610189366	-0.07623439181461403	0.02888668390655083	0.08992466438953259	0.1809767110713815	0.2666744598306181	-1.617101786637146	-0.8497057568540712	1.400815911158111	0.05433975085628442	-1.65444850389394	-0.6574754062875142	-0.9509717170730129	0.2567246717548927	0.2974989718434911	-0.3924851083749024	0.08855965678025053	-0.003618777321186381	0.3055594576777309	0.1078359984381919	0.02179300115475863	0.4205465095275145	0.06950831550474414	-1.298739345117988	-0.01009326046719058	-0.03821543617584101	1.869189252525636	0.1382025659675715	0.1915315090718859	0.07772700903616137	1.490051905650135e-15	-1.084192874887203e-15
0.15	0.00516780660980794	-0.06224520858840286	0.06724805530026147	0.4150647566994731	0.9230000699265382	0.005676180653961612	-0.009566813114654467	-0.1121951663426247	-0.02848000890190747	0.2883775001610543	0.08118678564523789	-0.1482884767443819	0.004632969365903564	0.07997791873087777	-0.09190458063975129	0.9918280601384205	0.2676311877874659	-0.9918280601384204	-0.2676311877874659	-0.3380704606657394	-0.05985002992826241	0.02272488471896931	-0.04382610809802639	-0.1209494537107684	-0.04749342128202933	-0.2351832719930248	0.03845028694704315	0.5326755105327452	0.7836420298860379	0.1513739881074615	0.023900166059972	0.483943689154786	0.08736779128603404	0.09545912724044081	-0.1629400115361052	0.3243750002249107	1.419302679203232	0.2229013968340269	0.03108235247897144	3.569536295620732	0.2058299336162957	1.822503959320889	-2.032423217273939	0.2894662325927506	-0.4619761094683965	-0.01653798398450257	0.231770104795209	-0.5435612283832384	4.296952562779879	-0.4362404843701029	-4.29695256277988	0.4362404843701029	1.14975048288774	-0.2427941411749225	-0.09307510615957156	-1.317829412433168	0.3883675216371709	0.003185561143000834	2.073534144737759	1.306877893827392	0.6295241282896819	-1.84810298897948	0.494631849467308	0.08280723775665585	-5.031076759291271	-0.317819940067864	0.001106053117321652	0.01106798105969885	0.001027152459277908	0.01237102634802759	0.001414921015592671	0.003904522831228809	0.001244665987939704	0.006738314968533823	0.001030301388833966	0.03917427033899883	0.1894642352990838	0.1920968775777327	0.2419848421010637	0.235507622244589	0.0405362055304883	0.04150027817378887	0.001152748419494291	0.03970758340997409	0.001315617974294987	0.04737566970245451	0.004067501333628312	0.08932298743438444	0.00111531702945635	0.04089583298077051	0.001005302791063723	0.05097195549810146	0.001002213244253231	0.02075796744187467	0.01965244076927048	0.0217178822964015	0.1471469156570454	0.1470741726982065	0.404873750204595	0.3939012245479915	0.001065353315475324	0.01717404291297737	0.004087190239982525	0.01860545835062758	0.001014888061641252	0.01235380096525267	0.001088604387155709	0.003695254597555545	0.00110281916758629	0.007806671575704125	0.001402905257675727	0.02368621418109403	0.001181394561974071	0.006950597210239626	0.1241562482621218	0.1154994836473984	0.001051249012595084	0.05243794986777253	0.001085071135490388	0.02371107121269395	0.001014919628116554	0.01726217313241488	0.001071436219497319	0.002037012165150064	0.001033354733975375	0.01859704334681171	0.1199154730088998	0.1480374368882149	0.00103523528374391	0.03558307462386403	0.001660413483561443	0.005118188764351889	0.001474257683492289	0.00691384575804985	0.001002101659871217	0.03117486657556278	0.2606144908400624	0.2651466347291416	0.2436210085012745	0.1954858593134794	0.01777074926229454	0.0880907943549393	0.001019079437196488	0.0244947179238781	0.117869373899844	0.1011074403173514	0.1269212662269604	0.1151360869357069	0.09587805947011677	0.06668233748790853	0.1202459479193524	0.1129969156145487	0.1588644923059431	0.1312887931756986	0.001424455230210737	0.006093899511284866	0.003590194785978646	0.002363149743097029	0.1566845537475149	0.09980694008360651	0.1662099199071209	0.174695794750257	0.07918261286778494	0.0931677428435119	0.03078569555410806	0.03561555751856021	0.001025374505093999	0.04934896494331709	0.1040256934653789	0.1259636713584057	0.001656683989108644	0.07722809140550593	0.001750522693663073	0.03442092817583617	0.004150043047329119	0.007855285946680545	0.004242172945478622	0.002750188612265582	0.001001965110470772	0.006653061088604162	0.001006541545194149	0.01127585702383657	0.001125542171422231	0.01459242800515	0.1085877122411237	0.09115980375047315	0.1289490672924589	0.1225628870281553	0.1086726220701125	0.1449901727459196	0.04241662100404465	0.05677518519734547	0.04909052484635711	0.05339736791033843	0.1007745247670198	0.1361987797180636	0.04980876828644692	0.04998812881753332	0.237394914304726	0.2242393602076814	0.001089432518923121	0.02070603349055645	0.1130927980977058	0.06495747995111971	0.04849523168930837	0.06412481721144296	0.001352558378454742	0.008823776651877557	0.001032688835522691	0.01926412861707802	0.003057493039619794	0.1375568143821548	0.09600151810897385	0.1087835238561156	0.007151650532990188	0.0008671424529799699	0.01596184386400215	0.01222592295959931	0.002877739646849005	0.01449236126621801	0.1528293158639668	0.1671103430185776	0.1329206965213472	0.1136302529865611	0.001025309926591584	0.04500271484903812	0.03518468789594311	0.07308388799705828	0.001005222527011246	0.02361186871224737	0.001001954168529293	0.03214330733852203	0.001003812613616782	0.01539390946256512	0.007666456845725172	0.0002993337982627618	-0.01504482648735629	0.008732669583050278	-0.03244114811871256	-0.05288427875073219	-0.01673732082062194	-0.01032248457043266	0.001010409774294814	0.001007454825628894	0.001004375360358804	0.001010824609248343	0.001029942396219719	0.1661655964757024	0.2155681431389158	0.03052361567968194	0.001188850121429228	0.001177606539198158	0.003486365667605706	0.00112940170392211	0.001005868661343929	0.001002417879433362	0.008629006597597794	0.1331322035280242	0.4542904584490065	0.00102220721641104	0.01215682100080848	0.001014522641402951	0.001047963338910415	0.001059712023012926	0.001021996324125099	0.001011932753614806	0.09859706649359876	0.001024934081202084	0.001080939782348972	0.001015759121585256	0.001018894350800938	0.001035479016303998	0.1331873577477665	0.001036425362206068	0.001029146587348044	0.001070378106658047	0.00100246821645267	0.3261817682035046	0.2084644765166564	0.02010209466989671	0.001006932045947698	0.1093705645787606	0.1174197387453987	0.09003413579267483	0.1046986382141227	0.1349804858058039	0.001051165844041589	0.0104647458732657	0.1697082292223228	0.1864181579020888	0.0892355580258971	0.02310698627809969	0.00103293830672055	0.08966828341560919	0.001235161929213016	0.001027589096353181	0.001140326217800256	0.001229362705106813	0.001002346526051565	0.001007363018318314	0.001058144954420855	0.1149360562507123	0.09843964814142632	0.09237821615310524	0.05937017843641578	0.05152359755903932	0.09909973610930893	0.04963559056850782	0.264743506519243	0.001151899719178052	0.1122783406401031	0.04337004924731778	0.002160209524810447	0.001046203963059198	0.00106735269557815	0.0950249897291161	0.01112957480061049	0.02769547372757599	0.00100102751845351	0.1171808551842502	0.1384417542292574	0.001016289894296314	0.05873566884968261	0.001005469022194609	0.001002093242901105	0.001003923774874712	0.009841214267402166	-0.002036964614263351	-0.01505007913502648	0.01004867776158209	-0.03058325613169962	-0.05198145818612551	-0.01734056584981631	-0.009311735345454432	-7.518949886734014	-4.020095564214366	0.05384018228914512	0.057032172472412	-0.003515177938291205	-0.04041834992487933	0.03246471614891085	-1.175078451340623	-0.9563784082541109	-0.4940457823943658	0.004888364717234827	-0.02499960103368105	0.01409186942035942	0.02460424629789918	0.2304332577922229	0.1161653201072984	-0.5493541888360375	-0.772839896352925	1.192896627265678	0.004117293353346314	0.5840617642882799	-0.02485231702713667	-0.003876741578146911	0.01745824376110734	-0.03035452665692385	-0.01027485009777996	-1.094196665268143	-0.3781143558488246	0.01669633392387309	0.022780320622491	-0.08121078781721125	-0.004561575895809822	0.5248192742516588	0.04983741736896117	-0.04941731491323142	-0.02919253667559555	0.1263952243728615	3.106575807428265	-1.093750375197982	0.1622730563735255	-0.09692084746858677	-0.538651926739635	-0.6031066320914691	-0.3160660537493541	-0.8993596607765519	-1.126596195332359	-0.01978633022039583	0.2382022857959834	0.7582029497631445	-0.5717367313947836	-0.1079879298135686	-0.4415545811174368	-0.01022728174461899	-0.6280483304999893	-0.001311220541208284	0.03467457862381929	-0.1287894031596997	-0.03531365323731425	0.03506231127866479	0.07140501835227031	-0.009426933343348284	0.3199097118039881	-1.376397913697672	-0.9455191267032433	1.049489234655506	0.01850426060185822	-0.9768423499320666	-0.4003951595018857	-3.109522489701927	0.2876383222138529	0.2597985915954705	-0.3366891163980164	0.09432746585361332	0.00223516170903349	0.1663404368843426	0.01208152507458825	0.05331698705118992	0.531013352862196	-0.08647680938140492	-1.55936121308119	0.1998622084288257	0.1446085537669704	1.68405035864387	0.1192531939198412	0.1654920193293904	0.06509663903653318	7.068882119651409e-16	1.489120748889941e-15
0.16	0.005770502204834283	-0.06351452592075958	0.07079579381112285	0.4291277479959228	0.925207163432293	0.005941491489571443	0.02628867129991374	-0.1093997285693041	-0.01123358867361803	0.2678112414892469	0.08370803623059617	-0.1530584949077256	0.004598380515081621	0.0817725821581487	-0.09752127286677684	1.031215159889884	0.2617892023392696	-1.031215159889884	-0.2617892023392696	-0.3263323317217866	-0.06226040526213013	0.02178889995629364	-0.05714652838075706	-0.1170757254790357	-0.04745804430459691	-0.2110935483343927	0.05084270939791043	0.5395930122776641	0.7654631006935978	0.1497569582573883	0.02486163006797567	0.4359566453895924	0.08422741792764335	0.02494455157317143	-0.09125888477691098	0.3740489096454268	1.393908832616735	0.2180669711448699	0.02308600011186686	3.595771185134553	0.3457325393593648	1.612807892222126	-2.077650663853345	0.2189039817319854	-0.4838382869735438	0.009769532261180916	0.1278335058948112	-0.5690414198004415	3.578782448288023	-0.7260656513104947	-3.578782448288023	0.7260656513104947	1.198318832669394	-0.2390362250263775	-0.09328603498896387	-1.347957057872768	0.3855186799552498	0.003856701827934253	2.775802859485717	1.171348115887925	0.7479232940023794	-1.782348902201108	-0.6474412445564993	0.1103278820463138	-4.539718166110633	-0.3085919561949937	0.001060180436225879	0.01134918167063126	0.001017841490195589	0.01287835637840102	0.001217709288103633	0.003772493680492521	0.001132211193819263	0.006467604383023725	0.001030445016378934	0.03958401137758649	0.17998094038049	0.1819332073585209	0.2311111778922652	0.2268442306342083	0.03421481316892518	0.0362613722353696	0.00118048021510935	0.03983534657294632	0.001247971633428031	0.04717987914644896	0.003646649711849159	0.08941685055140712	0.001124642624979485	0.04112295337127955	0.001005709961368118	0.05335522192105669	0.001002361424859911	0.02195949630880359	0.01243413671530576	0.01610654258169343	0.1385241061220418	0.1380479950417848	0.4209443652854041	0.4032432629201362	0.001044941997335146	0.01719755205095764	0.01094105211571495	0.02607173227177959	0.001015287529299077	0.01222086031410254	0.001069182089975791	0.003594793138729164	0.00108193673547257	0.007894061536747005	0.001220711746833196	0.02371452780532955	0.001100378864326474	0.006937223219470206	0.1127400704667442	0.106189563405273	0.001037974864279783	0.04860792400160428	0.001082845751183918	0.02414117410155153	0.001015550032708412	0.01748974592895096	0.001046819237233459	0.001724401408983216	0.001034211154978075	0.0186015097858005	0.1258513157111287	0.1520652121395962	0.001036298188936003	0.03607648211572528	0.001356738673868511	0.004790502433631622	0.00127809192518127	0.006678690978663697	0.001002357642494729	0.03238586476512641	0.2876135641835239	0.294799752684358	0.2287133930607848	0.1851795492146589	0.01883247684620382	0.08936361779483824	0.001013268279836255	0.02358872738842747	0.1127397037638417	0.0951608889928979	0.1212633669251951	0.1084546235110308	0.09210521937834876	0.06309178870633878	0.1131665041358229	0.1051621902073262	0.1483711515178586	0.1213851134843782	0.001254243896927418	0.005883463427586657	0.009437352182643787	0.005544714447015434	0.1629035946270029	0.1079130228690369	0.1746841292735563	0.166601143822951	0.08697513794747717	0.09264848154986809	0.02584090239282921	0.03102020300773074	0.001031163895219218	0.04920211004641444	0.09695159481090687	0.1203967867713451	0.001444092011361614	0.07781267040478797	0.001401973201932679	0.03495747226875578	0.00267802533285179	0.007387974858417141	0.002743182068755745	0.002774797308664531	0.001002234603540359	0.006984941598623197	0.001006975347451185	0.01207357279804399	0.001087596628779725	0.01514276966818648	0.1118085732462652	0.09451799880400702	0.1143981670279149	0.1094755936346466	0.09975479167770354	0.1351480265278316	0.05181071080725648	0.06600269903223055	0.05028778809036882	0.05331885512099395	0.0981259933049671	0.126477174725523	0.05034747163243591	0.04720877727221359	0.242510831680251	0.1914060678265714	0.001134581267859743	0.02370991736398688	0.1126190562551283	0.0672370152014132	0.04555057171470574	0.06086131437364316	0.002044367055731523	0.01009113309971844	0.00104358702714911	0.01927437739945692	0.0020993421030375	0.1387464183442624	0.09497889139279572	0.1084620551613738	0.01022950993248147	0.001455102268495579	0.02388290302776622	0.01799568518705771	0.001977921744633036	0.0149093529547561	0.1343988395564248	0.1502758882418838	0.1355389873870149	0.1133715309394409	0.001020618398641809	0.04719014344604312	0.04939758547808426	0.08901122535726101	0.001005427346551855	0.02472329865108254	0.001002060158701829	0.03368314267487565	0.001003915613671241	0.01599450039114701	0.01006823083146959	-0.002014884660761258	-0.01498833177880031	0.01011691239807664	-0.03062299258605098	-0.05178554960610084	-0.01726457574072018	-0.009428777861611073	0.001010596609438696	0.001007982685183344	0.00100391047079743	0.001010166240362784	0.00103107041854909	0.1623769181119798	0.2078333949184492	0.02361175754642732	0.001225985142571329	0.001172610014375687	0.002972136115617176	0.001138553390701445	0.00100635206733718	0.001002596030656457	0.001041786457517353	0.1186713988257672	0.4576322964373586	0.001023301771299471	0.02308435542569827	0.001016574860854194	0.001048291538271991	0.001059053175395244	0.001024354882689377	0.0010131807008557	0.0937229511050184	0.00102265620007265	0.001080076831801551	0.001016570367881637	0.001021081152434702	0.001034894851096578	0.1359445463903437	0.001038179618335093	0.001026623910024755	0.001062140649851459	0.001002753607831533	0.3497769512369346	0.1959171748354128	0.02001046285171915	0.001007010891479095	0.1019018638620898	0.1091117339917046	0.08430902120110115	0.1011935869741609	0.1290966313017043	0.001083242824033529	0.01976551608769179	0.175444975983027	0.1903012709530593	0.1040705062355722	0.01772736881477039	0.001040638862657356	0.0847251728584794	0.001198255823992967	0.00102182478854379	0.001029549988867215	0.001026024393115372	0.001002654671372694	0.00100750337318116	0.001038203281018682	0.1177119754422674	0.08820065179531202	0.08270411066229799	0.06664520366526708	0.05198886472098921	0.09067838475245706	0.05207065301024655	0.2414926360443907	0.001206012258426824	0.1116492980050227	0.04077582612215567	0.003248375514453471	0.00106194032016548	0.001052353219598945	0.09238443137748047	0.01545696447308355	0.03685351456643748	0.001000929850118656	0.09640251192716584	0.1404175168043664	0.001015004457269459	0.07294115648580878	0.001005777590419119	0.001002233176554201	0.001004100881308506	0.01258351309931286	-0.004318063142861708	-0.01490096339193216	0.01153527253140042	-0.02882470528063805	-0.05058886617142662	-0.01775383560608883	-0.008593592410888248	-7.230625873637814	-4.466298189036506	-0.02704086395394258	0.03533820532059472	-0.03896803915199194	-0.005454732856130451	0.04972098029343059	-0.8634070303971857	-0.7867726453129548	-0.5519471575340896	0.02024061492829547	-0.01056735678970172	0.004819816313625706	0.02111434368631633	0.2453863157429855	0.1239430992700181	-0.5738632115272421	-1.026847551738612	0.6830258404382046	-0.00431984538220658	0.8679267330194089	0.005491172482611016	-0.02537585851765709	-0.009900077637114842	0.06355409502731427	0.01506490202782352	-0.7764313685064552	-0.3826551617280583	0.08935520736305343	0.02175203169720522	0.06553128955837441	0.009854858435472737	0.2849044910575111	0.04690746770772748	-0.009496447703444226	-0.02027864053145818	0.1149940732282191	2.816925546193056	-0.980400674247396	0.09378320786068785	-0.07836827245872437	-0.647423810236721	-0.7294289066082102	-0.4000179622271749	-0.6886155054789593	-0.8626138672295156	-0.03228188049416598	0.3870657221123567	0.8617393850235094	-1.00977477544523	-0.005444566789199757	-0.4772714733212649	-0.01873880950585435	-0.4852603918410435	0.1124834268498549	0.06491888672896744	0.0885891746518882	0.04716105395259151	0.0293289611399559	0.09518868932416552	0.1833604346921162	0.3474461659278722	-1.262134109853174	-1.019225640986903	0.8155837271552587	-0.03758193623421968	-1.101127139097236	-0.1579071969312611	-3.094948531357943	0.3120557484320158	0.1909105078863666	-0.3230351165100367	0.1709535334718424	-0.001840307250714724	0.08047214342640228	-0.07491572716964981	0.06016177667327782	0.6192308719159297	0.2523425633602497	-1.805039074500167	-0.3838914768883424	0.2859660900189172	1.501918243123632	0.1035785882422809	0.1430795516122523	0.05553260220847856	-1.147815905164062e-15	5.515776770731551e-15
0.17	0.005623853275336242	-0.06403337020402526	0.07449224148490653	0.4429506933280073	0.9273481840318467	0.006159815401129943	0.06233728128103883	-0.1053730654039638	0.003507826039151086	0.2469680463303202	0.08558427674548923	-0.15774454944792	0.004859299520950165	0.08249735819738258	-0.1030591398917131	1.06335309346205	0.2533137224430901	-1.06335309346205	-0.25331372244309	-0.3140975847028457	-0.06462411758779513	0.0208724783466927	-0.07079135135350857	-0.1132564154076696	-0.04741075970334992	-0.1812236978029604	0.06188161503943322	0.5475483938437369	0.7480287473994114	0.1403928719701849	0.02606694385856126	0.3923158504678358	0.08123509958827585	-0.0520385833442396	-0.01027329354381737	0.3555912897824404	1.371045482454208	0.2097914543088506	0.02129772217363921	3.607934105301998	0.4574906841499098	1.326872582443057	-2.089713245533125	0.1558217696862004	-0.4435767092586804	0.03897592682496441	0.01565878277346715	-0.5290503518873851	2.847558184762461	-0.9608391913627919	-2.84755818476246	0.9608391913627906	1.249672468890829	-0.2337599356646511	-0.08967890572584464	-1.379448492629887	0.377998300652437	0.005910176671414514	3.147303065266393	1.03873659238942	0.840174159824954	-1.704795690585737	-1.161600011133439	0.1285462752796112	-4.176813897944707	-0.2891880223478582	0.001036264230342754	0.01166359844401537	0.001013252754335528	0.01341428393544858	0.001112940044251354	0.003703207714795824	0.00107244751982686	0.00628823853899574	0.00103166828643842	0.04013115841504541	0.1733920998052689	0.1746853328832211	0.2219500778174582	0.2197238673673091	0.02814402660395183	0.03115054885759086	0.002097556772571907	0.04088043177376865	0.001207381967750087	0.04702460044649084	0.003246790225117901	0.08945708893912316	0.001127151252834011	0.04130939387337244	0.00100618760641701	0.05587773892367569	0.001002537460231231	0.0232282343659839	0.006941672706150697	0.01184622633066207	0.126410749770697	0.1267160046158153	0.4314249483692548	0.407589386136623	0.001034607098768318	0.01726278819348323	0.02064775962387568	0.03642019836492291	0.001017564631033832	0.01221163270065646	0.001058207619480805	0.003560743382076939	0.001070703721383046	0.007991163328448072	0.001127637717942727	0.02388782945176422	0.001058862586588363	0.006982992974501245	0.1044400914903658	0.09954429479529971	0.001029607235451365	0.04483975959388951	0.001082602724214611	0.02471979993170282	0.001017201928973582	0.01773259567365061	0.001034748935139228	0.001530751070203026	0.001062753961275927	0.01864968648640234	0.1303838924867699	0.1541145763336867	0.001038488269950647	0.03658839694399078	0.001195157916989956	0.004603390267458736	0.001172181281710587	0.006528190739073035	0.001002619222316818	0.03349244128723279	0.3119335979843209	0.3213190618646176	0.2150868363957515	0.1758867878533221	0.01826590752282616	0.08974289632073933	0.001010106598664957	0.02277354941928002	0.1063150630833583	0.08843058875299305	0.1141859869634437	0.1008574668840048	0.08714208656370306	0.05886567918140916	0.1080162132935347	0.09921527721903958	0.1398498632152855	0.1134782568551772	0.00235170204287434	0.006617371213064021	0.01749543573436009	0.01020023106481958	0.1682110008133976	0.1169038919436712	0.1823740606105032	0.1574382715885429	0.09849601985716484	0.09432571125121715	0.02041710253957109	0.02603482732558567	0.001039677965313193	0.04899815297769072	0.09044779330605893	0.1157201937200834	0.001321941790680959	0.0790489380670126	0.001215741288174288	0.03568454411871792	0.001869920770080137	0.007488621343496394	0.001901640964738706	0.002980205935393726	0.0010025491334037	0.007319974692968017	0.001007216389744074	0.01291381067757226	0.001061726636342386	0.01575580829326974	0.1143663142468615	0.09796659993580721	0.101603755627243	0.09780307084532283	0.08923513134604298	0.1237634249689076	0.0596660603243352	0.07282096093887705	0.05123356523574855	0.05303025238441134	0.0947068480222651	0.1173219336300471	0.04987966000120278	0.04574551606890517	0.2422332101387634	0.169785979210568	0.001168092184556501	0.02689326390513959	0.1118290497163921	0.06917736816706274	0.04263068388736183	0.05767081656274488	0.004274501330297939	0.01296265544908064	0.001063026206245274	0.01929922121686238	0.001586586691482517	0.1386662380610489	0.09289642577391664	0.1072879385260766	0.01424001185920624	0.002238808590927876	0.03167019893924468	0.02413534042954693	0.001499848697188239	0.01615533116797592	0.1149392500419347	0.1314260541003702	0.1401203491163459	0.1100058392241133	0.001018086992182995	0.05028151373450229	0.05937758658360463	0.09972162915334817	0.001005722572036426	0.02562803988198987	0.001002196750265835	0.03494049093210774	0.001004084848068364	0.01646905085514425	0.01307060901452651	-0.004154374613216496	-0.01498265617827308	0.01163223004017407	-0.02840468533448673	-0.04997685751064003	-0.01777335961728129	-0.008735875977093266	0.001012025872231314	0.001008895484002	0.001003779604302153	0.001010281553339097	0.001034524502019755	0.1628030371984154	0.2037636287656555	0.01902168315378664	0.004601468915658683	0.001158756632419985	0.002703965591201689	0.001122325401033113	0.001006966108077213	0.001002826098592259	0.001024371977366967	0.09909518207914295	0.4515251637059819	0.001024314437419412	0.0382824093994799	0.001022776994474353	0.001045508795719044	0.001058974575506695	0.001036092293504091	0.001017729342241561	0.09163390982327715	0.00101941085579169	0.00108427284846174	0.001020910025459048	0.001023120519954355	0.001141170776146108	0.1381366207867047	0.001042957495182021	0.001026995435568167	0.001061637410873284	0.001003008060335277	0.3677053908927414	0.1867129732743158	0.01561978937900981	0.001006651482770913	0.09301250967748063	0.09935424391230901	0.07699705814764547	0.100164932321168	0.1246706751078781	0.005540147846341558	0.03178731503794845	0.1778089477853101	0.199084484037538	0.1231270560515494	0.01141892606460932	0.00105522400441802	0.07871698875368895	0.001191580239262446	0.001021598024469249	0.00102069253466289	0.001017366971523299	0.001003064104605358	0.001007436669079873	0.001031915075521442	0.1183291164455184	0.07919979011882421	0.06784829814177665	0.07179101624269718	0.05273737726817426	0.08936567209687039	0.04693446094990741	0.2419391829535185	0.001200422722998804	0.1098651203110144	0.03770919663088276	0.009465050360658806	0.001101298287135057	0.001050259601066723	0.08799621655095718	0.02124140656224682	0.04370188708720448	0.001000855020286601	0.07723835380358161	0.152883330180819	0.001015831502418511	0.07058716884273299	0.001006243206806484	0.001002428345831435	0.001004396412460411	0.01646266392990556	-0.006162913741991318	-0.0150423348069974	0.01322511368936744	-0.02585036212614122	-0.04767855848657328	-0.01829776270270414	-0.008156800945589585	-6.888890452242105	-4.928051387038964	0.06195789921441475	0.06407121038209784	0.01028661584542678	-0.02339050326752507	0.05996542241327567	-0.5927667896863678	-0.6404235442079526	-0.4769471275272764	0.1773180339988362	-0.01773884550620406	0.003202715905769924	0.0165394312465426	0.2586792813928822	0.1299121402775943	-0.3025826715635571	-1.245047846852483	0.1818294602952498	0.01292951730857733	1.18065469085158	-0.00137190930063639	0.009696256655982739	0.02000846297093194	-0.006202739699475514	-0.0009868772381844289	-0.5590909926194744	-0.3685439507423975	0.04424440702729158	0.0258804307110647	-0.05974345662061867	0.003492405818049786	0.136391223148515	0.05369695298816597	-0.02210212713237098	-0.01117490175051369	0.1060686269424162	2.485694482750893	-0.8806882791256059	-0.01642404587660807	-0.07966530785924626	-0.6974298725475964	-0.7881169646015129	-0.445136931653261	-0.5077771459122131	-0.7200484240039416	0.1571771574349153	0.5417451257158914	0.9317362435311609	-0.7803470951773883	0.3397677102256481	-0.518103602920778	-0.0227673464229048	-0.450812437536883	0.1344679552405694	0.07836910454392561	-0.02785223853271774	0.006553579460832236	0.03553772609801108	0.07946416827436664	0.001236421955877019	0.3397748551096847	-1.08220299818377	-1.25298253584747	0.5559834722267202	-0.02498075153774192	-0.7376353372054643	-0.1511393492478784	-1.335954868557195	0.3238348322054528	0.1925919030119528	-0.3178620840963593	0.3949256954441628	0.004861450399340774	-0.08510366653645718	-0.1587150270439677	0.09426778334201588	0.6112090590953794	0.06416289681822714	-1.946454882761711	-0.2523738168092047	0.3300692240845624	0.6801550757132243	0.07813018653172341	0.1093206924089993	0.04001507036919342	-3.960768925941678e-16	4.02191271207116e-15
0.18	0.004774445620518031	-0.06367525822498167	0.0777146329001944	0.4565559626180869	0.9293960786293266	0.006381824732514845	0.09832701929018411	-0.1002921030774825	0.01513181361747048	0.2260424790265609	0.08681402459311308	-0.1617341108567683	0.005309132209260329	0.08205649943041714	-0.10791264723849	1.08814140195748	0.2427362412432662	-1.08814140195748	-0.2427362412432662	-0.3013180443886493	-0.06693667788658288	0.02000170946587974	-0.08470431735242456	-0.1095226601392565	-0.04733364160616271	-0.1491647706597515	0.07166351284515386	0.5563369182862811	0.7313617082031998	0.1278004780697208	0.02738878355774653	0.3526529058366087	0.07845733126729748	-0.1156071934908737	0.08413236768499291	0.2792376579462621	1.350373624215737	0.1994417707294261	0.02382308407714747	3.58399679073861	0.5565923715876226	0.9893224653322192	-2.094125092819983	0.08960544827796033	-0.3445396607044645	0.04755226869261965	-0.1052934553082026	-0.432169484164021	2.108857432941031	-1.146465912039396	-2.108857432941031	1.146465912039396	1.307277491720453	-0.2288058196508292	-0.08415548923130757	-1.401585663105694	0.3684077193647043	0.00982340101650489	3.213618181841072	0.9199465487274869	0.9145518692967038	-1.628886082606102	-1.293102767208635	0.1336330637662286	-3.744148108004713	-0.2656819525171496	0.001025025446898634	0.01202901326658539	0.001011416089777863	0.01400425867190275	0.001060487877041612	0.003681741394055855	0.001042628783972088	0.006140352971311893	0.001034007459219443	0.04078845973015188	0.1694669330554234	0.1699458930643214	0.2145783483832333	0.2139732890272276	0.02271585704535243	0.02658783749470327	0.004236990382598104	0.04315253942817456	0.001180159187243493	0.04688009299023534	0.002912242368234547	0.08948040196304585	0.001120289010999606	0.04146105548649468	0.001006733482912179	0.05852005148115675	0.001002740525515492	0.02455989167658673	0.004110246716161699	0.009567236492733637	0.1110069909636318	0.1130370918367914	0.4366393667841563	0.4067924652747634	0.00102994833601733	0.01736739126555248	0.03279553511156674	0.04926259019365814	0.00102180516574429	0.01231271784551106	0.001051330450509784	0.003611325261232319	0.001065049801712781	0.008107991336045695	0.001086969518935253	0.02404429353215913	0.001040385194534685	0.007015967150375335	0.09867301464704889	0.09487837077025858	0.001023801796602617	0.04128572036821176	0.001084579993210725	0.02538355120928526	0.001020198338509116	0.01798860481254835	0.001029736371702299	0.001419890290433947	0.001130173631608107	0.01874559642672312	0.1339410117481148	0.1550214941103251	0.001041972799319426	0.03711485027635356	0.00111452264350978	0.004464937058959216	0.00111896588139442	0.006428123056376885	0.00100287723654153	0.03450218521896257	0.3336640129916152	0.3444888061972164	0.2029142255751248	0.1675150500100342	0.0158420506743257	0.08906520601338402	0.00100834672753821	0.02209546150147457	0.09878918985939505	0.08123641884587915	0.1059171289160591	0.09272999330291012	0.08112145828479318	0.0541903902953834	0.1045616615753519	0.09486644621440421	0.132890411854165	0.1069583256964339	0.005117346519803543	0.008589280973195475	0.02733499978885552	0.01633376744668139	0.172347061777775	0.126453784012216	0.1904134780759342	0.151843253444583	0.1129892138532893	0.09942137981771354	0.01450912923557154	0.02069213215305468	0.001051228704216501	0.04873246827426735	0.08409547406613513	0.1113654536380958	0.001257498574970662	0.08049598650250918	0.001122465572801056	0.03648232678524546	0.001459936797068717	0.007643082869826567	0.001474906346306702	0.003158527059231536	0.001002911138794845	0.007652897487962645	0.001007303482133908	0.01379496179739136	0.001045650290127604	0.01640728073992811	0.1161103135935112	0.1012635117997511	0.09019544797028056	0.0876348826675286	0.076657879149388	0.1101826185098904	0.06620943619389358	0.07728066483781891	0.0520877947039183	0.05272239728113279	0.0921725369449901	0.1115701828372639	0.04726739906948114	0.04385810417690704	0.2422155726109546	0.162549256921138	0.001182047487378394	0.03017103945623224	0.1106233403359722	0.07099748961702038	0.03962789240689461	0.05444811992318255	0.008466644567420845	0.0178211421894697	0.001092427543716621	0.01933265398708423	0.001328585757128585	0.1372724356841858	0.08981733668201038	0.1053116060774122	0.01908093497527887	0.003294223845918481	0.03891131005530965	0.03027004401923441	0.00126030319105624	0.01753880724180975	0.09507345494857221	0.111716248007466	0.1478219466164261	0.1090615155906153	0.001017235601804194	0.05374675305596904	0.06366246789590146	0.1034141780639157	0.001006103035429705	0.0263011129535689	0.001002362645513962	0.03588816837455276	0.00100431726259647	0.01680755339409603	0.01665750229594049	-0.006097438330121311	-0.01507501192146866	0.01326389669285113	-0.02568235414763406	-0.04743375502225088	-0.01830557230721187	-0.008213714372054886	0.001013455135023963	0.001009808282820682	0.001003648737806921	0.001010396866315422	0.001037978585490454	0.163229156284851	0.1996938626128618	0.01443160876114597	0.007976952688746037	0.001144903250464288	0.002435795066786225	0.001106097411364791	0.00100758014881724	0.001003056166528062	0.001006957497216592	0.0795189653325187	0.4454180309746052	0.001025327103539368	0.05348046337326154	0.001028979128094423	0.001042726053166094	0.001058895975618138	0.001047829704319222	0.001022277983628106	0.08954486854153589	0.001016165511510747	0.00108846886512187	0.001025249683036568	0.00102515988747396	0.001247446701182783	0.1403286951830635	0.001047735372029026	0.001027366961111572	0.00106113417189508	0.001003262512839017	0.3856338305485479	0.1775087717132188	0.01122911590630046	0.001006292074062756	0.08412315549287151	0.08959675383291343	0.0696850950941898	0.09913627766817509	0.1202447189140518	0.009997052868649593	0.04380911398820508	0.1801729195875932	0.2078676971220167	0.1421836058675266	0.005110483314448311	0.00106980914617868	0.07270880464889851	0.001184904654531942	0.00102137126039467	0.001011835080458567	0.001008709549931201	0.001003473537837954	0.001007369964978512	0.001025626870024099	0.1189462574487695	0.07019892844233647	0.05299248562125516	0.0769368288201273	0.05348588981535931	0.08805295944128376	0.04179826888956827	0.2423857298626463	0.001194833187570762	0.1080809426170062	0.03464256713960984	0.01568172520686412	0.001140656254105692	0.001048165982534515	0.08360800172443388	0.02702584865141012	0.05055025960797144	0.0010007801904541	0.05807419567999738	0.1653491435572716	0.001016658547567555	0.06823318119965717	0.001006708823194346	0.001002623515108725	0.001004691943612348	0.02034181476049826	-0.008007764341120925	-0.01518370622206265	0.01491495484733447	-0.02287601897164441	-0.04476825080171995	-0.01884168979931946	-0.007720009480290928	-6.517980365860515	-5.284598042059255	-0.01684125411747305	0.04614764120153556	-0.02940411016071632	0.0008413224126779478	0.07175183582309956	-0.3617200991171831	-0.512815659949447	-0.4423247545567653	0.2656451056448281	-0.008413108049587538	0.001434743554936352	0.01415856589205135	0.2693454267155099	0.1365269499545503	-0.1775979289064094	-1.49623202234946	-0.3455829752310063	0.003553540526352471	1.36671188013783	0.02755372414247365	-0.008449531355333401	-0.005954834457013729	0.06018658181951603	0.01250578619647371	-0.3805624515199069	-0.3398301253200152	0.1063802968479175	0.02438391053780056	0.0820892013593191	0.01940151056969638	0.05641520756711457	0.04981516852812499	0.0002353438312079412	-0.01019212915255938	0.09562755515296162	2.147012576660937	-0.7961959706376019	-0.1176105587904996	-0.05095026219015646	-0.740197743678521	-0.8354922974219574	-0.4898538344463883	-0.3689991087487847	-0.5852287731380007	0.2153185144371651	0.6826696749238067	0.9735439838055856	-0.2962039573556403	0.6782432062402592	-0.5487353713984134	-0.03108433644666075	-0.4208897979862237	0.1546395815042177	0.07906105004221017	0.09935218290181287	0.04174355337417635	0.02890690126983434	0.1033713373825723	0.191047199006838	0.3171083123566212	-0.9612671875471722	-1.458466621005619	0.3438721256143742	-0.04143240957314677	-0.4204290785586513	-0.2427373346692329	-0.2182752660432879	0.3309415504197704	0.1668642047479709	-0.3294748822427052	0.568346411676886	-0.0001225180585046114	-0.1822522753035621	-0.2353588898429326	0.1145035631854545	0.6182405413555333	0.2798421354829208	-1.977033464778242	0.1003821394775176	0.3607398966205826	0.09834726601986592	0.05724495637673872	0.08114538865488584	0.02832301719945859	1.619392122254075e-15	-1.485671431962606e-16
0.19	0.003410250751468867	-0.0623514874431664	0.07993541063799291	0.4699649249287662	0.9313330713271888	0.006644505047588304	0.1338356718431736	-0.09431853068802881	0.02321590095913502	0.2050446658564385	0.08739600557337537	-0.1644613017175357	0.00568698920515822	0.08042524406803438	-0.111559437090948	1.105569088594486	0.2305318427526872	-1.105569088594486	-0.2305318427526873	-0.2879320331442382	-0.06921646457099434	0.01918814576957734	-0.09876271689183644	-0.1058787548604627	-0.04720544124504793	-0.1171049327189432	0.08031533887439171	0.5658228958556596	0.7154068647778538	0.1155953689829367	0.02864124028583025	0.3167947828764134	0.07595649416237209	-0.1570430095590547	0.1787859255919274	0.1612981368791456	1.331693148287332	0.1873407214425558	0.02880935923344468	3.51570435284439	0.6345605008754838	0.6295999561975159	-2.101721368873025	0.02830118307297282	-0.1934073944631318	0.02811351812370845	-0.2176739848732319	-0.293894433020369	1.381301469138259	-1.286749590736068	-1.381301469138259	1.286749590736068	1.369149435039083	-0.2283724037219395	-0.07891475679584965	-1.407671754759942	0.3612278945776164	0.01674761068047744	3.186830977831082	0.8128503061159265	0.9834109992615925	-1.564918467325722	-1.121518991958125	0.1098895292390163	-3.417712577025521	-0.2340488973014964	0.001019628255981583	0.01242341973389091	0.00101076186356465	0.01463553042085776	0.001032662701832423	0.003679904521621552	0.001026865484913611	0.006027707048658499	0.001037329935068219	0.0415324252030906	0.1674840067238017	0.16724138806666	0.2086273697921544	0.2093907881522904	0.01808370763891569	0.02268859085132839	0.006569918636200079	0.04568149403160097	0.001159807974325266	0.04676248596758504	0.002639536741885122	0.08950718254261404	0.001111004794709811	0.04159637173767376	0.001007349957721225	0.06126112182222776	0.001002971892864154	0.02594724633448884	0.00259620463969045	0.008255605531654029	0.09187781669948346	0.09665715801858248	0.4375808897218613	0.4019851918083151	0.001027618938036188	0.01749876499925739	0.04622272453797771	0.06342426830326607	0.001028677451232992	0.01250860346222572	0.001046305567291914	0.003730436851090696	0.001061792206713224	0.008235044479653696	0.001072394742331058	0.02424147240555966	0.00103312357448873	0.007061810413284569	0.09488538281196637	0.09174070840062316	0.001019429440984075	0.03806044934317017	0.001105847616555394	0.02617532798629659	0.001025070006933284	0.01825260136851708	0.0010274495885077	0.001411231197709206	0.001189454240377433	0.01883348783376457	0.1373667889879459	0.1555723342591167	0.00104854124499937	0.03765461561425692	0.001071284910012092	0.004367294262783707	0.001089119721165769	0.006348577350709922	0.001003134269828146	0.03541863574667871	0.3530130401639844	0.3644406585984675	0.1919747176061463	0.1599557484408804	0.01276158103401656	0.08788936449220584	0.001007214885135789	0.02160157425159394	0.09075220186779055	0.07388275873889943	0.09708622499537746	0.08441270898309242	0.07459147683131884	0.04932124561865239	0.1024333628811416	0.09190337037193369	0.1273073349397361	0.1018134953469281	0.009439348110183224	0.01169833467850548	0.0368771491716877	0.02312350366263809	0.1750301655981091	0.136006516046689	0.1986808514545619	0.1510486182405152	0.1277742671108842	0.1069113896069697	0.009490797274663381	0.01619375190280369	0.001071314161864251	0.04839711169210077	0.07787281465271875	0.1070767387730754	0.001225274329589567	0.08186740816718796	0.001073891725218737	0.0372306824752701	0.001240170722158698	0.008136179786610149	0.001246254964470114	0.003460376006243713	0.001003311875621147	0.00797763103441179	0.00100726978899329	0.01472000671131161	0.001035083388828476	0.01713891520978348	0.1169450422173781	0.104249078325457	0.08024695313119602	0.07884975484146127	0.06172952004376874	0.09463015457875151	0.07002822875112082	0.07855233281527904	0.05299432665911177	0.05253049356160213	0.08936694792763886	0.1086923715103537	0.04452042365750441	0.0417938645982773	0.2414531871821308	0.1625815497910265	0.001171270581168291	0.03344264937075197	0.1089100665998508	0.07252814412376039	0.0366960515106765	0.05132506596998272	0.01172155224112368	0.02151226583372608	0.001130690955049058	0.01936626955076983	0.001192136348156364	0.1347097804379637	0.08595160423547567	0.1026484440428154	0.02399532434546884	0.004604401029461013	0.04517079495777592	0.03606979092039447	0.001133179989362681	0.01935610037520985	0.07598027792337318	0.09232063428869509	0.1554194002658548	0.1102921139187617	0.001017431867516881	0.05720043789032547	0.062281430791468	0.1010564168268834	0.001006574484408469	0.02673265618796544	0.001002558372572444	0.03651797328429275	0.001004615334587337	0.01700788874991278	0.01968842358443982	-0.007765124964142153	-0.01502402368373064	0.01489577682335208	-0.02241178209745475	-0.04385292979773554	-0.01817130248228434	-0.007772531636807172	0.001014481523965877	0.001010311751870092	0.001003744752220867	0.001010511534861317	0.00104316496715187	0.1652178074242361	0.1970690239737775	0.01163497929897065	0.009933777395992207	0.001133296039655658	0.002284541075270381	0.001097312737954957	0.00100833957009867	0.001003345086953019	0.001005267278756439	0.0525269611884181	0.4344799830002845	0.00102508241342228	0.06949935254171205	0.001041626191135648	0.001039678809502693	0.001057982852029017	0.001065169988447223	0.001028347220201162	0.08971730314753715	0.001013790354196522	0.001161425193713689	0.00103427801223814	0.001024993140401767	0.001254339300302655	0.1444697637504987	0.001061844259396653	0.001025347107787483	0.001055436269521216	0.001003519571201603	0.3986443004705605	0.1697925176305036	0.007847226054833364	0.001005821154655193	0.07581633036745643	0.08047387350937971	0.06275778089362687	0.09969986832126593	0.1178471638750512	0.01747238752032603	0.05140164773537417	0.1786989477354264	0.2167807359148822	0.1555751389076903	0.00315537101423729	0.001111183915907811	0.06688992197989493	0.001197467169765109	0.001024975016800085	0.001010577261479896	0.001007341703139027	0.001003944981318498	0.001007120300358492	0.001022780671892122	0.1174638132591565	0.06394398065837889	0.03338508247415624	0.07319399229942017	0.0546463588036442	0.08336328512193879	0.04069168029623088	0.2380160659485074	0.001130615373979138	0.1050593830552317	0.03203649703736641	0.01481878841124506	0.00119580048391412	0.001051541702127565	0.07821213234778535	0.03158342109519333	0.0544143058419624	0.001000789019568787	0.0434230999124201	0.1689186438516679	0.001018463243453849	0.05388093270283054	0.001007366569359051	0.001002879281465977	0.0010051231681743	0.02219663193217776	-0.009238700096504977	-0.01484528941553647	0.01651231453470685	-0.0187698205480176	-0.03953984776987559	-0.01750072280355786	-0.007373366626787667	-6.14032344921892	-5.509593553634079	0.06826165107763539	0.07254138078223372	0.01487805970433153	-0.01705471703681004	0.07725460587001028	-0.1877510347252271	-0.4071910038267931	-0.3463021095663376	0.2424344667049662	-0.01314012344356261	0.004332976477240361	0.01328497828568512	0.2785305334735595	0.1409747935820035	-0.09398999104725571	-1.781087542947785	-0.6001007311483217	0.01851834116691412	1.460918479299721	0.01747734370936416	0.02392276178196209	0.02226484352678209	-0.002817239483412806	-0.0003058980230022919	-0.2511469019037771	-0.3026698683076167	0.06751513977781058	0.02748340207424917	-0.04041843433824428	0.002853367815662921	0.0592034804134791	0.05622701311941207	-0.01458227805744495	-0.006456687218532333	0.08768692899144949	1.844837212465377	-0.7170559104124036	-0.1180523317184856	-0.04327030044512205	-0.7284297247261738	-0.8252505134196565	-0.483722708217697	-0.2333453153948429	-0.4517979954986487	0.3868219486950533	0.6803157187303318	0.9264233849413176	0.1197602628701486	0.8037293703074264	-0.3671815735981932	-0.03565616710662654	-0.4326387767051474	0.1224764432551561	0.07067715861559692	0.02552995819041652	0.02478373756651554	0.03421767384131376	0.08822380498089481	0.01540547050403047	0.2761488184048355	-0.8041230130510048	-1.643336232556524	-0.07008692859636728	-0.00345959908855812	-0.1833151721478214	-0.165797771060695	0.1884740731733745	0.3239261873342731	0.1380166931747009	-0.2991855498501482	0.2104590437695068	0.005211993007504388	-0.3198492709993285	-0.2993295090266697	0.147715692008709	0.5456329225742248	0.1339787000340355	-1.890566157951656	0.1321741595064162	0.3304064358958923	-0.5439120284743088	0.03001656663231308	0.04598520900457455	0.01245539823118017	1.608297989231554e-15	-5.51775514240655e-16
0.2	0.001637360844533067	-0.0601362569748607	0.08086820058309167	0.483195311791174	0.9331305721101829	0.006959939523092014	0.1686005190067738	-0.08767212516852657	0.0277659118053573	0.1840823750957303	0.08741025696054444	-0.1654524364063148	0.005873290323900336	0.07776869237922326	-0.1137246548327069	1.115859862833809	0.2171545333353511	-1.115859862833809	-0.2171545333353513	-0.273950562130194	-0.07152854369083225	0.01841626419463698	-0.1128093026472476	-0.1022810110840751	-0.04698007060293573	-0.08565851967291976	0.0879691519473887	0.5760204853652682	0.7000066215591024	0.1058980993943746	0.02944719909029789	0.2844939324362845	0.07378508474459487	-0.1973462010682195	0.2624243049830959	0.02164009940633064	1.314658534561458	0.1715433877560942	0.03437391616319763	3.43523571286075	0.6911589975973804	0.2825071662438017	-2.087020610937166	-0.02394047034077506	0.002671573693050882	0.009241093204539974	-0.310352720557115	-0.1358550620194324	0.681474953404628	-1.381048097390831	-0.681474953404628	1.381048097390831	1.426369445647153	-0.2352643067359819	-0.07581906495854632	-1.399222906303318	0.359175418883515	0.02925745722976911	3.090933202884127	0.7203439574793028	1.05687425734082	-1.517966041287	-0.7915348675642482	0.0443334790429964	-3.032693603991383	-0.1997964150874876	0.001017444330434796	0.01284502835811216	0.001010686768469347	0.01530377973139889	0.001018803153889024	0.003696129068751272	0.001019044425090958	0.005925574428706432	0.001041584746448963	0.04233781878965989	0.1670393350135895	0.1660194696836141	0.2038780361257402	0.2057593391749155	0.01430514599492821	0.01948624459440654	0.008706844812305128	0.04804700179556194	0.001143828928277446	0.04665665398209844	0.002427268192779205	0.08957529357495966	0.001101970258827512	0.0417343609310454	0.001008037940530982	0.06408389999012647	0.00100323205120322	0.02738000378734968	0.001832774383136337	0.00750220211703316	0.06873823562634486	0.07738868494472662	0.4347956773035984	0.3951058703900045	0.001026332362921499	0.01765370078793456	0.0605274208638629	0.07838685452997179	0.001038438314215342	0.01277934360987489	0.001042269877112996	0.003922798745978598	0.001059707289262792	0.008371275813552639	0.001073783005835904	0.02434662009561027	0.001032530273474465	0.007070473901747252	0.09277136763501689	0.08977189514225181	0.001016056125347413	0.03528340722967735	0.001152965096784917	0.02704465562929819	0.001032020903366998	0.01851963288240594	0.001026223301084381	0.001479573314977266	0.001222531512550793	0.01889619576448046	0.141064930860779	0.1563145768830403	0.001058881351340647	0.0382011728200865	0.001048660837310837	0.004276923997986808	0.001071350343273249	0.00628419580725305	0.001003391315530539	0.03625641137081593	0.3700410701115049	0.3814151366240459	0.1821303623036652	0.153146100457401	0.009515171026012537	0.08669426765354762	0.00100641366664477	0.02132119323939033	0.08250215009253845	0.06670991541118068	0.08801592555023847	0.07627926409695548	0.0678187318463227	0.04452098398467194	0.101436711244388	0.0900049547935164	0.1229883377160338	0.09776115181175106	0.01526737974749612	0.01593231438850639	0.04535838869927545	0.03004084483054444	0.1761060889039416	0.1447706709480888	0.207116842709227	0.1538881256285472	0.1417128963023294	0.115175379597791	0.005939456069002712	0.01302368278216177	0.001102047043964342	0.04802596118972629	0.07176832248419428	0.1027969660702468	0.00121544343850181	0.083002149204084	0.001051412550580982	0.03789721137061661	0.001129587132214582	0.008678937188343158	0.001131166249433991	0.003777351841326445	0.001003747983313368	0.008300808281214647	0.001007128056337671	0.01569116108860074	0.001028378370249219	0.01791790566080413	0.1168196735585355	0.1067093646802539	0.07177283484028858	0.07138512969881428	0.04428844893792688	0.07748969251207577	0.07047443188188775	0.07626795829641175	0.05401507980251739	0.0525229800042527	0.08573578680157518	0.1073402396878185	0.04252056927830327	0.04062840495561342	0.2393924474546016	0.1655935430476532	0.001133766997957201	0.03666047829991758	0.1066440192219971	0.07373282341200775	0.03390230901486664	0.04838341609712379	0.01294199771191748	0.02284193759675879	0.001177393582738414	0.01940422107775423	0.001125579678566341	0.1310840403230293	0.08139838361117911	0.09928389605787614	0.02869628002866506	0.006252214055809832	0.05026474087672331	0.04126118414467438	0.001069613261557727	0.02122562541922831	0.05830243888217169	0.07413538726891844	0.1613675753898267	0.1114337314478366	0.001018432731680635	0.06036306908679182	0.0550325217959049	0.09305568719347196	0.001007139127976529	0.02692050180881122	0.001002784134416829	0.03683126486887384	0.0010049800161465	0.0170708882440661	0.02193527546172594	-0.009141644345738463	-0.01478141640013385	0.01650464332510092	-0.0185841257983104	-0.0391737193683342	-0.01723256787680239	-0.007394375489389094	0.001015507912907785	0.001010815220919493	0.001003840766634915	0.001010626203407254	0.00104835134881335	0.167206458563621	0.1944441853346933	0.0088383498367952	0.01189060210323844	0.001121688828847021	0.002133287083754557	0.00108852806454513	0.001009098991380096	0.001003634007377975	0.00100357706029645	0.02553495704431754	0.4235419350259638	0.001024837723305196	0.08551824171016253	0.001054273254176949	0.001036631565839278	0.001057069728439892	0.001082510272575265	0.001034416456774226	0.0898897377535384	0.001011415196882332	0.001234381522305437	0.001043306341439879	0.001024826393329544	0.00126123189942173	0.1486108323179338	0.001075953146764401	0.001023327254463437	0.001049738367147343	0.001003776629564201	0.4116547703925731	0.1620762635477883	0.004465336203366287	0.001005350235247655	0.06750950524204133	0.07135099318584598	0.05583046669306393	0.1002634589743568	0.1154496088360506	0.02494772217200246	0.05899418148254325	0.1772249758832596	0.2256937747077477	0.1689666719478541	0.001200258714026271	0.001152558685636985	0.0610710393108914	0.001210029684998281	0.001028578773205516	0.001009319442501147	0.001005973856346783	0.00100441642479905	0.001006870635738477	0.001019934473760056	0.1159813690695435	0.05768903287442132	0.01377767932705719	0.06945115577871304	0.05580682779192907	0.07867361080259383	0.0395850917028935	0.2336464020343685	0.001066397560387455	0.1020378234934572	0.02943042693512295	0.01395585161562601	0.001250944713720444	0.001054917421720624	0.0728162629711368	0.03614099353897652	0.05827835207595334	0.001000797848683278	0.0287720041448428	0.1724881441460643	0.001020267939340147	0.03952868420600385	0.001008024315523776	0.001003135047823278	0.001005554392736279	0.02405144910385728	-0.01046963585188903	-0.01450687260901028	0.01810967422207924	-0.0146636221243908	-0.03431144473803124	-0.01615975580779625	-0.007026723773284384	-5.77777808538467	-5.597559017955513	-0.01140082273503509	0.0535431535183697	-0.02579182624798544	0.002943982952922424	0.08403745854929105	-0.06520277619408611	-0.3226052804370044	-0.3029446772669842	0.2329557377514995	-0.006058100617257236	0.00970083411024914	0.01469315433040418	0.2856869920811726	0.1456075089463227	-0.06595241961468284	-2.073939873478798	-0.7599925656033309	0.00826595152061119	1.526893503557413	0.04252463032921849	0.006200529651364695	-0.004119196398033128	0.04178034514952855	0.005069831307121363	-0.1467926292669485	-0.2501843430097564	0.1218904700447453	0.02499090212254462	0.09748944335665352	0.01436481949558836	0.09469570259351921	0.05117354211416687	0.001689850106859366	-0.007159296710485158	0.0798925744372542	1.551537701526414	-0.646265253502743	-0.12146162228646	-0.008249014654619607	-0.704034387826313	-0.7987244106858089	-0.4760772258962503	-0.1560670559381851	-0.3667314102722583	0.440303715375896	0.7081906653137462	0.8158285571909913	0.4306245610642831	0.8330392465532717	-0.2830731454766561	-0.03824312048916206	-0.4191013655478582	0.1073034559475919	0.06269569110673574	0.1092842798914865	0.0447689309882162	0.0285956413405119	0.112593230056655	0.2005183952398199	0.2120522781748597	-0.6971666508631179	-1.776066248112735	-0.3673363736510447	-0.004554377136633184	-0.1152931776836475	-0.06298134747611085	0.3776648113043358	0.320185353348707	0.1016691610494268	-0.2931940661743246	0.09605603543181905	0.000744673229357982	-0.3948692490460662	-0.3756360799112019	0.182030731747107	0.4965698059795325	0.2902885176064973	-1.734960124979347	0.08258597966317199	0.3025291690426662	-1.030246413255724	0.008505433666710426	0.01784272362314154	0.0008558448668449746	4.204897703485821e-16	1.232464073296076e-15
0.21	-0.0006033274793412875	-0.05717646812958022	0.08036269683064343	0.4962624352981291	0.9347451078845281	0.007327928603694149	0.2026080888377753	-0.08056382817361286	0.02901697690917872	0.1634621582734633	0.08696234159246634	-0.1642936031522592	0.005969228957419827	0.07431814456875588	-0.1142851827379037	1.119338488177798	0.2030707997870007	-1.119338488177798	-0.2030707997870007	-0.2594419258513375	-0.07395380595631007	0.01766426913766249	-0.1267328250529513	-0.09867478385528761	-0.04660135703920644	-0.05552035980236412	0.09474621992865333	0.5869898362390351	0.6850528417834392	0.09976698578056231	0.0293313845416911	0.255702037410023	0.07200206904535077	-0.25191080794735	0.3258410691927219	-0.1202244421401947	1.298988646011791	0.150636112939324	0.0388172702698518	3.367094748746744	0.728071221303569	-0.02172644678166633	-2.032459767173608	-0.06392714572651648	0.2294359194001548	0.01242825466900009	-0.3747659357286294	0.02059505862598041	0.02040850240057914	-1.429131800572978	-0.02040850240057838	1.429131800572977	1.474158537791999	-0.2510390852253584	-0.0748250104748579	-1.389147607798793	0.3619092570550337	0.04733725943157331	2.927866033487933	0.6388407593435936	1.137246944915456	-1.458881451637418	-0.4449135409747713	-0.07187232843045746	-2.721992029698436	-0.1564162438207561	0.001016883702867945	0.01326159139690217	0.001011132816682716	0.01597516648866629	0.001011560049950855	0.003716241124549628	0.001014754864796391	0.005857242304219148	0.001047728063611107	0.04318027656439438	0.1683373622986338	0.1659211864490972	0.2001390275933271	0.2029040240041289	0.01201229024306366	0.01751597941786712	0.009391726426205024	0.04916758619238021	0.00113041911783079	0.04657709272765063	0.002217065780865049	0.08970893119355923	0.001093483600256997	0.04189459197205023	0.00100882065418456	0.06696275593085335	0.001003525540653531	0.02884387652817812	0.001426759109783758	0.007027590489668884	0.04664008500271038	0.05848081842649195	0.4290143579493779	0.3875802553710844	0.001025698399905486	0.01782102051855627	0.07577019401216049	0.09405487824214019	0.002682335882812413	0.0147376779944862	0.001038913620236228	0.004166673218270639	0.001058828182903322	0.008504381903778726	0.001074596868412937	0.02438812675593861	0.001033767940548057	0.007054014019057012	0.09176680381819925	0.08855357410102979	0.001013314254617132	0.03306509426439901	0.001169621816805397	0.02794775335510122	0.001064573545784877	0.01880767167468745	0.00102503127930925	0.001646504990112445	0.001231360179309217	0.01894028344960738	0.145162844498222	0.1574530786968824	0.001083094184393835	0.03875234452278996	0.001035294441524344	0.004216529962851369	0.001058867529338447	0.006230878017730322	0.001003628154296416	0.03702635022214441	0.3853159959248724	0.395587586874257	0.172797581261559	0.1469325374170444	0.006670071511336617	0.08576821607373246	0.001005795942110592	0.02128429342767361	0.0740351153683253	0.05974534669691137	0.07873247994230149	0.06838326138577364	0.06080735999559852	0.03979048487170614	0.1011557651049123	0.08868581226700421	0.1196508728425949	0.09435711652448309	0.0205078919193223	0.01978599384654483	0.05183153043696184	0.03666191139148019	0.1754990104877222	0.1521218708623315	0.2156634846096491	0.1594942712873137	0.1549284302987898	0.1238513256447315	0.003639160326550741	0.01095511816700945	0.001122609951761253	0.04765911265560526	0.06593420203867198	0.09857773332240151	0.001216004245135969	0.08385184527821229	0.001041056304963583	0.03845057842915708	0.001070577218963808	0.00940785521782111	0.001069672473520052	0.004129628482286238	0.001004114324251809	0.008628050512063126	0.00100699019987669	0.01672690756451834	0.001024439605099371	0.01879055716824974	0.1155195330594935	0.1083292119680719	0.0650768545884654	0.06523285469479283	0.02869327051848181	0.06236418490638576	0.06727571495434571	0.07102016505842476	0.05497442220985906	0.05250382111397945	0.08366158824197584	0.1070360579252844	0.04059324945590266	0.04004702141258921	0.2401381537998908	0.1711647069883717	0.001096815770582439	0.03985668733584784	0.1037032427196267	0.07453225176876754	0.03116196879749328	0.04553294077414652	0.01178091490819954	0.0217040068769845	0.00121291602196742	0.01943461656597751	0.001092887809401182	0.1265551847043267	0.0765315805055152	0.09544468891889009	0.03337548878487819	0.008406421875152477	0.05367398227450822	0.04546235533327998	0.001035908192313335	0.02332953334712459	0.04333393255851327	0.05811854180720017	0.1668082527759931	0.1124655381534542	0.001019853820220246	0.06308580680168177	0.0434419514840781	0.08143620255737084	0.001007793473523007	0.0268735117021456	0.001003036732350783	0.03684128742024246	0.001005408999518954	0.01700297161762028	0.02338195230040405	-0.0103284503356194	-0.01436654709057386	0.01789062479369649	-0.01471303898954115	-0.03470882529985574	-0.01534898386095323	-0.005217676790246288	0.00101697061717708	0.001012258491245514	0.001004175274219792	0.001010006629139851	0.001059004968604449	0.1732506171868329	0.1931411023438085	0.01009335555482956	0.008623781451747001	0.001112030193733396	0.001882117873830436	0.001081366277551611	0.001010088917374645	0.001003997613793159	0.001002857298045682	0.01327412683597323	0.4096691595532032	0.001025208548080001	0.1038315614499897	0.007229360735013817	0.001034395570943407	0.001058626726551555	0.001069465281720783	0.001035597283817148	0.09082520852059142	0.001009653173788745	0.001146843798863506	0.001145118071766492	0.001022914353374471	0.001223059671874775	0.1539238424157064	0.001135665571283351	0.001019736711533902	0.001042604326001617	0.001003957541194548	0.4228055271362269	0.1534750770752437	0.002923718750996923	0.001004986277036839	0.05880574561904146	0.06191973717797528	0.04847671870029779	0.1011958379577172	0.1141579198858827	0.02742944604315242	0.06029361233895794	0.1721172526655867	0.234664092244871	0.180973823454533	0.001218032614011666	0.001136790652362536	0.05611878578693865	0.001222137824064711	0.001031713929612184	0.001008994939490373	0.001005381342495255	0.001004562529179789	0.001006826510821671	0.00102068360364385	0.1115950619830486	0.05537458128461657	0.007407668884213009	0.05772232026996196	0.0564669119738766	0.08276973365312681	0.03719362393911036	0.2484253567934018	0.00105153228145504	0.0973888602967415	0.02675309608702966	0.007605920609452204	0.001249032256223775	0.001062181714584322	0.06772875973415861	0.04101388740522496	0.05749654256507108	0.001000848422497822	0.02167259297467359	0.1781313090892419	0.001022233765244734	0.02054896988229919	0.001008855294548281	0.001003438833622775	0.001006110143118945	0.02429303169628408	-0.01140230791381633	-0.01383941736654743	0.01910136671955677	-0.01088148567285746	-0.03056183568224842	-0.01281678228799972	-0.001593740504666828	-5.429846466262139	-5.554422079222578	0.06825186993735061	0.07407990192010039	0.01608319695117602	-0.01154581632422782	0.08470969533040482	0.04434574204828204	-0.2524385613503222	-0.1068339925073254	0.006755837023197444	-0.008479577595641857	0.01733827790661713	0.0175354572520974	0.2901369468201331	0.1474645632381226	-0.03404173255864321	-1.7172493233024	-0.7490348542430247	0.021231390877751	1.60496323788252	0.3327953534236345	0.03445246765128192	0.02205503910409965	-0.01851041167322829	-0.006104738592452781	-0.09831032121894824	-0.1934362139530389	0.07337489427981925	0.03139113309981564	-0.02276316319602221	-0.001027972895854601	0.1349366735165006	0.05709765804844233	-0.009857426219881487	-0.004210557789902486	0.07450940349702952	1.292104700709353	-0.6045913883376129	-0.06582136126320412	0.004139302675889357	-0.6896803134069495	-0.7813907127677935	-0.4705387072221645	-0.1098430851173493	-0.3146687463689932	0.3335069702697833	0.6157117427482774	0.6500598022017947	0.677667276042772	0.9017594223919694	-0.1435831416491648	-0.03484545029616176	-0.4206211062843008	0.06706770969676738	0.0491589779258044	0.05520577189349386	0.03000289208504149	0.03493854261695137	0.1006680388440635	0.03204673275341793	0.1099642361898851	-0.5366422511676846	-1.27600598630987	-0.6702768676599838	-0.002106854785198192	0.06086143346816232	-0.06064524814952597	0.7376822157878236	0.3207128147017623	0.05803807114478071	-0.2795234480454285	-0.2824141871553914	0.003882847308892961	-0.5018714307570513	-0.3944092841197985	0.2499161276795984	0.3466947072327804	0.1687634819699032	-1.45500247837794	0.1330373244730254	0.2453061610717099	-1.292710090270939	-0.01698247138429319	-0.01471698192904145	-0.01379170966213535	-1.754313394236309e-15	1.432035997306913e-15
0.22	-0.00342324219922813	-0.05369328348860687	0.07851403989540351	0.5091795342950522	0.9361287412855059	0.007728152334732136	0.2359587438898517	-0.07315928434409243	0.02754273684368055	0.143524439479111	0.08616602319698309	-0.1608569011726708	0.006171487840101011	0.0703731917811686	-0.1133758421072196	1.11639120062197	0.1887032335580178	-1.116391200621969	-0.1887032335580179	-0.2444913768207811	-0.0765743441726526	0.01691486270440553	-0.1406655754624635	-0.09504604133931727	-0.04601628533699489	-0.02727785375794285	0.1008213895456594	0.5987704448136348	0.6711071617704754	0.09679531485934721	0.0279222337283671	0.230127959273569	0.07066456948699192	-0.3131914802706132	0.367103464121701	-0.2469905371520168	1.284653632555042	0.1253629130827209	0.04082084625036832	3.303852757075727	0.7504083645187674	-0.2625538676200984	-1.950521005354259	-0.09362107582185054	0.4582453187995192	0.03050514297963196	-0.4092337159448518	0.1581186451617489	-0.6037076265589419	-1.437814633517294	0.6037076265589418	1.437814633517294	1.514751996004904	-0.2743194969087867	-0.07530134021325188	-1.401068507066425	0.363678476323673	0.07052908482599402	2.711802437657256	0.5799642846275326	1.219125797507293	-1.3163460887516	-0.1596463290448097	-0.2143337739004463	-2.389130226029574	-0.110693186910404	0.001017335224805843	0.01368083454573886	0.001012077719432713	0.01665229184949702	0.001008107523212911	0.003743172198644363	0.001012301154802219	0.005795949932744597	0.001056127378908385	0.0440371246749227	0.171470541604859	0.1668823767797365	0.1972990703624656	0.2006309517953089	0.01144901923981128	0.01703505205492794	0.008127782060685037	0.04849401244424397	0.001118885057561424	0.04651455388371528	0.001986326080381488	0.08992829089902835	0.001085659462430885	0.04208871814371664	0.001009707023958844	0.06988769394164901	0.001003854106111797	0.03033524553248745	0.00122306621561165	0.00671993093185016	0.02833479235960252	0.04285138061599295	0.4206633139515196	0.3800470849838981	0.001025567062167965	0.01799899653096815	0.09198987320793048	0.1104511592677477	0.006569696040351347	0.01910831281495698	0.00103611771881746	0.004449410155896759	0.001059167610861991	0.008638669088859475	0.001068478712972244	0.02427578389035693	0.001034977172088944	0.006993520514951974	0.09159306719204527	0.08777691387304393	0.001011062532673991	0.0314155236724768	0.001134169224208963	0.02880506989816247	0.001131764129467352	0.01912294107972732	0.001023479078203863	0.001851108953716793	0.001216686433320377	0.01896602253993809	0.1497228901861356	0.1590519506202022	0.001125060943946045	0.03930386317349832	0.001026817848542118	0.004158000091869027	0.001049059896478209	0.00618585871953926	0.001003837015274361	0.03775488359412912	0.3991276927177694	0.4074402776821035	0.1636480635720462	0.1408913920152677	0.004456355646996285	0.08533638707655063	0.001005305163608039	0.0214693843002013	0.06535035382414711	0.05290028997545318	0.06925034760948301	0.06063315821725523	0.05356052706934918	0.03509988762972316	0.1013879992703408	0.08776646037610758	0.1171439351409933	0.09145591490061845	0.02437458889738174	0.02266394967466735	0.05588430761022254	0.04234886160300823	0.1731570998999268	0.1576848345230102	0.22429208433852	0.1671827252564782	0.1674622370770225	0.1332027572367732	0.002484279403702627	0.009893152667269643	0.001125001704386479	0.04733467490457076	0.06044145577938772	0.094467025499299	0.001222339199644642	0.0844321424143924	0.001037448503781448	0.03890401607562274	0.001040915481104646	0.01015718154399949	0.001038634792149613	0.00446373958065315	0.001004370491194062	0.008961293889308468	0.001006899232513961	0.01782676133982966	0.001022845851259566	0.01971953684595638	0.1129343137449279	0.1088695905400749	0.06027742395432427	0.06058520665093024	0.01710865043721661	0.05143015852019302	0.06023490666931296	0.06310132906894034	0.05579646290596132	0.05242425383120782	0.08425857406004003	0.1086855605230083	0.0384430223321243	0.03926850225220679	0.2459168238581163	0.1803694721423788	0.001070908824828692	0.04310786181123946	0.1000275226771132	0.07489001605174823	0.0284381847997411	0.0427404981437314	0.008063143539301439	0.01801821369827283	0.001229717187218746	0.01945284646808926	0.001080178941391197	0.1212272205866356	0.07153072318404134	0.09135163165080661	0.03810720800540287	0.01127264252056905	0.05515997056105296	0.04825568379915486	0.001019086604923513	0.02536630333856875	0.03167594557995342	0.04530346748108709	0.1722928069179296	0.1142797171975506	0.00102154740183057	0.06533494805095447	0.02813218541578798	0.06722029386192782	0.00100853617876446	0.02659927205343734	0.001003314937036192	0.03655934985870082	0.001005901397780709	0.0168080032607015	0.02402523297491468	-0.01134583370686458	-0.01378328715907863	0.01901374694821349	-0.01090125241892918	-0.03072078790650771	-0.01249247350913918	-0.0008701217114535809	0.00101843332144637	0.001013701761571534	0.001004509781804747	0.001009387054872455	0.001069658588395627	0.1792947758100448	0.1918380193529237	0.01134836127286379	0.005356960800255542	0.001102371558619757	0.001630948663906324	0.001074204490558086	0.001011078843369193	0.001004361220208343	0.001002137535794961	0.001013296627628918	0.3957963840804425	0.001025579372854811	0.1221448811898169	0.01340444821585059	0.001032159576047513	0.001060183724663231	0.001056420290866299	0.001036778110860045	0.09176067928764443	0.001007891150695173	0.001059306075421482	0.001246929802093147	0.001021002313419392	0.00118488744432191	0.1592368525134791	0.001195377995802461	0.001016146168604373	0.001035470284855871	0.001004138452824896	0.4339562838798807	0.144873890602699	0.001382101298627554	0.001004622318826035	0.0501019859960416	0.05248848117010459	0.04112297070753164	0.1021282169410777	0.1128662309357147	0.02991116991430238	0.06159304319537259	0.1670095294479138	0.2436344097819943	0.1929809749612119	0.001235806513997127	0.001121022619088066	0.05116653226298591	0.001234245963131145	0.001034849086018867	0.00100867043647962	0.001004788828643812	0.001004708633560581	0.001006782385904868	0.001021432733527594	0.1072087548965537	0.05306012969481184	0.001037658441368607	0.04599348476121089	0.05712699615582412	0.0868658565036598	0.03480215617532723	0.2632043115524351	0.001036667002522542	0.09273989710002579	0.02407576523893636	0.00125598960327839	0.001247119798728533	0.001069446007448025	0.06264125649718041	0.04588678127147342	0.0567147330541888	0.001000898996312556	0.01457318180450437	0.1837744740324195	0.001024199591149324	0.001569255558594506	0.001009686273572804	0.001003742619422315	0.001006665893501637	0.02453461428871088	-0.01233497997574362	-0.01317196212408458	0.02009305921703431	-0.007099349221324117	-0.02681222662646562	-0.009473808768203199	0.003839242763950678	-5.08796980398254	-5.390530850826031	-0.01086480072636682	0.0546908742306678	-0.02442802258879171	0.004351933555437536	0.08691552570797055	0.1466919368371485	-0.2061566880436959	-0.005077114547462426	-0.1258758912397115	-0.00265361851515167	0.02684525148387226	0.02147218046255425	0.2949034060950664	0.1511067616425221	-0.03256200570563916	-1.41825413193169	-0.7615036392564533	0.0103972078784624	1.672544966245288	0.5249847175008636	0.01397302271895431	-0.003882977426312623	0.01101043996741069	-0.003736892975899995	-0.05846046661955369	-0.1364358683381807	0.1127342334952911	0.03043702467461988	0.1050239010492967	0.01069510472594673	0.1867697244890544	0.05124293171567953	0.00206268293732848	-0.005499598444062721	0.07161147856858635	1.087585813053505	-0.6117817257867986	-0.02261710575980787	0.03614912219436048	-0.6801319892641321	-0.7695445021530937	-0.4680968516997193	-0.0761089288150741	-0.2661646775915572	0.2451589893932807	0.5213673954322735	0.4581813064782721	0.8470862231438648	0.9681363555735042	-0.08175332239428619	-0.02976096387288623	-0.3973963805992885	0.0534236683578528	0.04270980869188069	0.1133659392314282	0.04113582246961967	0.02979587061983157	0.1254146899357638	0.2117840292921828	-0.003841464988085653	-0.3962412588313741	-0.9377700042126536	-0.9015449239504406	-0.016636055636018	0.2754436943679348	-0.1024084709478341	1.104385053962013	0.3311784412407475	0.0133363462935925	-0.2815875276616588	-0.4135164563560241	-0.001688445364654301	-0.5546909488438084	-0.4264061057304526	0.3244332969622043	0.2150012614334838	0.2768609303160207	-1.094605897858249	0.2390604473589118	0.2078098759192769	-1.549531225123742	-0.03694447474169753	-0.04054929895887986	-0.02455450122768007	-4.609802728270789e-15	5.387336706102463e-16
0.23	-0.006845531633167202	-0.04991177676506124	0.07552127755718362	0.521959988977877	0.9372424587603684	0.008132402759187793	0.2686457103284303	-0.06558768825662399	0.02403346917778284	0.1244822284062877	0.08511976339831988	-0.1552243867222566	0.006581472565706717	0.06623877594105934	-0.111229953670755	1.107374662280544	0.1744312624535783	-1.107374662280544	-0.1744312624535784	-0.2291627294024703	-0.07946004167145654	0.01615051219677033	-0.1548691913662427	-0.09141642052016154	-0.04517001613823301	-0.001211729153953912	0.1064189718259076	0.6113648200733485	0.6591426930974498	0.09624963079551668	0.02503715572725585	0.2075533581812545	0.06983523949131865	-0.3661105082533084	0.3856689142101034	-0.3472341215942328	1.271725094605535	0.0973618806970916	0.03947808561870548	3.225783360779846	0.7618035607044621	-0.4284745709935877	-1.862003968745439	-0.1140166642170811	0.6604130137198221	0.04670066200877137	-0.4124331746537468	0.2665782719119927	-1.196301003311794	-1.412827299874345	1.196301003311794	1.412827299874345	1.55072462631323	-0.3035984951932248	-0.07822942404736932	-1.44331845029133	0.3618810472319741	0.09956342586020785	2.504800011004272	0.5436517548380346	1.299268306903375	-1.061564840967596	0.03780558350780042	-0.3571685854424803	-2.125419125849132	-0.05491473080406586	0.001018419031407589	0.01408716402276734	0.001013586329804447	0.01732128898161598	0.001006380482813429	0.003767115662622268	0.001010675695395779	0.00574996192484977	0.001068476639943977	0.04488950502914762	0.1759104177114335	0.1687561968796781	0.1950702614019146	0.1986876508848465	0.01190781456714384	0.01742963252930907	0.006229356629730081	0.04719311829182456	0.001108620234887262	0.04648094877713174	0.001764980226578242	0.09025833141420549	0.001075314698820078	0.04232158016026166	0.001010639410438463	0.07285352687912723	0.001004215515798614	0.03185414088539572	0.001114755707434539	0.006497134702842624	0.01547285715919574	0.03153318895276548	0.4110333502817382	0.3729128658753602	0.001025566280941286	0.01817859633741935	0.1089745264197536	0.1274233688544118	0.01283415641599236	0.02597203233828108	0.00103354389746794	0.004739478537729066	0.001059838404361836	0.00876732019356311	0.001417348184331263	0.02438352933724752	0.001048544825869731	0.006924467107765728	0.09238965419348329	0.08757356276844497	0.001009219672528263	0.03028530851933994	0.001176673469468018	0.0297644297447585	0.002354292858297695	0.02059363287986507	0.00102160655512702	0.002084275334265852	0.001210354165276728	0.01900160033804498	0.1545348644581691	0.1611996068105294	0.001161036220839757	0.03982726716136765	0.001021091287753615	0.004111248364895349	0.001041427919579334	0.006143980409917015	0.001004005295235565	0.03846766778459117	0.4117651344509191	0.4176062652011532	0.154040328075416	0.1344869737472409	0.002914427004903796	0.08541590463057287	0.001004884061357329	0.02185027699248037	0.05670305159466417	0.04624607252338139	0.05985788359050956	0.05310772995054524	0.04634454055242245	0.0305436172379435	0.101507631937319	0.08689432955932865	0.1149529983616835	0.08890816889985054	0.02710094576583416	0.02472876036880504	0.05748484245112859	0.04678478844042394	0.168836586749421	0.1611281080156772	0.2328440886792436	0.1760999036175806	0.1794159946302522	0.1430908459683318	0.002406579696279922	0.009769858933561035	0.00111777484971216	0.04708001136930633	0.0554898572733938	0.09058864871600474	0.001225513710790461	0.08482110520594445	0.001035962419904771	0.03928289240450176	0.001024955968634288	0.01107804149093466	0.001021928760579754	0.00484785954396747	0.001004572543722337	0.009296979513853566	0.001006916882566377	0.01899646175245097	0.001022588327815466	0.02073606587176788	0.108965751162118	0.1081556130726144	0.05685778589006574	0.0571044913203442	0.009417112584783767	0.04404686237074562	0.05120360598758074	0.05414981410691176	0.05613916609096997	0.05205067045694581	0.085515530023633	0.1114493421834795	0.0364087920161503	0.0382015918737473	0.2531358611639969	0.1910845095876302	0.001053516522478081	0.04650542006336247	0.09571290002074133	0.07484034364357328	0.02586419471162577	0.04010851217540545	0.004740111121717344	0.01482773364059247	0.001216199624677664	0.01944557589748629	0.00107649289070504	0.115274163282715	0.0663804061671332	0.087023745661685	0.04237488687046356	0.01488731497801946	0.05486372229128073	0.04962568502777186	0.001010200417440415	0.0275095505347812	0.02320992908944887	0.03602603410340803	0.1785673623800542	0.1171114208479586	0.001022953729459441	0.0671855567978642	0.01555952341251324	0.0555611936906697	0.001009455481203287	0.02611032882565633	0.00100364899890081	0.03600092925204702	0.001006518200497922	0.0164923887495219	0.02393991882099823	-0.01204837316391371	-0.01317971683072066	0.01990505374356445	-0.008371990014095098	-0.02801190687824887	-0.009273747089172495	0.004003888860297085	0.00102048923956018	0.001016387075949017	0.001004645251357749	0.001008643102685618	0.001091207073224926	0.1864947612249178	0.1908265568101997	0.0132998452557358	0.003236120934984844	0.001094178467668663	0.001451748108798862	0.001056374123441472	0.001012058938197177	0.001004786571237728	0.001001820760136666	0.001009298413201413	0.3847868146217495	0.001025553703041985	0.1417732796469167	0.02479308769288799	0.001029769801600593	0.001060835217977956	0.002393619239837639	0.001084570274593852	0.09496854300886653	0.001006803162452874	0.001357681010248533	0.005647166430089868	0.001018520087539844	0.001219727010598951	0.1645024582820852	0.001201129703908209	0.001014272680924435	0.001031803901315121	0.001004215929044552	0.443646307938911	0.1335230976412793	0.001217793555318977	0.001004296500288254	0.04207788250204572	0.04392117090822689	0.03443378911085941	0.1012814421518286	0.1108352370258088	0.03042553997251949	0.05765231883103836	0.1573032153542186	0.2519400045231596	0.2039317360377564	0.003246667875743123	0.001101136577561739	0.0476851496691067	0.001224228842286794	0.001034049009622958	0.00100807031410629	0.001004331939855136	0.001004845580574063	0.001007064587217046	0.001023071276699234	0.09987331927116536	0.0521510149152665	0.001026688557354104	0.03481205167469689	0.05608186213291137	0.08749716461797177	0.03334160835590206	0.2691516327132497	0.00103435149407706	0.0871067023908607	0.02195691547141922	0.001169523111539772	0.001164045074306191	0.001075371667963535	0.05723728426388651	0.04876217132746939	0.05258863483121502	0.001000997484235261	0.01265469229945909	0.1932095230774407	0.00102460161781471	0.001308611501236179	0.001011026391278799	0.001004211580149499	0.00100757823939387	0.02337884829294662	-0.01252162717109797	-0.0125823502679111	0.02064595616019315	-0.006860840243511965	-0.02626277005140821	-0.005894971325943736	0.009009616309089525	-4.755283974346938	-5.122795054536821	0.06661847234335207	0.07340066032427399	0.01583997938971617	-0.0094836848912105	0.08394606924628875	0.2258901038090305	-0.1857064576459333	0.07772559535790159	-0.136434451793176	-0.003138089824569477	0.03862543351950084	0.02496251497126231	0.2985374429299845	0.1530745732689477	-0.0159894324913394	-0.8633040689361695	-0.6747098035082864	0.02180156497490862	1.725732459167248	0.8277049121658437	0.03645660310377313	0.02129450387723982	0.01903365435778192	-0.008465712937384968	0.01859029769625346	-0.09166415449049858	0.09038364621852957	0.2449663067820265	-0.01837750672114407	0.0002238057808680483	0.2451968111338933	0.05206277238406159	-0.008491234587467483	-0.003593917121036949	0.0713548362027876	0.9599446696186276	-0.67690624619002	0.03593674536283998	0.04249957961300973	-0.6516397473189696	-0.7363756648744101	-0.4442802486230279	-0.09273051946493772	-0.2391382213280042	0.1678783106159102	0.3590524976798616	0.2287472317354203	0.9241876802961051	1.003400429284211	0.0454772242106028	-0.02209449359211591	-0.3743297109931429	0.02822276896893609	0.03422895379638202	0.08378018149153289	0.0381066660311019	0.03526444355093958	0.1138361849922922	0.0473781009534552	-0.1403920985989697	-0.2986374292078032	-0.5588611726888599	-0.8970069415334475	-0.05656343940814268	0.264919751175982	-0.1089731613729367	1.024065134465923	0.3490453860397743	-0.023644443143975	-0.2482644263492255	-0.2302025805927386	-0.001253007435764341	-0.6273386380508447	-0.4401021112261902	0.3982683281493943	0.0586952641547563	0.1811269270900492	-0.7655014019836121	0.3270831584489182	0.1658747673390301	-0.8369622919329687	-0.06008662539937634	-0.07023403428367204	-0.03804353125331918	-4.882697107586751e-15	7.579388339163746e-17
0.24	-0.01064233439901755	-0.04605048453194678	0.07165591364147353	0.5346197919990735	0.9380756048755999	0.008506690986652833	0.3003192677082449	-0.05796535897541427	0.01918974731512514	0.1062027049135023	0.08391797430651797	-0.1478055320495439	0.007009678277045616	0.06222885383690827	-0.1081338920733209	1.092531161324022	0.1605217333104556	-1.092531161324022	-0.1605217333104556	-0.2134819415211297	-0.08266188392347985	0.01533706096876834	-0.1696052200003199	-0.08781571320015293	-0.04400824340111402	0.02288569701941701	0.1117764163107382	0.6247461919998969	0.6501755210488998	0.09729734787408903	0.02088912683710444	0.1876269940882767	0.06957143649931426	-0.3880941466529301	0.3830605660354279	-0.4215108526500883	1.260523300229368	0.06924864115751024	0.03482840685224493	3.10117094532289	0.7605550032670029	-0.5294447069721351	-1.79798348934666	-0.1247269344496145	0.8155133632591308	0.03414934006852322	-0.3843349687175813	0.348153277360757	-1.769100149578116	-1.365326241253968	1.769100149578124	1.365326241253968	1.585180088610861	-0.3375484475526631	-0.08512148428713609	-1.507551053126172	0.3578957764945319	0.1336297924974287	2.318062751533659	0.5319367255439993	1.376525130874218	-0.7168867638565237	0.1590338994357721	-0.46692395170853	-1.859482826162253	0.002412213823407455	0.001019989121892668	0.01450295951682508	0.001015683571793669	0.01800614721860174	0.001005585157879859	0.003792437066544648	0.001009491201657151	0.005687593239784012	0.001085426857023508	0.04572375654203104	0.1813853588702631	0.1713565392690738	0.1932949717497833	0.1968527633704471	0.01309647887573715	0.01846421168076885	0.004213571929974449	0.04572269315739897	0.001099391396729283	0.04647037834676048	0.001564596950644728	0.0906900512087742	0.001061225490322741	0.04258521428563706	0.001011595661085579	0.0758639280308382	0.001004608911991385	0.03340478228446293	0.00106043905593807	0.006320298434113161	0.008620808597962654	0.02522690187282149	0.4009131941155945	0.36636549649259	0.00102555304966465	0.01836060406172704	0.1266543006577598	0.1450425186126875	0.02150637681847505	0.03526132555831049	0.001031062128079817	0.005026861207104994	0.001060499543092227	0.008898185276615749	0.002259482997799067	0.02482635707645338	0.001079230863752761	0.006856367766683464	0.09421686638895752	0.08816472086690041	0.001007754428924668	0.02954110073864248	0.001347104412650548	0.0308376610304169	0.005153983539284965	0.02364756664395801	0.001019429029711532	0.002283821183649163	0.001224609524310733	0.01904656571514088	0.1594970506416798	0.1640045927940295	0.00118189464777566	0.04031761675169875	0.001017292116953878	0.004046611275010689	0.001035779496306061	0.006099623304309115	0.001004128150388473	0.03919016985176511	0.4233822010361696	0.4269258306517196	0.1436253765705982	0.1271971807240379	0.002055339605005168	0.08600344455977756	0.001004510624579863	0.02236877915949327	0.04821702918718964	0.03984893010569895	0.05069644020055351	0.04588895464605709	0.03928451140048397	0.02619182221792615	0.1012184408564818	0.08602358428832374	0.1128219825708108	0.08675807649873839	0.0287623391289629	0.02602301911062338	0.05657294112445096	0.04939460206918714	0.1623961038800152	0.1622252559513258	0.2412374468567105	0.1854232434867906	0.1908287947914198	0.1531491465933771	0.003369656985179419	0.01057035012264005	0.001104216404933653	0.04687433002447734	0.05116825593582251	0.08705941658076462	0.001222091883854599	0.08507367537409835	0.001034819487638951	0.0396118650858004	0.001016679305306834	0.0120922678005478	0.001013350670072433	0.005274242818032308	0.001004742027046161	0.009625046545561724	0.001007066874164618	0.02020970088775535	0.001023279280389487	0.02178422536669415	0.1035590861389025	0.1060329871661971	0.05455871957981679	0.05463774562833398	0.005415548432948702	0.03985349612618446	0.0410402983143182	0.04499621277670875	0.05585240477930979	0.05132332863921273	0.08649954078264775	0.1137360978155216	0.03463677883748887	0.0371290478921704	0.259857492349761	0.2005596288192501	0.001043665206913686	0.05010301306915415	0.09080609014298809	0.07440965488456083	0.02349621027484708	0.037706114409835	0.003007248820602378	0.01330170157815906	0.001167897900823944	0.01939803953206635	0.001077614409390391	0.1088520853034073	0.06107392459713729	0.08253096904363871	0.04596838911001381	0.01923335175598995	0.05282395957530538	0.04942351467954863	0.001005808653274015	0.02957561024364097	0.01777748748067722	0.02990102695529411	0.1860033333687844	0.1208174378810539	0.001023857668777464	0.06872370127526317	0.008740739576091052	0.04938757836717122	0.001010585293170165	0.02541269045375362	0.001004050543997626	0.03517268493479177	0.001007282847695219	0.01605763003073419	0.02314097010584991	-0.01240698444649966	-0.01258545215048508	0.02057075397078737	-0.007369896560608977	-0.02674264215212422	-0.005814946654342767	0.009075474747639912	0.001022545157673993	0.001019072390326521	0.001004780720910766	0.001007899150498755	0.001112755558054273	0.1936947466397908	0.1898150942674757	0.01525132923860767	0.001115281069714007	0.00108598537671755	0.001272547553691398	0.001038543756324843	0.001013039033025151	0.001005211922267104	0.001001503984478456	0.001005300198773954	0.3737772451630564	0.001025528033229165	0.1614016781040166	0.03618172716992535	0.001027380027153653	0.001061486711292696	0.003730818188808799	0.00113236243832768	0.09817640673008868	0.001005715174210615	0.001656055945075456	0.01004740305808651	0.001016037861660313	0.001254566576877454	0.1697680640506914	0.001206881412014063	0.001012399193244443	0.00102813751777434	0.001004293405264201	0.4533363319979413	0.1221723046798596	0.001053485812010442	0.001003970681750507	0.03405377900804987	0.03535386064634918	0.0277446075141872	0.1004346673625795	0.1088042431159028	0.03093991003073664	0.05371159446670407	0.1475969012605233	0.2602455992643249	0.2148824971143008	0.005257529237489261	0.001081250536035364	0.0442037670752275	0.001214211721442444	0.001033248933227061	0.001007470191733033	0.001003875051066668	0.001004982527587389	0.001007346788529148	0.00102470981987088	0.09253788364577699	0.05124190013572118	0.001015718673339456	0.0236306185881829	0.0550367281099986	0.08812847273228375	0.03188106053647691	0.2750989538740644	0.001032035985631417	0.08147350768170855	0.01983806570390209	0.001083056619801193	0.001080970349884389	0.001081297328479061	0.05183331203059261	0.05163756138346534	0.04846253660824118	0.001001095972158383	0.01073620279441382	0.202644572122462	0.001025003644480098	0.001047967443877838	0.001012366508984792	0.001004680540876682	0.001008490585286103	0.02222308229718235	-0.01270827436645232	-0.01199273841173763	0.02119885310335199	-0.006622331265699825	-0.02571331347635208	-0.002316133883684256	0.01417998985422845	-4.434070547566562	-4.768071552651014	-0.00897159732117144	0.05786309520365823	-0.02415243459998768	0.001075798121225348	0.08328975743939991	0.2919963947279823	-0.1844740088311038	0.122922620868011	-0.1597820876411081	0.001953316726959556	0.04718110736184116	0.02762660222848867	0.303817048941765	0.1574559708743353	-0.02337001365010557	-0.4158732152750842	-0.644133694102788	0.01087879144956602	1.801933000567651	1.010099456841794	0.01343588022842009	-0.003440181755759926	0.07802689843038466	-0.003546079755116868	0.1004413739914923	-0.05923439385006935	0.1355085213068025	0.3470854174660797	0.09829979481499176	0.01257262471178516	0.3182356831236047	0.04463205220825012	-0.001514389644972544	-0.005995357641033274	0.0735550539110655	0.9183013993568786	-0.7888566768220657	0.07898736927650687	0.063671017141196	-0.628716982386246	-0.7082139097086955	-0.4272017773472607	-0.07583181966030929	-0.1866339576604384	0.0910485989299268	0.15614475370197	-0.01104380492526583	0.9283185247653845	1.00217873427085	0.1030036621629024	-0.019964525786735	-0.327567450988458	0.02614514367807476	0.03272907917589014	0.1320392117669235	0.04958848461971445	0.02827215205239101	0.1341224344727759	0.2181101231153567	-0.2855711527793637	-0.1934473311163116	-0.2997840232345612	-0.9419621975852396	-0.08738774432991961	0.1800384886821199	-0.1035351915714125	0.8564014112356941	0.3711853919744909	-0.06286692387390998	-0.2356698871103423	-0.0806268573071446	-0.009741605699302457	-0.6484950839212964	-0.4593842315151389	0.4707061610664725	-0.09943305393437465	0.2614234328454472	-0.4641206519451483	0.413923123896358	0.1453170220171993	-0.4524342555713401	-0.07868350356591057	-0.09451404107914155	-0.04838334274923704	-3.051254857132056e-15	-3.648013091892307e-17
0.25	-0.01444487528713079	-0.04231460781691333	0.06716934116797832	0.5471771854553774	0.938634932356894	0.008818692701121822	0.3304277351985348	-0.05042263753647167	0.01362531732115408	0.08835669026865611	0.08265996266419608	-0.1391145848789659	0.007097816115250237	0.05865195558413686	-0.1043414243234074	1.072023169298354	0.1471655323698589	-1.072023169298354	-0.1471655323698584	-0.197455098968528	-0.08622107488291629	0.0144302789769578	-0.1850036173540385	-0.08424870124546087	-0.04247917394184376	0.04524817103261955	0.117096237892247	0.6388740827994112	0.6448491953286677	0.09929314742527667	0.01583097372480672	0.1700595004037113	0.06991968631342473	-0.3685107255145071	0.3619302372374049	-0.4741489449887227	1.251330621171559	0.0428048111663596	0.02733276025506075	2.913024574523778	0.745953238064488	-0.5769666836260995	-1.77474363232405	-0.125392549643213	0.9181937180460804	-0.01981467868077664	-0.327975296027706	0.4092942411704257	-2.329848103895028	-1.30360515151351	2.329848103895024	1.30360515151351	1.61956683211986	-0.3743190457253581	-0.09704508306178813	-1.560699333000304	0.3583359949099696	0.1722899259550051	2.148744336746886	0.5342463609635457	1.446455212122655	-0.3804397855777475	0.2397804955916709	-0.5432378345621882	-1.657822600861925	0.0666841899172373	0.001022005041611697	0.01492353274806487	0.001018730541542158	0.0187124511218172	0.001005186774109593	0.003811745960141407	0.001008602689802243	0.005613802228626442	0.001111877492872966	0.04653434448207998	0.1862767015444612	0.1743157238314885	0.1917931593788251	0.1949956452414547	0.01411770783914698	0.01937766135041584	0.002692394737667325	0.04455194918081414	0.001091249116012761	0.04649141188935515	0.001411136396450738	0.09121146036855163	0.001050043394181574	0.04287779297479431	0.0010126110690143	0.07892056001814743	0.001005028414742945	0.03499093752939634	0.00103153169445014	0.006159040210603952	0.004931191623670374	0.02161751054747575	0.3903626452692078	0.3598714086646264	0.001025593887009148	0.01853992571855507	0.1439509702229882	0.1626813195955784	0.02818395303442211	0.04256769725496595	0.001029020505723845	0.005294497716079794	0.001061336540756511	0.009027738980917015	0.008637448808979755	0.02940875705642309	0.003442459911412878	0.008244784031690136	0.09624713628481135	0.08912658225644607	0.001006632961104888	0.02905323905820508	0.001433353199259091	0.03182448576149099	0.008521484841319057	0.02724281233586012	0.00101734137116977	0.002458852431749777	0.001214924236652777	0.01904404434399978	0.1644725318503805	0.1675900606453735	0.001976884939125988	0.04150398083508128	0.001014604104221813	0.00396996699619191	0.001031401116660343	0.006046746197394996	0.001004225695443308	0.03993847163547169	0.4344135270891453	0.4362818912725636	0.1335760761632375	0.1191636069700038	0.001564775305607681	0.08690894324049661	0.001004216179314718	0.02298220906150101	0.04011238977940425	0.03377482913857772	0.04204069765053931	0.03907426412844815	0.03257209411913878	0.02210115384285468	0.1000888028047308	0.08503930551322668	0.1102603723597009	0.08500292333944653	0.02933185660736863	0.02650641421431393	0.05370713309619619	0.05007460313912952	0.1540672772872534	0.161049450837125	0.2481890910869822	0.1944560619077554	0.2003962965777159	0.1628895932000671	0.005714304814799874	0.01260857915514378	0.001096107049749955	0.04669018342414027	0.0479938068112347	0.08414721889516444	0.001213974606140653	0.0852503520741363	0.001033515951217636	0.03990338951337769	0.001011905320066529	0.0133055677004464	0.001008574410910328	0.005772043972507713	0.001004951175609236	0.00993393433852938	0.001007443036800514	0.02144517175700017	0.001025814586698767	0.02287717134072364	0.09691453025508458	0.1025395859040753	0.05276352341324314	0.05284926382522751	0.003273332399667633	0.03725642181541965	0.03104692521871031	0.03626207959626322	0.0547966298346637	0.05019689126153334	0.08680831358196808	0.1150808895165397	0.03248870253426633	0.03585974480800994	0.266116477780076	0.208601794448929	0.001038238384150814	0.05390925989756517	0.08577777334727631	0.0738002562210574	0.02136499541535675	0.03555204645172748	0.002062017077845856	0.0125896648372627	0.001121729834599715	0.01933677571948632	0.001081722724999781	0.1021675301263262	0.05552505042234109	0.07781587119386557	0.04848076187569336	0.02408716563227692	0.04959278600494119	0.04796083990686248	0.001003524021492321	0.03170375531561955	0.01490440326225873	0.02638633853248882	0.1936457351503074	0.125139656815368	0.00102426111076151	0.07004153514505024	0.005013233578508219	0.04600681798438105	0.001012079581283459	0.02451653664264227	0.001004577648266989	0.03408446997363937	0.001008311005341128	0.01550796636537131	0.02201947952867319	-0.01220267993960241	-0.01188808650346361	0.02099197672229408	-0.007122608440055808	-0.02524247744142668	-0.003858263998876848	0.009730748697535145	0.001025421253924948	0.001024295384471011	0.001004764957361168	0.001007490918035484	0.001161969555962258	0.1949559196793534	0.1887875093874257	0.01520946638068268	0.001076322170705494	0.001080054551184775	0.001233029536173707	0.001038286044009392	0.001014199817574583	0.001005679095283769	0.001001392132244781	0.001004394975670247	0.3622084176623691	0.001025728067505956	0.1774932658031849	0.03530573961113465	0.00102648578088857	0.001062817854689008	0.02527197513187727	0.00996116754948791	0.09979971436048854	0.001005254916145991	0.001410811867542696	0.01384085196816024	0.00101443326277402	0.001162758018798703	0.1746795419166513	0.004159307185367504	0.001011305251104777	0.00102574980253116	0.001004355809148277	0.4634856044370054	0.1148837049850662	0.001051931072412435	0.001003858207134777	0.02721658984575499	0.02832132548226596	0.02210944857856897	0.09684027538348806	0.1046623125144959	0.02916743361994726	0.04709569624680451	0.1350234034042664	0.2613471958273363	0.2179714104253717	0.01066848230612507	0.001093091855518086	0.04404033060856071	0.001198166500032918	0.001031237255816578	0.001006485754356959	0.001003374148903983	0.001005326462695257	0.001008247156207335	0.001031620482409268	0.08338351354948345	0.04994812823048676	0.001013978527841057	0.01565029017877667	0.05215448307518021	0.08644238211927655	0.02837816424977814	0.2801804084661273	0.001033058781262756	0.07678052875838628	0.01823927364721819	0.001063460906466894	0.001067471285407735	0.001089977756530996	0.04577916050801664	0.05142421192506334	0.04319999496890121	0.001001189145712303	0.01259663037759666	0.2097360622945662	0.001024408005624705	0.00104259104259494	0.001014707694216879	0.001005503256376388	0.001010134371023666	0.02073510673670048	-0.01159389989118864	-0.011106999329942	0.02124769836895344	-0.007275542058992634	-0.02336564390291617	-0.003135285435619941	0.006826629722081462	-4.129668287209822	-4.346389701536133	0.06795889672778777	0.07779164856778889	0.01498634987312243	-0.01214791592284856	0.07915398054646193	0.2878340817309395	-0.1877671669015558	0.06427600029958659	-0.08351267079922542	0.002829797406880451	0.05689518277607424	0.03092076552902261	0.3077417800639178	0.1600760823007951	-0.01221181460785556	-0.2956822119355849	-0.6528820755378958	0.02143820740647219	1.726751063478629	0.4862448225895448	0.03345671525171128	0.02121606049758319	0.7856306972517912	0.2631659414739572	0.08931945420026191	-0.03839965042681452	0.07487906749873748	0.3693296419803551	-0.02359561432822273	-0.008330371119141481	0.3964650195053996	0.1798609115479178	-0.01125141262681018	-0.005092021149407348	0.07649755032673491	0.9574601338530867	-0.8070067795008176	0.1022407863450549	0.06222342561915846	-0.5863773841151699	-0.6548016340761618	-0.3919351037928159	-0.1197896756526816	-0.1679668548682484	0.005960194217179113	-0.02553076158778005	-0.228243436616707	0.8798784905725298	0.9448986892043115	0.2888324471515687	-0.01724044728473325	-0.250432911005956	0.01086386982518883	0.02580330911835675	0.1188785853374537	0.05064783614804949	0.03162909689937172	0.118032463561996	0.05456180509255704	-0.4160036336089195	-0.162950232938242	-0.2172556160936877	-0.8172191580453499	-0.1374503322419738	0.08819165850207346	-0.152946551954051	0.7808558323556459	0.3895651811854027	-0.05989303566656058	-0.1985724957014846	-0.05504533040899538	-0.004320221578966096	-0.6817282048831481	-0.4853215056187623	0.4956825654250298	-0.1958236043053646	0.1850623817648023	-0.2444200153856262	0.4552332206589258	0.118983677977426	-0.2404829497110915	-0.09972700263657411	-0.1221955155346452	-0.06098476227216732	-1.599441090572056e-16	-4.47597445645547e-17
0.26	-0.01793448280020258	-0.0388555705818706	0.06220602868290412	0.5596539090253062	0.9389354602202122	0.009048562676029066	0.3584297996344926	-0.04308701514326797	0.007779905806521378	0.07063734841299248	0.08143978020108618	-0.129531304744831	0.00654752657778177	0.05573073563288396	-0.09996892787889305	1.04598720227933	0.1344958061872228	-1.04598720227933	-0.1344958061872227	-0.1811030366748572	-0.09014885086567408	0.01337995592782	-0.2005906249680033	-0.0805924056926203	-0.04056032834999568	0.06574682946715521	0.1225057189341251	0.653623339905378	0.6419254972295373	0.1020860474817167	0.01005374686963883	0.1543944082688025	0.07089404911602831	-0.3255074716444443	0.3276926700373467	-0.5168588549659239	1.244389322954291	0.017488717560725	0.01840205893989689	2.67989033445639	0.7191351941191281	-0.5856410111045216	-1.772648931510038	-0.1171610986073562	0.9939799559704257	-0.09353613512450788	-0.2531993083788852	0.464159016286112	-2.874695148249479	-1.228031289661848	2.874695148249479	1.228031289661848	1.650224036824509	-0.4112654522172117	-0.1138296957492479	-1.545273105175693	0.3757524961244009	0.2115850190156189	1.945299635800273	0.5498686176179008	1.500798392164631	-0.2363612396361946	0.3184540004862697	-0.6107387002825938	-1.479002516230936	0.1276348115220381	0.001024451242068734	0.01535959051454742	0.00102286601693071	0.01944985945252068	0.001004979796210951	0.003831606795081799	0.001007954435238732	0.005518356609924763	0.001149711243770796	0.04731335915247784	0.1897650769344596	0.1768730921832123	0.1904682311543816	0.1930810690337321	0.01461867060311033	0.01983990543152812	0.001906626402065601	0.04386952047894565	0.001084212813680691	0.04653850240719362	0.00131459257114155	0.09182384402794654	0.001044325555357117	0.04320426219473391	0.001013699198569878	0.08202341226299489	0.001005471764239811	0.03661232401424831	0.001017027250083931	0.006009458470832612	0.00305166042027445	0.01951971439127963	0.3794185402993809	0.3533438909008731	0.001025714359590975	0.01871842155966311	0.1604020109074126	0.1795960172316223	0.0312043198230883	0.04568762081210605	0.001027552825721935	0.005563301385850067	0.001062420706549548	0.009159809244205936	0.02229693797088526	0.03948252301525353	0.008992582717507159	0.01175841877051226	0.09809833485094219	0.08989888095655856	0.001005842261060612	0.02877187356631943	0.001353882197530987	0.03259569523219841	0.01207662770874644	0.0309814779048892	0.001015495350058685	0.002605867514394644	0.001164170780181781	0.01897488889107476	0.1693940857034141	0.1718860358313416	0.003845396194493623	0.04365923792425052	0.001012713500157204	0.003872844092313468	0.001028018485154912	0.005987543733173123	0.001004305661045367	0.04072796580823075	0.4451074470467328	0.4461660215096048	0.1245215095913894	0.111274071023703	0.001318191748763913	0.08805082867623394	0.001004012765066161	0.02367741691905008	0.0324891600462477	0.02811589896185185	0.03401604935303783	0.03279137315927245	0.02629180413255714	0.01833305601955336	0.09791075669906646	0.08365247596939801	0.1070275168065494	0.08332733578796633	0.02878882618897067	0.02614881844314942	0.04911235063927481	0.04877626239994786	0.1439645926006837	0.157577862844957	0.2530125760112204	0.2030534799211411	0.2074527671011017	0.1720268824202071	0.009561323589824922	0.01603080512193994	0.001097976130808114	0.04652200801869421	0.04618893823852029	0.08213954186315793	0.001201892791429882	0.08532442624051433	0.00103185818202804	0.04013248132374424	0.001009026998178482	0.01463499584978975	0.001005936852598693	0.006300721338446851	0.001005227751187527	0.01022010229071324	0.001008081431859792	0.02267156464271563	0.001030538555637987	0.02395711613658701	0.08912886462344859	0.09765502381474102	0.05119195487040899	0.0514047169009029	0.002189984211473762	0.03555588826081976	0.02183788792884147	0.02840473522497277	0.05290756479598995	0.04858330997365618	0.08625459553858525	0.1154853671251744	0.02969100441176164	0.03401769431922184	0.271928912111697	0.2167532278194745	0.001036037734747725	0.05788434084241985	0.08085724127370736	0.07319418963443386	0.01948239219540244	0.03366608867200033	0.00157747401576703	0.01233549817923675	0.001091897281711361	0.01927545379152508	0.001088117851660817	0.09535127613797879	0.04969443572040505	0.07279081558768066	0.0497330965386021	0.02905952208917532	0.04540881113982562	0.04545260851939344	0.001002428884648251	0.03369399388322717	0.01432438846494578	0.02490056699218782	0.2010186508532604	0.130016353448082	0.001024164779841409	0.07111805335555696	0.003111679462690487	0.0442426167984631	0.00101399751938817	0.02343455552141832	0.001005252631835857	0.03274744333643304	0.001009647127051828	0.01484922734631491	0.02065366562929305	-0.01139166212046097	-0.01106513856659346	0.02116494781653059	-0.007475652928733433	-0.02317730948890354	-0.003752137481678664	0.005046933259402244	0.00102829735017589	0.001029518378615491	0.001004749193811568	0.001007082685572223	0.001211183553870258	0.196217092718916	0.1877599245073757	0.01516760352275744	0.001037363271696999	0.00107412372565198	0.001193511518656006	0.001038028331693918	0.001015360602123989	0.001006146268300407	0.001001280280011353	0.001003489752566575	0.3506395901616817	0.001025928101782747	0.1935848535023531	0.03442975205234394	0.00102559153462347	0.001064148998085334	0.04681313207494583	0.01878997266064812	0.1014230219908884	0.001004794658081391	0.001165567790009781	0.01763430087823395	0.001012828663887748	0.001070949460742069	0.1795910197826113	0.007111732958720893	0.001010211308965124	0.001023362087287982	0.001004418213032338	0.4736348768760695	0.1075951052902729	0.001050376332814396	0.00100374573251905	0.02037940068346014	0.02128879031818275	0.01647428964295078	0.0932458834043966	0.100520381913089	0.02739495720915792	0.04047979802690496	0.1224499055480095	0.2624487923903477	0.2210603237364425	0.0160794353747609	0.001104933175000796	0.04387689414189393	0.001182121278623386	0.001029225578406104	0.001005501316980821	0.001002873246741251	0.001005670397803157	0.001009147523885495	0.001038531144947657	0.07422914345318989	0.0486543563252523	0.00101223838234255	0.007669961769370454	0.04927223804036179	0.08475629150626934	0.02487526796307935	0.2852618630581903	0.001034081576894011	0.072087549835064	0.01664048159053427	0.001043865193132594	0.001053972220926183	0.001098658184582929	0.03972500898544067	0.05121086246666133	0.03793745332956123	0.001001282319266468	0.0144570579607795	0.2168275524666705	0.00102381236676933	0.001037214641312096	0.001017048879448979	0.001006325971876123	0.001011778156761245	0.01924713117621862	-0.01047952541592496	-0.01022126024814637	0.0212965436345549	-0.007928752852285424	-0.02101797432948024	-0.003954436987555632	-0.0005267304100655943	-3.850380345546599	-3.877144680361649	-0.005874690273274639	0.06408398070087047	-0.02404204633135852	-0.003255123387608588	0.07697510350879264	0.2116331525898081	-0.1959656245771837	0.03268150316120792	-0.06211903269801277	0.00716471177543094	0.06537600728507754	0.03440470838491095	0.3130611004495727	0.1645022188580759	-0.02103471690262312	-0.1135541814451415	-0.6508196812606278	0.01071362830536394	1.657112331198295	0.1728098289386662	0.01366931238824961	-0.002936869957513625	1.176300094202564	0.4214976150078942	0.06252883610499577	-0.01793515613955618	0.09238546923272298	0.3757693928920294	0.09269656172272955	-0.0007541874546255541	0.4603371500484032	0.2384106533656068	-0.005610114656961726	-0.007260429102396821	0.08179353172169085	1.023915322596373	-0.7600491152754325	0.1262647202801493	0.08002660824951588	-0.5456828243071944	-0.6018540000220334	-0.3626876669933058	-0.1563419734066866	-0.1707208360981961	-0.07714957604075358	-0.2395236081225803	-0.4702003805185156	0.841238443249603	0.8815472569609054	0.3798030490207949	-0.01677028680931883	-0.1466633202697144	0.0056246369459512	0.02024255573383353	0.1552648616558476	0.0557637269124566	0.02372818389557894	0.1323068377673182	0.2155098874823048	-0.5638033182217388	-0.1246603553600723	-0.1204758720001739	-0.7666044357541383	-0.1848165263691251	-0.008024329794583117	-0.2180846724970286	0.8782549594090012	0.4049522152635553	-0.06220050849794123	-0.1820478514341084	0.01094715926644048	-0.009753230147387238	-0.6748348461746492	-0.5213757827972114	0.4944146771890364	-0.3085443768907027	0.2338421319712158	-0.05833727544419268	0.5248186635764063	0.09705389016124479	-0.1291224161966971	-0.1158489655882922	-0.1442763762898946	-0.07019841348787212	3.748840396732994e-15	4.679526642814536e-17
0.27	-0.02094084687885238	-0.03578142636604108	0.05682924512205149	0.5720734849039146	0.9389852344208431	0.00918690132425398	0.3839429482964716	-0.03607359354576106	0.001994224920429498	0.05290205730501278	0.08033141452541129	-0.1192386089739379	0.00523444899885827	0.05360945271931056	-0.09504294808172684	1.014617028788005	0.1226628299805899	-1.014617028788005	-0.1226628299805897	-0.1644775796446425	-0.0944402923007794	0.01214859059937376	-0.2156419964330613	-0.07666642966890543	-0.03828157930253761	0.08389775664163346	0.1281633020637853	0.6688297154465093	0.6392991271649132	0.1057588308766362	0.003612254966685505	0.1402038763792602	0.07248418211944252	-0.2770450104740177	0.2868937473887397	-0.5588848017815184	1.239832308471297	-0.007704174189040618	0.009378014127644696	2.422065485796244	0.6826558728182218	-0.5690391734436823	-1.770340438403678	-0.1048608772473306	1.064533148477049	-0.1670690247941524	-0.1712966977284829	0.5212932249446333	-3.392626867545746	-1.131724501340758	3.392626867545745	1.131724501340758	1.673524831825571	-0.4466390196864023	-0.1318794178759025	-1.465892300690127	0.4094584012215793	0.2415140124506992	1.670476887189238	0.587418130026981	1.539289977993682	-0.2889106483998194	0.4002748024003205	-0.6761253472370419	-1.358778922361126	0.1897693600231262	0.001026555234584206	0.01579271126793766	0.001026912960134549	0.02020312124493556	0.001004827223418058	0.003847093671420313	0.001007445252207981	0.005418912685947401	0.001179408566405112	0.04803340847659855	0.1926271535268603	0.1785562099167607	0.1893314965731817	0.1910263294167786	0.01432630907044848	0.01960816365287182	0.001479262703749354	0.04330418187554725	0.001077694070495783	0.04661520010942222	0.001253725315290696	0.0925233813627581	0.001040964749696384	0.04356836798426591	0.001015047261278949	0.0851833028479376	0.001006002280465327	0.03827907253391577	0.001009309603348202	0.005869533632038204	0.002050998361058324	0.01822239674703807	0.3691202337868369	0.3474058094405257	0.001025663532298777	0.01889081301473952	0.1761121457331965	0.1957727903869608	0.03221541933952039	0.04647420667259926	0.001026394576468776	0.005839106679185199	0.001063106872918288	0.009287070125004418	0.03888156818735015	0.0518694883220762	0.01725994470567436	0.01675123618876013	0.09926867189599609	0.09007899142937567	0.001005248421913021	0.02869407960640099	0.002182847618670843	0.03421057088437773	0.01533713997404471	0.03438319569035515	0.00101383044373784	0.002773711014336225	0.001114276386997501	0.01888367522198877	0.174029276637045	0.1766830209463011	0.006773601432194068	0.04674569432042845	0.001011306130988917	0.003771895998952684	0.001025308566119711	0.005923048611058628	0.001004436908371862	0.04158548511916132	0.4561462690126591	0.45679059800861	0.1155859150290975	0.1036232208590458	0.001188586792121142	0.08938136419234324	0.001003862806919987	0.02446549536444089	0.02465874908918304	0.02245089611327061	0.02574346133332987	0.02648321916809644	0.01986387580904577	0.01457724486899414	0.09537720076152983	0.08220922172912219	0.103737518026942	0.08182757726706004	0.02761962771089694	0.02529454440629699	0.04341194439151626	0.04574372216589858	0.1331108429824257	0.1524495496080079	0.2545644477266842	0.2114122591033921	0.209979347871117	0.1803955848148566	0.01405844956775761	0.020116881460036	0.001111897787528339	0.04637894405558383	0.04603314407939996	0.08124337856818886	0.001195590980416201	0.08527447486909072	0.001031025907841702	0.0402731498837016	0.001007374672240697	0.01611387754838581	0.001004486809327641	0.006843965100546846	0.001005514309316741	0.01048007128550707	0.001008969503210896	0.02387059520063139	0.001036915097879548	0.02503680648116852	0.08091809083011464	0.09185232526640205	0.05012108641211032	0.05046527316333804	0.001613842385055693	0.03432503875096517	0.01429662903973795	0.02189574886409923	0.05055243949204978	0.04670311431027409	0.08650599217733317	0.1158386391583014	0.0289964045565039	0.03290441095361658	0.2750713709802614	0.225584462024655	0.001035163391716934	0.06196423513188994	0.07657806885313659	0.07285197251941512	0.01808159658053655	0.03224003226100302	0.001315399671513683	0.01229958560708294	0.001073449853168511	0.01921139127434105	0.001095092706807724	0.08854727853570381	0.04392248843248387	0.06772062425149862	0.04990777864135791	0.03381702234353061	0.04089936593231014	0.04237234943429632	0.001001932415273979	0.03555224210427622	0.01576125795059912	0.02509429909626106	0.2045276017891379	0.1352371034250452	0.001024178686629035	0.07190791783695819	0.002096568175621781	0.04328411062142767	0.001016546150084609	0.02219282959390373	0.001006134846278157	0.03118779019965316	0.00101143863701771	0.01409635349701469	0.01979510253181572	-0.01025091373170345	-0.01026899341202779	0.0215855132829538	-0.007574471370587328	-0.02129261202734313	-0.004216945947789877	0.002358384832748777	0.00102912372999259	0.001032484071008171	0.001004600122012144	0.001006773767365491	0.001209610985808546	0.1984865325955733	0.1871384049978041	0.01302085721931259	0.001029887000467947	0.00106818758952377	0.001187611195061683	0.001036991560374566	0.001017372122898638	0.001006899679089781	0.001001275532540569	0.001003135555986517	0.3444603407523713	0.001025342026640592	0.2081609410084976	0.03248760778940773	0.001024848619792318	0.001063543676377772	0.06749622924926235	0.0325865758075246	0.1004366063435913	0.001004491464561603	0.004641007410493605	0.01994815713670845	0.001011479318681753	0.001055029292842619	0.1832402538045185	0.01220703397753386	0.001009528549242184	0.001021748763334572	0.001004704876342051	0.4872644320586342	0.09810228527229355	0.00105628820110532	0.001003673764879994	0.01170451746032233	0.0119260739811263	0.009372968023034025	0.09067813770623641	0.09784300768874976	0.02533571258671173	0.03312942601602736	0.1114849193896402	0.2529511338608385	0.2083688086030711	0.02133613823607158	0.00114454700910526	0.04752975935193776	0.001194872118025939	0.001030950029603366	0.001005785217127199	0.001003066206788959	0.001005932778323458	0.001010525057858992	0.001047799660121854	0.06610026793750387	0.04894261354568846	0.001012070676412707	0.004486847649793066	0.0462756578546057	0.08865172210775919	0.03102713615072954	0.2772205628847801	0.001034398730606135	0.06989880931520041	0.01643451927056895	0.001040777382761499	0.001054478189475477	0.001105480363956282	0.03453749014063103	0.04918505291227299	0.03340960878828601	0.001001528648637734	0.01977708987711517	0.2049211617931431	0.001024515344647437	0.001030415274239431	0.001021017389583722	0.001007668042525968	0.001014593275394237	0.01937491651886109	-0.008927275995539892	-0.009511034788975945	0.02223725446811513	-0.007389864627130396	-0.01962762472400252	-0.004891761582364126	0.001977928600329672	-3.560273152757818	-3.41591593973982	0.06792090972089466	0.08119041844437108	0.01443470982761645	-0.0135847104478154	0.06723189515252034	0.1245808605844804	-0.2182817612548583	-0.0712996914162012	-0.05386205986566082	0.008550197467255742	0.07446608947331188	0.03849765934715856	0.3191838360185541	0.1691246597207813	-0.01005570777697928	-0.1264584062679325	-0.532430809183483	0.02033393825015002	1.575356833459266	-0.006032640539740407	0.03505099347990507	0.0205073695183438	1.295882485995344	0.5714699715906644	-0.02795452001849091	0.003030053078198939	0.2256147303976405	0.3089634514935616	-0.02092186052739543	-0.01333011178975574	0.4960861562138759	0.3663056928984179	-0.01259089458083818	-0.006111481986205073	0.09064255615633511	1.100030391503119	-0.7778685673195439	0.1407782607028165	0.08074689222174841	-0.5861135770673273	-0.6586788448670712	-0.3867478674205324	-0.1359297206420227	-0.1316271703040847	-0.09782354734814178	-0.3703139765347754	-0.5593568288745906	0.8215109908859176	0.7802790173752684	0.4325347424871059	-0.01191748654413663	-0.02966361450909056	-0.01279628756470681	0.009025420273611875	0.145933081896461	0.05322862086927371	0.02650856877187072	0.1124752504226556	0.05298724395984597	-0.6006303831375315	-0.0641223418941937	-0.1174383726037135	-0.5498888317961002	-0.1938527238662405	0.07391288698335682	-0.001637627457198819	0.8544281936848572	0.4103287091524095	-0.006345793519611843	-0.1088834305748578	-0.008096754691583672	-0.004725592795000917	-0.6806504095145038	-0.4970264926270603	0.4501466464596214	-0.3132559294518728	0.1526959875151062	0.09449816550057533	0.5123001256134477	0.06334142739038462	-0.06735796392752652	-0.1313415556597573	-0.1662841614883739	-0.07960160497561508	5.752516524089372e-15	4.872208516557083e-16
0.28	-0.02350097633745401	-0.0331225441488875	0.05102059375573625	0.5844566843088104	0.93877797080134	0.00923836982704089	0.4068576311075529	-0.02945176273818816	-0.003551757808951448	0.03531191667856268	0.07933558584174787	-0.1082411627699108	0.00324635319862929	0.05230001321080468	-0.0895379377439864	0.9782689185778107	0.1119981051668871	-0.9782689185778107	-0.1119981051668871	-0.1476593907860243	-0.09907395495696547	0.01075364661181537	-0.2299262932389094	-0.07240292381613173	-0.03578306366219251	0.09886818897281718	0.1343694839689203	0.6843854047039423	0.6361473267593425	0.1097749860077608	-0.003440073413680272	0.1272253286079134	0.07467698773373273	-0.2362605476346733	0.244640270302178	-0.6032324160584652	1.237114028211724	-0.03391884646728729	0.00102802985229576	2.160197164276761	0.6408170361321245	-0.5377013797624197	-1.743618835204029	-0.09465370020519069	1.13493004259716	-0.2285397794445666	-0.09083062733096786	0.5799651244061781	-3.870282492023224	-0.9943810110758642	3.870282492023224	0.9943810110758642	1.688770402508286	-0.4797096964332145	-0.1465454275487861	-1.391858173335404	0.4432584619443371	0.2555383375235599	1.309200667141368	0.6595883727128317	1.570661135425212	-0.3414473078258256	0.3871283477272969	-0.7329059957650937	-1.236605692591827	0.248169333697248	0.001028020119433273	0.01622645008435032	0.00103041900017299	0.02096610863464943	0.001004676401956646	0.003866206756204237	0.001007036250952312	0.005307641420169359	0.001193467006199513	0.04866193973226762	0.1952570512185017	0.1793565187241938	0.1883886579442528	0.1886494445598078	0.01312811668073115	0.01856851495273718	0.001261465292464485	0.04273401184395133	0.001071466655460022	0.04671701373247601	0.001220336108606819	0.093311858413333	0.001038766445017356	0.04397583957819053	0.001016727208868235	0.08841242537295975	0.001006644299086313	0.04000036070157158	0.00100545021632093	0.005746235176877538	0.001548144837215398	0.01737956508862631	0.3601009545280403	0.3427825907497112	0.001025344957344463	0.01905648583546874	0.191112779823762	0.2110454445726057	0.03182998494429586	0.04575616832731734	0.001025444087722223	0.006135506199478099	0.001063147043270593	0.009412323102602295	0.05687838166404431	0.06529596311182759	0.02805142602861155	0.02307590026130513	0.09952227935285922	0.08931083498665157	0.001004799977897303	0.02884554840633097	0.004327890091981617	0.03700849122403573	0.01811873866815104	0.03724853268061397	0.001012323389419652	0.002951550327976511	0.001081369971867798	0.01879145538863643	0.1782610862308302	0.181748284621027	0.01075234074501	0.0507338531227885	0.001010261240707709	0.003660798389383481	0.001023147185578354	0.005855856360136922	0.001004645902749179	0.04255946144519725	0.4679312701282207	0.4681472376256357	0.1063069243028917	0.09556174668404137	0.001126723492126854	0.09088511144551337	0.001003751863660963	0.02535551099134778	0.01630772196495898	0.016417710787339	0.01681939286199734	0.01963975532885303	0.0130314419857482	0.01063263258510159	0.09281966439727374	0.08086146463668716	0.1006911471052689	0.08064686633746453	0.02602351120221809	0.02410998117582112	0.0368857583546383	0.04130339211230333	0.1220570004881165	0.1463128350274019	0.2521858467697902	0.2193035716925663	0.2068485287324933	0.187394178675838	0.01888651428896731	0.02458395044945043	0.001138668499211492	0.04628215867317664	0.04763021047911388	0.08160438405727631	0.001198816636864275	0.08512487296253857	0.001031472571650756	0.04033567500953648	0.001006690936759797	0.01766208956438047	0.001003858677797121	0.007372165663066844	0.001005788772426686	0.01071513274032385	0.001010102425001892	0.02502058918331	0.001044738169073872	0.0260680422663023	0.0726398647014318	0.08556453631816249	0.04967091829617534	0.05010439106819316	0.00132496643637268	0.03337223395610399	0.008789988799863892	0.01711303868154049	0.04789368443363418	0.04465365314515656	0.08832987499155928	0.116868307876109	0.03154312186118554	0.03404362923341477	0.2743030806677191	0.2331705179343263	0.001034885059826233	0.06607695635591272	0.07319127596650797	0.07306521618376544	0.0172565012336889	0.03137402006431535	0.001182696610561008	0.01237422146551199	0.001064482072505962	0.0191476155317997	0.001101991105404714	0.08184455324300476	0.03836558793221331	0.06276300557138494	0.04907373964414544	0.03792368047392109	0.03634616749491282	0.03907252014389517	0.001001807533621976	0.03704568313905923	0.01907575583874232	0.02673881968703466	0.202270202275814	0.1401217318362952	0.001024537288975936	0.07243333032879258	0.001583170655016238	0.04279987462557046	0.001019805045440162	0.02083081769332185	0.001007247101945202	0.02944916189821996	0.001013742194164503	0.01327269027473435	0.01959410506108497	-0.008835831321860915	-0.009530128054392783	0.02235284232746838	-0.007248152034435316	-0.01973747980317118	-0.004996765166365749	0.003131974697461134	0.001029950109809272	0.001035449763400839	0.001004451050212707	0.001006464849158753	0.001208038417746819	0.2007559724722306	0.1865168854882324	0.01087411091586755	0.001022410729238849	0.00106225145339554	0.001181710871467345	0.001035954789055207	0.001019383643673267	0.001007653089879143	0.001001270785070057	0.001002781359406509	0.3382810913430609	0.001024755951498433	0.222737028514642	0.03054546352647145	0.001024105704961153	0.001062938354670221	0.08817932642357884	0.04638317895440109	0.09945019069629422	0.00100418827104182	0.008116447030977247	0.02226201339518296	0.001010129973475785	0.001039109124964842	0.1868894878264257	0.01730233499634683	0.001008845789519235	0.001020135439381156	0.001004991539651747	0.5008939872411989	0.08860946525431418	0.001062200069396235	0.00100360179724093	0.003029634237184529	0.002563357644069838	0.002271646403117268	0.08811039200807623	0.09516563346441054	0.02327646796426555	0.0257790540051498	0.1005199332312708	0.2434534753313292	0.1956772934696998	0.02659284109738225	0.001184160843209718	0.05118262456198159	0.001207622957428492	0.001032674480800656	0.0010060691172736	0.001003259166836711	0.001006195158843806	0.001011902591832461	0.001057068175296043	0.05797139242181786	0.04923087076612459	0.001011902970482863	0.001303733530215712	0.04327907766884957	0.09254715270924904	0.03717900433837971	0.2691792627113699	0.001034715884318237	0.06771006879533682	0.01622855695060359	0.001037689572390401	0.001054984158020588	0.001112302543329631	0.02934997129582139	0.04715924335788463	0.02888176424701076	0.001001774978009168	0.02509712179345085	0.1930147711196158	0.001025218322525586	0.001023615907166791	0.001024985899718483	0.001009010113175832	0.001017408394027241	0.01950270186150357	-0.007375026575154818	-0.008800809329805519	0.02317796530167537	-0.006850976401975378	-0.01823727511852479	-0.005829086177172606	0.00448258761072498	-3.224103992181845	-3.020967692988097	-0.005751077669433955	0.06602910016027029	-0.02331680464237737	-0.005620591747751737	0.05867148981804447	0.03507136736673341	-0.2603946725806626	-0.1288998811337902	-0.06308531833767816	0.01218789594023386	0.08316395043755925	0.04307786926343421	0.3269074884656719	0.1754101484557817	-0.01770944017598165	-0.02265698427912513	-0.387847127353955	0.009369901435719072	1.476288537259657	-0.1281150122163423	0.01778815778053403	-0.003338450596953325	1.384201990788225	0.6878669458672476	-0.1271245470030417	0.02791739583024161	0.3289944067279215	0.268493233851175	0.09469572446141178	-0.0009554161172643351	0.513992862001681	0.4187511346021058	-0.007640017898684927	-0.0077998548636489	0.1050849347429238	1.170327946200466	-0.8421739173448656	0.160907067692404	0.1004140445527969	-0.6193193197773537	-0.7089159696355075	-0.4004478936600999	-0.1372425438385012	-0.1069113178360395	-0.1432074147651672	-0.5210815720316117	-0.6718806492496043	0.7477451246342217	0.6075255502272937	0.4560015792839044	-0.007514570669446339	0.1047704365415973	-0.0143054700798502	0.004613868909403566	0.1691309251355313	0.05275508699644822	0.01874667590012534	0.1224995227203683	0.2058189755929282	-0.6608213982016719	-0.008948026876104338	-0.06486692899971411	-0.4213492000911371	-0.2186696267157769	0.1272550071415389	0.232415656583635	0.6292193003070876	0.4115176021746562	0.04889164737585743	-0.07003900857195876	0.03305684538246327	-0.009695876590456891	-0.6545803842595477	-0.4988612515832414	0.3642462523962519	-0.35245841795126	0.160880694717981	0.2318204218959821	0.4575943504337894	0.0441634922479195	-0.03426837996100922	-0.1399061602016078	-0.1800714092205314	-0.08435628808382983	5.602591875824905e-15	1.32202186862703e-15
0.29	-0.02572994572674193	-0.03088710188540745	0.04474851156850611	0.5968197089922738	0.9383007691794504	0.009211768479169149	0.4271975766466821	-0.02327332345559138	-0.008742060250267365	0.01818505197781129	0.07842557232545838	-0.09653040934900545	0.0007401868769640455	0.0517740452408553	-0.08343556166227337	0.9373832282874298	0.102963240429412	-0.93738322828743	-0.1029632404294123	-0.1307229768517683	-0.1040228241995739	0.009235359750354758	-0.2436098253526796	-0.06783554569733403	-0.03320564251006805	0.1099451421921519	0.1414377471478054	0.7002199359358672	0.6328065281856176	0.1129325064537597	-0.01103458725307697	0.1153968175105183	0.0774658653428176	-0.2111086991432327	0.2020289886386504	-0.650389349487797	1.235788724524612	-0.06157769767077347	-0.006184765840697309	1.90851110011997	0.593459655565665	-0.4984718892069655	-1.679704881937751	-0.08699904541967089	1.204697192869922	-0.2703049838271264	-0.01492788143736078	0.6397770329215092	-4.303108766654299	-0.8110813710732429	4.303108766654299	0.811081371073243	1.698761753642919	-0.5090387687802549	-0.1561951597554206	-1.344434339285139	0.4691697365615057	0.2603544540021531	0.9224223349908653	0.7557732946144966	1.591835603449395	-0.3273796173327757	0.2383656539756579	-0.78232768472071	-1.123033682966428	0.3085219566364522	0.001029549776035366	0.01663667772959355	0.001035060104961653	0.02171238418495609	0.001004534992629771	0.0038821710576857	0.001006711901304629	0.005198600008318249	0.002542992832001342	0.05024769230733773	0.1974350653010409	0.1792411012177622	0.1877349634758361	0.1858668254744318	0.01092497946700267	0.01664060410229319	0.001143933560880207	0.04208484921022883	0.001065695325330569	0.04684715378565094	0.00119702817364144	0.09418709073281983	0.00103659294697013	0.0444305882287605	0.001018915206647564	0.09170290056974817	0.001007633043285288	0.04177324776075076	0.00100340763795459	0.005642693506185353	0.001281065930106225	0.01681972255541649	0.3530660774206212	0.3401284714019769	0.00102506651963362	0.01920780912364324	0.2065598379777709	0.2260853013442958	0.02905294045809132	0.04283915780982938	0.00102464591397932	0.006444471847340148	0.001063025505047577	0.009527537308060221	0.07441249177532798	0.07892718508157072	0.03876228074127921	0.0297946521807275	0.09884745635934679	0.08763517433007183	0.001004441185955149	0.02925955388480026	0.008656248778197727	0.04162237810183825	0.02062934644531344	0.03978609363676978	0.001010981024437361	0.003167462189206093	0.001061004644358086	0.01869967626712002	0.1821532273930281	0.1869432263357356	0.01529401850900581	0.05514707494368258	0.001009487599776109	0.00355233869186945	0.001021456849875581	0.00578696630272445	0.00100484760507439	0.04369246261462446	0.4806918378935258	0.480164310298734	0.09760173437908966	0.08721244984344892	0.001093879455254292	0.09256241586721649	0.001003664623819919	0.02636320995858336	0.009691819785480563	0.01148123444358438	0.009796864879602858	0.01402570763354223	0.00769173049963927	0.00751034737890246	0.08989142488796407	0.07929221611527201	0.097501832297804	0.07948676731315445	0.0238034728675406	0.02245222700323229	0.03035098515648559	0.03614735291153486	0.1116866897700881	0.1399348704712634	0.2487765252143966	0.2263029978301594	0.2023068262185737	0.1929214832153512	0.02406358811902973	0.02942768009240014	0.001786386894123022	0.04674194686493423	0.04982972168592764	0.08288712459021308	0.00121609844673395	0.08496794234089988	0.001033981391332813	0.04036089496689312	0.001006772448566771	0.01930839393517671	0.00100376505017701	0.007905830842734916	0.001006025041471569	0.01092536831801384	0.001011699550688981	0.02611275025550808	0.003655091937957299	0.02993358615144697	0.06467809714483409	0.07912759350681431	0.04970418563941845	0.05019423135065644	0.001171725278781277	0.03259701985775114	0.005136956929073295	0.01386143762282596	0.04490562705253068	0.04237430317906927	0.09074481610960025	0.1176516366756366	0.03505975861497335	0.03635782360027668	0.2734723213699433	0.2389847898107871	0.001035247224059041	0.07014939305551865	0.07141197081409845	0.07469524608325116	0.01698982006203991	0.03104398961924714	0.001111093596889221	0.0124977594855119	0.001060361399457919	0.01908480758113736	0.001108675016990047	0.07535314055330912	0.03339378407935738	0.05826648419570171	0.04775999978117844	0.0412646963438377	0.03216989740227682	0.03591178593929158	0.001001919379167901	0.03816980462101173	0.02381394939106624	0.02951912849597544	0.197862337417166	0.1447651817389667	0.00102572807313304	0.07281902760169054	0.001308875891173952	0.04255974244082771	0.001023425256743239	0.01939440312687731	0.00100843323761017	0.0275865767375634	0.001016313018826075	0.01240524194139216	0.02026683976622784	-0.00725739150115703	-0.008760075851449162	0.02297486576256855	-0.005507057723721248	-0.01820998971619533	-0.005809159026581299	0.003981094435110543	0.001032150082597652	0.001043647802171314	0.001004334341355906	0.001006297786839192	0.006274427639758567	0.2014347872292908	0.1867572530437695	0.006560024980211727	0.001020776835342155	0.001057518682837134	0.001165174903156062	0.001032956668975645	0.001022722629853641	0.001009515661363292	0.001001291419882617	0.001002581680424465	0.3386204745919978	0.001024794315180265	0.2415618468670967	0.02185541611952756	0.001023569419310864	0.001062865693210523	0.1041542189889328	0.0552969231988325	0.0965693977762197	0.001003965867052286	0.01760972805997823	0.02439664834125037	0.001009122084231434	0.001040394620601803	0.190014506885334	0.02271094719768274	0.001008544287604638	0.001019327210618794	0.001005113332226816	0.5175137610111719	0.08258962143243327	0.00105755812015869	0.001003550176969139	0.002034224489862767	0.001787675104284042	0.001649395242271036	0.08396861555413443	0.09123606446550252	0.01960440794430543	0.02016084817056866	0.09323117977291849	0.2416809829360196	0.1934896596319013	0.03262282670320873	0.003542659828477609	0.05364308822833074	0.001256497234574246	0.00103990758142498	0.001007524125489299	0.001004013193464912	0.001006335026862448	0.001014596208988004	0.01089659879182054	0.05134880059989964	0.05018569177277156	0.001012261695043185	0.001199194232138518	0.03958985900143669	0.09530997376487658	0.04082117323780673	0.2743168377425945	0.001036392651373152	0.07028890415809591	0.01709323922687124	0.00103556107551521	0.00105699273054631	0.001118451688502807	0.02604550169948667	0.04530688418553553	0.02595242496130248	0.001002256428073247	0.03252893334964063	0.1880131876920487	0.001028447263185988	0.001022346057354077	0.001029060363622835	0.001010223966888122	0.001020325464071717	0.02155088479517419	-0.005584843621349568	-0.00795743686606913	0.02343440956639088	-0.002690828470466243	-0.01666067130756936	-0.006605611166450812	0.004429019632189306	-2.957051521000234	-2.715546420023327	0.06410164637069909	0.07860839684943162	0.01407277754763755	-0.01371552151289796	0.2419201794304206	-0.05543508406836158	-0.2924101449810022	-0.2478265878230473	-0.06805758715775383	0.01403125424296506	0.09146731402339353	0.04766855870002977	0.3314285092733528	0.1795162673870127	-0.00629979825975006	-0.06863356699161717	-0.1448511315634815	0.01772929513379387	1.536276203644063	-0.4437105692086294	0.0376641280987749	0.01882775938678255	1.339445486995601	0.6523968871407875	-0.2054166815788993	0.05435591560497009	0.5783097530632002	0.24046128946716	-0.01516184740074021	-0.01325841259219969	0.521430950709047	0.4590945484228119	-0.01253727596916148	-0.006443890723967943	0.1218446848432795	1.237408856904642	-0.8192395328451123	0.1747583288132194	0.1034734981273451	-0.3799475509537018	-0.4273977501581612	-0.2342883751858965	-0.1751487344653377	-0.1245289861365442	-0.1902798509698467	-0.5138949132487713	-0.6051061471803763	0.6388249688604036	0.491113802762287	0.5083260622081146	0.09244560438236218	0.1484234849418074	-0.01488227657402467	0.001598014118115677	0.1658796088808239	0.05581445420433351	0.02150454505641807	0.1004410141997663	0.5693354413230699	-0.6295463424013165	0.02792620047758306	-0.08076857660083117	-0.2399156317257509	-0.2382754722655156	0.03964589381269486	0.2276022080753458	0.5323114534038964	0.4017674679450315	0.2708096923998481	-0.0007960102115952901	0.002381249845137828	-0.004524770129607373	-0.6399033055204418	-0.4072097535297939	0.3003825756075825	-0.2869131069433355	0.0793486996864186	0.3229422496963232	0.4496668834972113	0.03542098576654389	-0.01508281705766858	-0.146523743318324	-0.1913394601639078	-0.08857535833111373	3.887699054893744e-15	1.495918959153438e-15
0.3	-0.02775465769872866	-0.02909034825121382	0.0380287002039769	0.6091784151201708	0.9375452924527362	0.009117945181916652	0.4450422362413676	-0.01761079292331124	-0.01348345120721442	0.00175880349997536	0.07760260408601871	-0.08419768788679385	-0.002111976457280185	0.05199015728682713	-0.07675705826581582	0.8922816792326985	0.09580668905234081	-0.8922816792326985	-0.09580668905234099	-0.1136791683273524	-0.1092342226665045	0.007648079116483108	-0.2568067018225523	-0.06304047758986274	-0.03056780336004064	0.1176412828379399	0.1495191304922147	0.7161339266227106	0.6295863902043054	0.1144220973373524	-0.0190132453602183	0.1048859118269947	0.08082574223680193	-0.1954090641745318	0.1569025444448747	-0.6927782515182687	1.236250317098446	-0.08957386743249096	-0.01241636002385598	1.661139975387841	0.5376352860684795	-0.447919082888757	-1.603495590620982	-0.07724464483527828	1.25932365085836	-0.2977391820197078	0.0575853758871475	0.695190587360217	-4.713454244893317	-0.6187183389950883	4.713454244893317	0.6187183389950883	1.710249320541556	-0.5322155412975438	-0.160344182031787	-1.294527044616578	0.4887964596790624	0.2676219371129863	0.6330381524319977	0.8622124058175383	1.586553026408921	-0.3173151893520935	0.0535424352460506	-0.8097348493140074	-0.9730846098175367	0.3623691906771353	0.001031414737639208	0.01703458380481046	0.001041480409130834	0.02244592431060144	0.001004405939714705	0.003898924559336015	0.001006466234377747	0.005082774372103439	0.005735594333995196	0.05316916640556135	0.1990456130344714	0.1783022127345256	0.1874201763548113	0.1828756216504688	0.007672280580462426	0.01378909721892666	0.001084342278400827	0.0413466525257771	0.001060443413114383	0.0470014616082981	0.001177105687721622	0.09513290070507212	0.00103400694562651	0.04492514470918198	0.001021678960683425	0.09504581472605371	0.001009058915614088	0.04359766612945094	0.001002397180879655	0.005554221125735413	0.00114730901402469	0.016420452856219	0.3484288846497182	0.3398480803310299	0.00102494655585102	0.01934776251683492	0.2230062425021596	0.2418628363768004	0.02343612369650308	0.03711348738459835	0.001023978743914225	0.006761971887598796	0.001062928414662986	0.009637807644329779	0.0908030694078332	0.09203293452844152	0.0484474027831578	0.036054106986592	0.09723411010652967	0.08525431940975532	0.001004150622089604	0.0299221110332584	0.01547454364568703	0.04826522196990919	0.02294773433444102	0.04208660511170539	0.0010098059761196	0.003375343476246031	0.001051468338514596	0.01860912709056334	0.1857362612720972	0.1921056130305882	0.02021711472977305	0.05981977046816735	0.001008950143859384	0.00344034578269921	0.001020207770192147	0.005717663863557391	0.00100500933237605	0.04500294285607988	0.4945658670602298	0.492981860133437	0.08993705625234194	0.07934587438570952	0.00107513937798795	0.09438436826507904	0.001003595202741834	0.02747193593855575	0.005773109390004418	0.008579327728661585	0.005770831824837052	0.01082171671106106	0.004637317284556746	0.005741280529259201	0.08642673238882254	0.0773876584669653	0.09398183268533475	0.07816787663252291	0.02087606248018707	0.02026565553208253	0.02417726672586923	0.03095012094479422	0.1024622563185426	0.1341828343797518	0.2459417276183845	0.231813768389294	0.1986249998258028	0.1970800236328227	0.02959845508873546	0.03466210595164938	0.003286230509714453	0.0479905386680452	0.05214040254837005	0.08450577005403336	0.001249176684758792	0.08487119498453438	0.001038853377801688	0.04039099312302265	0.001007541050475803	0.02109467493913876	0.001004095463385274	0.008525184852496866	0.001006213085793924	0.01110930574982268	0.001013845183807914	0.02711957591692113	0.009823588053794149	0.0374956638905064	0.05721791715976137	0.07291402590347106	0.05015946947555798	0.05068311741992174	0.001095260511266472	0.03194500870550637	0.003224098658628608	0.01209583364554527	0.04157726204449153	0.03986664158457441	0.09330025779761814	0.1178659285733375	0.0386136015387378	0.03853925322065425	0.2747242619028374	0.2437902745707807	0.001036266979923326	0.07408826031878989	0.07155562211852137	0.07835531722933331	0.01727189852324159	0.03126152126468841	0.00107422997610193	0.01263645628696206	0.001059306526265969	0.01902393898374539	0.001115091380299128	0.06912246409577852	0.02916795184916772	0.05448347590126405	0.04619533826562003	0.04385984506648379	0.02855408659133866	0.03318976432555316	0.001002216120803589	0.03894075909306539	0.02979381886948414	0.03317168287704443	0.1932101110132499	0.1486864945741723	0.001027938400584106	0.07319065051282012	0.001170962276047484	0.04247172308301611	0.00102727267357877	0.01791740302233608	0.001009633236403994	0.02564449594987947	0.00101905703581079	0.0115123435131825	0.02185653995705589	-0.005537789591718905	-0.007941143474642759	0.0233531697507457	-0.002153260999143786	-0.01664975714656644	-0.006597640306172837	0.00422842236196975	0.00103435005538602	0.001051845840941806	0.001004217632499097	0.001006130724519632	0.01134081686177026	0.202113601986351	0.1869976205993065	0.002245939044555758	0.001019142941445427	0.001052785912278707	0.001148638934844765	0.001029958548896079	0.001026061616034	0.001011378232847433	0.001001312054695383	0.001002382001442502	0.3389598578409347	0.001024832678862097	0.2603866652195514	0.01316536871258366	0.001023033133660569	0.001062793031750833	0.1201291115542867	0.0642106674432639	0.09368860485614519	0.001003743463062746	0.02710300908897914	0.02653128328731784	0.001008114194987125	0.00104168011625193	0.1931395259442423	0.02811955939901866	0.00100824278569004	0.001018518981856428	0.001005235124801879	0.5341335347811448	0.07656977761055238	0.001052916170921144	0.00100349855669734	0.001038814742540974	0.001011992564498115	0.001027144081424792	0.07982683910019259	0.08730649546659446	0.01593234792434528	0.0145426423359876	0.08594242631456621	0.2399084905407099	0.191302025794103	0.03865281230903518	0.005901158813745411	0.0561035518946799	0.00130537151172001	0.001047140682049323	0.001008979133704883	0.001004767220092953	0.001006474894881156	0.00101728982614361	0.02073612940834503	0.0447262087779814	0.05114051277941851	0.001012620419603579	0.001094654934061367	0.03590064033402376	0.09807279482050414	0.04446334213723376	0.2794544127738189	0.001038069418428086	0.07286773952085501	0.01795792150313883	0.001033432578639965	0.001059001303070622	0.001124600833675979	0.02274103210315197	0.04345452501318644	0.0230230856755942	0.001002737878137062	0.03996074490583041	0.1830116042644815	0.0010316762038464	0.001021076207541364	0.001033134827527199	0.001011437820600413	0.001023242534116198	0.02359906772884482	-0.003794660667544317	-0.007114064402332742	0.02369085383110639	0.001469319461042897	-0.01508406749661394	-0.007382136155729023	0.004375451653653611	-2.839991198951207	-2.506886314791631	-0.008215391675318427	0.06348201522761099	-0.02315896460871305	-0.006977436620491265	0.3258157944483567	-0.1296228279942366	-0.3021116202980532	-0.3136190877172567	-0.08089212848357197	0.01702144983451389	0.09727948099056652	0.05103943523375461	0.3373952803693513	0.1857164103600103	-0.0146955821276562	0.009457582523404418	0.08689852800353932	0.007095922438955213	1.623824189422564	-0.6898469937648634	0.01949503626057298	-0.00432722443395701	1.279107486213729	0.5960075231555968	-0.2681633997501507	0.077627729828116	0.7347858047813149	0.2210833376076514	0.09308960962247126	-0.0007094229353047325	0.507481858030492	0.4706458753202986	-0.008346660229951956	-0.007882331214362147	0.1405807491487583	1.330423378521427	-0.7456296407742395	0.189836662924417	0.1206194471002091	-0.2124053940110657	-0.2269046150694214	-0.1298042223490474	-0.2043043692167097	-0.1386696491002708	-0.2489708744770331	-0.5293201252259969	-0.5466949563238588	0.4500140089424639	0.333772725818956	0.5341408225432991	0.1502461516005043	0.1719514227182965	-0.0022688170253025	0.005589508663987243	0.1971262517686542	0.06989285301521043	0.01348704672385376	0.105432440563927	0.9451257463760552	-0.6161463566004718	0.07086113048434017	-0.04022633977620217	-0.1241497838044281	-0.2643319523967851	0.01344762677626037	0.2058627072868071	0.4274618770136744	0.3848037149083945	0.4548998966951177	0.03947340953025595	0.03608860167197701	-0.009308007307623704	-0.6024331378265648	-0.3561586353338325	0.215072822942271	-0.2647158997779799	0.09024729273818112	0.406269536321714	0.3131669369404984	0.04134861989416303	-0.003845814574658911	-0.148023267820817	-0.1959705346259836	-0.08944630705726522	8.618200374039008e-17	7.88610814419983e-16
0.31	-0.02966212175453283	-0.02771248202315583	0.0309027011750789	0.621552139052062	0.9365115671382195	0.008967715631359707	0.4604074899049697	-0.012510972390575	-0.0176972069950149	-0.01389790240553874	0.07683809860666155	-0.07141737117062137	-0.005173587335772218	0.05286036658828662	-0.06953759371515869	0.8430287353185481	0.09054740663819286	-0.8430287353185482	-0.09054740663819337	-0.09650029335365633	-0.1146331795817818	0.006047988495311935	-0.2694381767761085	-0.05808434877502674	-0.02783222985505841	0.1231650543144341	0.1587358205994666	0.7318293742845799	0.6263168971653047	0.114142042829748	-0.02706699551967771	0.09598400786378468	0.08469229565424741	-0.1865862682032171	0.1189671088070823	-0.7304393818141464	1.238898432328111	-0.1169804592804889	-0.01746907231115797	1.411450175046683	0.4815517534098083	-0.3917597188887005	-1.530156463736879	-0.07573026677690045	1.290800023347132	-0.3131593099025837	0.1148395608964437	0.7467086168419175	-5.140249849871092	-0.4375016564179688	5.140249849871092	0.4375016564179646	1.725975015961158	-0.5462212489913293	-0.1585961444704032	-1.229702031954004	0.5011844147174311	0.2798990688119697	0.4750650341493684	0.9803400363984317	1.548995410935141	-0.3401747145891527	-0.0926991121362349	-0.7952819420003822	-0.8108530646052166	0.4089428563199247	0.001032516750827254	0.01741548733931821	0.001045851805502668	0.0231626876473915	0.001004256646453428	0.003915035138354245	0.001006252773848316	0.004970713305694921	0.0102163215095297	0.05693352394614269	0.1999728178679963	0.1766764182964885	0.1867284921964119	0.1796571348610326	0.004881537923028248	0.01133743119404492	0.001052132425585117	0.04052844867641611	0.001055647986090283	0.0471784930480959	0.001162352001725456	0.09612231194075467	0.001031786622531803	0.04544911461468822	0.001025338236980908	0.09845902594056362	0.00101072659617909	0.04549279448542635	0.001001859834810137	0.005474142247298624	0.001076306815123826	0.01613455225381375	0.3478972662405295	0.342416481840455	0.00102471267370467	0.01947662318858879	0.2390444121786685	0.2577326082160141	0.0170272085714219	0.03058092979649567	0.001023414823684158	0.00708289927118567	0.001062364019336566	0.009742583354422822	0.10608709986426	0.1046954439609047	0.05776902427947968	0.04196352123312368	0.0944708464124619	0.08215128969686038	0.001003931981103564	0.03079067173677918	0.02385835175637886	0.05601843458583439	0.02467233678764229	0.04379450744860754	0.00100880970854761	0.003593091666408991	0.001045953100250301	0.01851752801932866	0.1899576747488989	0.1972298907519148	0.02524216880257102	0.06450599971730632	0.001008513212879391	0.003333579465663922	0.001019138899978233	0.005648243083361439	0.001005143659406361	0.04651324429837778	0.5099548090672118	0.5067922281100031	0.08247174152575298	0.07192804463904816	0.00106495946509576	0.09630869712345672	0.001003548451787355	0.02866944884927443	0.003466983792369559	0.006888005494064277	0.003454764964745294	0.008996888626662924	0.002876260349381464	0.004731313444851036	0.08230609872477636	0.07499765464638619	0.08998512470620985	0.07657625021072513	0.01764019250395343	0.0178218213091576	0.0186715859537702	0.02608688995444375	0.09387023010717621	0.1286946693125806	0.2447735520024683	0.2352672535836821	0.1971403903033586	0.1996603565979892	0.0360048016762471	0.04070905179077206	0.00729213550622371	0.05133615447974219	0.05388615557310476	0.0861019094344478	0.00128112045000993	0.08487862719367424	0.001043489247558641	0.04045490582565518	0.001008201066097859	0.02309407653506488	0.001004351342045665	0.009398451443839337	0.00100644178709115	0.01126354553984382	0.001017702359340013	0.02803187592696166	0.02058556415082242	0.04959402550821319	0.05019114951414607	0.06690871897891389	0.05051861510110474	0.05124630567844926	0.001056444810407277	0.03138433494831097	0.002225436664192771	0.01111827143553725	0.03789115853128153	0.03708279793608417	0.09421352010836877	0.117441498061934	0.04020753917198205	0.03993050054948535	0.2765653411080168	0.2468683049136006	0.001038124039534045	0.0778016603682397	0.0721135142844308	0.08297383744606071	0.01796263646219447	0.03189433694721371	0.001053999774824099	0.01276654413412578	0.001058931345583339	0.01896452408050096	0.001119414619279181	0.06319698669694121	0.02543379507584568	0.05119566034424333	0.04449047194477925	0.04572299354100334	0.02543792276519889	0.03086460606079645	0.001002479750728578	0.03957034338022963	0.03563069753985672	0.03712884002258757	0.1905997548154925	0.1510291498371543	0.001030300123740957	0.07363830352877573	0.001097960649990551	0.04246458245581568	0.001031107217001697	0.01641729433969516	0.001010779366836575	0.02365043922355116	0.001021795308970605	0.01060118276123062	0.02423260166807583	-0.003659914898968248	-0.00706944479679139	0.02386698867697042	0.002128487354417632	-0.01483870086422577	-0.007194682994027606	0.004511663612854511	0.001033082999743779	0.001049179777215257	0.001004002835804557	0.001005945937789406	0.01810221216802243	0.2010496861612594	0.1843252790341549	0.001641569292397049	0.001018147921227969	0.001048854795486856	0.001145592473595965	0.001029067223805582	0.001031756851154743	0.00101337924451595	0.001001290969894974	0.001002387304745011	0.3538150180722466	0.001024161773280574	0.2740040576946078	0.00710325800042264	0.001022654292896576	0.001060916484877634	0.1334864064587842	0.0735839256466	0.08802346646688561	0.001003671433976269	0.03834152576817013	0.02668411511011066	0.001007484122338868	0.00103897089951147	0.2003855045653584	0.0332327134143351	0.001007902578401008	0.001017609788816724	0.001005324339662968	0.555622944889996	0.06878898942078503	0.001055586815411485	0.001003500850253676	0.001028176125128915	0.001009031000961111	0.001020935121573256	0.07413394424627592	0.08209863304969807	0.01244764942234125	0.0107870035755293	0.07844154104143529	0.2450669667801851	0.1975445585907331	0.04751802194648515	0.01629895151503845	0.05597934025019259	0.001322030793551481	0.001049307392150029	0.001008810783478388	0.001004491064372082	0.001006853155557504	0.001025462066470205	0.04227924043574301	0.03873955524528441	0.0508009467026978	0.001018930868740137	0.001250573786841042	0.03148835265630623	0.09320385620550292	0.0400563598773847	0.280594474719621	0.001041738454617417	0.07281243054411451	0.01937712094418723	0.001032526565334776	0.00105815120525361	0.00112333578297729	0.0198440720551265	0.04156232820365796	0.02092278159913847	0.001002767831269785	0.04446879144030941	0.1890297960745716	0.001033673567680973	0.001022690508876569	0.001036759234106203	0.001012424235076308	0.001025831876843413	0.02711549053039888	-0.001674243590970944	-0.006162050434228069	0.02452171547985866	0.006937570022759634	-0.01283135127554778	-0.007641763152322827	0.00490387443113577	-2.808294685172043	-2.355757082263083	0.061234425440648	0.07569994184363291	0.01407827879276098	-0.01343734561227304	0.4191497389476702	-0.1922652539792561	-0.3428256304543594	-0.1874297377529537	-0.08368896195816306	0.01845323476504853	0.1000302783374643	0.05347914029070981	0.345598407773309	0.1935343148693732	-0.004568686003481162	-0.04642382504804908	0.4437488869151985	0.01563096280337718	1.544506832540992	-0.6292238351283211	0.03829880240584492	0.01785744132245118	1.253805601836755	0.5881426159144743	-0.3506911749900258	0.09487529075866137	0.8155994734542482	0.1266556428605468	-0.01475263724851618	-0.01343130419426705	0.5223874420496748	0.4659925088528529	-0.01185659304880986	-0.006460384182430983	0.1612882641659214	1.437633785657787	-0.7396026125751614	0.1946115447868248	0.1205031321187624	-0.1267311823567375	-0.1379692210347645	-0.07402048496807052	-0.2704052664858051	-0.1792871622036042	-0.2446940607795004	-0.448036809868442	-0.5530433308853315	0.2750160158138387	0.216813912331924	0.6655855890123593	0.4935644348761919	0.1420505354472728	0.002970267221848072	0.006437559996828918	0.2101374004143248	0.101920413894485	0.01563457729398178	0.08108548606782894	1.455644406155568	-0.5872592144094372	0.04415038101769124	-0.06239066021432874	-0.07153418180581061	-0.292525879736718	-0.1007202408261187	0.06450143047396828	0.2431065249794387	0.3568486641277016	0.4683182838880984	0.08450309498378797	0.001161088669677592	-0.004214512175532379	-0.5812603421088861	-0.3052203711336568	0.1568330934191089	-0.2058682208919442	0.04465000874923985	0.3812366512751422	0.1900524651402444	0.04626941318011238	0.00248772184578522	-0.151882696755276	-0.2026805511640891	-0.09272479359082741	-7.78123613175011e-16	6.187790008697837e-16
0.32	-0.03149643348713395	-0.02670507792226022	0.02345955601663838	0.6339644630276996	0.9352094979909551	0.008771773291222459	0.4732620280965825	-0.00799529919649934	-0.02125719846933434	-0.02889054323986572	0.07608652243566943	-0.05850048080043238	-0.008346688980406278	0.05425461003492367	-0.06186276004752142	0.78941437599659	0.08696938567231233	-0.7894143759965901	-0.08696938567231252	-0.07915068117272787	-0.1201315557910061	0.004497712181755015	-0.281359424178746	-0.05304168706694251	-0.02496169588534012	0.1272095613465774	0.1691102196354926	0.7470430129407722	0.6227110699896375	0.1129051995872522	-0.03480421938867471	0.08859771289930207	0.08896462663335823	-0.1807785995340718	0.08281011901242079	-0.7562074774268162	1.243970325847757	-0.1432426339810173	-0.02155891793991599	1.158996880989922	0.4208058183360135	-0.3171662201926979	-1.470682576383673	-0.07465878316225093	1.286638381661597	-0.320037335307721	0.1623922049560259	0.7862644107611874	-5.585737326454836	-0.2824660493415933	5.585737326454836	0.2824660493415933	1.744396761992008	-0.5520994000869631	-0.1503813205071932	-1.152481534433207	0.5061030383308356	0.29461403004933	0.3371852635618094	1.093754191572168	1.490191225273292	-0.3845820166854481	-0.1378153117322439	-0.7464295912214617	-0.6699628100720535	0.4435247030102018	0.001032433695894107	0.01779603885089345	0.001046702953042275	0.02387650894173403	0.00100407458492775	0.003934434102798164	0.001006053657299087	0.004853976080836781	0.01577273173454207	0.06139404169010727	0.2001534901130585	0.1745223237676281	0.1852830435293429	0.175994311184078	0.00316396249912364	0.009826190054004284	0.001035534748275945	0.03965406687522493	0.001051284846318039	0.04737189423639817	0.001153452722236609	0.09712205651565145	0.001030231089279618	0.0459892194034578	0.001030015931320084	0.1019648117863363	0.001012561018314395	0.04747285350752491	0.001001580750138631	0.005397877556788825	0.001040813279919787	0.01589625391438675	0.3524371178399609	0.3490624003300083	0.001024260178260222	0.01959947679073156	0.2539772855918904	0.272640506110036	0.01071122833306294	0.02427782445657994	0.001022943485786092	0.007400115174703579	0.001061143290441233	0.009846457968182936	0.1202474404141149	0.1171172705963341	0.06697372715217551	0.04786230510015676	0.09045188094586144	0.07827552326673276	0.001003786682958766	0.03179543444608552	0.03346956225908766	0.06457206654000303	0.02564038227778895	0.04474288823067547	0.001007996627301453	0.00377603741809388	0.001041841429342422	0.01842408279092278	0.1953007439825431	0.2026536369878789	0.03026386772316261	0.06912747133213198	0.001008124667355972	0.003226214124288766	0.001018149904128077	0.005579284992758882	0.001005255418999164	0.04822488263650263	0.5271007312403089	0.5218542072239121	0.07478306244678137	0.06452049605386359	0.001061207142496914	0.09826824788153131	0.001003526235470567	0.02991439852243688	0.002295362339699601	0.0060272614925581	0.002281930029042098	0.008064167905874147	0.001985006591499173	0.004224245021187361	0.07747231360824604	0.07204537570551686	0.08544148543606202	0.07458950284956521	0.01426375514530335	0.01527381250306537	0.01396159147883451	0.0218951700069372	0.08563982209719091	0.1230798622865492	0.2458693753462359	0.2380007484231451	0.1985536710096394	0.2021067027818128	0.0434839038971571	0.04778056260651461	0.01439988440085925	0.05735557584831546	0.0547769812246635	0.08724226240463238	0.001305420509842353	0.08491490049634125	0.001046889973726211	0.04050463488564499	0.001008446692660893	0.02544508960738041	0.00100434106945255	0.01050679210321037	0.001006745305291728	0.01138747061598069	0.001023718051942717	0.02882244413075526	0.03624737360668134	0.06623050859342478	0.04356109367414481	0.06112195789331457	0.05055788539352864	0.05161360223620672	0.001040198872565901	0.03088755053020863	0.001801417262021573	0.01066171953725501	0.03384026514925877	0.03401434194113651	0.09265107805141976	0.1158037935214318	0.03900000672801546	0.03967157527002461	0.2781595561512349	0.2497516517389527	0.001040887473924269	0.08120468098427357	0.07240005128297262	0.08771196565184944	0.01900493936663326	0.0328998505245478	0.001043434947843687	0.01288432047853064	0.001058318606931304	0.01890685794984051	0.001120942903225111	0.05752529725024085	0.02207614950901021	0.04830275057732619	0.042693893552773	0.04698203136401567	0.02279126054480267	0.0289613505533447	0.001002626482892526	0.04001336814914144	0.04078858166215211	0.04071791107231214	0.1912451799130185	0.1531813108666655	0.00103247957428812	0.07407778737408467	0.001062270533950356	0.04252287817415854	0.001034836616466051	0.0148820645262753	0.00101184559763852	0.02159409011610283	0.001024459067612028	0.009659068636211418	0.0273689041061186	-0.001620345283668124	-0.006144202592085625	0.02459216941821344	0.007201237180082598	-0.01273320462273479	-0.007566781887704672	0.004958359214804248	0.001031815944101525	0.001046513713488715	0.001003788039110006	0.001005761151059177	0.02486360747427458	0.1999857703361679	0.1816529374690034	0.001037199540238207	0.001017152901010461	0.001044923678694987	0.001142546012347154	0.001028175898715087	0.001037452086275506	0.001015380256184476	0.001001269885094646	0.001002392608047655	0.3686701783035584	0.001023490867699053	0.2876214501696641	0.001041147288261607	0.001022275452132583	0.001059039938004437	0.1468437013632816	0.0829571838499361	0.08235832807762601	0.001003599404889794	0.04958004244736106	0.02683694693290354	0.001006854049690653	0.001036261682777316	0.2076314831864744	0.03834586742965154	0.001007562371111967	0.001016700595777014	0.001005413554524041	0.5771123549988472	0.06100820123101768	0.001058257459901839	0.001003503143810017	0.001017537507716878	0.001006069437424118	0.001014726161721703	0.06844104939235925	0.07689077063280171	0.008962950920337191	0.007031364815071104	0.07094065576830437	0.2502254430196604	0.2037870913873631	0.05638323158393513	0.02669674421633139	0.05585512860570526	0.001338690075382954	0.001051474102250737	0.0010086424332519	0.001004214908651219	0.001007231416233879	0.001033634306796883	0.063822351463141	0.03275290171258742	0.05046138062597709	0.001025241317876892	0.001406492639620743	0.02707606497858866	0.08833491759050167	0.03564937761753562	0.2817345366654232	0.001045407490806774	0.07275712156737402	0.02079632038523559	0.001031620552029483	0.001057301107436523	0.001122070732278598	0.01694711200710105	0.0396701313941295	0.01882247752268275	0.001002797784402569	0.04897683797478845	0.1950479878846618	0.001035670931515539	0.001024304810211778	0.001040383640685206	0.001013410649552179	0.001028421219570618	0.03063191333195295	0.0004461734856024261	-0.005210036466123397	0.02535257712861094	0.01240582058447637	-0.01057863505448163	-0.00790139014891663	0.005432297208617939	-2.836956715098927	-2.11244631039419	-0.008285796262374398	0.06289360673764072	-0.0225012875236877	-0.007912668310413519	0.4650478351246968	-0.2352828461583456	-0.3909789978017547	-0.1255341107476947	-0.09212771884946983	0.02029539953529628	0.09934614883335101	0.05426641188615258	0.3559102066222329	0.2027025435846998	-0.01393274454239561	0.01897803511912291	0.902401924029207	0.005894508516525825	1.431449400384182	-0.6439565441273506	0.01875274024748066	-0.004507443699904374	1.230970926806968	0.59388144725586	-0.4227107431964124	0.1048681309853771	0.8948696724298352	0.0691790266412261	0.0861291219258927	-0.001078650179333224	0.5673755609580112	0.4576943484576709	-0.00846646509794236	-0.007789793295470459	0.1808481283143867	1.580745605990003	-0.7435734084788798	0.1968810428639783	0.130106799589074	-0.04628974739304955	-0.04848314234758314	-0.0292244902002358	-0.3167593932745953	-0.2176938369725953	-0.2698057911101189	-0.3950179166573105	-0.5720233480955513	0.3060159379574951	0.3069753695503847	0.7390538178668047	0.6850072629752589	0.08079414067233157	0.003499401679979649	0.002752780135402037	0.2674485470465409	0.1169076666209092	0.007424103946961812	0.08108607931504593	1.852750039877215	-0.5724371888086951	0.03168279033039726	-0.02744847195568776	-0.01994772145941293	-0.3212544216876884	-0.2292071790434605	-0.1241718143715581	0.3885251735201332	0.3227278282259448	0.478821494507327	0.1140129884924125	0.03362630111983661	-0.008958254161914272	-0.5516755473991862	-0.277177477312871	0.09425069264088683	-0.1803353483167578	0.0529353890876822	0.3326523171580865	0.2750680902464544	0.03971478576473768	0.009241454534219731	-0.1550474939764967	-0.2084290108499893	-0.09563698167074462	2.995273034495889e-15	1.297594026029999e-15
0.33	-0.03326232943779002	-0.02610707207019849	0.01586610363305224	0.6464408444475083	0.9336526145670749	0.008537570625091596	0.4835771266798025	-0.00415619177672653	-0.02389033185005579	-0.04342142856389928	0.07541391118765399	-0.04583960004659777	-0.01156909193065757	0.05613802264269268	-0.05390189947583994	0.7313465719207267	0.0847098137249363	-0.7313465719207268	-0.08470981372493686	-0.06161178577686698	-0.1256576131334539	0.003059724968588742	-0.2924534229452308	-0.04798211456754239	-0.02193901612194704	0.1296978597142475	0.1802897229593247	0.7616097351120105	0.6185873080849281	0.1120515548027283	-0.04198104465687786	0.08235484885370974	0.09370649087177582	-0.1735324626432913	0.03633033399873043	-0.7594749123925492	1.251791441430024	-0.1679071496251992	-0.02521342176786247	0.90509090121849	0.3463138546484417	-0.2038573152697238	-1.437490611357794	-0.05908310635213396	1.239464315912221	-0.3220154058623964	0.213691555532682	0.8024192267670047	-6.024976170348542	-0.1753282729277598	6.024976170348542	0.1753282729277603	1.762126680093145	-0.5520670688891066	-0.1368165188472479	-1.065991414524162	0.5047498625373987	0.3095956635805729	0.1556910683236072	1.133057407236122	1.423934810402901	-0.4406192701149308	-0.02012786769205072	-0.6838450626803756	-0.5797388244311753	0.5114613961499622	0.001030837799553787	0.01816349398976705	0.001043438896812818	0.02458417321259506	0.001003860387991572	0.003945731193912962	0.001005845510111445	0.004739346602888336	0.02093080964321378	0.06549340663356312	0.1987363827996473	0.172133102566758	0.1826012244873647	0.1721012964748656	0.002122240318940424	0.008899398426981753	0.001025992587660109	0.03873096014164969	0.001047449630411383	0.04759219782291435	0.001145187145367988	0.09810526102029068	0.001028780326026951	0.04652645263644497	0.001036585422857647	0.1055073100435469	0.00973015110552641	0.05536998467734362	0.001001418426232684	0.005317426583947155	0.001022063826059373	0.01570551362402298	0.3623442550484426	0.3608111392200723	0.001023461243870218	0.01971410690075092	0.2676348804789309	0.2865745122649563	0.006037472695766454	0.01951048634350522	0.001022519191072162	0.007686089535012651	0.001058977872892813	0.009940914519354586	0.1321962539214571	0.1287951499900184	0.07484046943377159	0.05349905769254237	0.08535065144669236	0.07402186423880941	0.0010037029556731	0.0328612420806982	0.0430332827688959	0.07314093699137575	0.02549655819326609	0.04462307402382248	0.001007348183691717	0.003921960817301629	0.001038003974992466	0.0183280437220241	0.2017441963924451	0.2085515457248975	0.03503286539068157	0.07349836961366341	0.001007732418860356	0.003124358046927519	0.001017159981475823	0.005509999189777113	0.00100547463013272	0.05006271600735149	0.5456706065179376	0.5385893894419711	0.06666155320926613	0.05732432377202077	0.001058186781247685	0.1001935288550705	0.00100352333886016	0.0311581813786291	0.001670112566140798	0.005578419028198087	0.001657781602791769	0.007578221021237451	0.001509970169888392	0.003958596806847342	0.07208602037661808	0.06869866106469814	0.08031864567266615	0.07221128546376285	0.01105145020461214	0.01285267651903476	0.009862310144624088	0.01821971815252021	0.0771176704445399	0.1164847057410796	0.2483981853610013	0.2421350259719682	0.2006806877998992	0.2059008319222951	0.05243584069608073	0.05623987940045893	0.02283209554216761	0.06462881661784287	0.05516521219714371	0.08782201224306918	0.001322801423651984	0.08485513574438729	0.001049171698968726	0.0404694511129612	0.001008485922979789	0.02822258288791354	0.001004229920575806	0.01178318143942403	0.001007199034038422	0.01147988805701654	0.001038088953731823	0.02947024286014476	0.05180956782850054	0.08210427231389809	0.03716015821558522	0.05537525304506081	0.05004116641554695	0.05161221242145946	0.001036865908312439	0.03048238859623091	0.001567204713295929	0.01044393862469859	0.02969698343162947	0.03087246538033092	0.09044356283116618	0.1139979257832586	0.03778137100477681	0.0386216290591517	0.2785159746080781	0.2549838745987286	0.001044953734584491	0.08421488707895468	0.07191061259382531	0.09207697709607474	0.02024312243882712	0.03414065581494517	0.001037787360083316	0.01302327139610086	0.001056742716305098	0.01885070565106203	0.001122000511283862	0.05208387957648532	0.01886165264229821	0.04556026529341838	0.03995298522865227	0.04696570393887813	0.02014539915947344	0.02700720924184694	0.00100272852439505	0.04025342896403863	0.0448835493659096	0.04363338126845473	0.1931010958828385	0.1564740250893546	0.001034199885679076	0.0743143919821793	0.001044331470058267	0.04266103617281958	0.001039734403922533	0.01331622241183924	0.001013272963179213	0.01947801199862762	0.001027933450105444	0.008687914309010801	0.03026315291193249	0.000537334524949254	-0.005203034225421352	0.0255418473406246	0.0118366002600493	-0.01060864740725425	-0.007732722565122796	0.005338803845639222	0.001026943874157093	0.001034565493054689	0.001003510090165225	0.00100551699355772	0.02813522669160154	0.1930975298891832	0.1750837194649466	0.001026071567831836	0.00101513761484977	0.001042217404873256	0.00113153341586398	0.001026504276354387	0.001048474747456967	0.03416873616450768	0.001001232253579377	0.001002682300187467	0.395609873187224	0.001021901166264551	0.2977799807346209	0.001027398446095852	0.001021910210529643	0.001054764313855349	0.1524566185268128	0.08679405356765138	0.07504961688614377	0.001003629713063692	0.05834304543089523	0.02405109148585619	0.001006520467348347	0.001032104696442324	0.217119491335885	0.04244656054542794	0.001007122701964454	0.001015646742104692	0.001005947451518954	0.6001825855796828	0.05193651271923638	0.001052323091530574	0.00100353486063062	0.001016409037855973	0.001005528807541428	0.001013690796853604	0.06208884804523609	0.07050585565232444	0.006379150612264465	0.004060812164414116	0.06128043261035231	0.2554952778138075	0.2047446145260128	0.06924801742978574	0.03682013459208638	0.0554669511979447	0.001342788146801174	0.001051607987005599	0.001008428872032594	0.001004029084616816	0.00100804334080874	0.001069469999792666	0.07612811217598386	0.02682214444179341	0.04850620601545245	0.001040297213084233	0.001252064268911346	0.02305454177340378	0.08663871088412173	0.03693455758062595	0.2769306351400181	0.001052383001290018	0.06999458329009803	0.02231832276178537	0.001032153471095455	0.001053242066745387	0.001123973864011486	0.0138609039930371	0.03413863346398476	0.01579611821197343	0.001002865963916293	0.05046191265339021	0.1972475318164749	0.001036260645264035	0.001026804984806365	0.001048595824548232	0.001015898785829807	0.001034196238009649	0.03286239338168393	0.002767943165063409	-0.004256264066171182	0.02664294143260637	0.01601658708053176	-0.008508100073816275	-0.007763729175408822	0.005644453786130346	-2.897768622387557	-1.778643697043156	0.05929407981122996	0.074795427057398	0.01296667360826597	-0.013253530513511	0.3624506777285152	-0.2448095564344218	-0.390327192734737	-0.06528963340967466	-0.09284377570316257	0.02406310371683367	0.09678284850068626	0.05295416386354665	0.3513737192173956	1.27521087474976	-0.005159715631034182	-0.03794059850575877	1.438759272667609	0.01415125509979118	1.348148484225788	-0.335808067845466	0.03288197453894878	0.01632727517373913	1.100237134914442	0.5293529345874606	-0.4347520974352326	0.1070987656191566	0.8248250046552232	-0.0836056859710462	-0.02254937895509744	-0.01381771715629039	0.6119430708054269	0.4182937190981101	-0.0109410157929488	-0.006442189999001145	0.185993436216216	1.763240652748502	-0.7015050077495916	0.1871602724391105	0.1202453704819636	-0.03872764657715461	-0.04279828660932748	-0.02194055329076584	-0.3555624392632154	-0.2621051498709561	-0.2226119642582919	-0.3416755470035522	-0.7418506402850452	0.5250036386289576	0.4418473443467671	0.9377080401643659	0.7664923716622607	0.03769647152326354	-0.01518277687504613	-0.00937090246787243	0.2937860516238101	0.1381267520480496	0.009434344058493072	0.05254321879421572	1.379160369916299	-0.5771863590651654	-0.02987947464883969	-0.04471535998888554	-0.0200170877141871	-0.3106246210606008	-0.132559363516682	-0.074761775547141	0.6210544609213642	0.2794122009316569	0.3945308766602269	0.1334893698677928	0.004741773418741657	-0.003805321855742752	-0.5352463122317519	-0.2716423025532994	-0.09589330121325591	-0.2100971061151969	0.001968351931628804	0.2480903944605442	0.3781000069434866	0.006584541177068557	0.01890815366055337	-0.1577729225575515	-0.2142976372072451	-0.09836217722425682	3.443662580621833e-15	1.598855484327825e-15
0.34	-0.03498972018092389	-0.02598768559030496	0.008330219506745751	0.6590100015226183	0.9318558930218561	0.008268868726217963	0.4913852074322389	-0.001083058322937826	-0.02522228196109687	-0.05768027792571879	0.07492046751040332	-0.03383266354604844	-0.0147384401206492	0.05851646592460506	-0.04588414504829131	0.668971798957005	0.08334522155787404	-0.668971798957005	-0.08334522155787416	-0.04393326031264395	-0.1311519971785104	0.001769373869453684	-0.3026727163824856	-0.0429679217964489	-0.01877630779469294	0.1302277158800772	0.1915895864610507	0.7755373411774872	0.6138897064702057	0.1127583577830092	-0.04837931264750373	0.07698035990296195	0.09932611958589106	-0.1730775580298005	-0.01291375542117253	-0.7446938259708874	1.26252545690805	-0.1912102582481186	-0.02845876448846932	0.6575933148330693	0.2676110251388234	-0.05692956625678999	-1.416275383941003	-0.03882526900928067	1.155849531004458	-0.309426383315506	0.2613983398176548	0.7976431819392598	-6.447131104026537	-0.1034700932788592	6.447131104026538	0.1034700932788592	1.772322775664337	-0.5457647406085254	-0.1208540977908697	-0.9775404685870663	0.4970270926678146	0.3226197428226625	-0.05450317680626943	1.11782622715077	1.362368004120995	-0.4993499586879674	0.1742742412286767	-0.5907181357059269	-0.4962877911031426	0.619077598149725	0.001027603064597517	0.01853226556259451	0.001035830841129095	0.02529554107533328	0.001003614298871169	0.003957886932194691	0.001005619348664161	0.004624099405881939	0.0251363320503537	0.06879556572791623	0.1952607524531966	0.1695811693905646	0.1784233125892386	0.1681337023555027	0.001593242875705863	0.008411089010768357	0.001020215453758687	0.03779018840441303	0.001044179096203994	0.04785911202971223	0.001135547594312827	0.0990474754137899	0.001027219078548111	0.04704378126377452	0.001045382371444783	0.108967971658637	0.0300564904725037	0.07094681468993425	0.001001318480226879	0.005234637932064697	0.001012837853049573	0.01552115183799448	0.3777324665380203	0.3776658541570411	0.001022266739762316	0.01982489672497406	0.279911281527043	0.2994594088670702	0.003638418604498468	0.01703572331251405	0.001022124436402553	0.007946551519981714	0.001055756919666145	0.01003157389645415	0.1414102174511021	0.1390346569543144	0.08084975664718547	0.05836704105923084	0.07924833752128205	0.06944586061708967	0.001003676274887108	0.03391351715211053	0.05207540938770464	0.08118697836931708	0.02408829841906577	0.04326149815207266	0.001006857248346339	0.004012951101567605	0.001034006671596911	0.01823395741857912	0.2092769438617504	0.214887236091182	0.03944995558689884	0.07752951393908306	0.001007316447944542	0.003026668500056942	0.001016138076066145	0.005442944738818781	0.001005851262906666	0.05193024916804645	0.5654710665477256	0.557058016581416	0.05800665196865144	0.05037351670167335	0.0010537088096285	0.1019911557421927	0.00100353775770731	0.03235121790872934	0.001356058577195529	0.005347730539050392	0.001344582049798641	0.007326361133095948	0.001271463525498445	0.00382472594291171	0.06622461430058497	0.06487454883277277	0.07460165479086957	0.06926428965848506	0.008129200471802284	0.01065776204665794	0.006288820746366048	0.01502959721131471	0.06797871327499619	0.1083459958951178	0.2518980791645632	0.248584102532161	0.2023657293276351	0.2107435873847618	0.06302173921683689	0.06623269339464341	0.03194016855563577	0.07262245289619955	0.05520070949800573	0.08804700472526243	0.001333541206621751	0.08461663646275322	0.001050379048879236	0.04032558948037301	0.001008398694897104	0.03143552949113144	0.001004081415281217	0.01326445817269625	0.001007831949332177	0.011543656693116	0.00106319620654371	0.02995469955126962	0.06551046568294591	0.0949568693057294	0.03090914193509711	0.04957257914755058	0.04886450312646699	0.05105763831585019	0.001042731338247237	0.0301706144274633	0.001372764433186171	0.01033320524972325	0.02558102394932702	0.02773177490818727	0.08844901604236523	0.1131407463525881	0.03773104464213686	0.0383974528041994	0.2770763178287398	0.2614354422071057	0.001050475194799195	0.08679490120734118	0.07041457509955423	0.09560958483150404	0.02161518806709184	0.0355564639275228	0.001035231329865998	0.01319071376739548	0.001053924737583265	0.01880008917377872	0.001123480994091765	0.04684760450800897	0.01569034779324558	0.0428634500645695	0.0358931360713378	0.04509662286885316	0.01730241516469188	0.02476732458839463	0.001002813626306383	0.04019056674857169	0.04774869510410695	0.04563269240932527	0.1950827683875874	0.1606358160585773	0.001035354641757306	0.07418904630408342	0.00103661586621532	0.04291140141662371	0.001046290048994713	0.01173356620218841	0.001015230966605993	0.01731791688071399	0.00103255864652297	0.00769645922262901	0.0327148892136911	0.002804407580795701	-0.004253463169898448	0.02671864951742527	0.01578889895074178	-0.008520105014983827	-0.007696262141923613	0.005607056440925671	0.001022071804212636	0.001022617272620669	0.001003232141220437	0.001005272836056257	0.03140684590892848	0.1862092894421986	0.1685145014608898	0.001014943595425416	0.001013122328689037	0.00103951113105151	0.001120520819380795	0.001024832653993688	0.001059497408638423	0.06732209207283087	0.001001194622064147	0.001002971992327447	0.4225495680708897	0.001020311464830049	0.3079385112995776	0.001013649603930103	0.00102154496892671	0.001050488689706256	0.158069535690344	0.09063092328536664	0.06774090569466144	0.001003660021237593	0.06710604841442937	0.02126523603880889	0.001006186885006067	0.001027947710111078	0.2266074994852957	0.04654725366120433	0.001006683032816928	0.001014592888432361	0.001006481348513875	0.6232528161605184	0.04286482420745508	0.00104638872315932	0.001003566577451231	0.001015280567995042	0.001004988177658684	0.001012655431985497	0.0557366466981129	0.06412094067184713	0.003795350304191725	0.001090259513757151	0.05162020945240025	0.2607651126079546	0.2057021376646625	0.08211280327563633	0.0469435249678413	0.05507877379018413	0.001346886218219398	0.001051741871760478	0.00100821531081341	0.00100384326058269	0.001008855265383586	0.001105305692788616	0.08843387288882676	0.02089138717099942	0.04655103140492781	0.001055353108291866	0.001097635898201964	0.01903301856821888	0.0849425041777418	0.03821973754371629	0.2721267336146129	0.001059358511773294	0.06723204501282203	0.02384032513833511	0.001032686390161319	0.001049183026054981	0.001125876995744374	0.01077469597897318	0.02860713553384004	0.01276975890126411	0.001002934143430313	0.05194698733199196	0.1994470757482881	0.001036850359012537	0.001029305159400946	0.001056808008411261	0.001018386922107414	0.001039971256448672	0.03509287343141491	0.005089712844524389	-0.003302491666218967	0.0279333057366018	0.01962735357658716	-0.006437565093150924	-0.007626068201901012	0.005856610363642748	-2.977030661681235	-1.400906625159926	-0.00802250947223232	0.06363432511253442	-0.02232955809041987	-0.008036212121995547	0.3056066653038909	-0.2678252412229878	-0.4058948798318817	-0.03783766858447072	-0.09566071958148364	0.02961752359157817	0.09114812660542988	0.05028549075467795	0.3395428781984229	1.738642312139063	-0.01440028035070602	0.02025373598624024	1.92359713341018	0.005126451357055676	1.221627489822966	-0.1854415277105149	0.01365026518016147	-0.005266878513695267	0.9432964409292816	0.4401276021164627	-0.4871796619553456	0.102161618345505	0.7903038577434726	-0.1791733063378367	0.07514249893661527	-0.0006880928980855759	0.6549318868112076	0.3897435572353189	-0.0076331589998108	-0.007343522890559459	0.1867880862839054	1.927434590267194	-0.6945003661798238	0.1713502255806199	0.1199575343708038	-0.002658952350664441	-0.001665743048566259	-0.002869020119405555	-0.4122389114957461	-0.3314495208675809	-0.2245614887789492	-0.2979517340152055	-0.8807340081936347	0.7689757402314117	0.5167006339472432	1.045753257914344	0.8290863647408435	0.009842669423637766	-0.03224750425620233	-0.01898279184551422	0.354539211583525	0.1578851460326557	0.001694342959657236	0.04841767166245776	1.248516694149015	-0.5836309986598097	-0.07895406784197551	-0.008770918912199419	0.001461786056621533	-0.3210172039546515	-0.03946951754288946	0.04098217681255847	0.6323941232403306	0.2366894349677654	0.3123407527481454	0.149013552928926	0.03932459186460155	-0.007851091233865482	-0.5106470263433563	-0.2680434663009121	-0.2763000363365997	-0.2374840167074568	-0.007649216985120353	0.1494205061037389	0.4488834395531422	-0.03267527147340007	0.03168290356309632	-0.1584103130193514	-0.2172324109376767	-0.09969713350694416	-2.366784770277914e-15	1.189427875590575e-15
0.35	-0.03677771334834516	-0.02634220683300884	0.001019892057817898	0.6717016805156567	0.9298312752339024	0.0079694934724643	0.4967812499327158	0.001224039225188039	-0.02494147221607905	-0.0717350651269956	0.07461442971950692	-0.02285410432538427	-0.01767136631506559	0.06132131343060119	-0.03801389875208609	0.6024646643925391	0.08259019878758891	-0.6024646643925392	-0.08259019878758934	-0.02620780834484168	-0.1365475803764518	0.0006442861730465621	-0.3120256350884279	-0.03806439893598325	-0.01550284178945299	0.1286030938886696	0.202711388333388	0.7888927035967216	0.6086231671387411	0.1153091249407523	-0.05361864068068904	0.07241219553212168	0.1061757166348267	-0.1885978083644642	-0.05418103023201001	-0.7168236698418159	1.27635813139739	-0.2136364257674106	-0.03121997003057701	0.4264960421315502	0.1969690451388126	0.1150784118793302	-1.391357851811504	-0.02634655172771649	1.035042022258924	-0.2710387012250201	0.2943472281962022	0.7747848895786807	-6.849273837242244	-0.04831192608235337	6.849273837242244	0.04831192608235121	1.770224552345186	-0.5313531308027047	-0.1043296610032029	-0.895597677408095	0.4821980221212884	0.3306456057217381	-0.2673714848017952	1.10577459406852	1.308683875983717	-0.551745753500833	0.309352591953654	-0.4499395462698055	-0.4171299773143562	0.7569392257193387	0.001023905164139232	0.01889675418782364	0.001028048331432655	0.02601277358788265	0.001003349651395072	0.003969950820918102	0.001005373255714134	0.004517447167383915	0.02824764060129954	0.07124372806882195	0.1888086969732964	0.1663487925277166	0.1719284553444642	0.1634582247039626	0.001309657202539977	0.008126597980408986	0.001016192931995829	0.03687712356117571	0.00104139527177498	0.04818730399859909	0.00112994168486364	0.09992478855181533	0.001026309093485476	0.04753402394522503	0.001090917611552555	0.1123253157071804	0.06890062467323717	0.09328090585209392	0.001001253370136145	0.005149623267010196	0.001008258875556309	0.01535021516470735	0.3982188426113154	0.3987785866733383	0.001020879737683533	0.01993076757789806	0.2909481336099945	0.3111338407448645	0.002356404712133498	0.01567589280099827	0.001021841455224088	0.00817250479046247	0.001051972825623731	0.01011639120304789	0.1466872728286114	0.1474772262190362	0.08440884998797897	0.06225649211328487	0.07184565928298139	0.06396613135891574	0.001003731033879342	0.03485950373401168	0.06046432686426643	0.08871281310574899	0.02100023781715803	0.04029806267404382	0.001006503266033648	0.004074804542445496	0.001029195788233248	0.01814962000763772	0.2169383054924305	0.2214404165832022	0.04366446962208387	0.08134482241024728	0.001006863183900121	0.002939884258729227	0.001015070778973551	0.005379310214101162	0.001006094923270185	0.05379894077310723	0.5857572200590365	0.576827582071664	0.04839342106445149	0.04302923469964626	0.001052492543186129	0.1035807312805332	0.001003588440601484	0.03344446378788126	0.001189630601276017	0.005237625359378033	0.001178313112149785	0.007205224983424781	0.001145063087578703	0.003759627380686906	0.06060325719494207	0.06097676719930794	0.06916468496238469	0.06607267621742761	0.005786023576887101	0.008886703177175607	0.003756645893123302	0.01296145315020985	0.05827478561368048	0.09885564776469158	0.2568934519496666	0.2572553583670988	0.2048860939631902	0.2163606798317805	0.0753750208439414	0.07773152660040694	0.04054511998280156	0.08046939090083158	0.05500501342386805	0.08804617410926009	0.001332707238019373	0.0842114176138354	0.001050698459972719	0.04009739785719979	0.001008384950734915	0.03517994873376312	0.001003958108562424	0.01498914750986116	0.001008436674388654	0.01158173449576513	0.001304637408295473	0.03046745808006061	0.07642532289364777	0.1044654739706685	0.02503499672540612	0.04397748924988967	0.04734499422928476	0.05016074762740214	0.00300674051368304	0.03171269942784198	0.001243185857416292	0.01035565604475351	0.02179553338168781	0.0247867403007107	0.08782026234731426	0.1131321653281777	0.0393458639297686	0.03936312257005215	0.2779298093621011	0.2688345061215306	0.001055432451334111	0.08896825597730809	0.06828256883454788	0.09858341600461284	0.02307312772262647	0.03709596447927786	0.001034012003357449	0.01340627649119488	0.001049697169204866	0.01876068906732161	0.001140638686110996	0.04187263996577625	0.01263790056535019	0.04029757040933106	0.03039861747572315	0.04124535192175538	0.01421733938021028	0.02219229063148631	0.001002908393287332	0.0398514290505559	0.04939422887829752	0.04663971842511515	0.1977072212919696	0.1655997982670218	0.001035643838070064	0.07369025611135253	0.001033187981251201	0.04330831612488516	0.001057609068113436	0.01018522305193467	0.001018329996551466	0.01517321963748044	0.001039912547098538	0.006721587650770894	0.03416148273732928	0.00511514664410503	-0.003287343652419634	0.02759604500414109	0.01812384246595461	-0.006485484762819212	-0.007757912359312439	0.005582370835346457	0.001018351423821709	0.001017690278492016	0.00100294064007448	0.001004985427364885	0.03210229679651319	0.1707051324813106	0.1550190589610293	0.001013232593484816	0.001011062511908912	0.001037640407713527	0.0011271375306924	0.001025809893024219	0.001205005809759872	0.1587501628073795	0.001001177988845893	0.00100393473994641	0.4590914973386027	0.001018695686087041	0.3158201739082035	0.001010231454945917	0.001021548613214742	0.001045957237415555	0.1518868888150819	0.08787877215370121	0.05728863246624061	0.001003896318201594	0.07414511571909059	0.01436258784830437	0.001006090879683879	0.001021008253642243	0.2334410019018842	0.05051381528348122	0.001006144794375551	0.001013424554058283	0.001006236094460734	0.6440735025432679	0.03109444140950835	0.001055319828819796	0.001003704309452201	0.001017069485472997	0.001005204068754187	0.001014058087558104	0.05150284606987938	0.06034877676626091	0.002867463431461676	0.001071385053310736	0.0410816473728592	0.2708516468670655	0.2122854504106652	0.09922174392465082	0.0537641353981044	0.05449041203730991	0.001319105034376268	0.001050429388796479	0.001008502074758668	0.0010038183848974	0.001009244315760483	0.001937486243098051	0.09234394451021036	0.01613364986824678	0.04459580873368475	0.008447141336016919	0.001117097079648983	0.01625168055658012	0.08871887293891044	0.0438469856974498	0.2861540048984713	0.001061636183470763	0.06406520957305245	0.02544584049382825	0.00103279077200564	0.001042008781587945	0.00118610801970656	0.008063054281682787	0.02010417860662194	0.009189897991342511	0.001003068670242161	0.0509206681271921	0.2045240716897504	0.001035178675521003	0.001029886828894977	0.001080036741706626	0.001024235921889714	0.001053992798305382	0.03486296370570507	0.007446232746941379	-0.002309105723904884	0.02820363190488401	0.01925597709265123	-0.00448920024633259	-0.007925037902613161	0.005338293607137945	-3.065348602664874	-1.119353804601462	0.05911429690216825	0.07627393475960377	0.01329551887148806	-0.01174209697564268	0.1906878070315934	-0.3907517426017955	-0.5401261363688885	-0.02093648730857783	-0.08647208041262486	0.03635457970603715	0.08389233964948219	0.04755389852936261	0.3310085611164897	2.704241065010032	-0.005478495180989093	-0.03644741017476731	2.280003507560556	0.01335032631373045	1.107709475556361	-0.0943461228827385	0.02659974600988743	0.01545945213278253	0.7319451512652849	0.3335459477129934	-0.6079257896384197	0.08569929604284315	0.7164925495741693	-0.4007152024158423	-0.02916242704163233	-0.01175818787863482	0.6475745292095395	0.3729899245014232	-0.008900983000343761	-0.005690747665934658	0.1865991818675669	2.005828431556115	-0.7759598478856448	0.1456090421923342	0.1004911849058673	-0.01372397725651601	-0.01579650056430884	-0.007409164693430817	-0.3735281099306136	-0.3081704114312728	-0.1404033407423795	-0.1228417112055563	-1.010052509638682	0.9497086631165153	0.6096070568180728	1.237017302232777	0.7460157435423196	-0.009001966617934088	-0.04594535170290456	-0.02526919598672882	0.3994050811713782	0.1873429549853877	0.004408628060791818	0.05550062201818259	0.7081590313476793	-0.5378747439132504	-0.1010577120461812	0.3005324723468438	0.005942810073287771	-0.2734346129137829	0.03085432180521884	0.1488362001045514	0.844828927483798	0.2005813161950888	0.2776890364499772	0.1586703543319755	0.01391911521929199	-0.001489413975269452	-0.483121078570169	-0.2465682269103257	-0.4939998549945948	-0.2766479373037164	-0.05363985370808991	0.05183269541530218	0.5477534136157082	-0.06289261743327838	0.04817748569563334	-0.1511097165173572	-0.2112247833029601	-0.09524887929611804	-5.884437483494227e-15	7.756258477947767e-16
0.36	-0.03884321100641269	-0.02699511693718904	-0.005995294010631863	0.6845481199445206	0.9275847019780085	0.007648395650235278	0.5000127454122529	0.002919533792882708	-0.02288097579113297	-0.08544095087189303	0.07431425122469575	-0.01322822891825898	-0.02003681105889164	0.06429893182514855	-0.03042087101113657	0.5320867616446483	0.08236343373014286	-0.5320867616446484	-0.08236343373014283	-0.008579630576743526	-0.1417390844310137	-0.000320543740859317	-0.3206357580267853	-0.03335355050010322	-0.01219195273036981	0.124941280917511	0.2136898872774549	0.8017106066223472	0.6028990344822107	0.118414877654755	-0.05723394507967113	0.06864206247168597	0.1145868523819122	-0.2285784561591826	-0.07259152771637949	-0.6856655498752778	1.293477544073131	-0.2356013518360335	-0.03280327818354111	0.2246839106449834	0.1452904290522392	0.2990077697286916	-1.346495092665274	-0.03765340979225736	0.8853127682965906	-0.1959300932570753	0.2959525175606069	0.7421994708923981	-7.221284740711552	0.002181449288948335	7.221284740711552	-0.002181449288948336	1.752867935723412	-0.5049489119331569	-0.08880254129033502	-0.8289813150703068	0.458492207750724	0.3301043535889724	-0.4619413727563991	1.089165641496465	1.25487612539945	-0.5908686237014321	0.2852713524805804	-0.2659134088651897	-0.3366815290222254	0.931385337779709	0.001020195991782825	0.01927843274831441	0.001021694126703836	0.02675025491776586	0.001003071570155752	0.003994860970350964	0.001005106494408285	0.004420300238408561	0.03019584904502719	0.07274256195163309	0.1788554709041587	0.1615241023134245	0.1626613686709027	0.1571126699102747	0.001166868734632864	0.007954840268192733	0.001013152206761623	0.03607035016923185	0.001039068181163866	0.0485928778142377	0.001130448607392487	0.1007168789797778	0.001026343153662777	0.04799067629424123	0.001186446166794291	0.1155697954730938	0.1277885486570667	0.1245529388844778	0.001001212510824872	0.005067551178027342	0.001006452101437995	0.01515207684387754	0.4235740234091545	0.4228870070624778	0.00101937828938907	0.02003795539296623	0.3008059270454134	0.3215026101746073	0.001709741877679926	0.01499236988905704	0.001021701853926841	0.00837973358206414	0.001047814869072119	0.01020534518512308	0.147369886007525	0.1534081147646238	0.08521491280792441	0.06495362679386389	0.06299545836324398	0.05730415282514602	0.001003876607647939	0.03560077503313205	0.06813778413030618	0.09554941856142535	0.01604589107566747	0.03550316584079871	0.001006278336414943	0.004101890235114197	0.001023320097701738	0.01808721773113985	0.224237507038402	0.2276761330277065	0.04773466087695832	0.08498274817918937	0.001006367411045401	0.002865102965357971	0.001013952936567003	0.005322982473243076	0.001006094004071767	0.05565521174818781	0.606083894622013	0.5967615836880119	0.03761952795989879	0.03482224347075926	0.001056352016304994	0.1048842197881382	0.001003682670018735	0.03439703247577387	0.001107279228892007	0.005186013120465623	0.001095256521652606	0.007145730848236787	0.001082553563202181	0.00373137320168547	0.05555848861151159	0.05727977273949467	0.06442379228190143	0.06307493654811279	0.004135370340691546	0.007634634119317626	0.002465011550572902	0.01242947032720347	0.04803391529680235	0.08829060786740528	0.2636645227644189	0.2672669405216984	0.2089098862481852	0.2229935125483546	0.08955930528279309	0.09063311781918244	0.048200795414918	0.08765705791418098	0.05463085508043405	0.08788710191302719	0.001318401261051344	0.08375474770518231	0.001050201586234139	0.03984793229668587	0.001008521535084001	0.03952483999913059	0.001003884042156252	0.0170171219441052	0.001008933508025039	0.0116015774641443	0.001841113990139348	0.03109204375008288	0.08410730112734324	0.1102191457828616	0.01963564801196957	0.03876532900846922	0.04562078087783944	0.0490238112309552	0.007652823188406046	0.03584815494158521	0.001188103495925082	0.01051035019366418	0.01846887791811268	0.02215418474245596	0.08908932158475832	0.1136198529715808	0.04282006012050698	0.04130786528122175	0.2833548986531934	0.2782802261135651	0.001059049332859683	0.09085852347463882	0.0656820828339456	0.1010686366520305	0.02459790941478332	0.03872554695236522	0.001033454823692374	0.01367171931826284	0.001043995599380317	0.01874109120221281	0.001179336557099896	0.03720967900726544	0.009735262640899921	0.03790337028309271	0.02341287983104833	0.0352157117307281	0.01087200927749955	0.019251862589732	0.001003023050230055	0.03924853905260849	0.04981119302198644	0.04666630628485249	0.2012430091381445	0.1716676925604905	0.001034952159642013	0.0730149969482074	0.001031765751763862	0.04388450008266809	0.001074884943975592	0.008714343882122694	0.001022804639677076	0.01310306630277621	0.001050601564937849	0.005792047668078053	0.0344904074280688	0.007456406266819466	-0.002303046518384555	0.02806872761190103	0.01865457264840162	-0.004508368114218787	-0.00797777556558286	0.005228597795817335	0.001014631043430757	0.001012763284363351	0.001002649138928529	0.001004698018673504	0.03279774768409788	0.1552009755204225	0.1415236164611689	0.001011521591544155	0.00100900269512874	0.001035769684375532	0.001133754242003995	0.001026787132054744	0.001350514210881385	0.2501782335419281	0.001001161355627636	0.00100489748756546	0.4956334266063157	0.001017079907344033	0.3237018365168295	0.001006813305961744	0.001021552257502784	0.001041425785124844	0.1457042419398199	0.08512662102203578	0.04683635923781968	0.001004132615165593	0.08118418302375177	0.007459939657799935	0.001005994874361693	0.001014068797161264	0.2402745043184727	0.05448037690575813	0.001005606555934156	0.001012256219684196	0.001005990840407488	0.6648941889260171	0.01932405861156165	0.001064250934480279	0.001003842041453176	0.001018858402950957	0.00100541995984966	0.001015460743130718	0.04726904544164585	0.05657661286067471	0.001939576558731624	0.001052510592864372	0.03054308529331817	0.2809381811261764	0.2188687631566678	0.1163306845736653	0.06058474582836743	0.05390205028443569	0.001291323850533142	0.001049116905832478	0.001008788838703892	0.001003793509212049	0.001009633366137327	0.002769666793407447	0.09625401613159398	0.01137591256549417	0.04264058606244173	0.01583892956374203	0.001136558261096002	0.01347034254494135	0.09249524170007911	0.04947423385118337	0.3001812761823296	0.001063913855168247	0.0608983741332829	0.02705135584932135	0.001032895153849856	0.001034834537125459	0.001246339043668758	0.005351412584392436	0.01160122167940386	0.005610037081420912	0.001003203197053824	0.04989434892239224	0.2096010676312127	0.001033506992029462	0.001030468498388992	0.001103265475001988	0.001030084921671964	0.001068014340162078	0.03463305397999523	0.009802752649358365	-0.001315719781590803	0.02847395807316622	0.01888460060871531	-0.002540835399514251	-0.00822400760332531	0.004819976850633145	-3.152025503433826	-0.9330513719876289	-0.004584522420485352	0.06768408857879957	-0.01976030594865216	-0.006135150217447604	0.1157409736847602	-0.5862879115118104	-0.7399103082611774	-0.01529100495400158	-0.07440242932239642	0.04509389294190964	0.07410358459302345	0.04356742426788941	0.3169700216726899	3.526230686183902	-0.01381176513654447	0.0148134064777586	2.522734707978643	0.005389843785666296	0.9604950002127792	-0.05018000779558801	0.00990536940501442	-0.004439543416770188	0.4409602971024036	0.2016643274214773	-0.7236295170739457	0.06121856178959403	0.6524580015923285	-0.5454655773809342	0.06818894929389253	0.003698938181433645	0.5914390773080048	0.3542670167908792	-0.005232569408506441	-0.005882166118416128	0.184303960288247	1.960321815487183	-0.867042211551859	0.1141328194337017	0.09182209611908294	0.009039635801292334	0.0106626598480526	0.004499856525253663	-0.3720814767652227	-0.2926747665189883	-0.1207635264536367	0.009280513604050206	-1.095672361565353	1.037041004163761	0.7198486878583256	1.326304860516231	0.6972321664842569	-0.02180564662245869	-0.04253771620346089	-0.02323757931372359	0.4746336161307195	0.2185421654484846	-0.001952623894342061	0.07078309990881615	0.497530123599996	-0.5070450674115824	-0.1269632094417856	0.509903183761528	0.02791045683249003	-0.2585213941095914	0.05978421601982872	0.2367967658759142	1.041725338762327	0.1800719804412342	0.2146186476098817	0.1670299371959139	0.04930061251840659	-0.003890644335095087	-0.4482463095990157	-0.2337075605008055	-0.711973885122542	-0.3105628336764554	-0.06039967697147646	-0.04666712510671307	0.6696658565580497	-0.06796906555629836	0.06753675346767024	-0.1429175169309186	-0.2023236292318132	-0.09063081567385869	-4.205089017961477e-15	3.51908470132928e-16
0.37	-0.04142856993532514	-0.02770007104862431	-0.01274489032717904	0.6975835473535127	0.9251223145280262	0.007322632596656845	0.5013492375469183	0.004169300787140398	-0.01895610730231658	-0.09856867400792448	0.07376591063571998	-0.005165050661786572	-0.02146772607114938	0.06711725332596154	-0.02313996775055167	0.4580374944357749	0.08267416217442089	-0.4580374944357751	-0.08267416217442074	0.008778197150434807	-0.1466045439802413	-0.001144174550128922	-0.3286821183068772	-0.02892649180992024	-0.008931548380581527	0.1195680513757092	0.2244742160037479	0.8140026954348221	0.5968850365629375	0.1203009434010609	-0.05884021383114883	0.06566570798203174	0.1249287377574848	-0.2883349170361982	-0.0641461458514152	-0.6702257379597456	1.313750824380874	-0.2562615016901228	-0.03152860503988458	0.05287552675380143	0.1019709294212083	0.4742322039564923	-1.274561790769469	-0.07666902957587909	0.7298072714134058	-0.09027412003291324	0.261817723699135	0.7198235889518455	-7.538152402653733	0.0692235305751922	7.538152402653733	-0.06922353057518456	1.714607041411638	-0.4665024352045808	-0.07748742308451499	-0.7837277760527407	0.4247848498971782	0.3210310690093796	-0.6464702946936478	1.072173944931328	1.208791767475296	-0.6036558273711299	0.08503530442299934	-0.04987648568919844	-0.2478666664746247	1.138410602436947	0.001016996923066059	0.01967201484189496	0.001016855191693764	0.02750520086633024	0.001002807275282176	0.004029912485112159	0.001004860272286981	0.004337971683824844	0.03242408233535037	0.07433268227955241	0.1657328862409824	0.1545142385773093	0.1502466705957133	0.1484832902078309	0.00109074999094257	0.007832540322959216	0.001010863039146546	0.03543153344863044	0.001037102537694286	0.04909293787825273	0.001132833431486581	0.1014069526657626	0.001026917595535652	0.04840847699475231	0.01853369507624139	0.1272420886682259	0.1875824146345204	0.1616307355433566	0.001001186107054293	0.004991502646236668	0.001006213311410808	0.01494117630701593	0.4506670763027599	0.4472237860081008	0.001017961764540485	0.02014547265445202	0.3096565081072259	0.3304349620893177	0.001365357407933638	0.01469363995652372	0.001021590708894352	0.008577056555909813	0.001043836500077029	0.0102976415410181	0.1447929648378653	0.1565377603356408	0.08463743533724698	0.06654078640636893	0.05296732587686757	0.04957961929694123	0.001004091462629885	0.03607437042547092	0.07740624676778751	0.1030744117081326	0.01110809759657294	0.03069528613463026	0.001006122143722373	0.004139747323545056	0.001018385615239024	0.01805781472207725	0.2288741663953958	0.2327624194444508	0.05184593206407615	0.08858243968201709	0.00100591872877563	0.002803895237406161	0.001012939353720749	0.005273376298775756	0.001030575236264973	0.05749413729483818	0.6249868346725048	0.6155007537946771	0.02686301260883745	0.02628971026620541	0.001064762840015532	0.1058362059048601	0.001003800105395466	0.03519876195670232	0.001064209527023096	0.005182703299088849	0.001051233532986309	0.007138089141738026	0.001049863930857773	0.003730521322579742	0.04938265680021482	0.05247330474605403	0.0581275967083601	0.05887063324289245	0.002954082282137956	0.006733889847762775	0.001773069706436577	0.01273974280858785	0.03808255840113544	0.07803946087698674	0.2716253584454685	0.2775160740864119	0.214588997348452	0.2307201361259327	0.1038570447673465	0.1032579419647711	0.05408911554089699	0.09361625930098198	0.05428310380633986	0.08768266803673755	0.00130000370068032	0.08339182682569321	0.001048630208853544	0.03964029322043185	0.001008510702258535	0.0446012346727052	0.0010037741502904	0.01939552918906888	0.001009810015383718	0.01160606051349934	0.005232085169912261	0.03407504957259367	0.09102747026385138	0.1149044206979212	0.01469427422245974	0.03396040369088806	0.04314419659667659	0.04723047283756318	0.01748984009754182	0.04464594243563142	0.001167323190670553	0.01076024155090553	0.01515749846539982	0.0194869547928238	0.08877836984713432	0.1125893474635418	0.0427969480340546	0.04220203297608193	0.2901267807261325	0.2875076170766007	0.001063244120927728	0.09259028730662859	0.06385340301586918	0.104193121415893	0.02549601579151152	0.03979605121142509	0.001033401340127226	0.01399393549366532	0.001038392750270328	0.01874837273564314	0.00121254697490959	0.03288589546437319	0.007088197725136065	0.03579549114262154	0.01730501821485111	0.02939089192975865	0.008052109704907811	0.01677016638988995	0.001003090299616349	0.03847216648120676	0.04992980799245478	0.04602481419487117	0.2081362912744057	0.1796468550975	0.001033881978112787	0.07241527200815938	0.001031338698930402	0.0446576040894551	0.001110348464710174	0.007350862138392537	0.001033924382543532	0.01115454733366593	0.001076059373004768	0.004928713890954232	0.03324439089710243	0.009623464617500122	-0.001372992881023409	0.02876405849630172	0.01741290044461494	-0.002585697334267007	-0.007992733123824123	0.005209600333862017	0.001012852327083997	0.001011020278032968	0.001002433315471554	0.001004524513297674	0.03687329678640663	0.1349472933379552	0.1211681919545661	0.00101147435425909	0.001008039006444964	0.001034453405953748	0.001136638223838051	0.001028131681085247	0.06771554932426696	0.3080222725096488	0.001001156322908556	0.001006867843473358	0.5238670715142644	0.001015986339210566	0.330000493030511	0.001005702408480177	0.001021409698088342	0.001038231803930619	0.1365369518792958	0.08276630864159346	0.03490791447607218	0.001004469419396069	0.09662908548504845	0.004262046944665061	0.001005929747253775	0.001012557385993737	0.2342557120917491	0.05891134963341143	0.001005320846111435	0.001011569997028172	0.001098411303814819	0.6761585734860974	0.01019551880709898	0.001081358179159133	0.001003990238384408	0.001019809335395794	0.001005396457414921	0.001016153983221846	0.03707115587484636	0.0446802952950386	0.00152102891571307	0.001047568252701144	0.02240474174245694	0.2915623417048335	0.2293447621486844	0.1299182202777715	0.06190703789769189	0.05381013913242243	0.001271962121402804	0.001045198995873173	0.001008254563417392	0.001003546649089207	0.001011643439165273	0.01389915031736032	0.1039605194556413	0.007438118707355191	0.03805002064510646	0.0386561856912985	0.001153404456430801	0.009849595274250708	0.08476519211860119	0.03700220087370727	0.3057753553626574	0.001070738169576151	0.06205712092594759	0.02605031319352938	0.001033726856758196	0.001030637705772316	0.001247803363494998	0.003331138901066732	0.009550162943702293	0.004528700393271742	0.001003123976871121	0.05022944899085596	0.2290808557945925	0.001032143000159969	0.001031254435056156	0.001184496768373182	0.001058537977287779	0.001131786639738193	0.03088744389974423	0.01164709254207851	-0.0004887577233222539	0.02969146971909673	0.01499386810962792	-0.0006989161014785063	-0.007822671097838732	0.005502301658622658	-3.226647259759894	-0.8115640616396368	0.0620323287871463	0.08002560274391891	0.01556868413232771	-0.009283328586057954	0.194278308610022	-0.8243890775812347	-0.9976248334799324	-0.009851499727278669	-0.05412412971908125	0.054960757903465	0.0635859832757965	0.03992325924195871	1.856908482633232	3.852914904893026	-0.004226931774477369	-0.03995491611841167	2.333578646327928	0.01344855766005213	0.8243900158429041	-0.01253202770325273	0.02502078074823781	0.01634470361098692	0.1893516701703679	0.1228996840096299	-0.8223481266700403	0.03373937243556403	0.8459855837336409	-0.4281388481640425	-0.02812624985764453	-0.005492554443122676	0.413506043052698	0.3632136898112042	-0.006607119104309572	-0.004449348813332431	0.1840495687487535	1.7703369825142	-0.8356829940025831	0.07593763308856165	0.07113537299164545	-0.004085647521694016	-0.005556743361050445	-0.001734591620630103	-0.5812113289465195	-0.5485455392497411	-0.0671128911543163	0.05326116335739708	-0.9634448067948734	1.06001557813391	0.8732860487378128	1.207339594296601	0.4987329409735735	-0.01584480401913112	-0.03111827456133067	-0.02011529548759686	0.5321012822109966	0.2485069783391553	0.001476957169463176	0.4906119790231426	0.458015037417542	-0.4575233295709067	-0.2302656398925597	1.198089924409468	0.02447272540221239	-0.2754354799119882	-0.2758453798431471	-0.08909554419250529	0.9141143478854237	0.1640218060341182	0.3833111618394013	0.05411230102127405	0.02413040080459809	0.003597705062144602	-0.4124750108089533	-0.1921142185529659	-0.4687627225579639	-0.1962550535078778	-0.09717920417928713	-0.07599112834919043	0.9971961379367854	-0.05466218305242381	0.08484859343234116	-0.1279007568580462	-0.1845813967229459	-0.08071396178965967	-2.181966196450381e-15	-6.177681690709383e-16
0.38	-0.0446067410953886	-0.0281929768798272	-0.01951924926033711	0.7108259941652491	0.9224717646735896	0.00703423809926564	0.5012754761566417	0.004905111573740248	-0.0136310061935672	-0.11084243181185	0.07268778420171826	0.001417604278320882	-0.0218427176769138	0.06941740512139867	-0.01590755107751657	0.3823320395597616	0.08393309016181646	-0.3823320395597616	-0.08393309016181642	0.02563069888525844	-0.1510363218805296	-0.00190156825286485	-0.3363790542498589	-0.02490054710990242	-0.005790240297377825	0.1113365598418436	0.2352228429994626	0.8259914445794303	0.5909914205900848	0.1199774538960584	-0.05812219767863074	0.06389918319088336	0.1373834417327201	-0.3471409023889506	-0.03018187166969823	-0.6906180731974801	1.334881424621947	-0.2732338327283196	-0.02532956694609574	-0.057366794343464	0.04249918752035079	0.5790542937150959	-1.175702026243937	-0.1436105787975296	0.5892081050234967	0.01525458798214522	0.1923185765179207	0.732502153386353	-7.55252227413951	0.191821357912446	7.552522274139511	-0.1918213579124464	1.651802737252475	-0.4182125821452861	-0.0755551199840156	-0.759096447648245	0.378269409717723	0.3062851002725832	-1.033593771169292	1.082025295380536	1.194208191826022	-0.5667922344173526	-0.1566396977811394	0.1989435719340872	-0.09471558932104554	1.353949057712242	0.001014508353060523	0.02009370707706343	0.001013564924106673	0.02828517700483703	0.00100256722826378	0.004082196157625008	0.001004650426701049	0.004255578308952413	0.03551236929739892	0.07646803245805044	0.1495941903058506	0.1448622359243995	0.1344493459791417	0.1369269892156293	0.001052670571157504	0.007744159960978427	0.001009236927559595	0.0349726032764312	0.001035461712703481	0.04969294573315448	0.001135467886654815	0.1019820952587318	0.001027877266823667	0.04878775234723397	0.05813077511818054	0.1494963624313495	0.2428435856397151	0.2008829621683619	0.001001170394254041	0.00492643273147852	0.001007079645282889	0.01469375047614298	0.4777642862610432	0.4693377312926761	0.001016706791430988	0.02025362552913639	0.3175848417761529	0.3379587031537376	0.001192387830066664	0.01468240835514662	0.001021463849264815	0.008789380304717851	0.001040250463314353	0.01040115703765386	0.1395663651252673	0.1572828052294188	0.08328562847437324	0.06755426225265848	0.04189298941991178	0.04083577152969096	0.001004367322856781	0.03628033959699366	0.08922136679690205	0.1123380293557885	0.006982470998525154	0.02669981919129158	0.001006011506547779	0.004189190872954352	0.001015163458099851	0.01805910639519063	0.2296163215334059	0.235700010628997	0.05607457688564556	0.0921978700961439	0.001005551573157102	0.002740997724823008	0.001012089528830167	0.005225789896213266	0.001089037818277771	0.05934757151730657	0.6415667453691712	0.6318248188716623	0.01668194771822373	0.01818421229783367	0.001077523343736403	0.1063964370334684	0.00100393292928115	0.03587197139410903	0.001043155721389348	0.005216619221130456	0.001029216284206595	0.00716728113675073	0.001033870967059241	0.003755394183788104	0.04128140162687029	0.04581556202009428	0.04921063288775112	0.05209683286862463	0.002150633596885298	0.0061378250302966	0.001423530489370812	0.01350443720803888	0.02881435865639291	0.06884395632597959	0.2804603129126882	0.2894118494714764	0.2219973668222629	0.2414154339447213	0.1175735527340026	0.1149535022190113	0.0578525388567457	0.09771421333560698	0.05405151202962719	0.08763493232497138	0.001281123420025151	0.0831109459166143	0.001045885066719054	0.03940912519592288	0.001008238018430726	0.04999598491588591	0.001003595739692737	0.02181461540678576	0.001011253582385848	0.01160367107561626	0.01240791886755626	0.04020016161914281	0.09821307077388755	0.1197492500913254	0.01019907819128889	0.02954319574772662	0.03967390676503083	0.04444727501998397	0.0333340807464802	0.05877866561701443	0.001165358893612673	0.01104790291743533	0.01167427869286219	0.01663525746232026	0.08526068819243392	0.1079037441304071	0.03696762031904143	0.03890330805159856	0.2964572441613614	0.2987697429520867	0.001068754139552194	0.09409377999687549	0.06335766107296079	0.1081955170223541	0.02548530410483674	0.0399486207009007	0.001033790647427506	0.01433408289920787	0.001033493157033313	0.01877806037057466	0.001229881038354253	0.02904088655449428	0.004738569907661739	0.03397616689284287	0.01310656114203027	0.02552500432983633	0.00607733937534515	0.01511718857525793	0.001003084277153468	0.03725886763161371	0.05014752298736182	0.04525928700867571	0.2196226975657938	0.1930322050610866	0.00103266482341184	0.07186802807517591	0.00103151841390103	0.04553676286217031	0.001168698530373061	0.006193890244103144	0.001053714188897256	0.009467413725663022	0.001120679055822627	0.004204207991509385	0.03033197866661303	0.01157537732954079	-0.000511666963057326	0.02980750988838878	0.01440518804396115	-0.0007168608755582897	-0.007730161306246443	0.005658151051869913	0.001011073610737214	0.001009277271702574	0.00100221749201458	0.001004351007921833	0.04094884588871536	0.114693611155488	0.1008127674479634	0.001011427116974052	0.001007075317761154	0.001033137127531956	0.001139522205664429	0.001029476230119174	0.1340805844376525	0.3658663114773693	0.001001151290189448	0.001008838199381292	0.552100716422213	0.001014892771077097	0.3362991495441927	0.001004591510998639	0.001021267138673907	0.00103503782273638	0.1273696618187716	0.08040599626115261	0.0229794697143246	0.001004806223626539	0.1120739879463452	0.001064154231530289	0.001005864620145851	0.00101104597479525	0.2282369198650256	0.06334232236106473	0.001005035136288699	0.001010883774372139	0.001190831767217281	0.6874229580461777	0.001066979002636277	0.001098465423837995	0.001004138435315638	0.001020760267840632	0.001005372954980159	0.001016847223312978	0.02687326630804681	0.03278397772940245	0.001102481272694421	0.00104262591253786	0.01426639819159575	0.3021865022834905	0.239820761140708	0.1435057559818777	0.06322932996701627	0.05371822798040917	0.001252600392272459	0.001041281085913855	0.001007720288130854	0.001003299788966165	0.001013653512193147	0.02502863384131325	0.1116670227796886	0.003500324849216232	0.03345945522777119	0.06147344181885519	0.001170250651765552	0.006228848003560059	0.07703514253712321	0.02453016789623107	0.3113694345429853	0.001077562483984076	0.0632158677186123	0.02504927053773737	0.001034558559666448	0.001026440874427255	0.001249267683321243	0.001310865217741008	0.007499104208000725	0.003447363705122575	0.001003044756688312	0.0505645490593197	0.2485606439579724	0.00103077900829048	0.001032040371723315	0.001265728061744388	0.001086991032903574	0.001195558939314306	0.02714183381949322	0.01349143243479971	0.0003382043349462971	0.03090898136502723	0.01110313561054054	0.001143003196660157	-0.007421334592352152	0.006184626466612183	-3.272530775793151	-0.7141677160607651	0.001037505896593745	0.0726901265668578	-0.01631387439844723	-0.006148114275166885	0.2247869438003182	-1.114715694870716	-1.325294566212708	-0.00850708830122484	-0.03842511964148637	0.0650834511192572	0.0511173659901546	0.03586235466210085	2.433366135271059	3.961116679409185	-0.01161604173022291	0.007508347675533435	2.078167975769127	0.00551696642516364	0.678772830154748	0.007319658435495803	0.01290552439814517	-0.002195715267954367	-0.03595983834538002	0.08692757417839332	-0.9274923648822776	0.007693317626647617	1.000182901782031	-0.3829830248149906	0.07050624148873198	0.009837878806890545	0.1617000308683712	0.3574147990506561	-0.005570526334744902	-0.005478211737199184	0.1872056954524492	1.477300809551195	-0.7816351643155033	0.03578182181114476	0.06611808741488302	0.01648478448493508	0.01802940015033262	0.009644804588057601	-0.7423364232688048	-0.8065741803284592	-0.05982763563538426	0.1001648972169466	-0.8845438736828227	1.366369368233994	1.313583536100468	1.140452082245989	0.3249826960492069	0.009533986282248432	-0.02612972212163023	-0.02794336896480611	0.5383047300518917	0.2266779599990864	-0.003327121341930206	0.6992043447166234	0.5294410192690043	-0.4295015925275493	-0.3249350942793381	1.576890321229451	0.03546445868998339	-0.295414870283144	-0.6712353489993217	-0.6017817579928675	1.448672321252397	0.1344177520933472	0.3902008161295956	-0.0165570167203552	0.05288685854668675	0.0005905745948402632	-0.3524913829965138	-0.1759965823622623	-0.3201874449131418	-0.1448191566342437	-0.1477849326097821	-0.07147414434950068	1.750903341873701	-0.05747286414346297	0.08874770665361767	-0.1016155470427415	-0.1500465570103364	-0.06286524013808249	7.931471493084534e-16	-3.099331994083489e-15
0.39	-0.04830850258625811	-0.02823190952266934	-0.02667192714392594	0.7242733535720824	0.9196792014709551	0.006833706258680535	0.5006316415859499	0.004911075007223194	-0.007869566168493674	-0.1220129160363557	0.07081525218662718	0.006674978177219076	-0.02125446302087712	0.07085593141872351	-0.008362096835186381	0.309262071980402	0.0866969578600056	-0.3092620719804022	-0.08669695786000568	0.04174876598991874	-0.1549387446445787	-0.002690389599012556	-0.343901235566958	-0.0214107793952568	-0.002813842580784666	0.09852394114279762	0.2457817488194707	0.8380089262191839	0.5857337092681315	0.118506199491439	-0.05487574143499112	0.06349179371803909	0.1524469848670452	-0.3841582190171022	0.01901415108206189	-0.7426593619911306	1.354584143562299	-0.2835631730815649	-0.01436914819277689	-0.06859482306725054	-0.0481304184469223	0.5666808182391858	-1.068477401643751	-0.2279298469528621	0.4642755829914961	0.09176648764726499	0.09840429003754024	0.7803511421940196	-7.008377876404172	0.357204057620283	7.008377876404168	-0.3572040576202848	1.570249044319427	-0.3629678228620572	-0.08271189193908708	-0.7447937375053157	0.3194566778280831	0.2891780256364099	-1.405238534067497	1.010764986728752	1.212012613497274	-0.4800125893959757	-0.04528632408673668	0.448606909937649	-0.005328430303044683	1.679590647567322	0.001012751660634467	0.02053821306834934	0.001011456933671124	0.02908967811788445	0.001002373383674559	0.004144855284428373	0.00100454379807773	0.004171923762524086	0.04218695658227557	0.08095367337893429	0.1284184445757463	0.1319340528962452	0.1155186586229948	0.1223865669394214	0.001033419876366919	0.007682628315198746	0.001008110358195316	0.03467804056259656	0.001034334890239365	0.05043088510600365	0.001141853093964039	0.102447645918925	0.001029529407369771	0.04912466959029486	0.1077640769506741	0.1755226734083896	0.2943238228862265	0.2400618675579571	0.001001159311191949	0.004869007589208262	0.00100885653155211	0.01442781894021729	0.5015937601768973	0.4870398034150495	0.00101590624176738	0.02035914570382995	0.325305426800225	0.3446456628462912	0.001100342673741959	0.0148750678610191	0.001021503303881283	0.009015803729464285	0.001037589512969535	0.01051385915101985	0.1325406207231734	0.1556913978746571	0.08128627749036897	0.06816375503247112	0.0304792570699218	0.03176494342841848	0.001004695789611625	0.03622423674840078	0.1050144342433157	0.1238785543170239	0.004111248725582382	0.02393105896903243	0.001005963770983974	0.00427052621748911	0.001013521266121072	0.01808357601865692	0.2261014815708546	0.2358074180693906	0.06097696949816563	0.09628379410841355	0.001005359680727825	0.00267351252433571	0.001011559551460463	0.005177026266856686	0.02083418082540447	0.07155837792413838	0.6555216642766789	0.6449233812153069	0.009200148206674042	0.01208347131515986	0.001112775753879942	0.1065302223920201	0.001004093098116434	0.03644162015542705	0.001030768083703153	0.005293205310694604	0.001017219173035137	0.007243716890863844	0.001024397905684507	0.003806154046604046	0.0322733686847901	0.03816338922427386	0.03959196276721848	0.04406568925881258	0.001627024125117057	0.005781146346206027	0.001241825815221611	0.01443068705617116	0.02345020221976228	0.06438156669361332	0.2886072068308612	0.3052813407345032	0.2291953247565181	0.2560420628221962	0.129785952475484	0.1251772100215401	0.05894503554251516	0.09945289358768152	0.05393320078782785	0.08772776852223765	0.001274253475889556	0.08270681170851207	0.001044211302657772	0.03902511013076757	0.001008026454763121	0.05498041200521692	0.001003453214018073	0.02389333576515515	0.001012573918662428	0.01160584138320742	0.02082126926077879	0.04727990725412895	0.1053524884428418	0.124899190537467	0.006663066176427907	0.02609461422400634	0.03704432248205598	0.04205920123140537	0.04648752320710006	0.07081652525589867	0.001164703874025603	0.01131623649342498	0.008439974725709318	0.01394900513578573	0.07954239615275728	0.1018093346366934	0.03040715702036226	0.03302793821835222	0.3020057645116257	0.3157244553772	0.001076106519218734	0.09519349393726852	0.06619180126715021	0.1142966316974784	0.02497171526755599	0.03953225905029881	0.00103365664467982	0.01466554353828049	0.001029066080681165	0.01882047816550932	0.001212969685018271	0.02587417929714702	0.003576935246118846	0.03330706960796677	0.01226677096341988	0.02510624083371397	0.005223064720491076	0.01453745768511406	0.001002966270600477	0.03551214905552779	0.05178199876445259	0.0450419076020069	0.2295519927307219	0.2114583500514666	0.001032219566597533	0.0710491331721122	0.001032022837887437	0.04636719403387756	0.001188190304570642	0.005341992015379844	0.001060610422162891	0.00819500450423521	0.001136599093093335	0.003689520578289489	0.0268235408518959	0.01317929326361457	0.0003179733824083171	0.03057836421735908	0.01152728523248068	0.001160440202709887	-0.007453214183029028	0.006527847134305432	0.001010796384021384	0.001009251146891393	0.001002132872478497	0.001004502061108061	0.05789341655927087	0.07995162314418927	0.07593212578934974	0.001015037865293972	0.001006821706401242	0.001033183220696446	0.001156098748440278	0.001032748760057612	0.2084508897837831	0.4120174090034433	0.001001144805279604	0.001012285814049326	0.559594736517837	0.001015225651380383	0.3447080121957324	0.001004421623273344	0.001021778924689775	0.001034635625852976	0.1171479681214253	0.07706998079633307	0.01205989922845635	0.001005233398562034	0.1397261956093027	0.001075143440018578	0.00100595595146137	0.001012460525784196	0.2124214481067238	0.07036053697274207	0.001005265610020111	0.001011113102978705	0.07708705922073728	0.6918058877114154	0.00104134692225271	0.001192634134358518	0.001004362452385945	0.001015433663335143	0.001004191702077846	0.001012585212933766	0.01726225773489147	0.02394421580225585	0.001061416900971942	0.001060828758266248	0.01994887607230353	0.306020149351906	0.2437927767593109	0.1514067232281797	0.05779484531286498	0.05384595954508279	0.001279362890941323	0.001043474427888377	0.001007879038865043	0.00100330920715185	0.001014197171526495	0.0343571571749578	0.1185373264869301	0.002354048111419621	0.03434716679788737	0.06246566301260698	0.001158751390323711	0.003886610074076395	0.06746881080796148	0.02126474762915962	0.3141285704292376	0.001089003576453648	0.07547472539131111	0.02382902549542004	0.001032636070217399	0.001022781128101146	0.001149739297923126	0.003233920784332972	0.01461649894434962	0.005055220161570326	0.001002673153896543	0.05654901005668937	0.2457399023896397	0.001032582896019825	0.001032977195432314	0.001160051184325385	0.001051540976119469	0.001117309544153428	0.02306046866307316	0.01453349786046367	0.001131428966210945	0.03108472482813582	0.008988702118653364	0.003051690885912266	-0.007201770732740026	0.007672119750988415	-3.278901726291168	-0.628072703120399	0.06732394415255941	0.08580890926409827	0.01770887191948303	-0.009888883255634315	0.6473279275033168	-1.506960867284837	-1.58247913202655	-0.004343659845702582	-0.02337025771016547	0.08321934948876351	0.04213159971865408	0.03139114357039186	2.739141463273002	3.840414466535864	-0.003050713768567704	-0.0447902252857173	1.484477123303212	0.01316047375365279	0.6794893007920895	0.02769421406591232	0.02763455865277579	0.01832292338824972	-0.2810495250470618	0.03321420151229882	-0.8952512100831835	-0.01893817598236008	1.316392756356384	-0.1884817452240937	-0.02364921935063809	-0.001247134255016609	-0.1526952727062418	0.454171498040995	-0.007737881657523055	-0.004745694768290227	2.048846094328104	1.160854840731819	-0.4485701078126239	-0.009695470280333504	0.04968214655694214	0.003322971353115343	0.002676684918882961	0.002891118736019984	-0.7877305873755709	-0.7981532106545112	-0.01829042854711618	0.08951602251673532	-0.07440680922990202	1.652718386679439	1.419323123277227	0.9292075430760097	0.02811989019408197	0.007243404567928744	-0.05565484009787569	-0.04580953992700594	0.4751124053008823	0.2022350389209462	0.001841870986569275	0.7120968629681984	0.4902127122664073	-0.2698107611688856	-0.1594629282514605	0.8682691264158774	0.02267555966270958	-0.2460195100864853	-0.4975384283058352	-0.5271481738316505	1.693564972570373	0.08057554616124132	0.8089904349067945	-0.06315880817648588	0.02302797101289664	0.005930258874818845	-0.2807442525782143	0.02468146692100253	0.2075048397616546	0.01612017492059103	-0.1786179710774173	0.03474701428746801	1.659741662134801	-0.1070330777996567	0.07675205412850104	-0.0700026053065535	-0.105612367241354	-0.04112014026507707	2.701400538772475e-15	-4.613848218707564e-15
0.4	-0.0521088419403743	-0.02788031769856788	-0.03442727366957478	0.7379175507728426	0.9168348139062622	0.00675500819497896	0.4999596856298432	0.003806024852333692	-0.002428447689994643	-0.1324136315044568	0.06818850680801695	0.01074329410285704	-0.020219985036121	0.07144584306428114	-0.0002252792913127786	0.2432263493382426	0.09100220883211993	-0.2432263493382426	-0.09100220883212	0.05700444698465994	-0.1583095953821433	-0.003565860945600986	-0.3512640074347153	-0.01851596266103977	-3.008132826839313e-06	0.08570561785194281	0.2550583250961894	0.8502861863968028	0.5814859176140807	0.1209182245954476	-0.0491848748169952	0.06342129208370781	0.1713918762523395	-0.3668564750385188	0.0479230217189472	-0.8111518016094988	1.374248983407309	-0.2835987051440201	-0.0009628115693895948	-0.06299107142713357	-0.1797035301544722	0.5149899843999921	-1.021748274963042	-0.2944532515014736	0.3513965103713466	0.1044992536666486	0.02259564619667732	0.850774813698601	-6.14567328669947	0.5000980126974834	6.14567328669947	-0.5000980126974834	1.479325515268899	-0.3118981768483945	-0.09288512007174743	-0.7272145577799508	0.2592792136320139	0.2731724465426693	-1.034734689530889	0.8255593867225046	1.246163899397847	-0.3648083008370958	0.6200162039444648	0.6878256468054007	-0.02733802161844542	2.130218707906044	0.001011735056455428	0.02102939099594952	0.001010390378685095	0.02995333145454454	0.001002234179256609	0.004213637039220632	0.001004566075158195	0.004071678878937327	0.05349509403937966	0.08891432475065557	0.1009583895321095	0.1140022194482088	0.09356344225348065	0.1052836217151447	0.001025604424795662	0.00764639838426853	0.001007420482354535	0.03444754143053883	0.00103379478459174	0.05137163124369381	0.001153335017038721	0.1028275039265115	0.00103199210299114	0.04941297621104412	0.1640909418366946	0.2036240997595309	0.3419272464064332	0.2770062528595995	0.001001150528377102	0.004801783915210417	0.001011469186369338	0.01411603456192772	0.5202322086849798	0.4994718872506941	0.001015672678630583	0.02046830310900947	0.3332133750148271	0.3519658930183018	0.001054236269400542	0.01516593206300054	0.001021779035133794	0.009247179439812531	0.001036058423478168	0.01063935121436788	0.1241450644406999	0.1516872568796757	0.07869697033756501	0.06818341067746754	0.01906786038822741	0.02275918823382076	0.001005073635040357	0.03590109030460661	0.1253695097573753	0.138835297800743	0.002660306430903314	0.02257592977506559	0.001005985603643456	0.004328005550556343	0.001013408198084591	0.01810810014915702	0.2180671470696946	0.2323965705765408	0.06678672803530336	0.1011693299497178	0.001005379077222557	0.002590012733776837	0.001011409412446679	0.005121452388166604	0.06577497679866592	0.09620230357215262	0.6666504011063823	0.6554107793173808	0.005304166838712755	0.009011668629711467	0.001177490103880706	0.1061891132242715	0.001004285207101784	0.03690302395941385	0.001021912302733902	0.005372889406696581	0.001010632348907514	0.007329193520060244	0.001017531429737981	0.003860895573726033	0.02283212578536967	0.03006830124298018	0.03017882222373727	0.03616379527512388	0.001344081102470959	0.005636369912069142	0.001160026852070915	0.01538337666051534	0.02333596919729202	0.06602636501259412	0.2952171131085832	0.3193700072512254	0.2351742358680157	0.2659535140879191	0.1400651982291708	0.1340360143768524	0.05708524674085441	0.09838394185605943	0.0539268059221903	0.08774400344425774	0.001284199105356689	0.0819786947026742	0.001044471909408202	0.03855393648016812	0.001008000140145208	0.05982886737163576	0.001003386698630382	0.02612269473012883	0.001013505724270211	0.01160212225787653	0.02954326510717077	0.05434914049225763	0.1123080878627023	0.1293468171827944	0.004289438939477167	0.02395505954530191	0.03605157654516931	0.04112235115865182	0.0537956766337799	0.07689579854270309	0.001158625657227534	0.01159088017378409	0.005627262953882724	0.01163118895934342	0.07207982064124989	0.09895513799304258	0.02534056200400571	0.02928322527146222	0.3065802888293535	0.3276669385794949	0.001085503868531229	0.09560630112362542	0.0731879200892689	0.1239546920407206	0.02411933768185155	0.03875657464184825	0.001032627998279734	0.01498709635437104	0.001025022803388881	0.0188574110240259	0.001154742292639617	0.02342811782082207	0.003947697797367517	0.03411988306194141	0.01530830081356919	0.02909650300652881	0.005588674673240617	0.01518453599997402	0.001002721401679045	0.03414532444066585	0.05539064577568779	0.04608920231985943	0.2347652801728488	0.2207353584224287	0.00103289938596435	0.06971282729257529	0.001032743558238292	0.04706007447355689	0.001145084853972782	0.004769068005878317	0.001046324736472997	0.007331624781511326	0.001105420690705241	0.003360847231022629	0.02293315147604336	0.0144086421920818	0.00112333658507329	0.03095247796908825	0.00915836196739574	0.003058665688300692	-0.007214522568883172	0.007809408018034731	0.001010519157305545	0.001009225022080223	0.001002048252942426	0.001004653114294281	0.07483798722982637	0.04520963513289058	0.05105148413073608	0.001018648613614033	0.001006568095041312	0.001033229313860929	0.001172675291216125	0.001036021289996031	0.2828211951299137	0.4581685065295173	0.001001138320369717	0.001015733428717345	0.567088756613461	0.001015558531683674	0.3531168748472723	0.001004251735548066	0.001022290710705647	0.001034233428969565	0.1069262744240791	0.07373396533151352	0.001140328742587706	0.001005660573497509	0.1673784032722603	0.001086132648506956	0.001006047282776881	0.00101387507675898	0.1966059763484221	0.07737875158441943	0.001005496083751512	0.001011342431585268	0.1529832866742573	0.6961888173766532	0.001015714841869251	0.001286802844879087	0.001004586469456243	0.001010107058829657	0.001003010449175566	0.001008323202554554	0.007651249161736108	0.01510445387510928	0.001020352529249625	0.001079031603994547	0.02563135395301134	0.3098537964203215	0.2477647923779137	0.1593076904744817	0.05236036065871365	0.0539736911097564	0.001306125389610183	0.001045667769862893	0.001008037789599161	0.001003318625337395	0.001014740830859802	0.04368568050860244	0.1254076301941717	0.001207771373622989	0.03523487836800358	0.06345788420635882	0.001147252128881818	0.001544372144592705	0.05790247907879977	0.01799932736208819	0.3168877063154898	0.001100444668923249	0.08773358306400991	0.02260878045310267	0.001030713580768279	0.001019121381777363	0.00105021091252503	0.005156976350924884	0.02173389368069852	0.006663076618018092	0.001002301551104764	0.06253347105405903	0.2429191608213068	0.00103438678374917	0.001033914019141322	0.001054374306906398	0.001016090919335446	0.001039060148992583	0.01897910350665309	0.01557556328612764	0.001924653597475591	0.03126046829124441	0.006874268626766192	0.004960378575164382	-0.0069822068731279	0.009159613035364646	-3.234371952643103	-0.5968821499521222	0.0103718931589899	0.08452057128899322	-0.01508934880079981	-0.009466181706821312	0.9197890339676612	-2.115445778847088	-1.837799155826454	-0.00344674532889355	-0.0256124032855709	0.105644804087491	0.03397883546915411	0.0261402301998974	2.848389210091303	3.514212661818608	-0.01357574807593805	-0.001662220797225425	1.024170318423405	0.006244412522146656	0.8054269260461968	0.02696059765704769	0.01389598151915474	0.0003622747291527387	-0.5185065663893447	-0.03103985278485479	-0.9144777835460629	-0.04571540141329763	1.68342660627876	-0.1002568191567365	0.06573503919441825	0.009848784403571563	-0.5419509557802911	0.5173371648575118	-0.008773444349013438	-0.006840261603638062	2.673829543688882	0.9550679612371135	-0.1758475048707235	-0.05919708344885861	0.04446909594879202	0.01710438577243439	0.01983757516697465	0.01044113744923832	-0.8309194603631347	-0.7807242551037132	-0.01744718564439835	0.1054528484590013	0.3368937165868077	1.010204418972961	0.3705480137499571	0.8674713928022185	-0.2365437006897963	-0.005786268768040694	-0.09092628166891739	-0.04537508605360809	0.5111103854695247	0.2568056813200254	-0.004505007926273339	0.6971018653450622	0.3889782591061135	-0.1676962235243021	-0.03469035111448484	0.3851730508137453	0.03672647956376848	-0.221727640263943	-0.02319277898665365	-0.175650380721419	0.4462264766885797	-0.002963598713278314	1.101589949753175	-0.08842156828941378	0.05090529395066426	-0.0005064140588867407	-0.2083622267922977	0.1203855654078039	0.5616176888742539	0.1005426843667126	-0.07180614036494004	0.1814606805547931	-0.07892398201021915	-0.1609550594380963	0.0612375602483491	-0.04582070319848189	-0.06824065726975925	-0.02566242694763231	9.241377155817424e-16	-2.787654551080586e-15
0.41	-0.05540229680802707	-0.02738045712651287	-0.04292865954544448	0.7517629330093228	0.9140470646197981	0.00681477035084061	0.49910237816577	0.001253425679764719	0.002715933286957747	-0.142794326989008	0.06499867530850831	0.0136812962700746	-0.01943842389854975	0.07142204940504863	0.008708694406984911	0.1861406477890514	0.09655915976987568	-0.1861406477890512	-0.09655915976987578	0.07133550192910536	-0.1612134350970552	-0.004542917280316563	-0.3583918010570178	-0.01620026972549825	0.002666535994149381	0.07977120045014131	0.2623829368143104	0.8629089069115434	0.5784350736662457	0.1308314991001708	-0.04097939949442469	0.06337430752847077	0.1949214705652415	-0.288743469265332	0.04957956012800923	-0.8852042142873005	1.394878790473668	-0.2728284606767643	0.01234541703557025	-0.1104004965230504	-0.3272911882198387	0.5344361759327038	-1.059708522011703	-0.3422953476781999	0.2292513186274249	0.0490804421472112	-0.02444310397587279	0.9324346001953285	-5.280814909786935	0.6073506566128155	5.280814909786935	-0.6073506566128157	1.388625019932066	-0.2693655369674631	-0.1017742669024708	-0.6927567731330352	0.2053819074177943	0.2622736798622312	-0.2255389802711174	0.635634537537769	1.268642884843484	-0.2558814590473774	1.252575601586046	0.9566749689984725	0.02163077244489046	2.572265538620351	0.001011186276227061	0.02158090991881463	0.001009960816029334	0.0309184485682325	0.001002133199904583	0.004284906248133637	0.001004651364134745	0.003949951431991773	0.0668225784507771	0.09850322894036405	0.07224936504576615	0.09032129331541743	0.06978101860558239	0.08537007030358275	0.001024566456838469	0.007635489157123132	0.00100698135301884	0.03417623085648955	0.001033883050769581	0.05253106428337121	0.0011771048833006	0.1031108535586834	0.001038110656250161	0.04964444466996346	0.2165268188129216	0.2313048263900509	0.3832468857961652	0.310272629580733	0.001001139714991168	0.00471045707087734	0.001013841020186695	0.01375860408304713	0.5332436711233604	0.5064452518343884	0.00101580647585318	0.02058500826706572	0.34182420133661	0.361053525981453	0.001029835943750448	0.01547801005660748	0.00102220989474495	0.009469522558227366	0.001035228994155165	0.01077732525005323	0.1183759743801416	0.1477473449273469	0.079024916134354	0.06875084755516138	0.01051200201918673	0.0157359545525096	0.001005477164602271	0.0352648370295733	0.1468455605119013	0.155907473438662	0.001901289505213705	0.02190657649483623	0.001006069631442202	0.004361255342818219	0.001013272522552849	0.01811301419793904	0.2087598757797004	0.2258051116455924	0.07295212788689454	0.1064255203120766	0.001005505145635249	0.002485853783230347	0.001011447098141286	0.005054531346829821	0.1141152670436714	0.1234978270799219	0.6756166469706522	0.6644863870199956	0.003215267901146206	0.007443728845767882	0.002981406450540859	0.1058950971226851	0.001004492079975811	0.03723580050261051	0.001015746270487913	0.005459869974160295	0.001006798192735474	0.007428738564127263	0.001012693376821795	0.003919104509181845	0.0152934212735156	0.02352461968509543	0.02359200449800503	0.03050538036148038	0.00118435838295291	0.005598381794912923	0.002137503812845261	0.0174552931843942	0.0282664914723618	0.07251065516005673	0.3006068098498164	0.323967182712266	0.239211555088982	0.2635192334379958	0.1488664988476626	0.142305771659255	0.05205255587992787	0.0944355259642297	0.053756038850594	0.08770210067548344	0.001288785108598916	0.08102802773082438	0.00104457806404299	0.03817002514858052	0.001008731173967061	0.06529405583340035	0.001003607986371679	0.02895713900811567	0.001013456417167834	0.01157944016446455	0.03510304475791898	0.05855694285616327	0.1160882272839145	0.1301481947319409	0.003007890447223586	0.02302274695362988	0.03714336943033029	0.04201938743850944	0.05557235598227626	0.07771380165442969	0.001137748089299532	0.01193723557450124	0.003708129649902491	0.01008326603163985	0.0671489434022125	0.09967776093552733	0.0226950672756996	0.02847246999133427	0.3119335605256743	0.3281724246851628	0.001095388490659171	0.09515065790834325	0.08350366848576085	0.1361827022324877	0.02334184473111383	0.03805548804706219	0.001031762518436272	0.01535576864168852	0.00102185163326941	0.01887394083200001	0.001099564828551696	0.02159027608465942	0.006594150758609053	0.03709831335162377	0.02000502855729693	0.03484181522784448	0.00653783170447335	0.01636469810216251	0.001002519992973382	0.0338396160755313	0.05879359671816371	0.04796547935114133	0.2363326903960354	0.2126129080696876	0.00103306718524671	0.06803399335049705	0.001034363632055982	0.04765414549655447	0.001095636917003064	0.00437840527567533	0.001030151790102252	0.006747921606065018	0.001069508202160776	0.00314399730228947	0.0197605764824331	0.01514965690166831	0.001697813798447942	0.03010596358438401	0.009022495378849159	0.005033635507174941	-0.007100758693192207	0.008520997871129289	0.001010696378852687	0.001009758072226708	0.001002011073751348	0.001004813739260883	0.09109437103721915	0.02312762753292142	0.02675102046544939	0.001027579164507555	0.001006487346479062	0.001034605765691177	0.001226547367479474	0.001051634702135282	0.3215869997486863	0.4783255236345221	0.001001120120713376	0.001016796751171589	0.5604785928027011	0.001016273317938844	0.3648865811917041	0.001004597839103241	0.001022969333340069	0.001034477656468471	0.1124977645252587	0.08439304885885475	0.001125878079367797	0.001006097242433632	0.1895635355811903	0.001125473020658291	0.001006249974084557	0.001012502073292752	0.1889787402429359	0.08396318021242347	0.001005755014257653	0.001011608057942959	0.2023920022306797	0.6991467585104659	0.001011893297715416	0.007896408705162616	0.001004809659429934	0.001008670776524594	0.001002636691040277	0.001007095736380135	0.006290511910594126	0.01690153032966888	0.001015952065540461	0.004915914372188544	0.0408764561036327	0.3122171197448956	0.2453342663564789	0.1650683419299329	0.04020512179535787	0.05317679506015667	0.001282932267361862	0.001043860044191821	0.00101072230644346	0.001004277942444963	0.001012274961954263	0.03966204968408735	0.1181355544388854	0.002042958016683872	0.04115093122809529	0.05285581458988825	0.001089575055920859	0.001799232678517743	0.06322531964330085	0.02115939185512757	0.327506952879926	0.001110106827575263	0.1052561552089854	0.02234456401599702	0.001030987091719661	0.001018068806403392	0.001035266582377965	0.01298146676209893	0.02812706613048625	0.008290485227328951	0.001002317872188169	0.06346427252315594	0.2357987959416745	0.001032273093218153	0.001037856851901711	0.001035508071168517	0.001010973230470712	0.001026253485427732	0.01721317986947735	0.01554994650340018	0.002090819172516367	0.02833584543417239	0.01060521019192319	0.007067210872620153	-0.007081836273543804	0.008721695592846438	-3.144872758503234	-0.5922592415655121	0.07952413013486855	0.1057072735188232	0.01849470440371249	-0.01383265235907417	0.9980123860568071	-2.562213368471571	-2.142216428721815	0.0004948547108108157	-0.0292784820148675	0.1262858296105498	0.02223713425557968	0.01986069180343314	2.657570915447833	3.119234836836227	-0.007362541559460973	-0.0547111412387984	0.3672161215419817	0.01465444606971464	1.00468087262374	0.0335859060654086	0.02572755073669758	0.02088907264388321	-0.2311854319377495	0.1656983577524178	-0.5111179205859077	-0.08308891021244647	1.722203852779039	-0.04031463380065182	-0.02946452371389436	-0.004609977555458094	-0.7499733274259499	0.5328530002815557	-0.01143983762517421	-0.006736096479269019	2.749763130134629	0.8587020244342886	-0.1289764353413206	-0.007610855496573749	0.02270749554766851	0.004433082285672315	0.005025072141878757	0.003510925790585295	-0.5020432618147204	-0.3682881507757613	0.00467268136476542	0.2953707554597341	0.9022320276947	0.02351980467279572	-0.6762422322993328	0.7853679550603844	-0.5458255475865349	-0.005526076714945859	-0.09393078260604015	-0.03137427056926067	0.5709603039320876	0.2996544866879891	-0.001301006497614472	0.1760209419419441	-0.2019213307739894	-0.02806869353620045	0.2012082540569765	-0.1988834199009681	0.0369949095630767	-0.09789949997761496	0.1251523245950806	-0.002479257577587906	-0.1994916524391603	-0.08100149868995472	1.330524366264609	-0.05484312782005048	0.0337496893788443	0.002320685803982864	-0.1599432312433317	0.4462056559244961	0.5895613464658265	0.1331699767219487	0.001049348635084022	0.1820508491886821	-1.287421826317049	-0.1664880100351875	0.06139486755384338	-0.03241740495365438	-0.04869913809422165	-0.01777970160580182	-8.66577559627214e-16	-9.806496832178738e-16
0.42	-0.05782189074114112	-0.02693811714728438	-0.052052934769776	0.765816153114012	0.9114006985221772	0.006990520021555108	0.4977130741966742	-0.002669296589277295	0.008671275127501201	-0.1537141559459807	0.06136695386889372	0.01518926838650987	-0.01929302682778141	0.07101520646642696	0.0183517061973143	0.1374230934095412	0.1030703915995588	-0.1374230934095412	-0.1030703915995589	0.08481173830959528	-0.1637068215381787	-0.005586308686288794	-0.3650073950264308	-0.01437787383384265	0.005273211484511983	0.0797270344576851	0.2676964474596648	0.8754642977195377	0.5761578690267583	0.1437684747188973	-0.02998326441123091	0.06392770077008461	0.2227684947036605	-0.192084288130427	0.03641890315369804	-0.9357296713019208	1.415816557049092	-0.255322067375122	0.02223469140118031	-0.169390372431524	-0.4537281494493192	0.6771821571179837	-1.129574969447333	-0.3828312395227704	0.06539050021477377	-0.02273355975364603	-0.05401420964943959	0.9925824321082116	-4.472043852763252	0.6909541910829456	4.472043852763252	-0.6909541910829456	1.308361802480205	-0.2298075220894918	-0.1061521345252478	-0.6247746272020288	0.1606198048547731	0.2605987192091641	0.1433155923381173	0.4233391721690916	1.232697958045946	-0.2100804391677184	1.224756426745086	1.245957598930079	0.09273753775172948	2.993704673009388	0.001011000674339889	0.0222117183730593	0.001010012796486453	0.03201156536632146	0.001002064136815372	0.004366561403699734	0.001004774340029981	0.003815958938220516	0.08116006967178246	0.1088749841134461	0.04522968530403944	0.06392847366357041	0.04484092623535921	0.06249318709599117	0.001028515036962846	0.007640894574725307	0.001006721503066304	0.03384939638043549	0.001034615696424859	0.05389822835115658	0.001215926526416445	0.103263167477433	0.001048978578869031	0.04980433465150405	0.2613201330973587	0.2561718140571903	0.4167634566022179	0.3389943926848863	0.001001125206586617	0.004601074668643409	0.001015558271583324	0.01332406641195296	0.54029149568294	0.5067504801460646	0.001016230907183655	0.02071254857001381	0.3514283293308472	0.3719111345915703	0.001017813505360796	0.01580026828432704	0.001022764693482052	0.009664828626010483	0.001034936630140906	0.01093026347197191	0.117252881988477	0.1478293560836939	0.08384911392070246	0.0719208004210917	0.006040096296795828	0.01211785046470569	0.001005897271832567	0.0342082389679793	0.1680364171948197	0.1731032814858035	0.001540048087923626	0.02163562116081844	0.001006213020643536	0.004331126216833689	0.001012517898248748	0.01810102058178183	0.1999896700304731	0.2179244540876904	0.07924258261472727	0.1118054318086942	0.001005697678345842	0.002373586143977437	0.00101159880995159	0.004982887462272858	0.1597966955626867	0.1504873256202381	0.682825751750865	0.6725577887090352	0.00215811419248387	0.006607420254418063	0.007161738259246338	0.1058768017417759	0.001004707115420158	0.03736959952751142	0.001011946189961434	0.005544378143717238	0.001004695075055855	0.007528767732806713	0.001009661458948671	0.003977319612510935	0.01067527909752005	0.0195429077946711	0.02096146748161632	0.02845144379659321	0.001102268217083474	0.005626285922393685	0.004536213453056799	0.02101959775256779	0.03800547800859237	0.08291635986226986	0.3049418142393361	0.3221261859734344	0.2409065129785325	0.2560519076706382	0.1563720913300889	0.1497211313056978	0.04369649117926111	0.08761370950612478	0.05330014606112685	0.08757484607539627	0.001279482062586964	0.0802056056524523	0.001043726870712738	0.03792710926267594	0.00101043942962655	0.07102873339125135	0.00100419847476298	0.03190721071210156	0.001012198240418537	0.01155071021309591	0.03611445357524585	0.05850080602121136	0.1152668078446139	0.1258440189373688	0.002778418511153711	0.02320763770005499	0.04048299950004464	0.04488872917920884	0.05170631103766443	0.0733719103160335	0.001098464526256684	0.01241978454471524	0.002865094292186819	0.009472347865780377	0.06674990152247298	0.1006068836271734	0.02282544359770683	0.02891406847444155	0.3190439154726051	0.3265898575930284	0.001105161656863362	0.09412954206289571	0.0967527497693266	0.1502954249192998	0.02280963267489641	0.03759876454240905	0.001031466789113159	0.01588050065927337	0.001019740235251388	0.01887399092940859	0.001064505382939266	0.02021451097989191	0.01177383984134049	0.04246209944834803	0.02547504187806193	0.04093006175738408	0.007820420851805589	0.01780154034743384	0.001002427504299519	0.03397400903930837	0.06106481925245829	0.04949534177337483	0.2347578658154685	0.2001498071405084	0.001032093727770612	0.06654954147071845	0.001037145592962434	0.0483643362886902	0.001061480771187377	0.004118608664573192	0.001019508550061692	0.006353658814131701	0.001045150854624792	0.003003810342769257	0.0175257690597791	0.01537958394971219	0.002000083252932421	0.02787404355143449	0.01146450089277169	0.007096513645103556	-0.007129257001573235	0.008466249527148539	0.001010873600399823	0.001010291122373202	0.001001973894560266	0.001004974364227473	0.1073507548446119	0.00104561993295218	0.00245055680016269	0.001036509715401279	0.00100640659791679	0.001035982217521419	0.001280419443742831	0.00106724811427455	0.3603528043674589	0.4984825407395269	0.001001101921057027	0.001017860073625858	0.5538684289919411	0.001016988104194023	0.3766562875361361	0.001004943942658432	0.001023647955974497	0.001034721883967378	0.1180692546264382	0.09505213238619595	0.001111427416147963	0.001006533911369764	0.2117486678901202	0.001164813392809689	0.001006452665392217	0.001011129069843643	0.1813515041374497	0.09054760884042751	0.001006013944763778	0.001011873684300645	0.2518007177871021	0.7021046996442788	0.001008071753561517	0.01450601456544613	0.00100503284940363	0.001007234494219517	0.001002262932905014	0.001005868270205711	0.004929774659452131	0.01869860678422853	0.001011551601831239	0.008752797140382441	0.05612155825425408	0.3145804430694698	0.2429037403350441	0.1708289933853842	0.02804988293200204	0.05237989901055694	0.001259739145113538	0.001042052318520741	0.001013406823287801	0.001005237259552589	0.001009809093048641	0.03563841885957233	0.1108634786835992	0.002878144659744694	0.04706698408818703	0.04225374497341772	0.001031897982959859	0.002054093212442746	0.06854816020780191	0.02431945634816705	0.3381261994443623	0.001119768986227271	0.1227787273539608	0.02208034757889136	0.001031260602670973	0.001017016231023264	0.001020322252230907	0.02080595717327297	0.03452023858027398	0.009917893836639824	0.001002334193271579	0.06439507399225285	0.2286784310620422	0.001030159402687123	0.00104179968466211	0.001016641835430654	0.00100585554160594	0.00101344682186288	0.01544725623230161	0.01552432972067273	0.002256984747557146	0.02541122257710038	0.01433615175708019	0.009174043170075927	-0.007181465673959708	0.008283778150328235	-3.036741470855262	-0.6007599007519627	0.0262297994344685	0.1101205081687882	-0.01301215947032009	-0.01191919107192458	1.076359230642235	-2.657824482658123	-2.430465515032373	-0.0001838163772178972	-0.0367171836859617	0.1471910097091483	0.007771692785029139	0.0118245347243776	2.285641417415189	2.605289938422552	-0.01718685965632125	-0.01708365923999301	-0.3094569359801795	0.008411441500294475	1.159422055439435	0.02899664447928181	0.00848857139344098	0.003355111976518076	0.2858780553457868	0.4894633448624334	-0.2334518648449212	-0.1297843587250875	1.70815308812325	-0.02057722991478982	0.05305925554436378	0.006467255606235721	-0.7997906811710277	0.5420813917091785	-0.01039518209023205	-0.007784830247408826	2.612624550198221	0.7542267585220714	-0.0295212663520565	-0.004052939313529867	0.004673592289807175	0.0166099061910667	0.0199344000894501	0.01044237102388766	-0.3185255268707163	-0.05982858535245338	-0.004268736716634145	0.4039304573177531	1.121176627537138	-0.2774300210014726	-0.6360610097368725	0.6965918656097958	-0.8112238139444247	-0.02285663503060223	-0.06527730297351692	-0.01717599691700107	0.5650082046868234	0.279931166519854	-0.005714579517455592	-0.1556859744266984	-0.6321324096378195	0.05574444409502419	0.3597707410536559	-0.6468058392106596	0.06396519346322292	-0.03432668789450923	0.01810717084561424	0.07482037192558291	0.02861583712814288	-0.1160581247457468	1.478532448762153	-0.03954895026211511	0.08211724000466294	-0.003802357542400786	-0.115946900513463	0.5974567268161797	0.6302045505190136	0.1518787129834487	0.01621412541737143	0.1121777587451313	-0.9470540972977269	-0.1220786469782051	0.08446151407628694	-0.01964747937847366	-0.03035258056726547	-0.01032983310520122	-2.717081510472709e-15	7.410716301369835e-16
0.43	-0.05930886012669936	-0.02674251043314466	-0.0614710233077663	0.7800811491495654	0.9089511789754025	0.007240152411100451	0.495834283856606	-0.007763083266120288	0.0166861684794209	-0.1653379814156315	0.05743610928102032	0.01482737961150095	-0.0197923455047207	0.07045398227618588	0.02838758714588497	0.09654805533488145	0.1103335085502304	-0.09654805533488139	-0.1103335085502305	0.09753275765636682	-0.1658183613004679	-0.006651430646431334	-0.370764138761862	-0.01294263908944711	0.007905201819533293	0.08069501515745603	0.2706853254592843	0.8873043819348505	0.5739372648832703	0.1531856218354307	-0.01611667300990514	0.06493757256793531	0.2547671370645368	-0.1141559912125749	0.002498847170490638	-0.9395969311236175	1.437524039196332	-0.2347008768564099	0.02676445476698202	-0.1919278260764772	-0.5588671235514153	0.9178227574532801	-1.1850223090137	-0.4020374126853165	-0.1436137814302392	-0.06492643546984662	-0.05682805770977084	1.006251410297603	-3.697926771441395	0.7638604085161351	3.697926771441394	-0.7638604085161249	1.232478502198155	-0.1923963002836938	-0.1074964037356319	-0.5260760058022883	0.127288999943943	0.265782490184554	0.05101051863416997	0.1731934672458066	1.128853712349498	-0.2400082168092009	0.6658148623585707	1.522857220416137	0.1050575927355449	3.401888356636126	0.001010919466290187	0.0228942333025021	0.001010222234175334	0.03321427632943081	0.001002003065473432	0.004444384104840482	0.001004840069431764	0.003681503679435895	0.09401756135283305	0.1184878581014975	0.02491509119462404	0.04086314407919574	0.0251729454389235	0.04105403433309224	0.002019449750396312	0.008476406783745583	0.001006469526386874	0.03347832419202208	0.001037454659728076	0.0554726231453188	0.001281163042003951	0.1032669220369119	0.001065388228418307	0.04988267711865108	0.2978128935351807	0.2766645920399299	0.4426557054994819	0.3619476182890091	0.001001105181038577	0.004481556173116651	0.001016228931382667	0.01284552812444261	0.5430195585544189	0.5028319571134606	0.001016587275800189	0.02084049287915341	0.361722901210061	0.3837983473688265	0.001011512019587023	0.01610453829711951	0.001023272920657202	0.009794640041814606	0.001034598810410417	0.0110819620318196	0.1220973859326055	0.1537531592926405	0.0924814068633954	0.0782125627021259	0.003637431921580432	0.01027439261933708	0.001006295746167703	0.03268109684319415	0.1866996686405142	0.1891582497465454	0.001457509164156525	0.02164208081123997	0.001006382492817403	0.004240388096389094	0.001011515957624231	0.01808161691841245	0.1939760910142519	0.2105799187988968	0.08521337886421225	0.1169213073917533	0.001005805622598071	0.002265192800114411	0.00101162910601954	0.004909896251933928	0.1992831970653572	0.1750561149087044	0.6881476152963457	0.6795359077082985	0.001595252425344853	0.006233026354724849	0.01299812418263268	0.1058427023052626	0.00100489724183173	0.03723927195246927	0.001009569395775503	0.005638910430453081	0.001003489990686871	0.007642876365670222	0.001007740758772178	0.004041070049515503	0.009012387999951127	0.01825075490893918	0.0216053585311633	0.0293597860846944	0.001058018111079164	0.00569256781607738	0.007745395886322016	0.02525660149103108	0.04744139873139323	0.09215549352856711	0.3092541383063149	0.3202608592478713	0.2431860897021667	0.2530168917770851	0.163507613061661	0.1567183328039704	0.03319384286695633	0.07906714220442849	0.05260434431408323	0.08719524061247205	0.001258486856338032	0.079747905671362	0.001041265915809837	0.03782364127857643	0.001011912526435863	0.07622952955061936	0.001004694452833808	0.03445665279542874	0.00101091000825651	0.01153074261009708	0.03158970181893165	0.05389019366684276	0.1047778875712695	0.1136141693515317	0.00341822062151317	0.02426571122763296	0.04336290236392077	0.04745546993433485	0.04776211339266755	0.0687201875565082	0.003706778583434987	0.01592377739246733	0.003264784973035468	0.009956171184708975	0.06805209278606132	0.09940646804078183	0.02371863102087135	0.02914973911934644	0.3282567875863031	0.3281371216117305	0.001140030577838396	0.0929900191816591	0.108827523342716	0.1620925799308589	0.02195342452074237	0.03684361132715876	0.001030565987576776	0.01665767012708591	0.00101789496133897	0.01886769677522343	0.001042245358055216	0.019208470964781	0.01740896855707665	0.0481341461676613	0.02887511282604571	0.04506767799468708	0.008571199032238684	0.01865901772706912	0.001002323941796818	0.03400278691547122	0.06049559499762236	0.04965496315988883	0.2353186812830541	0.196015153441314	0.00103012536574345	0.06564912745227984	0.001040747031330219	0.04940087497367781	0.001039001047446336	0.00396884430961787	0.001012632991484013	0.006105273203385104	0.001029241736984577	0.002926590252933842	0.01468909119831197	0.01495108471633347	0.002390355773340986	0.0252593604311541	0.01338481672664254	0.009095217293709951	-0.007079519930131701	0.008032275967817297	0.00101080225323008	0.001010566325987569	0.00100191041825535	0.001004852723382892	0.1148541589778902	0.001031992835751172	0.001745457068661757	0.004758991332833131	0.00100603867162608	0.001044155310693351	0.001407241645257426	0.001095346948304502	0.372698737383459	0.5003751702860163	0.001001069466977738	0.001016137360429254	0.5454380443896883	0.001016932821372097	0.3887583505072367	0.001004962356105148	0.001023932074847132	0.001033845590279771	0.138826785232605	0.1120800521310659	0.001089462760938602	0.001006859785907679	0.2218743058857963	0.001546262592957307	0.001006648710495751	0.001009918355131114	0.1859119100921294	0.09545027966886166	0.001005836746561817	0.00101148037803298	0.2740494149096243	0.7006256018768034	0.001006986971957902	0.02332263452140583	0.001005147774911008	0.001006978546457138	0.001002212995956007	0.001005634959994882	0.009163017698947307	0.02540794252735055	0.001012294842105271	0.01317860907700265	0.06091184095158592	0.3205686209172913	0.251237491552394	0.1782966587373246	0.01459262286336857	0.05120310299507215	0.001217051039834937	0.001035871915851374	0.001013478386136705	0.001005188058454489	0.001009366476639942	0.01836479996049014	0.07142518021396602	0.005114575305926207	0.04656003082536629	0.0435251993443573	0.01101030603206449	0.005063129676800602	0.07073638015064851	0.02506654188011937	0.3543955064134761	0.001224194486424666	0.128308683340984	0.02006805196675173	0.001028247500605464	0.001015093130520019	0.001018020472546234	0.02590012816715912	0.03121497067064771	0.008909618895102502	0.001002116307181951	0.05579795471430434	0.2430899186030603	0.001026314598888273	0.001046776327250723	0.00101472347221553	0.001005157462921963	0.001012037338439187	0.01124588130984863	0.01406398948002913	0.002887325114489032	0.02252318759427224	0.01454406453595787	0.0110308602401385	-0.006948226263060214	0.007397100662307136	-2.933420936813087	-0.6199549172054684	0.09014205319872876	0.1270386469913657	0.01820246421255586	-0.01401111277672254	0.8538509298660569	-1.893037928668025	-1.788677473237957	0.1536783499750878	-0.03611755644492249	0.1675812220219963	-0.007029988784782545	0.003865485308625184	1.80034806712436	1.975240455384974	-0.009195779297140499	-0.06434927647625241	-0.4920583747555353	0.01476906088084907	1.203651894865938	0.03157104847647949	0.01339899352110573	0.02096616503719333	0.9089134587269023	0.7650928836919981	-0.1344975381429614	-0.1754158534478954	1.483401975751516	0.01721650863776708	-0.04189202294479762	-0.005743279237365645	-0.6470636092438233	0.4832730280668766	-0.01075877564568167	-0.006948931670125319	2.282491407996529	0.6269282440766718	-0.03606037562938943	-0.003777863894300295	-0.02957221420939522	0.006091478425689753	0.007408330721639031	0.004523003731750121	0.03378469998027875	0.230652394388044	0.0127301556938782	0.4421864232415376	0.7480754361758029	-0.1046656306656488	-0.0123277273225214	0.6874468047586676	-0.9026939561500456	-0.05216663755917176	-0.02798507499255873	-0.004266245214954602	0.4748041882106953	0.2303035907039145	0.0004951928515674548	-0.7393036414406798	-1.751512019289778	0.1498510866270301	0.1641404518921401	-0.3010679603873536	0.6023772389207513	0.1185549194520875	-0.2129766277345886	-0.01475576450612576	0.261899879246436	-0.1080514308700977	0.8933894106952706	-0.1077202815317231	0.080337263317154	0.001356854010922996	-0.08535755194795594	0.5391611413838857	0.2129757111434159	0.02972309422432555	-0.005866417678719416	-0.09043209400473624	0.04723255082084608	-0.0600381443519174	0.1211914366976801	-0.009743406324316603	-0.01875945332588641	-0.004737884366652293	-3.276535886025512e-15	2.178895999441555e-15
0.44	-0.06028193861001782	-0.02689221205394604	-0.07067905128879536	0.7945734616806316	0.9067043002875166	0.007507262482061981	0.4941633150652562	-0.013723397812952	0.02686825516031081	-0.1772112458168727	0.05335221092251891	0.01220008223363216	-0.02034748073449241	0.0699066967263222	0.03830988745714789	0.06356529779525941	0.1183914239591759	-0.06356529779525942	-0.118391423959176	0.109394037060136	-0.1675526649422591	-0.007748719685674917	-0.3755189528608561	-0.01181485671659128	0.01058852413601802	0.08076184425072989	0.2711354575943996	0.897912068513178	0.5712383481449879	0.1572276092820144	0.0003838107787189418	0.06594526804314073	0.2907235529857721	-0.08930610768240067	-0.03264276383456311	-0.8937175599096867	1.461279856151649	-0.2147938955976246	0.02573022768441775	-0.1278260626879358	-0.6270337234472478	1.11062082291181	-1.179462755765501	-0.413441993648514	-0.3876912203573141	-0.03389687038028531	-0.05122648154289679	0.969866304649657	-2.893587745755694	0.8499138827377292	2.893587745755694	-0.8499138827377293	1.136413813879728	-0.1543602979899384	-0.1125855503462916	-0.4243886999146401	0.09912933054685642	0.2708651155019748	-0.03691472896131225	-0.08441000073182831	0.9862184306487228	-0.3057429581267561	0.1497244927550801	1.772736076389762	0.0923022732226723	3.785259385081158	0.001010843191084235	0.02361193677192244	0.001010464570907002	0.03448467755691027	0.001001940791031345	0.004523125978231131	0.001004812066618718	0.003554951640852086	0.1043692069499206	0.1261047099687268	0.0137139190449032	0.02731178520118427	0.01400971139818509	0.02809338891742006	0.004368318957557653	0.01044230341011958	0.001006159545806421	0.03315463920257911	0.001042961824571473	0.05724771824957121	0.00137717924474754	0.1031223835438284	0.001087644026054409	0.04988207488974968	0.3250765643784968	0.2919274531595102	0.4607381236823496	0.3782969072522451	0.001001078938055059	0.004367580285736147	0.001015702328326229	0.01232257531814325	0.5423960844059458	0.4965530985666549	0.001016737719768605	0.02095976259869286	0.3725391638111612	0.3956968003859716	0.001008371967457791	0.01642596306179864	0.001023669040954197	0.009851314131513222	0.001033991633589826	0.01122921807360604	0.1333921318780262	0.1662082427038991	0.1045642509761114	0.08714673354188342	0.002410596568783441	0.009442743023561023	0.001006657902173377	0.03070448615470573	0.2017695089085025	0.2023825492353618	0.001606824655486067	0.02188689830634236	0.001006565258031998	0.004079582891700044	0.001010409592420194	0.01807824921978673	0.1919152521862809	0.2054242372496911	0.09067090704033405	0.1215144784333156	0.001005770924216474	0.002168904851798445	0.001011447497236388	0.004841198431878082	0.2307897770917826	0.195764315790199	0.6914965621693721	0.6848069776454898	0.001312596792315234	0.006072155500974129	0.02021585104809034	0.1057810261457862	0.001005049748837134	0.03680149310510198	0.00100825353892331	0.005742106257622886	0.001002862769498686	0.00776735443200719	0.001006664166908371	0.004112085434240469	0.01024520478699038	0.01969239679939926	0.02515553276600904	0.03284759871266062	0.001036270552958178	0.005784989841087883	0.01153300134082714	0.02983764887473085	0.05460916379166249	0.09830637519485778	0.3141200541286492	0.3198522672290315	0.2476278254217144	0.2549776419572121	0.1707121928737897	0.1631620348151467	0.02107981637085424	0.06946774418802397	0.05168820965364334	0.08654946972411423	0.001226643810306026	0.07961145651763973	0.001036944412547048	0.03782681145213546	0.001012684510302539	0.08051788037594317	0.001004917703864603	0.0365202093373465	0.001010044788729815	0.01153609674880604	0.02092666075455316	0.04425739029252031	0.08166933190563087	0.09206028831636581	0.004850817629084309	0.02608427593672467	0.04466284331630994	0.04838279905546172	0.04619404555280369	0.06699996615442699	0.009942235195118094	0.02377820657980366	0.004961130318142598	0.01159271761026609	0.06974494258766036	0.09725162428026797	0.02454041068005315	0.02887756275308762	0.3397611239451903	0.3314491134306402	0.001209680702642422	0.09204441385812828	0.1179832682831958	0.1684130302761171	0.02053898191705598	0.03551958713690578	0.001028608553823377	0.01762765812080798	0.001016010743648568	0.01887739454203681	0.001029967952688904	0.0185054309521479	0.02272521361571348	0.05328949276277463	0.02907183890004298	0.04550271626428908	0.008453615517667481	0.01859812885753621	0.001002163188461142	0.03394852333585556	0.05629709347267443	0.04748312764203163	0.2408702282472369	0.1996366420241656	0.00102721834657518	0.06530809883083137	0.001045036340260094	0.05075506929817451	0.001026805681186476	0.003934980243853952	0.001008847602796553	0.005989771512737337	0.001020585331850342	0.002916578665341388	0.01094261529618754	0.01383469147811155	0.002940673524765094	0.02246244273584185	0.01416353052385108	0.01099932988995373	-0.006907447965718063	0.007296499789359492	0.00101073090606032	0.001010841529601933	0.001001846941950429	0.001004731082538304	0.1223575631111687	0.001018365738550228	0.001040357337160984	0.008481472950265105	0.001005670745335359	0.001052328403865292	0.001534063846772041	0.001123445782334482	0.3850446703994592	0.5022677998324608	0.001001037012898447	0.001014414647232655	0.5370076597874357	0.001016877538550176	0.4008604134783372	0.001004980769551877	0.001024216193719776	0.001032969296592164	0.1595843158387691	0.1291079718759257	0.00106749810572927	0.001007185660445624	0.2319999438814725	0.001927711793104855	0.001006844755599253	0.001008707640420057	0.190472316046809	0.1003529504972958	0.001005659548358869	0.001011087071765311	0.2962981120321617	0.6991465041093281	0.001005902190354318	0.03213925447736554	0.001005262700418396	0.001006722598694753	0.001002163059007003	0.001005401649784048	0.01339626073844246	0.03211727827047258	0.001013038082379263	0.01760442101362283	0.06570212364891774	0.3265567987651128	0.2595712427697438	0.1857643240892649	0.001135362794735088	0.05002630697958735	0.001174362934556329	0.001029691513182032	0.001013549948985674	0.001005138857356528	0.001008923860231259	0.001091181061408006	0.03198688174433288	0.007351005952107705	0.04605307756254551	0.04479665371529706	0.02098871408116911	0.008072166141158427	0.07292460009349511	0.02581362741207158	0.3706648133825899	0.001328619986622123	0.1338386393280072	0.01805575635461211	0.001025234398539913	0.001013170030016568	0.001015718692861554	0.03099429916104525	0.02790970276102143	0.007901343953565194	0.001001898421092559	0.04720083543635583	0.2575014061440783	0.001022469795089457	0.001051752969839379	0.001012805109000385	0.001004459384238032	0.001010627855015502	0.007044506387395653	0.01260364923938554	0.003517665481420917	0.01963515261144411	0.01475197731483553	0.01288767731020107	-0.006714986852160717	0.006510423174286034	-2.851569087306014	-0.6534156941394598	0.03326750742955255	0.1236585610423858	-0.01282832502048595	-0.0103385470317142	0.6771548064777158	-0.7550303413855829	-0.7347640455871471	0.2258930670952297	-0.0272397438912682	0.1873310717272649	-0.02188691772722217	-0.00396440448515815	1.239658044783339	1.284502610245167	-0.01607833802729661	-0.02596656299790942	-0.781524038820581	0.006676523580021632	1.161670103417227	0.03242759485628632	-0.006138893827045292	0.002466608364944375	1.592134095808162	1.017945056607086	-0.03109021492677521	-0.2196780714653652	1.142019333738155	0.02709433902086572	0.03904583869473303	0.009674452745289702	-0.3620199332534695	0.4375404834097572	-0.00797410298073822	-0.006926152190522519	1.840506868803835	0.4128169461076819	0.01318334283637354	-0.009568283906207554	-0.05681666217505437	0.01834261427786608	0.02200828678413649	0.01189536056797079	0.2282334283680397	0.4560654826204822	0.000959289549353955	0.4727391863649768	0.5035262275360404	0.01391692034316734	0.3630922049991258	0.5858919681901521	-1.021789956885557	-0.076089720117309	-0.001027137500031003	0.004151634614671352	0.3825191378779504	0.1827540582379824	-0.0006502311757639851	-1.160124178417892	-2.496938699503984	0.2078426803977451	0.03188841425360869	-0.06050556772185251	0.9340524613802782	0.1962179334318523	-0.1727784639788499	-0.02674903030724608	0.381561397169635	-0.07727461320400648	0.3831915155019283	-0.1533231452619322	0.1206809451871175	-0.0006039747130207932	-0.05534690001793972	0.4941167019762371	-0.1103110430211845	-0.03179453685002884	-0.0003941657383312464	-0.3541136221291192	0.6041743591114948	-0.01020156758025747	0.1479926419782941	0.003532578459938724	-0.003775796547510977	0.003111867343428673	3.910307190177793e-15	1.913338704444372e-15
[truncated: 472,895 more chars]
