# Supplementary material for: Transtibial limb loss does not increase metabolic cost in three-dimensional computer simulations of human walking
Source: PeerJ. 2021 Aug 4;9:e11960. doi: 10.7717/peerj.11960 (PMC8349165; doi:10.7717/peerj.11960)
Supplement: Supplemental Information 1 — Each subject’s simulation output and Matlab code for generating plots presenting the data. [file peerj-09-11960-s001.zip › TTA3D_solns_rev/Post/GRF/soln_walk_N50_wm100_TTA_S20_GRF.sto]

DataType=double
version=3
OpenSimVersion=4.2
endheader
time	ground_force_r_vx	ground_force_r_vy	ground_force_r_vz	ground_force_r_px	ground_force_r_py	ground_force_r_pz	ground_force_l_vx	ground_force_l_vy	ground_force_l_vz	ground_force_l_px	ground_force_l_py	ground_force_l_pz	ground_torque_r_x	ground_torque_r_y	ground_torque_r_z	ground_torque_l_x	ground_torque_l_y	ground_torque_l_z
0	-24.15342271947819	19.33897191878893	-0.847610151982606	0	0	0	199.8102428189287	885.3209897470546	32.13537520645669	0	0	0	0.07959579385986097	0.08369763840124	-0.4267276872952582	1.359002503052507	-2.734395304048144	119.333086672697
0.01	-48.90181117922513	49.72745477857795	3.966840308807142	0	0	0	206.7663184951506	825.3110876907402	27.44777277010058	0	0	0	0.1042102099962254	0.1811212282317478	-0.6645814429312963	-1.446340581028342	-1.640412525121947	107.3020361074718
0.02	-35.72105512145938	150.8950446634213	33.16004511080855	0	0	0	207.568435933732	748.1140371043128	21.63710213186995	0	0	0	-0.2565323876177366	0.2242131141954125	0.5025268760318644	-3.860967305129577	-0.535818342300113	91.69941564578838
0.03	-56.10512896411985	299.0771680354127	23.97672159542569	0	0	0	200.9580122237722	656.560622263215	15.50024840662226	0	0	0	0.3272029395741064	0.9974810912212212	1.708658859953885	-5.547345334448278	0.2837559160347763	73.00999851914472
0.04	-91.25190815881274	424.8655217887081	10.30801957526148	0	0	0	182.8042205841693	552.0883883143226	8.280561925148495	0	0	0	0.4821879114814265	2.143019925845159	3.592870034953984	-6.488242855313588	1.021129273665048	52.06526833168625
0.05	-120.4112168325776	512.2539196176731	4.850921559979287	0	0	0	157.1762629852607	447.4097398187199	3.310078348463208	0	0	0	-0.1291225375135562	3.205462794385713	5.512061120325697	-5.887154688067874	1.491919540966882	33.31208758315542
0.06	-136.5405456973019	591.4926265190146	-4.348249517437715	0	0	0	132.6725630680552	356.8882319507143	-2.174147244577975	0	0	0	-0.7395631462472874	4.731656454829399	7.784972193007774	-4.702282877141387	1.890613489714816	23.09842718093387
0.07000000000000001	-135.3373377911826	612.9897608119987	-9.847708503626672	0	0	0	113.0070623833765	272.1507020787091	-5.973359964966727	0	0	0	-1.387087595918621	5.621581495276025	9.803011074792989	-3.500355627992375	1.849297205518726	17.99554877740976
0.08	-137.6604370054673	629.8851695341682	-18.91674749918091	0	0	0	85.42163588724297	179.859505574409	-7.499893761350767	0	0	0	-2.253301586317099	6.516987637280558	12.46442258414354	-2.163967993493806	1.539023786343371	12.25254957007219
0.09	-134.9996872161106	669.9378748338304	-24.71121432498492	0	0	0	39.55386445460228	83.56830038471317	-9.876119918587104	0	0	0	-3.331764469375008	7.585191332118741	16.10935276846245	-0.6904148995336498	0.9923844575508401	5.630956960936708
0.1	-130.0743744702665	694.4529104603758	-31.15187373918374	0	0	0	0.08440005500849471	-0.6037259449930168	0.5676773394148403	0	0	0	-4.148072785864092	7.984741935689092	19.44555454262027	-0.02099633901309453	-0.02220954077096534	-0.02051055070989615
0.11	-122.9166424732717	702.7996985157479	-33.03444537250246	0	0	0	5.810943591272612e-06	-6.385391271585462e-06	5.617708064379467e-06	0	0	0	-4.754539770824217	7.392053563471918	22.41859454107792	-4.236632575159391e-07	-3.497961746287982e-07	4.063896641823204e-08
0.12	-117.0638956883666	710.6718050185445	-35.83221823789091	0	0	0	6.984926096082816e-15	-4.853642355585346e-15	3.90857866852949e-15	0	0	0	-5.198665027476863	6.639636831827771	25.25511464039382	-3.348348910028708e-16	-2.986129700484487e-16	2.275600631636609e-16
0.13	-108.3069719337372	711.6272859192513	-35.92347169573483	0	0	0	1.93816253302925e-17	-1.13205782832333e-17	7.063042324536581e-18	0	0	0	-5.541040944334181	5.935945482465215	27.59587381418116	-7.077823219507076e-19	-6.691564358605142e-19	8.69700857125726e-19
0.14	-99.65652727407762	702.0623478296022	-36.46905547776269	0	0	0	1.52083008888312e-16	-7.984218609705188e-17	2.65391728183652e-17	0	0	0	-5.747023378638073	5.348455473186923	29.25713311219561	-3.631638617054126e-18	-4.21161260668452e-18	8.140652010656481e-18
0.15	-89.25203111802004	687.1364769615182	-35.56396387487395	0	0	0	2.752331419270449e-13	-1.301184798029222e-13	8.31965004803422e-15	0	0	0	-5.927540854888726	4.847494438504415	30.53594892458558	7.525364163428143e-16	2.745719930479403e-15	1.758012341851947e-14
0.16	-78.46643615345586	667.7294521028022	-35.85011522317911	0	0	0	9.621337554591627e-08	-4.199304322979154e-08	-5.294554547603625e-09	0	0	0	-6.006201714606051	4.547464586417038	31.29458085959411	1.27806394891093e-09	2.092477111442747e-09	6.629023690674917e-09
0.17	-64.56954519806763	644.9036365097364	-35.33852271382531	0	0	0	-1.546597677450908e-06	6.294372362153729e-07	1.323600754164007e-07	0	0	0	-6.011885528065871	4.299956048810454	31.66210443377236	-2.350491488942226e-08	-3.452770175073355e-08	-1.104536936253941e-07
0.18	-48.64886386819326	619.2351192857005	-35.50137584110595	0	0	0	-1.481382724633449e-06	5.664264342691525e-07	1.295347450972888e-07	0	0	0	-5.903491844573035	4.103338120780319	31.71815506754861	-2.184543767073636e-08	-3.252042457154902e-08	-1.076240516525261e-07
0.19	-33.41028383669681	594.9036721396108	-34.51180824929673	0	0	0	-1.926115423416472e-06	7.00602221395954e-07	1.508902383086186e-07	0	0	0	-5.774760498480575	3.818369868421168	31.96031030339742	-2.584888012112099e-08	-4.091326852542439e-08	-1.39996134360921e-07
0.2	-25.48218842036254	578.2919292026914	-33.63774420788383	0	0	0	-3.822188134171489e-06	1.334154543500686e-06	2.464741186123316e-07	0	0	0	-5.660044299430817	3.450692680307548	32.76823546687002	-4.488145254216219e-08	-7.795408883564681e-08	-2.740359055531464e-07
0.21	-21.00134028612647	569.865712867869	-31.91598972079647	0	0	0	-1.121207676394872e-05	3.782378658381133e-06	5.427160454615664e-07	0	0	0	-5.552600351152534	2.964322800508042	34.13943699768581	-1.117115461826101e-07	-2.188223778223098e-07	-7.828242061729322e-07
0.22	-19.14812219904658	565.7992846748941	-30.40669875814279	0	0	0	-4.520424418036934e-05	1.481177267142213e-05	1.523985620253364e-06	0	0	0	-5.384124897158203	2.48044131410307	35.84590051238326	-3.797703926752175e-07	-8.465550385100818e-07	-3.036962489915258e-06
0.23	-18.34270445155672	561.9011291764006	-28.33989576841316	0	0	0	-0.0002301726050822718	7.356511425934828e-05	5.112924216733852e-06	0	0	0	-5.139512804902328	2.001917050004798	37.79375112273671	-1.657814657311732e-06	-4.164791022608994e-06	-1.470806351763319e-05
0.24	-18.97389679252358	552.0400567461828	-26.36468436373129	0	0	0	-0.001339584445598052	0.0004189533778208318	1.790579553147933e-05	0	0	0	-4.754123917397793	1.600997467124182	39.58211600002458	-8.451562365479521e-06	-2.358320554996917e-05	-8.049678933582412e-05
0.25	-20.52364070082472	533.4451222831694	-24.38963141143032	0	0	0	-0.008062966466413257	0.002476201219251689	4.702391408039332e-05	0	0	0	-4.214879986544574	1.299548288828003	40.99551262034188	-4.525884263062931e-05	-0.0001388194339563579	-0.0004503567555324744
0.26	-23.8428860812049	506.9247484938176	-22.8873128791618	0	0	0	-0.04610275978883779	0.01395816898714924	-3.363394821061432e-05	0	0	0	-3.507456817509922	1.155688911819847	41.84825142211803	-0.0002345441216797406	-0.0007803846264707522	-0.002364638800611061
0.27	-28.11063770866862	478.3127644876186	-21.56611025799362	0	0	0	-0.2344716746629003	0.07027756461876196	-0.001660368621785982	0	0	0	-2.674026421925688	1.164638693614741	42.25058097335698	-0.001097166167489564	-0.003918142284294002	-0.01090156106601688
0.28	-32.90680901318051	457.1339131466428	-20.78364642493242	0	0	0	-0.965078676516641	0.287254664156087	-0.01336287627497958	0	0	0	-1.772840294371732	1.343393406972104	42.55668784645133	-0.004197701600264635	-0.01597042157393337	-0.0401424411000693
0.29	-36.37973793321252	449.1144429899748	-20.21175771784117	0	0	0	-2.891444182254361	0.8576574677357518	-0.06304040252264086	0	0	0	-0.8732339490820329	1.598096556753981	43.10163940409818	-0.01175998994773749	-0.04745073626007848	-0.10616772492476
0.3	-38.55320224218386	454.1801048988884	-20.13145999346056	0	0	0	-5.72901818711775	1.701205665910005	-0.1780478052221466	0	0	0	-0.02636915854875399	1.878787939754266	44.08082806639774	-0.02201258300945604	-0.09332008169535451	-0.1833706403898629
0.31	-39.21255736838954	468.5684651152875	-20.04590636267341	0	0	0	-6.887886392685371	2.055375344120497	-0.290559668538946	0	0	0	0.7376284494245389	2.117967961171535	45.61290445206097	-0.02516910593984071	-0.1112418680667329	-0.1903322808301194
0.32	-38.95759696366616	490.4534941878652	-20.76216516647357	0	0	0	-4.016695893893992	1.204303098623307	-0.2211622790802139	0	0	0	1.444843774334377	2.386792875730984	47.79178966233988	-0.01396111815130303	-0.06410205305754653	-0.09559748415240631
0.33	-37.45033893620909	519.5475289402111	-21.98092581863433	0	0	0	-0.5729827862763811	0.1724283992592629	-0.0390725675176916	0	0	0	2.103810840378855	2.617640316798945	50.72524228775553	-0.00177062401012657	-0.008541974085438841	-0.01174155286412156
0.34	-35.10330227943601	554.7804759314256	-23.0668846012855	0	0	0	-0.0261102686016708	0.007848299483717002	-0.001284685781893139	0	0	0	2.696278126175804	2.710509730202638	54.3673203228619	0.0001039012510797512	0.0003365239362719603	-0.0001021885482182897
0.35	-31.30391252753641	595.6384803977072	-24.11439456323071	0	0	0	-0.04387692009350606	0.01323924184252506	-0.001647627099700401	0	0	0	3.200326886905531	2.666479045914499	58.75175611130854	0.0002295648839191281	0.0007835818731571387	-0.0002350970530008145
0.36	-26.06309890546422	640.8020057850008	-25.42756480877945	0	0	0	-0.650697534859205	0.1970356128472449	-0.005165260011792482	0	0	0	3.607860725478442	2.52611053891955	63.76427466838891	0.001832968785070104	0.006000711585177694	-0.01491044301877954
0.37	-18.67763109223282	688.7528597848888	-26.72917708770693	0	0	0	-14.20986094366855	4.321789825419141	-0.1587817264749238	0	0	0	3.89830307128148	2.274899886436182	69.25043667673347	0.02009945257720542	0.05651376005329851	-0.3288481669838907
0.38	-9.127954601633123	737.002958464279	-28.18415297708323	0	0	0	-68.93921551566521	21.85345289554038	-1.555868876745791	0	0	0	4.085573721969251	1.959956968790567	74.87042150091219	0.06118189310742125	0.09928213208310256	-1.432109052816771
0.39	2.295338674802733	783.1218810924918	-29.53700440575085	0	0	0	-83.02645279374154	28.58794408653985	-2.994022438987608	0	0	0	4.196603238687881	1.586339138240907	80.22378413104795	0.06447943022397856	0.03240105327031508	-1.574445175224611
0.4	14.73989670439679	823.8613248068323	-30.35862065544853	0	0	0	-69.8978731770513	26.02306058886682	-3.33127003310775	0	0	0	4.267194656130197	1.118060589481975	84.75731636874065	0.06439724441480005	0.01691247489775512	-1.287929187312591
0.41	27.91371717266381	856.855962578249	-31.08763030471566	0	0	0	-56.20398394366254	22.25879659050473	-2.960466134505405	0	0	0	4.350864819173371	0.6227320326283134	88.03344562970179	0.05641945654557268	0.01105765375121305	-1.034478458916998
0.42	41.42023498123471	880.6678381005978	-32.27503086764544	0	0	0	-42.76186750603046	17.93922571172994	-2.072525745010745	0	0	0	4.495027393230425	0.1586206682066602	89.75635005391926	0.03378110787667841	-0.008021981060955585	-0.7942576550522246
0.43	54.58617258400184	894.9339605699995	-33.5307905227296	0	0	0	-31.08934888839289	13.81455939863997	-1.135204811036357	0	0	0	4.712233423455159	-0.3000297838973469	89.77275398805733	0.01081898376749955	-0.02257258369841694	-0.5860398825413043
0.44	66.99780330837615	899.8535249311758	-34.46972315868381	0	0	0	-23.30535475868925	10.99198482524305	-0.5264615124480067	0	0	0	4.986036788075417	-0.7357630486221831	88.08877033149182	-0.002672584820550218	-0.02664277402140138	-0.4459095565740433
0.45	78.74772893608412	896.2133462162373	-34.70393773649511	0	0	0	-18.87418527247721	9.514972515635936	-0.1982052068832746	0	0	0	5.280422169753409	-1.109135853236979	84.854208582365	-0.009251561311609924	-0.02585244563921297	-0.3644716445159881
0.46	89.74162545261164	884.8081875987668	-34.15086834561942	0	0	0	-16.84102774110384	9.171888132604634	-0.0230114541699171	0	0	0	5.55967777119894	-1.353881815371928	80.27585776465025	-0.01303021287321604	-0.02475598980907546	-0.3249333378446632
0.47	100.0960122208848	866.0961386482234	-32.61976854772058	0	0	0	-16.8028834472148	10.01151367283114	0.02843707531101045	0	0	0	5.812400213490212	-1.446067139387719	74.57557556809019	-0.01530578887644112	-0.02487825410472698	-0.3195868416543102
0.48	109.3283977771128	840.2935209273521	-30.33434682408822	0	0	0	-19.29325498988192	12.71911142423011	-0.1523756976201979	0	0	0	6.068167313417584	-1.37887611143375	67.98302636504157	-0.01445871627443062	-0.02644351270748654	-0.3543276103229707
0.49	117.7290960365558	808.2130967976643	-27.38372779555538	0	0	0	-25.89698472556008	19.12619543765407	-0.9943242356938287	0	0	0	6.276336114384115	-1.195261491591444	60.92680080234932	-0.002112804065499122	-0.02698585569082408	-0.442663614356309
0.5	125.6375526337569	771.0925710493512	-23.82393995263409	0	0	0	-42.09792477988864	35.84004814376026	-3.783221180484885	0	0	0	6.306464924959233	-0.9744985976394267	54.02282632337239	0.04598913229668133	-0.02042342949145304	-0.6294542700836371
0.51	133.2894275982889	729.4264058689182	-19.31834989647096	0	0	0	-76.14081278973576	81.26930249094855	-14.96930453012452	0	0	0	6.121639148876402	-0.8219782838478894	47.69576484896436	0.2471255919269223	-0.006427138724363539	-0.8858707579522457
0.52	139.7639985845587	682.9926369960064	-13.76688616556025	0	0	0	-48.3615678573104	165.2400913549707	-30.63983059201313	0	0	0	5.800017269186579	-0.7701170718117751	42.06121826433068	0.4700812274321694	-0.4024282934822259	0.4644363302106327
0.53	145.5564297936988	631.7965157371419	-7.437447664823054	0	0	0	-77.14378856509428	294.8830248370414	-27.39043945523062	0	0	0	5.288404915635407	-0.878336536091622	37.45887894865956	0.5265683317149208	-0.8353419886241228	1.509114729355607
0.54	149.4353635674709	574.7684278910579	-0.9374764193109402	0	0	0	-92.45882132918551	445.9329448372842	-14.65264538132997	0	0	0	4.577757050566928	-1.132680227694437	33.66749492369936	0.6076273664645817	-1.300565485077126	4.102611712359711
0.55	148.6819278303868	508.5759332855934	6.139080051711046	0	0	0	-112.5693959013663	517.5243080377418	-5.860611606741467	0	0	0	3.733492671689939	-1.438450170217783	29.75640940510207	0.9693161948808802	-1.419944676775398	6.323034462932001
0.5600000000000001	139.8901417504225	430.3434791446678	10.90434906653933	0	0	0	-131.2938181908933	566.3784590878361	-1.287778293899895	0	0	0	2.894585688916025	-1.569440749665994	25.14454952720263	1.482564431693491	-1.491990302643312	8.877590979580356
0.5700000000000001	120.5587466470765	335.8603473555525	11.81895649348892	0	0	0	-142.4403232999984	633.6689757501541	5.915606341750663	0	0	0	2.123008477324045	-1.439860702356029	19.53260109554927	2.180370539685266	-1.696294293951209	12.63815270817123
0.58	84.46716674364298	221.6294563622211	13.7891474720309	0	0	0	-144.7319278494249	684.7636821582822	13.82536882076643	0	0	0	1.144531837964629	-1.216025989291236	12.63388270883894	2.862877788842483	-2.137287952114181	16.29914725583918
0.59	26.07263106617574	83.56201112225243	16.66286313056898	0	0	0	-140.3258230994299	706.2232395511986	19.74610627301595	0	0	0	-0.1722877768281043	-0.7807585014573348	4.191611575364331	3.219650216613838	-2.503253938383583	18.38166866810022
0.6	4.479098237483983e-12	-3.938074615877279e-12	4.232221535578663e-14	0	0	0	-130.6479971260699	724.2718404992924	24.12902479756129	0	0	0	-4.026738399013075e-14	-4.411893763792133e-14	1.569602122791693e-13	3.588952660431839	-2.826515345410209	20.08384185894571
0.61	0	0	0	0	0	0	-123.2826162360484	753.1882902269781	28.74715435649706	0	0	0	0	0	0	4.137036058598428	-3.516403645946032	22.48585734363559
0.62	0	0	0	0	0	0	-118.3084031708763	767.7531356155587	30.83569763778127	0	0	0	0	0	0	4.654189062410435	-4.23240130923119	24.60269458451406
0.63	2.957443108083937e-09	-1.977683002036572e-09	-5.711514184285502e-10	0	0	0	-114.1411196577571	755.669906229307	31.33500092544691	0	0	0	2.13983899661743e-11	-1.742475555826502e-11	1.711796490854923e-10	4.90409648731522	-4.471734246658675	25.26820939023004
0.64	4.94499201497271e-18	-2.493935814172449e-18	-1.560728540435173e-19	0	0	0	-106.4018851852531	733.7578582058538	31.29965024818221	0	0	0	-1.809106177404826e-20	-5.646077195859534e-20	3.290253573369952e-19	4.98412166660113	-4.369471572305446	24.99684731879687
0.65	3.889504564257644e-18	-1.713138325810262e-18	1.088438433655747e-19	0	0	0	-97.03983617437332	710.1556353388041	31.31839130400619	0	0	0	-3.00480289972016e-20	-5.061720904870844e-20	2.770726214328794e-19	4.998525996444522	-4.149698737024752	24.36533023321804
0.66	-1.059706434473218e-05	5.298795562820582e-06	1.12190094124521e-06	0	0	0	-84.85555342652802	684.6315848029107	30.87453374156629	0	0	0	-2.720929171343054e-08	1.076257862111508e-07	-7.653314719023512e-07	4.965226648335292	-3.86975393429095	23.50117047948911
0.67	-8.970538331736617e-06	4.046515326587232e-06	1.036259752954181e-06	0	0	0	-71.6330865931193	662.2284444524606	30.72688632526474	0	0	0	-3.36759195258234e-08	9.747267651104988e-08	-6.721439493881735e-07	4.910128324153949	-3.62684137656109	22.62953485047234
0.68	-2.213959782757897e-06	8.034602749901978e-07	2.912924355888181e-08	0	0	0	-58.2714271438877	642.4695207790671	30.45315608045593	0	0	0	8.500149067554556e-09	2.961579443565222e-08	-1.708290658522978e-07	4.850916412288842	-3.441790712555461	21.89622819417693
0.6899999999999999	-4.501528740722765e-06	1.690608928427749e-06	2.66842704873256e-07	0	0	0	-46.77964512397101	620.1112931329833	29.87797290444896	0	0	0	2.03455558458213e-11	5.41407798300877e-08	-3.426710485314975e-07	4.737846869552397	-3.265151909010758	21.10413592925808
0.7	-2.102722152262656e-05	8.345472469713707e-06	3.268940287732236e-06	0	0	0	-36.29976559908287	596.3086950644152	28.85444491247734	0	0	0	-1.595862098005204e-07	2.087760720148654e-07	-1.559522918296159e-06	4.557767146853616	-3.096556813093533	20.25144734718709
0.71	-7.894822460226512e-05	2.671274618752484e-05	6.767390498583196e-06	0	0	0	-27.09971709468707	575.2988678188309	27.83781719401295	0	0	0	-1.781205811968983e-07	9.421650964536186e-07	-5.796928143141942e-06	4.334694728630305	-2.944392652252205	19.49358896705144
0.72	-0.0001999896237608203	6.294051964086239e-05	1.074609225057321e-05	0	0	0	-18.43515656097825	556.8179790646498	26.5767892937622	0	0	0	1.764465548046924e-08	2.485631318575264e-06	-1.423009513355762e-05	4.091978302950522	-2.807868607747242	18.87056377786068
0.73	-0.00185378907758968	0.0006190065441681086	0.0002291524804905715	0	0	0	-11.09368470809646	539.4240148905634	25.17494276389445	0	0	0	-9.046305395594216e-06	1.899167468034852e-05	-0.0001244842582129196	3.827403772926904	-2.701289556827132	18.30957673113972
0.74	-0.02622251780734083	0.008330527392246793	0.003282876585037799	0	0	0	-4.532865313138756	524.542618454893	23.56070294099265	0	0	0	-0.0001219437702416629	0.0002745063587970432	-0.001670620388307708	3.565385419349274	-2.636646782391948	17.88628643224566
0.75	-0.1193918763804145	0.03441610892560249	0.008178818785256956	0	0	0	1.074183988086948	513.5764378635537	22.75535925157171	0	0	0	-7.791534474947818e-05	0.001441234629556668	-0.00720198099881256	3.308022838662154	-2.664099819543095	17.68918117224537
0.76	-0.6718594259400279	0.1950202118913238	0.0557568150293584	0	0	0	5.575505763632568	505.3436153177537	22.74212262966353	0	0	0	-0.000934111319809642	0.007445016178451665	-0.03729591907751411	3.040428252574171	-2.816779582083554	17.73017276744144
0.77	-9.125237199300784	2.650082115685405	0.9721051816280566	0	0	0	8.755442363905166	498.9547947877911	22.37286729842994	0	0	0	-0.02178874779900134	0.09319631392266013	-0.4585908680752513	2.760820748333716	-3.020564835209448	17.97786301425732
0.78	-43.45968749845429	12.12498190442679	3.108195802124762	0	0	0	11.85887472952412	495.395967768837	21.86451217968859	0	0	0	5.753650746110825e-05	0.505972347124327	-1.97280903722256	2.467655878073739	-3.200327375917819	18.42046906238824
0.79	-49.91988699199394	13.90722444045282	2.332661556423994	0	0	0	15.02017666618081	495.3746664417435	21.59046613826873	0	0	0	0.07495420423243485	0.6080607954905998	-2.020551411166256	2.167762840306561	-3.348293919591129	19.04593845222748
0.8	-63.78279798828456	18.63097880011426	3.286663787248136	0	0	0	18.14643679487917	498.7435303909076	21.92145691962752	0	0	0	0.09612900167892968	0.7267182694573132	-2.253316750008214	1.870147306615542	-3.503060368860819	19.87123471209494
0.8100000000000001	-67.01142367548997	20.69354161734465	3.233415383625701	0	0	0	21.22331646316139	503.3587595390509	21.47441052760087	0	0	0	0.1322205342284904	0.7476958913118924	-2.044734773083327	1.59947007090337	-3.644595565895786	20.79278589457588
0.82	-0.0646648549653889	0.0197819589371648	0.0004001509523551287	0	0	0	24.8574336389295	510.4355887533437	21.29514754590932	0	0	0	-0.002093564276340527	-0.006836990424693594	-0.002257821270013048	1.365948423078913	-3.802877079687863	21.80573372295146
0.83	-2.533852982796758	0.7712253480989073	-0.01078277848230109	0	0	0	30.16058251137689	521.9148083695035	21.95665729493949	0	0	0	0.009422380153267594	0.03010683843839025	-0.06120473110195426	1.193861606812562	-4.034657319929686	23.02681378517155
0.84	-9.11637858113988	2.876590781220308	0.2979071405985652	0	0	0	36.7370206130775	537.5180317782302	22.49085167640559	0	0	0	0.0258260372998254	0.1009568130617491	-0.1856848940549139	1.115378132846151	-4.333629660565382	24.52438376893996
0.85	-0.0266984351973343	0.008272661948803037	-0.0005158465160130728	0	0	0	48.24244080925362	562.1297435317701	23.83426473294412	0	0	0	-0.0002133175076719058	-0.0007064286977028102	-0.000241822418621035	1.187398748185289	-4.695814709445322	27.23345971828771
0.86	-0.005164547277528009	0.001606664526300512	-0.0003005818593554336	0	0	0	60.71183997221576	600.327893488914	25.95119734888885	0	0	0	-3.754931817994497e-05	-0.0001358451342165979	-7.355907417759899e-05	1.476991256150009	-5.077741427868832	32.19420987587164
0.87	-0.05513517880040533	0.01790372906624977	-0.004524129378448813	0	0	0	68.50685780292099	645.9606867118513	27.68461405240149	0	0	0	-0.0001520839315822324	-0.0008353340476897851	-0.00134298047075466	1.9329780146718	-5.348438135543034	38.7499647091206
0.88	-0.6294751303531118	0.2113241900610104	-0.06576382460159391	0	0	0	79.9155363689886	684.0115449212025	29.12935474684905	0	0	0	-1.882072199327031e-05	-0.005247435446060326	-0.01613173334883035	2.48212354263751	-5.487252039472787	45.40865426498281
0.89	-4.031261723207917	1.383821583201029	-0.4612591795329753	0	0	0	94.51200315244976	729.404678919591	30.66223993531813	0	0	0	0.007086435130630989	-0.01289198854499682	-0.09900993992600354	3.336058813243798	-5.509800998811282	54.7521286454783
0.9	-9.282207481083505	3.381838396465998	-1.167916870398924	0	0	0	99.45524596632558	788.7879303917014	32.10228891592723	0	0	0	0.02603302705413238	-0.004334308549845273	-0.2165410890156574	4.626662485659087	-5.382969308069206	68.15267074696536
0.91	-7.93238551427528	3.119882298153627	-1.096470461971778	0	0	0	100.062607708342	830.3608519067557	33.0946464533372	0	0	0	0.02774972741049083	0.006040518577026887	-0.1810660134293882	6.103610836814621	-5.196601199458152	81.87921740446288
0.92	-6.781274764209468	2.800272183405245	-0.9345966609662778	0	0	0	99.65503696441061	858.2582926952116	34.06962390863842	0	0	0	0.02559106900326083	0.009693629488388488	-0.1551464616833004	7.590596986671795	-4.970604915283229	95.54842817868465
0.9299999999999999	-5.613363793982379	2.46646265986916	-0.809119485564318	0	0	0	98.32746858328053	880.5320506234683	35.7189396141349	0	0	0	0.02300422200092219	0.01021587058213305	-0.1275930640536939	8.868948269570089	-4.817860405614601	108.3728241351836
0.9399999999999999	-3.378638627198367	1.629844092295461	-0.5774655667127419	0	0	0	103.6875095151545	902.5087155720053	36.84218201068576	0	0	0	0.01680042908731144	0.007592570181706794	-0.07634652237471126	9.654160690889478	-4.718337019810615	118.9781573526911
0.95	-2.778651728271226	1.431646246746733	-0.5050067217432257	0	0	0	114.9913638845858	924.8523212825982	37.33397870720337	0	0	0	0.01511916299132551	0.006935229728485875	-0.0631318762628232	9.814201533982617	-4.617414494669841	126.7763152752742
0.96	-3.445972173297608	1.865904195313636	-0.5972688420820823	0	0	0	131.5398444190163	942.5147563583514	37.61178601728822	0	0	0	0.01835364005039843	0.008921753044937796	-0.07765105568422674	9.376202884076697	-4.548488417655321	131.6552765985714
0.97	-4.160829220451124	2.47926632593756	-0.768935645508978	0	0	0	150.6959420180636	952.091793642111	37.7822538757115	0	0	0	0.02406805194401127	0.01210068695652944	-0.09085920235842009	8.31224169559669	-4.45537138321758	133.6126759028103
0.98	-5.594926342145683	3.699680496194032	-1.010652006787877	0	0	0	170.072919068986	947.4033376984142	37.18904476353603	0	0	0	0.03322237908187802	0.01803705094748742	-0.1175434397057674	6.531323218884129	-4.160775788271493	132.3298346083128
0.99	-11.37053768107274	8.073789491329551	-1.252362985902437	0	0	0	186.9759063201594	926.5618569334999	35.50248468029013	0	0	0	0.05015953595930174	0.03580485312734462	-0.2263041669218082	4.144986199078303	-3.610077807126553	127.7062881323897
1	-24.15342271999862	19.3389719192057	-0.8476101520329559	0	0	0	199.8102428212148	885.3209897549955	32.13537520028311	0	0	0	0.0795957938632422	0.08369763840452921	-0.4267276873028695	1.359002503433648	-2.73439530332149	119.3330866738288
