# Supplementary material for: Transtibial limb loss does not increase metabolic cost in three-dimensional computer simulations of human walking
Source: PeerJ. 2021 Aug 4;9:e11960. doi: 10.7717/peerj.11960 (PMC8349165; doi:10.7717/peerj.11960)
Supplement: Supplemental Information 1 — Each subject’s simulation output and Matlab code for generating plots presenting the data. [file peerj-09-11960-s001.zip › TTA3D_solns_rev/Post/GRF/soln_walk_N50_wm100_TTA_S30_GRF.sto]

DataType=double
version=3
OpenSimVersion=4.2
endheader
time	ground_force_r_vx	ground_force_r_vy	ground_force_r_vz	ground_force_r_px	ground_force_r_py	ground_force_r_pz	ground_force_l_vx	ground_force_l_vy	ground_force_l_vz	ground_force_l_px	ground_force_l_py	ground_force_l_pz	ground_torque_r_x	ground_torque_r_y	ground_torque_r_z	ground_torque_l_x	ground_torque_l_y	ground_torque_l_z
0	-22.11017245932803	19.47042691718054	-1.108614670904901	0	0	0	193.0769181194995	895.1466455413953	32.7414943876867	0	0	0	0.08930307724630772	0.08347445631384287	-0.3808462827980564	2.777010525195722	-3.536606865831918	118.7870613931428
0.01	-37.95377363392429	46.71355180070753	4.857638366768549	0	0	0	202.8264354197999	845.9211677128883	28.73667535713619	0	0	0	0.08683537823601956	0.1737851743577057	-0.4522696236349348	-0.2288701344324755	-2.685669386050781	107.8463450899479
0.02	-18.02288262126521	133.1005941301001	31.75630791738272	0	0	0	209.1466624935362	778.2052308044133	23.33952948262028	0	0	0	-0.2603068006449947	0.1743546032215565	0.7200496454616603	-2.959880298392711	-1.796697396305324	93.33313385736876
0.03	-53.38443030130158	258.2191636737904	23.89747423245744	0	0	0	209.5717543103217	692.420240345603	16.54170644548168	0	0	0	0.2155745793896385	0.908100901564282	1.337897431088478	-5.121672912242311	-0.8774574780209429	75.4212101579315
0.04	-67.53827908375115	359.5565046241636	10.6828489301588	0	0	0	196.7487420912065	591.1232562091905	8.477859583652878	0	0	0	0.38799667317294	1.720178917082047	3.094924380019993	-6.46538593962017	0.2434063982331909	54.98194375471331
0.05	-110.4460510047139	453.4870204132976	3.499231693884512	0	0	0	174.7890867404335	486.0760180641563	3.336455309178333	0	0	0	-0.130690668978856	2.936624048537202	4.767877158895146	-5.99248404807433	1.275997777139424	36.15571433087474
0.06	-116.0105210321686	548.3867536643506	-3.943795863857962	0	0	0	152.291455188838	393.7989234104642	-2.10170356083467	0	0	0	-0.7270917570186457	4.723523421781254	7.46472176958269	-4.839816949524811	2.01014184817656	25.67301544049639
0.07000000000000001	-125.7135945127062	577.0054649237799	-9.332693549234797	0	0	0	132.5101793607501	305.6688921623318	-5.071674587553	0	0	0	-1.399620293057752	5.635761314141846	9.516874509934036	-3.732219694945587	1.956709892044975	20.37752760122676
0.08	-121.7779411593728	599.7410467354413	-17.15102151973664	0	0	0	98.31559318069621	203.3084551334203	-5.497032870449496	0	0	0	-2.340590648183785	6.707281208492624	12.59182922635831	-2.401156021464267	1.536792492810959	13.88232710404295
0.09	-127.1421702364078	648.5361555181389	-24.51989982080366	0	0	0	39.19073694534103	88.44144543374399	-8.452765596661274	0	0	0	-3.461396376239902	8.029853995630891	16.52333349089638	-0.7456438216319011	0.8848350050883553	5.799690337063971
0.1	-116.7476737207279	677.7012905420522	-30.32162755669156	0	0	0	0.0004884517918832866	-0.001124546783223535	0.001074168385413946	0	0	0	-4.324104285074029	8.620133160801565	20.36570380091226	-4.528418937102966e-06	-7.363531840057783e-07	-4.957672452349684e-06
0.11	-118.5407026132096	695.0216398913896	-33.4527616853236	0	0	0	3.582153529951591e-08	-3.121824802522759e-08	2.322636871799791e-08	0	0	0	-4.968224983135207	8.034244571070325	23.74598322218662	-1.873340881999108e-09	-1.742222090214547e-09	5.475167194497777e-10
0.12	-109.1075470912443	708.367724688599	-35.97346003443129	0	0	0	2.357357349636321e-14	-1.535405864706706e-14	1.188587873346512e-14	0	0	0	-5.46661667558849	7.258049901288115	27.16690130432566	-1.035988093719926e-15	-9.797791820751243e-16	7.890333273804938e-16
0.13	-107.4171856376792	707.8452348737346	-36.64850782267658	0	0	0	5.615057776521989e-15	-3.246671094496814e-15	2.218190095336985e-15	0	0	0	-5.771951130061868	6.314147842239621	29.46252059436599	-2.157682034131368e-16	-2.030312539868805e-16	2.490206885621088e-16
0.14	-95.67850768047387	696.8662788824826	-36.46084335493269	0	0	0	2.272319768621493e-14	-1.177156502658273e-14	5.150577204339076e-15	0	0	0	-5.996072400105797	5.534854961028274	31.3782912308661	-6.22512846464627e-16	-6.741756843561522e-16	1.205566965094129e-15
0.15	-91.90529330018425	685.3086644771292	-35.75382890725557	0	0	0	2.183562200302605e-12	-1.015828642110981e-12	1.446670408120823e-13	0	0	0	-6.213752546706533	4.884512891459033	32.77165992040414	-2.24081203120638e-14	-2.884670327966596e-14	1.331992524177944e-13
0.16	-78.32695703418011	668.9645133973672	-35.77634032914397	0	0	0	2.252200446808169e-07	-9.590125584603487e-08	-7.953645402232991e-09	0	0	0	-6.315664850378432	4.596264403141149	33.79827205941657	2.552416031586316e-09	4.710306015407331e-09	1.54803299877678e-08
0.17	-70.23948196733633	649.1699862346554	-35.23970018964695	0	0	0	-2.825906904006229e-06	1.128427520652886e-06	2.157206170859201e-07	0	0	0	-6.302193479940052	4.263044159260316	34.13350641025876	-3.990016371990287e-08	-6.15798610696854e-08	-2.005643580226943e-07
0.18	-52.72364952002906	627.2110123451284	-34.90851217435117	0	0	0	-2.852894619754565e-06	1.076428093897402e-06	2.404693384416201e-07	0	0	0	-6.197627722756978	4.096377897028941	34.38951988865264	-4.052054195537874e-08	-6.150322875376308e-08	-2.054196902998445e-07
0.19	-41.93491596925445	604.6186929056298	-34.04608455399136	0	0	0	-3.965608710980886e-06	1.425441333909482e-06	3.101210531784864e-07	0	0	0	-6.039044966107693	3.81998078850174	34.45954392697513	-5.20343135468571e-08	-8.270410448562443e-08	-2.852372343636092e-07
0.2	-30.71652824832342	585.1495564361996	-33.27099463446054	0	0	0	-8.124662209954028e-06	2.804368059456817e-06	5.278452661597164e-07	0	0	0	-5.856445323642271	3.575792435236747	34.98217271004376	-9.330289493856e-08	-1.619231542499657e-07	-5.758566184457437e-07
0.21	-27.73806543467923	568.8066540918118	-31.5748120642259	0	0	0	-2.350768970231946e-05	7.858425026988156e-06	1.129918073164643e-06	0	0	0	-5.64638156732854	3.122980139506924	35.55398771665224	-2.26659672214037e-07	-4.449387045186997e-07	-1.621121916495539e-06
0.22	-22.24344474279964	556.1086151438675	-30.05317136269092	0	0	0	-9.035907065265404e-05	2.94290102503035e-05	2.789518558015862e-06	0	0	0	-5.396570339716477	2.720299540519658	36.52711400001786	-7.13856989792291e-07	-1.623905289147965e-06	-5.991588275558629e-06
0.23	-22.4661091423561	546.3507116455278	-27.63577387665697	0	0	0	-0.0004296512844134842	0.0001368823510170446	6.976766655834454e-06	0	0	0	-5.118746255395465	2.194589753611583	37.62958408657067	-2.79038868425689e-06	-7.378289488493895e-06	-2.708126415320775e-05
0.24	-20.24755586055426	537.3105215344864	-25.9090645583735	0	0	0	-0.00231224035191793	0.0007223360647663038	1.66885992431369e-05	0	0	0	-4.772003924858716	1.798405471072021	39.03613234752654	-1.299899186623525e-05	-3.844579799609909e-05	-0.0001369870274910268
0.25	-22.54065485075833	525.0612048112639	-24.20713167442626	0	0	0	-0.01278643785341422	0.003925257873718625	5.722443000770446e-05	0	0	0	-4.332633416873758	1.429792217660515	40.26981533543832	-6.729684300640989e-05	-0.0002089555378996954	-0.0007040165895426713
0.26	-23.29899533126107	507.2688513717093	-23.45439651601264	0	0	0	-0.06616494254397634	0.02001570841828502	0.0002197840279686864	0	0	0	-3.74801695821026	1.263118370036295	41.3185810374108	-0.0003340702792070938	-0.001067585194500855	-0.00334609635151763
0.27	-27.63158438603244	484.2115388733924	-22.48054339275756	0	0	0	-0.2955193741557183	0.0884174853303922	-0.0002675773480891955	0	0	0	-3.035900543616848	1.181165109766683	41.78600321574376	-0.001387146329371504	-0.004677341127165192	-0.01355190839912827
0.28	-29.75406357250778	463.883535747224	-22.06920318371124	0	0	0	-1.060104113324126	0.3151221623573704	-0.009578044456342976	0	0	0	-2.232260233349728	1.319510995542268	42.17186210691051	-0.004468577190771507	-0.0163541504686861	-0.04346766968752814
0.29	-33.31759853355541	451.5761481762961	-21.27100270622432	0	0	0	-2.906143962292919	0.8630616547481109	-0.05898167138062254	0	0	0	-1.410223792311173	1.508889324047379	42.5327244475178	-0.01082872661299121	-0.04363441233737948	-0.1049296387484916
0.3	-34.15044650727323	452.0876120833817	-21.09577123172207	0	0	0	-5.497206076791032	1.638126740649101	-0.1693616662272488	0	0	0	-0.6134612412125842	1.775464428008899	43.43695842156668	-0.01890246567697474	-0.08124813242399694	-0.1723234575256283
0.31	-35.26855701177067	463.2262457664995	-20.85782787216165	0	0	0	-6.087647691211171	1.824295884506196	-0.2309806049185597	0	0	0	0.1009574938850659	1.986784202531183	44.87647029573885	-0.0208244085301055	-0.09025312250693944	-0.1640347351709315
0.32	-34.46013291499904	484.4226877449998	-21.33827943686608	0	0	0	-3.185977798849286	0.9614571577658158	-0.1425593168491335	0	0	0	0.7496694833983604	2.212326487580623	47.21276571259068	-0.01106717425271386	-0.04756881714429831	-0.07355506243692962
0.33	-34.12690169860419	513.4569670381075	-21.26975315327002	0	0	0	-0.5353385741585441	0.1630839969324314	-0.0293723211070297	0	0	0	1.306999022298425	2.305370939088379	50.31602737846796	-0.001730091894610672	-0.007576261562613379	-0.01052437672666372
0.34	-31.72016019235166	550.5754235702695	-22.12227972903124	0	0	0	-0.02768581864969916	0.008471662279341903	-0.001099203023728206	0	0	0	1.812775804772807	2.383399546250414	54.36231627367255	0.0001223811779018949	0.0003985316218166915	-7.362086811110509e-05
0.35	-28.88047898017204	593.5723275906544	-22.96003286878705	0	0	0	-0.04098888574785144	0.01259038774854625	-0.001347871365943823	0	0	0	2.232607974644436	2.35655645296942	59.116478005511	0.0002400807608967444	0.000816208621877131	-0.0001658832285845983
0.36	-23.42749764002229	642.0346176950731	-24.84171239889105	0	0	0	-0.5023046381106924	0.1550340215059204	5.199013302919545e-05	0	0	0	2.591017056371236	2.332220644311473	64.61934234069074	0.001440451189452481	0.005007433654992465	-0.01130156227701145
0.37	-16.54396304662015	692.9023685652824	-26.14454546470256	0	0	0	-10.10500095575961	3.138831144800082	-0.01422129613862135	0	0	0	2.838702531303684	2.170006743723629	70.50661836513557	0.01477349915992297	0.04884965056385022	-0.2348500252994932
0.38	-6.568820896544613	744.4013809199719	-27.78108456675955	0	0	0	-53.5711528114303	17.21465098032557	-0.6953318384481206	0	0	0	3.016670772478322	1.95993908506869	76.55547656560361	0.05251682207001034	0.1258960264409482	-1.130853476268007
0.39	4.623046871942879	792.6047964180625	-28.94710352284533	0	0	0	-75.41033573683768	25.89776453577814	-2.178973427895906	0	0	0	3.123759617674255	1.634643747956048	82.1661292967604	0.0736170937260586	0.1026556799696077	-1.454095979049255
0.4	17.6357347138391	834.8174794968724	-30.28192385774466	0	0	0	-71.1365065691414	26.09239104011106	-3.12545732866647	0	0	0	3.232697149846979	1.228271045614547	86.87501785681629	0.08132671857364364	0.07266899782827711	-1.320460968802762
0.41	30.4945266757147	867.4951079879271	-30.97893561748219	0	0	0	-61.76230292970813	23.98746619820212	-3.204862450601388	0	0	0	3.354629888471656	0.6861546701324037	90.06903239086367	0.07355147857468516	0.0430602663918716	-1.137297394283737
0.42	44.3158545036763	890.9861497303132	-32.46422819866985	0	0	0	-46.76625193289395	19.26729180009867	-2.360812852606059	0	0	0	3.549838068207531	0.1485803406321402	91.70511443359145	0.04631581347212013	0.008548876374211084	-0.8653921341785881
0.43	57.17460915108212	904.8429437880064	-33.54998907001658	0	0	0	-32.02810781695793	14.03711906353143	-1.342372331842544	0	0	0	3.797927243566983	-0.4615479170831276	91.61856220325495	0.02019387499425121	-0.0109581851270884	-0.6011479035247103
0.44	70.19929213110655	909.9436286643959	-34.67457995693783	0	0	0	-22.36087221584608	10.47032704177444	-0.6633543911167681	0	0	0	4.119816227878506	-1.03309921362319	89.89190998133284	0.005024309012883072	-0.01637817238368682	-0.426921286566816
0.45	81.92142138794785	905.9464792292558	-34.74041645245752	0	0	0	-17.21282675468688	8.687624114311779	-0.2758246944506558	0	0	0	4.463897280512526	-1.552391509342051	86.46281507794617	-0.002913686622956181	-0.0164991254643151	-0.3327528716729971
0.46	93.50216181715041	894.0580699526479	-34.84152606574705	0	0	0	-15.41633129439092	8.494791488081736	-0.07800449238890969	0	0	0	4.834425582007719	-1.824428512024161	81.57032855883813	-0.007287050523559249	-0.01614412171632313	-0.298107498470023
0.47	103.9056085841067	873.6527792579943	-34.04858826170488	0	0	0	-16.46064307904375	10.06871063521508	-0.01742109519588518	0	0	0	5.182994811047811	-1.848149649447578	75.29725867570846	-0.009764513221040067	-0.01675877394991267	-0.3119432525504085
0.48	113.6128415525267	845.1260655623828	-32.62238741799302	0	0	0	-20.70052286646322	14.36080964794781	-0.07157498033083663	0	0	0	5.545450767949142	-1.623900448955738	67.98708024763857	-0.01056634823580757	-0.0177743642813182	-0.3714628736403063
0.49	121.6842585273968	808.3618326787085	-29.55344017464924	0	0	0	-30.39843586500033	24.55719855457129	-0.4126901758536286	0	0	0	5.836552367298201	-1.282637625362283	60.07815182321046	-0.003068165492356625	-0.01571900772824315	-0.4862067208695791
0.5	129.8423624002374	766.3666996784038	-26.40631732029405	0	0	0	-55.41548146532708	54.26691583338223	-2.650393582448472	0	0	0	5.924301786494119	-0.8699806888326513	52.59836148342243	0.05132272085294384	-0.01215584053929334	-0.7233287704040553
0.51	137.3303868993605	719.7325161635184	-21.98953043640874	0	0	0	-56.90946715090893	123.2685296962376	-14.33612312190464	0	0	0	5.744598777020521	-0.5932039753735147	46.02686450825219	0.2772562128273643	-0.2465131557902388	-0.09733915884590191
0.52	144.432006611848	668.8682393970788	-16.4924525766708	0	0	0	-38.46906921650176	221.5899029182507	-26.63637919306734	0	0	0	5.398196522115574	-0.4791759272993045	40.52857080796582	0.5335899482690186	-0.5730078226673445	1.264832609325613
0.53	150.0345197485636	613.6081235382804	-9.615087397466995	0	0	0	-85.02446347322406	348.475937573116	-27.27834177475088	0	0	0	4.781795204257272	-0.6265348099080223	36.23373652563141	0.8592240801275182	-0.9311825632393786	2.460416644513216
0.54	152.8881583061083	550.9550541084235	-2.64570076385062	0	0	0	-96.31720097880533	461.4294573301096	-15.51873202249541	0	0	0	3.98655962216555	-0.9033009625982023	32.38055099505137	1.086232984554494	-1.154478046291742	4.948467997065201
0.55	148.5926454611886	475.8149636438903	4.135964008000626	0	0	0	-125.2983711874848	542.8087438796335	-4.58294697456025	0	0	0	3.072624229140774	-1.162665532257615	28.01458586416883	1.543039799306884	-1.607363971694286	7.540913782315148
0.5600000000000001	134.4783387368002	385.4065290753906	6.500889624980502	0	0	0	-127.8464135049485	600.638971447981	0.179405211085492	0	0	0	2.27901062157699	-1.141439552117258	22.68447896394844	2.096945968205736	-2.388291168684134	11.05314925344724
0.5700000000000001	105.6817783591565	275.9011427058261	7.381568489198655	0	0	0	-140.9829855144844	642.8221897084741	5.7315120230018	0	0	0	1.48009002165688	-0.9758303176482348	16.13874995254197	2.926056863926846	-2.707423219374896	14.82947609793005
0.58	53.06601127410911	142.6185445815261	20.40863569073501	0	0	0	-130.7955812504427	668.713945089061	13.27468988780901	0	0	0	-0.1016456073267509	-1.089475724123002	7.903354182186873	3.552738881787053	-2.737229730007176	18.28640642291061
0.59	0.1944107039068377	-0.3532899864255308	-0.2985055796614319	0	0	0	-130.1005276258865	701.8657126685184	19.91899520010537	0	0	0	0.01492655594941566	0.007694341867820402	0.0006125346872798257	4.189906982551541	-2.941806277666752	21.59818984469887
0.6	0	0	0	0	0	0	-124.7053248442691	735.7993648483554	25.37980535849756	0	0	0	0	0	0	4.870260271259323	-3.877328483025953	25.40280399812944
0.61	0	0	0	0	0	0	-130.0135026703077	748.4752738205102	28.85246285763827	0	0	0	0	0	0	5.324543759316592	-4.682430395828233	27.91585456050428
0.62	0.00245424391821351	-0.001685604331345439	-0.000783100059928584	0	0	0	-122.1907286373116	739.2931745115612	31.05084863814354	0	0	0	4.107229737758531e-05	-1.641929287515595e-06	0.0001322494604307337	5.51670285121199	-4.944175081213225	28.8896700220901
0.63	0.001040989064055556	-0.0006295715962279252	-0.0002719625743082838	0	0	0	-117.4578386418454	730.5819795816823	32.31729970854661	0	0	0	1.318069349068474e-05	-5.423670335528633e-06	6.300325234990842e-05	5.694166504886005	-4.803676466750728	29.28829792067022
0.64	2.021881155034933e-17	-8.181596483674986e-18	1.59237983574837e-18	0	0	0	-104.7909014221802	724.7555721205413	33.00892168221476	0	0	0	-2.254785290567682e-19	-2.891312907555383e-19	1.377405047576707e-18	5.942181910978083	-4.628396874548148	29.86272904162493
0.65	-4.8780640628887e-06	2.098928868073143e-06	1.429659383900448e-09	0	0	0	-96.06351143209776	712.161167295289	32.0062199128166	0	0	0	2.582366364682057e-08	6.02457968345275e-08	-3.372366147714724e-07	6.193031310103665	-4.266349930830366	29.88103932305866
0.66	-0.001140233565786233	0.0005928480137573122	0.0002881306814713495	0	0	0	-83.08360898589291	691.6165802573889	31.41745360705939	0	0	0	-1.529040325232294e-05	8.248520994971724e-06	-7.748135484979047e-05	6.368134647399311	-4.061199130158013	29.54038724084997
0.67	-0.001029665369276994	0.0004038711110664187	6.018810479339347e-05	0	0	0	-74.23162145899069	673.2363532040741	31.33868598807804	0	0	0	9.015392944699728e-07	1.320473346049302e-05	-7.318263700352441e-05	6.524733450940511	-3.945453398412295	29.12916433145119
0.68	-0.0002980026536341889	0.0001006298446038273	-7.079700168512719e-06	0	0	0	-61.98807381444148	653.8876421645961	31.51098678206584	0	0	0	1.954835340745468e-06	4.289418633101165e-06	-2.131484487436594e-05	6.607998483977463	-3.915950945123701	28.74786428316826
0.6899999999999999	-0.001496638594740658	0.0005853868606727025	0.000190454319357387	0	0	0	-53.38211923057939	628.2921442698118	30.72574111501316	0	0	0	-7.113619903054652e-06	1.527881550287103e-05	-0.0001028620500327234	6.530096755514425	-3.740592718273613	27.95228237198432
0.7	-0.009989412576066328	0.003840793597341151	0.001769630291874576	0	0	0	-42.93088402432812	603.3862186512828	29.61592352036257	0	0	0	-8.210333754150146e-05	9.519218684695974e-05	-0.0006700698371731547	6.338530363453144	-3.607958326970922	27.16452151530722
0.71	-0.01279927260457001	0.004092133129429077	0.0005815259406108199	0	0	0	-34.92794601236411	584.8933875155875	29.0158511569543	0	0	0	1.377061739386902e-05	0.0001641450594395321	-0.0008519773551703519	6.093869060732357	-3.513801916865737	26.56805451624884
0.72	-0.01991353352512902	0.00650590877914519	0.001472088620477324	0	0	0	-26.01071220899712	566.8916144738831	27.92992186272868	0	0	0	-2.173207364314326e-05	0.0002209641600576483	-0.001270527300791616	5.784438090842984	-3.444560841799147	26.06729491616157
0.73	-0.1618358642696802	0.05670910691101792	0.02865349706379631	0	0	0	-20.22025932632825	547.0452484327848	26.1559427706867	0	0	0	-0.001272235411298499	0.001287557570668271	-0.009733847022242609	5.412201099178982	-3.293966984032237	25.47491914370787
0.74	-0.6601622396276015	0.2067089362637499	0.06663101476342112	0	0	0	-13.9143031624382	530.767513808678	24.56318543296979	0	0	0	-0.001649676685452419	0.007117368752796924	-0.0384243222411297	5.056244320314407	-3.18241513652477	25.19550938349053
0.75	-0.6778778980931923	0.199955722717276	0.03677620543286654	0	0	0	-9.895144210261437	520.5544827757648	23.78228574205932	0	0	0	0.0002967221266600617	0.007927774913054172	-0.03763383024931067	4.73564630482986	-3.158708870638364	25.28994489649021
0.76	-2.919785157129613	0.9121623767774688	0.3680900458778699	0	0	0	-6.812760229406314	511.4495453202052	23.68955187660728	0	0	0	-0.01110255667692173	0.02466354374006638	-0.1491851722307509	4.399133140702717	-3.239564550399275	25.54072260500947
0.77	-19.31773422018865	5.927251857037325	2.319976234421488	0	0	0	-5.591698380878338	501.1276942524428	22.80856108128491	0	0	0	-0.05601448576299591	0.1733938188131194	-0.9093844811582732	4.052444831675823	-3.302725162869539	25.77504681574353
0.78	-16.19068518715406	4.55566263582712	0.520929993277658	0	0	0	-3.072453826834731	496.2213959100537	22.20325878380121	0	0	0	0.0333090861799868	0.1997366488371527	-0.7111468978955154	3.741267467920982	-3.406717527803292	26.32412125568546
0.79	-19.54862054120863	5.541670877089401	0.5477893952221121	0	0	0	0.4468801022689757	502.1082248647975	22.73020619015417	0	0	0	0.04314840993116473	0.2287884879398498	-0.7742450907799125	3.495816798465754	-3.558534276625206	27.39700142069129
0.8	-76.88887952932502	23.93969427818486	6.3623571755179	0	0	0	4.340409364869607	507.453408091442	22.68767620026038	0	0	0	-0.009018320873154951	0.6633440049185761	-2.605285665510121	3.258103107043072	-3.75005098495524	28.61789619932527
0.8100000000000001	-42.39724017946021	12.97623055519756	1.084888373125983	0	0	0	6.41301157598127	507.0788616677704	22.11778825121913	0	0	0	0.1054196291642774	0.451458369275457	-1.278986498263171	3.027515727400745	-3.842925313660679	29.74002647335815
0.82	-0.0006443075815305739	0.0001923335150251479	-3.83495140885298e-05	0	0	0	11.09007188670543	514.3716348322566	22.27762148292064	0	0	0	1.163225398539736e-06	-1.652317275511223e-06	-2.81422740512564e-05	2.908306735529407	-3.962986653881396	31.39785186854467
0.83	-6.160165603039081	1.912129084023035	-0.09823612682603704	0	0	0	18.57004586215595	532.9993569829068	22.84933755176943	0	0	0	0.02501322395079003	0.07317194390333061	-0.1437716644724535	2.934408819358777	-4.286817696651136	33.81421493571133
0.84	-11.11366625560968	3.547608052531635	0.5291373220841863	0	0	0	27.2224584726008	559.1022213656464	23.39627918455946	0	0	0	0.01805825972601733	0.0885127758897596	-0.2170173404707722	3.103615441680592	-4.687490196313668	36.83094625048604
0.85	-0.01104439298390808	0.003409504578431834	-0.0008295253994978484	0	0	0	37.3066864913526	591.0773074729204	24.69111075087261	0	0	0	-0.0001080942341683928	-0.0003813118537079074	-0.0001271081702153718	3.406978089437914	-5.12040253930267	40.310834095472
0.86	-0.005370053627126207	0.001700161448375391	-0.000511476557390629	0	0	0	48.01034388267318	623.8269897206462	26.39590632902302	0	0	0	-2.650179620416673e-05	-0.0001195708182469616	-0.0001153816871936619	3.841225464510351	-5.593561013296508	44.0873524541345
0.87	-0.08375219091439413	0.0279686244284255	-0.009216742767033088	0	0	0	61.1955992822482	660.0060614020617	28.13977769609493	0	0	0	-0.000190481758968866	-0.001310711521056572	-0.002082082554154402	4.505403049691809	-6.10071881763683	49.44038921551571
0.88	-0.7406374242667828	0.2522966768954996	-0.09582660111468652	0	0	0	73.67632064847955	699.4005466197208	29.73073326212841	0	0	0	0.0002507166042195219	-0.006651832802239365	-0.01899081604449444	5.413898191414237	-6.538950778594947	56.7921740420693
0.89	-4.303638018314515	1.493950046808301	-0.5851445454973915	0	0	0	84.53642852591767	741.6989265549082	31.42733539786987	0	0	0	0.009960816550317714	-0.01311408562923068	-0.105691611386671	6.592421231505162	-6.693856323674767	66.39725127744001
0.9	-6.917949207574273	2.593896452037628	-1.056517956170321	0	0	0	91.14470538712573	790.5232265228229	33.13264915882581	0	0	0	0.02384724820612928	-0.003150213821093876	-0.1619111954723519	8.141829780971971	-6.548770801209738	79.2153981574339
0.91	-4.563819284615874	1.833921770597227	-0.7519949545825358	0	0	0	91.85715735480494	828.547129341503	34.2982786525742	0	0	0	0.01900658855473182	0.003185340633527608	-0.1063558917502027	9.75561318134905	-6.230028605967872	92.61399124159696
0.92	-4.330054705538958	1.791046326600527	-0.6828367156473644	0	0	0	92.54149824671416	854.4844932702669	34.70458189756461	0	0	0	0.01866277576293699	0.006047776135233421	-0.1019283922589527	11.19856549877572	-5.74594067148151	105.2423560676839
0.9299999999999999	-3.141130793965359	1.404774205612287	-0.5474490097841302	0	0	0	94.82079656838151	880.3314522265446	35.96496084113014	0	0	0	0.01531810337982446	0.005632590124828438	-0.07313154762689218	12.21620995566987	-5.435667321959492	116.4597632490367
0.9399999999999999	-1.502436170892639	0.7549402870119604	-0.3300523606811244	0	0	0	102.947934845189	904.4898683993722	37.39927418209091	0	0	0	0.009447334099635761	0.003483382571610903	-0.03484179867728103	12.51048479844667	-5.328204243379797	124.7437867980227
0.95	-1.495321381183541	0.7938284942351234	-0.3360419440486549	0	0	0	114.8746298925089	924.0285580485804	37.96066357117355	0	0	0	0.009901191718601146	0.003771655011644093	-0.03498924231886887	12.1582298019034	-5.222416598095635	129.8950283043178
0.96	-2.232400720502338	1.248170431092856	-0.4846660163875278	0	0	0	130.3535009483256	938.776866177983	38.23815418716023	0	0	0	0.0144805369053279	0.005909696327412947	-0.05131606947103271	11.31457022511286	-5.145964781007918	132.5845460455428
0.97	-2.697362178452793	1.722890556599384	-0.7067690387919535	0	0	0	146.9841143306984	945.8609706194611	38.17450637144197	0	0	0	0.02117813330088177	0.008692386033566714	-0.05942149494060461	9.900496611225973	-4.991799316547056	132.9137649863228
0.98	-3.870609945282559	2.785031234452892	-1.022890922015669	0	0	0	163.5052985632135	942.2977585041588	37.69672584398391	0	0	0	0.03188932048159357	0.01418796636187931	-0.08175221366289011	7.97639452250753	-4.732865330346558	130.7983164450808
0.99	-9.745108861671827	7.44400941953053	-1.425599983674053	0	0	0	179.3462719684299	926.7774312752979	35.80545480585798	0	0	0	0.05336383354809533	0.03307171993091425	-0.1937873731336108	5.59015420950875	-4.248969534837341	126.293917692913
1	-22.11017245943315	19.47042691727265	-1.108614670910883	0	0	0	193.076918119904	895.1466455436866	32.74149438800655	0	0	0	0.08930307724689737	0.08347445631444379	-0.3808462827995462	2.777010525194376	-3.536606865874163	118.7870613934444
