# Supplementary material for: Transtibial limb loss does not increase metabolic cost in three-dimensional computer simulations of human walking
Source: PeerJ. 2021 Aug 4;9:e11960. doi: 10.7717/peerj.11960 (PMC8349165; doi:10.7717/peerj.11960)
Supplement: Supplemental Information 1 — Each subject’s simulation output and Matlab code for generating plots presenting the data. [file peerj-09-11960-s001.zip › TTA3D_solns_rev/Post/GRF/soln_walk_N50_wm100_TTA_S29_GRF.sto]

DataType=double
version=3
OpenSimVersion=4.2
endheader
time	ground_force_r_vx	ground_force_r_vy	ground_force_r_vz	ground_force_r_px	ground_force_r_py	ground_force_r_pz	ground_force_l_vx	ground_force_l_vy	ground_force_l_vz	ground_force_l_px	ground_force_l_py	ground_force_l_pz	ground_torque_r_x	ground_torque_r_y	ground_torque_r_z	ground_torque_l_x	ground_torque_l_y	ground_torque_l_z
0	-23.58510249925176	19.72212743595161	-0.6235290023274589	0	0	0	194.5700869286803	882.4688023982753	32.74028358746383	0	0	0	0.07815055898041418	0.08411608805804113	-0.4119971287977691	2.298737458615133	-3.365975847852327	118.1204337305163
0.01	-47.70561848524956	51.02323788084485	5.179428879184159	0	0	0	202.8243016459251	825.2630729045716	28.31807861089973	0	0	0	0.08973953137385533	0.1804714098647775	-0.6225717302760365	-0.4042030620989934	-2.353665276306778	106.3511499690711
0.02	-22.36830250675263	149.8938866417205	31.7894883490905	0	0	0	204.2873276623805	750.941077655612	22.95631858460444	0	0	0	-0.2337803475821626	0.2111490968901812	0.7734591130647998	-2.81757565568964	-1.3610020995553	90.96304666213544
0.03	-53.63960597230557	289.4507268183484	24.20869026171387	0	0	0	197.8405877795763	661.5607858080394	16.44740729737169	0	0	0	0.298491239062268	1.038528374762551	1.706621416946825	-4.715534229407341	-0.4690743456261006	72.4931024321703
0.04	-77.10005915004045	403.4125749552185	11.91449390198793	0	0	0	180.139450416011	560.0507526141837	8.697325839031738	0	0	0	0.3570890552326901	2.085640817719543	3.641812843894114	-5.927636407313521	0.4653998551483667	52.08167949331433
0.05	-117.1309501295807	489.3052956071037	3.719941020229573	0	0	0	156.2580807731436	457.7591503273707	3.168484176754661	0	0	0	-0.2458252120470908	3.316036455572126	5.42437238602733	-5.583802491075086	1.253008151247233	33.78112627060587
0.06	-126.2829595839748	572.460767856148	-3.441938092018046	0	0	0	134.0242499157793	370.9563481234368	-2.559553385448583	0	0	0	-0.8936850239837208	5.031297020073536	8.007696957433815	-4.585913882832788	1.823652847701851	23.97697554522436
0.07000000000000001	-132.867538798782	600.1352020029868	-9.139512968696605	0	0	0	117.3065314471466	289.8618545072945	-5.550108813272755	0	0	0	-1.60876145744989	6.015615736783255	10.21925581321488	-3.5371721933646	1.797929872518193	19.10558887837526
0.08	-129.668989746662	622.9629116726277	-17.16912612289508	0	0	0	91.13202424159248	198.8529228829617	-6.293993329741589	0	0	0	-2.607274407905565	7.037524256182659	13.41216770420584	-2.330401157736588	1.493326987813212	13.42896090533805
0.09	-131.4439327137733	663.9748400491117	-24.27529508950474	0	0	0	41.80396910532136	95.61919425862277	-9.541881432959972	0	0	0	-3.688929355791625	8.089560845320753	17.27248984384185	-0.8068601804094949	0.9795802679759301	6.280303356179901
0.1	-122.3754323153866	687.8617046393074	-29.84994316258144	0	0	0	0.1134765484530245	-0.3200873641942353	0.2866866430579833	0	0	0	-4.471559675123758	8.335604675355667	20.85909088767385	-0.01060276470861001	-0.01023115982335956	-0.007235222011906604
0.11	-120.880010563757	702.2435815192056	-33.04350211232054	0	0	0	1.829462278587803e-06	-1.723463768194115e-06	1.389247356906316e-06	0	0	0	-5.039608237399525	7.595057341005242	24.06720306539998	-1.07187789517642e-07	-9.680910633176886e-08	2.105386793595208e-08
0.12	-112.0913100701219	713.4805684497086	-35.47069795892721	0	0	0	1.151327999588118e-14	-7.480009888068316e-15	5.807339690707169e-15	0	0	0	-5.487247335408441	6.739203938110599	27.23236249452277	-4.990977232017076e-16	-4.779140345484778e-16	3.739147775243034e-16
0.13	-107.7882398744355	710.9255244193018	-36.28677903800195	0	0	0	3.481837739125945e-15	-2.011062092879757e-15	1.31021100426243e-15	0	0	0	-5.761480122060131	5.876208688251812	29.3927262761927	-1.28010190889139e-16	-1.235463079967321e-16	1.505493514108332e-16
0.14	-97.25315354635759	698.1984890187814	-36.28943543984346	0	0	0	1.939836851038932e-13	-1.027956007708474e-13	3.955497314079494e-14	0	0	0	-5.946379673817861	5.136736415462765	31.06777342792458	-5.003938474033541e-15	-5.595951445621544e-15	9.997210955043373e-15
0.15	-91.05439973351841	684.6185777350775	-35.64143524452208	0	0	0	7.119433148587721e-11	-3.376452220870397e-11	3.371078660614305e-12	0	0	0	-6.111403587924467	4.499012362600747	32.25295942329999	-1.45572959400028e-13	1.417042250319453e-13	4.374107633845023e-12
0.16	-76.56137827484561	666.6212399508859	-35.5403936093794	0	0	0	-1.444048414112442e-06	6.22481362303197e-07	6.978813404778977e-08	0	0	0	-6.170938301112823	4.184367211626892	33.01450431370579	-1.8070854060729e-08	-3.098979518282673e-08	-9.750642819992825e-08
0.17	-64.9132457160628	645.5722442954993	-35.22638657843157	0	0	0	-7.010535483337552e-06	2.807621451234604e-06	6.124731947834973e-07	0	0	0	-6.137493220833831	3.944988461443608	33.28160627686576	-1.052906236038987e-07	-1.560582929447217e-07	-4.898037900618675e-07
0.18	-48.15475440002179	623.1486872090852	-34.96396149144584	0	0	0	-7.012698991383934e-06	2.6439129025954e-06	6.659711947930157e-07	0	0	0	-6.030781803823449	3.840340550241215	33.54974683379095	-1.052246685077774e-07	-1.538486219991209e-07	-4.972393134990005e-07
0.19	-37.06284977532383	600.5803029214945	-34.0941648053138	0	0	0	-9.790558936483683e-06	3.517111229349657e-06	8.38564552040514e-07	0	0	0	-5.871930937504713	3.608373027224592	33.74854862069307	-1.335017583834752e-07	-2.06332093783831e-07	-6.932857363537318e-07
0.2	-27.95455973625282	581.3794091201676	-33.21057888083976	0	0	0	-1.988273137720033e-05	6.867052002294014e-06	1.345622016452464e-06	0	0	0	-5.686989319307395	3.351107188420344	34.34751987485892	-2.310115852587885e-07	-3.971142295227497e-07	-1.386824186601769e-06
0.21	-25.41710835938494	566.2125294798652	-31.56889466185198	0	0	0	-5.682962402559969e-05	1.903316999140112e-05	2.662573829253001e-06	0	0	0	-5.475937946126347	2.925055066593657	35.09503113887318	-5.394570605266501e-07	-1.071473572668268e-06	-3.85478080843738e-06
0.22	-21.16489742809783	554.887881350588	-30.0113500445628	0	0	0	-0.0002148910956893966	7.013047172456887e-05	6.08800637605931e-06	0	0	0	-5.220661032806737	2.529009260882643	36.19128866548374	-1.651303456502217e-06	-3.843704477177658e-06	-1.40095408035628e-05
0.23	-20.86544610339234	546.1270103141234	-27.61418764291376	0	0	0	-0.0009893814189999258	0.000315554675191645	1.480284341507699e-05	0	0	0	-4.926643684959215	2.036206002149602	37.45743739010464	-6.334412402269517e-06	-1.69851183355864e-05	-6.130113467018345e-05
0.24	-19.57584650728383	536.4743194976908	-25.71050980044703	0	0	0	-0.005020193891865595	0.001568159547796344	3.469736123238412e-05	0	0	0	-4.548977127247526	1.641302002896001	38.9019434850866	-2.819498304040031e-05	-8.379252698285537e-05	-0.0002923767648558978
0.25	-21.68911632283241	521.7512220525132	-24.01671297274795	0	0	0	-0.02543446672110209	0.0078016894230793	7.156028917776798e-05	0	0	0	-4.058105932287602	1.316631625037314	40.0937028433205	-0.0001317887802674847	-0.0004170199290501128	-0.00137692330905058
0.26	-23.12762155296131	500.1217827089197	-23.08658361453285	0	0	0	-0.1182145355810355	0.03572292667508983	-4.013990940424868e-06	0	0	0	-3.410687002871759	1.183743868286654	40.9309686056206	-0.0005778936506482238	-0.001913042490520766	-0.005879699489806096
0.27	-27.28938174355044	474.1791570963248	-22.12549674725281	0	0	0	-0.4702393780649063	0.1405460066148795	-0.001994931303016509	0	0	0	-2.632364114402009	1.168638581572254	41.19242780465607	-0.002152555349935224	-0.007503284241403977	-0.02121926130242991
0.28	-29.97924012879474	453.6438438006791	-21.6510723505526	0	0	0	-1.474678686224767	0.4377539267131018	-0.01500661177774722	0	0	0	-1.779964010895862	1.351775810437642	41.41829603965023	-0.006279117061865079	-0.02319547130093438	-0.05958139915763343
0.29	-33.12838000857752	444.1573981351578	-20.95556353012007	0	0	0	-3.400920525339724	1.008050582814601	-0.06161337825970658	0	0	0	-0.9303121713592923	1.584239576193983	41.80465960380216	-0.01344234727303455	-0.05276938491681844	-0.1213590326289817
0.3	-34.09329586515324	448.3369121723703	-20.8349451519922	0	0	0	-5.396068844060457	1.605598939586184	-0.1499763055370783	0	0	0	-0.1286817111430496	1.858907291664635	42.80788898578069	-0.01996815780300662	-0.08279709838447737	-0.1679633356674068
0.31	-34.88987247839919	463.0410908269805	-20.83661696895502	0	0	0	-5.457331736809547	1.636372992273162	-0.2144242218400095	0	0	0	0.5862098182451407	2.089573125170989	44.44877130559924	-0.01912799608625161	-0.08302837723742863	-0.1468470080878193
0.32	-34.21633800693145	487.0662760716247	-21.36188356068993	0	0	0	-2.932626587693766	0.887082101654035	-0.1555022435265253	0	0	0	1.236093035379368	2.306331929004804	46.96329950854025	-0.009766497459247609	-0.04420895000276415	-0.06806125693449548
0.33	-33.51607525599431	518.6852598232294	-21.45376388405417	0	0	0	-0.5195917690522329	0.158554220260432	-0.03563003356284553	0	0	0	1.805030770876776	2.39502378582608	50.26136523966092	-0.001558361525154997	-0.00743455954734323	-0.01033127896110158
0.34	-31.05709756362456	557.7042542492854	-22.28971564951519	0	0	0	-0.02204513871053322	0.006725376767501718	-0.001096302959174434	0	0	0	2.321722370010947	2.448129673352784	54.43674441367357	7.853157207526986e-05	0.0002642691088389288	-1.214643447867387e-05
0.35	-27.72183342829862	602.1488610302067	-23.26778248546182	0	0	0	-0.04247071671924739	0.01296864432942225	-0.001152766666763033	0	0	0	2.758956338972009	2.407694551741339	59.29146868925271	0.0001745472388948942	0.000608894141178132	-0.0004022916534764477
0.36	-21.95780254955544	650.9134102331252	-25.04444825716151	0	0	0	-0.9075331116541123	0.2773836672384571	0.0001330739653929862	0	0	0	3.13157414873254	2.342089895735952	64.75985118761153	0.001461159250289409	0.005260268024099761	-0.02167367482596527
0.37	-14.56530638482302	701.1702643549288	-26.41206313279919	0	0	0	-16.82130291110794	5.175703248514205	-0.09647026445750734	0	0	0	3.403348098382257	2.153439562604239	70.49250219404169	0.01216526102900754	0.03569690838984838	-0.3879011798567089
0.38	-4.564353535313584	750.9692156364204	-28.04719173556811	0	0	0	-66.73968028614038	21.4199501424859	-1.292417880581527	0	0	0	3.609108925539956	1.914271519087351	76.22450812517067	0.03126683015088061	0.02362517116315221	-1.38172298487464
0.39	6.505991673288022	796.9443070792599	-29.29782362402574	0	0	0	-77.45423549680523	26.78266472826817	-2.818713756994883	0	0	0	3.757128018164102	1.572035552183075	81.4193026255561	0.03993525866050494	-0.02943920677957406	-1.477415159909835
0.4	18.73177723872212	836.6950239895012	-30.49023945681579	0	0	0	-67.87134786920203	25.13485790766476	-3.578559599098892	0	0	0	3.900223858476208	1.134540503372995	85.64832898815567	0.05626137764341869	-0.01934306152792315	-1.262919538352542
0.41	30.93565555546473	867.4864556994978	-31.31071333233423	0	0	0	-57.50991968075056	22.57974412280279	-3.58375046630299	0	0	0	4.053140867816332	0.5980965524098156	88.43217318351459	0.06036480687855918	-0.01027125859864534	-1.067564331775798
0.42	44.2200902561237	889.2653249675582	-32.66605038039094	0	0	0	-45.43900939534522	18.89133051532677	-2.814733059090885	0	0	0	4.26038181372892	0.04697218315246809	89.69960846020898	0.04338994822843834	-0.01969986562226681	-0.8480670178456708
0.43	56.96296041885201	901.8362324082236	-33.64351655804676	0	0	0	-32.8647987056826	14.49315957113541	-1.733813229533428	0	0	0	4.508887233547188	-0.5606579304169745	89.32281848638337	0.02021260331314891	-0.027868445391888	-0.619723006861721
0.44	69.71173691677534	905.9012423523609	-34.54234765389712	0	0	0	-22.80369849457056	10.74437935334676	-0.8862862024407633	0	0	0	4.805676533604384	-1.126592073523598	87.35664934506336	0.004604074618646689	-0.02627186996316637	-0.4350928924737027
0.45	81.5221253527796	901.2738944062601	-34.51505983392558	0	0	0	-16.89478171076384	8.58670760225213	-0.4039451681831341	0	0	0	5.096503252583156	-1.628454170788662	83.78895997529662	-0.003038814404770072	-0.02148056933199939	-0.3259365055649647
0.46	93.17783144316797	889.0883980187525	-34.31733925251065	0	0	0	-14.9682015749701	8.251389159383491	-0.2126166107455592	0	0	0	5.366276457329408	-1.902021351953535	78.90002456946576	-0.006313492501333518	-0.01897270904632936	-0.2898409611768852
0.47	103.9681473393695	869.1312424136079	-33.46091280129261	0	0	0	-15.95948855773054	9.629422160041683	-0.2300155513549897	0	0	0	5.600891400530207	-1.914598720471139	72.86506813642974	-0.007278784792298972	-0.01926782328830782	-0.3047148053849043
0.48	113.9545062924004	841.8237718365713	-32.04852747382172	0	0	0	-19.34785456813978	13.02502664339046	-0.4026632234458676	0	0	0	5.847897707930956	-1.681663545624334	66.00340521522131	-0.007075173019599728	-0.0214391291920328	-0.3540178636913699
0.49	122.6002440018561	807.3946443717693	-29.10605611012983	0	0	0	-26.19177546844961	20.08199571208613	-0.8630143256918021	0	0	0	6.000448652013708	-1.341848834231108	58.77260848628509	-0.002791053087508094	-0.02419963086333106	-0.4401219958423379
0.5	131.1132324232801	767.9569702552103	-25.75570633302144	0	0	0	-44.46401417954212	39.59500336992088	-2.742522977096268	0	0	0	5.941683839418491	-0.9644040087581525	51.98252204458871	0.02378284188079834	-0.03222684660978621	-0.6456551110948429
0.51	139.0021031220053	723.529008784683	-21.57043100809258	0	0	0	-84.64487748544006	98.45381784359053	-14.5244250398216	0	0	0	5.692389438770901	-0.6665423799207615	45.90384091087268	0.2128796528270122	-0.1399543319826224	-0.9145964697599035
0.52	145.9389852787641	674.4775815041233	-16.21962537420684	0	0	0	-31.62920168377265	205.6962426013665	-28.58707200695891	0	0	0	5.307211417581902	-0.5078424641398747	40.70388397746095	0.3549629262909414	-0.5443755836980489	1.120498323127291
0.53	151.3633900361356	620.2376461604048	-8.7966300103575	0	0	0	-88.13535565431799	351.2955485195758	-27.48848638989713	0	0	0	4.640544206183627	-0.6454920252506229	36.53723522085814	0.2825786499933454	-1.017227786864876	2.103444861559185
0.54	153.6802252189886	558.8175378791665	-1.813070078800201	0	0	0	-90.82015505412879	480.979337686525	-14.64419408654026	0	0	0	3.822437275336833	-0.8889153610020916	32.72783436034533	0.2701964279752088	-1.160987957049588	4.886256307006652
0.55	149.76125605631	485.5047215264242	4.263729575274995	0	0	0	-131.323754552214	552.3181680665696	-5.232792748520741	0	0	0	2.932252239105711	-1.102489476485848	28.46229751250936	0.6882402599637308	-1.336971468413968	6.898912367235627
0.5600000000000001	136.7559352883278	397.1624259628519	6.544162825570158	0	0	0	-131.7175671609813	605.8838131835307	-0.6858135043276433	0	0	0	2.157168927799772	-1.08390363037965	23.28778971454058	1.104554736953493	-1.874623642758576	9.840707146001304
0.5700000000000001	110.3394097018524	289.7432103079442	8.019905532339397	0	0	0	-150.048780539451	648.2856213362091	5.070062431267443	0	0	0	1.37076998959513	-0.9655602382406095	16.94407209308356	1.611645318459568	-2.182362873431825	12.59306358230393
0.58	60.76296692663752	159.0670085344341	21.88497990460969	0	0	0	-136.5400109721111	674.490846040822	13.14601465785338	0	0	0	-0.1699636552874516	-1.16074267885538	8.939301506805263	2.081757996095146	-2.521609323461178	15.34907141956721
0.59	-1.626882139998612	8.073013354273662	7.725256647665717	0	0	0	-139.0023453584436	705.234084802874	20.11897107095374	0	0	0	-0.3918874282683085	-0.2264457554011285	0.1541144485956505	2.540127556542988	-3.001751233128662	17.63895424322607
0.6	0	0	0	0	0	0	-126.4084303164569	735.3975561594089	25.61164571518536	0	0	0	0	0	0	3.042292609261236	-3.787558049668145	20.39283180972729
0.61	0	0	0	0	0	0	-131.6932537379019	751.6023658400532	28.62407347416533	0	0	0	0	0	0	3.448650143794656	-4.30912707002398	22.3863600985979
0.62	4.046786948933798e-06	-2.755025040737851e-06	-9.778556496450935e-07	0	0	0	-121.9182709172364	746.1553190847683	30.4840378443868	0	0	0	4.752064767606032e-08	-7.695199234542774e-09	2.183564119721018e-07	3.620413771207557	-4.555381887247037	23.32973851692386
0.63	0.001266603757244694	-0.0008087086680457582	-0.0004038539340946368	0	0	0	-119.1897050133355	735.430380165674	31.89926298037352	0	0	0	2.174120119134843e-05	-3.806491609869423e-06	7.580659206637328e-05	3.675707985271564	-4.426646519484088	23.23985011733485
0.64	2.455502739019407e-18	-1.025012877879237e-18	1.933133880356493e-19	0	0	0	-103.6195075021859	725.4949277333036	32.59932525787293	0	0	0	-2.731204868137125e-20	-3.381334346639799e-20	1.676329724361915e-19	3.788411702109723	-4.152930546586357	23.2865403130401
0.65	1.087924468995989e-07	-4.662773999453639e-08	2.243069528698938e-09	0	0	0	-96.13736910911543	711.7394174299059	31.60183960759025	0	0	0	-7.330284480381553e-10	-1.344349970289895e-09	7.607395455544209e-09	3.958280613049847	-3.723960968534537	22.99014475951951
0.66	-0.0004392436912800346	0.0002308352029794058	0.0001069930978769715	0	0	0	-81.01352544278025	691.6023595746018	31.00115886396438	0	0	0	-5.763182121781519e-06	3.037661806899462e-06	-3.021355555609388e-05	4.082224541393296	-3.546454168013337	22.51496371284896
0.67	-0.0004099599577279112	0.000166098973171836	2.894514360993279e-05	0	0	0	-72.03769711514983	673.3616348446302	30.85160101332662	0	0	0	-6.077910129170491e-08	4.988794470331293e-06	-2.94885576162207e-05	4.176717577067804	-3.485050350270601	21.88999472798755
0.68	-9.906634438132285e-05	3.358478379370349e-05	-2.729291048001889e-06	0	0	0	-57.56588344390394	653.1511314967007	30.93315859681739	0	0	0	6.782611901052317e-07	1.414580995242286e-06	-7.212301454032807e-06	4.211769554962591	-3.484990316429085	21.35220267969957
0.6899999999999999	-0.0004442125208604525	0.0001720930547333508	4.640164094695781e-05	0	0	0	-49.11164781385585	627.7073212314483	30.15521803875489	0	0	0	-1.429810923371717e-06	4.726013058676177e-06	-3.121555935634835e-05	4.13707346865042	-3.336646024596544	20.49077906987598
0.7	-0.00295210082310892	0.001155082816627609	0.000533608864456192	0	0	0	-36.94949223445451	602.5507906929172	29.1088459931816	0	0	0	-2.578858126196245e-05	2.735124410629136e-05	-0.0002018769635236998	3.967127934039932	-3.251995409191981	19.68181999438448
0.71	-0.004850729181919423	0.001569576280280858	0.0002375877457704246	0	0	0	-28.70381033238321	583.6820076651799	28.50053713912692	0	0	0	3.813237812212378e-06	6.166473531804419e-05	-0.0003295212266974446	3.752649077367832	-3.189713866041873	19.01809672995312
0.72	-0.007038400487111517	0.002270584701018812	0.0003917905970525533	0	0	0	-18.51903924372933	565.2852996017174	27.27878633794281	0	0	0	1.052712302338546e-06	8.269946705124752e-05	-0.0004603635186631161	3.513131144588249	-3.12156540375734	18.52661450326686
0.73	-0.05617468369540173	0.01955697935148164	0.008936318599546416	0	0	0	-13.04363085580142	545.9545857609721	25.58542834618287	0	0	0	-0.0003834239900022901	0.0004814288704790027	-0.003463836826909845	3.249465144278548	-2.983123238077437	17.99539822765904
0.74	-0.3168338302319201	0.1001974205810568	0.03310589427804075	0	0	0	-6.201555696775769	529.6432767734593	24.11031841354731	0	0	0	-0.0008916392557872571	0.003399156082463947	-0.01882093311822511	2.989131270957512	-2.908918312639966	17.67223469301532
0.75	-0.4297873672643088	0.1257936232053385	0.02025714259104582	0	0	0	-1.983467878712815	518.2852211090628	23.27544411842569	0	0	0	0.0003804760431929528	0.00522564220185975	-0.02437749184330914	2.744809428137357	-2.899971393572322	17.57089314438083
0.76	-1.883723488172529	0.5731437656467828	0.189049626411223	0	0	0	2.093495119604214	507.3184921548596	23.15744354108186	0	0	0	-0.004351470257445815	0.01819088999860854	-0.0985072628080543	2.492979790124886	-2.979117262472025	17.67506335638303
0.77	-17.99349050368376	5.400899956370401	1.957771067444405	0	0	0	3.316771788683912	495.9299526542983	22.41868595696406	0	0	0	-0.04179408407954012	0.1722571740963159	-0.859307511535373	2.234455499984068	-3.074626717762007	17.84574784469765
0.78	-32.99352643604666	9.226626368091564	1.28580068248018	0	0	0	6.513547526403579	490.2840050204284	22.21399187959918	0	0	0	0.05739985581042058	0.4068344561620827	-1.44605480766927	1.955817764215488	-3.264041296699483	18.26772919630223
0.79	-30.65762004968644	8.547272387236474	0.7183168265459012	0	0	0	10.28382875558613	494.4595743470097	22.22440101403764	0	0	0	0.07680772304090593	0.3768206093362661	-1.204766594046925	1.683658629160731	-3.457859698183405	19.03178412024613
0.8	-74.15430052192433	22.38268723679936	4.424547747733705	0	0	0	14.83380905269581	500.0219328915908	22.35586158734377	0	0	0	0.07596099926650002	0.7461318814562344	-2.501646873366827	1.415802047310868	-3.566735069496692	19.94632113685894
0.8100000000000001	-53.31207050275862	16.55708053482897	1.944208292779302	0	0	0	17.47917616559883	500.8972586918709	21.84665636951765	0	0	0	0.1208132746869526	0.5727198372650896	-1.565355431586682	1.176450674295376	-3.563405403997507	20.70599601758769
0.82	-0.001182345251147275	0.0003622608038720158	-4.029020568620708e-05	0	0	0	21.25978431033693	506.4038694368271	21.8964642132327	0	0	0	7.15038073275876e-07	-3.018438667745538e-06	-4.862209487329087e-05	1.003781214002313	-3.631642402312212	21.68434708233414
0.83	-3.741205508774414	1.167459202169494	-0.05599946298740961	0	0	0	26.39950087396084	522.3656155731961	22.55042842438956	0	0	0	0.01616249873347421	0.04761420559123523	-0.08684913240717768	0.9240725656777224	-3.86158503696555	23.13943870737362
0.84	-7.540597632275586	2.422901093823023	0.3612199108511266	0	0	0	32.88947913626704	544.6506745487646	22.97407579991018	0	0	0	0.01564864707021619	0.07053397845581119	-0.1478776108484608	0.940875409655163	-4.176167979053755	24.87975297745005
0.85	-0.01428832048117988	0.004438724647480195	-0.0006946991809785052	0	0	0	44.86607198870048	574.4424384569927	24.48684508847878	0	0	0	-0.0001303242394273794	-0.0004411809976771929	-0.0001320549202850981	1.083581201986765	-4.550397842197321	27.63612188897743
0.86	-0.004631701141763478	0.001461919493727257	-0.0003864439471094014	0	0	0	57.57358509979525	612.0008037468463	26.41695921761472	0	0	0	-2.198256051273296e-05	-9.627839582756489e-05	-9.686347929330539e-05	1.400065907635907	-4.894931721262546	32.15302580988756
0.87	-0.0754073749885418	0.02498945100768776	-0.007552249377398771	0	0	0	66.67315660200663	651.2921883462725	27.95383040600109	0	0	0	-0.0001434839858142998	-0.001049147354309422	-0.001903359193278998	1.840724885235488	-5.073428489744058	37.91648059639004
0.88	-0.7315276554595905	0.2495173496684299	-0.08731974890440208	0	0	0	78.57845338967306	687.137513960826	29.6581676617793	0	0	0	0.0003591467115429456	-0.005691567648316682	-0.01872825634068461	2.394709148893443	-5.205616014736085	44.54511607690954
0.89	-4.275423607196312	1.487010720504183	-0.5395134286419733	0	0	0	90.59893343701437	731.5776921500037	31.44371385015224	0	0	0	0.009513515402389091	-0.01117519768267218	-0.1048597993807727	3.255685850741301	-5.263190414311099	53.84905352933516
0.9	-8.241867202479602	3.061636565579032	-1.137050283004782	0	0	0	96.93275968489245	787.0083232613251	32.66752298935109	0	0	0	0.02634819514206964	-0.001419280673695808	-0.1924053288685593	4.60246979605388	-5.127760037407873	66.6091536257549
0.91	-5.994337563498152	2.395985149016011	-0.8905454187901199	0	0	0	100.5387505593534	831.4222675529938	33.58400566953977	0	0	0	0.02291877787390822	0.005351897950178838	-0.1381056128199104	6.28505528876682	-5.005363438465063	80.32815816145573
0.92	-5.032643732911573	2.0910427053352	-0.7199861538183485	0	0	0	102.8185687334095	864.5892362334536	34.8907325071666	0	0	0	0.01999620582363373	0.007543988704034106	-0.1169825153297948	8.087510414777604	-4.927672735458181	94.68860757859646
0.9299999999999999	-3.791561695265504	1.681926396703896	-0.5692069089138314	0	0	0	101.6501284118261	888.9359140640255	36.45856001815648	0	0	0	0.01630781410744789	0.006937566139950454	-0.08766304380438751	9.685405461292008	-4.86084054926908	108.4423683153051
0.9399999999999999	-2.006439434473581	0.9863778955151948	-0.3655409351691961	0	0	0	105.3345074558175	907.0244150592462	37.38574705645219	0	0	0	0.01069688255426501	0.004519730252939409	-0.04623577270345002	10.6448431448092	-4.828865874883952	119.3622865306582
0.95	-1.736213910553268	0.9123363002541561	-0.3374880968033423	0	0	0	115.5648585878382	925.5070898516881	37.81273466122432	0	0	0	0.01015264089647142	0.004328023313072742	-0.04031585698517801	10.74879585258027	-4.824153092575648	126.9062675921556
0.96	-2.385750514793821	1.321070029538806	-0.4542722057215723	0	0	0	130.7744178744145	940.2233177476089	38.55794494243065	0	0	0	0.01391674534813231	0.006238219284046441	-0.05474716988882049	10.13590774166449	-4.913334157736065	131.2050364098046
0.97	-3.127059619322288	1.932662284670172	-0.6814110535278031	0	0	0	147.5939548055806	945.9572743588226	38.50915412211198	0	0	0	0.02097601851615638	0.009504804258990085	-0.06906908184548879	8.889191619572172	-4.859956748098769	132.4088051887053
0.98	-4.568583224759967	3.166569759300152	-1.007842233533974	0	0	0	164.8791946091846	940.1481776334381	37.5626990677525	0	0	0	0.03225546872138067	0.0157377528394772	-0.09648875992162821	7.105847406125749	-4.609018136238645	130.7053351913942
0.99	-10.36769367394106	7.691144081482143	-1.301819805841159	0	0	0	180.9954767660166	920.8211320944213	35.83098764509084	0	0	0	0.05101676373453421	0.03417940874096991	-0.2063189302912455	4.886338023651858	-4.147425991103514	126.1579406032263
1	-23.58510248498608	19.7221274240415	-0.6235290019262772	0	0	0	194.570086892188	882.4688021870279	32.74028357235472	0	0	0	0.07815055891726447	0.08411608798599823	-0.4119971285912629	2.298737457853281	-3.365975845616574	118.1204337028403
