# Supplementary material for: Transtibial limb loss does not increase metabolic cost in three-dimensional computer simulations of human walking
Source: PeerJ. 2021 Aug 4;9:e11960. doi: 10.7717/peerj.11960 (PMC8349165; doi:10.7717/peerj.11960)
Supplement: Supplemental Information 1 — Each subject’s simulation output and Matlab code for generating plots presenting the data. [file peerj-09-11960-s001.zip › TTA3D_solns_rev/Post/GRF/soln_walk_N50_wm100_TTA_S06_GRF.sto]

DataType=double
version=3
OpenSimVersion=4.2
endheader
time	ground_force_r_vx	ground_force_r_vy	ground_force_r_vz	ground_force_r_px	ground_force_r_py	ground_force_r_pz	ground_force_l_vx	ground_force_l_vy	ground_force_l_vz	ground_force_l_px	ground_force_l_py	ground_force_l_pz	ground_torque_r_x	ground_torque_r_y	ground_torque_r_z	ground_torque_l_x	ground_torque_l_y	ground_torque_l_z
0	-13.50008086291639	9.87903727851379	-0.3761096574307951	0	0	0	217.1725788582582	930.0713738302451	32.21035978441488	0	0	0	0.02227793023451966	0.02067919970194793	-0.2607448989558682	1.562171247619019	-3.482440941674573	127.0550701724132
0.01	-25.4280234832435	21.21242093996579	0.9377434147579771	0	0	0	229.509458248435	882.5397356109379	27.70388572752546	0	0	0	0.01539398877736988	0.03934619986720538	-0.432228608015533	-0.7465815453730622	-2.707083673633293	116.3240451733087
0.02	-58.99189895335066	60.38922040311379	9.850350169251191	0	0	0	235.0221926948514	815.6553893746344	22.37008045142089	0	0	0	-0.09288384416603802	0.05494711597300792	-0.7785717090283651	-2.898772524062312	-1.888438853290492	101.5348582328411
0.03	-55.78498231331167	183.4271405659757	25.30438355605495	0	0	0	230.4453602976367	728.2847325744521	15.35913043201509	0	0	0	-0.2579932616288376	0.1334747298781805	0.4003881462948083	-4.824003005094402	-0.8761466259046859	82.63562649023658
0.04	-69.49970752293225	340.2098895333559	6.663147575938195	0	0	0	214.4546477497519	623.8224274157539	7.68081343954165	0	0	0	0.1798643271155838	0.6964096582195148	2.018277231666713	-6.256967810449361	0.3197123439016394	60.9099340433792
0.05	-117.8126066461102	483.7681486398699	6.196674941255946	0	0	0	188.4279804653889	512.502603932735	3.156702151077135	0	0	0	-0.1270607126853795	1.360412154947696	4.04898122083352	-6.272811406203766	1.387449400087032	39.9822443460546
0.06	-135.2421565893231	575.2844511776383	-3.553438946601511	0	0	0	156.84812847353	406.9347607282386	-1.02611383904017	0	0	0	-0.5350212758708768	2.020294426795833	6.112061660618429	-5.315485144695925	2.11612062244251	26.42348641374731
0.07000000000000001	-146.5703284146895	623.0781329869516	-9.418123848122612	0	0	0	127.1903847884226	306.0240022557873	-3.977297855660589	0	0	0	-0.9798908469097335	2.801923305194668	7.709158543979473	-3.931854108785422	1.896829526851698	20.19312440710037
0.08	-136.0356355954495	626.5288054485775	-18.94866638347931	0	0	0	90.92541124490448	192.4227071828567	-6.906629448419434	0	0	0	-1.308514814330042	3.314691926202752	9.040288633561826	-2.261213395432593	1.537440564149144	13.06259681045681
0.09	-135.5311725538774	634.5302812008301	-23.18021998265098	0	0	0	38.26427899374006	84.02562235655559	-10.55662445463195	0	0	0	-1.896624073597511	3.833941982496587	10.68837234026999	-0.5987380146911779	0.9741770313126642	5.583452629646101
0.1	-128.0084956555452	664.0390163469611	-30.67394023321937	0	0	0	0.09028456066641748	-0.2629277838601541	0.2378542249365342	0	0	0	-2.658296381314772	4.856883062900308	13.35974223983653	-0.009005867839524012	-0.008628051426397994	-0.006121863559606981
0.11	-127.2867246042004	699.8382768539067	-34.01090733633222	0	0	0	-2.996126374146235e-05	3.030927920214145e-05	-2.52609883382688e-05	0	0	0	-3.596472978832205	5.643043199237836	16.48558062367894	1.878695041204828e-06	1.70028986289635e-06	-1.881762479324902e-07
0.12	-117.5873415615967	719.7937578570179	-38.30793582162129	0	0	0	1.368001335780645e-10	-9.529453314825513e-11	7.616576603318202e-11	0	0	0	-4.360613161612831	6.173876876964158	19.59467361941647	-6.390402393823873e-12	-6.017543934509846e-12	3.948872004036924e-12
0.13	-112.7766374074199	717.9680146999542	-37.34130454676609	0	0	0	2.029998228506753e-12	-1.197275467040947e-12	7.77885730083465e-13	0	0	0	-4.900603846877279	6.019654867760151	21.84408086640586	-7.565400323156589e-14	-7.41357202315944e-14	8.332408086193986e-14
0.14	-100.5018638703418	702.2547204560549	-38.28826689489116	0	0	0	1.883658801162462e-12	-9.747504077855892e-13	3.695920337513093e-13	0	0	0	-5.207006357829649	5.747995758788538	23.67230090903636	-4.732231552107986e-14	-5.57102015509453e-14	9.425229327835482e-14
0.15	-94.4926745236628	685.1002847656875	-37.57263129810037	0	0	0	2.019641893024007e-10	-9.273540075994361e-11	1.020880576707745e-11	0	0	0	-5.456295346215327	5.453084948241558	25.13536199627906	-4.981683363887603e-13	3.088872605850065e-13	1.230545939636336e-11
0.16	-81.92150564152935	663.9386133996784	-38.1645497121868	0	0	0	-5.977373602293944e-06	2.523528294038815e-06	2.269698083577124e-07	0	0	0	-5.585640978127005	5.284479776868323	26.37562251524864	-6.503021889272636e-08	-1.180264834476883e-07	-4.003556111452129e-07
0.17	-74.30573223511409	640.5495978950174	-37.10851730565333	0	0	0	-3.248352520018691e-05	1.282977951137067e-05	2.290596363852546e-06	0	0	0	-5.658660674616384	4.940275898598905	27.14108534914041	-4.218560847239383e-07	-6.680715432747049e-07	-2.240538486748288e-06
0.18	-61.81543355405	618.4077872311994	-37.11088189952033	0	0	0	-3.478273437008245e-05	1.298437448733762e-05	2.530945234437845e-06	0	0	0	-5.69608191966117	4.727231862911685	27.97240213732242	-4.408464394572472e-07	-7.084000054336198e-07	-2.424280341649179e-06
0.19	-54.45569915442429	599.2224964614949	-35.73765640494784	0	0	0	-5.517535916621271e-05	1.968701503664255e-05	3.448955273151305e-06	0	0	0	-5.747212111696897	4.426211657465772	28.72248644044759	-6.281663432696234e-07	-1.091003234582691e-06	-3.821657538740129e-06
0.2	-43.40171274736372	582.1794617959125	-35.05437936964039	0	0	0	-0.0001354417995610586	4.654718558470777e-05	6.369058547204177e-06	0	0	0	-5.750923739364775	4.200028280461044	29.60989236626914	-1.317877852694484e-06	-2.577381498739192e-06	-9.189117022782728e-06
0.21	-36.63154425150248	567.7252559772328	-33.095848666126	0	0	0	-0.0004857487393781283	0.000161862517938922	1.491520130130178e-05	0	0	0	-5.71948876800827	3.786742491798424	30.4530500262096	-3.93916676835504e-06	-8.886436446040085e-06	-3.185114979240332e-05
0.22	-26.68627227833725	555.5726770598226	-31.34582972148895	0	0	0	-0.002327495630226837	0.0007560747163679295	3.929236689017509e-05	0	0	0	-5.618003611209608	3.383131404880499	31.50677603140123	-1.582602923724112e-05	-4.11490716074988e-05	-0.0001456592579246473
0.23	-21.57011875679224	546.1728711651754	-28.90028894186147	0	0	0	-0.01346474274500042	0.00428199386184094	9.137804534979172e-05	0	0	0	-5.477196905223857	2.862673496328707	32.71940698461076	-7.918475009129175e-05	-0.0002320388596857405	-0.0007946733696905982
0.24	-16.95644711696576	539.778574491725	-27.19576760002607	0	0	0	-0.08238821490882206	0.02570540252577755	-5.523425560202366e-05	0	0	0	-5.285281743777356	2.464016577714384	34.35652116597565	-0.0004319475662279204	-0.001394179134165645	-0.004533905897821036
0.25	-16.93128524634363	533.8709416540695	-25.33044582667458	0	0	0	-0.4592194436376887	0.1407921265862409	-0.003165763762066677	0	0	0	-5.032364476535928	2.086570655107967	36.11307586246228	-0.002190538395297084	-0.007668861637770694	-0.02330310830173118
0.26	-16.40615049014595	526.4207912535933	-24.3049364086169	0	0	0	-2.006036563266234	0.6059637592307581	-0.02593692862177298	0	0	0	-4.678976954672001	1.860742807904558	38.0146049849296	-0.008820313284796589	-0.03317286547665863	-0.09282230242260842
0.27	-19.39573030368985	516.8936240311276	-22.83918341103004	0	0	0	-6.137127886793336	1.836712710659063	-0.1199544232236705	0	0	0	-4.247737489064697	1.632921187742357	39.8086463256175	-0.02513816433408867	-0.1007115398404178	-0.2559277841397987
0.28	-21.79307990534307	507.9294717929452	-21.98887764663387	0	0	0	-13.01525618371118	3.895259062378499	-0.3355515953960773	0	0	0	-3.745785912547758	1.530140164134578	41.688240165484	-0.05128045663570332	-0.2129800801429293	-0.4832892636074849
0.29	-26.25796370986987	501.3272786107293	-20.82785388957613	0	0	0	-20.63170181458455	6.239590263582511	-0.6410447517106774	0	0	0	-3.216761201491797	1.439050888472477	43.54790427723903	-0.0814391380182263	-0.3385434256520544	-0.6740597089926025
0.3	-29.21059678194634	500.0601380044516	-20.35906613988031	0	0	0	-25.17991075832948	7.736230724321574	-0.8762562355564573	0	0	0	-2.66992360174647	1.467143454461966	45.62338585442298	-0.1029802447649162	-0.4164078765843652	-0.7171562488112194
0.31	-32.62672825845684	505.2668235933609	-19.86591159494247	0	0	0	-23.33445954031873	7.280964381883457	-0.8433758294526529	0	0	0	-2.14352051143028	1.511880058565218	47.84322880665135	-0.1012197053592025	-0.3911373276062889	-0.5764882138227621
0.32	-33.83735058226289	517.9951872450309	-20.15524682985608	0	0	0	-15.56726134005698	4.912891477874328	-0.5575377013117994	0	0	0	-1.63661565980759	1.642516227708681	50.37888128517727	-0.07185974888648661	-0.2654685326218386	-0.3333490090736426
0.33	-34.50627538926447	537.2876202210416	-21.33934002485089	0	0	0	-6.157434569280097	1.953479805893024	-0.2168438053333201	0	0	0	-1.168672853644951	1.847316818277478	53.17665275697559	-0.02950858910622864	-0.105687060470367	-0.1144754934517355
0.34	-33.05278671293669	563.2934907590876	-23.80761942916762	0	0	0	-0.8784012274375865	0.2793250349223285	-0.02935751094721925	0	0	0	-0.7391679472465067	2.174271575478309	56.48590942356875	-0.003227442260089971	-0.01153922168061756	-0.01282504480401388
0.35	-31.13587542438987	594.5286220234661	-25.78537845531411	0	0	0	-0.2001709650296286	0.06357212120099347	-0.003361047992205506	0	0	0	-0.3937143603089837	2.431176645802726	60.26899730556905	0.0008264892330699095	0.002671660000390363	0.0004081884264619603
0.36	-27.02739930623014	632.1840725792358	-28.48272818579235	0	0	0	-0.3352200184910338	0.1069190090512369	-0.001385825510884148	0	0	0	-0.1287494870689576	2.739091847187005	64.81525944336008	0.001639749248527717	0.005423819643542444	-0.001621097236040789
0.37	-21.50618586627842	675.835441304137	-30.84615823454002	0	0	0	-2.60960348839256	0.8371492096229574	0.03822686152573138	0	0	0	0.02075524090145908	2.985559255712984	70.11839141158408	0.007771202519368531	0.0277173692058236	-0.05302252597325135
0.38	-12.99374758518322	724.0344977823884	-33.00435615435565	0	0	0	-20.72398327611415	6.759070855098583	0.283813555433984	0	0	0	0.08366071154645027	3.173896749358793	76.06632366616063	0.03414357249326065	0.127207758188559	-0.4468046890295116
0.39	-2.647199749958693	772.9017093973214	-33.97589768019716	0	0	0	-55.00343429940002	18.84827588170397	0.2775411299145221	0	0	0	0.07728872622901939	3.205354142482827	82.15624177591192	0.0610769655052194	0.2021970272711174	-1.111471252308746
0.4	9.823881437389062	817.3786009039535	-34.65300062401654	0	0	0	-59.75926466110266	22.0115740766729	-0.381908975362921	0	0	0	0.1140752855073917	3.162031589245951	87.7522047110924	0.06407117479026805	0.1623944562732217	-1.134881327252184
0.41	21.48782822745643	851.0554506888659	-34.2714952950582	0	0	0	-48.10755141079632	18.96657083852498	-0.8305109425177599	0	0	0	0.2651487461418363	2.935831816603488	91.94492519925903	0.0578491651710391	0.1140007464825919	-0.8919743437037732
0.42	31.89534858021099	870.6552331197684	-33.88415848538698	0	0	0	-35.25441132880265	14.78196650759516	-0.8055365744724969	0	0	0	0.6180037213522418	2.605566315105737	94.15636454198015	0.04223905830313297	0.06882438385786899	-0.6556799766829465
0.43	39.77841758063943	875.9116433456832	-33.16050959621688	0	0	0	-25.39953236497907	11.29132222330305	-0.543221958489705	0	0	0	1.175614791099997	2.143326501240417	94.0152769206278	0.02350792955725428	0.03148083653663613	-0.4816705712981995
0.44	47.34094825904876	871.1801950990446	-32.98765268785836	0	0	0	-19.14937084666805	9.036115439368707	-0.328431662788443	0	0	0	1.952182559341867	1.705877142509622	91.81192755336714	0.01078388731152019	0.009952976584666651	-0.3717267423891956
0.45	54.77601801187145	859.0849724265431	-32.16862164076941	0	0	0	-15.5670733543355	7.843242706394516	-0.2289006804008139	0	0	0	2.889955982983163	1.27197511792597	87.80441429399707	0.004832443090355626	0.0007019687470033061	-0.3068645102832613
0.46	63.0285865005053	841.4297690073295	-31.13521940749486	0	0	0	-13.84913995373165	7.513037920141296	-0.240265431016848	0	0	0	3.908729027730504	0.9626095219155989	82.44609776343708	0.003861145438258303	-0.001820492301317832	-0.2733625221764169
0.47	71.14795221578592	818.3580975370921	-29.36011449536582	0	0	0	-13.65907191102326	8.053942005570605	-0.4218407684128536	0	0	0	4.851691214521747	0.7610885156871078	76.0775010545991	0.008440953005577359	9.879603874123822e-06	-0.265319201302071
0.48	79.99006455064956	791.8340042182313	-28.04950037513914	0	0	0	-15.18431438460179	9.81350356037524	-0.9668859050955786	0	0	0	5.654688198688481	0.6982822653725369	69.28451726693106	0.02370826688820362	0.007898661209182114	-0.2835121175517537
0.49	88.69181847877022	761.9271415391567	-26.15851013449739	0	0	0	-19.01347886049538	13.56997726471258	-2.306596010421486	0	0	0	6.304178208962574	0.607070045292132	62.32846168798341	0.06345036231484191	0.03074161010790372	-0.3286510505347151
0.5	97.57761009914016	729.2268651033669	-22.9790840389809	0	0	0	-26.48385681361013	21.03136284250539	-5.103234074390074	0	0	0	6.766372631400849	0.3926427422116524	55.48438309396596	0.1522123083804559	0.08694128493146915	-0.4001276984394931
0.51	106.186750549138	694.6509889691528	-17.67905247051527	0	0	0	-41.81855498538899	37.29637272611089	-11.0025361134924	0	0	0	6.908169791733569	0.005129767911872196	49.123496428829	0.3353055683673165	0.1946254021566774	-0.5280845116760693
0.52	115.3387889959485	659.1671636698984	-11.7535733943074	0	0	0	-73.01469771468993	75.11913181204469	-24.765727894927	0	0	0	6.798545330275356	-0.4534446988810169	43.5252679490062	0.6865916793532291	0.3366051366514727	-0.7711765814095022
0.53	124.1165835411169	621.823324806018	-4.455837443889243	0	0	0	-98.81084595717682	155.6358658465549	-36.24502645244266	0	0	0	6.51100050942327	-1.023041874054538	38.62333760923282	1.087986307474014	-0.007475972856572777	-0.3769312489297664
0.54	132.6750395640952	582.925451152521	3.196845632604232	0	0	0	-63.00448773141463	311.5201810820138	-4.65712676074038	0	0	0	6.08980378792162	-1.619710729697375	34.75240535605449	1.492357824420551	-0.8434372582141535	2.621301950908695
0.55	140.3493677428522	540.290088614335	9.899399559090666	0	0	0	-90.26319977458299	488.8709220052326	-7.932245560086124	0	0	0	5.590313581952468	-2.128474213412124	31.76173279156836	2.604599578031952	-1.320366387332153	6.018164289451142
0.5600000000000001	144.6363603925247	488.8890979660223	15.00934701355186	0	0	0	-88.0035461662648	589.1125312561632	1.689831482505471	0	0	0	5.041373960713704	-2.487017762168432	28.69963354748194	3.110882726994488	-1.769403246976246	10.20248721502773
0.5700000000000001	142.5411373572706	420.0638730917431	19.52989924728422	0	0	0	-117.1738143750293	663.1544629056622	1.713803704978381	0	0	0	4.289892498642348	-2.713238716307985	24.72890255966316	4.338185762945828	-1.849763866080428	14.89138147001798
0.58	127.6862444068328	329.2266661339974	21.75523989752689	0	0	0	-106.4067769668863	694.8941523274351	15.25526069834333	0	0	0	3.288568802862612	-2.64536678246452	19.39772123222151	5.044735807231188	-3.010331841708457	19.15928010917936
0.59	90.28111197838594	214.170690321804	20.26519081159668	0	0	0	-118.0669963790276	697.5369057166099	15.70089112329921	0	0	0	1.997358643654555	-2.06922118946872	12.36985174584325	5.502314915215616	-3.313892511252603	21.43651519057558
0.6	23.75495028100087	79.42799595057315	13.02581490674648	0	0	0	-111.9694538753558	700.658704823759	21.61244139599274	0	0	0	0.4947747246143529	-0.7854415188083478	3.751866834543439	5.869090539605568	-3.890696176866727	24.19641078581162
0.61	2.551066762677025e-12	-2.003384506841497e-12	3.014407849698643e-13	0	0	0	-126.1625624968423	724.3368949303613	21.8165110182018	0	0	0	-3.660448542870479e-14	-3.088385716137399e-14	1.02046240488287e-13	6.517580822217607	-4.170707707655096	27.58654231604749
0.62	0	0	0	0	0	0	-118.1424160308493	750.2181514959005	28.11439582599648	0	0	0	0	0	0	7.002480250123313	-4.844917459225722	31.12044673553041
0.63	1.357050918206545e-13	-6.526700573759317e-14	1.904521535108414e-14	0	0	0	-115.7136554748731	754.3571855357341	26.79406936115249	0	0	0	-2.455636288294544e-15	-2.811024701072681e-15	7.864188836419531e-15	7.235345653528332	-4.772037589099948	32.48319387854457
0.64	-0.5546341275277706	0.3062385596085688	0.02927690583028297	0	0	0	-97.33484928681968	745.5684522938794	29.31237129484831	0	0	0	0.003249252987601052	0.009032009283382379	-0.03292042359921156	7.246903897462653	-4.903515002602301	33.26315829369142
0.65	-0.09254761339561535	0.04116925128302525	-0.00172754856494435	0	0	0	-89.87254256789012	739.5269638707738	28.72268302487435	0	0	0	0.0008652091772384761	0.001696384352505152	-0.005924095829710803	7.376437797732685	-4.781908715219131	34.08626270624652
0.66	0.0002503584574652124	-9.271369019719722e-05	1.292584019016178e-05	0	0	0	-72.98746266932366	727.5267390089061	30.75817499619136	0	0	0	-2.59961485429709e-06	-4.691247674105844e-06	1.670240997913764e-05	7.39472323684059	-4.85661295873356	34.85395902113577
0.67	-0.03982496369801074	0.01563803068513459	0.001229514536936676	0	0	0	-64.36539418239127	707.5245162678666	29.73590914069649	0	0	0	0.0001758079260698749	0.0006555148340119148	-0.002642836198390174	7.354532375555812	-4.532644680780128	34.85696868542273
0.68	-0.1168346662348735	0.04553686215475933	0.009381801315838901	0	0	0	-49.70602274609433	680.8196971817936	30.66862284850765	0	0	0	8.11650402498226e-05	0.001791616596206343	-0.007685250306542641	7.175025100541065	-4.38173198545702	34.62039008655233
0.6899999999999999	-0.2217036449521392	0.07348656367716093	0.008073322433547686	0	0	0	-42.4824432934754	652.1460879205015	29.59392163704424	0	0	0	0.0006571628195629646	0.003578792609508256	-0.01452896747177724	6.95921225055603	-3.942884314271902	33.9713962346893
0.7	-0.4721141486094838	0.1481140838648568	0.01793752179165687	0	0	0	-31.19520566802985	621.3435461161031	30.18100406331595	0	0	0	0.001145297480987143	0.007277473694208917	-0.02994737951865456	6.640080446005878	-3.663806501074825	33.29859162426031
0.71	-3.186777504365812	1.024182449063986	0.2876036360685327	0	0	0	-26.59233812566557	589.8778833070331	28.7751317993882	0	0	0	-0.00341631229096545	0.04293445866611693	-0.1907467813122047	6.28279422283387	-3.170442038705366	32.41083564697898
0.72	-22.177398217274	6.920359826651004	2.066210421282415	0	0	0	-19.36713166904983	561.248668873851	27.82262032685575	0	0	0	-0.02495344949822296	0.2929039478595915	-1.248843693532971	5.875609720664188	-2.817771195872707	31.75323626014184
0.73	-42.92604757411877	13.032716728384	3.115457082529935	0	0	0	-16.61360130107735	537.5105283973525	25.80562154051497	0	0	0	0.01033135568853109	0.576863856191051	-2.270736202246122	5.467137099810548	-2.38752681059079	31.22063784338328
0.74	-39.09655212525146	12.01911960812626	2.992837608218917	0	0	0	-11.69030940646306	517.1992604230387	24.87754913187162	0	0	0	0.004490401958056079	0.4971073965534187	-1.937594179734745	5.013054872036204	-2.166081430024764	30.97885856836211
0.75	-37.87341180117941	11.98400501901075	3.091833822350803	0	0	0	-9.913294592870864	499.5063431929017	23.38697887457599	0	0	0	0.0006113769262283599	0.4557127910972116	-1.758722189730565	4.542782107403049	-1.956126054355074	30.83591100682862
0.76	-37.62016433449016	12.16727553121728	3.23525615147874	0	0	0	-6.75078101240277	483.877064131221	22.8167763032103	0	0	0	-0.001631632812413754	0.4308703227308723	-1.639226528309296	4.038876171610535	-1.938180274428609	30.96320332721401
0.77	-28.52432936438406	9.151488406181274	2.130258003794423	0	0	0	-5.749164146423924	471.1273980843803	21.84814965562179	0	0	0	0.0179052803512386	0.3284945408080358	-1.171231900890305	3.553734730612672	-1.914214729660595	31.27362177710929
0.78	-26.87433421444542	8.591568577786431	1.613829345174892	0	0	0	-2.843835517988408	462.5202514781625	21.50417649693259	0	0	0	0.03852724865020377	0.3137963490097998	-1.028682432634553	3.094882215092783	-2.013315903457074	31.92119167381933
0.79	-37.31512215869665	12.18689211312635	2.504500375572045	0	0	0	-0.5503849567159393	459.2089242071842	21.34211803483018	0	0	0	0.04539124466393667	0.4062626345448799	-1.300093020877724	2.693916183819628	-2.134413030561154	32.85939159775982
0.8	-34.96005536910865	11.51516880490398	1.963872939478509	0	0	0	3.104222489570861	462.3228225193775	21.77670324517126	0	0	0	0.06401963776986322	0.3821989974922463	-1.100527073115261	2.350548343669675	-2.374313291809388	34.23174928749336
0.8100000000000001	-14.27919575769549	4.627268245060233	0.3278708645570033	0	0	0	6.650862667333294	472.005858388119	22.07277813796333	0	0	0	0.04574573287098801	0.1702037634040747	-0.4084881166676387	2.081799864802604	-2.62742042941725	35.95553829322778
0.82	-10.30158824010862	3.343487308262566	0.174899092621173	0	0	0	12.15173980168186	487.2880697793656	22.76422165350247	0	0	0	0.03455030233173551	0.1202567533147743	-0.2627286682625488	1.877220487299687	-2.936881421852402	38.03518540894494
0.83	-7.935434494950158	2.600639687705658	0.1851473501651535	0	0	0	18.43604561265914	506.6603661168264	22.91714701305948	0	0	0	0.02394317233602578	0.08570891630482823	-0.1772237299339846	1.750907478183839	-3.220136374153787	40.32641886919849
0.84	-0.01864354601985057	0.006102431701890397	3.163419182739197e-05	0	0	0	27.1871897114898	529.5764501526867	23.60905234715533	0	0	0	-0.0003550232898760951	-0.001088790215186855	-0.000391617688700504	1.694054265458341	-3.552132951287578	42.82844516890688
0.85	-0.006802344878175388	0.002226276013678277	-0.0001122588513422338	0	0	0	38.55501597103209	560.8364068568704	24.34069265253688	0	0	0	-7.142438273916278e-05	-0.0002198582159733896	-3.477422546656965e-05	1.773536069199459	-3.884253738299122	46.39412518965185
0.86	-0.005456969562019964	0.00181128605540853	-9.855425003723807e-05	0	0	0	50.33328411272642	601.3682952092388	25.6108570545791	0	0	0	-6.719951179031448e-05	-0.0002042736793768876	-1.483016228454388e-05	2.019193496902264	-4.251481606247354	51.65050824896753
0.87	-0.01799777112097969	0.006073219661829556	-0.0007938319367160882	0	0	0	61.40488034916696	648.4217573513317	27.00261979910056	0	0	0	-0.0001067088303909991	-0.000374200683007902	-0.0004006539626386503	2.463962399106812	-4.573722769859216	58.81518519977135
0.88	-0.2101149137536357	0.07204863819704251	-0.01403798722495723	0	0	0	70.72306507267662	698.9192055138976	28.90640670334152	0	0	0	-0.0004380713173890314	-0.002387210083433768	-0.005580978475012322	3.116070673435741	-4.843508360325794	68.14031068784406
0.89	-1.456314368739612	0.5143080132078359	-0.1224779046822956	0	0	0	75.56959686177422	742.014381937907	30.44282855199582	0	0	0	-5.479409274955218e-05	-0.009092906506161173	-0.03696415156092311	3.926706540034745	-4.959338718130217	78.36792183376039
0.9	-4.239171891703623	1.561868519492719	-0.4245222373065791	0	0	0	78.62520436588466	779.1745891067205	31.95627272178702	0	0	0	0.005418594644482701	-0.01351672615052287	-0.1023071095387351	4.869001804941425	-4.993557694009739	89.35572486154254
0.91	-6.6319142173474	2.557849152635823	-0.7480108939405765	0	0	0	79.91886604966912	814.8825050603513	33.24007389232361	0	0	0	0.01456329176424582	-0.008163551920528655	-0.1551612874561753	5.91592337802795	-4.965608916919603	100.7070133381275
0.92	-7.174843242722437	2.916399543558269	-0.8797932064719655	0	0	0	84.27602241439222	848.0774771845197	34.76901943498479	0	0	0	0.02037047857704252	-7.691789222530393e-05	-0.164858838002574	6.90602954614755	-4.995730710143109	111.1602220649659
0.9299999999999999	-5.901191575332446	2.556766237732578	-0.7826680633026883	0	0	0	92.68377794174177	880.2274124925233	36.01516507044073	0	0	0	0.01966682085782509	0.0039840398413505	-0.1342049785065356	7.68344191365012	-5.009651608390424	120.2333251473518
0.9399999999999999	-4.48727153522135	2.074915762113361	-0.6346297714414366	0	0	0	105.1619824858639	909.3876260568951	37.34562275133165	0	0	0	0.0167403864353894	0.004882455071562131	-0.1016946235337856	8.171115989058	-5.045829624743601	127.6369796387141
0.95	-3.765483232032844	1.850420410872672	-0.5473552060501159	0	0	0	121.1429133222861	935.5987433593086	38.62810658598342	0	0	0	0.01495026585928325	0.005096614267009904	-0.0851130288433075	8.335246826465863	-5.089905022719419	133.2794919280205
0.96	-3.488294581131227	1.830640287188515	-0.505837662951824	0	0	0	140.3541912264455	957.2477782224095	39.51426117530587	0	0	0	0.01420844514903891	0.005340993604907311	-0.07822019614524355	8.023334613217894	-5.081437975277901	137.0807474257768
0.97	-3.616593590104528	2.040959566451999	-0.496992281236665	0	0	0	160.9929217728942	970.4411005969631	39.25219914927904	0	0	0	0.01440833920185899	0.005955355319453439	-0.07994608692937075	7.156458335575041	-4.897243210623474	138.6955300860268
0.98	-4.625388657604644	2.810484837266793	-0.5290613633237806	0	0	0	181.4830911896049	971.8720429903524	38.21787067636215	0	0	0	0.01616115747748193	0.007698315484225367	-0.09985514578145083	5.743824208737996	-4.600353059825098	137.7918881306181
0.99	-7.387736047989279	4.871487717068537	-0.5517603120246971	0	0	0	200.4858738267909	959.5244457340946	35.76481804761499	0	0	0	0.01920742182746318	0.01172712571498574	-0.1530606525167265	3.828375205627987	-4.122476813583002	134.0807545909361
1	-13.50008086838162	9.879037282510602	-0.3761096575821839	0	0	0	217.1725788879202	930.0713740023793	32.21035978662091	0	0	0	0.0222779302448141	0.02067919971254845	-0.2607448990502402	1.562171248753106	-3.482440942351799	127.0550701952076
