# Supplementary material for: Transtibial limb loss does not increase metabolic cost in three-dimensional computer simulations of human walking
Source: PeerJ. 2021 Aug 4;9:e11960. doi: 10.7717/peerj.11960 (PMC8349165; doi:10.7717/peerj.11960)
Supplement: Supplemental Information 1 — Each subject’s simulation output and Matlab code for generating plots presenting the data. [file peerj-09-11960-s001.zip › TTA3D_solns_rev/Post/GRF/soln_walk_N50_wm100_TTA_S16_GRF.sto]

DataType=double
version=3
OpenSimVersion=4.2
endheader
time	ground_force_r_vx	ground_force_r_vy	ground_force_r_vz	ground_force_r_px	ground_force_r_py	ground_force_r_pz	ground_force_l_vx	ground_force_l_vy	ground_force_l_vz	ground_force_l_px	ground_force_l_py	ground_force_l_pz	ground_torque_r_x	ground_torque_r_y	ground_torque_r_z	ground_torque_l_x	ground_torque_l_y	ground_torque_l_z
0	-18.65324837977186	15.37673564401124	-1.377395621241851	0	0	0	192.8111897483597	888.8740736143618	33.24395139629763	0	0	0	0.08263361985949412	0.07166713744018431	-0.3400250458733379	2.068683349173155	-2.78478969962729	118.0551656857572
0.01	-50.70256811187464	50.16558583842411	4.697831915599028	0	0	0	203.5865979123989	835.3627603455618	28.85793409999714	0	0	0	0.1068291801596796	0.2040574335260117	-0.7189354547733967	-0.4877872562180876	-1.911663900393822	107.2351939723819
0.02	-17.28119484772327	152.5728285655501	27.98195429370442	0	0	0	209.4765793895859	762.7815551709184	23.60720303145951	0	0	0	-0.1007698147379536	0.2444680625900344	0.8605502039414982	-2.9287254623371	-1.073034687978655	92.63169259128968
0.03	-45.71555788705334	258.8948392927304	24.91349829692676	0	0	0	207.3437412287656	672.339379299313	17.20147748067973	0	0	0	0.2867919880705264	0.7602333644968038	1.523648361599337	-4.960097803059511	-0.3325830172279178	74.4229933943962
0.04	-105.1385999429972	411.3648594904615	15.40158812574298	0	0	0	192.4233525090379	568.7370372658373	9.207874081470923	0	0	0	0.5414591146653362	2.242689715381098	2.990569510897632	-6.262189286376667	0.5109487648749799	53.8854664607727
0.05	-114.0016804834317	516.3262201625141	2.302740908481953	0	0	0	169.1578510484322	465.5014294673439	3.275195972005651	0	0	0	0.1603503676937884	3.556716504373562	5.472232006299762	-5.867339073872375	1.305600178488269	35.30764633719237
0.06	-138.5592761763778	553.9791587997365	-2.744758747213999	0	0	0	146.3059624106852	375.3546729513413	-2.297896845752271	0	0	0	-0.5850605695911812	4.439695946065901	7.199941358472126	-4.733199757166206	1.996426789220195	24.4873135920857
0.07000000000000001	-135.6876254183167	597.10193840409	-8.686404668411983	0	0	0	127.7970558136822	294.9780417164537	-5.397940347861993	0	0	0	-1.24793631753114	5.667304977172308	9.563554605573071	-3.69668429696754	1.962019273108209	19.66253661176169
0.08	-142.855279921337	632.2357494531486	-17.80900427629954	0	0	0	100.4356112236467	205.1785337505896	-6.185315886347004	0	0	0	-2.091839309375351	6.922568112232524	12.30435235816739	-2.491527522051393	1.643893524647388	14.06446004890987
0.09	-136.138992436768	662.5060408142541	-24.07998123680318	0	0	0	47.25011165636783	102.2764815779301	-8.880532106053341	0	0	0	-3.153903253705023	7.972087205609112	15.92976532386749	-0.9620391515337815	1.036456219718723	6.81673452893323
0.1	-138.3106966014978	689.7342409924295	-30.24509183068486	0	0	0	0.1896751644832153	-0.5067093944119752	0.4496329163158202	0	0	0	-4.036150286293784	8.357995297703949	19.38848336557933	-0.01636587662927166	-0.01582686950108059	-0.01094120214989784
0.11	-126.9630442478317	705.8471633201377	-33.37274492683907	0	0	0	3.503802626320324e-06	-3.239117323506052e-06	2.648042865837424e-06	0	0	0	-4.657787698875017	7.998571311638476	22.60305516700658	-2.017133845535764e-07	-1.846612722333681e-07	4.102062015894506e-08
0.12	-124.8267689940211	715.5674423398281	-36.1098955671369	0	0	0	2.377094592338733e-14	-1.523282068449714e-14	1.235255635301135e-14	0	0	0	-5.106181623361759	7.148726760693469	25.41345407197679	-1.040925867634712e-15	-9.986180830102561e-16	7.716639411796333e-16
0.13	-113.5018472345635	715.1506523614332	-36.43986242650706	0	0	0	7.630250213777492e-15	-4.412930474249265e-15	2.91048639018497e-15	0	0	0	-5.43827777546031	6.308640585768185	27.83887158433405	-2.825344725123724e-16	-2.7211143796743e-16	3.281238027806366e-16
0.14	-108.5099977212011	704.1410244702372	-36.56799469128128	0	0	0	2.193239840273279e-13	-1.175641881500485e-13	4.15696427350777e-14	0	0	0	-5.617325116044904	5.453186934582662	29.31143460494919	-5.482854479008815e-15	-6.251577619990711e-15	1.124722995752668e-14
0.15	-95.68752693732975	688.6947891942224	-35.60259400982248	0	0	0	4.590614917388606e-11	-2.206122064816823e-11	1.633277766733159e-12	0	0	0	-5.777366223750743	4.788366871367554	30.58900615419141	1.072328057664966e-13	4.402940866965853e-13	2.858553126911075e-12
0.16	-88.14860861599826	670.8511158406525	-35.42009979868595	0	0	0	4.233726816724003e-07	-1.852243031740565e-07	-2.017770527176789e-08	0	0	0	-5.866284996056779	4.285110905444612	31.29166045386035	5.283921291442277e-09	8.955791795719857e-09	2.865711393909171e-08
0.17	-72.52392002654157	650.8098554775402	-34.99677144567028	0	0	0	-3.980197767290679e-06	1.617614158795653e-06	3.015144844627981e-07	0	0	0	-5.896799672807242	4.053279484880181	31.81574728420147	-5.624277090046831e-08	-8.617991635033381e-08	-2.800919761973433e-07
0.18	-59.90209756127935	628.7410251633015	-34.69160102613161	0	0	0	-3.401939242042935e-06	1.304249535272413e-06	2.67491579602022e-07	0	0	0	-5.840234880614246	3.869049426395194	31.92906280352314	-4.697826550010891e-08	-7.247381629904472e-08	-2.440952998465163e-07
0.19	-42.54066225366512	605.3267102728846	-34.00862595502801	0	0	0	-3.707921365909798e-06	1.356397327899928e-06	2.609293412403238e-07	0	0	0	-5.731901284009199	3.758368939818555	32.16932415482934	-4.674611308930247e-08	-7.641866956678848e-08	-2.670340993443459e-07
0.2	-33.93122018139667	583.8236239962422	-33.05062250023305	0	0	0	-5.942408816768429e-06	2.089188789645689e-06	3.437531086021743e-07	0	0	0	-5.589890199910062	3.496499942673211	32.47132856659361	-6.589018179338503e-08	-1.176810937591064e-07	-4.238183550599803e-07
0.21	-24.14559274377905	565.2210000400319	-31.73885541515337	0	0	0	-1.405175689779318e-05	4.7830110943495e-06	6.316927147909309e-07	0	0	0	-5.418302609175902	3.188250307105814	33.12501913914555	-1.35063580471176e-07	-2.673484594542102e-07	-9.801487984102273e-07
0.22	-21.52102004468165	550.423861675251	-30.03226846975866	0	0	0	-4.698004734326274e-05	1.555704848956475e-05	1.583993439212814e-06	0	0	0	-5.208942545816714	2.749181561707776	33.90156454797827	-3.921881952962077e-07	-8.618043156420525e-07	-3.167893751144588e-06
0.23	-18.09490446196917	540.2662527221521	-27.97546105215291	0	0	0	-0.0002082815554866723	6.733902938571475e-05	5.029059107371724e-06	0	0	0	-4.97315915198402	2.308932365158717	35.13860241624909	-1.520380945752381e-06	-3.700049052616723e-06	-1.342405417197225e-05
0.24	-18.73390886869843	531.3206322674625	-25.90335838764844	0	0	0	-0.001119678027923802	0.0003542712336604499	1.862759484268419e-05	0	0	0	-4.67872579425199	1.844929412674001	36.45105396306963	-7.264869503605631e-06	-1.937438486579695e-05	-6.820813323219182e-05
0.25	-17.85988430544947	521.0967945027396	-24.60062258683809	0	0	0	-0.006609939355652554	0.00205160636854101	7.126779418040978e-05	0	0	0	-4.294700709837739	1.524857301171891	37.9520871901841	-3.882835869499532e-05	-0.0001120292279671781	-0.000376247474492524
0.26	-20.80148534250402	505.5825520269156	-23.46659951713034	0	0	0	-0.03825631458153203	0.01167161600207971	0.0002366470669251989	0	0	0	-3.787374667842501	1.255585913307244	39.14605125264902	-0.0002072395749284959	-0.0006385020516611315	-0.00201108837744305
0.27	-22.74178818101832	485.5207245634755	-22.76565563423615	0	0	0	-0.1928999718481962	0.05799683297954761	0.0003068153849841678	0	0	0	-3.150695062993631	1.148547598340634	40.10136276643237	-0.0009705621376230894	-0.003179216163796595	-0.009251286523061989
0.28	-27.1939797615563	465.327487181926	-21.83916390764267	0	0	0	-0.7635485597506774	0.2271195331789119	-0.003715451076538598	0	0	0	-2.432569091882109	1.152674155393706	40.75402447462086	-0.003533181689334885	-0.01241776096101921	-0.03297923997266985
0.29	-29.81301068368879	451.65028860681	-21.54783210441841	0	0	0	-2.21935250534763	0.656812956072186	-0.03256572465283403	0	0	0	-1.663301407019673	1.354182420820062	41.53421809577711	-0.009258171299011549	-0.03550488077332242	-0.08514287399091618
0.3	-32.80846697492868	448.5241367518425	-21.02192047398549	0	0	0	-4.498860466364627	1.33272233124947	-0.1197059801016528	0	0	0	-0.9076221369935049	1.582234903382194	42.54995357080578	-0.01698283009202732	-0.07091298522834709	-0.1512452728202709
0.31	-33.18434715903336	457.8887240460665	-21.21735600365528	0	0	0	-6.032971511725224	1.7982596051731	-0.2397424007713689	0	0	0	-0.1925789433952865	1.849816203576173	44.21258786002392	-0.02108564075083947	-0.0941599785607171	-0.1757239285536083
0.32	-33.8608495400003	477.2122739036703	-21.36199116808225	0	0	0	-4.53687796386514	1.363194504240965	-0.2431466819357544	0	0	0	0.4388879717727243	2.058251003480804	46.52201844378062	-0.01506804948762477	-0.07045140083259904	-0.1139274277388764
0.33	-32.83608419916821	505.8862735426993	-21.91096802082338	0	0	0	-1.29130047124807	0.3909785920006919	-0.08766970078236069	0	0	0	0.9935989736461384	2.235501033527812	49.76068341491776	-0.004088738763565555	-0.01978073459728922	-0.02801858641537322
0.34	-31.84828586189415	541.9600561559771	-22.47475176892125	0	0	0	-0.01702588239752739	0.005140310471396136	-0.0007016276939738359	0	0	0	1.461696670566693	2.337886989804658	53.80798415368714	8.396225589027458e-05	0.0002890930078677434	-6.387597462717909e-06
0.35	-28.56400568242175	585.3051807961256	-23.84177329717234	0	0	0	-0.03086219686192578	0.009353767735411214	-0.001046638661874865	0	0	0	1.860694549703837	2.428344928094694	58.77774652923968	0.0001211241044087208	0.0004329018955086146	-0.0001500591132881483
0.36	-23.73603936151024	633.1776045125619	-25.32163827560083	0	0	0	-0.5049945687620846	0.1534260538969665	0.00274991617466562	0	0	0	2.167213954215849	2.4530798045656	64.3760878378439	0.0007457491738498891	0.003020674320706557	-0.01177704326756453
0.37	-15.81865943213363	684.3751366955221	-27.15010629409699	0	0	0	-11.60475587115255	3.545926581144599	0.03029485685171462	0	0	0	2.393416726159141	2.43343978881905	70.50164513206603	0.004913645388305682	0.02122450530788438	-0.2720022429175455
0.38	-6.291781328463526	735.4091135312515	-28.46019831771443	0	0	0	-59.40345367704072	18.85838377328701	-0.6955034586128234	0	0	0	2.531363691375945	2.309882797276808	76.68177481610117	0.007515798641286923	-0.01286381011168784	-1.254336454823646
0.39	5.748660166598158	784.0422466173063	-30.01578767788006	0	0	0	-76.07873199193364	26.0359863024778	-2.369808459095294	0	0	0	2.635431943701763	2.157174306323396	82.60232737770777	0.01116819043294184	-0.08957242711197318	-1.470293082706496
0.4	18.63823673165869	825.687559825984	-30.73365470421351	0	0	0	-66.66913756639839	24.55186759323539	-3.418322762346878	0	0	0	2.722122394870497	1.843360346703954	87.57494271956145	0.03316992240110125	-0.07465250291986458	-1.249294165838597
0.41	32.24924272086495	858.4382162901555	-31.80023745479087	0	0	0	-56.70867815583802	22.21287448947901	-3.761244746960805	0	0	0	2.864393852280423	1.470057652485441	91.21955920447846	0.05000481131329237	-0.04552598839870196	-1.057950604051141
0.42	45.06840964101477	880.9647199224323	-32.75088871317172	0	0	0	-45.64602249948771	19.00259451221543	-3.247708297636362	0	0	0	3.072026686668774	0.9795068311218658	93.20169701133645	0.04446667733815535	-0.03635228685288267	-0.853942171479469
0.43	57.57204727677625	894.4642694819238	-33.98988625778969	0	0	0	-34.21547266889109	15.16449709640496	-2.236373432771282	0	0	0	3.382913893261114	0.4162867401735757	93.52456586893307	0.02634521485818831	-0.03482261560399791	-0.6443130681977991
0.44	69.15971067185086	899.0403831858405	-34.42894324648907	0	0	0	-25.2641964931059	11.94246141425859	-1.333014810435293	0	0	0	3.764660489613911	-0.2668535202115945	92.09797085591026	0.01054450571543497	-0.03129573521036914	-0.4798873347754268
0.45	80.49291953799295	895.9589526263142	-34.89700129346733	0	0	0	-19.75411412668165	9.989223072514589	-0.7311953373284099	0	0	0	4.215490992107322	-0.9001476322746904	89.06551351595621	0.0004538279883814728	-0.02698671123393495	-0.3783542809316321
0.46	90.65637621657204	884.712097588266	-34.54024325275656	0	0	0	-17.56868894362525	9.564471322763497	-0.4228513942213787	0	0	0	4.679247481027367	-1.415389539416996	84.41076623937457	-0.005186787849733294	-0.02457048051029309	-0.3368555159584349
0.47	100.7151049671539	866.0018334537432	-33.52978163808547	0	0	0	-18.14752948737778	10.77056655160156	-0.3430952407480028	0	0	0	5.115937195017059	-1.678994811782155	78.39146811677557	-0.008147822123836886	-0.02473934582808851	-0.3429266491019287
0.48	109.7611538227084	839.9296759148344	-31.46812107293424	0	0	0	-21.3323592197428	14.06264448616019	-0.4563462110345513	0	0	0	5.479222429667242	-1.693213041189198	71.29602836093719	-0.009530434415819281	-0.02726278597051946	-0.3872347667169392
0.49	118.3641729972436	807.2556872491043	-29.338657285371	0	0	0	-28.55180288567997	21.35189600482686	-0.9728358923994193	0	0	0	5.829938185952336	-1.448135793671775	63.58366292794356	-0.005866289559517274	-0.0316937641463635	-0.4781909902374143
0.5	125.7720601808748	768.7077243950409	-25.71506369142626	0	0	0	-47.49657636948741	41.42720247395253	-3.113953626875814	0	0	0	6.035192571161688	-1.137453038413389	55.81882044411914	0.02044247188606392	-0.04327867869324002	-0.6913852908191013
0.51	133.3563394427809	725.9452243651649	-20.18819853642222	0	0	0	-84.80980875164289	96.72402506828566	-14.94569357784306	0	0	0	5.941797027637785	-0.9330349192152174	48.78725318159631	0.2011562910989602	-0.137139379616133	-0.9236732685171647
0.52	140.0897730910841	679.3344497531396	-13.79515713883592	0	0	0	-32.33986961164857	193.0946285192308	-29.80964095632258	0	0	0	5.64600232434656	-0.849851843269526	42.71190717096979	0.3484877777877696	-0.5790154193987741	1.010872746453108
0.53	147.3621889442174	629.6802543850797	-9.03055490811678	0	0	0	-86.78377694729552	329.8638403036616	-28.24342779731931	0	0	0	5.25126182416485	-0.831297788629706	37.88731135834689	0.1355725438836322	-1.214624904827626	1.846328925889072
0.54	152.758775399866	575.1839328060239	-2.866479039835009	0	0	0	-88.41404150309597	459.4125472675377	-15.09279660331164	0	0	0	4.612375624544236	-1.061140042528991	34.09560326710467	-0.0967076585741322	-1.544648374952046	4.530532451394915
0.55	154.2780176664584	510.6883799014774	7.142163960861782	0	0	0	-125.0005737416197	525.3301245806344	-6.205949524819617	0	0	0	3.683762550111562	-1.529779700760624	30.31945343500797	0.2654706281209657	-1.646447112646118	6.506389184760877
0.5600000000000001	148.2457922433047	434.270331023531	13.29074034602893	0	0	0	-129.7803017860724	577.1319387177275	-1.255398584258292	0	0	0	2.79151492916963	-1.73801762941309	25.88660022628078	0.7425080801624209	-2.144938149811827	9.575137207435754
0.5700000000000001	133.0382351769596	344.5467148067884	9.387613142688251	0	0	0	-149.4904848754928	632.8529139896031	5.54864484351345	0	0	0	2.263405365573253	-1.422141117991401	20.64069620938209	1.404124275411374	-2.796848109865039	13.14247021550432
0.58	99.54174176075247	237.3325858878714	7.757124879690903	0	0	0	-141.783838505247	673.3844939826962	13.795978301311	0	0	0	1.533631811920895	-1.093747464205162	14.10583413460943	2.042398511113988	-3.365611444511763	17.09965091453022
0.59	40.64866774194939	104.2802524591909	17.19864904038509	0	0	0	-142.3385080987617	690.4766603475763	18.73531298442769	0	0	0	-0.05173093866643527	-0.923286665040905	5.732430172321181	2.387853864955438	-3.28119890072437	19.22553919547373
0.6	4.099800908973605e-08	-4.042700595179386e-08	-1.16774709014613e-08	0	0	0	-125.890592375392	707.52053266127	24.14666823726709	0	0	0	3.777618266139966e-10	6.907342156240584e-12	1.300998417110522e-09	2.752531890074855	-3.366914952690993	21.21620404409725
0.61	0	0	0	0	0	0	-125.5407034485723	745.1055021424713	28.87849831774102	0	0	0	0	0	0	3.373106213475786	-4.020783969951693	24.00675429579552
0.62	0	0	0	0	0	0	-118.6321682878286	762.4776225710623	30.9029178862212	0	0	0	0	0	0	3.923820230450367	-4.965944536157173	26.44414551313788
0.63	1.841220511541384e-07	-1.189744143009653e-07	-3.869624493750721e-08	0	0	0	-120.4194749036814	742.0451772258659	31.2529859683155	0	0	0	1.656457265916097e-09	-9.254646654700799e-10	1.073093737934786e-08	4.108964750886858	-5.254575601534514	26.57454698112521
0.64	4.348764720082254e-09	-2.350465799023731e-09	-4.967240610176543e-10	0	0	0	-108.5746016982071	717.4246748778015	31.63082368997911	0	0	0	1.057312215830119e-11	-4.037436917072108e-11	2.837199299304449e-10	4.188797130534338	-5.114118100254183	26.12625203473731
0.65	1.960050418889399e-16	-8.10745044236149e-17	1.019082750118405e-17	0	0	0	-100.8530684904878	705.2726175452349	31.20126438585953	0	0	0	-1.849475542748972e-18	-2.72392972133537e-18	1.390125021371139e-17	4.390412932728944	-4.760600258383433	25.9002942890325
0.66	-2.146345071276833e-05	9.577518519344022e-06	7.168796793308612e-07	0	0	0	-86.3674287169936	688.1779588515193	31.23056249194264	0	0	0	6.260490236209564e-08	2.557503393245705e-07	-1.542432889097697e-06	4.554976308340111	-4.539818013791596	25.58777436654432
0.67	-7.038661289803975e-05	3.321592921057943e-05	1.167918990217755e-05	0	0	0	-77.35379501185727	664.1495662749654	30.47635226132819	0	0	0	-5.178781988984035e-07	6.934230726471259e-07	-5.093194494910017e-06	4.627744119567873	-4.29347893407399	24.71007648562239
0.68	-4.604972834183256e-05	1.706388374711917e-05	2.056475826923592e-06	0	0	0	-63.28901942928627	641.6877054179316	30.18700116020731	0	0	0	7.316495931657378e-08	6.120218870137695e-07	-3.439980702447023e-06	4.644745030504692	-4.144616080608501	23.93932152654923
0.6899999999999999	-2.98305014678923e-05	1.037589040565921e-05	6.779019628164116e-07	0	0	0	-53.63325167550768	621.6644717113128	29.93858725511794	0	0	0	8.772979702553535e-08	3.969528650129283e-07	-2.215236963668961e-06	4.614306566117913	-3.948514578573765	23.17225830537905
0.7	-0.0001176133186296076	4.648725071990076e-05	1.89231490976367e-05	0	0	0	-41.34862382682125	599.0457392450555	29.39823421219585	0	0	0	-9.076822194228791e-07	1.123918710075318e-06	-8.402582878428068e-06	4.469749397747859	-3.821906014415362	22.38306618782808
0.71	-0.0007519290854631552	0.0002719668776301067	0.0001111031910700128	0	0	0	-33.30023831555034	576.986071477063	28.27250366740813	0	0	0	-4.956235068842017e-06	7.860355314475619e-06	-5.278413817466321e-05	4.213156053800312	-3.665502743766972	21.5040527089829
0.72	-0.001287816416813767	0.000396121385385093	5.941980646593375e-05	0	0	0	-23.36262530981896	558.2747177484492	26.66651144421782	0	0	0	1.044433631001469e-06	1.672796250720612e-05	-8.888018198325685e-05	3.910104240293994	-3.491139886909004	20.84473929594476
0.73	-0.004117402999534219	0.001335589921988771	0.0003992816773442971	0	0	0	-16.73766196661248	542.0575040787578	25.40178159856925	0	0	0	-1.174230052119704e-05	4.440488164872309e-05	-0.0002696198105806894	3.576145312565816	-3.276542113579805	20.27083338076913
0.74	-0.04687639782078529	0.01614424311722772	0.008753775247415396	0	0	0	-9.277670305328337	526.2635270140656	24.25887552754384	0	0	0	-0.000407684489131511	0.0003762605360533651	-0.002877063261916629	3.203771282158438	-3.168765397458023	19.79890757454021
0.75	-0.2286330889814322	0.0690011535223955	0.02217209848985205	0	0	0	-4.487713477560193	512.8965416959569	23.20298981891528	0	0	0	-0.0005376869754128464	0.002553934989409832	-0.01349240283920505	2.810617046571517	-3.115595928864701	19.42525813896367
0.76	-0.3262267002153345	0.092360691090765	0.01544899324293121	0	0	0	0.4380326388866052	503.1714504810197	22.762754222232	0	0	0	0.0002782063264587962	0.00402263075548037	-0.01817385115461489	2.435268788538216	-3.086214709552207	19.37385743049519
0.77	-2.585319630237843	0.7721891519980176	0.2924056437858916	0	0	0	3.043793608108382	496.1777018090442	22.337262246628	0	0	0	-0.007506563449161105	0.024397921582441	-0.1307984086150359	2.085100170937071	-3.089613640505521	19.58556997058187
0.78	-27.74708600183568	8.214898367976339	3.291865061122042	0	0	0	6.121572897864982	491.1972920564939	22.19132709673525	0	0	0	-0.07248271767288768	0.2631781605936784	-1.267682270962388	1.724265827456566	-3.202000363154553	19.98296136196036
0.79	-26.5872562901293	7.25423784095157	0.9753635963445162	0	0	0	8.63270964854463	490.0219816900364	21.77431588817258	0	0	0	0.05063626323304742	0.3351639789321532	-1.11197162432718	1.380125277068681	-3.300989000538107	20.49985358205978
0.8	-12.88472257120403	3.47370552898142	0.1323767424555143	0	0	0	12.46055887006256	493.9295861460852	22.45795397625084	0	0	0	0.04006552124486965	0.1669985613247159	-0.4813194627841058	1.060326135564067	-3.429449550027813	21.27269213383788
0.8100000000000001	-60.13616185363001	17.7646543860807	3.590725388777208	0	0	0	15.72137771276188	499.7758672308182	21.86899003357919	0	0	0	0.0667950558314849	0.6075008928404231	-1.887266016975368	0.7957934060225055	-3.556916103659268	22.18188013960657
0.82	-50.088185489053	15.26434148737853	2.294755623907511	0	0	0	18.72561917334843	507.2869286759912	21.15736787048759	0	0	0	0.09311842568419536	0.5068916136385637	-1.34136476597087	0.5826268703306092	-3.68410940223948	23.2251510261746
0.83	-0.001701111333942342	0.0005068531059742694	-7.031941111708061e-05	0	0	0	22.23792564082016	521.599973416911	22.51218170010544	0	0	0	-4.627209785992033e-06	-2.29938039708709e-05	-5.456603098139527e-05	0.4373901562461707	-3.846045092679749	24.57390432240548
0.84	-0.00246702890378858	0.0007581418575591276	-8.720276112084901e-05	0	0	0	28.08310174841811	541.8161081332123	23.51103062667862	0	0	0	-3.188204006511811e-05	-0.0001091109634522819	-4.181857738278216e-05	0.4082489554501871	-4.082936117693081	26.17285439892559
0.85	-0.2810572880802762	0.08963221865779272	0.01274087302565366	0	0	0	39.60136388743976	570.7010271600811	24.45917681811176	0	0	0	0.0003640008191296689	0.001853504451820946	-0.005000317611936042	0.523695423073997	-4.379252470714246	28.98445085008971
0.86	-0.004015069614954803	0.001248338942847187	-0.0002551442550075794	0	0	0	51.99245705340679	612.4648078119277	25.80745708302928	0	0	0	-2.814268751218151e-05	-0.0001052118364316826	-6.401175462244637e-05	0.8062240320669198	-4.59716933865845	33.94571603902824
0.87	-0.0442778817271322	0.01408784118544574	-0.004282968242799503	0	0	0	61.11189512986284	653.8067941856298	27.91893196601958	0	0	0	-6.165270097750609e-05	-0.0005723014389871321	-0.001228199938273363	1.214190146402029	-4.759139291211476	39.87141868874434
0.88	-0.4772184740009701	0.1633188830400329	-0.05758169626723195	0	0	0	73.32483643715914	685.1606246426618	30.33080035802925	0	0	0	0.0004561336071436764	-0.003200123125286248	-0.01253708748712355	1.775633730731925	-4.964576572866009	46.19099925125728
0.89	-1.584178698028319	0.5633489897780003	-0.2105126429205784	0	0	0	84.68398028084367	729.210096225502	31.44375500363594	0	0	0	0.003512576320935204	-0.005332166827614506	-0.0398612838496388	2.693067768684432	-5.023159823512271	55.6493999713372
0.9	-4.339526285487777	1.561855412529936	-0.5558632016674602	0	0	0	90.25633824022439	787.9054139209958	32.33171835391753	0	0	0	0.0131652675398295	-0.001663303754726762	-0.1065897351983197	4.117647942228936	-4.882790413620859	68.9773557262767
0.91	-4.580312995136858	1.790381907078946	-0.6510165541504106	0	0	0	92.69076822653982	830.620228840904	33.84867559806019	0	0	0	0.01727092909956615	0.004301397004967635	-0.1088853186903173	5.839123725815729	-4.784201791210046	82.81885258123314
0.92	-1.748760690373293	0.7595894600928165	-0.2959431369107951	0	0	0	93.80981323563175	857.1380799211049	34.87825991748267	0	0	0	0.008289934709974783	0.002791308949694011	-0.04142196245725444	7.5662036229332	-4.660647323456248	96.35417398499459
0.9299999999999999	-1.664493961887976	0.7448555429822963	-0.2661188061993194	0	0	0	94.17033446830082	880.2373766403356	36.09116563969103	0	0	0	0.007804236416841415	0.003007629865457247	-0.0401622330626465	9.010665768679381	-4.54867168963678	109.0402662934823
0.9399999999999999	-1.903304206591258	0.8931918421232109	-0.3017113734208945	0	0	0	100.9802654676497	902.9023380778891	37.60574414773404	0	0	0	0.008981028571464348	0.003733598444720631	-0.04544289639685706	9.804009483091734	-4.558242359918411	119.1920779965799
0.95	-1.214830501338315	0.6497801368208348	-0.2601614265121877	0	0	0	112.649237419825	922.9276017261182	38.33442224269905	0	0	0	0.00778301552206677	0.003098317987569593	-0.02847067168366422	9.782755892571865	-4.511663071402635	126.0083865291151
0.96	-1.104949143718682	0.6455162437731934	-0.2683599105722139	0	0	0	127.9212424879622	937.8083461508763	38.82661120385642	0	0	0	0.008247382393618824	0.003331073770708702	-0.02580563604078556	9.182479663137723	-4.459906514149168	129.8216176863216
0.97	-2.382070029469597	1.422990909110324	-0.4777905509899619	0	0	0	145.0376031808783	945.5779313943007	38.686725583626	0	0	0	0.0151012479949878	0.006964308359209528	-0.05437711723936157	8.069240321190755	-4.306315870030566	131.0814418173086
0.98	-4.87296918809892	3.240990497238627	-0.999375670662508	0	0	0	162.5929431927675	941.8997757230162	38.06725925416342	0	0	0	0.03188760810175207	0.01577980533530395	-0.1042085388611323	6.487102722746393	-4.023838280190814	129.6795154383919
0.99	-7.762353927000934	5.996280936314575	-1.654849207908728	0	0	0	178.7819160623454	924.4105566180956	36.36495537646805	0	0	0	0.05617145005688375	0.03022958397364329	-0.154118619684291	4.459108636723247	-3.520875376586025	125.4803577574863
1	-18.65324837064032	15.37673563649392	-1.377395620579791	0	0	0	192.8111897210052	888.8740734665671	33.24395137618946	0	0	0	0.08263361981222567	0.07166713739402017	-0.3400250457299857	2.068683349313623	-2.784789697043343	118.055165666443
