# Supplementary material for: Transtibial limb loss does not increase metabolic cost in three-dimensional computer simulations of human walking
Source: PeerJ. 2021 Aug 4;9:e11960. doi: 10.7717/peerj.11960 (PMC8349165; doi:10.7717/peerj.11960)
Supplement: Supplemental Information 1 — Each subject’s simulation output and Matlab code for generating plots presenting the data. [file peerj-09-11960-s001.zip › TTA3D_solns_rev/Post/GRF/soln_walk_N50_wm100_TTA_S28_GRF.sto]

DataType=double
version=3
OpenSimVersion=4.2
endheader
time	ground_force_r_vx	ground_force_r_vy	ground_force_r_vz	ground_force_r_px	ground_force_r_py	ground_force_r_pz	ground_force_l_vx	ground_force_l_vy	ground_force_l_vz	ground_force_l_px	ground_force_l_py	ground_force_l_pz	ground_torque_r_x	ground_torque_r_y	ground_torque_r_z	ground_torque_l_x	ground_torque_l_y	ground_torque_l_z
0	-20.94495772106466	17.25959498655904	-0.7329708480964267	0	0	0	197.811960694663	880.1472586268851	33.30508175113537	0	0	0	0.06346573028152612	0.06342275190168269	-0.3725107291002832	3.588433907132032	-3.460709860910125	119.7404307719422
0.01	-56.28344235117932	56.23475022024999	6.034426911565238	0	0	0	206.7334289188136	819.6250243816269	28.71949153931662	0	0	0	0.05151705163799441	0.1643436104717829	-0.7707610324795438	0.5069078856677436	-2.326758087593095	107.9234398489123
0.02	-24.26313708071107	177.2370658948087	29.66994909826227	0	0	0	208.0408140455036	739.6230111661934	23.06761164977656	0	0	0	-0.1985309679829191	0.2465430725451502	0.9509927724331506	-2.392013497432295	-1.15471441262565	92.1420591072129
0.03	-48.60828152432332	297.2499584855017	24.12889506445199	0	0	0	200.8798113591729	644.7085965831189	17.11541690449223	0	0	0	0.1768569351860787	0.782846932706721	1.983775227431375	-4.562294538422267	-0.2604424696599442	73.12128562123509
0.04	-106.7355570354765	442.8613313802135	16.8958740170313	0	0	0	182.6957459004592	537.6543110154034	9.74295041956114	0	0	0	0.07168252596547622	2.021567552031634	3.70439219344624	-5.820280397068166	0.5999035987088031	51.88364222142879
0.05	-121.5574194991878	551.3967609224562	2.179046317069643	0	0	0	156.5674706369614	431.277513820011	3.799270393567387	0	0	0	-0.3707401690297392	3.438662824088253	6.231939234193579	-5.37466358528718	1.263813755400772	32.75806929620516
0.06	-141.1102227210443	594.2395965572764	-2.534128097308548	0	0	0	130.4877804336448	339.3254190852974	-2.002985790504053	0	0	0	-1.071440193525289	4.438052949868837	8.147377545699934	-4.232679164568644	1.760129919466241	22.13861140720011
0.07000000000000001	-138.6426094242824	622.5930462617787	-9.178058079825956	0	0	0	109.2531472970188	254.4470581384247	-5.320061094910828	0	0	0	-1.762299285180064	5.448449205106723	10.49107399041902	-3.107878325047813	1.690565688117485	16.99663991967034
0.08	-144.3583783531654	654.9865030497775	-17.29578102291424	0	0	0	82.29842994926248	165.4207455441712	-5.994265299523369	0	0	0	-2.713139626613451	6.571191695933701	13.47213203495354	-1.913923495084817	1.367623376364857	11.45606073206193
0.09	-136.2193099955717	682.8747827494301	-24.44624402545083	0	0	0	39.07400942268557	76.88576624028839	-8.312998673630078	0	0	0	-3.686921641143367	7.353928458562189	17.00415868729077	-0.6204582890519187	0.8914439427137194	5.327494525294958
0.1	-136.1982392883696	700.0322538290889	-29.50707704695209	0	0	0	0.05363764258817195	-0.6216287256902202	0.5863881293443498	0	0	0	-4.445433363814213	7.34005140125536	20.11474627469322	-0.02213426046016432	-0.02368802277837392	-0.02309747187761995
0.11	-126.1320001051808	711.5339824022332	-32.92446281278786	0	0	0	2.023443699885444e-06	-2.285169152202526e-06	2.044968995855044e-06	0	0	0	-5.001495992107118	6.808317972164986	23.18576434073023	-1.547106569626572e-07	-1.256984988817041e-07	1.261924836122831e-08
0.12	-122.6552659509609	720.6885289710033	-35.32128385134384	0	0	0	3.63337265405134e-15	-2.603108469575788e-15	2.144533724607719e-15	0	0	0	-5.429716966067292	6.118652510104271	25.89686995967875	-1.837549857079143e-16	-1.600570628722426e-16	1.170438316070248e-16
0.13	-110.2236802567466	717.5314713513861	-36.30692149052494	0	0	0	2.87969418064518e-17	-1.756752805663507e-17	1.112442248804654e-17	0	0	0	-5.713564876169339	5.55076580022527	28.08286536057787	-1.11764211509712e-18	-1.018908041651112e-18	1.284109746407421e-18
0.14	-104.2609300479759	704.4847888633745	-36.23910031717369	0	0	0	2.343394676271163e-16	-1.283165547960489e-16	4.310865603004195e-17	0	0	0	-5.886195406153704	4.908027630598292	29.47410297423667	-5.910790636416245e-18	-6.572782473473992e-18	1.256506838552486e-17
0.15	-91.51124857346227	687.4945310828276	-35.48898216624669	0	0	0	1.477486271864905e-13	-7.132927512066856e-14	5.940922377203546e-15	0	0	0	-6.025696252100221	4.410328986905451	30.61995818752492	4.6405337674009e-16	1.773871075760242e-15	9.606605847105578e-15
0.16	-81.58113150601638	668.0528928658672	-35.25078524092795	0	0	0	1.336051822103782e-08	-5.829045802060381e-09	-5.348497844553619e-10	0	0	0	-6.09102898259818	4.084960773170526	31.18569932449822	1.594149578863159e-10	2.794012038237527e-10	9.371628484960462e-10
0.17	-64.51558214256943	646.9093296235426	-35.12675160085691	0	0	0	-8.590750027791721e-07	3.473675607574447e-07	6.259118910713055e-08	0	0	0	-6.099697984028803	4.000892544091053	31.64469780324787	-1.202729799847615e-08	-1.848680894293022e-08	-6.247914790693382e-08
0.18	-51.06955482968969	623.5419505966852	-34.68635565934745	0	0	0	-8.339922024797374e-07	3.173512421482945e-07	6.522366233715026e-08	0	0	0	-6.028114838204393	3.86775086942693	31.79395833109141	-1.155182412852435e-08	-1.76840093791905e-08	-6.166622870071166e-08
0.19	-34.93444540827348	600.0417080031053	-34.04522918889028	0	0	0	-9.996203264574488e-07	3.619517588756163e-07	6.801564919520082e-08	0	0	0	-5.911902436196399	3.720682056850884	32.13940761380588	-1.243203553746405e-08	-2.043821901534332e-08	-7.394883787496453e-08
0.2	-28.43487565504798	579.8766876797949	-32.97185111631463	0	0	0	-1.824554455366873e-06	6.340299823148772e-07	9.665197776165255e-08	0	0	0	-5.778604843734809	3.405854777256967	32.66965337456117	-1.946894082945953e-08	-3.572714577456524e-08	-1.331592234838142e-07
0.21	-22.25258922106879	564.1628228840001	-31.65136349192969	0	0	0	-5.070135968394536e-06	1.704966368731084e-06	1.951210185622812e-07	0	0	0	-5.619556027269609	3.039696108434947	33.60236861082371	-4.590093163895919e-08	-9.526211985504411e-08	-3.603178896096529e-07
0.22	-20.74959455313466	552.3058207460373	-29.92119760868413	0	0	0	-2.03162383025195e-05	6.643678607818291e-06	5.396066758542417e-07	0	0	0	-5.412475831205554	2.574358647485422	34.65978430930565	-1.57314257892538e-07	-3.682407542005901e-07	-1.389098284676728e-06
0.23	-17.83982260552511	543.7415639138433	-27.8483694621798	0	0	0	-0.0001082667026900579	3.454466736609444e-05	1.890893556884275e-06	0	0	0	-5.161586434481072	2.113526910378826	36.11564058587071	-7.309554025631614e-07	-1.905579129223419e-06	-7.039386467946108e-06
0.24	-18.77740136807464	534.2906307432208	-25.67119388863446	0	0	0	-0.0006915757557207058	0.0002158340521247656	7.950017884114591e-06	0	0	0	-4.829940700822764	1.638297477208736	37.5837558695738	-4.203037321604397e-06	-1.191059892780949e-05	-4.226599785565514e-05
0.25	-18.66066004310603	520.3959261947317	-24.18433134318998	0	0	0	-0.004745246642363184	0.001452338072705939	3.789509666671285e-05	0	0	0	-4.377721036617309	1.318184232093232	39.03455533256938	-2.678618735257303e-05	-8.049038411296962e-05	-0.000269385033018062
0.26	-21.8565532764213	498.3043977229793	-22.89351843149276	0	0	0	-0.03101610126414289	0.00933203931423651	0.0001653523451999042	0	0	0	-3.770595926083159	1.097603336994559	39.96128178109122	-0.0001650792861930632	-0.0005200351444935688	-0.001615686824384844
0.27	-24.5962315172036	471.3902371577063	-22.2306646584708	0	0	0	-0.1711103451435857	0.05076283743064817	0.0003138267258800353	0	0	0	-3.014296653437778	1.085940402759281	40.47166931897374	-0.0008562820193198354	-0.002836450572153053	-0.008073309294158225
0.28	-29.26790362120447	448.3345209052204	-21.38261840677178	0	0	0	-0.7124393299562323	0.2092864437348796	-0.002608807914530433	0	0	0	-2.186648798451563	1.193728177992622	40.74380966149952	-0.003316126204880636	-0.01166295584400384	-0.03002717487388669
0.29	-31.95317286570157	437.0947265245507	-20.90807754412391	0	0	0	-2.067391505305765	0.6048377638396996	-0.02552148497241084	0	0	0	-1.347203929691288	1.442558289012176	41.33523647291481	-0.008807085106427113	-0.03334023013737448	-0.07670305474741088
0.3	-34.6547310691079	439.6414004045455	-20.471045264165	0	0	0	-3.89823930333912	1.14244157384935	-0.08938127688366877	0	0	0	-0.5664731180857143	1.700128243339052	42.4134952073004	-0.0153147319424926	-0.06208131035654369	-0.1255810946522445
0.31	-35.04025718461789	454.4890100564475	-20.94268142683169	0	0	0	-4.422844500779493	1.304485329015536	-0.1529215640849132	0	0	0	0.141750128031688	1.996660775679218	44.29972863327937	-0.01639540103756597	-0.06993388546950841	-0.1224210157688709
0.32	-35.56319914209508	478.0082104250462	-21.28813418197604	0	0	0	-2.523639619678888	0.7508504952632897	-0.121726878860103	0	0	0	0.7610608181913441	2.223208440155332	46.91614481244835	-0.008909214548074279	-0.03962975686705919	-0.05980272827208413
0.33	-34.45794993214184	509.8907968696446	-21.85842313044719	0	0	0	-0.4533914489501859	0.1362732968767728	-0.02904485146601995	0	0	0	1.307434776556422	2.387025440809136	50.45725547054461	-0.001445511340290194	-0.006760160003270098	-0.009132616989386914
0.34	-32.93543305813323	548.3914622994999	-22.46476350194153	0	0	0	-0.02313839466440101	0.006965121196180476	-0.001034600237141778	0	0	0	1.771766057146718	2.460955602087711	54.77622377207533	7.660725162373158e-05	0.0002600066977108562	-3.038967382190042e-05
0.35	-29.22279978261673	593.264360650509	-23.84680570011709	0	0	0	-0.04911836066890631	0.01484131198653457	-0.001014858242979769	0	0	0	2.164397147136735	2.503381373094713	59.94112157961476	0.0001850279336293082	0.0006664697485839313	-0.0005002835873266988
0.36	-24.03546294820877	642.0965598357695	-25.33171382422915	0	0	0	-1.081434881258698	0.3280657559179056	0.00772700433880078	0	0	0	2.45747066658407	2.468018637319287	65.68853904157145	0.001465176151011187	0.006015839276277502	-0.02578650835612628
0.37	-15.93581850285126	693.7727748151283	-27.04478861977028	0	0	0	-18.45204055663209	5.654711816255496	0.005257723226897389	0	0	0	2.654020316987869	2.371580111038869	71.92274359314466	0.008688256655112173	0.03277304593763922	-0.4234534378242987
0.38	-5.974908827152854	745.0931343189117	-28.37864059075379	0	0	0	-67.05746154769177	21.48686043946232	-1.037266600159359	0	0	0	2.750393489233292	2.183411802944707	78.20137465858349	0.01593616456348067	-0.006341936510506089	-1.385655830874529
0.39	6.394058900227115	793.8400029258808	-29.99406181738946	0	0	0	-75.742619973251	26.14036613808948	-2.699447508215532	0	0	0	2.801814415289139	1.97047906389085	84.18482611520878	0.02482690039788069	-0.06609430296652366	-1.448783265799256
0.4	19.57790868189877	835.7056192867913	-30.75651176347148	0	0	0	-65.9308051385942	24.34607228796865	-3.674713049560486	0	0	0	2.826630228983571	1.600485046281447	89.20362422426955	0.04686575198435906	-0.05032158156027478	-1.233034462047822
0.41	33.51048117445113	868.7585580873254	-31.82534541520628	0	0	0	-55.66263258194714	21.78217121060866	-3.865426695479329	0	0	0	2.900128343332259	1.178763160100893	92.87752295344303	0.0569494240159412	-0.03373859693943602	-1.039874522515369
0.42	47.02116511999614	891.587681075878	-32.74495613171672	0	0	0	-44.0333897759578	18.23786409687243	-3.211470370399407	0	0	0	3.033618859832297	0.6411948095090558	94.8802081894457	0.04596175796017071	-0.03256167386028871	-0.8274763663638074
0.43	60.18131943655044	905.2086235231717	-33.95860879879943	0	0	0	-32.04241551142638	14.06992636382536	-2.125637501536344	0	0	0	3.265587617213446	0.04265144282382405	95.19972598596497	0.02593018261086152	-0.03225843938172861	-0.6079492791082073
0.44	72.30293426848095	909.4829412401086	-34.49312541867338	0	0	0	-22.47093162880146	10.52709397185134	-1.198093333822406	0	0	0	3.577561120206978	-0.6411281680478247	93.71202405200297	0.01020311051838241	-0.02724875805072298	-0.4310489828715668
0.45	83.85260737319676	905.2877211977282	-34.78847494551958	0	0	0	-16.6761581202256	8.408057285985134	-0.6180088005376715	0	0	0	3.966259203293378	-1.276377661649132	90.49777974558842	0.0009027746756331138	-0.02199335576033996	-0.3233809966323725
0.46	94.09886267907177	892.5401348678488	-34.15003755447065	0	0	0	-14.52272837454572	7.927544635483205	-0.3385071307778103	0	0	0	4.37434941419101	-1.782688963016474	85.600131307894	-0.004255303117399307	-0.01984437571255592	-0.2829118121086922
0.47	104.0274508979854	872.3378736713269	-33.12614046342424	0	0	0	-15.20051402425715	9.059130319944048	-0.2680454608123888	0	0	0	4.770188054440064	-1.996043248929731	79.34151618111068	-0.007299476314893948	-0.02085127265814669	-0.2928124702801467
0.48	112.783181634509	844.8586649221945	-31.30705055928212	0	0	0	-18.41612819946478	12.18415355469832	-0.3763746895208547	0	0	0	5.127695800298606	-1.929310218443301	72.01668212520175	-0.009008032492267552	-0.02426286302925522	-0.341672977925268
0.49	120.8250883903406	810.7369553389242	-29.12642355052111	0	0	0	-25.18812104124718	18.87800415156788	-0.8875955112303787	0	0	0	5.491779544633603	-1.617851336974349	64.06990581691009	-0.005165931100643091	-0.0287164819061733	-0.4319492192881344
0.5	127.6213724463201	770.9713216195031	-25.35613850222595	0	0	0	-42.36770347860251	36.88451746087257	-2.994848897368892	0	0	0	5.712553098421211	-1.24754187168344	56.11388112555512	0.02307871549026449	-0.03633317915912628	-0.6307177716344928
0.51	134.5381041700629	727.3401371200031	-20.01921760912894	0	0	0	-81.40796410484256	91.18807748937772	-14.76151442867681	0	0	0	5.649174591287108	-0.9698601755508194	48.94550333664968	0.2096916165387426	-0.09366684389260407	-0.91863770533471
0.52	140.5511943300881	680.2079139850114	-13.91628182008204	0	0	0	-36.28226098759033	191.2153563493485	-30.10861008653726	0	0	0	5.396252401993697	-0.8204944508859596	42.78492391207001	0.3686049991445405	-0.5004392904670886	0.8975962879975938
0.53	146.8509570719058	630.1737615728881	-8.857353135527852	0	0	0	-88.06491161221612	331.6984010529893	-27.94474687690274	0	0	0	5.014999628717535	-0.784573088278139	37.90720162790003	0.2756061154218377	-0.9462990488875087	1.779138553027401
0.54	151.2530552099441	575.4252401719905	-2.355562422170791	0	0	0	-94.78002079080875	471.364419119897	-15.20039079062309	0	0	0	4.377142508815291	-1.012081326820529	34.06633195158787	0.1842233770234892	-1.120173063523122	4.527913027184129
0.55	151.6801689310279	511.1773281357089	7.07113462095407	0	0	0	-128.8965993111839	537.1959269375341	-5.907481510885344	0	0	0	3.485678427924072	-1.442204766207307	30.25874599325736	0.5267771050260127	-1.228709610406497	6.475501270529683
0.5600000000000001	144.5967231336683	435.1947808324083	12.3981898286284	0	0	0	-137.058003450466	586.9394202657139	-1.128250633787825	0	0	0	2.661778276202993	-1.609137270293316	25.78044241074917	0.954185626009087	-1.649893582484171	9.206862600210675
0.5700000000000001	128.7872215042874	344.9298834856427	9.220449495373609	0	0	0	-155.198128038511	643.7303984932029	5.33160677597893	0	0	0	2.139737330735132	-1.330999640670957	20.45982185657939	1.520529902380586	-2.065609182450285	12.4798304016248
0.58	96.26776776494742	235.9688982949392	8.916296704467754	0	0	0	-148.7765650943615	681.2729111007133	13.33090132896029	0	0	0	1.378080865576119	-1.076218214135642	13.88472123955773	2.045445840348711	-2.702021148160942	15.79604156619782
0.59	39.84414086093017	103.0923847864093	17.28383162252887	0	0	0	-147.866395883382	695.7186099625549	18.93942680943308	0	0	0	-0.09894171427401796	-0.9061827097943539	5.646747399167765	2.294999599154957	-3.010928934153656	17.46135801503524
0.6	7.430058081754435e-08	-7.391298154889543e-08	-1.853332711774266e-08	0	0	0	-131.176837106539	712.1145870234941	24.13521163823786	0	0	0	5.331310810836143e-10	-5.296203970276622e-11	2.345679463776452e-09	2.610097699963364	-3.148384402422028	19.06404282683764
0.61	0	0	0	0	0	0	-127.5464910497424	746.1208677709252	28.88453371607783	0	0	0	0	0	0	3.184306499879697	-3.67605172768006	21.38294023634648
0.62	0	0	0	0	0	0	-119.5392977915343	761.3186258070405	30.76855358679683	0	0	0	0	0	0	3.708609371918387	-4.557934114281999	23.45324651893096
0.63	3.756758578707343e-09	-2.475011271497498e-09	-7.167954324961691e-10	0	0	0	-119.2807613366468	742.9552411105313	31.06838470269031	0	0	0	2.811279277937708e-11	-2.074402208946703e-11	2.190202458804628e-10	3.904211368420357	-4.922152704539947	23.65039207112063
0.64	7.688287351866686e-11	-4.26236460397935e-11	-8.909596823581282e-12	0	0	0	-107.5613415965525	718.9487885097374	31.19554677249536	0	0	0	1.999369369703778e-13	-6.920374635650965e-13	5.038393062481572e-12	3.99378627784391	-4.790242190960501	23.2137203136534
0.65	2.339951763394843e-18	-9.85202352587692e-19	1.170652903354684e-19	0	0	0	-99.00417342511217	703.9330145058833	31.14494307063208	0	0	0	-2.193541417236105e-20	-3.218322772674179e-20	1.676057060905166e-19	4.158024526179173	-4.476240579932806	22.83005909634991
0.66	-2.393023927157175e-06	1.080772747687571e-06	4.992617904930323e-08	0	0	0	-84.76142857257636	684.3932788239925	31.07622939259815	0	0	0	9.520755161777004e-09	2.913668308802823e-08	-1.743929667725093e-07	4.291736003089476	-4.262606914020496	22.37736924609962
0.67	-1.909370870974086e-05	9.144953536553521e-06	2.930181030269269e-06	0	0	0	-75.01555623848149	659.9507286666127	30.27334536181028	0	0	0	-1.235047483990657e-07	1.925653194311345e-07	-1.405771453415395e-06	4.357321706660914	-4.007429303416597	21.5320711691837
0.68	-1.071949293178131e-05	4.042539213504159e-06	4.738720058859991e-07	0	0	0	-61.10917622871792	637.4912219197231	29.81437422010083	0	0	0	1.729290764442298e-08	1.416042283506099e-07	-8.168220344356635e-07	4.383728613326108	-3.826056815226361	20.79051376858891
0.6899999999999999	-6.566449780269711e-06	2.30472941643411e-06	1.269764869401824e-07	0	0	0	-51.02900353647298	617.3039570808102	29.65587170864259	0	0	0	2.113815334962614e-08	8.771625541713228e-08	-4.989863252856755e-07	4.36837404933046	-3.645608560977561	20.06343671834669
0.7	-2.392323324421935e-05	9.469453894453795e-06	3.381059554258945e-06	0	0	0	-38.99060691786786	594.9062552496845	29.074406394502	0	0	0	-1.524843929295686e-07	2.41544934474695e-07	-1.755430710654991e-06	4.256954848646817	-3.536011137781537	19.31749165363017
0.71	-0.0001519391545316855	5.530694644183214e-05	2.071279836994737e-05	0	0	0	-30.61096271966868	572.9718563392324	27.95131800198752	0	0	0	-9.010935983518232e-07	1.630984434232991e-06	-1.096500421662408e-05	4.045613643289271	-3.409691396255288	18.49606927588907
0.72	-0.0003195816341552574	9.880749500713537e-05	1.392672486727653e-05	0	0	0	-20.55074884239601	554.0248930801683	26.33440399666335	0	0	0	3.00399984141059e-07	4.168657067775206e-06	-2.26823725491188e-05	3.793324140515189	-3.256816317541544	17.83536277724641
0.73	-0.001123316963847032	0.0003622458957488141	9.305989083656991e-05	0	0	0	-13.19090986021374	537.761985326426	25.2113725671322	0	0	0	-2.187574416077135e-06	1.268300602648016e-05	-7.577585444176552e-05	3.513003234869859	-3.074519154466563	17.25245121216943
0.74	-0.01414832744784226	0.004822038275860851	0.002300310681507655	0	0	0	-5.525461818757078	522.8457402509084	23.84407856298181	0	0	0	-0.0001028347087253706	0.0001254347939289308	-0.0008954384914646247	3.229813125066846	-2.940621434703793	16.83811785554898
0.75	-0.09253339443522911	0.02781881994117599	0.008245210470252897	0	0	0	-0.6276227723612493	510.7146527589961	22.64103114364002	0	0	0	-0.0001818353924360758	0.001059061238807028	-0.005613849394755961	2.957437477941735	-2.856845944877439	16.62595621277667
0.76	-0.189026846350992	0.05311526536183821	0.008183332666582655	0	0	0	3.941767922495988	501.4961016397973	22.32499750272753	0	0	0	0.0001993723337666907	0.002374066900584868	-0.01080376704697984	2.691517658824602	-2.869895305497832	16.69390641964017
0.77	-1.701570378929036	0.4992824865641557	0.165156176925869	0	0	0	6.376437519308884	494.2055361132653	22.03455569539961	0	0	0	-0.00348540288972458	0.01733151095577771	-0.08830323098552563	2.424801251271046	-2.967722551070021	16.94301573377653
0.78	-23.65574136603857	6.84271406402564	2.481314472618143	0	0	0	8.902958352947929	487.9500547044004	22.00831832501367	0	0	0	-0.04679381177768644	0.2389343397956144	-1.104990405476578	2.119753255712957	-3.174094810737995	17.32089801581171
0.79	-42.61238825175931	11.59009100404323	1.733300549210124	0	0	0	10.7437507473387	484.4410939214542	21.58772104644657	0	0	0	0.07259375129300011	0.5357140914925576	-1.796919246301864	1.799902621912308	-3.350092598113478	17.77866604040581
0.8	-23.90858038510235	6.436444163870025	0.3138807761083999	0	0	0	14.30072707719465	487.5674907262332	21.9301425953361	0	0	0	0.07231575595090117	0.3122538323539461	-0.8931954083255448	1.500189011924962	-3.488991845070268	18.49810448994129
0.8100000000000001	-57.35002851851433	16.57595532364169	2.37973343977681	0	0	0	18.75924436117718	496.3599421576609	21.58029663643822	0	0	0	0.1101584480851751	0.6415421996195726	-1.813914484103873	1.253247021776124	-3.631632752041327	19.47944840932775
0.82	-59.67388460979099	18.25146950603424	2.693024319841737	0	0	0	23.3209281210234	505.5778664545522	20.87171438448469	0	0	0	0.1212166568775906	0.6304998310719366	-1.589501416051904	1.046587125251045	-3.803202114272469	20.59738272311257
0.83	-0.004029161792579062	0.001214569317802947	-8.672123920113465e-05	0	0	0	27.15625027616874	516.7571506724887	21.98525266337605	0	0	0	-8.669748187656859e-06	-3.740576186580264e-05	-0.0001218362834957669	0.8912129541884335	-3.989796745590728	21.87080923919442
0.84	-0.003743593929830044	0.001143345225166107	-0.0001174563573799487	0	0	0	32.61992297777886	534.2714948983119	22.86520410786688	0	0	0	-1.851318316764629e-05	-6.688335236047065e-05	-5.939332955301288e-05	0.850133576765707	-4.234528631963498	23.37802009162738
0.85	-0.2212010650478073	0.07036294917419625	0.008214207501523862	0	0	0	43.7904923518885	560.9748462672148	24.0158922730528	0	0	0	0.000387545821238304	0.001676452122459733	-0.003870912381199726	0.9609516856484255	-4.64140992947487	25.88045388686193
0.86	-0.006535088448924284	0.002047150764300692	-0.0002763916447259997	0	0	0	55.87218495688307	598.3698948158974	25.49928152599227	0	0	0	-5.710036462794263e-05	-0.0001958661880013061	-6.92764912937488e-05	1.275495352184871	-5.101220884581847	30.23256432362454
0.87	-0.04758136126447381	0.01520602157316577	-0.004189619364430093	0	0	0	64.68919355301178	641.7106764240219	27.51734020821418	0	0	0	-7.004583711123006e-05	-0.0005845332696440875	-0.001293109837751133	1.752335036057689	-5.470153118555673	36.21422708866506
0.88	-0.5753860947676522	0.1958985169255678	-0.0638853768951496	0	0	0	75.27412627904263	681.0798514777363	29.60298763415771	0	0	0	0.0005982796766866256	-0.00328176059441594	-0.01508222985342215	2.341712001737748	-5.680513128191929	43.07850956770561
0.89	-2.020552063129168	0.7205778314373689	-0.2502843173077336	0	0	0	87.06569369447413	724.3572969373935	31.10456097804947	0	0	0	0.004493840095447688	-0.005296217410736609	-0.05037971541486829	3.199146732604252	-5.73259540947469	52.11398877976416
0.9	-5.151812285224013	1.871627218320733	-0.6142518478256498	0	0	0	93.61683402779347	782.7044946480604	32.12300962499221	0	0	0	0.01467458225212061	-0.001094901774865355	-0.124970151481082	4.535441886529834	-5.595982828699734	64.71599841391557
0.91	-6.385224691858799	2.482702201121206	-0.7942544431117375	0	0	0	98.41649663655602	831.851723050799	33.37262683481344	0	0	0	0.02126593151539202	0.006343044695681701	-0.1498363048673093	6.240596422054423	-5.441465240007799	78.2185591167808
0.92	-3.115813310332794	1.335674590396422	-0.4398977290314737	0	0	0	102.6989578518418	868.3916631477492	34.15424055773143	0	0	0	0.01244159784711331	0.004940266206205588	-0.07238326162667572	8.163646397195821	-5.280409113169928	92.22719040120734
0.9299999999999999	-2.427401201075618	1.087081644484689	-0.3224799872467714	0	0	0	103.1203886916111	895.5869187487081	35.49066187966969	0	0	0	0.009570910281375354	0.004254787069747867	-0.05728174929251167	10.01307881754968	-5.180258141631316	105.9299520153107
0.9399999999999999	-2.564602391626843	1.199955816618669	-0.3194266403748374	0	0	0	106.7759391052229	910.7257901352691	37.08797082387218	0	0	0	0.009728016499200796	0.004659084358377683	-0.0603405609074441	11.30912456349532	-5.164858803742773	117.1678237539408
0.95	-1.823504686293874	0.9524445686182987	-0.2893249360224691	0	0	0	115.6152114780909	923.8555536139454	38.06013706613043	0	0	0	0.008816108574068414	0.003993033383735933	-0.04222823450284383	11.75185750201847	-5.1218967328019	125.3153664520422
0.96	-1.578622405163089	0.9063488810566436	-0.2957080767431948	0	0	0	130.2123379807279	935.9526601436806	38.42404342670665	0	0	0	0.009156146498943175	0.004046115093054383	-0.03629877031539626	11.36036831869338	-5.036093909843297	130.3727528774299
0.97	-2.889858963646731	1.720540747275232	-0.4636863364266445	0	0	0	147.3587540716618	942.1021557642982	38.56404948021823	0	0	0	0.01479475311473743	0.007232614726693923	-0.06520312499890558	10.34669682885831	-4.948088863249911	132.4582256551354
0.98	-5.884753564771816	3.826850284564576	-0.8601905825047292	0	0	0	166.0841890371421	937.9641687596212	37.8849872530291	0	0	0	0.02826868047206962	0.01530719563519077	-0.1254180873898529	8.669526173391539	-4.73014245062746	131.6126815447015
0.99	-9.86760282946169	7.38299386843824	-1.320199658466778	0	0	0	183.4148869977261	919.38114885323	36.32633057133477	0	0	0	0.04766561182134985	0.02914327706304462	-0.1946046378808076	6.401937013151745	-4.283180972730889	127.5786754851082
1	-20.9449577211125	17.25959498659453	-0.73297084810448	0	0	0	197.8119607013138	880.1472586699563	33.305081747117	0	0	0	0.06346573028237679	0.06342275190257632	-0.3725107291009521	3.588433907940558	-3.460709860535776	119.7404307779146
