# Supplementary material for: Transtibial limb loss does not increase metabolic cost in three-dimensional computer simulations of human walking
Source: PeerJ. 2021 Aug 4;9:e11960. doi: 10.7717/peerj.11960 (PMC8349165; doi:10.7717/peerj.11960)
Supplement: Supplemental Information 1 — Each subject’s simulation output and Matlab code for generating plots presenting the data. [file peerj-09-11960-s001.zip › TTA3D_solns_rev/Post/GRF/soln_walk_N50_wm100_TTA_S06b_GRF.sto]

DataType=double
version=3
OpenSimVersion=4.2
endheader
time	ground_force_r_vx	ground_force_r_vy	ground_force_r_vz	ground_force_r_px	ground_force_r_py	ground_force_r_pz	ground_force_l_vx	ground_force_l_vy	ground_force_l_vz	ground_force_l_px	ground_force_l_py	ground_force_l_pz	ground_torque_r_x	ground_torque_r_y	ground_torque_r_z	ground_torque_l_x	ground_torque_l_y	ground_torque_l_z
0	-15.88399137495862	11.96681166461852	-0.5549368041511655	0	0	0	207.5434695172236	914.2177568309518	31.24658784956382	0	0	0	0.03961996948127365	0.03923355680619867	-0.2991736895177244	0.5519469990869963	-2.848701004154522	124.320409064887
0.01	-29.67293935784974	25.68822639702385	1.654928509391884	0	0	0	218.9453226094477	863.7058618136143	26.60750183785358	0	0	0	0.03783843266109718	0.07909113899773565	-0.4818299199540904	-1.791317950743766	-1.986854519971416	113.3996113486418
0.02	-69.19037795660914	76.69734179409436	17.63919420509299	0	0	0	224.4373927400249	796.4565585035215	21.33327991390388	0	0	0	-0.1426686109390188	0.1118418533896995	-0.8372278884534196	-3.849163794592892	-1.157703145304351	98.90733842091161
0.03	-40.63385941748548	203.0073215754724	28.31218332897143	0	0	0	221.3721234373757	711.7443636041849	14.84993426609751	0	0	0	-0.1477893327926811	0.2765447486006797	0.8711530190281583	-5.559239523278791	-0.2998647291783714	80.79823315802378
0.04	-84.72950586192162	347.1245871627298	6.740082174158354	0	0	0	207.4404854432181	610.1805353760941	7.152766053630043	0	0	0	0.5593503453811712	1.155823873119529	1.981791688452238	-6.740649858507529	0.6998132300198596	59.80949189976563
0.05	-105.219621825339	469.861966696887	6.646767004672824	0	0	0	183.5225439647389	502.3860724156777	2.230829881419388	0	0	0	0.2586450824735309	1.928254349258469	4.219437467204063	-6.52208187930079	1.547912745280319	39.53821651079544
0.06	-140.4593712611284	558.9752630803511	-6.147065323357586	0	0	0	155.2084383177034	399.549914521395	-2.525886894208995	0	0	0	-0.1450319255592501	2.958688381431922	6.001810375823173	-5.382187929830054	2.256013995292161	25.92755729345084
0.07000000000000001	-136.0020439054096	610.9956184498121	-9.742711900168343	0	0	0	128.527477783586	306.0847317309692	-5.88591139934906	0	0	0	-0.7030256239166695	3.881013307780496	8.086805348156323	-4.047201656411347	2.088357607202809	20.20619177314013
0.08	-144.122977628935	627.6463204798579	-21.38694523958692	0	0	0	94.99696685880652	197.4813056489065	-7.814668968908005	0	0	0	-1.129732779766487	4.553925171221983	9.638063970226931	-2.422935297730409	1.69791174795491	13.44966027993008
0.09	-133.4781002128296	652.6443532436131	-24.1823415525334	0	0	0	41.72623987166563	89.01708655612346	-10.37298565564856	0	0	0	-1.932659903792154	5.382544872704241	12.25649787874492	-0.7388076099348155	1.04171970867006	5.96722455125977
0.1	-139.2967088653645	692.5172775064601	-33.09571577669595	0	0	0	0.07060998047872395	-0.2295704931610753	0.2084432995391207	0	0	0	-2.790768871689474	6.421923045998462	15.3432724719088	-0.007602086071093194	-0.007681604326358796	-0.005889397866030262
0.11	-124.6054121911731	715.4449457804634	-34.17850756840209	0	0	0	5.39077947237686e-06	-5.488201990775316e-06	4.568223291664654e-06	0	0	0	-3.649517348683902	6.839752752093926	18.63353262242434	-3.395408058620372e-07	-3.056943412262816e-07	3.342159505806728e-08
0.12	-124.6742219379879	721.2930650339927	-38.25530019234304	0	0	0	1.252730864716528e-12	-8.696652599896551e-13	6.975243862853328e-13	0	0	0	-4.192800555459756	6.70096284988651	21.11096844409906	-5.846393466058928e-14	-5.479265891077936e-14	3.668445715739589e-14
0.13	-109.2888458475018	712.9552028497687	-35.92357659875479	0	0	0	1.356145689963229e-14	-8.007988024159111e-15	5.251118015434469e-15	0	0	0	-4.649910812323723	6.280867859779414	23.38410373937929	-5.09539541581802e-16	-4.93275029532223e-16	5.636814853539959e-16
0.14	-107.3044956672385	701.465397902499	-37.84463099273891	0	0	0	1.310795550606998e-14	-6.806143753956585e-15	2.58368153902965e-15	0	0	0	-4.913390144635454	5.906394735267852	25.02871797765379	-3.307964654564026e-16	-3.845502085568818e-16	6.652300999452992e-16
0.15	-91.69816726298963	686.9753020906707	-36.47259389683377	0	0	0	1.569919952754696e-12	-7.246721946259969e-13	7.397047847765654e-14	0	0	0	-5.151631703977651	5.645121295117941	26.5951666151012	-6.325566347961984e-15	-3.633825580555865e-15	9.53179712487167e-14
0.16	-86.35903437568327	668.1722623281097	-37.43930714933615	0	0	0	3.406477691565217e-07	-1.445359394830561e-07	-1.481616562566941e-08	0	0	0	-5.256184619418621	5.327946887141217	27.51478428098337	3.935815220987063e-09	6.923935740588502e-09	2.294559111069145e-08
0.17	-69.95486632653298	645.5132316138713	-35.7540508912438	0	0	0	-5.501959887975922e-06	2.19052461763151e-06	4.276325805590952e-07	0	0	0	-5.343705455922267	4.993592229383714	28.30347598599542	-7.597191320918039e-08	-1.161037692376417e-07	-3.827270941059324e-07
0.18	-62.5703259242085	623.0918594695846	-36.21765825533475	0	0	0	-5.622507519452226e-06	2.119804165781995e-06	4.566750502343015e-07	0	0	0	-5.356076271424956	4.68564253266801	28.75503900802894	-7.638621117645494e-08	-1.172008409859073e-07	-3.964295684173394e-07
0.19	-47.06429875014237	601.9814303749246	-34.78012862053386	0	0	0	-8.136944932661711e-06	2.934651630811273e-06	5.80988406534611e-07	0	0	0	-5.381090101484642	4.425784282439878	29.42115740646317	-1.000257007497951e-07	-1.641055163734727e-07	-5.719764637382879e-07
0.2	-38.81253954512194	582.3468107123116	-34.44448168357768	0	0	0	-1.85269065718257e-05	6.435755662287963e-06	1.03969419156954e-06	0	0	0	-5.32478943908583	4.095064608732132	29.9136707176807	-1.9628197396687e-07	-3.582879020139525e-07	-1.279845277330046e-06
0.21	-25.7704262891875	566.031910891014	-32.62458838571278	0	0	0	-6.343148582701648e-05	2.135556947509613e-05	2.526738395350299e-06	0	0	0	-5.262248696680937	3.699538376100859	30.84556429923374	-5.648485598134853e-07	-1.175008126644848e-06	-4.249058536869411e-06
0.22	-22.23228311343134	554.8085527810041	-31.14131461188347	0	0	0	-0.0003001642690366527	9.845122929159242e-05	7.755152749774092e-06	0	0	0	-5.148346494707526	3.186868155404359	31.95926328314353	-2.253569733982707e-06	-5.354057675245673e-06	-1.925541429947874e-05
0.23	-16.02496612502435	547.4704350832532	-28.82054064157366	0	0	0	-0.0017842062292212	0.0005727197332381281	2.730409391441746e-05	0	0	0	-4.99793851557227	2.66665458121797	33.5757020757896	-1.158008289057598e-05	-3.091236823798401e-05	-0.0001083053956555507
0.24	-16.84015349994549	540.3681713606101	-26.82534279376398	0	0	0	-0.01189237774789516	0.003747588170155187	8.598341753917098e-05	0	0	0	-4.748476760763253	2.147197099638055	35.19640536526453	-6.84427837181021e-05	-0.0002016985066061471	-0.0006753296945075784
0.25	-15.28946429923697	531.7026314305908	-24.79525691091888	0	0	0	-0.07877364918714867	0.02443165781993704	4.133183694984301e-07	0	0	0	-4.412357268970945	1.755589790231156	37.05899731677563	-0.00040772138203297	-0.001314529817059149	-0.004137754528624713
0.26	-18.97418737740774	519.5257183854311	-23.29153891955613	0	0	0	-0.4525397425104246	0.1384013272649219	-0.003256709229768675	0	0	0	-3.958520654174436	1.456735344732021	38.70089172634582	-0.002125232567218964	-0.00746066015285402	-0.02174168821110342
0.27	-20.49698930233437	505.5451272921721	-21.96388903514798	0	0	0	-1.968023027826032	0.5949868678389706	-0.02942126244892356	0	0	0	-3.41328815252283	1.301501218228646	40.38032412729042	-0.00844534113832489	-0.03216222671068644	-0.08549281365583873
0.28	-25.67261648760569	491.6900272186477	-20.7507050134193	0	0	0	-5.916854612458137	1.777876320595435	-0.1331328888834079	0	0	0	-2.791733527513266	1.215249784532672	41.8374754262526	-0.02379387541484022	-0.0963859270870316	-0.2296622393220827
0.29	-28.44523089798413	482.5041997312079	-19.76472490267925	0	0	0	-12.17518747324261	3.666654932303969	-0.359131679064706	0	0	0	-2.131488035539495	1.240445884157417	43.46318999604694	-0.04759041170324078	-0.1988800067793685	-0.4171167825654754
0.3	-33.02120196056963	480.328847274565	-19.03528442591724	0	0	0	-17.46158716616945	5.306041559386753	-0.6171615438045785	0	0	0	-1.462916413155389	1.334245099954746	45.13214552375731	-0.06894623745745586	-0.2876616210037027	-0.5225290317541147
0.31	-34.42655460731537	487.8329700143324	-19.01785917556509	0	0	0	-17.47410379595151	5.370331884797524	-0.6915085211767072	0	0	0	-0.8068414722481667	1.517184790816542	47.19747241816819	-0.07174908644568503	-0.2918413341327449	-0.4537049805103631
0.32	-36.18747862009893	503.0046912047137	-19.7694430950499	0	0	0	-11.24241412544751	3.485756641774309	-0.4804412434657944	0	0	0	-0.1820419200901773	1.752376997823989	49.47006973880422	-0.04840479025169243	-0.1909263819910936	-0.2529819682027695
0.33	-35.04306517930934	524.8421000038721	-21.28451613231766	0	0	0	-3.523395711421564	1.097119278240514	-0.161515286579452	0	0	0	0.4117361715224996	2.036933567813194	52.2024907105928	-0.01555775322799236	-0.06008338957912535	-0.06893210755119457
0.34	-34.3507797441985	550.9051871650058	-22.40669336884643	0	0	0	-0.1374249288625673	0.0428139670287047	-0.005141315624612226	0	0	0	0.9398731575945951	2.249344027411587	55.23218337586173	-1.231591611598171e-05	-0.0002352465987608441	-0.001546137644727771
0.35	-31.17779301765393	582.9344937443202	-24.26043634739391	0	0	0	-0.09536902659035036	0.02970898854025981	-0.002613495477665657	0	0	0	1.410308243424518	2.484531571617226	58.9426525470904	0.0003781693386739639	0.001261091498081886	0.0001152010479110777
0.36	-27.87662574813685	620.2600159826961	-26.53375621604204	0	0	0	-0.2177100704099217	0.06816383542401966	-0.001069839234330841	0	0	0	1.79592705421205	2.702191482197726	63.27852646835953	0.0008678510435028066	0.002983684334782575	-0.002495710568583499
0.37	-21.73088909892185	663.8079738949617	-29.1731299127608	0	0	0	-2.873175622175465	0.9049081865947715	0.03005311229444396	0	0	0	2.091234616699507	2.870114187469833	68.47528757121788	0.005930768021060509	0.021977372374193	-0.06434654316090414
0.38	-14.38674693652248	710.3242099853958	-30.65468414572655	0	0	0	-24.67485762782905	7.921789274905099	0.1249320758175453	0	0	0	2.266188178524026	2.853704102128495	74.13688584874473	0.02476171844167863	0.08987077995863055	-0.5422488446852441
0.39	-3.776481591311387	758.5503276485198	-31.62630449859408	0	0	0	-59.77409532600122	20.25744096132706	-0.4160283185996633	0	0	0	2.35889942588723	2.729864619470363	80.11567185319733	0.03993069070996851	0.1013319425360959	-1.209867558868239
0.4	8.046004242657361	803.6260477114563	-32.26501371621721	0	0	0	-61.63741182986494	22.48442602461648	-1.279723495189871	0	0	0	2.414355817946509	2.514856604782957	85.69567818466942	0.04353857621129377	0.06138966908879634	-1.172383643298481
0.41	21.32969989692569	842.2610701249605	-33.25486152385275	0	0	0	-50.12806777755213	19.53412655524539	-1.650750921242891	0	0	0	2.527357878165018	2.239711175001515	90.33340454763983	0.04448253255776341	0.04180886099727613	-0.9352174964470588
0.42	33.30609016056433	869.454571399554	-33.69038698395877	0	0	0	-37.1021457600637	15.35891555394888	-1.424120588975155	0	0	0	2.736642605799003	1.797025393859756	93.19257880676464	0.03369732261266016	0.02068998325648697	-0.6960139855939241
0.43	44.59404419491837	884.7729361177186	-34.07419851296764	0	0	0	-26.71095278874352	11.72294639114183	-0.9486341351612921	0	0	0	3.098564145807953	1.243807341358377	93.98993198614488	0.01760315176684641	0.0003857889622883785	-0.5109573026384634
0.44	54.34202041101399	888.5103044691018	-33.8717037053101	0	0	0	-20.11257270299838	9.37924420093011	-0.5790036246844354	0	0	0	3.609604002555135	0.6367204000024431	92.59370685108968	0.00631059969179072	-0.01025739859872465	-0.3932140431018034
0.45	64.17343871136848	883.3712671696985	-33.57996741888124	0	0	0	-16.38400444888919	8.178578496625557	-0.3706070857995544	0	0	0	4.262702286815394	0.1326648970055873	89.33225001452048	0.0005683715733410875	-0.01357505319603959	-0.3246919418847751
0.46	73.03070401632237	870.0919098766844	-32.90284869356186	0	0	0	-14.80049526511199	7.983010348898782	-0.3053657047519887	0	0	0	4.956972533563434	-0.2332598053345887	84.44069272613274	-0.001271456433874393	-0.01379978826993795	-0.2933420620321876
0.47	82.48670309712959	850.8114613320079	-32.47709425206536	0	0	0	-15.01120116359865	8.849385533503021	-0.4302217924753281	0	0	0	5.61786343674361	-0.3907691828241353	78.4609994377175	0.001278014528616646	-0.01247023762937708	-0.2924252700459651
0.48	91.38939727319442	825.8250421601977	-31.37648522748314	0	0	0	-17.00582020141003	11.10899882964992	-0.9332736041666594	0	0	0	6.156703578755852	-0.4276692733538985	71.70093234042369	0.01299171751931069	-0.007710192627562369	-0.3176608208982456
0.49	100.6062833421736	795.9325600842828	-29.22081565382862	0	0	0	-21.4818282389421	15.73659037864189	-2.345650579914832	0	0	0	6.589838176046063	-0.4273621768222806	64.54740361184096	0.04881802623828355	0.008854008150373105	-0.3695039135527157
0.5	108.7120279863336	761.087319295793	-25.0310151053629	0	0	0	-31.15753790592678	25.85787161983351	-5.849441023311935	0	0	0	6.850001842299083	-0.4885052693592071	57.24491389822772	0.1422856454420998	0.05642906326239788	-0.4624054134034961
0.51	117.3021661066273	723.4848012787365	-19.9367393062175	0	0	0	-53.74623920923424	51.82043559946925	-15.36663616590361	0	0	0	6.855220073359673	-0.5894001194655402	50.46057273934461	0.3770167569010776	0.1556020621170537	-0.6505153772895232
0.52	125.5355090789057	683.1050182589113	-13.99674329057456	0	0	0	-86.97240891359547	108.2461665604669	-36.87830079592054	0	0	0	6.627999786819149	-0.7599071763790806	44.42588695141177	0.8191323128443611	0.1264276463295609	-0.7495271892151625
0.53	133.9507952724723	640.075727519524	-7.104305135716768	0	0	0	-72.011542477633	211.8431032854759	-27.07627402680811	0	0	0	6.259729071091071	-1.047559513226623	39.27643506689143	0.8234224410415744	-0.6058600956708292	0.7502916260946896
0.54	141.2720780793746	593.9015706484781	1.228120969443908	0	0	0	-86.04454416434419	372.4310452702891	-11.64444398886022	0	0	0	5.696245909087789	-1.492925684846275	35.22481892859546	1.193068446400535	-1.215948700205709	3.178241776788471
0.55	147.2339834417951	542.8967876639858	9.479074771710394	0	0	0	-90.33512725464044	495.8268298962647	-8.304292450987724	0	0	0	5.001593442949293	-1.975096442543419	31.91670252530272	1.702765329524539	-1.564120301846882	6.572258183969652
0.5600000000000001	148.2892444149992	482.1865633841044	16.37169510361015	0	0	0	-118.1037159396142	568.7234334085236	-4.609001076199912	0	0	0	4.237099532823845	-2.333965315996701	28.38478516553405	2.333010274234141	-1.398365318329251	9.920300229959924
0.5700000000000001	142.495027619072	405.8438486531593	19.19019611356746	0	0	0	-123.5990544434103	638.374374701496	3.349800622150429	0	0	0	3.469872986171855	-2.412143739159403	23.96654114666749	3.377057508040366	-1.879918813826165	14.78592645328436
0.58	122.452826041106	309.0060337900176	19.85550181495879	0	0	0	-130.4228515361341	676.9509501165446	13.46801249190427	0	0	0	2.542800762498882	-2.223381047893116	18.23329209990879	4.096829163930534	-2.800137258499117	18.60578192467404
0.59	79.81941571525697	188.516378528988	19.94603064253125	0	0	0	-122.3159214390722	688.0267738194191	17.94174983528142	0	0	0	1.260685550013996	-1.705834603520676	10.85607963412176	4.497458101389445	-3.219857802731267	21.09131230176478
0.6	9.962176331008321	48.02780758863506	14.9253281298294	0	0	0	-125.0777901451939	702.5250396221221	21.3890058048747	0	0	0	-0.2130115889170358	-0.5842933848341214	2.001578518451379	4.965134634615932	-3.572621517490174	23.59751818955083
0.61	0	0	0	0	0	0	-124.1221732876975	738.1169395371087	24.84487827996707	0	0	0	0	0	0	5.707571067819147	-4.265941713924144	27.52530791887911
0.62	0	0	0	0	0	0	-125.578121683041	773.4077805762903	29.75756581194874	0	0	0	0	0	0	6.416551141165965	-5.085230292652549	31.19724700664559
0.63	7.614151970526246e-12	-4.012178908532299e-12	6.910248004443612e-13	0	0	0	-115.0821197348856	771.3118939010249	30.08468759514537	0	0	0	-1.088643433898568e-13	-1.302169033340451e-13	4.434802776399069e-13	6.729604872577135	-5.377297634054758	32.54160020914171
0.64	-0.1303287863459942	0.07593485724613951	0.01994191124981203	0	0	0	-105.3867788515188	749.2970233947096	30.38967761775667	0	0	0	-0.0002952529347913454	0.001568995586537548	-0.007904042878125997	6.765748314189787	-5.240411383240445	32.42302839233178
0.65	2.468720315832931e-05	-1.047622858875499e-05	5.118237723751206e-07	0	0	0	-91.26781126517707	729.9658584912704	30.40772980399982	0	0	0	-2.080502771750676e-07	-4.098988607900453e-07	1.645065251303292e-06	6.833847387568132	-5.107922165390646	32.56141703925509
0.66	1.914066236959313e-05	-7.1013301874465e-06	7.934258328337035e-07	0	0	0	-80.3947019844156	707.0582504115436	30.5889615038616	0	0	0	-1.73697733197808e-07	-3.208462765498186e-07	1.318654189932588e-06	6.833568824146777	-4.86913535492066	32.38954083785045
0.67	-0.008577477391144089	0.003538197212581867	0.0006337135799509017	0	0	0	-66.87008335027144	678.8671288466817	30.19439898470348	0	0	0	6.440612858688667e-06	0.0001201049560925667	-0.0005834031871502425	6.763383616944057	-4.573771165720464	31.92255329025655
0.68	-0.03416738160056691	0.01309060254359184	0.003158944893502564	0	0	0	-56.76546444324873	650.904791763435	30.21208497197579	0	0	0	-3.099015062390535e-05	0.0004784346263831282	-0.00231781068699164	6.637259937504989	-4.277770296270645	31.28940152526388
0.6899999999999999	-0.06872380715294991	0.02187779824945995	0.001614842460635443	0	0	0	-45.46380001751374	624.6096306232554	29.9923731308978	0	0	0	0.0002277299160415361	0.001056602843783261	-0.004623132401179305	6.483614686195007	-3.978943638504248	30.70517541073163
0.7	-0.2464023951992705	0.07784049993936891	0.01109223823679989	0	0	0	-36.95991627776142	598.6764251913519	29.80010746050736	0	0	0	0.0003827784976272302	0.003467278586312594	-0.01582876511384557	6.272246126864767	-3.626823806915641	30.01070259654437
0.71	-3.725949969179089	1.208004649227963	0.4019780897502587	0	0	0	-28.12368777226033	573.2793486821485	28.83016595670277	0	0	0	-0.009574386535952569	0.04492634469856247	-0.2237548418121194	6.012893840731345	-3.267854742296726	29.36319005942238
0.72	-35.26981331460739	10.84122533604923	3.049554264182374	0	0	0	-21.71758739142614	552.1175867772492	27.25842638000046	0	0	0	-0.03375975348627562	0.4484217031286914	-1.984569352728181	5.732233224427067	-2.89494759230091	28.87161576011416
0.73	-53.17884740916915	16.15931433882677	3.598307795602961	0	0	0	-14.95574655395368	535.9140567632585	25.88512845875178	0	0	0	0.01856495293619051	0.683826535477784	-2.796438908559036	5.433030026921579	-2.612158920422491	28.69789107117133
0.74	-41.34405481663752	12.97946401630962	3.355999700108635	0	0	0	-10.14301771825776	523.5285622252053	24.72658553414488	0	0	0	-0.01142755909835557	0.4899976876348086	-2.035748518299598	5.114318073225681	-2.411481350183648	28.75284553663008
0.75	-34.65186783698915	11.22504306329609	3.049599784554337	0	0	0	-5.4167197753636	512.6178425383777	23.93035824294488	0	0	0	-0.01534016271306551	0.3903838031853179	-1.611133843919136	4.756628206803579	-2.354998999240184	29.0216639533374
0.76	-29.87690593122252	9.787112248879225	2.752466323012532	0	0	0	-2.835700542158119	500.4537977047471	23.35924265424148	0	0	0	-0.01504260228629441	0.325502251962152	-1.320593992592085	4.339110708938111	-2.366024976296718	29.35713824747657
0.77	-24.95995549547423	8.069975299237129	2.017015609339318	0	0	0	-1.032899714406166	487.235860356914	22.78499234940805	0	0	0	0.005271438412819581	0.2788222833205239	-1.050214660442552	3.877159277166292	-2.401942342413005	29.7989489029679
0.78	-27.97389962108008	8.980247847965952	1.976798110186839	0	0	0	-0.1487105282639286	475.6539017747236	22.09287958435795	0	0	0	0.02404757123531187	0.3182841858537308	-1.105450602075394	3.404160103980896	-2.431698280780311	30.3769384004089
0.79	-37.31750226772341	12.06338314806218	2.598869046164716	0	0	0	1.321281902262093	467.27753789524	21.40332733308892	0	0	0	0.04055204261611048	0.4176766968162159	-1.356196803460454	2.949317312025684	-2.491301615767795	31.15354333288399
0.8	-34.23428303617904	11.01363670793326	1.755122768660372	0	0	0	2.992259706261176	465.697847807238	21.35880482252278	0	0	0	0.07114826927724238	0.4019003420014814	-1.133656717089166	2.548556375210262	-2.603224175421747	32.26926970836746
0.8100000000000001	-19.56701138113862	6.203505197605249	0.5042986828050435	0	0	0	6.427786322630674	473.1020007641787	21.93089533678602	0	0	0	0.06254803993697292	0.2450585846435481	-0.5867094431269144	2.234189253680846	-2.814682719161373	33.87736386903919
0.82	-17.03136347237316	5.430064349446901	0.3701788985634203	0	0	0	11.18972643064603	488.0227760965032	22.1285802985452	0	0	0	0.05721783951738429	0.210315790128925	-0.4518129302420055	2.023748350131374	-3.071934397883246	35.91359196888089
0.83	-10.71540437948632	3.439926028022657	0.2218252748981957	0	0	0	17.8814852713614	509.3555342203409	22.64898208014004	0	0	0	0.03606460060750154	0.1283772183164269	-0.2484763950562876	1.905384147884652	-3.383519432784519	38.34213823511843
0.84	-0.02170142472538144	0.006936225629186681	-7.484236380667336e-05	0	0	0	26.57045100143534	535.7122205587701	23.56754675955306	0	0	0	-0.0001858350737236441	-0.0005874409841280444	-0.0004397465149561314	1.883386754000179	-3.742628940017161	41.06355533011691
0.85	-0.008282509042089809	0.002665979149419858	-0.000140142079112883	0	0	0	37.97397564397009	565.5319346480387	24.81232136825941	0	0	0	-6.91157077124456e-05	-0.0002177707524245138	-5.172783753871167e-05	1.965268750122479	-4.153318127762117	44.10970080259214
0.86	-0.006442633469826656	0.002106893318461426	-0.0001223004752665407	0	0	0	50.9484156765914	596.2648809994683	26.22005966460605	0	0	0	-6.903000907522281e-05	-0.0002137387214533243	-1.236776761556553e-05	2.15770571184092	-4.582915132737026	47.44727778427879
0.87	-0.01691806007874878	0.005633718875722055	-0.000891783261537209	0	0	0	66.57475919632085	638.4988184881157	28.02666610658397	0	0	0	-8.323849979193888e-05	-0.000316640164598245	-0.0003738631659845037	2.55981631702185	-5.016312829589117	53.1811089138512
0.88	-0.2119035793920261	0.07198111513476731	-0.01598125772819285	0	0	0	77.96516236947384	692.2375897114805	29.85228359929752	0	0	0	-0.000262583421909542	-0.002054957943357301	-0.005629118245299442	3.223428997889838	-5.318263233554259	62.18586042597907
0.89	-1.472283700192767	0.5180369078095879	-0.1351634225690461	0	0	0	83.86355784048862	738.0822679962348	31.44798361066204	0	0	0	0.001005212431662344	-0.007071535855210925	-0.03736219435672537	4.028333395696306	-5.430314915238572	72.4622637885779
0.9	-4.142932530474428	1.525497734773694	-0.4414752487718587	0	0	0	86.36952442706716	778.5592602511333	32.67179435311527	0	0	0	0.007792336541823226	-0.008320889326699204	-0.1002134950711026	4.958356030539917	-5.341843339649175	84.2629342076057
0.91	-6.428575922800359	2.482528042915091	-0.7567846677394814	0	0	0	84.27849124602386	814.7142569321186	33.73131511520311	0	0	0	0.01728804642037662	-0.001839308723751238	-0.1509739277916736	5.943788670162284	-5.132207558287746	96.69187823428808
0.92	-6.837382405953399	2.794367783487477	-0.8739585315874903	0	0	0	84.71590072750236	845.0175622074985	34.78094077311096	0	0	0	0.02233341307312205	0.004875512459837135	-0.1576072539887691	6.832635727234226	-4.94450358192733	108.0512984093384
0.9299999999999999	-5.508929231175031	2.409607062477855	-0.7717571821045328	0	0	0	90.3163792513685	877.4498218750527	35.72622979189526	0	0	0	0.02082824844758741	0.007033676351895083	-0.1256521934333247	7.510770043010385	-4.807263346546293	118.0883685495924
0.9399999999999999	-4.31070619402194	2.01402101112232	-0.650672107415164	0	0	0	101.0567188048726	907.246211597861	36.34222897889615	0	0	0	0.01820123314832558	0.007080561943015399	-0.09793921921438094	7.866583825528501	-4.680493699130632	126.153040246967
0.95	-3.815306408689148	1.896819789502132	-0.5995994384852582	0	0	0	115.9171695150498	933.3295318575048	37.19090330967607	0	0	0	0.01724516070368313	0.0072480032751835	-0.08624561512258394	7.888984993229194	-4.629455689437371	132.1199723769699
0.96	-3.659683664324073	1.951281048236219	-0.5901243460786024	0	0	0	134.4246105277958	953.8865839261307	37.73735357400301	0	0	0	0.01741431487506939	0.007771616969483581	-0.0817935707141363	7.45828836462728	-4.558356882524928	135.8917644705701
0.97	-3.936477637615223	2.263025312342654	-0.6171056384943685	0	0	0	154.4975942472614	965.0472892384084	37.46838569277571	0	0	0	0.0188648255688457	0.009081139799523226	-0.08650151828357044	6.466199145759788	-4.345846019135594	137.2668927918507
0.98	-5.308287219785516	3.286328899745104	-0.7021341769162135	0	0	0	174.0586052208093	963.4154753865299	36.65513541754657	0	0	0	0.02291221169109075	0.0126148134655987	-0.1135547443738653	4.934735239232697	-4.028060505546067	135.9484667397478
0.99	-8.770731842632665	5.91303537310158	-0.7813453303527973	0	0	0	192.1147067850921	947.573662138591	34.70411221985452	0	0	0	0.02999314290988172	0.02079654564060881	-0.1790052695426203	2.902009190812261	-3.548951076246036	131.7868917568309
1	-15.88399134441374	11.9668116416356	-0.5549368030788131	0	0	0	207.5434693711502	914.2177560053034	31.2465878124566	0	0	0	0.03961996938767433	0.03923355670388246	-0.2991736890134181	0.5519469967777075	-2.848700998282673	124.3204089559409
