# Supplementary material for: Transtibial limb loss does not increase metabolic cost in three-dimensional computer simulations of human walking
Source: PeerJ. 2021 Aug 4;9:e11960. doi: 10.7717/peerj.11960 (PMC8349165; doi:10.7717/peerj.11960)
Supplement: Supplemental Information 1 — Each subject’s simulation output and Matlab code for generating plots presenting the data. [file peerj-09-11960-s001.zip › TTA3D_solns_rev/Post/GRF/soln_walk_N50_wm100_TTA_S17_GRF.sto]

DataType=double
version=3
OpenSimVersion=4.2
endheader
time	ground_force_r_vx	ground_force_r_vy	ground_force_r_vz	ground_force_r_px	ground_force_r_py	ground_force_r_pz	ground_force_l_vx	ground_force_l_vy	ground_force_l_vz	ground_force_l_px	ground_force_l_py	ground_force_l_pz	ground_torque_r_x	ground_torque_r_y	ground_torque_r_z	ground_torque_l_x	ground_torque_l_y	ground_torque_l_z
0	-18.66762528361611	15.59868922456097	-1.961507669050161	0	0	0	199.0874634236231	904.7434722592254	31.73914596201596	0	0	0	0.08479001936551746	0.0606898338343897	-0.3337122890306687	1.845834960401504	-3.488992622178641	122.6488018032049
0.01	-43.92870196752156	44.02866534572424	2.583714938429553	0	0	0	207.9068478989044	849.0098293212267	25.78893580556695	0	0	0	0.08682508857517943	0.1419917167452849	-0.6191701827973553	-0.7801194096413009	-2.415132379951447	111.2247679571326
0.02	-28.05611643950513	140.1758757147681	29.99241911540349	0	0	0	212.5138375779538	775.9217085998696	19.63616994062888	0	0	0	-0.2610706517853209	0.1430632659638228	0.5514894284474123	-3.072667258373555	-1.32281748237048	96.26966916318275
0.03	-42.80050427798766	253.1126596198754	24.57626469104591	0	0	0	211.05924678654	684.2691923389598	13.22881671449266	0	0	0	0.05364132983158015	0.5298376758396898	1.447883329841321	-4.922520618499595	-0.3004748347971	77.65592325421343
0.04	-97.54222981024012	386.8852161020861	13.40911186842365	0	0	0	198.1032738180438	575.526075376283	6.23703555247097	0	0	0	0.2664283551051295	1.568371124899708	2.713965383050757	-6.165779405784215	0.7563216915135201	56.05839309123969
0.05	-106.4117052942689	494.9135721495583	3.669781108696143	0	0	0	174.9859585767447	463.2744379431729	2.160612601967297	0	0	0	-0.07672283353529548	2.561149838345062	4.989889498346756	-5.88253183613819	1.534388621034128	35.69802831763074
0.06	-131.033141872885	549.3147123554108	-4.659691820079315	0	0	0	149.0093324911303	366.2262451191615	-2.509346881610585	0	0	0	-0.6318039828518089	3.426318042922882	6.573166763367023	-4.751461028866265	2.098793822498125	23.99769832095141
0.07000000000000001	-126.2347652950859	583.6383225611834	-10.49523371501085	0	0	0	125.3953180897772	277.4381619530125	-6.325856941400337	0	0	0	-1.20018134933583	4.265740763907517	8.525878306552752	-3.526976787630269	2.019433857035583	18.63397899496785
0.08	-136.0909630308785	618.5128649500442	-19.31741277358512	0	0	0	91.03734563762964	178.8547074328506	-8.191968174529789	0	0	0	-1.856494357133208	5.204276810715013	10.70207265882296	-2.108818553409423	1.641580107834857	12.40100906752791
0.09	-126.1571219298448	655.7248864666192	-25.25467286760916	0	0	0	38.63543678660733	79.31694316900257	-10.30261130840127	0	0	0	-2.804459400032141	6.320182347254999	13.97064915816811	-0.6074759904523215	0.9967907599408515	5.395371265982278
0.1	-130.0203808521047	686.6272995314921	-31.22254017520087	0	0	0	0.04997987526572798	-0.2000999710258205	0.184459066192702	0	0	0	-3.751443728557484	7.013704807855531	17.26212185468902	-0.006775365603092924	-0.006935035361514263	-0.005693835591162435
0.11	-117.6620104815342	701.6027462381415	-33.54856117685993	0	0	0	5.001660433549849e-06	-5.282623502077071e-06	4.508462495188341e-06	0	0	0	-4.527590559021182	7.056870740390312	20.54130548750341	-3.376121678005466e-07	-2.917197318058337e-07	3.273308932721421e-08
0.12	-117.8844904954672	708.525445665589	-35.96945105390038	0	0	0	1.35730323871963e-12	-9.482911006459988e-13	7.657650180821814e-13	0	0	0	-5.075992557193675	6.59117226317131	23.31122842522303	-6.470712904299864e-14	-5.885016490856667e-14	4.181453501775332e-14
0.13	-106.2037315053789	709.4271650284301	-35.84752219549586	0	0	0	2.609164258575053e-15	-1.511130812688272e-15	9.566416814139213e-16	0	0	0	-5.513273657208494	6.119058537736286	25.9644195537722	-9.448999537895697e-17	-9.129444895451807e-17	1.135033795858057e-16
0.14	-103.2570974248548	702.2580613927687	-36.75353011854509	0	0	0	2.392335825452147e-15	-1.220340363254121e-15	4.193366073537536e-16	0	0	0	-5.782490639207191	5.622267146759857	27.82919452956421	-5.615879493913142e-17	-6.699962560645283e-17	1.254062093276341e-16
0.15	-89.93475604662598	688.0316831311983	-35.93058197684424	0	0	0	5.324052272467229e-13	-2.44589468595976e-13	1.823816800534038e-14	0	0	0	-5.9900907221763	5.201715154943651	29.38034752604023	-9.948226728398241e-16	3.971784304813497e-16	3.297658575473109e-14
0.16	-84.07197904408255	669.9610259194743	-35.92898655836814	0	0	0	9.971602050603201e-08	-4.259283029075798e-08	-5.054793239286654e-09	0	0	0	-6.117667928483614	4.775932801698359	30.33097809671724	1.253208487088346e-09	2.130018917273316e-09	6.774178104714549e-09
0.17	-68.96197057542319	649.3510902937439	-35.45067212226504	0	0	0	-2.083650756864362e-06	8.400929935846706e-07	1.740528692673894e-07	0	0	0	-6.188642661597991	4.544780527087304	31.07973955542272	-3.074489581446437e-08	-4.591722689478962e-08	-1.464322305308266e-07
0.18	-58.2904553531945	627.187195463742	-35.70644983121556	0	0	0	-1.763374370952206e-06	6.755253307799231e-07	1.505080995661627e-07	0	0	0	-6.158882399310437	4.301308059005257	31.41074713212508	-2.538802030585199e-08	-3.817359355902434e-08	-1.261154386774988e-07
0.19	-42.01943989205533	606.3285865397977	-35.02551763879511	0	0	0	-1.835033552141906e-06	6.748935341540245e-07	1.342255603956184e-07	0	0	0	-6.089797243553859	4.087699929727595	31.962475926461	-2.368238000443196e-08	-3.821544860938426e-08	-1.316191015485561e-07
0.2	-34.08258305082168	591.6437080944936	-34.20586923558957	0	0	0	-2.731020957439093e-06	9.705173066697644e-07	1.532930143815567e-07	0	0	0	-6.009924635503634	3.722449382248423	32.77994316695313	-3.018250158687924e-08	-5.428766334943238e-08	-1.940207896855457e-07
0.21	-24.33834834066422	584.9939208213076	-32.83518667368455	0	0	0	-5.730997378244488e-06	1.976541948335921e-06	2.252820347247101e-07	0	0	0	-5.933902025006816	3.338779894646834	34.2968212261335	-5.320025095715435e-08	-1.088073602717552e-07	-3.987387776786881e-07
0.22	-22.23463427585899	584.6213159289443	-31.20815201540284	0	0	0	-1.615275091871637e-05	5.425566754419719e-06	4.078514819368708e-07	0	0	0	-5.819378516196154	2.838180352567027	36.21167701484478	-1.264463108233493e-07	-2.945939719282269e-07	-1.088927731625402e-06
0.23	-18.93143378004132	586.4684439906664	-29.15098822386086	0	0	0	-5.760822096493012e-05	1.89094241985307e-05	8.336422297690157e-07	0	0	0	-5.630996103003742	2.376363225068715	38.62399985753866	-3.879194345650509e-07	-1.017636013925145e-06	-3.724017331814986e-06
0.24	-20.92528498794533	583.2158475435104	-26.81081142270233	0	0	0	-0.0002424245866066607	7.796571923333998e-05	1.546567323263865e-06	0	0	0	-5.311635339723447	1.922177375204685	40.92220738539339	-1.440220075901842e-06	-4.183144104598229e-06	-1.487431847202539e-05
0.25	-21.77143625950279	570.3880558500367	-24.90334188199067	0	0	0	-0.001120258228424499	0.0003540177106018123	-2.113853855900442e-07	0	0	0	-4.815966306680703	1.653314666225365	42.97895763240918	-5.99658386707403e-06	-1.901430178332731e-05	-6.455936179362271e-05
0.26	-26.69817935221667	545.3962675335644	-23.1252727741973	0	0	0	-0.005315188359769729	0.001655381714805762	-2.961332421836866e-05	0	0	0	-4.118048821776204	1.472409573890248	44.21359233205288	-2.623718080383509e-05	-8.933499065004577e-05	-0.0002845730025852052
0.27	-30.80348469974227	514.0033716763712	-21.98069907922803	0	0	0	-0.02448022596918298	0.007538748653095662	-0.0002472741204362172	0	0	0	-3.235140069202523	1.467221294805702	44.77827263947013	-0.0001140615565977511	-0.0004098632569001493	-0.00120345659319301
0.28	-37.25184726838303	486.4031125534244	-21.05262444642924	0	0	0	-0.1035363262453768	0.03161855086787443	-0.001412682521086572	0	0	0	-2.251337917752628	1.543452877082492	44.81261537654229	-0.0004675355431949282	-0.001737198998192155	-0.004615635065733766
0.29	-40.64880585677723	471.6041268082246	-20.78114159604918	0	0	0	-0.3794151602012328	0.1152052364272235	-0.006325199880606198	0	0	0	-1.238749767823921	1.719848569177201	44.84673360571966	-0.001692986015235718	-0.00640666303122765	-0.01513511832214116
0.3	-43.49725208965044	470.1643813582103	-20.64880325419643	0	0	0	-1.096891301518701	0.3319083968916121	-0.02254473681461705	0	0	0	-0.2985351473221045	1.868366468258038	44.98205141494968	-0.004847288387587237	-0.01864293975212627	-0.03862613141764099
0.31	-43.24248370788007	478.0240504156078	-20.87506969171769	0	0	0	-2.237631250144561	0.6763827973692644	-0.06111997663652074	0	0	0	0.5434981506984653	2.002753529550342	45.48166960710218	-0.009631984467772355	-0.03806798973437822	-0.0686593505330834
0.32	-42.93294203382986	492.3067207617323	-21.14462495506745	0	0	0	-2.739999681691462	0.8289340210697779	-0.103484320131403	0	0	0	1.29713738185131	2.120144156898337	46.32671909121758	-0.01127053618394469	-0.0463030032711373	-0.07252287011655334
0.33	-40.51746050965527	513.4952243947208	-21.99435088875223	0	0	0	-1.578891287598899	0.4786471919508786	-0.0812965703783962	0	0	0	2.013534222377367	2.277251696872019	47.79366667086467	-0.006111469035223017	-0.02624881882294037	-0.03589550296634757
0.34	-38.31598903772285	540.0857196534203	-22.45792033046167	0	0	0	-0.2621163663610689	0.07977500960536021	-0.01699856669162576	0	0	0	2.674388916406159	2.385879837482932	49.80463578945604	-0.0008535416767733782	-0.00387440434266495	-0.004998654083029928
0.35	-34.41520952572036	573.2053348511951	-23.46939822397708	0	0	0	-0.03022058503775672	0.009161140607645467	-0.001325743382052987	0	0	0	3.296478380656785	2.51572118818909	52.63983974719554	0.0001383942803339099	0.000462763244090068	-3.813858386067355e-05
0.36	-30.19492488530454	611.6942509061411	-24.79571890357602	0	0	0	-0.08970760590725579	0.02728095211618656	-0.001561306048609057	0	0	0	3.860599402666626	2.619458802587801	56.19472327052267	0.0004015311442278745	0.001369653542524386	-0.001185743163876518
0.37	-23.74013489473351	655.5829656929232	-26.80141160197619	0	0	0	-2.218884117920681	0.6767690808008332	0.0001725089352790607	0	0	0	4.36684753641762	2.656248423844993	60.54115156769291	0.004917468963229529	0.01686526779649392	-0.05250767187542447
0.38	-15.83228859838028	701.3644123471947	-28.11678887811846	0	0	0	-29.1538853343878	9.05763879876714	-0.2135737245803891	0	0	0	4.766294246977103	2.478149767650902	65.22278395732752	0.0335716040707402	0.09722546065584438	-0.6497410123973357
0.39	-5.273572472336423	747.3002314675394	-29.29245245611037	0	0	0	-74.62171948078525	24.69579884099243	-1.534835025251871	0	0	0	5.072884679938351	2.136989110153822	69.97392445455598	0.06324793493377757	0.1079413331995908	-1.493982880136154
0.4	6.351730342708189	789.6847225752019	-30.23896389585196	0	0	0	-73.92042497401738	26.65987704769429	-2.466776630230864	0	0	0	5.305041670037813	1.686901999942643	74.19014176555314	0.06155847984411655	0.05250696835796379	-1.381912885201361
0.41	19.46083799746767	826.4379736668147	-31.44231152301357	0	0	0	-60.46326378167763	23.44090576975305	-2.609984591137017	0	0	0	5.517841043328249	1.214826314424536	77.49502365646444	0.05743827448913259	0.03174326789702705	-1.110640687975014
0.42	32.49074425937211	854.7745721531264	-32.14473790981167	0	0	0	-46.4467531245775	19.17320447210622	-2.172693349967867	0	0	0	5.72404064145447	0.7504187247776584	79.4456661957705	0.04302535118322111	0.01129894040325418	-0.8560955331157798
0.43	46.05276375928757	874.5554219003664	-32.96318988100352	0	0	0	-35.38931549735732	15.48752702068309	-1.57103648394221	0	0	0	5.962310187987269	0.3847868604167619	80.00775954275133	0.02479692786001717	-0.008731366235507675	-0.6606848335284554
0.44	59.2080030378702	885.04169345931	-33.5502731626294	0	0	0	-27.54229165576836	12.80707553397448	-1.084046989342575	0	0	0	6.21332396666538	0.09740389435540076	79.08797227562987	0.01151033551146627	-0.01899594507455316	-0.5208091692750857
0.45	72.513943024903	887.2011678776096	-34.37901152604903	0	0	0	-22.36698714830997	11.13810987178107	-0.7685454050912111	0	0	0	6.490747867879051	-0.07736912269715623	76.86787583370072	0.004177036712573115	-0.02116460539938193	-0.4258264142890473
0.46	84.73021685204456	880.3704341415119	-34.15607657387825	0	0	0	-19.70562664044274	10.60772776994656	-0.6296590902745307	0	0	0	6.760104205843191	-0.2123532010075702	73.33552727135371	0.001288695671868102	-0.02017750154293367	-0.3741995932207276
0.47	96.49990357017708	865.3593196136344	-33.02789038685203	0	0	0	-19.15720642797492	11.26968886290595	-0.6872624162323485	0	0	0	7.024069031376359	-0.2956200459533687	68.75454572203998	0.002440217825415905	-0.01821952445673417	-0.358222924985911
0.48	106.9670191659204	842.428551053616	-30.91975744543121	0	0	0	-20.82853873649279	13.54411802709848	-1.067904308324522	0	0	0	7.230265837736408	-0.3357466876959232	63.36351997944746	0.01044025850946441	-0.01448224920222111	-0.3758669418380439
0.49	117.4177483726003	813.0937392595185	-28.66014266452817	0	0	0	-25.59378999554802	18.60742627154378	-2.16957126319569	0	0	0	7.317843445016753	-0.3294843132869325	57.68857309884969	0.03574316769308723	-0.003298571851581973	-0.4308756986492608
0.5	127.2102577080438	777.4828908924405	-25.3653644550105	0	0	0	-36.43891440662244	30.0031102567842	-5.021981959347599	0	0	0	7.205892792566059	-0.3697695241894317	52.02703695438267	0.1053558820655648	0.02875354671538407	-0.5439123921080249
0.51	136.8009940263177	736.1526958132313	-21.03805426168709	0	0	0	-60.14381325870247	57.36287540540549	-13.03612836379093	0	0	0	6.95052203002059	-0.4833459971274355	46.58107594962917	0.2934235735494103	0.101504155133047	-0.7536489048755498
0.52	144.8625658365424	688.7653836177141	-15.06254285303389	0	0	0	-94.05586598373851	113.3681137961496	-32.95523823770563	0	0	0	6.544663976995894	-0.701732879736593	41.53126728612188	0.7070539333437448	0.1087761677896457	-0.8654603799598163
0.53	152.2858505433525	634.9485608156364	-7.739926053049273	0	0	0	-74.59804980263111	216.8457053890274	-27.25578796312546	0	0	0	5.933197875468458	-1.044810455067467	37.26925414901876	0.7891503239031629	-0.3693720745910056	0.6836366257980619
0.54	157.2824374184422	572.3482830808946	0.3893924662035093	0	0	0	-92.1057107408795	376.8252717055149	-11.92857130783354	0	0	0	5.121564773453164	-1.461485915383203	33.41039947325	1.386886962049965	-0.6925899760098563	2.97613330645873
0.55	157.1736456328631	499.0546255418543	7.168377528553376	0	0	0	-94.66046412758666	498.5788680421439	-5.716281496421397	0	0	0	4.238797998905642	-1.783133360621271	29.26953404621404	2.025841882138307	-1.033088236811115	6.158560508254672
0.5600000000000001	146.9998965639313	411.3388909127622	12.30676745336708	0	0	0	-123.5973502610372	569.7829622581531	-2.433314187891083	0	0	0	3.283237421540367	-1.927577960858759	24.28598613471431	2.666175504137281	-0.9172032237735556	9.129134296796037
0.5700000000000001	121.6910742739509	305.6941867866648	14.2247075666449	0	0	0	-128.1288864309864	644.3051862803549	5.576227978677433	0	0	0	2.284985225002946	-1.770536895830783	18.08103093270557	3.572583993658602	-1.29924931830873	13.90576846270421
0.58	72.06371026010231	179.8507716259121	16.27414148921173	0	0	0	-138.859776328486	699.0894930545057	15.27248592945199	0	0	0	1.011559026552433	-1.342407048365023	10.25382169019675	4.249607096616334	-2.05968290744794	17.88355138097556
0.59	-2.40706715864196	29.99489794401607	11.72651051229778	0	0	0	-128.6677750209704	724.5728429177946	20.23009923159981	0	0	0	-0.3271237906437291	-0.3416670559074101	0.8029630155679839	4.575094233626728	-2.469434938753817	20.1308923952768
0.6	0	0	0	0	0	0	-127.892874369198	749.3768184974015	25.71295339881178	0	0	0	0	0	0	4.975178809218447	-2.953745801058327	22.123383323043
0.61	8.190706300975167e-24	-4.112557914624737e-24	1.711936506811569e-24	0	0	0	-121.4829076683361	784.0770400710858	29.3738901841374	0	0	0	-3.227754370495021e-25	-1.915379859483369e-25	1.084180247686341e-24	5.702016830566897	-3.941449663158045	25.43900194352502
0.62	-16.53882001489101	10.05404178234355	0.7570273901664797	0	0	0	-123.1738972826224	798.8174311794119	30.23806078903466	0	0	0	0.06382950534166448	0.1683088794542104	-0.840841065854207	6.315717390481226	-4.804692189377965	28.03526653425988
0.63	-8.040560723404537	4.288886718152225	1.003547666624854	0	0	0	-114.4791437722049	782.9409183372488	31.22453375236043	0	0	0	-0.01438343950231121	0.0762750373339529	-0.441222589001509	6.504180617820321	-5.115881084655698	28.73675528361226
0.64	1.407199410026348e-12	-5.711637769286905e-13	1.703848321842582e-13	0	0	0	-108.3943385522927	759.5956306659954	32.04864771691039	0	0	0	-1.941562147405672e-14	-2.271262781403488e-14	8.421539827797216e-14	6.549256464173135	-4.974145389102027	28.42916059539312
0.65	-0.2019850792075847	0.09361859477635698	0.009589347843548222	0	0	0	-96.40619769762159	730.6477933145623	31.17950647832685	0	0	0	0.0004814420879284385	0.002279386251285704	-0.0121122889566194	6.555402967371404	-4.730719537158124	27.86077870303101
0.66	-0.4861805014173697	0.253272338287469	0.1319202200337193	0	0	0	-87.07167521543735	703.9509816919331	30.97785231927438	0	0	0	-0.006289429224529637	0.003089579654382124	-0.02911079191513578	6.521374803854877	-4.381759386393577	27.04433586434876
0.67	0.001916721300702797	-0.0007583127725571305	-5.474847041509739e-05	0	0	0	-72.23100832924051	684.0249655733595	31.10271131389132	0	0	0	-6.242527361719287e-06	-2.465396465199537e-05	0.0001229297342270012	6.514305264153415	-4.179345490795735	26.53269863761714
0.68	-0.00196485899964458	0.0007421346355705944	7.311984684592009e-05	0	0	0	-62.22167065558704	662.8580914655038	30.98289225167706	0	0	0	4.090708221798519e-06	2.346407583225197e-05	-0.000128225565594158	6.452333097319945	-3.954180506689625	25.89608115813043
0.6899999999999999	-0.03119815832779473	0.01329823807608836	0.00618506976501106	0	0	0	-50.83993992822592	637.3169111796045	30.13965204270567	0	0	0	-0.0002923509573178521	0.0002427157145229915	-0.001996500625905668	6.289472182076856	-3.745301769527564	25.09856576876997
0.7	-0.03217121791149925	0.01191773171013959	0.003814070502080438	0	0	0	-42.80501385031646	613.0073519155447	29.20080484724264	0	0	0	-0.0001228267192925798	0.0003378484631882984	-0.002091691226695966	6.046264041271654	-3.525159570798857	24.21353917523687
0.71	-0.01130580026737968	0.00380010140058322	0.0006039941244131889	0	0	0	-33.08555227519581	589.9528813608688	28.55025946142684	0	0	0	5.410832053892614e-06	0.0001329594115529969	-0.0007352455497884583	5.737318682416531	-3.350282697007429	23.44529197567138
0.72	-0.03201316187614794	0.01171012388508251	0.005151768446436203	0	0	0	-26.15298354288408	567.7428683505715	27.19435985149544	0	0	0	-0.0002274595636134377	0.0002594242150458714	-0.002003113686037316	5.388570602371469	-3.137300029454132	22.67068457147136
0.73	-0.1235489885358196	0.04264332893173798	0.01892784917571653	0	0	0	-18.09458793907437	549.3066138602505	25.76550685902669	0	0	0	-0.0007780785420815072	0.001086349995647333	-0.007526266871715812	5.036894501951334	-3.000500755349758	22.10661193198523
0.74	-0.1457580935368093	0.04447222826520516	0.007120546340865104	0	0	0	-11.85157272406764	535.9406463367617	24.48808470351696	0	0	0	0.0001120283082062575	0.001756783344745357	-0.008678870295782196	4.705901031971526	-2.904156395858118	21.78292530443589
0.75	-0.4321193853890474	0.1357989073999439	0.04192351847510877	0	0	0	-5.443052945032298	524.1775205715342	23.71891630600951	0	0	0	-0.001010629468275594	0.004267953951383962	-0.02424151872963987	4.363998588209642	-2.916518148871837	21.67205557348779
0.76	-3.01122064349136	0.9620204524680565	0.4399124098674578	0	0	0	-1.493919520982268	513.7872977520799	23.35058287242285	0	0	0	-0.01497623066345655	0.02478257797121333	-0.1567078420291445	4.004637898077855	-3.000527418739392	21.7062123011274
0.77	-6.831083764354748	1.998224165647861	0.424150104998086	0	0	0	2.27952170388606	505.7466387637427	23.10514303046088	0	0	0	0.002209024791712251	0.07857375412653747	-0.3345786531244737	3.637816231228622	-3.141899453914092	21.97629577145122
0.78	-9.243222042500189	2.650610724404743	0.4039650580940287	0	0	0	4.62400713277316	499.607961681981	22.98076339398578	0	0	0	0.0129614542138438	0.1087194809302612	-0.4167449534527627	3.262123093340704	-3.269761880233554	22.39776920626829
0.79	-39.23245141908919	11.88631010779581	3.438960416323535	0	0	0	7.104489806450495	493.7660050621894	22.36198227630424	0	0	0	-0.02160000464803516	0.3808432012886326	-1.562743497845605	2.885844287160405	-3.370074898816731	22.90959006564061
0.8	-52.55200336090079	15.94484304683543	2.945997303479857	0	0	0	9.244523990322396	491.503655201115	22.11821348944045	0	0	0	0.07071246055909827	0.5770293888224184	-1.861421143030835	2.541210074588929	-3.439299079963926	23.58548107941737
0.8100000000000001	-3.213421246633171	0.9331966405518611	-0.02733593476920472	0	0	0	13.03863742978881	496.4835067670581	22.83334737515823	0	0	0	0.01226902406406808	0.03923399435946406	-0.1041952141507348	2.272285274475662	-3.567675062186539	24.63583874863233
0.82	-18.58134614302116	5.562912603501118	0.2473497615601001	0	0	0	17.76438394405324	507.0028033964813	22.77099111580597	0	0	0	0.06039030420121478	0.2249985915270807	-0.5237343693531621	2.095025630080309	-3.794452187838382	26.0015503747431
0.83	-24.50125996769544	7.544145276380039	1.007688864549282	0	0	0	23.498994215827	522.1724429829793	22.62615361157999	0	0	0	0.05383213009529374	0.2524714439914368	-0.5831150769178345	1.990244513670275	-4.101099848983288	27.64763298224979
0.84	-0.007453576889031211	0.002250801653273608	-0.0002915265829259904	0	0	0	30.83878902644191	544.3547467577021	23.49723353611838	0	0	0	-3.939458056454895e-05	-0.0001511667560066008	-0.000161003694968797	1.975966613130812	-4.431315551799394	29.62216004224319
0.85	-0.00475975988084941	0.001471587937363923	-0.0002197021314048807	0	0	0	43.466290185008	573.9045279162375	25.16533237930324	0	0	0	-4.107636198167949e-05	-0.000139292039015528	-4.192050856041567e-05	2.118613981399509	-4.857232854847336	32.65818635038132
0.86	-0.0095187644138551	0.003045816875013481	-8.865486982990199e-05	0	0	0	55.73127414952985	611.1040342677967	26.66502434215336	0	0	0	-0.0001049605880248464	-0.0003357516886913514	-2.570396553799541e-05	2.479224687864704	-5.277849227545935	37.45337641465352
0.87	-0.02810613507781953	0.009102630601870564	-0.002253018189856488	0	0	0	66.59828512894836	653.067848818068	28.56597143980036	0	0	0	-9.348736374084072e-05	-0.0004724048098840976	-0.0007070156933734927	3.018134561762307	-5.610394881002779	43.6613348176795
0.88	-0.4100333573709603	0.1356678264341381	-0.04064936192225875	0	0	0	78.8732189936964	691.2282062848931	30.15490785567484	0	0	0	1.092996977991936e-05	-0.00328630577497997	-0.01097043318108105	3.716028778526348	-5.829710291170912	50.84859110117938
0.89	-1.979140326637881	0.697275823918598	-0.2283813834148453	0	0	0	89.22800641063174	734.4076613115532	31.69868667860261	0	0	0	0.003088449200936549	-0.007776553466773317	-0.04956866406659127	4.707507979482812	-5.878527800078428	60.86776253395676
0.9	-3.705323901015514	1.371990836396309	-0.4746887618832436	0	0	0	91.86269746471577	786.3205738705177	32.97687327704546	0	0	0	0.009645029706161368	-0.005456163786820426	-0.08969740859959328	6.049158469145569	-5.693315899731884	74.43657437290436
0.91	-5.564300794128832	2.142244760008003	-0.7321718267119526	0	0	0	89.24853093860543	825.3651364127365	34.30510166131324	0	0	0	0.01818445567214352	0.001721794742118866	-0.1321613887708678	7.460084451234757	-5.39958193320189	88.48353618189928
0.92	-4.446089803486671	1.857319676144972	-0.660875882199461	0	0	0	86.81293489764622	853.1104852752488	35.71358721313058	0	0	0	0.01754584297859173	0.00488121493932504	-0.1035861761935404	8.754931477763471	-5.117192320552325	101.8552506130585
0.9299999999999999	-2.723205760763404	1.230402769268546	-0.4558376035292323	0	0	0	87.57715753243991	882.8283570875924	36.7824769309286	0	0	0	0.01261223729287029	0.004218479569948433	-0.06352574824041494	9.810724152362562	-4.910491173913662	114.122832579928
0.9399999999999999	-2.623597292728879	1.239774204900285	-0.4421417976107522	0	0	0	96.42202061443309	914.5456937556838	37.19500312386717	0	0	0	0.01262027710666505	0.004703396048901728	-0.0614317388671272	10.4295678358109	-4.788175212439167	124.1252708715907
0.95	-2.438065582774429	1.249062815712129	-0.4542320976688289	0	0	0	110.4923936904736	941.032206291543	37.66323818814195	0	0	0	0.01309867354472312	0.005044170365257484	-0.05621905184987798	10.51368537305522	-4.790270580826515	131.2703705536476
0.96	-2.140743765353044	1.216952384784837	-0.4649436918153433	0	0	0	128.633631931975	960.4807426491508	38.16875936865984	0	0	0	0.01357228790163933	0.005250419224339841	-0.0485160621499957	10.04438921635899	-4.855099188926211	135.5900973690482
0.97	-3.016089562772598	1.820718320820945	-0.620920342800207	0	0	0	148.7089274141397	969.9302893575607	38.09318201925962	0	0	0	0.01857604670389226	0.007775208695754955	-0.06718809715400986	8.898307419106393	-4.81238738466119	137.1126606208028
0.98	-5.529443108427773	3.595055545712826	-1.010116983521964	0	0	0	168.4290683588831	964.9515485974782	37.73765563257625	0	0	0	0.03113494899776763	0.01470003553763755	-0.11794422403369	7.055600453449224	-4.664788377475963	135.5568671107159
0.99	-9.515982941125282	7.041834106795123	-1.640387138776547	0	0	0	185.8762796725946	944.0025373410856	36.05421861117482	0	0	0	0.05346504836072628	0.02826902342568413	-0.188879877634331	4.593257356070451	-4.278221870513553	130.8103225797995
1	-18.66762528405262	15.59868922492511	-1.961507669096409	0	0	0	199.0874634249928	904.7434722671615	31.73914596254378	0	0	0	0.08479001936779533	0.06068983383632358	-0.3337122890372642	1.845834960417478	-3.488992622258244	122.6488018042427
