# Supplementary material for: Transtibial limb loss does not increase metabolic cost in three-dimensional computer simulations of human walking
Source: PeerJ. 2021 Aug 4;9:e11960. doi: 10.7717/peerj.11960 (PMC8349165; doi:10.7717/peerj.11960)
Supplement: Supplemental Information 1 — Each subject’s simulation output and Matlab code for generating plots presenting the data. [file peerj-09-11960-s001.zip › TTA3D_solns_rev/Post/GRF/soln_walk_N50_wm100_TTA_S07_GRF.sto]

DataType=double
version=3
OpenSimVersion=4.2
endheader
time	ground_force_r_vx	ground_force_r_vy	ground_force_r_vz	ground_force_r_px	ground_force_r_py	ground_force_r_pz	ground_force_l_vx	ground_force_l_vy	ground_force_l_vz	ground_force_l_px	ground_force_l_py	ground_force_l_pz	ground_torque_r_x	ground_torque_r_y	ground_torque_r_z	ground_torque_l_x	ground_torque_l_y	ground_torque_l_z
0	-24.2371591341958	20.42987902289743	-1.127122653352812	0	0	0	204.6382905767347	886.6976907905884	31.45998867908919	0	0	0	0.09933121625237089	0.09893693342632136	-0.4158258874017361	-1.439761102278954	-1.775908431405324	117.76569943124
0.01	-44.80363634677954	47.32642984581364	4.224444591646247	0	0	0	213.2222773278589	839.251369140648	27.27502012588151	0	0	0	0.1100515565088336	0.1868294412217101	-0.5905572716029923	-3.947022107020103	-0.8752262248376588	107.1851647095432
0.02	-33.42448374466158	130.5251700498502	31.04511925028386	0	0	0	216.8900752123156	774.9454537571276	21.97779518988373	0	0	0	-0.2377893633516456	0.225775279543262	0.3917741774412086	-6.105059365505542	-0.07406042000737731	93.14769246271908
0.03	-50.93918968217605	253.4060294004686	24.28239047196578	0	0	0	214.1253523229917	694.9772725851487	15.42305203296748	0	0	0	0.2177066848472777	0.8900428743938176	1.324281823608924	-7.556157654198778	0.5890808917706256	75.94748443214563
0.04	-76.69235069010368	356.7653606185926	9.84089710619139	0	0	0	199.7878682333271	599.7090605171043	7.315203832827453	0	0	0	0.4568040721166852	1.850989465808112	2.854357454648575	-8.261063977036093	1.290745567223169	56.2211542393519
0.05	-111.1690290174185	449.5626056664983	3.615893301607907	0	0	0	177.5462084855799	499.8228087963906	1.71744134166006	0	0	0	-0.07543121899392939	3.000526612472987	4.649738739060577	-7.406970904910168	1.851267681591654	37.9191158639731
0.06	-126.1814594723584	545.5602343609046	-5.079688669529005	0	0	0	154.7037945252119	407.0777391451309	-3.943464875386534	0	0	0	-0.6695613175334572	4.740360315491073	7.223853826289584	-5.857516423223123	2.482980488140813	26.22405757729373
0.07000000000000001	-128.8862620693889	580.6787142775165	-9.327507406664552	0	0	0	134.9485271824761	324.4002528980813	-7.684664411386402	0	0	0	-1.343701360485072	5.697296094566099	9.451250093312614	-4.612919946064965	2.423663707188182	21.2652315524999
0.08	-129.2292606177379	604.2685491625986	-18.35146201044605	0	0	0	105.9606681019849	224.6354119495921	-7.208618273810183	0	0	0	-2.208948307244996	6.63431956222988	12.29072957745287	-3.112306444192098	1.953696450485421	15.11829474133656
0.09	-127.3733869604407	648.9300156723998	-24.74741707584733	0	0	0	47.95668531445808	107.7659734315306	-8.734487291911741	0	0	0	-3.284952569173533	7.793909109350176	16.09383662583745	-1.225050239730059	1.116413461699277	7.045674617444117
0.1	-121.0106815256939	679.922195510473	-31.25348432731267	0	0	0	0.004169939822885792	-0.00754536587835266	0.006181183582805533	0	0	0	-4.119316681157343	8.280617612935645	19.74288047031821	-0.0001298692134356393	-0.0001201406565136166	-6.744703977362251e-05
0.11	-115.9455052260999	696.4874758314883	-33.67347039308632	0	0	0	1.520440945483035e-09	-1.244192161503733e-09	8.659830662639885e-10	0	0	0	-4.727486356199015	7.665056938695423	22.9793777621599	-6.863123141143972e-11	-6.844352689108259e-11	2.216306006550558e-11
0.12	-109.8543336578704	707.4201518425965	-36.67779059179012	0	0	0	4.39930312160666e-18	-2.636498665827829e-18	1.839370691602403e-18	0	0	0	-5.159765697631186	6.833562109110677	26.00907165477462	-1.608110987654401e-19	-1.68248159993169e-19	1.434570642244735e-19
0.13	-104.1263195535579	705.7094949911545	-36.9283722112251	0	0	0	6.180195935100197e-18	-3.393142701309238e-18	1.901258910033183e-18	0	0	0	-5.458472618597909	5.98059812624059	28.26687063505519	-1.939646935844159e-19	-2.064158288677283e-19	2.621113016519332e-19
0.14	-96.16983603091732	694.0763593917644	-37.53093843936922	0	0	0	1.258196033361218e-15	-6.469255765591822e-16	1.957591557305167e-16	0	0	0	-5.634517033625912	5.279924905785265	29.88791529925665	-2.767196724586368e-17	-3.468508665510677e-17	6.321517149815296e-17
0.15	-87.89866867730174	681.0557033610888	-36.45229207952033	0	0	0	7.055526578345159e-12	-3.311237996551552e-12	2.74298002458836e-13	0	0	0	-5.812781714522663	4.679045512796665	31.13845016806966	2.188074211398211e-14	8.336047756929343e-14	4.351943758443376e-13
0.16	-74.36051212681924	663.3997562444896	-36.66839764367241	0	0	0	1.835407519324403e-07	-7.966126252734424e-08	-5.060827687785899e-09	0	0	0	-5.876980621156507	4.358600709513192	31.88349399969735	1.966280153254367e-09	3.753377547040068e-09	1.222883353691284e-08
0.17	-60.32297497814591	642.179471791221	-36.01501500252138	0	0	0	-2.139641557905978e-06	8.608959912616967e-07	1.186105846369251e-07	0	0	0	-5.868292180721401	4.109694053420168	32.25245345795636	-2.632527341374331e-08	-4.50111810931998e-08	-1.481890315186422e-07
0.18	-46.45823410396602	620.430858455365	-35.90507182996231	0	0	0	-2.00521935119843e-06	7.550204389839203e-07	1.302727506750946e-07	0	0	0	-5.788842878413402	3.953252979033808	32.6183440722625	-2.500707511633292e-08	-4.201196643486472e-08	-1.414327719277174e-07
0.19	-36.12111526980399	599.4999236833198	-34.77952715137963	0	0	0	-2.649695435688627e-06	9.485952326420746e-07	1.711883281171082e-07	0	0	0	-5.675796353550401	3.687598859097761	33.03164461664885	-3.151658091721041e-08	-5.430941692919122e-08	-1.868806124423028e-07
0.2	-28.82570420704399	580.9968257348662	-33.9637023222896	0	0	0	-5.487410806912968e-06	1.887510320887337e-06	3.16644618257245e-07	0	0	0	-5.510727432411903	3.402005171188044	33.65202313554032	-5.940223101863409e-08	-1.087481246796686e-07	-3.811895376242895e-07
0.21	-24.90951221143876	565.3012041885482	-32.33476212465479	0	0	0	-1.756471347014648e-05	5.853236970107499e-06	8.159656108936021e-07	0	0	0	-5.308575130172894	2.992042776000206	34.41598839932526	-1.663822642672302e-07	-3.340537364225231e-07	-1.185301376592473e-06
0.22	-21.49348033458505	552.9157114674343	-30.89388958513565	0	0	0	-8.015411479635415e-05	2.598779047571816e-05	2.747787809881317e-06	0	0	0	-5.049409440088237	2.589023605227533	35.40452094794961	-6.515320412601052e-07	-1.460972914695598e-06	-5.188031117984912e-06
0.23	-19.930003056988	543.4838559390811	-28.45970974760351	0	0	0	-0.0004694536767782449	0.0001485654373640256	1.102919107944116e-05	0	0	0	-4.757764668542956	2.104958081332254	36.62087390149977	-3.281713258631817e-06	-8.233178520286679e-06	-2.878274040585216e-05
0.24	-18.90339793825745	533.8295589228609	-26.58295815747429	0	0	0	-0.003135629317897423	0.0009715271080420656	4.934859741464099e-05	0	0	0	-4.387132220572393	1.706488991333183	37.97669606105664	-1.93578190770592e-05	-5.334262544536001e-05	-0.0001798499917568595
0.25	-19.74707491312254	520.1783206272661	-24.88528595313831	0	0	0	-0.02135100640630672	0.006500159115953371	0.00023409757956569	0	0	0	-3.916085326769028	1.395334909573006	39.21080787150922	-0.0001206089980711046	-0.0003554291892068373	-0.001131107251125326
0.26	-21.47645389996073	499.171160100324	-23.78649786530798	0	0	0	-0.1328269481247444	0.03987054951956115	0.0009833440391785026	0	0	0	-3.292210873581981	1.241949058459424	40.04277710605225	-0.0007006468557296427	-0.002175981880976729	-0.006414656051465503
0.27	-25.02243550039158	473.1973970510893	-22.82005861471752	0	0	0	-0.6832861477759332	0.2030054642782628	0.001996313695973256	0	0	0	-2.534779503062227	1.215246004407861	40.35250831126125	-0.003363141224796251	-0.01102824910909419	-0.02966204664974923
0.28	-28.53289323730649	451.5357461912855	-22.27869932757046	0	0	0	-2.625264350780611	0.7757933388026272	-0.01182477954680082	0	0	0	-1.695736381939148	1.36349382329445	40.54635377114811	-0.01185371189877922	-0.04165139899760097	-0.1009212523429029
0.29	-31.84210564861799	440.991039858486	-21.39273043127706	0	0	0	-7.005971127460949	2.073964347275962	-0.1122005746117961	0	0	0	-0.8530698434361188	1.565963750374017	40.96214818074049	-0.02848337039381527	-0.1089144748375678	-0.2346666262287613
0.3	-33.80859523224873	444.7226105503969	-20.95496839459249	0	0	0	-12.21451440624127	3.64910585802368	-0.3476760689518447	0	0	0	-0.05420995531592698	1.817835975314721	41.99286226467873	-0.04598206598251363	-0.1873584714114301	-0.3510938182558894
0.31	-34.84015672252531	460.6351615793147	-20.98197510317393	0	0	0	-12.87113918421156	3.896134342279956	-0.5002492112684821	0	0	0	0.6704044451534905	2.066696406530039	43.7945085005875	-0.04768200255000948	-0.1978322654168428	-0.3142361789250952
0.32	-34.95557460086575	486.2582509133955	-21.39260933915359	0	0	0	-6.732528435378044	2.061562134361344	-0.3111757871960515	0	0	0	1.333592488817364	2.296266921987164	46.46520265526326	-0.02573844864472854	-0.1050722874631686	-0.1395778593789753
0.33	-34.4117756245322	519.9709853350113	-21.4573090889627	0	0	0	-1.106645927798005	0.3420034908637848	-0.05511386963339375	0	0	0	1.927235557191072	2.409196737275823	49.98337096710534	-0.004108978275835977	-0.01640902655051192	-0.01932165942541174
0.34	-32.39577788375853	560.5607437510648	-22.07723439660233	0	0	0	-0.09863110406084197	0.03052578884712543	-0.002477036730377129	0	0	0	2.47424711656596	2.469424758562685	54.30095434455523	0.000290382543121255	0.000951535125538693	-0.0002217436980274925
0.35	-29.04549870042091	606.3724471270134	-22.97796893509505	0	0	0	-0.1102251118355008	0.03424843284560228	-0.002502454481320025	0	0	0	2.958874243796587	2.438844816893357	59.26076342510658	0.0005038463270862439	0.001731841173978507	-4.325996191882336e-05
0.36	-23.94643345316832	655.9800478560809	-24.60835216414675	0	0	0	-0.6191173173649069	0.1931559557253753	0.006010925777359081	0	0	0	3.385492380437077	2.375901282940508	64.73350378368099	0.001603522017213011	0.006074387765964631	-0.01227647914032169
0.37	-16.92862363954981	707.2578736479936	-26.07817896489057	0	0	0	-9.199584087387732	2.886287705118589	0.08704824016919246	0	0	0	3.725163531515292	2.213824864896903	70.48840628485763	0.01034149021484258	0.0420849614453668	-0.2098048578578429
0.38	-7.354108223720297	757.5308676609536	-27.575683698423	0	0	0	-47.135023835379	15.23785053776185	-0.182111434669976	0	0	0	3.996704977962147	1.976333686627576	76.17784582570437	0.02994205768793515	0.08959343617835325	-0.9983201611690763
0.39	4.001270772701847	803.7906633900175	-28.8003796166614	0	0	0	-70.55725716240353	24.24428989661062	-1.621551980280697	0	0	0	4.217216552751452	1.638755455295884	81.32141722038176	0.04752286158427724	0.05790249556510027	-1.374512934216012
0.4	16.63104551721205	843.1069383436593	-29.87999467276975	0	0	0	-67.82985655071431	24.82991217287952	-2.911125416513892	0	0	0	4.432764689748598	1.200109042290604	85.41331631988508	0.06436665129272413	0.03641969343890032	-1.268283358207081
0.41	29.42628674411852	873.3663436621621	-30.69733718720499	0	0	0	-59.16850975632357	22.92450869813792	-3.384158572303806	0	0	0	4.671504835048671	0.6705029725688445	88.023671339488	0.06879340386514851	0.02107301554669244	-1.095194027467962
0.42	42.28659447755958	894.4599961269745	-31.87506975600965	0	0	0	-44.41641821881667	18.26245846315552	-2.724793970848525	0	0	0	4.962638509027444	0.1167514667451313	89.03356068015913	0.05012284239294357	0.0001940557360151858	-0.8261442245785374
0.43	54.62683648345997	906.5416059459212	-32.92714101238826	0	0	0	-29.94572445443025	13.09857027237813	-1.688861290958237	0	0	0	5.291938332586551	-0.465545153134681	88.39285833256596	0.02693184599163015	-0.01142203441534356	-0.5662366192010504
0.44	66.97296307049035	909.7268590733472	-33.83875330517019	0	0	0	-20.8790873680914	9.768050637648942	-0.9793815771851114	0	0	0	5.654547970913381	-0.9840951575680617	86.12173070258946	0.01252093967357919	-0.01394595561113324	-0.4027741077991694
0.45	78.83032353975035	904.3250343361974	-33.86417348782392	0	0	0	-16.31831983185945	8.264990148318512	-0.5861287345867142	0	0	0	6.003033682874977	-1.397466570164882	82.30165951509545	0.00483167343655004	-0.01343920255806407	-0.3189518205036313
0.46	90.44117498624612	891.4517797206978	-33.66168026307319	0	0	0	-14.85339737769818	8.268045671710757	-0.4165677927610864	0	0	0	6.308258780893599	-1.580595121044387	77.23750672990653	0.001276086449502989	-0.01270414237446018	-0.2898022539397351
0.47	101.4649795185853	871.306005109338	-33.0969854603277	0	0	0	-16.09824645381401	10.01171830530592	-0.4551972161984853	0	0	0	6.570095939151972	-1.529757093199186	71.16842310820644	0.001504390838698519	-0.01209010586686281	-0.306371974047598
0.48	111.4115605589341	843.6457121738129	-31.52359175903003	0	0	0	-20.54292106406454	14.5554084637162	-0.7065257365772312	0	0	0	6.796951138666628	-1.332143591875303	64.326326378152	0.006557520923507495	-0.009885989459645134	-0.3667838574331837
0.49	120.3719190772645	808.8482954334931	-28.401086061152	0	0	0	-30.24461858461972	24.99704370978103	-1.304433270303593	0	0	0	6.865220040677261	-1.081253091634609	57.24668750041525	0.02424738537303275	-0.0009611826068334253	-0.4724601452099518
0.5	129.0884203269194	768.7678972302542	-25.17925963233512	0	0	0	-53.7422187766889	53.53883137296403	-3.815919899203057	0	0	0	6.709470514442584	-0.7896371362157368	50.69482779900941	0.09206108731976495	0.006851429742886244	-0.672198145221809
0.51	137.1159547146723	723.4991439883279	-21.13446015203385	0	0	0	-56.41609460571537	117.3646141663575	-14.30007131058989	0	0	0	6.390447657768773	-0.5800123706405453	44.86457022380753	0.2825692154322225	-0.2780911489341324	-0.102615247623258
0.52	143.9726152030598	673.2340810302768	-15.44814133302018	0	0	0	-43.99000650418949	213.119871761308	-25.4136071768536	0	0	0	5.90529722281866	-0.5540629689079217	39.93021484666711	0.5122630272853209	-0.6379598121765088	1.152664533964194
0.53	149.0897146177969	617.914584074701	-8.233777206584456	0	0	0	-82.49396910698816	343.7377219308743	-26.88216099623561	0	0	0	5.170223977293198	-0.7783863348677744	35.96158709670407	0.7303645259955324	-1.005436010141724	2.608074943891424
0.54	150.4397464036132	554.5483642435286	-1.169412980355622	0	0	0	-93.90635061324781	458.7445490600932	-15.38773529203865	0	0	0	4.309580787620309	-1.060031148147599	32.09732956376851	0.9264752056000272	-1.133367216966748	5.405310928812156
0.55	145.0075281349783	478.7983613237303	4.806822752001038	0	0	0	-120.6159263461329	541.5436532211772	-4.319986442173873	0	0	0	3.380233808164724	-1.26679711513981	27.68316880133018	1.294165973495425	-1.643347768429784	8.621890347908025
0.5600000000000001	129.837191973059	387.1789780826361	7.200921053017483	0	0	0	-127.4413432614835	605.0551278095917	1.721787824374643	0	0	0	2.52651193045202	-1.23330841082996	22.30254359498909	1.918493633719636	-2.616823629541755	13.11687499421233
0.5700000000000001	100.5145308711246	276.1783747531194	8.845102714619998	0	0	0	-142.4485697370274	651.2141109602452	6.634675073590251	0	0	0	1.612208781844009	-1.074354523870684	15.73331844440016	2.683616496573781	-2.936895279406732	17.94938207677961
0.58	48.81118291595584	142.196158160443	20.51374522752987	0	0	0	-134.6923012077387	672.0458721724247	13.39120453993995	0	0	0	-0.001079096168155103	-1.093075433151138	7.591185891845858	2.958051967230949	-2.671754063026807	21.58784075323926
0.59	0.213422316552311	-0.3362498694259026	-0.255921328861567	0	0	0	-132.8863357315176	700.3546191459457	20.80693281292914	0	0	0	0.01223455833275602	0.006052061359137522	0.002263813594267405	3.287541658972136	-2.756527486353279	25.07310805010214
0.6	0	0	0	0	0	0	-127.2327360682551	735.2274579347296	26.52400940534304	0	0	0	0	0	0	3.783191037914123	-3.582657563069782	29.22926111887942
0.61	0	0	0	0	0	0	-129.2175972131075	747.9088274693753	29.53461147100123	0	0	0	0	0	0	4.159037955336482	-4.228540316616521	31.89790467795958
0.62	0.006524402555990605	-0.004480613904505591	-0.001716896230983124	0	0	0	-121.5920924518196	738.3036614853037	31.96834744559656	0	0	0	7.91587685454357e-05	-1.821465139030837e-05	0.0003483372499870033	4.316812440047476	-4.493559314377459	33.00126729182383
0.63	0.002494198969660023	-0.00150431534913161	-0.0005650166413362619	0	0	0	-116.6059183324954	729.8882343133547	33.24758707018943	0	0	0	2.433441928356029e-05	-1.575810100304054e-05	0.0001493704742622262	4.454707772450199	-4.440036268032766	33.66377629184336
0.64	7.984824546397548e-17	-3.306478765244238e-17	5.162352565015825e-18	0	0	0	-104.5040387030276	724.2952908966784	33.93921307710342	0	0	0	-8.178732515293666e-19	-1.136914444054689e-18	5.368463797584902e-18	4.649584039505231	-4.252982549386846	34.42285852122424
0.65	-1.82136229644462e-06	8.00850267620096e-07	9.447807237412854e-09	0	0	0	-94.82920470099063	711.2607359277856	32.92548897065679	0	0	0	9.401826814746736e-09	2.285196608475281e-08	-1.245591682292788e-07	4.870497946346537	-3.928961303313372	34.59591553882238
0.66	-0.001588510411116346	0.0008188620813291026	0.0003678170236179744	0	0	0	-81.96345598118026	690.1377717007098	32.46373657235973	0	0	0	-1.840332894126648e-05	1.257837760327803e-05	-0.0001074823739236976	5.02960865561589	-3.805824443277707	34.37596648840699
0.67	-0.001200727858794392	0.0004766398672381144	8.413665392526517e-05	0	0	0	-72.21878441975288	670.6122893802285	32.3875257168073	0	0	0	4.602936009289193e-08	1.508706768999529e-05	-8.481231106946737e-05	5.174344079054074	-3.75881252933375	34.06846045533239
0.68	-0.0004001086171157183	0.0001385712696743078	-7.316821874932995e-07	0	0	0	-59.84742400491928	651.8812302258827	32.429022190435	0	0	0	1.977674661616626e-06	5.560008077004058e-06	-2.846569023007762e-05	5.302832354516951	-3.771573000013269	33.87111466310107
0.6899999999999999	-0.00168807675777663	0.0006617505975618025	0.0002239052660501552	0	0	0	-50.33785644250387	628.9409800198797	31.69605607768668	0	0	0	-8.684816477327949e-06	1.708585924733172e-05	-0.0001159740146576706	5.361848684089784	-3.682335471510829	33.41400085217656
0.7	-0.009314813537958802	0.003552236413678984	0.001626148593697337	0	0	0	-40.14159839770394	604.4602150929064	30.84368901580842	0	0	0	-7.571574166842233e-05	8.803344234802801e-05	-0.0006260142142475794	5.306857439970812	-3.5857926233012	32.90503873212662
0.71	-0.01259621437327455	0.004076661993145493	0.0007913036525080173	0	0	0	-32.75367758420626	582.7523545064467	30.0533922719425	0	0	0	-3.109993590111694e-06	0.000153123076069079	-0.0008383662153053579	5.146497831020121	-3.406874862937027	32.46479649087957
0.72	-0.02183773029559414	0.007175426337841793	0.001862541261324136	0	0	0	-25.10864385631288	562.4319164229182	28.92184380699838	0	0	0	-4.254202621732758e-05	0.0002328693151657016	-0.001395914741165354	4.903925106200289	-3.225502993446069	32.1720192633509
0.73	-0.1555374439267548	0.05361070856770469	0.02594892628231033	0	0	0	-19.94925064592665	542.8751194067967	27.10333255797066	0	0	0	-0.00113604661388424	0.001259909815365442	-0.009412401064239699	4.601862398580131	-3.011435068668302	31.91680623413463
0.74	-0.6197120226540261	0.1928082222714237	0.06402695877151786	0	0	0	-14.40698691140846	527.459559841947	25.51000499767161	0	0	0	-0.001741764430633654	0.006416035389494804	-0.03617903904160596	4.279398967679708	-2.858742667064344	31.9483449700687
0.75	-0.8655355938119037	0.2550492746872666	0.05426435787040187	0	0	0	-10.53706663077529	517.2337291300079	24.60905895783374	0	0	0	-0.0001771392078905041	0.009627463231317208	-0.04807462724121814	3.951699222821947	-2.80920878035655	32.33321879793792
0.76	-3.917992820709223	1.199079542119317	0.4511204177713299	0	0	0	-8.364292507298799	508.3833603737398	24.43447920072486	0	0	0	-0.01273386188862362	0.03387815129170638	-0.2006391836942037	3.589253546672744	-2.884469425206188	33.01057540795973
0.77	-25.69490413440466	7.722461394411621	2.748277702277386	0	0	0	-8.475670166869197	498.3354411319584	23.41697159424798	0	0	0	-0.0586617191490133	0.2340477567014329	-1.20606471324485	3.194883976573823	-2.941117787784759	33.70356408758266
0.78	-30.59997256016415	8.622496985583144	1.110162269968948	0	0	0	-6.788637632961235	493.268528582029	22.8404250095664	0	0	0	0.0530176414224713	0.3586356568302652	-1.323500233145793	2.795043614415013	-3.065370661645646	34.57291933725948
0.79	-32.76839309983552	9.26797077620556	0.7516977970308928	0	0	0	-3.266477923854292	499.6447838355554	23.41900832722672	0	0	0	0.07760654028952217	0.3777980863812511	-1.27371963399631	2.441777619195153	-3.274582198740629	35.9675107892902
0.8	-90.43179270967987	27.96930867435698	5.331469834195061	0	0	0	0.3167749399755528	507.6373902337627	23.44401140693124	0	0	0	0.08140958507502602	0.8368379988747757	-3.009928021247435	2.101726973035246	-3.510975125195889	37.63338344044201
0.8100000000000001	-52.14353584114674	16.31840173093968	0.9869726234473444	0	0	0	1.738341247348715	509.3632402877109	22.58728603433075	0	0	0	0.1451995944184328	0.5562886809267873	-1.526647434383642	1.769216339381093	-3.582995816893439	39.1066983585763
0.82	-0.001088313698007138	0.0003332402580129821	-6.542950491139938e-05	0	0	0	5.353033625507611	515.8317024397621	22.57347474654807	0	0	0	1.955921239798986e-06	-2.638970040327131e-06	-4.636296224592763e-05	1.529459418542679	-3.653864773772607	40.90579687855965
0.83	-9.870591040285099	3.103603723821177	-0.2719640349063266	0	0	0	12.50867777181834	533.3652692101972	23.29554147616987	0	0	0	0.04453159466176781	0.1217688676182129	-0.2260407810155257	1.435833526248008	-3.916226968628488	43.44152892926527
0.84	-17.52814390354645	5.643372825116224	0.5202830130548265	0	0	0	22.02263401538078	559.5897004759953	23.7402135575671	0	0	0	0.04060801875134426	0.1563976759632041	-0.3350565954066436	1.512484004174291	-4.239287934760161	46.64832266813603
0.85	-0.02484790851411321	0.00771937242651931	-0.001898195572784018	0	0	0	34.14227116423289	592.4782956779372	24.91581245833883	0	0	0	-0.0002274601575715998	-0.0007995559353518905	-0.0002705008480872941	1.757927233083469	-4.603777334572061	50.3772442639911
0.86	-0.008565118648519136	0.002706809729937549	-0.0008493097216165474	0	0	0	48.26502098631183	627.3988675114861	26.68709324052391	0	0	0	-4.837007399528946e-05	-0.0002036855128974533	-0.0001529843718424103	2.177050455980925	-5.020486463627636	54.44347789645266
0.87	-0.1181710652758051	0.03915540008895583	-0.01336924673996199	0	0	0	63.55148123541701	664.3392646828946	28.22251816282535	0	0	0	-0.0002777576322802496	-0.001885421701099365	-0.00281921116990132	2.78805634074866	-5.452726637046803	59.57455545114288
0.88	-1.096634553370997	0.3704627415784303	-0.1425407377067132	0	0	0	76.69053432099933	700.2211181579232	29.7112435260156	0	0	0	0.0003634798588326501	-0.009852941898882472	-0.02765651561678429	3.555009254407127	-5.846565413274869	65.88974668982155
0.89	-6.100870865579728	2.105840719533131	-0.8202804808796286	0	0	0	88.13134760426372	741.5283815107216	31.65136834349916	0	0	0	0.01343922480418243	-0.01912700140238436	-0.1473028870747215	4.510359642418169	-6.07895797862064	74.90197343435798
0.9	-9.615582119174345	3.58249112945687	-1.419149697793446	0	0	0	93.46916208204435	789.4592467595677	33.25125074556849	0	0	0	0.03130338486784734	-0.004762753266906596	-0.2211167953134362	5.643549745024873	-5.985550630220914	87.25641385112908
0.91	-6.694058188544209	2.681799668867308	-1.059625041612369	0	0	0	92.67303550317521	822.4315582019057	33.9763269176205	0	0	0	0.02640231593341135	0.004714817036546173	-0.1528684826441662	6.661992063927151	-5.612389603634181	99.17779705631486
0.92	-6.312736781714142	2.626248134554726	-0.9716092520035028	0	0	0	94.17821499700327	846.9251485365801	34.54120603081084	0	0	0	0.02625047555308938	0.008972475035939127	-0.1452733702237679	7.381721646434031	-5.172246042616001	109.6269779967263
0.9299999999999999	-4.825439631710267	2.171080876295022	-0.8198495559857517	0	0	0	99.56144096391945	872.8943300371586	35.47431438617574	0	0	0	0.02279878635295334	0.008974445970318833	-0.1098095190827203	7.67172962426931	-4.841576090708345	118.3617013263609
0.9399999999999999	-2.67531136662199	1.342065042665201	-0.5600402324767132	0	0	0	109.3450263851389	893.7628391155072	36.50183658402464	0	0	0	0.01595658162923608	0.006380328982113393	-0.06052322101535542	7.485617283283196	-4.614734591531308	124.5651604285439
0.95	-2.645513519244906	1.403263828706429	-0.5671170261959932	0	0	0	122.8581763575066	912.4027238991176	37.26496327607844	0	0	0	0.01665007341385593	0.006922394941336369	-0.06019548714000152	6.903192438882119	-4.417281582517607	128.5848689560595
0.96	-3.661705697690335	2.045839813433073	-0.7660414732293855	0	0	0	139.9834213286875	927.6745933813629	37.55088425759917	0	0	0	0.02292110060726268	0.01021606440386302	-0.08193125821276166	5.96289409337103	-4.162369409048794	130.7568936941096
0.97	-4.249632793979742	2.666507876689869	-1.038816572322842	0	0	0	157.5194105083984	934.5384351650189	37.29099207788104	0	0	0	0.03143202807444104	0.0142897459157191	-0.09149261422968513	4.652490009627797	-3.772042694000384	130.9230164504583
0.98	-5.727413165953728	3.99130743008966	-1.376741180700731	0	0	0	174.9418997007497	931.6312297197483	36.53848463177167	0	0	0	0.04382445937993867	0.02181245424647854	-0.1186012840518834	2.99251300730551	-3.278307480841865	129.0608799737122
0.99	-12.16089449992661	9.019511590368726	-1.688859425658293	0	0	0	191.1574529480295	916.9816879407617	34.7039453008034	0	0	0	0.06584733332625345	0.04463220883499128	-0.2379154570047613	0.9465557116798777	-2.628119442370272	124.9092200946897
1	-24.23715912490733	20.42987901508584	-1.12712265292136	0	0	0	204.6382905527325	886.6976906594414	31.45998866476575	0	0	0	0.09933121620324349	0.09893693337275494	-0.4158258872710254	-1.439761101780338	-1.775908429669389	117.7656994142084
