# Supplementary material for: Transtibial limb loss does not increase metabolic cost in three-dimensional computer simulations of human walking
Source: PeerJ. 2021 Aug 4;9:e11960. doi: 10.7717/peerj.11960 (PMC8349165; doi:10.7717/peerj.11960)
Supplement: Supplemental Information 1 — Each subject’s simulation output and Matlab code for generating plots presenting the data. [file peerj-09-11960-s001.zip › TTA3D_solns_rev/Post/GRF/soln_walk_N50_wm100_TTA_S31_GRF.sto]

DataType=double
version=3
OpenSimVersion=4.2
endheader
time	ground_force_r_vx	ground_force_r_vy	ground_force_r_vz	ground_force_r_px	ground_force_r_py	ground_force_r_pz	ground_force_l_vx	ground_force_l_vy	ground_force_l_vz	ground_force_l_px	ground_force_l_py	ground_force_l_pz	ground_torque_r_x	ground_torque_r_y	ground_torque_r_z	ground_torque_l_x	ground_torque_l_y	ground_torque_l_z
0	-18.23920555328496	14.95255389779561	-1.281653037875923	0	0	0	193.0730257563745	891.9340570840836	32.38624795393689	0	0	0	0.08060076411081643	0.07141254559524252	-0.3345590514960083	0.8294828959477618	-2.542441620912386	119.4873473158838
0.01	-50.16330748111607	49.39437860005383	4.855802539577483	0	0	0	203.7078706395732	840.5656947781983	27.9605357591652	0	0	0	0.1084513394123561	0.208362215288758	-0.7164963921720834	-1.757210671295093	-1.640724287200996	108.5376071045798
0.02	-14.09783711356243	147.7712296027722	27.02497727091367	0	0	0	210.7903298914178	769.1377709859221	22.56788800586029	0	0	0	-0.06927015597023427	0.2248391610930733	0.8797297678748318	-4.184359542930068	-0.746750559801763	93.75448368120739
0.03	-45.68092656249132	250.7387916148712	24.92156789798483	0	0	0	211.3173789709452	678.7123866996659	16.14383282920017	0	0	0	0.3136007822726367	0.7187803409785908	1.42679614939351	-6.059572606226999	0.05851964142727317	75.28889800718029
0.04	-105.6361205306388	407.5241292398369	15.0143819348982	0	0	0	198.2078036284655	574.3665506049409	8.282098613094021	0	0	0	0.6966207831298208	2.221723868833232	2.845445740506704	-7.117807554533335	0.9172582427912648	54.36818401126617
0.05	-112.6665393291694	512.6520847547039	1.742104986697153	0	0	0	175.3107572090813	470.6352923617141	2.763243340460029	0	0	0	0.3784619518712629	3.471996721897277	5.339978323465708	-6.460852905538858	1.625828308489138	35.5403171810425
0.06	-139.2930050357857	547.9175941299972	-3.132568678601264	0	0	0	152.4712459761164	380.227205179418	-3.023509623659917	0	0	0	-0.3492405470323001	4.276344032815437	6.995129282703476	-5.138471609508218	2.259732100724942	24.81033815570832
0.07000000000000001	-136.5050822626651	595.9682110610788	-9.22562086910192	0	0	0	133.0892742596547	297.4060275224549	-6.879821532616164	0	0	0	-0.9607296722025787	5.512487490221632	9.376924589512681	-3.96569778257176	2.235253128962523	19.87405178285411
0.08	-143.7789243138851	631.1975547120049	-18.36035627916942	0	0	0	102.1582630692785	202.7902253791503	-7.690162909898979	0	0	0	-1.720095166969764	6.737186563479087	11.98981629664429	-2.594194532201468	1.836501472057462	13.95605271049306
0.09	-136.7282952008025	660.1310599744614	-24.50933453778961	0	0	0	46.41981389758232	96.58673844165905	-9.630604942720037	0	0	0	-2.731586867381226	7.777690091638877	15.53271087994277	-0.9428384551012564	1.100885157964785	6.494750619959821
0.1	-139.7381183739714	689.1221380448412	-30.74000484048813	0	0	0	0.04772190826784473	-0.1346204165470083	0.1185649854732282	0	0	0	-3.605604145199441	8.296390661302194	19.05872488131024	-0.004115504015783873	-0.00408870920919946	-0.002998909455202808
0.11	-128.1007778155071	706.4705156311551	-33.84411497267438	0	0	0	3.815075926553231e-07	-3.555202940934603e-07	2.679358396721165e-07	0	0	0	-4.219706942074433	8.082377520112402	22.32530562195652	-2.102919171032917e-08	-1.911462039183871e-08	4.580054834432923e-09
0.12	-125.8594481166945	715.1210092038419	-36.62281892725126	0	0	0	2.509803803863773e-15	-1.634976645704223e-15	1.184315097012799e-15	0	0	0	-4.64077301346164	7.311681676875648	25.09818252110384	-1.037731318153101e-16	-9.984326424381487e-17	8.208017945950299e-17
0.13	-114.4997090706377	715.0403917078559	-36.89510300659756	0	0	0	3.39424690324496e-16	-1.953905083348394e-16	1.174513098639645e-16	0	0	0	-4.967465682259757	6.513024947108612	27.55103545765502	-1.17783906145998e-17	-1.155408289654441e-17	1.481736098472199e-17
0.14	-109.5061237259459	705.0241439156767	-37.19541426879051	0	0	0	3.289631367104536e-15	-1.718059039650171e-15	5.912006533817334e-16	0	0	0	-5.155272738367035	5.722550131019929	29.07038103780228	-7.860962157539692e-17	-9.148668025432772e-17	1.715409918773215e-16
0.15	-96.24706939605181	689.2860079745868	-36.21456504262818	0	0	0	1.246738811163151e-12	-5.860833580237479e-13	4.064451176564728e-14	0	0	0	-5.317523589520937	5.097823920270585	30.33276094699055	1.43555630183294e-15	8.669022101549885e-15	7.812782440971019e-14
0.16	-88.27848608668101	670.2891099008567	-36.03170468958092	0	0	0	1.689259961256581e-07	-7.334554148674914e-08	-9.745807429833265e-09	0	0	0	-5.401021135773816	4.570537740994668	30.99069526743807	2.265116653363478e-09	3.686128888342187e-09	1.152054092846003e-08
0.17	-72.31885181421178	649.3394322408288	-35.42849986306949	0	0	0	-2.19156407602486e-06	8.883207271532501e-07	1.901483671326015e-07	0	0	0	-5.429877950895921	4.252651979992054	31.48738783925354	-3.324740541497624e-08	-4.883682054732967e-08	-1.550427746275208e-07
0.18	-60.03863660463165	627.7026319561925	-34.98720744624032	0	0	0	-1.920472878536429e-06	7.328760492918075e-07	1.645780711740145e-07	0	0	0	-5.388632510236036	3.985770514384706	31.6500506230716	-2.780566437567494e-08	-4.179209033598209e-08	-1.383638160041533e-07
0.19	-42.99996977647235	605.5089680030155	-34.2833780852221	0	0	0	-2.184953857962183e-06	7.944648816170969e-07	1.62155078871971e-07	0	0	0	-5.302456909261047	3.8271884556629	31.98722771760024	-2.833533911429527e-08	-4.573809200110777e-08	-1.577142169144545e-07
0.2	-34.37179095273333	584.4429927357281	-33.26774765417539	0	0	0	-3.703703011728421e-06	1.294656971527422e-06	2.200669897202409e-07	0	0	0	-5.168552808601194	3.531471750280786	32.32946254006784	-4.16288525388325e-08	-7.419644191287962e-08	-2.641111070724435e-07
0.21	-24.37546958833289	565.1207686245255	-31.86848972868701	0	0	0	-9.332590165823547e-06	3.160924265317124e-06	4.176639141499465e-07	0	0	0	-4.98893691052683	3.183866294451659	32.96286865847649	-8.969901039843633e-08	-1.790755581186576e-07	-6.490408488786771e-07
0.22	-21.6998427118447	549.1997960338963	-30.1472428334942	0	0	0	-3.317246339131328e-05	1.094050107982585e-05	1.067207615140949e-06	0	0	0	-4.763501341344959	2.720174801858028	33.68741145791765	-2.7355991145585e-07	-6.125876225351097e-07	-2.22323708515302e-06
0.23	-18.23442335604628	538.1358547816466	-28.15681657450076	0	0	0	-0.0001545668322549035	4.982281494931348e-05	3.394102875185484e-06	0	0	0	-4.507507777912132	2.277872535195498	34.87659023606374	-1.107827702377362e-06	-2.764599044967834e-06	-9.868197247605926e-06
0.24	-19.0453807771458	528.9782369656037	-26.09297370682014	0	0	0	-0.0008595114638114413	0.000271488771337956	1.253998009132242e-05	0	0	0	-4.195905076073961	1.81919100573524	36.1657883837508	-5.495104735042879e-06	-1.500993307785291e-05	-5.168192313270159e-05
0.25	-18.15764506883819	519.2493399698252	-24.65425211370004	0	0	0	-0.005162573434491373	0.001602000188639004	4.851199698775355e-05	0	0	0	-3.800689512112434	1.494822754828481	37.68071441607237	-3.022733417230857e-05	-8.865885077384295e-05	-0.0002889986477960273
0.26	-20.91469223527904	504.214718173912	-23.39127339273335	0	0	0	-0.03005690095504895	0.009183904618386172	0.0001531021892868017	0	0	0	-3.288174177601686	1.229452250085656	38.89278178672475	-0.0001637411911756855	-0.000510084933780615	-0.001548016079512723
0.27	-22.71266118439711	484.2617625200591	-22.71799858386812	0	0	0	-0.1524525919756795	0.04599348302635974	2.90157814809379e-05	0	0	0	-2.645284478617445	1.139473572328098	39.85038332746642	-0.0007739659729016578	-0.00256094628423734	-0.007134235751470064
0.28	-27.25991462483852	463.9857788154887	-21.74225416693385	0	0	0	-0.6088920927816346	0.1820301342946404	-0.003792051640832925	0	0	0	-1.918253135963172	1.142612258990903	40.4753967294732	-0.002868874408230466	-0.01012876039963997	-0.02555134444825633
0.29	-29.88024863260263	450.3827742073975	-21.1725902702248	0	0	0	-1.777419642695218	0.529146463055956	-0.02661465568758372	0	0	0	-1.142527545425708	1.317197707722095	41.22421694740305	-0.007725246808402896	-0.02926681726832925	-0.06595473493524256
0.3	-32.75458530337036	447.7873239591179	-20.49309588695063	0	0	0	-3.571958665580775	1.064592214450811	-0.09100801737561411	0	0	0	-0.3825696962138099	1.544924286797586	42.24664626749684	-0.01444599051930521	-0.05835282714522667	-0.115618304525601
0.31	-32.99843663926882	458.1542225858171	-20.90007137079221	0	0	0	-4.636030417316542	1.389293931258535	-0.1749431886579004	0	0	0	0.3481899533087245	1.852191058017393	43.97057241039384	-0.01770390637795307	-0.07536810567206532	-0.1294093769313697
0.32	-33.62902200624615	478.6107794615965	-21.20327613608444	0	0	0	-3.29547129943692	0.9940762470239051	-0.1710829076442323	0	0	0	1.006569899088688	2.094511641721719	46.36268687424189	-0.01201698372410017	-0.05340814820522101	-0.07891126678028235
0.33	-32.46109803024193	508.4335769728892	-21.75667383468504	0	0	0	-0.8828341506253659	0.2679098656053749	-0.0594159391147945	0	0	0	1.598279161270665	2.286319403120628	49.69813637542276	-0.003054830436608001	-0.01408339827470748	-0.0181125929722878
0.34	-31.1335792626549	545.4408480239381	-22.32514850227632	0	0	0	-0.02480618857749536	0.007507591192451095	-0.001112438115584896	0	0	0	2.11587501821872	2.403999244401175	53.8300802099969	6.397093189972793e-05	0.0002162406588250532	-5.096880716033076e-05
0.35	-27.47060495612433	589.283200396049	-23.69123973790091	0	0	0	-0.03790902077155146	0.01148006677212508	-0.001451479781943413	0	0	0	2.582419070489361	2.505543975076986	58.83296368637589	0.0001384171029327673	0.0004960902588557945	-0.0001138283013691059
0.36	-22.63110628146399	637.2642391345685	-25.0478248550349	0	0	0	-0.4685003932872939	0.1421424955573211	0.001436936748352464	0	0	0	2.97034993804527	2.527835840300532	64.39966575878162	0.0007602455732382762	0.002975517254631618	-0.01058482552081668
0.37	-15.05370154954522	688.4004244800143	-26.72968995404744	0	0	0	-10.67995090962412	3.258815153019821	0.01571351230397207	0	0	0	3.289622771915757	2.501517758197055	70.45674887271544	0.005371190562192766	0.0215922420295334	-0.2500760674710953
0.38	-5.962331677649867	739.2349811401533	-28.00323331350984	0	0	0	-57.39416862531483	18.17111123373695	-0.7523516982334912	0	0	0	3.528985004370904	2.381948543140494	76.54603649514146	0.01102592249109642	-0.005446189579422731	-1.215510518153195
0.39	5.736447991797455	787.4661013721741	-29.59103261902881	0	0	0	-76.35679610904482	25.99709896604582	-2.605929344634442	0	0	0	3.739534548427538	2.235791559894869	82.35277702072531	0.0196526938640983	-0.07804741502355717	-1.478836418574936
0.4	18.45931600562867	828.4705149782078	-30.2759245220825	0	0	0	-67.92217098750073	24.84254807021476	-3.839487359293391	0	0	0	3.926331084385044	1.923141630338205	87.19036859142274	0.04397528108349732	-0.06688838111546412	-1.273274666770602
0.41	31.97605764073436	860.5874167466328	-31.33942539917872	0	0	0	-57.14815333594974	22.23413902875219	-4.203799983293628	0	0	0	4.159000811521468	1.558435876846028	90.70480232440447	0.05866414720162939	-0.04549388037831446	-1.066983854411911
0.42	44.5449196292911	882.3831469118486	-32.27381752974978	0	0	0	-44.11225119649789	18.27102285967038	-3.53064313310918	0	0	0	4.445604827841758	1.076872705196687	92.52561004631431	0.04960730772716344	-0.03822164518664725	-0.8277315604581266
0.43	56.70313529569547	894.8335515241893	-33.37124006052139	0	0	0	-31.76305281333499	14.03036056496428	-2.406977773104614	0	0	0	4.82035272259588	0.506005385749084	92.61126508041281	0.03095666960244672	-0.03277883706355032	-0.6017764836880103
0.44	68.01949688360651	898.2482475998611	-33.67838497595356	0	0	0	-23.30029177998539	10.98777035344695	-1.508032305767527	0	0	0	5.244420105593686	-0.1732018591998701	90.91828851140603	0.01614553722115784	-0.0271086666531522	-0.4465083260779867
0.45	79.19293805998699	894.3003532153166	-34.1802377320346	0	0	0	-18.53222383090783	9.359459536091085	-0.9309396853754159	0	0	0	5.713175516000765	-0.7751758699435793	87.67478331213708	0.006384980006928697	-0.02313872142511602	-0.3584312653250227
0.46	89.2424980210656	882.6616546169352	-33.87888964556262	0	0	0	-16.72823084659833	9.121501309681395	-0.6039699476925028	0	0	0	6.157294807564597	-1.266138917567985	82.90432412927183	-0.0001086080060591649	-0.02176066220539647	-0.3235531174624678
0.47	99.31976926622248	864.0456313064686	-32.87657781311766	0	0	0	-17.47984262567475	10.43514024467073	-0.4544642745548869	0	0	0	6.53054272082991	-1.539095845552731	76.88642201046684	-0.004967216244627344	-0.02300878248371734	-0.3324883408150444
0.48	108.5063746232769	838.4688812544132	-30.77910996597867	0	0	0	-20.93269144506654	13.94813348538589	-0.4934711986121083	0	0	0	6.793989739232386	-1.593069436470068	69.91122711245085	-0.008196638396016984	-0.02634668807380923	-0.380997139987733
0.49	117.3765932292016	806.7227349119213	-28.62990758972001	0	0	0	-28.47314706117669	21.6708951587996	-1.005381206714111	0	0	0	7.015169313443113	-1.405183825831248	62.4341646657866	-0.00434692868568744	-0.03043332650922471	-0.4740045400999489
0.5	125.2074415673763	769.3937927297723	-25.04669735107513	0	0	0	-47.13152015941673	42.04197280863457	-3.265738286529468	0	0	0	7.070452092007489	-1.154197114758827	54.98837786219782	0.02652739920339327	-0.03961243818599476	-0.6734763010460564
0.51	133.3088135236341	727.7045124326283	-19.59822829371762	0	0	0	-81.94974969324109	94.6545000564242	-15.02693547672301	0	0	0	6.840248586409415	-1.006979296443584	48.26327811198418	0.2106269439126422	-0.1400130171672479	-0.8730248581976856
0.52	140.543271903938	681.7549600691004	-13.26869000946802	0	0	0	-41.67944595699454	186.7863934913165	-28.90734018034566	0	0	0	6.430478279186488	-0.9741717195810076	42.41948587390225	0.3489562849582249	-0.5466931642927042	0.8007167373738857
0.53	148.1740856478314	632.5205311885896	-8.659395227898239	0	0	0	-88.52751477415008	324.7265432585824	-28.07171375169735	0	0	0	5.942478177081387	-0.9959782774933919	37.7789074211201	0.2134631605225093	-1.015371238198613	1.801523898354684
0.54	153.9191911104605	578.0510654832219	-2.654151270313749	0	0	0	-89.92421791818687	456.6657392726203	-14.64773799417048	0	0	0	5.23716616948089	-1.248116314373305	34.08469796637659	0.07479260239087848	-1.245529273394506	4.586066230848781
0.55	155.6598734725233	513.4125850965338	7.213573751690366	0	0	0	-124.8140023186055	524.1043262750833	-5.780241857564388	0	0	0	4.255596437904623	-1.718819828337311	30.32707849229914	0.3978159068839254	-1.551340116070448	6.756248206187632
0.5600000000000001	149.6496559167724	436.7864660214424	13.46301289294001	0	0	0	-131.4311741485055	578.1388680086826	-0.2707846130736836	0	0	0	3.290391490668115	-1.928701761019733	25.9048132260941	0.7707594525329424	-2.161247942304722	9.92172518879069
0.5700000000000001	134.2642272313888	346.4568307360144	9.820693372029934	0	0	0	-149.5293359911921	635.7958778369641	5.899300783625521	0	0	0	2.659220483337185	-1.60970097928086	20.64774201416949	1.469466733055908	-2.546968321522277	13.79462445955531
0.58	100.5752198890303	237.8727376786582	8.292916773292008	0	0	0	-142.5351369304559	674.9999359521785	14.31845088404163	0	0	0	1.797440086547595	-1.244903385201385	14.08215526016899	2.04334490955189	-3.022779031400467	17.84258473000516
0.59	41.20509211618253	102.9836338388807	16.85251328290185	0	0	0	-141.6770431708901	691.9155722911125	19.5036463316963	0	0	0	0.08607668667708965	-0.9620844947430185	5.673050691395181	2.315118246309086	-3.189902541017969	20.10612715937065
0.6	1.041842726068426e-08	-1.007086997121537e-08	-2.316566241707933e-09	0	0	0	-127.2214731488371	710.0530637625787	24.69977575922257	0	0	0	4.791090661137188e-11	-2.871238850378643e-11	3.403215286709965e-10	2.635371679989365	-3.41941149429991	22.32730278385232
0.61	0	0	0	0	0	0	-126.5300790908129	746.4517997423245	29.19137284997068	0	0	0	0	0	0	3.205495814000165	-4.096711772890175	25.30775629916231
0.62	0	0	0	0	0	0	-119.7023145095529	762.7624141856294	31.50048327948764	0	0	0	0	0	0	3.72582064206145	-5.09518238150229	27.80523390360772
0.63	6.002283834505217e-07	-3.875593790871181e-07	-1.049957285603306e-07	0	0	0	-120.0471730523779	742.5672872474902	31.66043600104978	0	0	0	3.371159741794082e-09	-4.290466592159102e-09	3.512004521544833e-08	3.946691713121519	-5.48399308147606	28.03826332584291
0.64	7.764210678879206e-09	-4.136976320973089e-09	-6.57623815077227e-10	0	0	0	-109.0270169436569	718.4796137438145	31.9108609495021	0	0	0	-2.74902654379807e-12	-8.600028827366004e-11	5.086848838764576e-10	4.084429728914357	-5.439958432328958	27.73329938056212
0.65	1.221531596683194e-15	-4.995269424416931e-16	7.351890840277317e-17	0	0	0	-101.1791057627055	705.7360975361091	31.62722310503915	0	0	0	-1.263040244310847e-17	-1.813219745004797e-17	8.665680682230218e-17	4.321474677843709	-5.220169443237655	27.60378493768316
0.66	-4.198036327391042e-05	1.868239023237154e-05	1.176849954933372e-06	0	0	0	-86.95071595367716	688.0356782499517	31.75723742746372	0	0	0	1.527516893052512e-07	5.327460939782565e-07	-3.008374928513775e-06	4.517067097678308	-5.066611225751571	27.31641995831026
0.67	-0.0001195282632996296	5.595789374109431e-05	1.87774693664014e-05	0	0	0	-77.26840029004858	664.059851775811	30.87100777832497	0	0	0	-7.613053213928929e-07	1.263296957759952e-06	-8.610793896451539e-06	4.643882448414496	-4.789440898990976	26.52277111910979
0.68	-8.873996899337056e-05	3.244782930172406e-05	3.578827678695224e-06	0	0	0	-63.54673687458352	642.2206206029618	30.52852597179155	0	0	0	1.800716459396346e-07	1.21871866140323e-06	-6.584610328806274e-06	4.731931310888619	-4.601654197240343	25.87270236615597
0.6899999999999999	-6.285468714122155e-05	2.170998907642502e-05	1.438524012531424e-06	0	0	0	-53.734894575341	622.6878766301139	30.34309183200462	0	0	0	1.880203232083968e-07	8.507067993368176e-07	-4.623393370109297e-06	4.780914255492331	-4.398286331375544	25.23438062303889
0.7	-0.0002723434185978561	0.0001074507823187263	4.429616236805312e-05	0	0	0	-41.99025926475655	599.9109781035719	29.92113037070284	0	0	0	-2.089271664360617e-06	2.626419468178973e-06	-1.921633012099589e-05	4.710813761333565	-4.23348511480325	24.52824002283459
0.71	-0.001846696172133966	0.000663346432643152	0.0002700448978445936	0	0	0	-34.24027556055371	576.8774268477175	28.62715853253494	0	0	0	-1.17013675810955e-05	1.948273324523609e-05	-0.0001278773371908067	4.519261316480182	-3.97670890104022	23.71281478383658
0.72	-0.002853297804869132	0.0008723817772325897	0.0001289558447511847	0	0	0	-24.88590652884498	557.0334921057236	27.12959485526785	0	0	0	2.583190281533271e-06	3.713595581207284e-05	-0.0001940664276688106	4.253809556030767	-3.729234444068486	23.09307894062528
0.73	-0.008729701635684674	0.002838008001907798	0.0008694891032814613	0	0	0	-18.23762492627927	539.6979374365458	25.95616477482757	0	0	0	-2.581935318846052e-05	9.293580932075362e-05	-0.0005625678288460403	3.931893646877014	-3.480869573954635	22.55275101302635
0.74	-0.09287941928777015	0.03219767113285396	0.01783926761212857	0	0	0	-11.10041404200514	524.2467042252274	24.49469404971543	0	0	0	-0.0008264502175109847	0.0007225895621504861	-0.005607051226415549	3.589786168516377	-3.28496946836612	22.2185987113068
0.75	-0.3598749336656347	0.1090595581377737	0.03545718518780309	0	0	0	-6.602949485897818	512.7970821788293	23.26344249845466	0	0	0	-0.000856817015653557	0.003982339532555589	-0.02094504498049558	3.246473557790358	-3.152060135917777	22.14714867373329
0.76	-0.3902898405489721	0.1112903034631992	0.01922541945864082	0	0	0	-2.403425710271759	504.2087285598051	23.00693352852977	0	0	0	0.0003002805964393315	0.004767762903558159	-0.02150272426264896	2.888035957983353	-3.144125741552634	22.36647584458813
0.77	-2.931459063420389	0.8871602871200345	0.3495886108509671	0	0	0	-0.4321796030668918	496.4851590350636	22.59285065770577	0	0	0	-0.00937827164038255	0.02691039092317052	-0.1469306197657974	2.518137593209989	-3.188568785399001	22.67732067419109
0.78	-28.44819447652522	8.52548939348851	3.507901447627769	0	0	0	2.024629040765211	490.9382503743809	22.43821113912387	0	0	0	-0.07972755236021138	0.2656468467471545	-1.29215633055698	2.129674283545073	-3.330191979372505	23.11185519527597
0.79	-20.89656777389999	5.710101205021106	0.7383610208062777	0	0	0	4.266607928043221	490.5985101689191	22.20541978285238	0	0	0	0.04168118703655473	0.2657404597394704	-0.875049079472349	1.759805756420637	-3.46820964882327	23.74970046923722
0.8	-10.40683162563391	2.810103998728319	0.108559516719363	0	0	0	7.764539260088533	495.1997240051238	22.93163696414846	0	0	0	0.03251270434288981	0.1355298235686402	-0.3906114878140429	1.415247971754755	-3.630952440886253	24.72745994390308
0.8100000000000001	-61.18583679812894	18.21838564213492	4.055479053992063	0	0	0	11.23854963296439	499.8967444872416	22.15445158019623	0	0	0	0.05310880653302453	0.6066343935429344	-1.924395021910269	1.122252230236177	-3.772486976710303	25.86703326698743
0.82	-47.38690046755968	14.41122771531552	2.068613056008617	0	0	0	16.02261738167692	505.660639870705	21.20485429892153	0	0	0	0.09317284729099252	0.489419671314898	-1.27698689195403	0.8841285017966976	-3.904865141232048	27.19242430639145
0.83	-0.001180736869600002	0.00035034303197259	-5.606511285087606e-05	0	0	0	22.08386618571564	519.9542528959965	22.61946533547164	0	0	0	-3.193900699261961e-06	-1.687046840505891e-05	-3.8727448568852e-05	0.7307150652360054	-4.11199832022144	29.03830952425607
0.84	-0.03718645835198577	0.01138494439450363	-0.001066262953800057	0	0	0	29.44155536678831	544.1240803769158	23.95847699593422	0	0	0	0.0001115173535299177	0.000288933663736079	-0.0008056582992608175	0.7261838190547572	-4.447149500759573	31.55549886404083
0.85	-0.3379551884929179	0.1079327317024577	0.01639313337493743	0	0	0	37.89640505907779	575.7671558170258	24.5668057148064	0	0	0	0.0004624981382663825	0.002368915718221906	-0.00606697872299808	0.8779839331713271	-4.859684425179435	34.5814245582941
0.86	-0.002659638234928278	0.0008253726851932536	-0.0001835637232299655	0	0	0	48.28749827114505	609.618225756814	25.76183869035562	0	0	0	-1.495230594864216e-05	-6.084936391534767e-05	-5.400723569480689e-05	1.149564091734933	-5.341766621008721	37.8648688389064
0.87	-0.03705326670841179	0.0117795482080568	-0.003603860654146927	0	0	0	63.46336119471741	647.0519646978703	28.07991678378633	0	0	0	-4.669427479879274e-05	-0.0004686512213799752	-0.001038237731041606	1.595470043568427	-5.820125997529321	42.93965249740769
0.88	-0.3740033829959181	0.1285931046652669	-0.04568425347388565	0	0	0	76.98927067101862	687.9362690498789	30.19487454662952	0	0	0	0.000387490283817546	-0.002482715885220982	-0.009893265075205078	2.282843565990588	-6.103567001209311	50.57386948830032
0.89	-1.217432023298402	0.4334949977708479	-0.1622079887473767	0	0	0	86.55576725713176	733.9438634128602	31.20851730075692	0	0	0	0.00276682070731814	-0.004063281033450577	-0.03096596493199988	3.255820564780302	-6.095611688870119	60.98846473628905
0.9	-3.601323668252564	1.292251337825058	-0.456500365305183	0	0	0	90.98889696739683	789.587072868873	32.23414565353555	0	0	0	0.01102100933281058	-0.001121777090645644	-0.08945795112874591	4.588658317971928	-5.809136436127977	74.87538890855204
0.91	-3.828219013571907	1.499789579891704	-0.5464498365235606	0	0	0	90.10688550005591	828.9953947064282	33.80751236163864	0	0	0	0.01465297931110628	0.003706181945435103	-0.09182919366700119	6.052292430834891	-5.502350193164929	88.71348638157902
0.92	-1.409622535743733	0.6158459661663482	-0.242510161187955	0	0	0	90.19296323639753	852.1433823088263	34.57075196972446	0	0	0	0.006846517522525844	0.002279135694957554	-0.03367528679653289	7.416336940307193	-5.163911975041466	101.5327066033747
0.9299999999999999	-1.50139498550639	0.6710430367893816	-0.239482960700156	0	0	0	91.17766464091731	876.3521531742051	35.59288167018526	0	0	0	0.007066887028723619	0.002704968762136299	-0.03652025451478239	8.479231006738074	-4.883333045284546	113.322482592837
0.9399999999999999	-1.838225795972353	0.8611323086644243	-0.2913816104282129	0	0	0	99.60181294980902	900.5331395229214	37.00228241594176	0	0	0	0.008689085510496243	0.003592100167229649	-0.04405388414247888	8.948576887059982	-4.762615723233461	122.5341182828308
0.95	-1.138991050618281	0.6131984538428832	-0.2519999075197765	0	0	0	111.5799646990849	920.8118092744289	37.7134159945869	0	0	0	0.007539359130969637	0.002967023082724891	-0.02672857129875824	8.750252316729762	-4.609700779282671	128.635727260806
0.96	-1.040352432476745	0.6103683782734614	-0.2595758679630064	0	0	0	127.2140687365928	936.2832841841824	38.15342258557847	0	0	0	0.007996302744482263	0.003212452333293713	-0.02435674751805647	8.065046742802974	-4.464279480802857	131.9899461794662
0.97	-2.381750375860958	1.41780786297786	-0.477544086248703	0	0	0	144.7640450793956	945.1664740851952	37.89654135873717	0	0	0	0.0151435744237453	0.007035549164600058	-0.05446118952700147	6.918768292277819	-4.21597716738143	133.0012775031461
0.98	-4.84710449320684	3.229142303982848	-1.016648133835171	0	0	0	162.7761351819902	942.246962683882	37.3211011723385	0	0	0	0.03244970543269084	0.01607249438889065	-0.1035268817216899	5.320020347736192	-3.876909327238057	131.4254167701421
0.99	-7.382069277187675	5.734149186046098	-1.645678341084702	0	0	0	179.2309772225988	925.8884098962984	35.57866584499065	0	0	0	0.05591828012975219	0.02993752679967069	-0.1465506158626988	3.261499945364857	-3.322371006985487	127.090675448468
1	-18.23920555000499	14.95255389511086	-1.281653037645661	0	0	0	193.0730257403144	891.9340569834493	32.38624795210252	0	0	0	0.0806007640935978	0.07141254557821826	-0.3345590514439287	0.8294828952864117	-2.542441620541052	119.4873473024264
