# Supplementary material for: Transtibial limb loss does not increase metabolic cost in three-dimensional computer simulations of human walking
Source: PeerJ. 2021 Aug 4;9:e11960. doi: 10.7717/peerj.11960 (PMC8349165; doi:10.7717/peerj.11960)
Supplement: Supplemental Information 1 — Each subject’s simulation output and Matlab code for generating plots presenting the data. [file peerj-09-11960-s001.zip › TTA3D_solns_rev/Post/GRF/soln_walk_N50_wm100_TTA_S21_GRF.sto]

DataType=double
version=3
OpenSimVersion=4.2
endheader
time	ground_force_r_vx	ground_force_r_vy	ground_force_r_vz	ground_force_r_px	ground_force_r_py	ground_force_r_pz	ground_force_l_vx	ground_force_l_vy	ground_force_l_vz	ground_force_l_px	ground_force_l_py	ground_force_l_pz	ground_torque_r_x	ground_torque_r_y	ground_torque_r_z	ground_torque_l_x	ground_torque_l_y	ground_torque_l_z
0	-19.53996943029834	16.00536388858232	-1.298624089416189	0	0	0	191.9404927010981	890.640936180622	33.56591959605798	0	0	0	0.07963385926159473	0.07041360529209567	-0.354757534321209	1.900901723002965	-3.144521355284041	118.8815353920627
0.01	-50.88915503532233	50.66870352450211	4.701889857936822	0	0	0	201.8700468892445	836.8797378045181	29.23195729188424	0	0	0	0.09519349850530796	0.1907167757297913	-0.7148303896942624	-0.8209675282837257	-2.221591068200245	107.8461411079717
0.02	-13.86326324603332	148.4764313037092	27.686918828278	0	0	0	207.454472020124	763.1154686900406	23.98739255057315	0	0	0	-0.1368334678737828	0.2005643527002201	0.9045260656587686	-3.380666967627303	-1.283754988389363	92.93793818655229
0.03	-46.77951484808416	254.3887317131129	24.89262147339921	0	0	0	205.9709317918415	671.2528036083049	17.77051045388812	0	0	0	0.1912657213273322	0.7134999111551968	1.459249730581675	-5.371165905733815	-0.4092057618784956	74.4472219300859
0.04	-98.48201572290441	406.5080553752695	14.21720960549681	0	0	0	191.1880582948787	565.8956735592105	9.914496213681826	0	0	0	0.4242290170813238	2.138128058395863	3.047063495784441	-6.51695958475519	0.5605933338724084	53.53636897019719
0.05	-110.5045874378359	506.6454355713972	1.992142291249216	0	0	0	166.9773471923537	460.4711459386086	4.044843576153347	0	0	0	0.01321484654417487	3.327138490032136	5.418821734559104	-5.958768152249232	1.371742771262324	34.58367655441097
0.06	-133.6842607739963	550.2098468010545	-3.110102750703189	0	0	0	142.7153425266976	368.9350174866986	-1.395815869187527	0	0	0	-0.7227767104438537	4.247575350638933	7.268534832132993	-4.769857563009706	1.937764799502297	24.02411805596856
0.07000000000000001	-132.8208890304978	598.4249500530996	-9.00584470086347	0	0	0	122.4631294671913	283.4852468771803	-4.271424055142619	0	0	0	-1.38073162803359	5.50646175033702	9.71396657175684	-3.633252095084418	1.854824550924133	18.88229588671142
0.08	-137.0916341418549	632.4789901165778	-17.95313668261804	0	0	0	92.85590456000347	189.7818676020757	-5.033505086781323	0	0	0	-2.238509874382682	6.737094390766116	12.57612842536416	-2.347102524420866	1.493908267628321	13.01461352381605
0.09	-132.3390372480889	662.9396941449869	-24.07494895470797	0	0	0	42.18019178770651	89.41572043123564	-8.14097117140409	0	0	0	-3.316196415088057	7.738753674967708	16.29498286065321	-0.8253312009494255	0.9360396076912526	6.003228442990084
0.1	-133.0961016247697	691.0508698079001	-30.28184913671261	0	0	0	0.04481303199349082	-0.1265330782659889	0.1115400162296485	0	0	0	-4.214173956558364	8.192048909704093	19.95426629147069	-0.004036106188689719	-0.003913332500050937	-0.002827782064599463
0.11	-123.9898352154196	707.3149868260793	-33.31579200796429	0	0	0	1.589166927670015e-07	-1.484593051482262e-07	1.134492416392138e-07	0	0	0	-4.819025040568915	7.790474637408742	23.23945444174894	-9.006678973192705e-09	-8.098762124106259e-09	2.018303807390467e-09
0.12	-120.8176680933469	716.7516071127493	-36.1303924383154	0	0	0	1.300071322301585e-15	-8.490123047170457e-16	6.29212423126277e-16	0	0	0	-5.259724881224434	6.969872711887284	26.17972245563337	-5.544757347556566e-17	-5.283854060654216e-17	4.326874045696256e-17
0.13	-111.4151375858033	716.5627287436406	-36.46301116033115	0	0	0	6.036099525194204e-16	-3.526437650839365e-16	2.250172570432387e-16	0	0	0	-5.5967642600114	6.139449535697223	28.67712840800752	-2.234196615181167e-17	-2.127936989415693e-17	2.658372112698374e-17
0.14	-105.3351659306275	705.6359554502936	-36.6926781641858	0	0	0	2.294137311330669e-14	-1.22642338381928e-14	4.966925631922306e-15	0	0	0	-5.785295818883414	5.356782379407335	30.27563683205958	-6.186416059967333e-16	-6.691974061342322e-16	1.205018342922348e-15
0.15	-94.10606236286344	690.4072356802637	-35.73884063405669	0	0	0	3.387484409531567e-12	-1.616765542211383e-12	2.250205999749186e-13	0	0	0	-5.958647695134142	4.723757731749874	31.61059492170848	-2.677909187154018e-14	-2.653314713212758e-14	2.080616369333333e-13
0.16	-86.25556872365668	672.8247793586672	-35.64078970791741	0	0	0	1.902321885297099e-07	-8.224183637711793e-08	-5.420157135430367e-09	0	0	0	-6.052196412984368	4.294134208865252	32.40493242538057	2.095929710147325e-09	3.985157860990369e-09	1.309252149976695e-08
0.17	-72.36064684236165	652.8919263323593	-35.10967396163391	0	0	0	-2.538527546728345e-06	1.021036062755792e-06	1.779669026192521e-07	0	0	0	-6.074054082112294	4.045819157940787	32.8872551128625	-3.498712509589373e-08	-5.546161241935194e-08	-1.808627986615891e-07
0.18	-58.55020534920558	629.5124759813658	-34.94191354246549	0	0	0	-2.486113951838676e-06	9.4127236820907e-07	2.057039233288637e-07	0	0	0	-5.978871827932786	3.861150870544087	32.88182421624898	-3.534808418600007e-08	-5.403768390652929e-08	-1.799443981629167e-07
0.19	-41.92246808458614	604.6741330818772	-34.18433121028626	0	0	0	-3.306869147779161e-06	1.192706045052082e-06	2.659152217402524e-07	0	0	0	-5.832434865145459	3.69226199131088	32.94273711918143	-4.441805428329798e-08	-6.97963446536307e-08	-2.393180122395088e-07
0.2	-33.68685663011064	583.1500159593227	-33.31821326625142	0	0	0	-6.548704062360189e-06	2.269377106349327e-06	4.469257504034547e-07	0	0	0	-5.666668867940244	3.419533381865779	33.20583089003536	-7.768689546319747e-08	-1.321125705626899e-07	-4.674954136541583e-07
0.21	-26.18943923998094	565.8150466834226	-31.80391108778967	0	0	0	-1.862120892153304e-05	6.250100662870043e-06	9.336737509297237e-07	0	0	0	-5.489417710351714	3.069085225781324	33.83373284687465	-1.843770696098779e-07	-3.55884084084044e-07	-1.29490284323636e-06
0.22	-23.31720669491799	552.038353514305	-30.10846893432548	0	0	0	-7.150504271973999e-05	2.337279861117541e-05	2.286061819602507e-06	0	0	0	-5.26992636416372	2.637632959888363	34.60219111692654	-5.765731291761691e-07	-1.295719519762464e-06	-4.786993735891717e-06
0.23	-20.0910041168126	541.9210264541405	-27.90275460395851	0	0	0	-0.0003465627348814693	0.000110778128819441	5.992346726418985e-06	0	0	0	-5.02304108078661	2.180218056552903	35.746546010793	-2.301345323514835e-06	-6.005235404450497e-06	-2.208045040196368e-05
0.24	-20.02051663098257	532.4461981303089	-25.90387876530559	0	0	0	-0.001935576476775405	0.0006063184396558806	1.423796147727413e-05	0	0	0	-4.711888259981907	1.731292420897361	36.97749971402511	-1.102124456949691e-05	-3.245839810118595e-05	-0.0001160567570796187
0.25	-19.44120136145522	521.2377798091368	-24.44884846710926	0	0	0	-0.01118882485368873	0.003440888399913103	2.150731418706576e-05	0	0	0	-4.313369964628199	1.399765967742198	38.32278254942401	-5.772607217489649e-05	-0.0001838082317029117	-0.0006242797836126644
0.26	-21.7983985637087	505.0218462675201	-23.42040099005742	0	0	0	-0.06034489105010907	0.01826809012891552	-5.856138851679834e-05	0	0	0	-3.79175445605481	1.165163197691059	39.39730130292305	-0.000293446519143495	-0.000979274109142549	-0.00309661672652683
0.27	-23.79920981072267	484.6485535089554	-22.71209377001691	0	0	0	-0.2772143832031079	0.08290382308786462	-0.001034954810950293	0	0	0	-3.148321493070476	1.085684309946011	40.22095782312613	-0.00128430272867429	-0.00445582468379539	-0.01292241348612287
0.28	-27.35669710263202	464.56917118861	-21.85985889697355	0	0	0	-0.9887113113561267	0.2932847004244692	-0.00762060925031165	0	0	0	-2.420962761097463	1.125808534487932	40.79643845902431	-0.004352400129258028	-0.015746887613385	-0.04133479740921817
0.29	-29.81784589619028	451.1533323281911	-21.28196609022516	0	0	0	-2.548719211263001	0.7538809526509154	-0.03576006537842623	0	0	0	-1.647651917558512	1.311557847410451	41.49960849306515	-0.01055593685601649	-0.04016109149696637	-0.09430063435162073
0.3	-32.57968392638426	448.6127895176928	-20.74628904710581	0	0	0	-4.432339109992205	1.3142773919151	-0.09903089063441535	0	0	0	-0.8823110639039307	1.54632762890966	42.51058631473273	-0.01729726363182196	-0.0691365612412759	-0.1433648645399487
0.31	-33.34133437930274	458.2888531512851	-20.86510788930592	0	0	0	-4.786905398654442	1.428666197285478	-0.1557181919598631	0	0	0	-0.1563301531906442	1.816371416343305	44.15966683253112	-0.01772920373233478	-0.07401673442043344	-0.1341113301618395
0.32	-33.97003015293178	477.9743544891332	-21.08650462544206	0	0	0	-2.657814784284542	0.799672633241135	-0.119859976398877	0	0	0	0.4956260140885189	2.04570179104643	46.49222415329129	-0.009337125976652812	-0.04066396365635605	-0.06430857398368435
0.33	-33.16626374079082	506.9074726442046	-21.45690585390341	0	0	0	-0.4727923999203883	0.1435419059929622	-0.02846159677197967	0	0	0	1.069577962148519	2.219840995024155	49.73635480869012	-0.001500885580525276	-0.006899287381593001	-0.00985586521814159
0.34	-31.93599387726287	543.4829339069945	-22.09571267292893	0	0	0	-0.01495947317145847	0.004552090405229359	-0.000653886383304016	0	0	0	1.567767702100469	2.340327479268021	53.82479371040951	5.613032464953952e-05	0.0001855558789462114	-2.789668489441085e-05
0.35	-28.79951504543689	587.2774725550861	-23.4206911704212	0	0	0	-0.02755037636763244	0.00840944415079258	-0.0007097740738903895	0	0	0	2.000189268400772	2.43342746469646	58.81251571024661	0.000124331154699029	0.0004348784576346788	-0.0002205484233667865
0.36	-24.33192499493991	635.856793809091	-24.96592757965666	0	0	0	-0.5666915212489803	0.1736178169891328	0.003576857255185483	0	0	0	2.352679868174235	2.466131986862418	64.44253281077773	0.0009787322457105677	0.003805397670284989	-0.01354796145680884
0.37	-17.12624236844304	687.5533888705153	-26.66800449804464	0	0	0	-11.98829955871534	3.696261943100341	0.03737008336680923	0	0	0	2.625546135263678	2.435935177885754	70.56247737320449	0.008076730597388169	0.03171444895177163	-0.2804893257631437
0.38	-7.79442813911419	738.9030061621247	-28.16447611045467	0	0	0	-58.15130654853853	18.59621506614719	-0.559020253584508	0	0	0	2.822748767206924	2.325937971172824	76.72245565072635	0.02030849308737637	0.03562790586310308	-1.225418031953418
0.39	3.808331890692796	787.3321130015316	-29.69479841261403	0	0	0	-75.49903988980483	25.89421966707661	-2.060385135753624	0	0	0	2.986057719345756	2.151731538089436	82.54001296064249	0.02627839402794306	-0.02863696032657295	-1.457289230780048
0.4	16.02315960503921	828.8716029690138	-30.4804002557463	0	0	0	-67.77471986248185	24.89830995818373	-3.075477693477652	0	0	0	3.133042796989396	1.81387602989093	87.39343839257269	0.0416881088096246	-0.03445595469331984	-1.268291533987635
0.41	28.86219047350556	861.7187594311165	-31.56827689086526	0	0	0	-57.05849274355751	22.26165800102793	-3.295456248806071	0	0	0	3.316967942192732	1.412677921490596	90.93239481257484	0.05035633594782011	-0.02262440979635256	-1.063360588256006
0.42	41.59638669524959	884.6991891762624	-32.78504316899912	0	0	0	-43.61827186710804	18.0878981255947	-2.600243480016093	0	0	0	3.558973783993134	0.9217387951447291	92.86551932378416	0.03730457573161515	-0.02490646399923704	-0.8170984094021051
0.43	54.08256958354429	898.5469208783326	-33.91933858486649	0	0	0	-30.54451602793296	13.48156589977641	-1.571410078128148	0	0	0	3.887429873244556	0.3326245671165209	93.12605677138907	0.01700776500834967	-0.02825638135255853	-0.57897436992875
0.44	65.88312237427454	903.4677037853404	-34.51050043950825	0	0	0	-21.75048123224447	10.23200911739795	-0.8393093459705621	0	0	0	4.285187197542374	-0.3241138037716014	91.64963643137	0.00386271487965956	-0.02605414714279237	-0.41824831694456
0.45	77.31943125290206	900.4592519482228	-35.20359311892626	0	0	0	-17.02725049398776	8.579512449035548	-0.4198679328750854	0	0	0	4.748120677940217	-0.8988344632241976	88.55197103846125	-0.003158716739045319	-0.02253580756610084	-0.3310490300791314
0.46	87.67252673632402	889.1238114034643	-35.12085099844839	0	0	0	-15.16985403612697	8.27601480053484	-0.186510328202885	0	0	0	5.227416379741363	-1.348427244776939	83.82499813439368	-0.007664839629286157	-0.02073541432930253	-0.2951558819842817
0.47	97.65586110076016	869.9740002306014	-34.04763720678678	0	0	0	-15.61902728287028	9.379888516549986	-0.07483152287600293	0	0	0	5.665249771683143	-1.576324433229567	77.70225430796363	-0.01143634516745987	-0.02139921542690367	-0.2991804032105912
0.48	106.7498549312589	843.4707164243184	-32.20251021632634	0	0	0	-18.49557885680516	12.46069723327385	-0.09485992465128369	0	0	0	6.025140608438214	-1.539208478497553	70.55345943793098	-0.01467771924074033	-0.02440643724437821	-0.3401367212379366
0.49	115.281450264355	810.4127088446746	-30.25153904115557	0	0	0	-24.8983642214098	19.16834207823523	-0.4820082319521435	0	0	0	6.355966362342325	-1.266600527918008	62.85693217147967	-0.0127809028447545	-0.02867870088279167	-0.4216289138050151
0.5	122.741356653804	771.7649283287656	-26.82155175914592	0	0	0	-41.22032903792819	37.02473432440812	-2.369597750731882	0	0	0	6.523043557049174	-0.9594075267982798	55.20791165444545	0.01282277000109677	-0.03733821160193273	-0.6015805437357148
0.51	130.2382223408156	728.8852059030866	-21.1354881711679	0	0	0	-76.16503586677608	89.37110861409609	-14.40417206131487	0	0	0	6.370956056385866	-0.8046603715458991	48.3295477759147	0.2093012125020335	-0.1321387046661272	-0.8237903513164511
0.52	136.9953799385976	682.2920088803944	-14.81153371916982	0	0	0	-31.48834645648368	185.9886770690843	-29.10974230344688	0	0	0	6.028171789893177	-0.7669415096222854	42.42169420309736	0.3623348192015463	-0.5108241969739906	0.9596023455716384
0.53	144.1509419434528	632.8185270665946	-10.23096117043407	0	0	0	-83.84553794176119	321.4836319105079	-28.12369391346205	0	0	0	5.597815965344923	-0.7869333306361239	37.74606947068195	0.2209193031266996	-1.047302514257216	1.758280145857818
0.54	149.5955444797888	578.4760443289839	-4.333054579484845	0	0	0	-86.88206692209849	452.8871249330185	-14.34939891443251	0	0	0	4.94729877421084	-1.034219127624916	34.02806896102077	0.001658531692642879	-1.406079247205195	4.405823923876817
0.55	150.8734969871514	514.0548693880019	5.670710806414713	0	0	0	-123.1803605288644	521.3380399495076	-5.922948065509296	0	0	0	4.010267326473564	-1.509385429124936	30.23845812405027	0.3042470798730947	-1.560398350447999	6.31039441592522
0.5600000000000001	144.6164745527992	437.7077730781789	11.8484602639717	0	0	0	-129.358771502483	576.3323742904178	-0.2055697614123135	0	0	0	3.09900681713501	-1.719709110007483	25.79296795421556	0.7097093561090025	-1.982990793318584	9.177076393169838
0.5700000000000001	129.4632653049875	347.024204737309	8.238727471233039	0	0	0	-147.390022615913	632.7757893915776	5.636965447560825	0	0	0	2.519659332617568	-1.415606597461344	20.50138429491329	1.294206031402482	-2.316823325451894	12.36907640980711
0.58	96.79586463737444	237.269211820887	6.614845436300672	0	0	0	-139.0458868873693	671.860186161935	13.80682333445347	0	0	0	1.722730996719691	-1.081507437421309	13.90970060223699	1.906538783803006	-2.717362592172099	15.92110034808297
0.59	38.36112774221353	101.0618290688294	15.80125462603085	0	0	0	-139.1440855927538	691.1328614211774	18.82253122068316	0	0	0	0.05699570327501857	-0.8759624816545988	5.474058695450902	2.279931623699947	-2.777260893546272	18.08937440821937
0.6	3.616754662226812e-09	-3.443316073607784e-09	-7.656048783236204e-10	0	0	0	-122.4000422010575	711.4898455621641	24.40947899689639	0	0	0	1.492198350123049e-11	-1.072097144603628e-11	1.186497096160456e-10	2.650263844966263	-2.898164734459669	20.16378371236926
0.61	0	0	0	0	0	0	-120.5179859023244	748.2192824606336	28.84863229329139	0	0	0	0	0	0	3.239981601450429	-3.497735371210954	22.81885215973011
0.62	0	0	0	0	0	0	-114.0704492531913	762.283988526944	30.88423567023149	0	0	0	0	0	0	3.726467383082536	-4.48212224014926	25.02184464611602
0.63	4.829670500940949e-07	-3.11634233082136e-07	-1.021747189234796e-07	0	0	0	-116.2476984042432	740.6758111065432	31.38138937208845	0	0	0	4.247394397234464e-09	-2.658651480071943e-09	2.819844652539767e-08	3.85421307213273	-4.919004308039177	25.08339953253706
0.64	2.106118743014127e-09	-1.107954464263303e-09	-1.877213737735573e-10	0	0	0	-104.859987278972	716.9830975971853	31.80292134212098	0	0	0	6.558508946188385e-13	-2.214109157223683e-11	1.38072892145706e-10	3.913878023350838	-4.816042743863875	24.66089016435948
0.65	3.297492086172428e-15	-1.354567699112461e-15	1.75249967673435e-16	0	0	0	-96.83871906163004	705.3577205231115	31.19330651412909	0	0	0	-3.179178915797872e-17	-4.717995408280789e-17	2.3352200143485e-16	4.122529595066267	-4.434757256632505	24.49434395811112
0.66	-5.124198173494061e-05	2.293361541600963e-05	2.144911279263212e-06	0	0	0	-82.88810122034036	688.28075656788	31.21171077333352	0	0	0	1.241258655750117e-07	6.200878096319817e-07	-3.664679711435984e-06	4.303835798650611	-4.200930881556178	24.2520249107637
0.67	-0.0001250768193871731	5.778065168144513e-05	1.894734392408301e-05	0	0	0	-74.29981759890983	664.482057083238	30.50715620158955	0	0	0	-7.575913087652645e-07	1.316712936074784e-06	-9.016442400938921e-06	4.404050308005851	-3.968165905463966	23.49475581762499
0.68	-8.635627634569615e-05	3.138525920331199e-05	2.896353709364776e-06	0	0	0	-61.07863017814719	641.5847724950719	30.31836001409003	0	0	0	2.166439034848747e-07	1.187145772357211e-06	-6.404704787695047e-06	4.442522399025258	-3.823617697097502	22.81147720141836
0.6899999999999999	-6.758634088124498e-05	2.348973727621548e-05	1.642951768067314e-06	0	0	0	-52.06094802653643	620.3543324573046	29.9431169892072	0	0	0	1.9458148970321e-07	9.070589385565588e-07	-4.963938327718384e-06	4.423741735362577	-3.62783224940938	22.1069968739977
0.7	-0.0002858444670588687	0.0001124839365083096	4.59781998113575e-05	0	0	0	-40.55443458847906	597.2625718189771	29.22093539185592	0	0	0	-2.152644913571475e-06	2.776739007525013e-06	-2.017607479527879e-05	4.297242534901652	-3.513102207223094	21.3949280311194
0.71	-0.001675896875734054	0.0005960430993059372	0.0002257297870646441	0	0	0	-32.80038984218485	575.9479780891414	28.21187531805136	0	0	0	-9.186685538590747e-06	1.822339345974405e-05	-0.0001163241525885975	4.075456000631157	-3.412655572118135	20.64401318661582
0.72	-0.002482056753503665	0.0007603353921238897	0.0001037504005442139	0	0	0	-23.14492055490413	557.6440146753832	26.73700530004837	0	0	0	2.895771501888443e-06	3.252944221336044e-05	-0.0001691148431409359	3.816864082946723	-3.29648149301959	20.08992918660182
0.73	-0.008140824265518098	0.002652635575957956	0.0008173973816689881	0	0	0	-16.69653114024312	540.872005880826	25.37185692169615	0	0	0	-2.446047186963669e-05	8.69802582329454e-05	-0.0005258816508323025	3.533187870367207	-3.122044149779673	19.58418040727647
0.74	-0.08326690265067864	0.02850343818156485	0.01505925384026753	0	0	0	-9.72401025373815	525.1471726297374	24.10589936179149	0	0	0	-0.0006792366408496805	0.0006867897426903372	-0.005055602821830493	3.228636503767619	-3.036378425629987	19.2143149557094
0.75	-0.3083577099616373	0.0924914348400535	0.02771458798002875	0	0	0	-5.444396342406912	513.1078430157891	23.07564826589487	0	0	0	-0.0005691687916112385	0.003506461100010468	-0.01803455412403262	2.919580436508257	-3.023960128926185	19.02279097687479
0.76	-0.416510169801445	0.118369652393211	0.02036812673363967	0	0	0	-1.276322288171814	503.5372701549278	22.82128071454234	0	0	0	0.0003202764990369522	0.005083105466565836	-0.02299059300075163	2.605406780446075	-3.07690582395607	19.08772764349515
0.77	-3.371159317796141	1.007036444009498	0.3796036171540432	0	0	0	0.5414025442954855	494.5934009721406	22.39277189361678	0	0	0	-0.009556087391967784	0.0317690739431358	-0.1691417187876486	2.288063121701832	-3.146026307093196	19.27835619383657
0.78	-32.36506574387252	9.524138243457148	3.515343670998106	0	0	0	2.932503086628574	488.4111147539027	22.02194595163602	0	0	0	-0.06587773979610918	0.3181179069303544	-1.468341851373822	1.963767684749082	-3.266471912055169	19.66291472408657
0.79	-27.35155260576705	7.430567899238794	0.7959720899657894	0	0	0	5.148990722508221	488.8176546007334	21.63728582832667	0	0	0	0.06186113695202322	0.3493395035292901	-1.134704918653318	1.664038901754122	-3.361176241540243	20.31127569737411
0.8	-14.35055433100499	3.864609380398841	0.08140360585907189	0	0	0	8.972752677954198	495.2845493952867	22.48083767358384	0	0	0	0.04711988543860295	0.1861943784449414	-0.5302462501513022	1.387879539106137	-3.472626475291575	21.28848030180986
0.8100000000000001	-65.16664235174044	19.37229286918742	3.607435940251704	0	0	0	12.72332918332246	501.4107555475667	21.73121066668309	0	0	0	0.08355589725027437	0.6554784998882633	-2.010993125458148	1.159204585353188	-3.56908068980009	22.33088434663284
0.82	-44.41030156252756	13.62014828807739	1.735895095382518	0	0	0	16.98319660396981	507.5797769661843	20.92961423327168	0	0	0	0.09228100800771449	0.4495229000486854	-1.168026550864212	0.9671758834564852	-3.693092503700358	23.45603468004332
0.83	-0.0019134045994093	0.0005763171517460842	-8.708051760757799e-05	0	0	0	22.57390366757956	522.2336688230889	22.40082661721495	0	0	0	-5.483801135148799e-06	-2.688865069551675e-05	-5.832718598504156e-05	0.839328540075343	-3.888390767297383	25.0309929857283
0.84	-0.07873107309885763	0.02444162069826375	-0.001913731161067561	0	0	0	30.73072014058597	545.547589950669	23.57163258280162	0	0	0	0.0002638955146322618	0.0007213075096762845	-0.001645395261717822	0.8369204883161795	-4.173688742967072	27.14015954614404
0.85	-0.3408701141194599	0.1099363330838795	0.01609979547013477	0	0	0	40.81096660523929	575.4980652487704	24.29702339416861	0	0	0	0.0003862133736659343	0.002060804431278292	-0.005869309708955207	0.9664154165356617	-4.550678494048125	29.87722916450041
0.86	-0.004388881368028542	0.001380555541332344	-0.0002922758127380939	0	0	0	51.49103332062783	609.8756698414511	25.77308904816355	0	0	0	-2.781893117363593e-05	-0.0001066967992592579	-7.986499228806669e-05	1.206617374974402	-5.009114501529581	33.39467545934036
0.87	-0.0575795780853266	0.01856146246139221	-0.005414777188976649	0	0	0	64.37136294562565	646.6572570023915	28.0093236410699	0	0	0	-8.851088185440423e-05	-0.000742321747897678	-0.00157803791796785	1.595176415122379	-5.421947680319569	38.42778667879028
0.88	-0.5903722625733364	0.2043475393362282	-0.06878971941100111	0	0	0	76.87109973637897	685.515505186949	30.29598649764519	0	0	0	0.000410680644515529	-0.004117946701111695	-0.0153155269437195	2.181459397323574	-5.670002977910358	45.52997000523501
0.89	-2.079901782103194	0.7427515991161249	-0.2640574045201178	0	0	0	86.6986973751016	731.8453905535844	31.34879054757322	0	0	0	0.004060044812869845	-0.007414989530389971	-0.05171499401098625	3.077101550945733	-5.655826132041131	55.49714526989102
0.9	-5.943992691999186	2.146658818528333	-0.7262457826224101	0	0	0	91.92431378986554	789.2610568150104	32.24940016506541	0	0	0	0.01656027527164847	-0.003160552204457383	-0.1437188999484856	4.41820044425064	-5.393219247286186	68.9639832517078
0.91	-6.062317279310499	2.384412553255264	-0.8273713888157931	0	0	0	93.68766052062092	834.0189632104962	33.92074239833046	0	0	0	0.02137046422235368	0.004800885531038075	-0.1415856685902674	6.037853116463172	-5.196298127299567	83.05553957377018
0.92	-2.431522000355522	1.057290895426023	-0.3907486883813341	0	0	0	95.10019752019551	862.9129719846187	34.72911893652991	0	0	0	0.01071344549794409	0.00347789469153164	-0.0566579793432091	7.719612230483821	-4.985548606071585	96.94976105219493
0.9299999999999999	-2.394080563161175	1.068426262174667	-0.3617613812102676	0	0	0	94.58344517335436	887.004814757937	36.0054493604241	0	0	0	0.01042588617626668	0.004014519397331892	-0.05681052942075573	9.184268443075002	-4.842372084778884	110.0928694924221
0.9399999999999999	-2.546466026844961	1.197269402414516	-0.3938600045090335	0	0	0	100.2212540951704	907.7414623913231	37.94334101145228	0	0	0	0.01151051073306564	0.004749839211814934	-0.05977040633922284	10.00420819436928	-4.887625171885049	120.4816520576321
0.95	-1.511344629049572	0.8093350220475051	-0.3208881917303539	0	0	0	110.903789022119	926.204029360217	38.48098839995613	0	0	0	0.009435973474218729	0.003701567608170139	-0.03493499110880131	10.00087903021247	-4.813883635503105	127.3824766059993
0.96	-1.399686088533644	0.8129492980152719	-0.3339609646862141	0	0	0	125.8146048757752	939.965579037012	38.56157659409804	0	0	0	0.01008044440823042	0.003997253011300436	-0.03234621759664478	9.392863119329803	-4.724406205298344	131.1226119870201
0.97	-2.885448282189473	1.722531994199728	-0.5869792759722754	0	0	0	143.0294985911557	947.4690756885301	38.66347240769941	0	0	0	0.01812786018957094	0.008105216720414673	-0.065125987362097	8.247896473261427	-4.627484800031489	132.2793621871983
0.98	-5.335765055999789	3.573666467905595	-1.147536980791692	0	0	0	161.1695681051542	943.6042279254342	38.35722318491931	0	0	0	0.03568668380389223	0.01696264481396918	-0.1129394899271939	6.572038225486544	-4.41001842439287	130.7571568121096
0.99	-8.190085240249759	6.316191829318679	-1.737794380340132	0	0	0	177.9569513871855	926.2015084543489	36.65801108267242	0	0	0	0.05793937251916262	0.03063814827487853	-0.1617574175805326	4.433844124473198	-3.911003957356396	126.4551506809624
1	-19.53996944060949	16.0053638970179	-1.298624090118624	0	0	0	191.9404927379073	890.6409364086441	33.5659195979113	0	0	0	0.07963385931235958	0.07041360534230126	-0.354757534481365	1.90090172477132	-3.144521355926774	118.8815354221166
