# Supplementary material for: Transtibial limb loss does not increase metabolic cost in three-dimensional computer simulations of human walking
Source: PeerJ. 2021 Aug 4;9:e11960. doi: 10.7717/peerj.11960 (PMC8349165; doi:10.7717/peerj.11960)
Supplement: Supplemental Information 1 — Each subject’s simulation output and Matlab code for generating plots presenting the data. [file peerj-09-11960-s001.zip › TTA3D_solns_rev/Post/GRF/soln_walk_N50_wm100_TTA_S05_GRF.sto]

DataType=double
version=3
OpenSimVersion=4.2
endheader
time	ground_force_r_vx	ground_force_r_vy	ground_force_r_vz	ground_force_r_px	ground_force_r_py	ground_force_r_pz	ground_force_l_vx	ground_force_l_vy	ground_force_l_vz	ground_force_l_px	ground_force_l_py	ground_force_l_pz	ground_torque_r_x	ground_torque_r_y	ground_torque_r_z	ground_torque_l_x	ground_torque_l_y	ground_torque_l_z
0	-23.24140175065296	19.74632718100812	-0.8864060882379429	0	0	0	200.473264535652	892.0653691242433	32.26815115128323	0	0	0	0.08281991375944657	0.08303697952604379	-0.4019823817447703	2.745478084332138	-3.162259504567261	119.2501734142462
0.01	-42.96457071093187	46.46894687750184	4.826009441600325	0	0	0	209.7344626453211	841.4844899507923	27.75365805246329	0	0	0	0.07486696767981588	0.1575549991354555	-0.5593750341680552	-0.1753974442636004	-2.136003414465665	108.4884291840395
0.02	-28.30633699940919	133.9247409065403	32.68208795585522	0	0	0	214.0560971638124	772.4689130234567	21.60549678014125	0	0	0	-0.3022188479086038	0.1888843012496595	0.524699419987235	-2.816016574762814	-1.068982547098831	94.02841324340372
0.03	-52.66545370214163	264.3686283808071	24.44898144943053	0	0	0	211.3725422793283	686.7840855852008	15.01722754864374	0	0	0	0.1495551986080832	0.9057773461471949	1.407927538170404	-4.883260934304672	-0.2183111239686132	76.19031991628177
0.04	-72.67586474224005	368.2440379648931	10.43248629868053	0	0	0	195.7437347129568	586.5459687101027	7.317302822351013	0	0	0	0.2731933844396165	1.768287259155996	3.137860865128191	-6.276468255921772	0.6441412175563827	55.77053354637651
0.05	-112.4507265779065	460.0026403898393	4.323619846190134	0	0	0	171.9285079816871	483.078305919931	2.273496003086896	0	0	0	-0.3165769305375521	2.935942401565726	4.852527214875328	-5.990626030922016	1.340924005051816	36.9069302981194
0.06	-122.8910904122272	556.8092122432153	-4.010716673808875	0	0	0	148.4952993380868	389.580076897254	-2.894402325577694	0	0	0	-0.939646628065063	4.766881734583686	7.479898423861293	-4.832557481991499	2.032177325075507	25.3236890609771
0.07000000000000001	-128.6934223454279	586.2063843994492	-8.97775367117187	0	0	0	129.5022440429697	306.8026517259828	-6.839402306387087	0	0	0	-1.638416542887715	5.657264475814955	9.589504997920914	-3.760741686060652	2.04173277269086	20.34700642335894
0.08	-127.1342753212209	607.4075985976024	-17.50134007962125	0	0	0	101.0371424710095	209.4186927828515	-7.566478638691909	0	0	0	-2.56769899250433	6.592885277631953	12.50594979946068	-2.466251013920596	1.707054590578281	14.30491890337236
0.09	-128.4915037569447	651.8686035107426	-24.17653560039264	0	0	0	45.2668600616394	97.27076276525959	-9.356685706453007	0	0	0	-3.676278163860783	7.703980029643315	16.26152265383312	-0.8625482576791298	1.027227287061574	6.504609986634276
0.1	-120.7635007101527	679.5353356109637	-30.35837374460656	0	0	0	0.002994066934710811	-0.006221591908984541	0.005366459457359207	0	0	0	-4.521523004936192	8.09076641610576	19.84967094829901	-0.0001505849531784534	-0.0001429546653148709	-8.794066234570648e-05
0.11	-119.0235988645383	695.5514279460721	-32.87540849244878	0	0	0	7.772831572382246e-09	-6.76723073572207e-09	5.289882690171531e-09	0	0	0	-5.163437308453464	7.397376091695723	23.06632041122939	-4.106340190961196e-10	-3.892912982575942e-10	1.05364345913032e-10
0.12	-111.2480392603747	708.3326000332562	-35.58996834366573	0	0	0	6.23998833090859e-17	-3.926431065219699e-17	3.09515976773643e-17	0	0	0	-5.656783540813344	6.632393766521722	26.25062765040267	-2.643226457570177e-18	-2.590876530153427e-18	2.042157636879044e-18
0.13	-106.9162754658355	707.6768536784092	-35.99203558078831	0	0	0	7.799866727930968e-18	-4.393199260541106e-18	2.767562609039293e-18	0	0	0	-5.980969660370999	5.851558024900291	28.54781709658784	-2.748207519847278e-19	-2.745245783104217e-19	3.387544195223778e-19
0.14	-97.29283497841507	696.0405217858093	-36.23584484628931	0	0	0	2.109992800752831e-16	-1.090869493687474e-16	3.542012516791926e-17	0	0	0	-6.188517434598267	5.217925684579713	30.30629797217212	-4.911746049469102e-18	-5.950830285440941e-18	1.093144777713713e-17
0.15	-91.02965641996859	682.8949774580549	-35.36349831802677	0	0	0	8.662267206729483e-13	-4.059423254735428e-13	2.091735224144985e-14	0	0	0	-6.392540991980266	4.699462009650852	31.60815017174822	4.066384660570644e-15	1.155099895691751e-14	5.468355381161473e-14
0.16	-77.66483877976974	664.9966535967608	-35.58445893453287	0	0	0	1.077123639047805e-07	-4.654653840599372e-08	-5.568857914873749e-09	0	0	0	-6.481785542847398	4.500845062800032	32.46951920169974	1.356030361001749e-09	2.263036064040125e-09	7.312913823843326e-09
0.17	-66.1390172917081	643.977904627454	-35.06457060982065	0	0	0	-1.199929320474441e-06	4.82097024890219e-07	8.805866367844898e-08	0	0	0	-6.474669011377037	4.287657999750715	32.81226476662519	-1.651526230123996e-08	-2.566171127386636e-08	-8.455420838308312e-08
0.18	-49.48380793270174	621.6313537744321	-34.87306022428461	0	0	0	-1.16152748452986e-06	4.392849708244467e-07	8.227894766481014e-08	0	0	0	-6.378625282446928	4.163034572566525	33.09318782042062	-1.508885137051088e-08	-2.430925428499855e-08	-8.322227966991481e-08
0.19	-37.42480310735709	598.8390272831691	-33.86289788747456	0	0	0	-1.575223221072897e-06	5.681468898322115e-07	9.279931238838744e-08	0	0	0	-6.229332879408938	3.890229957633574	33.29530908637813	-1.810837785984198e-08	-3.178528568772784e-08	-1.127816270663839e-07
0.2	-28.23982443638581	579.2879996845448	-33.08257455353207	0	0	0	-3.303617728199587e-06	1.14541477969086e-06	1.463810414235882e-07	0	0	0	-6.050294846325533	3.597918413929825	33.87445189282435	-3.250473468205784e-08	-6.398031726690766e-08	-2.329493194144679e-07
0.21	-25.44412866549856	564.1706546935731	-31.35053648468903	0	0	0	-1.035875127694129e-05	3.475107276715469e-06	3.159790428593635e-07	0	0	0	-5.852802706223539	3.133378820331007	34.63198526888435	-8.635733478310962e-08	-1.928683725523795e-07	-7.099125892382229e-07
0.22	-21.39600892504727	552.815483588706	-29.82748827840261	0	0	0	-4.506732968636671e-05	1.469805222559944e-05	8.723006626774244e-07	0	0	0	-5.604851951846213	2.706668403982771	35.70414866565027	-3.218275475091318e-07	-8.108282116097634e-07	-2.964974065911883e-06
0.23	-20.9530666387597	544.0767237576183	-27.37892419515863	0	0	0	-0.0002489162642579977	7.924497992522098e-05	2.732501418002441e-06	0	0	0	-5.320174756906351	2.181980637355718	36.95365726848659	-1.556409223632326e-06	-4.353258742921379e-06	-1.553266254042219e-05
0.24	-19.86454320400809	535.3789636174274	-25.54875081729536	0	0	0	-0.001580918056426782	0.0004929135286172913	8.891733280160913e-06	0	0	0	-4.957406407693616	1.764612263697965	38.40866171764175	-8.95850093073093e-06	-2.706473211393971e-05	-9.24625701589713e-05
0.25	-21.78400089115208	522.7938119496922	-23.8526809013467	0	0	0	-0.01044426257902268	0.00319912799083669	2.781192591043788e-05	0	0	0	-4.491592562549116	1.413556026537518	39.69981850604987	-5.54393538506536e-05	-0.0001760778309685223	-0.0005656419246780611
0.26	-23.33979545393759	502.9620264264732	-22.95919450165719	0	0	0	-0.0643410413008052	0.01941512149486451	3.054739565746328e-05	0	0	0	-3.863136376406336	1.24929292797159	40.63136744955339	-0.0003248508983751017	-0.001071541108441873	-0.003186629029544911
0.27	-27.38741410759802	477.6288192784683	-22.04345878651808	0	0	0	-0.333029244857221	0.09932791943648935	-0.0008700894531046271	0	0	0	-3.091899590262427	1.1979793458723	40.95198430128076	-0.001595042047999764	-0.005478336698160111	-0.01488240219645725
0.28	-30.20794986922315	456.6117762600862	-21.58010397222199	0	0	0	-1.309373959277542	0.3876863889466599	-0.0105822458079073	0	0	0	-2.239351966738726	1.340368066378553	41.17014741815545	-0.005864938317279598	-0.02122913407548556	-0.05204139644518185
0.29	-33.35551921803468	446.3423615447955	-20.76584365832214	0	0	0	-3.629053516117498	1.07309038870673	-0.06311905112930741	0	0	0	-1.392253149579016	1.528194015270024	41.54012865761295	-0.01487758688023919	-0.05774456866118322	-0.1263142545003632
0.3	-34.51458511761872	450.0383803551629	-20.54005343556446	0	0	0	-6.68314821744677	1.986032564490944	-0.1877183531863815	0	0	0	-0.5999116812685212	1.772512700344316	42.5250852932369	-0.02548935530305986	-0.1047425431449679	-0.2007166588933237
0.31	-35.30541112371336	464.91100953273	-20.53632666881717	0	0	0	-7.641439061418192	2.291995640017737	-0.2876061324308072	0	0	0	0.09871464915414263	1.986126352052253	44.1782187730133	-0.02840341817799589	-0.1192497044443658	-0.1958170307838989
0.32	-34.76331683795716	489.2136215680093	-21.07317494946777	0	0	0	-4.461327269848519	1.350835852558857	-0.2048809864175876	0	0	0	0.723970859830168	2.190820596747138	46.68527711152842	-0.01667158790042296	-0.06978620641914879	-0.09729908932677639
0.33	-34.09375845658209	521.0529689141979	-21.15848520122705	0	0	0	-0.8217830356312126	0.250889671747041	-0.04373684806409388	0	0	0	1.260706503818803	2.268060667232405	49.95432644407298	-0.002861118542282009	-0.01201665147336057	-0.01521052489090349
0.34	-31.72795117943927	560.0542518718287	-22.00728573611191	0	0	0	-0.06346149735559371	0.0193566233272829	-0.00204253865100818	0	0	0	1.737813999146399	2.313536194622859	54.05252224967393	0.0002773608593534041	0.0009013917944052874	-0.0002499202329821849
0.35	-28.42546460071451	604.4324625145234	-23.02067324281735	0	0	0	-0.08229350470674462	0.02515486692735562	-0.002426209465374588	0	0	0	2.130737371145367	2.266722420394631	58.8055899303439	0.0004758654373721416	0.001623475825122492	-0.0002415938734223683
0.36	-22.91062267010819	653.0978990042846	-24.83229452634911	0	0	0	-0.6887587111364251	0.2111924206400595	0.00179148218139197	0	0	0	2.453415768101648	2.196618815972383	64.14765505178633	0.002263165320082952	0.008010746119941507	-0.01466245658018342
0.37	-15.71972962516184	703.3830779594734	-26.25786888397035	0	0	0	-11.95160360223442	3.685508720929309	-0.003593168129612689	0	0	0	2.673300534897881	2.008855775713636	69.76250842800701	0.02079844934909957	0.07012391498576526	-0.272797811185472
0.38	-5.89219893536917	753.0904041510357	-27.89301561602383	0	0	0	-57.95864354173888	18.51558130119666	-0.8825982269081285	0	0	0	2.824893054275958	1.764561905948606	75.35983426381682	0.06760210843090424	0.1626962583031131	-1.210844305189611
0.39	5.128355784885663	798.9497741305991	-29.17992512059773	0	0	0	-77.0708689620614	26.37750499500786	-2.692530838228079	0	0	0	2.922667522828882	1.418555132668968	80.41661474243516	0.08917725976616148	0.1197573692131195	-1.477691684062351
0.4	17.23416491708888	838.4271092444203	-30.43894337178077	0	0	0	-70.19348912460843	25.73687919041523	-3.738953604774245	0	0	0	3.024501422990584	0.9798240065278156	84.48535911188191	0.09580139057454357	0.08006241942095514	-1.300795862112126
0.41	29.3621433506692	868.8590012536783	-31.27725861899139	0	0	0	-59.90588820138356	23.3784304001038	-3.811550554976829	0	0	0	3.14767714839333	0.4400565591961483	87.10090709804065	0.08843062651923649	0.05129258099104989	-1.102485744507537
0.42	42.6045256446497	890.3026709904361	-32.72464633544033	0	0	0	-45.99614473338746	19.14622604807257	-2.949333145423696	0	0	0	3.336665941718267	-0.0920140651215382	88.22076345425049	0.06210342025780123	0.0200277000419933	-0.8487494332254328
0.43	55.42870067606577	902.8309096752531	-33.82475163315331	0	0	0	-32.36908460730275	14.3837078763994	-1.851585775066965	0	0	0	3.578733110793084	-0.662482102724093	87.76240729493693	0.03457695163031652	0.0004175626348772938	-0.6031530179169082
0.44	68.22444953524986	907.0621980493397	-34.72320082591845	0	0	0	-23.26103427769623	11.05447547749627	-1.076509052112485	0	0	0	3.877336475144199	-1.178217022150082	85.77291997540115	0.01648982161938881	-0.008277116755643344	-0.4393908256682398
0.45	80.2464018033166	902.8887321904565	-34.68718072634823	0	0	0	-18.53324059738416	9.479854635705125	-0.6275755638383754	0	0	0	4.182455707342263	-1.600004718093625	82.26369647569862	0.00619079090244737	-0.01164935483193523	-0.3538736553040546
0.46	92.15361165284516	891.2809032614664	-34.55619406605402	0	0	0	-17.17999660475453	9.553103164646924	-0.4387461536536005	0	0	0	4.487051154877948	-1.77557168310941	77.49405115399207	0.001641158538351337	-0.012422057757598	-0.3272699014573468
0.47	103.2483361120258	871.8477631234034	-33.76142526164399	0	0	0	-18.69376357593112	11.47140344493526	-0.4828374691205399	0	0	0	4.790770989618242	-1.704988718620095	71.61080513794028	0.002054363698349317	-0.0116377448421152	-0.3471353943808019
0.48	113.4977708772088	844.8227512089463	-32.2743278976692	0	0	0	-23.2503231896163	16.09282844642678	-0.6903184001960053	0	0	0	5.116721018761629	-1.427236714866466	64.92265867924854	0.007295165881028855	-0.00793836663666414	-0.4056960229275147
0.49	122.549801571427	810.5032275200203	-29.18469277251005	0	0	0	-33.46737413970453	26.82643031155632	-1.123497238160141	0	0	0	5.319997823358556	-1.08570461944668	57.93579924499525	0.02450732572650155	0.002821402320650385	-0.5181401385305067
0.5	131.4969868222416	770.73186471703	-25.79908747260576	0	0	0	-58.49725796164322	56.70355878797534	-3.28324287885401	0	0	0	5.306148917140355	-0.7268709155744635	51.39641580531283	0.09558859499089233	0.01745144627263387	-0.7428554622218076
0.51	139.5920018171788	725.4087532079044	-21.56735021495437	0	0	0	-58.38923877631386	122.2522501069978	-14.64826568884616	0	0	0	5.126080226311668	-0.4557239131258544	45.48238714927267	0.3445608673641966	-0.2331931335749845	-0.1108696712839107
0.52	146.7447527174231	674.940245726187	-16.11415466629951	0	0	0	-35.09926670432067	218.5615982835284	-26.33146286215544	0	0	0	4.788542560120995	-0.3459687202114812	40.42517841178444	0.6932254828530218	-0.5564490792282565	1.37704847797427
0.53	152.0526177783293	619.0207120286558	-8.768696542524994	0	0	0	-85.30901633253114	342.9664123600728	-26.99249316745836	0	0	0	4.163093983847626	-0.5264623962076607	36.33229231736438	1.295368028215419	-0.780241569381032	2.526505184520596
0.54	153.8840562146959	554.965416961301	-1.465067484784514	0	0	0	-94.85019002926462	453.9800338020884	-15.230082772049	0	0	0	3.389960971525823	-0.8044119169524432	32.42096006336406	1.74310514753242	-1.034649060412419	5.180428803776644
0.55	148.9438093366465	478.3985799052283	4.692426710039049	0	0	0	-123.5901416306979	536.3090506032763	-4.718908825588613	0	0	0	2.560431341379754	-1.028489285312397	27.98113352611512	2.328889142404619	-1.515784787782594	8.112082014412472
0.5600000000000001	134.5987721024204	386.133756509731	6.741827981121228	0	0	0	-128.3334958598684	602.8713578581671	1.177505949859228	0	0	0	1.864364173553273	-1.010810351163601	22.60531132945912	3.215299015497494	-2.511240273220668	12.67239926806148
0.5700000000000001	105.449959088534	275.0047400254138	8.045248147088426	0	0	0	-145.69245343812	650.5079440318895	5.923477743629568	0	0	0	1.154931381450652	-0.8944192773715416	16.03235346603793	4.253997075376858	-2.786829164250146	17.2468626139215
0.58	51.49673548764381	141.3431127644749	21.85699322820268	0	0	0	-134.2759297093174	669.4941194407338	12.83667268569326	0	0	0	-0.3348521316952	-1.076570921259286	7.760060985606674	4.750551251369762	-2.634369988681996	20.32280912506487
0.59	0.1904914540455895	-0.3341294944807789	-0.2829107739919161	0	0	0	-133.2198881230863	698.7038127131262	20.30870372732507	0	0	0	0.0144193575600619	0.00745682755488382	0.0009161725727648843	5.333897421698944	-2.916355069263298	23.31016586704852
0.6	0	0	0	0	0	0	-127.2823714276239	735.7295946215296	26.09175874773088	0	0	0	0	0	0	6.153601577001536	-3.896828400278408	27.34917631679008
0.61	0	0	0	0	0	0	-132.6860250082487	749.9314298270656	28.8762521183851	0	0	0	0	0	0	6.763501131710022	-4.481522254891305	30.07351082463494
0.62	0.001164947544236107	-0.0008059545912482934	-0.0003894811002962121	0	0	0	-124.8519549867022	739.3570252983573	30.8342762717666	0	0	0	2.116060491569076e-05	4.163019639416383e-07	6.242571309425545e-05	7.004999998009223	-4.599243960713975	31.06042478808774
0.63	0.0009534065260934887	-0.0005813961904994689	-0.0002486678722571854	0	0	0	-120.6922377758822	729.5456719693763	32.29635793500236	0	0	0	1.228209923438156e-05	-4.403323461407364e-06	5.738227138741071e-05	7.183745618608651	-4.463483932349072	31.39055408213233
0.64	2.83384559326207e-18	-1.171140571583784e-18	2.232600147031316e-19	0	0	0	-107.6391580401433	722.6797056192453	33.28368365775061	0	0	0	-3.141775367490319e-20	-3.935029886278616e-20	1.92369114356504e-19	7.394686605094827	-4.418221203110679	31.83076646167676
0.65	5.901771927354225e-06	-2.587857541427386e-06	-2.34523837116018e-08	0	0	0	-98.26099892966323	708.8747822040043	32.37838454102585	0	0	0	-2.934467526419301e-08	-7.062231951931173e-08	4.08283363758326e-07	7.556955652991641	-4.165713757877519	31.6074706387266
0.66	-0.000691145199791703	0.0003620586628337863	0.0001734949963784743	0	0	0	-84.00655356335561	687.4473247608138	31.81006697142879	0	0	0	-9.295831922419108e-06	4.883917763351968e-06	-4.722348129825549e-05	7.624158676170639	-4.00762661828495	31.02800603648522
0.67	-0.0005016839548667539	0.0001993404065254751	3.001148691474124e-05	0	0	0	-74.25820811840298	668.5859044854146	31.59283685098174	0	0	0	3.611331544886079e-07	6.314112644093204e-06	-3.590234636404854e-05	7.69660747495963	-3.849407724361024	30.41783586931802
0.68	-0.0001412310323494674	4.848376455475605e-05	-2.859209184656448e-06	0	0	0	-61.05651109790796	650.0434193089482	31.65019530199298	0	0	0	8.924808610313323e-07	1.998478721585992e-06	-1.019591713331943e-05	7.73794445363479	-3.808429962943091	29.94120805291458
0.6899999999999999	-0.0006818789227120437	0.000268377687270487	8.747616381973217e-05	0	0	0	-51.75326666472677	626.2864001196662	30.9506641978776	0	0	0	-3.379441168112964e-06	6.889345893579057e-06	-4.747937638981302e-05	7.65525683674031	-3.645923633780639	29.13443704400608
0.7	-0.004338409036972747	0.001668008117089406	0.0007475663851088641	0	0	0	-40.82048057570785	601.8649882468218	29.98518803295975	0	0	0	-3.494457570058477e-05	4.140687866265569e-05	-0.0002951852874495993	7.471477902701202	-3.507512368051334	28.35013983233743
0.71	-0.006242157399848408	0.00200857483436139	0.0002774213098132578	0	0	0	-33.09636696541141	582.2174092230642	29.18478100331335	0	0	0	6.811570174988148e-06	7.930993774631018e-05	-0.0004209498449050402	7.244488352761622	-3.30862433991522	27.74186042191894
0.72	-0.01107895477956188	0.003631449544776576	0.0007934395864139812	0	0	0	-24.4793677708062	564.544795084858	27.87581739092201	0	0	0	-1.113420850553744e-05	0.0001226175096317589	-0.0007166679789262528	6.988430121896294	-3.111031527619372	27.34306742612585
0.73	-0.09550074606370607	0.03325789638183888	0.01581628697132723	0	0	0	-18.8869423856249	547.3167800783722	26.14735262532503	0	0	0	-0.0006919578204016276	0.0007847008862121959	-0.005828153845703956	6.691148263087168	-2.91071891855698	26.95979369260633
0.74	-0.4492675368059749	0.1402420821418048	0.04150776957311332	0	0	0	-12.66332278489154	532.8402564756101	24.70243763975332	0	0	0	-0.0009187834619197349	0.004883684208180241	-0.02644486158723929	6.37750556955688	-2.834877946610608	26.77068138536069
0.75	-0.5978985008239132	0.1762056165779799	0.02939890073358125	0	0	0	-8.429872587304619	521.8125909201735	23.88009424110833	0	0	0	0.0004135491381069246	0.006990570518047596	-0.03348741886720602	6.055931993348098	-2.844046930958055	26.74841496700613
0.76	-2.89308357410729	0.8957093488166918	0.3337983467268082	0	0	0	-4.88018013932584	510.9065386048013	24.11431949476419	0	0	0	-0.009403897361113352	0.02517325291609751	-0.1490528540184147	5.689844269819618	-3.000794975755924	26.87638566321589
0.77	-21.46076844768939	6.513055021228207	2.323105168838088	0	0	0	-3.747080026650479	499.3584870052607	23.32995107251906	0	0	0	-0.04971572983046029	0.1979565804178543	-1.014232181935322	5.303884805937589	-3.096409949915023	27.00809501627092
0.78	-22.58201081018956	6.343277147952931	0.6576787467994515	0	0	0	-0.9598758729239716	493.6640295009439	22.54673628622616	0	0	0	0.04874736526517673	0.276069161397654	-0.988401626372361	4.952127242350969	-3.180601991710434	27.38359645496821
0.79	-25.98981213210248	7.361276446220102	0.6430554381664696	0	0	0	3.520012021870761	499.231595162929	22.98781467077018	0	0	0	0.06046473507414281	0.302954010457726	-1.023574763565188	4.674502717508751	-3.330775050609811	28.28063546934123
0.8	-86.6756621262318	27.02683390732602	6.414969129612522	0	0	0	8.568559062586449	505.3566469580855	22.7660455246734	0	0	0	0.02349745205101209	0.7677014284016597	-2.917610366616581	4.404815836529131	-3.522994307756652	29.40674896772803
0.8100000000000001	-44.81582187598563	13.85148870478573	1.140986360883055	0	0	0	11.1888327139995	506.2163923863599	22.20067467422432	0	0	0	0.113154024199811	0.4764429390849937	-1.339540509098077	4.12046038034916	-3.616283427255679	30.44296154151113
0.82	-0.0007084730192709292	0.0002127891512131108	-4.228933885200095e-05	0	0	0	15.38827216819394	513.9866573338099	22.57551297511274	0	0	0	1.573350233722503e-06	-8.59262413478451e-07	-3.095753359019982e-05	3.935663600385737	-3.761547612890944	31.91269906091848
0.83	-8.186857110518988	2.547991704937081	-0.104186771608363	0	0	0	21.59909318901626	531.6550044762951	22.9831888986871	0	0	0	0.0329621019597897	0.09802694890291151	-0.1916190460235001	3.891878580920134	-4.088773632265826	33.96489382862043
0.84	-13.68663826827185	4.357669055970399	0.6885573272672164	0	0	0	28.38331617041995	554.9672521731741	23.30994927613283	0	0	0	0.02277047857250368	0.1133979825225152	-0.2682886113834259	3.977134787073015	-4.466882652228752	36.43833273686222
0.85	-0.01198410660006224	0.003683872296822997	-0.0008660159081733854	0	0	0	38.30552349008705	586.6269353394033	24.81611051234168	0	0	0	-0.0001123478753979177	-0.0003987315428945945	-0.0001399545184247035	4.247981636364135	-4.906258098087166	40.04209987019589
0.86	-0.005299542411425736	0.00166760260880531	-0.0004847448749017865	0	0	0	49.0564791627566	624.6490983611778	26.65379798786291	0	0	0	-2.695147674148875e-05	-0.0001181897174052279	-0.0001065947152308864	4.743422325626154	-5.346917626451376	45.10603020825361
0.87	-0.08257364605340646	0.0273879395716566	-0.008695124529933261	0	0	0	59.20640622097142	661.2998328778879	28.26367421143254	0	0	0	-0.0001851526715092813	-0.001260942490777964	-0.002025845416125967	5.397540451177657	-5.699762464612401	50.91597407057648
0.88	-0.7713094888986912	0.2609876566779776	-0.09491705720897171	0	0	0	71.26905344634079	697.4378220645237	29.65359072501735	0	0	0	0.0002796268207426761	-0.006547772025718694	-0.01975625305192593	6.233257553274155	-6.001640331240418	57.74941770468364
0.89	-4.622860649432922	1.595978653049539	-0.5846122106139467	0	0	0	83.46711463811891	743.1298813592261	31.46125265977341	0	0	0	0.0100711276356678	-0.01280289247604676	-0.1133428783591224	7.411156210134621	-6.189778926244823	67.39185037856889
0.9	-7.453610503710565	2.78393276225615	-1.039225557767762	0	0	0	91.13560015679047	791.4676575072103	32.89678967083091	0	0	0	0.02357991605958458	-0.002656220104875064	-0.1738882117452504	8.898450687227569	-6.088779480176696	79.57454606162948
0.91	-5.017962354833859	2.011383083293419	-0.7405952076642873	0	0	0	94.31309670231104	825.0783364568043	33.58614694118324	0	0	0	0.01882674490824836	0.003540655510129251	-0.1164343659050274	10.3839348297922	-5.809847497477827	91.76178427053541
0.92	-4.846873784646215	2.004699096281855	-0.6708828806751694	0	0	0	96.63747377025591	851.2034053549812	34.78244657306261	0	0	0	0.01852133498977844	0.006561494172001895	-0.1134841073576459	11.66434688130576	-5.547853803907574	103.7573996619056
0.9299999999999999	-3.608719520061499	1.616434507732864	-0.5504280756016348	0	0	0	99.64752357307668	878.1993023088252	36.00845341134777	0	0	0	0.01558231329225599	0.00621449196712346	-0.08349621741571463	12.46647693097179	-5.297609345785007	114.6895814310667
0.9399999999999999	-1.838141178905851	0.9232588494754719	-0.3564155035459939	0	0	0	107.5548112037874	901.6393937777743	36.8502439004407	0	0	0	0.0102979750666203	0.00406034355753063	-0.04231656135703822	12.56185025748756	-5.10825119271751	122.820575532537
0.95	-1.8871534126731	0.9985611371287779	-0.3750428536315079	0	0	0	119.5415525284477	919.7267204362452	37.56453890951077	0	0	0	0.01114450736154132	0.004536566625120636	-0.04377752858321735	12.02646885051601	-5.004108595186755	128.0049049818573
0.96	-2.820896368211387	1.566910299575362	-0.5456442544556639	0	0	0	135.6141077485205	934.6437933760145	38.14510511091122	0	0	0	0.01643141358479237	0.007136551079642743	-0.06423858604423681	11.04643638663949	-4.952816827935649	130.9864833156851
0.97	-3.367301646903079	2.117908006750615	-0.7919273723324414	0	0	0	152.9517648383427	941.7690797349777	37.80539922654216	0	0	0	0.02386811856411665	0.01033478546792713	-0.07356414937423023	9.599804311373271	-4.751517216312596	131.7341117347628
0.98	-4.678638967908948	3.282034151399189	-1.098356162737267	0	0	0	170.0700850023632	938.8282649147031	36.76482609141895	0	0	0	0.03454066930837682	0.01623960387947815	-0.09823180468201993	7.756627901076932	-4.411839132769419	130.2374629469848
0.99	-10.95668627677023	8.134713937471821	-1.395996676326741	0	0	0	186.4679140442692	923.9000778882365	35.07450973500199	0	0	0	0.05372549403094553	0.0354383265215515	-0.2171804714171578	5.473708847954748	-3.92270131553099	126.3353413087441
1	-23.24140174778524	19.74632717857619	-0.8864060881177466	0	0	0	200.4732645250401	892.0653690755921	32.26815114034205	0	0	0	0.08281991374591384	0.08303697951146502	-0.4019823817038546	2.74547808473591	-3.162259503214847	119.2501734078864
