# Supplementary material for: Transtibial limb loss does not increase metabolic cost in three-dimensional computer simulations of human walking
Source: PeerJ. 2021 Aug 4;9:e11960. doi: 10.7717/peerj.11960 (PMC8349165; doi:10.7717/peerj.11960)
Supplement: Supplemental Information 1 — Each subject’s simulation output and Matlab code for generating plots presenting the data. [file peerj-09-11960-s001.zip › TTA3D_solns_rev/Post/GRF/soln_walk_N50_wm100_TTA_S15_GRF.sto]

DataType=double
version=3
OpenSimVersion=4.2
endheader
time	ground_force_r_vx	ground_force_r_vy	ground_force_r_vz	ground_force_r_px	ground_force_r_py	ground_force_r_pz	ground_force_l_vx	ground_force_l_vy	ground_force_l_vz	ground_force_l_px	ground_force_l_py	ground_force_l_pz	ground_torque_r_x	ground_torque_r_y	ground_torque_r_z	ground_torque_l_x	ground_torque_l_y	ground_torque_l_z
0	-19.00513687302506	15.79359361044716	-1.530532293882582	0	0	0	191.9001431393026	889.7855901564149	32.91190163915489	0	0	0	0.08791561053045732	0.07444785202603739	-0.3439371131624711	-0.00890210920343204	-2.481080869504884	118.0152373432746
0.01	-50.1829187274211	50.29130790711817	4.570661613901526	0	0	0	202.313072318436	837.773865904355	28.4987758186935	0	0	0	0.10887923163689	0.2029585697576642	-0.7042436375171398	-2.358272845297796	-1.608106464497229	107.3475185687554
0.02	-10.34306612729725	146.5931765390422	27.31684642695426	0	0	0	208.8156794493637	766.8134897389784	23.38388971383695	0	0	0	-0.1104313938931264	0.2158594786930354	0.9544451321462816	-4.51359925414654	-0.7706158203956857	92.99169132857484
0.03	-43.59445522342831	246.7589053820195	24.5895528355778	0	0	0	208.9117813642281	677.130085206343	17.06347893710191	0	0	0	0.222619750645871	0.72302976514087	1.439500070057934	-6.191091063198093	0.01750688443894077	75.00636131698298
0.04	-96.54130597288041	394.3064263538824	14.4521000988124	0	0	0	196.4837681523684	572.7577941532184	9.169342035944616	0	0	0	0.4857328721282475	2.133368063190043	2.889249302187043	-7.10698924205218	0.8910388626148444	54.43114310041465
0.05	-109.0169026639863	498.3436115092499	1.483494068766453	0	0	0	174.2438078110189	467.2115368598982	3.308384799334783	0	0	0	0.1155294380090734	3.398569702626766	5.274003969305202	-6.432150342389174	1.625766805105976	35.49504197273231
0.06	-132.7457375425954	542.7697473338403	-3.302516836907471	0	0	0	150.7545695551314	375.4795160857685	-2.108670512951382	0	0	0	-0.6214099126063561	4.302810550286647	7.133087476418945	-5.128778389385506	2.198534285346468	24.49716012021115
0.07000000000000001	-132.5653985193514	592.95278337711	-9.327266602242947	0	0	0	130.5914875748715	292.2535602397417	-5.180019962773641	0	0	0	-1.266612589087042	5.530055279367972	9.593439313271755	-3.952600998831702	2.112972204878027	19.52255365557189
0.08	-136.051240934181	630.2091143521799	-18.27811671909526	0	0	0	100.375078256608	198.4783250178536	-5.640751744603912	0	0	0	-2.083352086913876	6.717400473570849	12.4450880461515	-2.597614613911281	1.702764898433637	13.67870355116876
0.09	-130.2482396820085	659.9583332993897	-24.50712089045554	0	0	0	45.6072021432363	94.1212670934184	-8.456605028521329	0	0	0	-3.096806965005609	7.581431480978118	16.06088377974339	-0.9465731403342137	1.029477915845998	6.351499886467767
0.1	-131.0188092644297	687.2336291994526	-30.37102235708329	0	0	0	0.013055696880155	-0.03065995463485615	0.02641579444456756	0	0	0	-3.95037455197619	7.881136691061887	19.63659948641345	-0.0008762651736946443	-0.0008496913381072263	-0.0005610932758488962
0.11	-122.0155111101953	704.9009290460399	-33.56835114630632	0	0	0	1.695067201329603e-08	-1.518922434898713e-08	1.148732719834514e-08	0	0	0	-4.527723450983868	7.450709656895984	22.89808903898096	-9.03400132520695e-10	-8.378327553121571e-10	2.252229444750902e-10
0.12	-118.8623432972672	714.5567399098535	-36.30238953058193	0	0	0	1.010888711735794e-16	-6.48217487445977e-17	4.919870661115488e-17	0	0	0	-4.942962979127323	6.684229998690112	25.77886400949384	-4.26456504706488e-18	-4.10720327138403e-18	3.350981753574517e-18
0.13	-109.9244736617568	713.7182717952446	-36.68497211787724	0	0	0	1.293133304556453e-16	-7.578343595022683e-17	4.965573234593106e-17	0	0	0	-5.258943044432712	5.958989956348082	28.20474588832159	-4.862926284382541e-18	-4.592325746667285e-18	5.655318253133697e-18
0.14	-104.1848969969127	702.4825729057891	-36.88952753094626	0	0	0	6.812210351367249e-15	-3.669048891506197e-15	1.481883241777279e-15	0	0	0	-5.441717928343812	5.277514621982355	29.75350404792452	-1.844392627834151e-16	-1.98065947219145e-16	3.574645295000472e-16
0.15	-93.09002970445485	687.131252534855	-36.04815969180579	0	0	0	8.208090849054869e-13	-3.92679458013785e-13	5.264897207289408e-14	0	0	0	-5.606166798453295	4.731272161710826	31.01650655048489	-6.92981337621976e-15	-7.561298407125032e-15	5.045552878262493e-14
0.16	-84.5278481419883	669.3229325544423	-35.92212721662549	0	0	0	6.98703449468563e-08	-3.021141374709971e-08	-2.354997172613687e-09	0	0	0	-5.699527177739981	4.361839132413811	31.75836533787008	8.028720109701355e-10	1.479908779057649e-09	4.835178185927053e-09
0.17	-70.11800422798316	649.2387123053129	-35.44733437693221	0	0	0	-1.392755256778541e-06	5.631444811686484e-07	1.18271804327047e-07	0	0	0	-5.728315102579383	4.162940063805126	32.2229777243175	-2.101540052450587e-08	-3.098568797493799e-08	-9.993865301534135e-08
0.18	-56.14104442801251	626.1819374435526	-35.17200675412084	0	0	0	-1.421762862435299e-06	5.424022854474109e-07	1.438498616015587e-07	0	0	0	-5.655711426346484	4.002378709545825	32.28021804526058	-2.248733148226718e-08	-3.139365377256149e-08	-1.038839122557723e-07
0.19	-39.754414488134	601.5560394095776	-34.36477336429783	0	0	0	-1.941896399111235e-06	7.036944829320878e-07	1.778479612179012e-07	0	0	0	-5.53005417774199	3.834928076115908	32.4036548941755	-2.790117335880066e-08	-4.10392055419101e-08	-1.422685272369578e-07
0.2	-31.81455371321499	579.8527767436422	-33.41775812109822	0	0	0	-3.959555644239338e-06	1.374274731004388e-06	2.788300389182392e-07	0	0	0	-5.379623461927024	3.551896793403944	32.71712492188152	-4.754922336822751e-08	-7.881569962262228e-08	-2.867680681981126e-07
0.21	-25.01358467550933	562.3737287624577	-31.92788881693125	0	0	0	-1.19318116128137e-05	4.006079677060577e-06	5.647400686862575e-07	0	0	0	-5.211088190469655	3.188514967036016	33.38447804698068	-1.149162523617757e-07	-2.234666771426827e-07	-8.427515425433245e-07
0.22	-22.35978885245031	548.5808772873369	-30.25708697234646	0	0	0	-5.060507213869155e-05	1.651896356148366e-05	1.438464533053028e-06	0	0	0	-4.995413459618712	2.746299807667674	34.18539114842375	-3.916082356002919e-07	-8.998634755549314e-07	-3.44296858781704e-06
0.23	-19.32475244192961	538.4888792408437	-28.0878761675495	0	0	0	-0.0002779822372316905	8.848510134131673e-05	4.639583400686898e-06	0	0	0	-4.746222490195699	2.274602462415457	35.35317747357976	-1.817947230364681e-06	-4.767231974540216e-06	-1.800364139899879e-05
0.24	-19.41457260839399	529.2713463619912	-26.08083416570707	0	0	0	-0.001787046162112959	0.0005564821092330326	2.007869985779852e-05	0	0	0	-4.431687143534872	1.808821892394868	36.62097706629881	-1.056135581144292e-05	-2.998700315353671e-05	-0.0001088949873060916
0.25	-19.11408816487242	518.3485539394089	-24.62050933133987	0	0	0	-0.01215329028173387	0.003715824156824487	0.0001134199438986723	0	0	0	-4.027537133792179	1.462141698119017	37.99771082593723	-6.796244190521938e-05	-0.0002012646805431883	-0.0006886555655411073
0.26	-21.66250895178097	502.0430410458244	-23.52636935501534	0	0	0	-0.07765956689863816	0.02337889776240484	0.0005931664751739667	0	0	0	-3.498274224161573	1.214021819613659	39.08169337368069	-0.0004136737544064124	-0.001271531316222484	-0.004044305139169383
0.27	-23.9819900040364	481.2260503590629	-22.80067352501002	0	0	0	-0.4137440696895591	0.1230375532778068	0.001458424812563378	0	0	0	-2.843682907486648	1.125882544773086	39.87578002104731	-0.002053142339798535	-0.006672396179031658	-0.01956124241929131
0.28	-27.79476968785929	461.0208091862198	-21.91176919850664	0	0	0	-1.64261270729968	0.4846651152070159	-0.005916261557528286	0	0	0	-2.106665820013632	1.156497743421509	40.42086523579313	-0.007421107022567566	-0.02600141588003186	-0.06960585518070682
0.29	-30.49475452835015	448.1116348875317	-21.23737502456497	0	0	0	-4.520144095179098	1.331910794052232	-0.06290429887091316	0	0	0	-1.329040750705462	1.328922887667053	41.11585782408877	-0.01829560893450727	-0.07009060834868418	-0.1693766820943711
0.3	-33.33832197258876	446.6764784189241	-20.63292727005011	0	0	0	-8.296729473769112	2.458860740154038	-0.2109398212092977	0	0	0	-0.5653973023342589	1.559070276007569	42.16775527867986	-0.03061703659665765	-0.1265975338300018	-0.2714902287086839
0.31	-34.16907492785185	457.7039143153884	-20.81283534927667	0	0	0	-9.786622212831478	2.932007584403239	-0.3557874267993925	0	0	0	0.1593310160860395	1.837688044415472	43.89877982936085	-0.03438296226391848	-0.148376362562524	-0.27710591451128
0.32	-34.78121566753271	478.6572739653708	-21.06538135678521	0	0	0	-6.135250179338058	1.857584017398973	-0.2852237753547969	0	0	0	0.8138497906952211	2.072885000573284	46.33181721678309	-0.02122721015083499	-0.09313685195224536	-0.1501468192513161
0.33	-33.97207070486202	508.642093230381	-21.39528325571754	0	0	0	-1.2031561669723	0.3672833986707922	-0.06756096497490623	0	0	0	1.395256661905513	2.24357110621115	49.66842582365074	-0.004049571868337909	-0.01796513448850277	-0.02556952790660531
0.34	-32.64021664157454	546.0849913259731	-21.96609512105569	0	0	0	-0.01945141817922445	0.005954420366219799	-0.0006999945669505285	0	0	0	1.90464304050424	2.355540746786899	53.83846364600416	5.757533663600125e-05	0.0001915709674563429	-2.471547498034826e-05
0.35	-29.32258841748465	590.5159806384856	-23.23638453224209	0	0	0	-0.02979502799804582	0.009155250160436936	-0.0006329562516930006	0	0	0	2.350833304889141	2.437854862824532	58.88829600719782	0.0001160893817462254	0.0004117352096299696	-0.0001859988552177397
0.36	-24.4816182972188	639.5238864778801	-24.7599183404601	0	0	0	-0.5131274560878299	0.1583351586086374	0.004775405020293326	0	0	0	2.718698040109887	2.461252318902291	64.56329876947082	0.0006608829029695123	0.002821993314177473	-0.0121053323909804
0.37	-16.88039169081175	691.4407836945886	-26.45127470958369	0	0	0	-10.67965758595291	3.31627188315315	0.05648951543202544	0	0	0	3.009133679589095	2.422652288552875	70.70445200054949	0.004217728087001226	0.02037422364161206	-0.2505809121357558
0.38	-7.274845184389525	742.9733508105942	-27.91661455449106	0	0	0	-54.35751546046706	17.47681124191404	-0.4138057452115882	0	0	0	3.225362565776281	2.306217301047767	76.87709460681039	0.01026371151602152	0.01370870531538732	-1.151473515197421
0.39	4.507069119958068	791.5929265432312	-29.44222645850384	0	0	0	-74.27199390378546	25.5381252658987	-1.870990040981354	0	0	0	3.408209236274205	2.135239010861322	82.71163359500137	0.018513543693395	-0.04020819945541895	-1.438794631798869
0.4	17.00146124848622	833.1396939956305	-30.25429497856833	0	0	0	-69.17278524568323	25.391822092746	-3.018782754449683	0	0	0	3.577068034987636	1.810980608007223	87.57026450681185	0.03762811146656071	-0.04209397436394811	-1.294253254679809
0.41	30.04420357297681	865.5394502065319	-31.30418360103385	0	0	0	-59.80045364082999	23.21827793215475	-3.400217828244887	0	0	0	3.787231219660415	1.417975176613653	91.05919650158491	0.04920432952951363	-0.03027651236425965	-1.112047930281895
0.42	42.76843635853736	887.6939060155821	-32.42415084410292	0	0	0	-45.21726463623148	18.6031009917913	-2.698846355100007	0	0	0	4.055259980946291	0.9258375319749406	92.88133737238333	0.03672571811110221	-0.03109353949462364	-0.8455831398201785
0.43	55.08416154765689	900.5705381409564	-33.54329439752233	0	0	0	-30.75774164263996	13.44858698833114	-1.61437806359755	0	0	0	4.404795806208952	0.3363540944258552	92.99399140757185	0.01671016110582848	-0.03145067487325283	-0.5836217523760507
0.44	66.74293048845873	904.5608968006303	-34.17916955031978	0	0	0	-21.44855867916354	9.999726447294044	-0.8524419175819047	0	0	0	4.818947255083908	-0.3196075511705705	91.35757729791344	0.004042142089695951	-0.026772531264258	-0.4140315960110871
0.45	78.01592751092986	900.7335880935441	-34.86729377061093	0	0	0	-16.60222396259986	8.318198009573527	-0.4055305470736388	0	0	0	5.290739954769601	-0.8933221767385655	88.10219771944784	-0.002973492605799169	-0.02193691660473978	-0.3244172705595371
0.46	88.25375630125468	888.8067025392908	-34.76920642446561	0	0	0	-14.87740289593934	8.120938101771298	-0.1525110251191594	0	0	0	5.766019586007776	-1.332570609792635	83.25429926188335	-0.007706847421848319	-0.01970054693953201	-0.2907987471394238
0.47	98.16413027667528	869.35960362631	-33.67918083595063	0	0	0	-15.78524851894914	9.566397498667889	-0.02250610353015642	0	0	0	6.18542362004829	-1.548968390236375	77.07266080491229	-0.01204006834179334	-0.02061916439259886	-0.3028190246770908
0.48	107.2047947265903	842.7515780355573	-31.70697081127044	0	0	0	-19.63287636887961	13.50223228353446	0.003173568010050121	0	0	0	6.512161077987492	-1.519847373598193	69.9108734433981	-0.01706088429016583	-0.02486006643799874	-0.358401131990034
0.49	115.7032188088338	809.6397783793532	-29.61108890083018	0	0	0	-28.17212379585543	22.49716260925052	-0.3170271391551287	0	0	0	6.795224047678858	-1.266021926041476	62.23583782356202	-0.01888235697807493	-0.03245255460069979	-0.4636840214717736
0.5	123.2745289127189	771.1091126000621	-26.20553789135469	0	0	0	-49.58353263234267	47.4267303617868	-2.605558718714589	0	0	0	6.905428413244616	-0.971145438059646	54.68462284627663	0.008000700727432692	-0.05087506525117894	-0.678797566867587
0.51	130.8234673123107	728.4936185414804	-20.53505832530143	0	0	0	-61.79266648267002	106.6239743210962	-14.93597217173752	0	0	0	6.700519525436569	-0.8364875921857636	47.94717535166505	0.1925720575089606	-0.2389697020075268	-0.3587750207951399
0.52	137.6792591758165	682.0614470044677	-14.21328329196305	0	0	0	-38.46740147201568	193.831193806409	-27.81160319600065	0	0	0	6.314749675906841	-0.8248069605893893	42.16336018708671	0.3166802710655198	-0.5744884238754061	0.9462839631448681
0.53	144.7974998356618	632.7044297271407	-9.849781588963884	0	0	0	-87.72464476853277	317.8563765276427	-28.15991137628136	0	0	0	5.852841220442613	-0.8609814137963385	37.59636197943985	0.104543272565974	-1.089032109774808	1.815698232684666
0.54	150.1475264891426	578.0227584320138	-3.801792466664752	0	0	0	-91.7288864724736	439.1292654844976	-15.45158312373751	0	0	0	5.168529211274573	-1.131400600936181	33.91640797332948	-0.08867071482058055	-1.346096143466239	4.337440041083363
0.55	151.0957684489249	513.1280560723948	6.299953547531421	0	0	0	-122.4232636585463	513.9833450826079	-5.598002462657699	0	0	0	4.202498340070881	-1.611835578548032	30.1087133378346	0.1893335133420947	-1.686031239607205	6.616455115244556
0.5600000000000001	144.5614183103102	436.4849866206204	12.26990535229112	0	0	0	-128.5516184596654	572.9545339662473	-0.2391932235816305	0	0	0	3.272608036533702	-1.808340781289441	25.65110510110745	0.5597701183461139	-2.281136925096508	9.815549769030113
0.5700000000000001	129.0552968451717	345.7679649705452	8.506979124549344	0	0	0	-144.6148321822984	629.7496405471824	5.950410752617368	0	0	0	2.66670938736001	-1.489938710238497	20.36081022258261	1.217083161193974	-2.721553303778242	13.48985320227643
0.58	96.20614233546233	236.0518508141378	7.065674644366997	0	0	0	-138.6051560851802	671.4557384780647	14.00713399722089	0	0	0	1.811579706322712	-1.14469200507521	13.78592891919148	1.805581814994843	-3.08573263472768	17.648056674775
0.59	38.0021754798687	100.0636508380506	15.95383231362342	0	0	0	-137.2021348488717	691.7556350697909	18.96097030357448	0	0	0	0.09305590306817714	-0.8957288268549214	5.401310901314437	2.124856423063042	-2.957176972606651	20.26507449597546
0.6	2.464276971342719e-09	-2.340573790815337e-09	-4.885569042836711e-10	0	0	0	-121.7090255877959	711.5262395891552	24.31757506339745	0	0	0	6.987651180390499e-12	-9.628256457985947e-12	8.137204963781944e-11	2.453703332932038	-3.022128445908793	22.6456770783283
0.61	0	0	0	0	0	0	-119.0848928450348	746.8509898737622	28.88100257530381	0	0	0	0	0	0	2.993473406154255	-3.637580854131016	25.56207847335643
0.62	0	0	0	0	0	0	-113.3883605498691	760.2145784619557	31.11811935881691	0	0	0	0	0	0	3.457475260125268	-4.551154875583569	27.8585201317024
0.63	9.178885357734816e-08	-5.986191940782436e-08	-1.93325738908965e-08	0	0	0	-114.4193546447257	738.1403422295477	31.55935988555603	0	0	0	7.627898201767665e-10	-5.628921326763638e-10	5.366716085607101e-09	3.606473050672132	-4.90994698282213	27.97534672835343
0.64	1.540343352221141e-10	-8.156710035154469e-11	-1.466367373190679e-11	0	0	0	-103.875531961242	714.9126952436832	31.92695741397166	0	0	0	8.095376412382752e-14	-1.669837847800811e-12	1.014092750086833e-11	3.690085910693669	-4.823734960951471	27.66850779249097
0.65	2.252334076240215e-16	-9.302109549241867e-17	9.873081687772377e-18	0	0	0	-95.40242185111121	704.3225166356675	31.33988355248938	0	0	0	-2.048220706569151e-18	-3.256175761744194e-18	1.604713350608001e-17	3.912336204195794	-4.525455264864308	27.68278074049602
0.66	-2.495699283712563e-05	1.126647098689434e-05	1.300458992105992e-06	0	0	0	-81.92023265531981	687.4424028106955	31.43007704284492	0	0	0	4.36779140411234e-08	3.044129158167879e-07	-1.799051438673963e-06	4.09917495070625	-4.356524286848464	27.52594977409852
0.67	-6.205116536284927e-05	2.887055212466702e-05	1.028492947197639e-05	0	0	0	-72.89180455357977	662.0901931995808	30.74526178277651	0	0	0	-4.456005696682474e-07	6.519830680549722e-07	-4.518566694580027e-06	4.198956788248945	-4.160416754600986	26.78382057361152
0.68	-4.005780650013848e-05	1.458363002942218e-05	1.832143816114042e-06	0	0	0	-60.32550847759122	639.104231927681	30.51305861501197	0	0	0	6.20319294486055e-08	5.479008768634599e-07	-3.004956666021553e-06	4.260788493295484	-4.032410404152576	26.17813119731389
0.6899999999999999	-3.264797114467054e-05	1.134365881567592e-05	1.173496171809236e-06	0	0	0	-51.03666422750949	619.5760040076694	30.22782369544564	0	0	0	6.361014277415397e-08	4.341595175810255e-07	-2.42711561344666e-06	4.30053918424921	-3.875143093527841	25.66427271118227
0.7	-0.000144518754235667	5.675302609572991e-05	2.49955274655943e-05	0	0	0	-40.15319623378377	596.8953878372826	29.7459451676478	0	0	0	-1.244324445125266e-06	1.381095905547134e-06	-1.033022479575853e-05	4.218531153103012	-3.7614147893806	25.08038545726513
0.71	-0.0009502839750860357	0.0003359100134878413	0.0001378472663373703	0	0	0	-32.9744773451245	573.4407222910772	28.58369024715794	0	0	0	-6.08841962470964e-06	1.015963143500714e-05	-6.672918136008377e-05	3.999572443602141	-3.569689274010789	24.35561288518173
0.72	-0.001727564316508153	0.0005244460873672666	8.617644783168226e-05	0	0	0	-24.5200759761354	553.3826838185428	26.98574434908424	0	0	0	8.381373617878219e-07	2.22876896692842e-05	-0.0001188341751456591	3.714752210316723	-3.335205260814917	23.82250367497284
0.73	-0.006541381054783029	0.002105163520423339	0.0006940705838505218	0	0	0	-18.49497798358459	536.3771600123557	25.64080442207436	0	0	0	-2.309613699143604e-05	6.861326852572787e-05	-0.0004257808784506442	3.392799590256257	-3.082241979249282	23.39988965540075
0.74	-0.07796208382375586	0.02627418063846294	0.01438493510050904	0	0	0	-12.12256098406687	521.3370535385842	24.44292685345648	0	0	0	-0.000666141165331495	0.0006277892720868399	-0.00475693526473	3.042074763237948	-2.936703887318111	23.14439515756033
0.75	-0.3297981654708795	0.0975648434077646	0.03093252183700095	0	0	0	-8.114695511637848	509.8358763633717	23.38090505299915	0	0	0	-0.0007268029278610655	0.003663940436844355	-0.01930535094851826	2.679181392891303	-2.861784629897887	23.06873923892937
0.76	-0.4685958563199619	0.1316365251266489	0.0243050412899392	0	0	0	-4.681300886439214	501.0690136344089	23.07230358710229	0	0	0	0.0002301094331374357	0.005585170655123623	-0.02581214693909402	2.310086538366357	-2.851786373305473	23.25112852516227
0.77	-3.777613739415002	1.116577652799774	0.4319096370943433	0	0	0	-3.48835674580785	493.2393594007553	22.5878236641362	0	0	0	-0.01140807975547538	0.0344175894206763	-0.1887519579039274	1.945684925063784	-2.866771081911268	23.57130353197659
0.78	-35.50695216682414	10.38637457120755	3.897879462182264	0	0	0	-2.078472266017489	487.585666710078	22.1572585161892	0	0	0	-0.07717401306175002	0.3365407941526176	-1.599674576628639	1.581713528944109	-2.935945120943122	24.06999264661349
0.79	-27.83154804676483	7.524501561450363	0.7245264509141277	0	0	0	-0.8322401604800393	487.7186327629537	21.73558229769947	0	0	0	0.0643509049850199	0.348419614059935	-1.1454089226123	1.248395661263924	-2.991987605292104	24.82955255532285
0.8	-13.0192392169408	3.481386951564019	-0.03980941341308675	0	0	0	2.137542794211675	494.9158860084477	22.53896385670314	0	0	0	0.04627777083056176	0.1676723569037867	-0.4773470310063055	0.9445049728359967	-3.104534462953383	25.98493276150725
0.8100000000000001	-66.21897614761073	19.57211688563122	3.114285626708513	0	0	0	5.816698053088134	503.5497834109176	21.96946525208531	0	0	0	0.09783897899013294	0.6525068384915851	-2.021011702856471	0.6926550189794799	-3.225875010778966	27.30310423082706
0.82	-49.50446400229583	15.1749837447138	1.56580599423293	0	0	0	10.0515153963849	512.4822720782757	21.28434986915115	0	0	0	0.1088315395564066	0.4866993310541099	-1.279378592705284	0.4802078770360831	-3.357566915452785	28.77113860813401
0.83	-0.002102010712574355	0.0006332348626675501	-0.0001235122590996868	0	0	0	15.64795391550289	528.2895626974184	22.6669422747034	0	0	0	-7.701624183843343e-06	-3.799523549406035e-05	-6.445859921676177e-05	0.3323851568507712	-3.518571572191115	30.69517398213937
0.84	-0.006482547809386532	0.002016600441899032	-0.0002906834251611536	0	0	0	24.46705146433882	552.110018068068	23.70219057124464	0	0	0	-6.625178269324529e-05	-0.0002312211392696115	-0.0001258570857366934	0.3286512422385578	-3.732901988946852	33.168415510128
0.85	-0.3202936022568342	0.1037271968891884	0.01210899271901938	0	0	0	35.47796455099202	582.8336283644963	24.41486771231357	0	0	0	0.0003058366663835383	0.001576063267300887	-0.005358639772998898	0.4782692201030632	-4.054033014403118	36.15775848282409
0.86	-0.005550280439748687	0.001752390909351864	-0.0004462455180479212	0	0	0	48.01101700605867	617.4874734119379	25.94438769590165	0	0	0	-3.213877751154479e-05	-0.0001311421087317893	-0.0001084280251685713	0.749803780821183	-4.514578313631477	39.5846360295289
0.87	-0.07463520669350478	0.02409820316837847	-0.008042142713799374	0	0	0	63.18873556378723	654.9235263683756	28.13870039815558	0	0	0	-9.06121047629292e-05	-0.0009725280523895239	-0.002045507077447379	1.167092997234431	-4.955982664831237	44.22918958342785
0.88	-0.6804439635805678	0.2365214223620624	-0.08846719831157057	0	0	0	76.93685047520385	690.8504185449141	30.09805003259248	0	0	0	0.000682113616547631	-0.004776618066713318	-0.0175572185749922	1.769160980326699	-5.255286843057471	50.34649420148466
0.89	-2.059434413889238	0.7401241357712639	-0.286077283096476	0	0	0	88.12359725150478	735.9556673548775	31.26919046625125	0	0	0	0.004552987691252924	-0.007492698166693644	-0.051075359638762	2.66121322739479	-5.371215443137532	59.85352276925133
0.9	-5.501216923757744	1.994041739417365	-0.7256774494100269	0	0	0	91.76697008578934	796.8127700613089	32.74346672328706	0	0	0	0.01667844009012941	-0.002903981152708123	-0.133376044715172	3.938586257362168	-5.227090543894509	74.04841928223308
0.91	-5.504595140837718	2.173450265321832	-0.8131314175646247	0	0	0	89.72187115283143	838.6571634417814	34.37294722838993	0	0	0	0.02107264497054055	0.004696774330337148	-0.1291437195150105	5.350711443711013	-4.962566600183832	88.37488678967753
0.92	-2.086055662050525	0.915346083208343	-0.3690267805736241	0	0	0	88.81582319695416	861.5205487141116	34.85907276249697	0	0	0	0.01012182620382377	0.003193730843379088	-0.04881542809825167	6.641168105320215	-4.60486855095334	101.3723211118114
0.9299999999999999	-2.128131906785686	0.9578282787674212	-0.3550655330884924	0	0	0	89.60668162752593	884.2990803020946	35.96224979079767	0	0	0	0.01020325432945376	0.003754016580621559	-0.05074539269218604	7.595803675421157	-4.389476520692247	112.9191522579584
0.9399999999999999	-2.449550623722263	1.158445316664643	-0.4114726043008912	0	0	0	98.32258909716732	907.4847783836062	37.32116897250361	0	0	0	0.01197925203228165	0.004775860998049567	-0.05767359572474345	7.960957533497002	-4.342406324362097	121.7711843635958
0.95	-1.500130000787125	0.8128940387127583	-0.3447837442030275	0	0	0	110.6686219220028	926.8461369249867	37.89961124486518	0	0	0	0.01010285455160598	0.003876389183832749	-0.03465194708036377	7.695507399517957	-4.262452280250209	127.5101641191226
0.96	-1.356449402457217	0.8014620674311752	-0.3510190604841043	0	0	0	126.5709023558524	940.4496330624743	38.5767126715872	0	0	0	0.01058267835345272	0.004137486822401678	-0.03127502862743994	6.955665939085522	-4.225415236367981	130.55392704935
0.97	-2.873797398827932	1.734526126023742	-0.6166612175945226	0	0	0	143.911392918457	947.0600099541446	38.46809220499417	0	0	0	0.01908646858974713	0.008515685516569624	-0.06478008098005178	5.774205343763668	-4.05107309656001	131.3400133920608
0.98	-5.433240862767951	3.673794583306342	-1.222261599256761	0	0	0	161.669238138136	942.3669033834569	37.83467488871764	0	0	0	0.03814821581581759	0.01820775584308654	-0.1146803958962901	4.205362989326548	-3.749150717505623	129.6723050203681
0.99	-8.068834388730423	6.335802972916343	-1.886568954772361	0	0	0	177.9883676006825	924.6590725073083	36.11789361160744	0	0	0	0.06271572172360107	0.03270225577091071	-0.1584571460292868	2.246985077705564	-3.232762341258421	125.3988943968924
1	-19.00513686631081	15.79359360487714	-1.530532293365964	0	0	0	191.9001431170856	889.7855900448624	32.91190161270094	0	0	0	0.08791561049450475	0.0744478519912404	-0.3439371130584915	-0.008902108133699294	-2.481080866279386	118.0152373285463
