# Supplementary material for: Transtibial limb loss does not increase metabolic cost in three-dimensional computer simulations of human walking
Source: PeerJ. 2021 Aug 4;9:e11960. doi: 10.7717/peerj.11960 (PMC8349165; doi:10.7717/peerj.11960)
Supplement: Supplemental Information 1 — Each subject’s simulation output and Matlab code for generating plots presenting the data. [file peerj-09-11960-s001.zip › TTA3D_solns_rev/Post/GRF/soln_walk_N50_wm100_TTA_S23_GRF.sto]

DataType=double
version=3
OpenSimVersion=4.2
endheader
time	ground_force_r_vx	ground_force_r_vy	ground_force_r_vz	ground_force_r_px	ground_force_r_py	ground_force_r_pz	ground_force_l_vx	ground_force_l_vy	ground_force_l_vz	ground_force_l_px	ground_force_l_py	ground_force_l_pz	ground_torque_r_x	ground_torque_r_y	ground_torque_r_z	ground_torque_l_x	ground_torque_l_y	ground_torque_l_z
0	-17.57183388239808	14.33124303736212	-1.380697811514138	0	0	0	195.3351366633489	905.7152524844939	32.21961731650779	0	0	0	0.07973376228987017	0.06804733714801103	-0.3236418871186751	-0.1183074264745771	-2.265844812230229	120.896453880372
0.01	-40.48519490698465	40.03403268629086	2.851838971425392	0	0	0	206.5396822188268	861.6283306309194	28.18541695589829	0	0	0	0.1183176424608549	0.1811122060962861	-0.5908574021441581	-2.630213744760507	-1.532813284055982	111.1911209423433
0.02	-30.68520387699696	125.7070137570035	28.56761557530714	0	0	0	214.5266128460889	798.4210042379809	22.86907410172666	0	0	0	-0.1268697712061303	0.1993500145785541	0.3533565903732579	-5.058966111987526	-0.7788063512611803	97.80620738366481
0.03	-42.41114497752366	240.1227592505916	24.79637342411342	0	0	0	217.2272813857927	714.7208479674363	15.91030081215079	0	0	0	0.2902167038605229	0.6742123654362084	1.278136270243075	-6.961392011694402	0.01675433734055554	80.50710825168557
0.04	-100.0617478445502	371.2375410155492	11.02159020569779	0	0	0	208.855170705751	610.9359863245949	7.540144600980868	0	0	0	0.9013954871985881	1.991984518608514	2.311723877908582	-8.020394053654694	0.9484234246919463	59.69695514735804
0.05	-108.7642550348109	479.3131804755253	3.747673513216559	0	0	0	189.63953878752	499.7164991917858	1.769309789252389	0	0	0	0.5519195194448784	2.886414128403952	4.660543325745699	-7.36233824724907	1.770233346462382	39.36861222946149
0.06	-138.2945625007718	540.7918080415553	-6.811935844055378	0	0	0	166.6160748836254	398.6172367933996	-3.132539941941501	0	0	0	0.04104506480311779	4.198941624489446	6.452041462802712	-5.673312932437197	2.579264624945421	26.02754820812242
0.07000000000000001	-135.4835101997552	591.3987104331118	-7.502386375948065	0	0	0	144.5727789080779	313.6916964141844	-7.119367694936515	0	0	0	-0.634429490253851	5.126955038982503	8.778254824146165	-4.447917713182918	2.526784139574677	20.97249879915994
0.08	-142.2137229760927	618.4819972848195	-20.26537359635305	0	0	0	110.3906258878572	214.8379519257302	-7.837306457560825	0	0	0	-1.241597830372437	6.111603881484873	11.09686435942889	-2.957738216533159	2.059783474990043	14.79149607526496
0.09	-137.1750121504706	654.322272273972	-23.46791742448779	0	0	0	47.58265875678119	103.2299994891055	-9.336205747979616	0	0	0	-2.209365291537688	7.326244254460719	14.51297690887389	-1.152949436546438	1.14993999997767	6.836762483371015
0.1	-139.2083848856169	690.0243556894886	-31.75071251920757	0	0	0	0.007242406348553088	-0.0124843129958927	0.00983443565915848	0	0	0	-3.072587123213857	7.993699236760158	18.12083093150088	-0.0002445953449720992	-0.0002318545141197606	-0.0001218530998852144
0.11	-129.5679259810172	707.960425801581	-33.46632173617759	0	0	0	8.833439567669601e-09	-7.207936617247794e-09	4.807395487177316e-09	0	0	0	-3.739025737198418	7.987652547677391	21.42922986892441	-3.843644239571563e-10	-3.879817031378234e-10	1.245398652379095e-10
0.12	-128.4444648896897	717.7657559766253	-37.44901625931477	0	0	0	2.14812417930677e-16	-1.297435300759844e-16	8.798127329672242e-17	0	0	0	-4.140814235291105	7.3706462989279	24.10417355445967	-7.718519180954567e-18	-8.118005304092337e-18	6.873907140864081e-18
0.13	-117.3694600746724	715.4389161391666	-36.74134348100117	0	0	0	9.793531822462077e-16	-5.41555507894368e-16	3.136227298244991e-16	0	0	0	-4.495646064916754	6.533697818739738	26.65857579639238	-3.133830971676147e-17	-3.290938042588734e-17	4.103343250503116e-17
0.14	-115.1943485380653	707.232435778637	-37.71487210575232	0	0	0	1.192239120207257e-13	-6.121812139944393e-14	2.038990015591229e-14	0	0	0	-4.655323113026146	5.803882935526504	28.03999244411587	-2.722085520653993e-15	-3.320171434771575e-15	5.947946676257191e-15
0.15	-100.1384345623646	691.5723896099155	-36.21200833705668	0	0	0	9.022811489872105e-11	-4.183892442454156e-11	2.635529023356559e-12	0	0	0	-4.83423168152934	5.133179219051554	29.42448847083565	3.226850498922313e-13	1.05383617519616e-12	5.525277922062766e-12
0.16	-96.26520745502278	674.5711240322661	-36.36485469767671	0	0	0	-5.877441195836585e-07	2.515628690191191e-07	3.241815772243858e-08	0	0	0	-4.944119039125384	4.569590051469921	30.13568280810897	-7.568431130747139e-09	-1.267282331430465e-08	-3.887712403978427e-08
0.17	-79.5534390665173	655.1358792312926	-35.32268227997363	0	0	0	-4.675686775230982e-06	1.873223835055467e-06	3.729335015731804e-07	0	0	0	-5.001527268974286	4.246579276974352	30.65842142452969	-6.67292619686865e-08	-1.026952615852381e-07	-3.207923554876864e-07
0.18	-70.2000657646601	633.8702374433619	-35.22444530313732	0	0	0	-4.00183640958932e-06	1.519417649573825e-06	3.098521571005775e-07	0	0	0	-5.017159609848486	3.949119185228851	30.89455678039351	-5.418426938531196e-08	-8.573045205451824e-08	-2.794120096601521e-07
0.19	-53.5422374332917	611.0033666172593	-34.17076731727349	0	0	0	-4.607913888604364e-06	1.676051768632552e-06	3.056646676863572e-07	0	0	0	-4.949910846745538	3.8176221806368	30.94792043056887	-5.591581739433288e-08	-9.49542260915311e-08	-3.222725351340944e-07
0.2	-45.69793220247877	589.7415312338095	-33.59384722866525	0	0	0	-7.659765050083276e-06	2.686714254402998e-06	3.931878173829789e-07	0	0	0	-4.868279457042931	3.553823984323086	31.19900943307473	-8.008948278717074e-08	-1.508467387706185e-07	-5.294804211591364e-07
0.21	-35.28794128012956	570.8341834635814	-31.96725231043188	0	0	0	-1.802518438791296e-05	6.137032052437572e-06	6.284808421691537e-07	0	0	0	-4.752164858543575	3.237654996743646	31.52864862272908	-1.577294726957813e-07	-3.38724049381688e-07	-1.216181527687499e-06
0.22	-28.12419338103012	553.9808960459073	-30.40155114397617	0	0	0	-5.749637994152372e-05	1.909409269850048e-05	1.206173908368956e-06	0	0	0	-4.580135953961154	2.834757078052792	31.89708289877801	-4.229993057157765e-07	-1.037337517934448e-06	-3.742378779285678e-06
0.23	-19.5238039922691	539.0035499884553	-28.19181146691133	0	0	0	-0.000235593900891002	7.660486213452187e-05	2.70313236839947e-06	0	0	0	-4.401684850654624	2.37895330873273	32.63875829907347	-1.508963784596691e-06	-4.124669595306803e-06	-1.462522054913396e-05
0.24	-16.85209662630004	526.3921595008737	-26.21580950322667	0	0	0	-0.001153366126701758	0.0003681256508854333	6.786802717871976e-06	0	0	0	-4.146724137580114	1.944264318777879	33.39746652200173	-6.716746730714947e-06	-1.979926763742235e-05	-6.752497415197428e-05
0.25	-14.40033574730052	517.1582555131537	-24.77509538942719	0	0	0	-0.00623059121330707	0.001956738712660842	1.482987359927135e-05	0	0	0	-3.887255176618493	1.579942077459249	34.75873882857039	-3.396881756045962e-05	-0.0001055854706199656	-0.00034010315355481
0.26	-16.4285337612411	506.2137900003621	-23.89874730335546	0	0	0	-0.03387781747524735	0.01048954970200724	-2.626793634106369e-05	0	0	0	-3.513384677570572	1.311862517279584	35.92382827071138	-0.0001747649712053882	-0.0005687043361261103	-0.001703900081474017
0.27	-16.87982372734111	493.6130749041075	-23.08660468424857	0	0	0	-0.1684770881581798	0.0515481252590351	-0.0008807991143887614	0	0	0	-3.05741523593933	1.123355519294676	37.26526121476905	-0.0008169092472611927	-0.002801705237529955	-0.00771004196909816
0.28	-21.27521349018543	479.2777413642699	-22.12675710808235	0	0	0	-0.6953786452128021	0.2108887135030802	-0.008067969050678183	0	0	0	-2.532456249779407	0.9867717178943829	38.42229740437315	-0.003141405967672291	-0.01145143854630407	-0.0285687189047996
0.29	-23.49220043368597	466.6532409120339	-21.78144932384642	0	0	0	-2.199257263083821	0.6640289688228939	-0.04478471728650851	0	0	0	-1.923434428422339	1.067155700872236	39.66555888846985	-0.00919771523069275	-0.03585473277866996	-0.07994551710382432
0.3	-27.64568845050222	457.584560946138	-21.09226725427741	0	0	0	-4.917328112898728	1.4859795925684	-0.1499128186747351	0	0	0	-1.288762628614958	1.178992170783087	40.97632515350774	-0.01931487184716132	-0.07963968133608181	-0.1558741642928108
0.31	-29.35417612436583	456.1244908626218	-21.08357127359766	0	0	0	-7.176521276719046	2.181038343427927	-0.2963332147191193	0	0	0	-0.596414922488127	1.425606445690365	42.53997837473459	-0.02720661925789873	-0.1161172184219648	-0.1958281186704409
0.32	-31.46854439818962	465.7537301449963	-21.01455890044496	0	0	0	-5.89332541134935	1.80389001933141	-0.3086449873685334	0	0	0	0.05091735397850528	1.650239454448619	44.67511731049989	-0.02213174930541064	-0.09579390760432503	-0.1374399515391366
0.33	-31.01501617703653	487.1876163410026	-21.44330690675325	0	0	0	-2.093591731281748	0.6451034184668565	-0.1324454481356477	0	0	0	0.6590803856454439	1.895647000739952	47.62916093007029	-0.007849813291620274	-0.03402188719276138	-0.04172510159981849
0.34	-30.50242778101497	518.1485537629725	-21.99653921911095	0	0	0	-0.146245018401111	0.04528200666040036	-0.009319359184335185	0	0	0	1.189812525046629	2.084606461928828	51.39883154425837	-0.0001957459547354502	-0.001056442810084659	-0.001991790912501273
0.35	-27.6415922993482	557.7546563599674	-23.25391322294877	0	0	0	-0.07866233828547926	0.02428438762759819	-0.003630260827861907	0	0	0	1.658320144022971	2.274483007468403	56.13555539088964	0.0003249515081238901	0.001103200564634546	4.278330308390764e-05
0.36	-24.33215761152635	603.675638486277	-24.74389889138958	0	0	0	-0.2011886896846004	0.06236745576622495	-0.002520023121939234	0	0	0	2.051753570321174	2.433486845542789	61.59498505017203	0.0007473333537716929	0.002654673510039141	-0.002489153190854743
0.37	-17.9727189390469	655.3224846458636	-26.59723978351998	0	0	0	-3.210695677307633	1.000427158848356	0.03097867907681733	0	0	0	2.362822879711983	2.560677132744033	67.85121682215046	0.005689012349558363	0.0220838472340959	-0.07263160679903326
0.38	-9.110366298800662	709.0074156504525	-28.03960361460433	0	0	0	-28.67377627281412	9.12863984991111	0.05770647052271844	0	0	0	2.585142387346294	2.609989598508313	74.44088746067189	0.02288322430085962	0.08264326753938638	-0.626830375899909
0.39	3.527550998927905	762.9426833657453	-29.36833096861004	0	0	0	-64.5340960642602	21.75275352740285	-0.9667920318793887	0	0	0	2.747045621616546	2.602363182819019	81.20351769431352	0.034376403802904	0.05648031852771838	-1.294686551916607
0.4	17.29941219339797	811.9576446925371	-30.11487599349677	0	0	0	-66.57538018006305	24.08811516072979	-2.394658100211889	0	0	0	2.882941802549582	2.489220830753373	87.41622554150581	0.04375180877994549	0.006661629321036339	-1.259995710638423
0.41	31.91158587012304	852.2967735629315	-31.14310955277679	0	0	0	-59.11092846719027	22.74673802809109	-3.341525527017564	0	0	0	3.063707741334292	2.31261901427807	92.58055396290223	0.05747147609335077	-0.00481735040000435	-1.098463589025442
0.42	44.79170395364264	880.0196196758243	-32.01442139215015	0	0	0	-46.48537191671467	19.01567835306948	-3.223524690254914	0	0	0	3.316328622853151	1.985777587653883	96.0478180870503	0.05356007404396343	-0.01256926622950867	-0.8641409193912544
0.43	56.10173644065804	895.2967400147941	-32.82227629384005	0	0	0	-32.62182996196396	14.19237301687273	-2.359836497115793	0	0	0	3.667233704568493	1.474167889415896	97.59649113669462	0.03696636368555164	-0.01653061846594878	-0.6138977366582741
0.44	65.75319982859496	899.7274199699178	-33.36441900975702	0	0	0	-22.89505061871769	10.59907518316568	-1.539754913571133	0	0	0	4.085502038385438	0.7870825876540612	97.13822062876716	0.02204717703710935	-0.01639762951560116	-0.4392706543408813
0.45	75.44704160829669	896.8926527990164	-34.58357077035767	0	0	0	-17.53795330718875	8.69738394090321	-0.9694388926413746	0	0	0	4.61087560181152	0.09451866778172846	94.90576548903286	0.0114255526764707	-0.01548232637697487	-0.3422048767039333
0.46	84.57571468136464	886.3752321256909	-34.84646096424053	0	0	0	-15.2409311737729	8.201812431433261	-0.609308710987114	0	0	0	5.237791588167198	-0.6233666214691271	90.78658466734063	0.004162567690170133	-0.01491205656708068	-0.2986972734876549
0.47	93.54169725973125	867.9606703376824	-33.5306658169015	0	0	0	-15.35492336247465	9.115073723518472	-0.4040091799051431	0	0	0	5.89559587474826	-1.246183894067245	84.85033906206334	-0.0006877894434074284	-0.01496728491577986	-0.2964211850462835
0.48	101.4391328342849	842.2328158778839	-31.29240058351131	0	0	0	-18.2218784119341	12.15670439077139	-0.3999914152778327	0	0	0	6.457398570255481	-1.593349953026418	77.45351895197373	-0.001365165644588245	-0.01454339187601729	-0.3358047351369366
0.49	109.8086964343112	810.9825734016939	-29.86165350288045	0	0	0	-24.9920876981152	19.15151170846266	-0.9250229270414727	0	0	0	6.902695753548311	-1.533367502266585	69.25740264095177	0.01305416370325357	-0.008112910437304882	-0.4153002482144827
0.5	117.0817212607777	773.4374335898578	-26.94612491698233	0	0	0	-39.87638315348894	35.94712023318314	-3.148271623313402	0	0	0	7.221486976259876	-1.310149071234111	60.59806081182712	0.07447031522276186	0.009467885405933135	-0.5494129983340544
0.51	124.0446929275905	730.9296396677854	-20.62382971784618	0	0	0	-66.83480476882315	77.83355316253315	-13.93717941279495	0	0	0	7.26680715853564	-1.178523638322825	52.24318215198335	0.3032854404570193	-0.06308264484665717	-0.6713093033296335
0.52	131.0332088791694	686.0781652185698	-13.13518122053406	0	0	0	-43.535146899195	153.4634234127803	-29.11939845042449	0	0	0	6.957628458646059	-1.164065093705283	45.11801176094684	0.5543313947884356	-0.5577210747613606	0.5591401180995763
0.53	139.7005361168842	640.0875506732154	-8.510434103838747	0	0	0	-71.42013838500675	273.4546118662818	-27.15458949652769	0	0	0	6.567821211222335	-1.157085752419062	39.52348574992726	0.7019258084540829	-1.038063318493627	1.6706045951574
0.54	148.0674826368013	591.8905255304273	-4.040254235492817	0	0	0	-78.7313822252657	403.2270399699001	-14.2101303692852	0	0	0	6.043058570345991	-1.327125336734397	35.35324367896976	0.7470573067711906	-1.587221055956863	4.422737464803852
0.55	154.768787248872	537.0106486475502	5.688500581825819	0	0	0	-102.0283261533561	478.8183604984765	-5.59900765514031	0	0	0	5.185738622752998	-1.864089890255288	31.94481103696846	1.069109321262689	-2.02381700903594	7.393063902608337
0.5600000000000001	156.1612071217084	472.2451422873197	15.12189687853954	0	0	0	-118.0640976119883	538.614591490624	0.2814083658804346	0	0	0	4.179905729604876	-2.320198647975585	28.2882448189067	1.653204300521082	-2.556449147244311	11.48066971640439
0.5700000000000001	148.3676457838738	399.0040795520084	12.6782911671189	0	0	0	-135.1329210186399	606.7381229054452	7.011090068472011	0	0	0	3.567382837822953	-2.104652977114987	23.96136656912677	2.725866790736012	-2.84374620269211	17.43697088283864
0.58	123.1374063452673	315.4325145469784	5.735709486946147	0	0	0	-137.7380528689039	647.1447493600979	13.49863378766547	0	0	0	3.098152861187296	-1.551202010477785	18.55790745996613	3.251514556178034	-2.716161628251248	22.36957782666303
0.59	69.669212182465	221.1923314892983	9.494773672879946	0	0	0	-134.0267268986353	666.2035352161575	19.27839203398151	0	0	0	1.976672378107995	-1.118354044880188	11.50957751699452	3.498087255648945	-2.476339706252978	25.4480920097248
0.6	-13.97770599396898	123.1198141672926	21.54286031260069	0	0	0	-122.4072295090476	697.6018980782846	25.24930059662849	0	0	0	0.2358944758015534	-0.4827189846048049	2.901128878109644	3.966436355809285	-2.47312678274413	28.89272077498361
0.61	3.360871654407157	-2.141197478018478	0.04625627763818038	0	0	0	-113.1212085825206	746.1184359011044	29.11334940336876	0	0	0	-0.03538669104801594	-0.0523608347669032	0.1475024909847416	4.791404768362835	-2.982865858742086	32.98700832413915
0.62	-66.05558973587763	30.90127435932602	-10.39621976144531	0	0	0	-103.9784018515669	778.4201308891091	31.27530080401721	0	0	0	1.062581468513011	1.154613236371681	-3.31948326282744	5.618104892046613	-4.181087276359859	36.42320961617686
0.63	-28.45171326587205	13.52184770298597	-1.978884618078022	0	0	0	-101.0360880335116	771.0968039217362	32.59633525140493	0	0	0	0.3047595304755107	0.4286900045046914	-1.452352205560951	6.040434567521671	-5.156063996208736	37.70991228853742
0.64	0.006002627537683478	-0.00272401224798216	-0.0003679768476530028	0	0	0	-97.29204941202242	747.5703884474735	32.39764978295506	0	0	0	-3.534852474085436e-06	-5.01124966512971e-05	0.0003146283157665722	6.235045453067915	-5.353313650138124	37.86437114058134
0.65	-0.8041459587487219	0.3853033749085785	5.344753215814682e-05	0	0	0	-93.11903797339369	721.8903547175325	31.87332581734049	0	0	0	0.005515769657280752	0.01151769119272065	-0.0433196075650818	6.345588262456531	-5.124820694152522	37.57272867609927
0.66	0.1016672656095915	-0.04853042789287122	-0.01636742923254202	0	0	0	-85.20686615617784	690.5445261895105	31.27849997320359	0	0	0	0.000392051914310369	-0.001105363275622602	0.005712481777407774	6.328235292198494	-4.816262039416983	36.7706695908529
0.67	0.000273968122929897	-0.0001195451449062369	-2.290099947347321e-05	0	0	0	-74.78999798323916	664.1394026824089	31.43144123869768	0	0	0	-2.214629297558671e-07	-3.618112488911134e-06	1.623742032929745e-05	6.314037049060484	-4.481824011184441	35.98152145865784
0.68	0.001399308039253899	-0.0005764829519482227	-4.697099466898842e-05	0	0	0	-62.72876642983438	638.1030807915531	31.05460580847323	0	0	0	-5.3097298981064e-06	-1.992919152834695e-05	8.6412709470202e-05	6.293707626317507	-4.204079705029008	35.23307939865862
0.6899999999999999	-0.04236611035839997	0.01720640515427459	0.006866147521780046	0	0	0	-52.91712376706533	612.1300048850896	30.55125650322656	0	0	0	-0.000246499123799536	0.0004590447452939194	-0.002671318940272001	6.253406446252383	-3.923347947622923	34.49415815332408
0.7	-0.0488282179389582	0.01927743202387277	0.004792366835127074	0	0	0	-43.18461549957404	588.5840172939207	30.4213134649511	0	0	0	-6.294654224866205e-05	0.0006156501652619336	-0.003117807843823299	6.167473874648261	-3.764775723282159	33.90311887642214
0.71	-0.02435383785396259	0.008639613574608148	0.002613974791061333	0	0	0	-35.5708619906583	563.3689250328122	29.13938225737821	0	0	0	-6.610328344829252e-05	0.0002906411612980753	-0.001576481551558305	5.968941935401279	-3.540183968020975	33.22395002058702
0.72	-0.02372062773652726	0.00810924468622613	0.002797466127947296	0	0	0	-28.45727565121387	542.1861886710718	27.98924831684693	0	0	0	-8.776879275322116e-05	0.0002667559359419997	-0.001517482295332026	5.727633083928246	-3.283554299457435	32.81031168101798
0.73	-0.06617039291890786	0.02270574172570348	0.007593425336731046	0	0	0	-22.30055261437533	524.8239495705703	26.42534654892393	0	0	0	-0.0002213505463044071	0.0007317923355793629	-0.004117063577193967	5.467367858875572	-3.077857388006133	32.66362629521401
0.74	-0.1715882784099009	0.05460022776484309	0.02327187541514826	0	0	0	-17.30746766281808	509.5110842681113	24.38671332020688	0	0	0	-0.0008458391705282105	0.001767652086374114	-0.01038373335990752	5.186576906744389	-2.88242005132229	32.7149051006043
0.75	-0.3947823411550502	0.1195960597448293	0.02695991313176212	0	0	0	-13.40646434281702	499.1641468870787	23.9841859704189	0	0	0	-0.0001043917241957662	0.004805226228025578	-0.02284465657654427	4.89203722164611	-2.843239543816946	33.1024834010998
0.76	-1.45571612937235	0.4345877295357269	0.1314405726568725	0	0	0	-10.79248590947868	489.2441318140654	23.81247383393472	0	0	0	-0.002419197892618936	0.01582557835611442	-0.07911645457440973	4.542048636328295	-2.967522006587475	33.63437387755395
0.77	-7.964877808801718	2.325310267018835	0.7905209326162386	0	0	0	-10.05777528968507	479.8465145759314	23.52988406590672	0	0	0	-0.01521172607114874	0.08374530071358932	-0.3995909365009456	4.141347390620277	-3.06144858759944	34.21978896965791
0.78	-31.32561920436598	8.958112027479602	1.373783591489435	0	0	0	-9.007916798378734	475.2887650408888	23.24201954709262	0	0	0	0.04982992738709189	0.3940339084377392	-1.432937415279059	3.737382841393875	-3.158087825877709	35.04068572678643
0.79	-42.43525177854755	11.97260008473883	2.287627838722669	0	0	0	-7.362886804136665	477.9708599945056	22.88514991313583	0	0	0	0.04497733516379797	0.4944015805637409	-1.752794207853182	3.362617231578485	-3.26267205368381	36.2632050729812
0.8	-48.11539905501807	13.9030872726349	1.408054479272651	0	0	0	-5.231286766181213	485.8296274851392	23.37191059642196	0	0	0	0.1194780403982462	0.5918063788060468	-1.75949888893142	2.999999425167869	-3.419290249110055	37.8986650926039
0.8100000000000001	-50.24244658969661	14.98884707481139	0.857419277331864	0	0	0	-3.224380619952211	491.8552827082128	22.46838549783803	0	0	0	0.1568185548754636	0.6178909619338939	-1.610565131637525	2.656035191571811	-3.522825320410216	39.56527135838431
0.82	-13.86728251620494	4.110252470134038	0.1162632976619414	0	0	0	-0.383360075586176	500.5153455446008	22.0247571836753	0	0	0	0.04410397210590915	0.1598993126386413	-0.392323466309036	2.368868634558124	-3.64153441939928	41.48677156283514
0.83	-6.424212037028964	1.909804723954343	-0.2309312220397572	0	0	0	5.339468722921179	518.3766703272511	23.07507748500256	0	0	0	0.03191859603968601	0.08824543389760085	-0.1583781908118718	2.197549857221075	-3.907684564450717	44.05193154189514
0.84	-3.34313827556654	1.007206208908894	-0.00125693094269196	0	0	0	14.2555961726214	543.7720884505325	23.37485668168266	0	0	0	0.01118071893642448	0.03697575075023039	-0.07105458299108444	2.198531773970056	-4.212200872940762	47.17112793568866
0.85	-0.0308281883527107	0.009339142930123553	-0.001003927849493503	0	0	0	25.69874722513019	578.121037861942	24.77526525200423	0	0	0	-0.0002431725665286609	-0.0008387483208552811	-0.0002997059348915603	2.381378079703536	-4.589596709884976	50.92794312828855
0.86	-0.008519435856286041	0.002618052979630614	-0.0006258655156702257	0	0	0	38.77771669665358	617.878479247574	26.49405587886978	0	0	0	-6.21573354686416e-05	-0.0002312177252060943	-0.0001121015469789622	2.760737986554419	-5.072365869253845	55.18301716236032
0.87	-0.08354564576932969	0.02648580655683076	-0.007227863065464833	0	0	0	52.33764861287205	656.5345355902487	27.84711510331736	0	0	0	-0.0001897965459184494	-0.001218695153456879	-0.002166548115904192	3.318237631084938	-5.558008502605692	59.77442955636118
0.88	-0.8923468196743493	0.2961108824327183	-0.09520446162008843	0	0	0	65.84242619855246	689.6050238024595	30.35060887848083	0	0	0	0.0002560396387104886	-0.006790987987230368	-0.02297967685485534	3.99537453679982	-6.034398538474173	64.60004622128986
0.89	-3.537316547903416	1.218210307567223	-0.4015600801329194	0	0	0	80.67668435657012	732.692541629326	31.45463972090304	0	0	0	0.006278759456917041	-0.01095000550561048	-0.08709281007899385	4.955979465928975	-6.312529728490153	72.91941188918072
0.9	-6.581390670509107	2.374358773224677	-0.7779940526571065	0	0	0	89.19102999970411	787.1203323177974	32.5038633461299	0	0	0	0.0174582698726562	-0.003604853185867996	-0.1567479498154187	6.189892859258451	-6.173027185198943	85.5667779315302
0.91	-5.103458666775051	1.989455177581245	-0.6814981886894043	0	0	0	90.66798460651719	820.9371263821216	33.86212962977459	0	0	0	0.01775399536922916	0.00415461520581787	-0.1197506269528877	7.288372797017658	-5.830628745971584	97.56370209011887
0.92	-3.114147501164844	1.302870897402091	-0.4562365516070849	0	0	0	91.89907311212434	843.789449821977	34.93536528803191	0	0	0	0.01258878563662884	0.004208656469714174	-0.07330739743399875	8.052440219062591	-5.432183581824203	108.2871512595975
0.9299999999999999	-2.401882056957459	1.065103860377642	-0.3837250877570325	0	0	0	95.48441049870448	871.6379213544943	35.89725699131556	0	0	0	0.01100093752074186	0.004254868335620847	-0.05676276374450198	8.400205346774454	-5.020044574524462	117.708830101181
0.9399999999999999	-1.862496219301168	0.8911720319684566	-0.3381445675869573	0	0	0	104.0340135002106	895.7685983160949	36.72881585392199	0	0	0	0.009852077559171975	0.003904059939151632	-0.04378267871624595	8.270776485601537	-4.703871615806104	124.5805918595789
0.95	-1.438382208738804	0.7524654347085308	-0.3059298873144399	0	0	0	115.8565593549218	917.1132997225363	37.55169540879826	0	0	0	0.00907052063796235	0.003601878983257663	-0.03361529601934798	7.744735344851059	-4.477453864877225	129.0880369371341
0.96	-1.493675303884043	0.8407408012592262	-0.3468427192588147	0	0	0	131.6678275906843	934.7251953758405	38.05012725706185	0	0	0	0.01052354081061097	0.004359592945562171	-0.03460532063231687	6.876435295667965	-4.268485529657698	131.684453672571
0.97	-2.323175689468951	1.39353058706707	-0.5217226743804468	0	0	0	148.2218737741335	944.8482935888936	37.84190660739095	0	0	0	0.01615506943518198	0.007210491068958992	-0.05245502321068005	5.663305571271175	-3.928595959947009	132.3962368047212
0.98	-3.85998270236362	2.570318151220965	-0.8796988825085535	0	0	0	165.1500354156479	945.0473321508678	37.17751865472941	0	0	0	0.02796018981598777	0.01348342004259785	-0.08302576683441229	4.108781404244496	-3.528991515671025	131.0746031927704
0.99	-7.230483395749856	5.366832794320579	-1.388850967593984	0	0	0	181.1790221557221	933.1450550878178	35.37679350097685	0	0	0	0.04849526752302506	0.02752209912870329	-0.146347802509608	2.166787025464706	-2.976726612338013	127.4182303107061
1	-17.57183386693189	14.33124302475708	-1.380697810312638	0	0	0	195.3351366290663	905.7152522435166	32.21961730618405	0	0	0	0.07973376220887113	0.06804733707046462	-0.3236418868699307	-0.1183074271888547	-2.265844810733856	120.8964538492227
