# Supplementary material for: Transtibial limb loss does not increase metabolic cost in three-dimensional computer simulations of human walking
Source: PeerJ. 2021 Aug 4;9:e11960. doi: 10.7717/peerj.11960 (PMC8349165; doi:10.7717/peerj.11960)
Supplement: Supplemental Information 1 — Each subject’s simulation output and Matlab code for generating plots presenting the data. [file peerj-09-11960-s001.zip › TTA3D_solns_rev/Post/GRF/soln_walk_N50_wm100_TTA_S33_GRF.sto]

DataType=double
version=3
OpenSimVersion=4.2
endheader
time	ground_force_r_vx	ground_force_r_vy	ground_force_r_vz	ground_force_r_px	ground_force_r_py	ground_force_r_pz	ground_force_l_vx	ground_force_l_vy	ground_force_l_vz	ground_force_l_px	ground_force_l_py	ground_force_l_pz	ground_torque_r_x	ground_torque_r_y	ground_torque_r_z	ground_torque_l_x	ground_torque_l_y	ground_torque_l_z
0	-21.78651846178224	17.41376212775758	-1.037096693429247	0	0	0	194.1185929982457	892.7851080237826	32.99481330165471	0	0	0	0.0748889893147227	0.07260530331372925	-0.3920667083730399	4.749935871134189	-3.711770043095653	120.2505229018095
0.01	-53.93642527719423	52.74964475299428	5.309503523557535	0	0	0	202.6186663000468	839.6923283608327	28.6355060850813	0	0	0	0.07243197410579394	0.1783555909440996	-0.7552425422753674	1.951877461164433	-2.716649461561989	108.8660129337711
0.02	-24.71991797914077	150.9651033567256	29.69917537965093	0	0	0	204.534989313287	769.5333055086699	23.40984572827724	0	0	0	-0.2156072283073476	0.2133653797207179	0.7269896390317677	-0.6929569402330258	-1.753970543446189	93.89348673710334
0.03	-49.02227471292035	261.9850723638938	26.06238119860892	0	0	0	198.3019122577098	682.6325665740992	16.76054799743526	0	0	0	0.07524648399915181	0.7532146057506964	1.51596867927745	-2.99952421580954	-0.8384889076234596	75.57799410948506
0.04	-100.5625001782926	405.6945444645687	14.39294051978384	0	0	0	181.1956360550458	580.8442701918309	8.94414194994317	0	0	0	0.1559592919602664	2.158780031844378	3.102178962322363	-4.74894879728155	0.1404017764559509	54.91299145930677
0.05	-112.4930934083812	494.6514769036782	3.351413393769077	0	0	0	156.7874758015284	475.8213738887386	3.608795574200779	0	0	0	-0.3768572529851413	3.292129880361745	5.357638089299723	-4.97516832249618	0.963138706742508	35.84729217874944
0.06	-137.790157043362	547.8095686486212	-2.362701292779805	0	0	0	132.6190042608077	383.1132839634437	-1.658021597139919	0	0	0	-1.152265805989079	4.403342638720473	7.309675431412868	-4.257538976759732	1.582002620432108	24.71442357286119
0.07000000000000001	-132.9112567358792	597.1522729726441	-7.878054907565751	0	0	0	113.588680348212	298.8464182628865	-4.955768464236661	0	0	0	-1.903715479303302	5.752555494262363	9.93376151411548	-3.264425998212088	1.565701576620093	19.56223505530184
0.08	-137.8981866237467	630.3615846688535	-17.28253461218908	0	0	0	87.03308598901849	203.343112697764	-5.838716581147258	0	0	0	-2.868139787146915	6.924177117663397	12.93819830884213	-2.118159675526025	1.296631488310326	13.57562661461018
0.09	-130.0678223897804	662.0553835853232	-23.00744580100352	0	0	0	37.45880647075263	96.62635913049671	-9.062297661271046	0	0	0	-4.016586353094082	7.806126204778987	16.80103049145276	-0.7009373796918609	0.8513090436471783	6.178814236532685
0.1	-130.4181733188603	689.8506363625917	-29.21490519473447	0	0	0	0.07875779353627474	-0.1642540056660252	0.1405701935805821	0	0	0	-4.917498617760049	7.980624956410034	20.37517718582406	-0.005287343404508813	-0.00492687921855052	-0.00279952816317074
0.11	-118.7813057592594	705.5043801019459	-31.97184253837002	0	0	0	3.765338717632397e-06	-3.488772888588285e-06	2.925119409119811e-06	0	0	0	-5.536085871421432	7.403834203575394	23.64759313195789	-2.240536582516879e-07	-2.055722546240781e-07	4.322661323429866e-08
0.12	-116.7579513497181	715.1042659001653	-35.01039326209839	0	0	0	4.302666961965661e-13	-2.866931003318837e-13	2.411134256688914e-13	0	0	0	-6.005053864659887	6.51588627013353	26.58108856267071	-2.025908660442244e-14	-1.912239857308416e-14	1.34150577454252e-14
0.13	-106.1164491551204	713.0428663195005	-35.01594705207363	0	0	0	1.07901956114236e-13	-6.46734466944164e-14	4.447584074467957e-14	0	0	0	-6.347418913698619	5.698835669985477	29.013958578964	-4.286838073448209e-15	-4.042829208607668e-15	4.521432557215529e-15
0.14	-100.9066256693702	700.9107024554868	-35.25578317789841	0	0	0	1.030877952150116e-12	-5.627114218428879e-13	2.179413834210946e-13	0	0	0	-6.534176087166935	4.954294999684728	30.51841270338146	-2.778147867086174e-14	-3.071707334989674e-14	5.209788522624676e-14
0.15	-88.56253158160088	686.0609903598147	-34.35017202699829	0	0	0	5.693116765684078e-11	-2.749890676982122e-11	3.031142092902188e-12	0	0	0	-6.727781259178345	4.495497800011528	31.88935756924049	-1.808072218940274e-13	1.390274904833834e-14	3.451672192312799e-12
0.16	-81.23906276612848	668.5931785218032	-34.61021386150446	0	0	0	6.267141819243137e-07	-2.721710917067387e-07	-2.15946115228356e-08	0	0	0	-6.819415935542798	4.24048048916415	32.6456443589206	7.029370972858477e-09	1.284786082634344e-08	4.207335703779364e-08
0.17	-66.26761806138779	647.8564348168707	-34.12221701884847	0	0	0	-6.996594629509386e-06	2.815524657647079e-06	4.893376252061022e-07	0	0	0	-6.822127923671536	4.112497241465599	33.08749517613624	-9.424580810648479e-08	-1.495374652236695e-07	-4.871358051816114e-07
0.18	-53.46727586062072	623.6921412575246	-33.98463403675449	0	0	0	-6.716020755104076e-06	2.542584212669981e-06	5.099368717540347e-07	0	0	0	-6.69586903995012	3.95660697162035	33.01033311771762	-9.006396485441278e-08	-1.425858477700714e-07	-4.752262822445818e-07
0.19	-37.25591492502628	598.9443313245636	-33.13918483483681	0	0	0	-8.540112019086125e-06	3.071197756842128e-06	5.694504039692063e-07	0	0	0	-6.534907328380413	3.794848258620307	33.09783446540348	-1.035180689808621e-07	-1.758263127615624e-07	-6.041955230689828e-07
0.2	-31.28551994237051	578.2747717070645	-32.34922699895848	0	0	0	-1.60789359567769e-05	5.541942978080937e-06	8.408880977015625e-07	0	0	0	-6.363744775283247	3.501037874409894	33.38620956174589	-1.682548434177095e-07	-3.180581319123403e-07	-1.121079218981854e-06
0.21	-24.89107997452401	562.1362477395146	-30.88165661283119	0	0	0	-4.427644068179265e-05	1.476647073932233e-05	1.666726785890929e-06	0	0	0	-6.189250905708317	3.138667612481264	34.0790361430815	-3.932242910893057e-07	-8.402385787267135e-07	-3.00183718310392e-06
0.22	-23.22816855780955	549.6905578262182	-29.33818706043157	0	0	0	-0.0001677606056639977	5.441263401321575e-05	4.202348675948812e-06	0	0	0	-5.97234166060341	2.6910608074875	34.86789948246286	-1.266644990036977e-06	-3.061416848023326e-06	-1.092576090763137e-05
0.23	-19.78215984583941	540.9865349756252	-27.28857370490884	0	0	0	-0.0007977014891015003	0.0002523891969990882	1.23853954444731e-05	0	0	0	-5.735075640814832	2.239001391248156	36.07421544751453	-5.215397424648128e-06	-1.406336625614621e-05	-4.932437400765442e-05
0.24	-20.30820455223181	531.7529742429164	-25.29453233691223	0	0	0	-0.004284683494797666	0.001326911522880244	3.869507271116553e-05	0	0	0	-5.421745916528381	1.762706557519226	37.2774855292997	-2.496186876977335e-05	-7.335462280431818e-05	-0.0002485871354458779
0.25	-19.5422501914624	519.4721585441335	-23.83391155378711	0	0	0	-0.02359436571073067	0.007179934560058612	0.0001019948178699172	0	0	0	-5.007378349337996	1.410499832615782	38.53664350486653	-0.0001252325425660918	-0.0003935096677487071	-0.001268966069286484
0.26	-22.07896575931985	502.1133669237481	-22.8773708361495	0	0	0	-0.1202187516263402	0.03606641904752592	-3.365381970058974e-05	0	0	0	-4.463800877193783	1.170809570431274	39.47566991989513	-0.000584785154636624	-0.001954783560615944	-0.005919933922867024
0.27	-23.70083174656321	481.9422636492048	-22.37034030515638	0	0	0	-0.5118312842218091	0.1519015903435467	-0.003217536596594836	0	0	0	-3.803020763325906	1.119703498522732	40.25263451252299	-0.002261434858143395	-0.008102441301167999	-0.02277635018138152
0.28	-27.62735202384768	463.2314964613624	-21.70568042167741	0	0	0	-1.640855741742056	0.4838088299431431	-0.02206997925149204	0	0	0	-3.065610344489534	1.175036948595803	40.82753469419247	-0.00659034630051554	-0.02532088496106883	-0.06508528517336314
0.29	-30.02669072300606	452.0410129319876	-21.31003539251134	0	0	0	-3.675587866036783	1.082918368179108	-0.07952462815417727	0	0	0	-2.29552515290198	1.365156630049125	41.61351736563339	-0.01357754279292691	-0.05549400492733545	-0.1281218581459767
0.3	-33.10009271089183	451.6354478109679	-20.7455582361644	0	0	0	-5.335465181771711	1.578947502198073	-0.1594339251835572	0	0	0	-1.552361360853137	1.562187892223713	42.7072724630198	-0.01866910418035564	-0.07938174583822391	-0.1613926504845035
0.31	-33.87578034287578	463.3714483084319	-20.84514865217413	0	0	0	-4.493925663247968	1.339900233645694	-0.1701584683040259	0	0	0	-0.8697357487403576	1.788751400232741	44.49037765609661	-0.0153654321899054	-0.06638584648631701	-0.1169912154737068
0.32	-34.9223650798593	484.5810077425768	-21.01298333194953	0	0	0	-1.743111919298175	0.5242723676461574	-0.08217521684130893	0	0	0	-0.2767135050648744	1.971515367100216	46.93062504166119	-0.005815824421385356	-0.02544267285040207	-0.03900622766819983
0.33	-34.30829000651352	514.5444558590859	-21.46730855976828	0	0	0	-0.1387553445958715	0.0421490236894852	-0.007887688195893278	0	0	0	0.2305146249900831	2.113810658537167	50.24614536323913	-0.0003119569503229076	-0.001511462156841274	-0.002570964917010424
0.34	-33.36283009494122	550.9985963734148	-22.160185651932	0	0	0	-0.02269310324118175	0.006911299866355958	-0.0009016391369914365	0	0	0	0.6556715217992148	2.201614014896544	54.2600835215127	0.0001363860709850362	0.0004498685761084239	-4.546266511401205e-05
0.35	-30.26369336941858	593.5847136052412	-23.56303253525019	0	0	0	-0.04663593478840652	0.01428951919731532	-0.000946149224432394	0	0	0	1.01143343913323	2.264822173561716	59.02809259746483	0.0002690552156708388	0.0009126027429948144	-0.0004842167897988514
0.36	-26.11306101849727	640.1209622427741	-25.11230970425192	0	0	0	-0.907040417579826	0.2793845528670026	0.003064477698815427	0	0	0	1.275084321722585	2.259318894539731	64.30834094653943	0.002455788989118619	0.008616485773438071	-0.02150497204375002
0.37	-19.14268633758917	689.9187764068652	-26.96048311138582	0	0	0	-15.38495503232775	4.777500504494611	-0.03053309746476329	0	0	0	1.442643627073327	2.196743014555169	70.08587731590792	0.0217725597370407	0.07066796521269854	-0.3534312469687666
0.38	-10.20185285717767	739.426745074647	-28.44974812520986	0	0	0	-62.03866711209893	20.03731642615248	-0.9613835145895006	0	0	0	1.514216476677435	2.027571539749426	75.89872894178366	0.06189669456782813	0.1378264930935285	-1.287065564472248
0.39	1.259425166756801	786.2586352639121	-30.05831046821667	0	0	0	-75.08896066752186	26.02141792450401	-2.431093805178162	0	0	0	1.543238276894694	1.793212900881435	81.38763469715762	0.07690809476533854	0.0971080311677574	-1.433891073963681
0.4	13.3469161595016	826.2611983178281	-31.04297425938399	0	0	0	-66.99919281669645	24.81557953917644	-3.15135757906346	0	0	0	1.559774651984282	1.409156543170848	85.8955068760435	0.08213383958551954	0.07158587312036559	-1.243000111224247
0.41	26.17092380512999	857.9532019387933	-32.41569763986428	0	0	0	-56.6928142913191	22.22734172517405	-3.040848883436147	0	0	0	1.630617362669001	0.9698768869301166	89.10514858412303	0.07340276907420223	0.04901703856874007	-1.047328774792326
0.42	38.58669046561472	880.2687774138468	-33.56396664700034	0	0	0	-44.27482616569348	18.34295663146373	-2.222365816367744	0	0	0	1.76375044406602	0.4184528687550424	90.75791382528048	0.04685600940591397	0.01573585299573303	-0.8228145352973547
0.43	51.04782300869546	894.3358269878348	-34.74826924007837	0	0	0	-31.47968507852573	13.80338885314877	-1.215179266059523	0	0	0	1.987770551971987	-0.1812107073095524	90.90473700650901	0.01869940679667508	-0.008935661920028126	-0.5926691359802106
0.44	62.89776566167515	899.7523059370887	-35.43797757237666	0	0	0	-21.46944687736686	10.04238265514291	-0.4968482659298623	0	0	0	2.296370367464436	-0.794881217624813	89.41637447330072	0.001754899511660108	-0.01654409720677436	-0.4103964358006008
0.45	74.57571531906157	897.1825579295637	-36.06206506988344	0	0	0	-15.67163823834841	7.906414406660271	-0.106497791201214	0	0	0	2.694447438931707	-1.300327573050425	86.35230709844431	-0.006055579466110541	-0.01614500525331802	-0.3036717025627804
0.46	85.14184947600236	886.1846656116606	-35.61419374677462	0	0	0	-13.60834078112661	7.463516536390201	0.08108783899812412	0	0	0	3.125527325434689	-1.660108307285653	81.71222892731809	-0.01006491965595459	-0.01545592800187291	-0.2650412124328383
0.47	95.50616686039177	867.6862579428699	-34.53041254773201	0	0	0	-14.26381098330559	8.59611163792502	0.1518328704132497	0	0	0	3.563800308720714	-1.73456853234916	75.80513251171735	-0.01277908527313493	-0.01625113733647207	-0.274228828826897
0.48	104.6757441079776	841.8091541930717	-32.87034033397244	0	0	0	-17.35670864339116	11.70195496308947	0.1178977264394999	0	0	0	4.01921192596124	-1.521955848189358	68.92475665839562	-0.01414325480566538	-0.01768797947614863	-0.320065866032971
0.49	113.3167114933476	809.562266289	-31.07035449863819	0	0	0	-23.88027389530271	18.35589183475949	-0.2466501524669996	0	0	0	4.494396474736673	-1.09925048027067	61.5812625387565	-0.006853185290227094	-0.01572709061684674	-0.4034434250098892
0.5	120.8309579090114	771.9198795428316	-27.51251896906895	0	0	0	-40.04563521594413	35.8830539632965	-2.087188322572264	0	0	0	4.7792348302173	-0.7116376672348945	54.38903917921522	0.03864897901213572	-0.003859810775691073	-0.5769312298848605
0.51	128.2968788815677	729.9823246435961	-21.77610748231528	0	0	0	-74.57174610426979	88.82275370838296	-14.61931381777712	0	0	0	4.766478026412557	-0.5137555770134759	47.91733879128454	0.3054643603348354	-0.06987718096937552	-0.7810850437353853
0.52	134.6282073167033	684.0782325532856	-15.42501959255163	0	0	0	-26.44406864382792	187.8821453069442	-29.45860847750793	0	0	0	4.593745502396915	-0.441911954990155	42.26339542356432	0.5445323644498394	-0.4754793108720326	1.098739779904321
0.53	141.3276212794744	635.2644105298774	-10.73276727216357	0	0	0	-79.44044218680791	325.9663987367113	-28.47976339122194	0	0	0	4.304064893391935	-0.4454829544123929	37.76095845115007	0.8684298662125235	-0.7813699234528156	1.983036607449116
0.54	145.7848846470624	581.3693895808628	-4.605541310761154	0	0	0	-83.72290858306862	454.5976825907081	-15.21593268221798	0	0	0	3.771432915660137	-0.6856916949334647	34.07195038093982	1.09101200709806	-0.9957834238401698	4.647083195326191
0.55	145.7925753601068	517.1981717092468	5.23864340808999	0	0	0	-121.2005540347952	519.9668918435763	-5.675997426170759	0	0	0	2.978663792756891	-1.138191114971994	30.21058693698853	1.500675282402162	-1.253842488449465	6.569755590232456
0.5600000000000001	138.2649001673073	440.8478610887076	11.16415108733726	0	0	0	-127.5583094771179	572.5662609945965	-0.6107494833228214	0	0	0	2.240585662258843	-1.34657428978891	25.68550209200295	2.02044485447536	-1.800545963738543	9.454263977469935
0.5700000000000001	122.6012004628468	349.8490267903559	7.494490311242068	0	0	0	-148.0414844474161	634.5331486603828	5.276175962325218	0	0	0	1.865719030277335	-1.07746535095348	20.32972929800465	2.913332175371079	-2.103712905773543	13.15944784857229
0.58	90.08974847791958	239.8244046323122	5.931884884891637	0	0	0	-140.9782638508729	673.6666114449251	12.98485937186792	0	0	0	1.303632738115502	-0.8208390289109655	13.70317410141497	3.663076726762423	-2.547165783744085	16.74965392872357
0.59	33.3232357691243	103.3667298123197	15.20683607089073	0	0	0	-141.6362815516685	689.9034738920122	18.54332558747386	0	0	0	-0.08851952853143633	-0.7504157652733835	5.301041543926494	4.027254364320339	-2.764550853506628	18.55337984002462
0.6	1.112014495308863e-08	-1.043438855730372e-08	-2.082547141679087e-09	0	0	0	-124.6510635219024	710.7802232065633	24.2737528766037	0	0	0	4.588897872003575e-11	-2.370709848269711e-11	3.638633243763099e-10	4.432201478267062	-3.134054917151194	20.4381996990665
0.61	0	0	0	0	0	0	-121.9450191891757	749.0749001028565	28.97581378357403	0	0	0	0	0	0	5.11928314876371	-3.879491871060658	22.97942780343672
0.62	0	0	0	0	0	0	-114.0063428188198	763.2574581046168	30.45833281876626	0	0	0	0	0	0	5.700719333503651	-4.678787538174331	25.12411372013498
0.63	3.804120306897731e-06	-2.467591670624699e-06	-8.918608354444781e-07	0	0	0	-115.622885235791	742.0088587903531	30.79145002510486	0	0	0	4.251234668107641e-08	-1.338709620185793e-08	2.184782834490743e-07	5.861104489031749	-4.689538610116037	25.25891458297603
0.64	2.638236340170092e-09	-1.389807992380287e-09	-2.437374751311519e-10	0	0	0	-103.7470500315023	718.3706411411442	31.63200644346465	0	0	0	2.907856818226549e-12	-2.435548172912854e-11	1.704233144509863e-10	5.885228870092675	-4.47674922394038	24.82275971369718
0.65	1.099710053985093e-14	-4.609613061731505e-15	5.155261871449345e-16	0	0	0	-95.20223456783948	705.1077210889464	31.45001330545242	0	0	0	-9.738166360703575e-17	-1.46518517074384e-16	7.67219921060839e-16	5.996214181061973	-4.165166552187388	24.3801869741883
0.66	-0.0001035395809453767	4.721394700266387e-05	5.113372180540438e-06	0	0	0	-80.57905825537483	686.3283997345543	31.20183231765759	0	0	0	1.718877647470308e-07	1.167741054129705e-06	-7.301746310167634e-06	6.068559001310393	-3.900890411107612	23.85732903875689
0.67	-0.0002211074848536502	0.0001019466963403449	3.147812806811564e-05	0	0	0	-71.91992941812534	662.7404537313932	30.41335863137104	0	0	0	-1.207617405163753e-06	2.251397192377953e-06	-1.577399505794545e-05	6.08124648941461	-3.563194249619544	23.00189404679201
0.68	-0.0001365650572662796	4.997480310546334e-05	3.982298674497878e-06	0	0	0	-58.43190250115734	640.4402890701321	30.18229835729155	0	0	0	3.762491439170674e-07	1.827064556044023e-06	-1.002553181023079e-05	6.040891722882606	-3.381578821693906	22.26459141766269
0.6899999999999999	-0.0001184522731394112	4.183527037281063e-05	3.264407170652527e-06	0	0	0	-49.14294443716451	618.8963146311808	29.85386070556209	0	0	0	3.054553607016468e-07	1.536798710259364e-06	-8.611202368190877e-06	5.919865441731899	-3.177529863267788	21.4302807567361
0.7	-0.0004879811461100452	0.0001922378050310732	7.582940875467256e-05	0	0	0	-37.30147118624598	595.513154090322	29.00831278431481	0	0	0	-3.473602674701388e-06	4.662494128747333e-06	-3.417353307570647e-05	5.698595483172176	-3.059901713563979	20.60628420036633
0.71	-0.002458013428140044	0.0008698279083018485	0.0003043585203354894	0	0	0	-29.47093989738918	574.1676626881626	28.03782003232637	0	0	0	-1.158499529879795e-05	2.657903091833833e-05	-0.0001695210754514327	5.421516864204226	-2.921944662416515	19.81216383303651
0.72	-0.003536793348544929	0.001093388132634356	0.0001515659340307609	0	0	0	-19.69157265891021	555.5745965556702	26.46594072242726	0	0	0	3.66984723302893e-06	4.503626606735978e-05	-0.0002392521151496159	5.148252887867811	-2.765240486326851	19.23163178850408
0.73	-0.01217639222606811	0.003992201317919608	0.001256904506762479	0	0	0	-13.17904204364803	538.5901001226091	25.14054973552112	0	0	0	-3.943411456658506e-05	0.0001258676542517446	-0.0007818032741938291	4.865665489987371	-2.59298071628554	18.69228078095974
0.74	-0.1110197046437916	0.03758774064635954	0.01901960816026245	0	0	0	-6.221758714890176	523.8496110602425	23.81661642171939	0	0	0	-0.0008402352047024615	0.0009210890967615314	-0.006724849297934672	4.596120364183664	-2.526331238345709	18.34120971500288
0.75	-0.3529074519302373	0.1054821875619661	0.031590304566048	0	0	0	-2.095438819165992	513.6792875760588	22.7920974378256	0	0	0	-0.0006777876719335453	0.003896557632644229	-0.02058250270779347	4.355389681341477	-2.54596341165629	18.22504061994934
0.76	-0.5448178702146517	0.1556785896695789	0.03215783137721581	0	0	0	1.760768532070154	504.566431093857	22.74256135386411	0	0	0	2.310401534469692e-05	0.006268672334244309	-0.02995508429906952	4.095320581187178	-2.694396464761099	18.31816056788838
0.77	-4.433494919825766	1.31542244599677	0.5097980714544091	0	0	0	3.001315642121186	494.2100394243877	22.35658403108287	0	0	0	-0.01364018253057903	0.04005441362075416	-0.2219709806177465	3.802455949300187	-2.851084815755959	18.43242677769185
0.78	-38.48693064818781	11.1951232496367	4.006916762079964	0	0	0	5.220264999093674	485.9189991127253	21.85203015726936	0	0	0	-0.07369846002435325	0.3699047304937982	-1.741284414360724	3.483249111946781	-3.040880975792961	18.66763664308985
0.79	-37.25384736111038	10.14997788330418	1.259948094166741	0	0	0	7.646845741394178	484.6038225079305	21.55709363644734	0	0	0	0.07073615613460082	0.4497737549310669	-1.530766719055772	3.176555135743711	-3.216354148717813	19.16146725877671
0.8	-20.96731761187923	5.665930418797468	0.1881298724944384	0	0	0	12.07784327819172	491.0882555901984	22.62589272604543	0	0	0	0.0626819249435879	0.2574561577299365	-0.7648269987062054	2.901512905444414	-3.375211957689971	20.05088432322655
0.8100000000000001	-72.88464507523426	21.67773035334083	3.551332841490924	0	0	0	16.77031072057312	498.6555224792865	21.82433514291099	0	0	0	0.1028086886271791	0.709189743033757	-2.21911399359009	2.672957715199063	-3.476851646303945	21.05483082111919
0.82	-52.93897781779786	16.503114681427	2.161807798008636	0	0	0	22.18122774596164	505.4727037231664	20.79489523841281	0	0	0	0.1012904619170631	0.5027784291158827	-1.359928601111374	2.472903120428936	-3.598659995666299	22.09396262658013
0.83	-0.003294361409609879	0.001012239819971988	-0.0001300163054117799	0	0	0	28.33925098030357	519.1793291553452	22.31352020975153	0	0	0	-1.109154650251925e-05	-4.837679193830651e-05	-9.696200743898818e-05	2.347807081770335	-3.803220626265249	23.47268618789582
0.84	-0.1517986127873594	0.04768938955401174	-0.003606045066764292	0	0	0	35.57938865271944	540.4007648269851	23.48825626112007	0	0	0	0.0004946222617773944	0.001339639766869583	-0.003101426155009817	2.360153421113822	-4.127767246675297	25.25101054401277
0.85	-0.6116547906657896	0.198791463817011	0.02742673043498628	0	0	0	45.71414930844279	568.2717820671761	24.25594971776402	0	0	0	0.0007157304492478007	0.003621736243984544	-0.01027907729205782	2.538095146825718	-4.574968005467921	27.78425294789745
0.86	-0.008649167082284803	0.00273885023102891	-0.0005296863697474378	0	0	0	57.49277883861524	603.1887403998886	25.86528473118852	0	0	0	-7.213074850662511e-05	-0.0002528217124124345	-0.0001101273222426599	2.902911044988532	-5.120605957979085	31.60448347480927
0.87	-0.0752806233584403	0.02440404195047006	-0.007155503839315724	0	0	0	69.28451639381112	641.4790598899888	28.01164008601269	0	0	0	-0.0001505594973771014	-0.001063000167535923	-0.001997463780473138	3.461943810137909	-5.650840628259825	36.94314864696303
0.88	-0.8445237569671927	0.2918159015416578	-0.0981232232122604	0	0	0	81.54181544855557	679.3726406845866	30.08300708017389	0	0	0	0.0003047865931680318	-0.006580383566079326	-0.02151788912727148	4.194343220010586	-6.02594798994416	43.80261095804795
0.89	-3.309504904387215	1.176538604095983	-0.4167554273662703	0	0	0	92.94419574521976	723.2993647235343	31.44481512225696	0	0	0	0.005551156785501595	-0.01357788863878982	-0.08052580728488089	5.203809452458678	-6.162156704808433	53.10614902551254
0.9	-9.383631243662888	3.380418713449297	-1.141261971398194	0	0	0	100.222031175218	777.5875273557319	32.69712577198408	0	0	0	0.02415724290187455	-0.008322334382067982	-0.2210906649678192	6.630570570324855	-6.026688840765065	65.54669574130804
0.91	-9.670176354586166	3.77923154158594	-1.288322871267477	0	0	0	104.696434164569	822.3979867400342	33.98176549397201	0	0	0	0.0318444685008458	0.005791850003751181	-0.2198269477541871	8.316161290521039	-5.812819204198599	78.98896981628752
0.92	-4.323400288909157	1.854681504905662	-0.6596604247731942	0	0	0	106.9904422126663	856.4865715467704	34.8493458119804	0	0	0	0.01755075061371661	0.005619680440223091	-0.09804803369900851	10.1461784962014	-5.603755905075612	93.36665825521976
0.9299999999999999	-4.019700447108427	1.774797172855313	-0.5789913671486264	0	0	0	104.6537835513435	884.686403155483	36.20984393279812	0	0	0	0.01632481923784878	0.006477798898024942	-0.09285992871156526	11.83400485882467	-5.416926932254441	107.6824721194525
0.9399999999999999	-3.899882070004998	1.816426591589	-0.5772385522597443	0	0	0	107.0597529990361	905.4874371073595	37.75335582818284	0	0	0	0.01660921167051025	0.007120459928824506	-0.08943902752346325	12.88036071116496	-5.361168020631624	119.2977054161
0.95	-2.300597776397005	1.205626982970841	-0.4515746317711548	0	0	0	115.8670625724445	924.9807545704571	38.28470120194602	0	0	0	0.0131193390799434	0.005380706874979505	-0.05219582845348716	13.04767192286578	-5.288742641837866	127.3699103122515
0.96	-2.120326741375754	1.197582320075817	-0.4637459243001079	0	0	0	130.1846306639848	941.0508934637197	38.58482394712456	0	0	0	0.01381110892974631	0.005692529770939216	-0.04818722293344373	12.48845510663361	-5.26745329022148	132.0676466682391
0.97	-3.875861480238116	2.268541461649293	-0.7558860933805779	0	0	0	146.6532248593364	948.5754592122878	38.72527126519035	0	0	0	0.02299482385980107	0.01047664215139133	-0.08618909995298342	11.32042162114177	-5.225259602026421	133.6823302141111
0.98	-6.459698074688714	4.226221741290831	-1.311896667275004	0	0	0	164.2805871155973	945.17838683047	37.95175537511731	0	0	0	0.04045781422844602	0.01970104016789351	-0.1355051054364254	9.590470638831309	-5.000259859873243	132.3597931476986
0.99	-9.760324099248992	7.267178693067653	-1.771070380241624	0	0	0	180.6590916557978	928.1919419918631	36.09193082810744	0	0	0	0.0598284230565093	0.03362589336349851	-0.1919064040066633	7.378908761793793	-4.507826555714628	128.059613699616
1	-21.78651845230525	17.41376212019329	-1.037096692972539	0	0	0	194.1185929722328	892.7851078765725	32.99481328879698	0	0	0	0.07488898927395629	0.07260530326985028	-0.3920667082292064	4.749935870470946	-3.71177004124208	120.250522882678
