# Supplementary material for: Transtibial limb loss does not increase metabolic cost in three-dimensional computer simulations of human walking
Source: PeerJ. 2021 Aug 4;9:e11960. doi: 10.7717/peerj.11960 (PMC8349165; doi:10.7717/peerj.11960)
Supplement: Supplemental Information 1 — Each subject’s simulation output and Matlab code for generating plots presenting the data. [file peerj-09-11960-s001.zip › TTA3D_solns_rev/Post/GRF/soln_walk_N50_wm100_TTA_S17b_GRF.sto]

DataType=double
version=3
OpenSimVersion=4.2
endheader
time	ground_force_r_vx	ground_force_r_vy	ground_force_r_vz	ground_force_r_px	ground_force_r_py	ground_force_r_pz	ground_force_l_vx	ground_force_l_vy	ground_force_l_vz	ground_force_l_px	ground_force_l_py	ground_force_l_pz	ground_torque_r_x	ground_torque_r_y	ground_torque_r_z	ground_torque_l_x	ground_torque_l_y	ground_torque_l_z
0	-18.69390762301774	15.62553555813474	-1.860060774109569	0	0	0	199.6464110366165	905.2934159999209	31.79597763912066	0	0	0	0.08418614149604982	0.0621516487291436	-0.3342071769922334	1.921362144432256	-3.49030014396315	122.7404916172019
0.01	-44.56622406997595	44.62841302002607	2.864322406133617	0	0	0	208.4170673502877	849.1585942399619	25.84030106577903	0	0	0	0.08871306593420802	0.1485675095949894	-0.6284049735157239	-0.7276517519360808	-2.402855373038727	111.2565822048591
0.02	-27.69893955700292	142.4422026407769	29.6081995541421	0	0	0	213.0518706144072	775.5741039266237	19.6831901237032	0	0	0	-0.2337866612590272	0.1578020849196745	0.5738071004229852	-3.045831070952465	-1.298524675175904	96.22793279923469
0.03	-42.72878296438791	256.4940362288127	23.95873391792928	0	0	0	211.6294457465223	683.575530732312	13.29876542541489	0	0	0	0.1114641483700911	0.5607743011471883	1.483084793896834	-4.912677569121355	-0.2759525398727363	77.55360174449088
0.04	-98.1906162959479	391.4154850830125	13.28308807319883	0	0	0	198.4081836940558	574.6060741068547	6.300909379699046	0	0	0	0.3423203013374367	1.637239952370193	2.760186727301661	-6.16549541205082	0.7751618146977051	55.8948287999296
0.05	-106.7569981082936	497.6454254313755	3.3890703496484	0	0	0	174.8751541974149	462.336427863587	2.237197615322954	0	0	0	0.004357599517322923	2.638016012755161	5.022919519154737	-5.870322595621859	1.538641850924676	35.53168252595135
0.06	-131.7144870658355	549.6876300914882	-4.718766550461768	0	0	0	148.7773415241164	365.3430044562555	-2.48615126989923	0	0	0	-0.5574723922248922	3.492755831166236	6.567225985144426	-4.732507777989738	2.091258086092777	23.94518886663734
0.07000000000000001	-126.7491846075785	583.7401071402287	-10.69311664044325	0	0	0	125.3941513491684	276.2517907844618	-6.285248284376922	0	0	0	-1.1227305618199	4.333711518103517	8.510282910735086	-3.506501485117226	2.014658492507047	18.57209322145436
0.08	-136.5899550814802	618.3408630771883	-19.48155080926148	0	0	0	91.33266596757129	178.1292917006472	-8.069867449841791	0	0	0	-1.767890312630936	5.260265589256973	10.65940184794005	-2.10031769363012	1.637748293353619	12.37545205605178
0.09	-126.3314357535175	654.9831793028895	-25.45275124991397	0	0	0	38.72515114714812	78.8327161173612	-10.27460613242648	0	0	0	-2.698528807918992	6.351385081213569	13.89181797734467	-0.6011217034853862	0.9959847932193433	5.375549359499969
0.1	-130.2145534558251	685.3326873077127	-31.32826886417826	0	0	0	0.03660506390484898	-0.1369965298206702	0.1257957414415904	0	0	0	-3.628424438981101	7.015050331195381	17.13786150984511	-0.004612616268418349	-0.00467823635828873	-0.003758983426135895
0.11	-117.7263171977109	700.1028255440426	-33.67112168705409	0	0	0	6.461275539077411e-06	-6.723311878536715e-06	5.690879085779451e-06	0	0	0	-4.39293998019678	7.042582892939362	20.38916284402472	-4.283767624066361e-07	-3.714357756744794e-07	4.754656122699568e-08
0.12	-117.9616294870151	707.1644343548221	-36.03897181028201	0	0	0	6.389396178200696e-13	-4.426783183112451e-13	3.54570986757795e-13	0	0	0	-4.935662123365436	6.567097446966413	23.14286120405086	-3.010082299417059e-14	-2.748694548089313e-14	1.992473666153665e-14
0.13	-106.0902684531868	708.2779209494356	-35.89558485242458	0	0	0	1.522787930269634e-15	-8.780252661665841e-16	5.505172950608507e-16	0	0	0	-5.36503431001564	6.095229468914535	25.78229386771415	-5.465628573204531e-17	-5.303402115620734e-17	6.660049014538428e-17
0.14	-103.1287867225814	701.3155014120964	-36.701784075825	0	0	0	1.749093798011885e-15	-8.90367034469056e-16	3.023962625532212e-16	0	0	0	-5.630619876034593	5.596013734930783	27.63597440194107	-4.078277208517233e-17	-4.887405762700068e-17	9.198673405637537e-17
0.15	-89.64783013892058	687.0815849948409	-35.90741475384171	0	0	0	4.365443500674381e-13	-2.00231354428637e-13	1.459227201762775e-14	0	0	0	-5.832950944948339	5.182426990424275	29.17492741710909	-7.591762549968723e-16	4.045576719400086e-16	2.710854217052854e-14
0.16	-83.70643093784845	668.8368170289319	-35.8904478355035	0	0	0	8.590206626758327e-08	-3.664765245622838e-08	-4.357024276170121e-09	0	0	0	-5.955919414413059	4.756975961287668	30.10769428807112	1.079320572478425e-09	1.834944937338026e-09	5.845714584197816e-09
0.17	-68.40839442991818	648.0697535416508	-35.4125254098445	0	0	0	-1.83270459517504e-06	7.384668484859238e-07	1.527447233554609e-07	0	0	0	-6.024459425046778	4.524071126126511	30.85017940675194	-2.702674908937382e-08	-4.039504841920992e-08	-1.289844451440667e-07
0.18	-57.63391882167522	625.9585913639905	-35.60408948159252	0	0	0	-1.561015523647396e-06	5.978213203415185e-07	1.327791273181138e-07	0	0	0	-6.00037474721274	4.280148744463211	31.19564538434853	-2.245814476570193e-08	-3.381399751673143e-08	-1.117857576533404e-07
0.19	-41.25141362492516	605.251711274366	-34.95738302420229	0	0	0	-1.640400612393365e-06	6.030641973629043e-07	1.194715571886779e-07	0	0	0	-5.93923401540872	4.076735130361155	31.78364449883058	-2.11541864693599e-08	-3.42060546158796e-08	-1.177931379013053e-07
0.2	-33.49606917397489	590.5973518472528	-34.11690992823299	0	0	0	-2.47606027463597e-06	8.795365946930501e-07	1.383625400724765e-07	0	0	0	-5.865523683556063	3.71327025023322	32.63612980660582	-2.736122490876111e-08	-4.932828950828219e-08	-1.760743381205788e-07
0.21	-23.98388044209732	583.836143590516	-32.75462368267544	0	0	0	-5.304180711558504e-06	1.828898912300887e-06	2.074602479775463e-07	0	0	0	-5.789733166400656	3.324291769894682	34.17762288865062	-4.927931521409876e-08	-1.010297860754456e-07	-3.692927179652635e-07
0.22	-22.24224262663723	583.6198150912803	-31.15740721773357	0	0	0	-1.536470557949017e-05	5.16014252680116e-06	3.854458413030024e-07	0	0	0	-5.674728670859708	2.820951874417455	36.12020725256806	-1.205096986205223e-07	-2.814288332059201e-07	-1.036169200319943e-06
0.23	-19.25162119111015	586.091239051273	-29.17991151545474	0	0	0	-5.659655944187238e-05	1.857295136637069e-05	8.132061928965698e-07	0	0	0	-5.486734435059725	2.364690632732432	38.58360422856118	-3.824375485548626e-07	-1.005201985515781e-06	-3.65853342045784e-06
0.24	-21.45699398338007	583.5761140081678	-26.84241646848991	0	0	0	-0.0002466306919236106	7.928689137988624e-05	1.577133895570135e-06	0	0	0	-5.168284006697125	1.909060433319521	40.93381320642834	-1.473871577727138e-06	-4.283799064667325e-06	-1.512500393395351e-05
0.25	-22.32620908610038	571.3349489704834	-24.89419364470869	0	0	0	-0.001180488430161586	0.0003728445559581612	-3.792523199473531e-08	0	0	0	-4.674186329359087	1.633764253411866	43.03852022498325	-6.37460025901831e-06	-2.01900600900522e-05	-6.795859583019973e-05
0.26	-27.25707552428197	546.5608385396763	-23.02938201540049	0	0	0	-0.005786397230225626	0.001800885819068608	-3.065387658573853e-05	0	0	0	-3.979801297104253	1.448098592606513	44.30051155050636	-2.888671445652959e-05	-9.808017409428158e-05	-0.0003092661982255303
0.27	-31.31123021598255	515.0185012699143	-21.88401549310278	0	0	0	-0.02738251721750036	0.008425944366094713	-0.0002669952844039555	0	0	0	-3.099290995759279	1.450029414145504	44.87242469505685	-0.0001292522516303088	-0.0004625932513921043	-0.001342748272315784
0.28	-37.74358414988277	487.1168589734238	-20.98001289707172	0	0	0	-0.1180416995446928	0.03602056531899649	-0.00157287795157442	0	0	0	-2.116215509715548	1.538357923196495	44.89502105938699	-0.0005400170379956365	-0.001998683165163419	-0.005244316515672129
0.29	-41.07382679570317	472.0480673880544	-20.7514210530313	0	0	0	-0.4364794291252671	0.1324473848632709	-0.007230458640147268	0	0	0	-1.10196057495399	1.727318536768107	44.91367173327598	-0.001968750288277743	-0.007434370933123953	-0.0173348625930058
0.3	-43.8923805267348	470.4364949924164	-20.61808479085213	0	0	0	-1.260897229055397	0.3814138461385406	-0.02629401259612476	0	0	0	-0.1590463226656738	1.883014495232939	45.03193243145001	-0.005612283379208289	-0.0215975859840489	-0.04415981188736643
0.31	-43.58098687063701	478.2523502614637	-20.84251271082052	0	0	0	-2.55389620256353	0.7721706082529151	-0.07199199505623743	0	0	0	0.6863746523409735	2.022873509426679	45.52702705731591	-0.01102931687208751	-0.04373567509627058	-0.07785331188985278
0.32	-43.25502791545279	492.5826409786937	-21.12533783881767	0	0	0	-3.092633795117787	0.9364453295085191	-0.1213889600290084	0	0	0	1.444513082547171	2.147095283349933	46.37714896417665	-0.01272510371337842	-0.05255042289669331	-0.08124625463076579
0.33	-40.80437693520821	513.9315533583479	-22.04076415828762	0	0	0	-1.752402040693941	0.5319859472025881	-0.09360296560973119	0	0	0	2.167865908748362	2.312033395551378	47.86617648623249	-0.006779640273290352	-0.02927711575430315	-0.03952094797399426
0.34	-38.57308935408435	540.6965376840186	-22.52219688201978	0	0	0	-0.2809455078703745	0.08565238652195842	-0.01879013066457942	0	0	0	2.836206758012855	2.419491386529785	49.90141223280115	-0.0009069902379861962	-0.004143975369092585	-0.005304262094027216
0.35	-34.62184852928411	574.0114260778398	-23.528034765215	0	0	0	-0.03384969241260782	0.01027745001681122	-0.001536411996526015	0	0	0	3.466310537965855	2.539442662609086	52.76499997671603	0.0001525883946645987	0.0005099702447561938	-3.978220256691916e-05
0.36	-30.37903233958761	612.6404661425131	-24.82722034855153	0	0	0	-0.09556985652263816	0.02911351547324613	-0.001812308397545264	0	0	0	4.038571476985565	2.627548576246737	56.33783301101491	0.0004269309048415788	0.001452432175499274	-0.001228428010615134
0.37	-23.87901978427515	656.5591240172228	-26.81830019434588	0	0	0	-2.22743563960574	0.6807173749082649	-0.002157007789531283	0	0	0	4.553659556689766	2.644926018881965	60.68585204921834	0.00502732728237504	0.01703941805838045	-0.05248180182577105
0.38	-15.91479006361901	702.1789048963992	-28.07764499461879	0	0	0	-28.56884272397918	8.894600272684613	-0.2444079462738273	0	0	0	4.959806893405887	2.440913868082231	65.34022550771928	0.03378193975086648	0.09551451483472113	-0.6364315335355391
0.39	-5.303263414049546	747.8349187557765	-29.21870084452424	0	0	0	-73.3232079049385	24.3066391063996	-1.620210336765346	0	0	0	5.271775373447179	2.074794060138361	70.04496124822857	0.06374748632563916	0.1039397386657016	-1.470048065608898
0.4	6.317203250275274	789.8833708256483	-30.12820446205643	0	0	0	-72.93879277057201	26.33863063463903	-2.571436551514124	0	0	0	5.506834085890543	1.605337072842108	74.20260972632389	0.0624468577844306	0.04927693970237524	-1.365349145317686
0.41	19.43171959267903	826.3604845200546	-31.34092523746591	0	0	0	-59.91022034447786	23.26032995691499	-2.725519056843467	0	0	0	5.719814348366567	1.123432708294565	77.45902311021483	0.05884977797357398	0.02977474246859686	-1.101228277592601
0.42	32.5054856775518	854.5339212175206	-32.11763188646648	0	0	0	-46.31077809001189	19.15556211727507	-2.297942019382893	0	0	0	5.919857442710496	0.6522869577455808	79.37879469416789	0.0450385498749921	0.01057537969139241	-0.8535966186972692
0.43	46.16364978287695	874.3170378311304	-33.10413952424799	0	0	0	-35.5071586791391	15.57977678214843	-1.695413829625453	0	0	0	6.145662712653406	0.2795503912804533	79.93509098040354	0.02706147534999633	-0.008789682856565173	-0.6623988461947606
0.44	59.38909857941589	884.8633871589925	-33.73503735135493	0	0	0	-27.81165723116257	12.96941071514755	-1.202076028696059	0	0	0	6.374484705385614	-0.02485003072638081	79.01745343272813	0.01374304756140497	-0.01890068951393641	-0.5251885673760593
0.45	72.75679727594959	887.1107541950549	-34.42307989796952	0	0	0	-22.70837514496793	11.33747026886618	-0.8792361236504787	0	0	0	6.6190744809749	-0.2236445808064442	76.80584413706157	0.006277517779723527	-0.02110475938982617	-0.4315276004608928
0.46	85.02008565324425	880.4192200252762	-34.02113813711463	0	0	0	-20.0458516316909	10.81328776282334	-0.7359922568796409	0	0	0	6.850905296316958	-0.3730631299326914	73.28619047186947	0.003331662562374522	-0.02008769587715425	-0.3797988523463334
0.47	96.86342541217867	865.6332040527579	-32.86585294508065	0	0	0	-19.46459560349024	11.46673768027382	-0.7953709278543222	0	0	0	7.082756931532574	-0.4485049055814212	68.72407728276534	0.004604976205972789	-0.01795383313548086	-0.3630258909669776
0.48	107.3942974742833	842.9201617296443	-30.77090036197885	0	0	0	-21.0945605534434	13.7238346635606	-1.186271753909189	0	0	0	7.261997781710297	-0.4687614825302355	63.34552117960099	0.01299628630810081	-0.01383329146841001	-0.3795853816572597
0.49	117.9037795945883	813.747897540807	-28.49771069336658	0	0	0	-25.83342331064532	18.76587936087054	-2.301729920957066	0	0	0	7.325491429375234	-0.4381999623053272	57.67704769183946	0.03893293461314958	-0.001991921545593734	-0.4336684832026812
0.5	127.7186220736891	778.2198314156839	-25.19663024043471	0	0	0	-36.7502931688522	30.1836154164636	-5.145077055911908	0	0	0	7.193066699800113	-0.4495249468532986	52.01721998872048	0.1088532160991934	0.03066669232259443	-0.5474358556655001
0.51	137.3290914550421	736.8889050952689	-20.99384490266493	0	0	0	-60.72717704691361	57.70416872954667	-13.01381932527426	0	0	0	6.926182157924026	-0.5247173450420027	46.57544005223905	0.2941106256210359	0.1019788965256548	-0.761070579170937
0.52	145.3701984152707	689.396587939605	-15.16447073241283	0	0	0	-95.00169473498082	114.0632496866374	-32.52079298415121	0	0	0	6.512614071893152	-0.705696622001425	41.53583270185931	0.6988415255027398	0.1029138143746123	-0.8766284311998699
0.53	152.7025223691925	635.367886031653	-7.89710440220236	0	0	0	-74.55214203075575	218.0900845122092	-26.98853349881439	0	0	0	5.889199732052903	-1.025596087269419	37.28324170151615	0.7920179783903905	-0.3866155622618285	0.7033047220532426
0.54	157.494248117656	572.419306811365	0.2741789763242746	0	0	0	-92.46015892868485	378.3056850722398	-11.83445272958457	0	0	0	5.060797402335917	-1.4321390857353	33.41203207555201	1.401480411210896	-0.7068193217151084	3.005296304267104
0.55	157.1251851242521	498.707349233703	7.095956652099342	0	0	0	-95.23465580256781	499.1069391867221	-5.674467213984408	0	0	0	4.163476990928075	-1.747632894909293	29.24748800505024	2.050834709292653	-1.042915608452424	6.190561353193384
0.5600000000000001	146.705700079786	410.5336804279558	12.35413102101649	0	0	0	-124.7010918192913	570.0828599208712	-2.316608506385015	0	0	0	3.196339780917593	-1.892725863376952	24.23691425550662	2.701876939416256	-0.9331597747432977	9.177360359358975
0.5700000000000001	121.2610699390454	304.476221407709	14.56739998662785	0	0	0	-129.346937160452	645.5874931515001	5.828183100400956	0	0	0	2.188199813803598	-1.748564839560362	18.01391971853607	3.632079687038088	-1.344473491719947	14.03449697246031
0.58	71.73697921449795	178.1674070317672	17.15271247608493	0	0	0	-140.090931885154	700.6254279655684	15.63098666613974	0	0	0	0.9026922255594906	-1.350905853989961	10.17972015755409	4.310626333136756	-2.122480446229203	18.04850164798897
0.59	-2.079363858240872	27.75003934245877	11.98098900879169	0	0	0	-129.4621931439027	725.8747723919682	20.5752321202661	0	0	0	-0.3746042176599449	-0.3535735993548041	0.7510921260080277	4.62977176396264	-2.524079099259328	20.30220223292726
0.6	0	0	0	0	0	0	-128.4996813523778	750.5126432284833	26.00629680309125	0	0	0	0	0	0	5.023179914786635	-3.004629553125978	22.29906793730116
0.61	0	0	0	0	0	0	-121.8175495540731	784.4849518353138	29.50973166806541	0	0	0	0	0	0	5.736704395664104	-3.970290009811205	25.59317184080655
0.62	-11.08925754092307	6.831529151628081	0.5789624633722373	0	0	0	-123.4848504611698	797.4874241257894	30.31857387988771	0	0	0	0.03729185511392066	0.1085811950112785	-0.5669524391307825	6.324692307224029	-4.777130244222737	28.10232958186064
0.63	-4.787402059509081	2.571242994771541	0.6101504154891767	0	0	0	-114.7971170876883	779.5330163532822	31.1222706191743	0	0	0	-0.01013004320218121	0.0442217989630807	-0.2658396752985176	6.489135466910073	-5.03290376066702	28.70171925735262
0.64	7.174140443845929e-13	-2.931416973749228e-13	8.262788789213996e-14	0	0	0	-108.977660590905	755.1436888108097	31.91731323418347	0	0	0	-9.649018693747926e-15	-1.135003136684368e-14	4.351042506369685e-14	6.518638302132143	-4.881798745090992	28.34272944257808
0.65	-0.08693194610167257	0.04034201284657943	0.004058546774248509	0	0	0	-97.03718238103774	726.9747577428934	31.12031185127402	0	0	0	0.0002054448717592458	0.0009754885201288565	-0.005295854665553137	6.524299804083532	-4.664919437267197	27.79887514124178
0.66	-0.216645901870473	0.1120900173935237	0.05630049457288645	0	0	0	-87.63596663415829	701.4520808262073	30.98579528577307	0	0	0	-0.002695116170669333	0.001430449620191991	-0.01321879816174519	6.491694764711146	-4.352073373541186	27.02069573008982
0.67	0.000556987685449965	-0.0002202156142054759	-1.731807227454958e-05	0	0	0	-72.63009046170851	682.2436283619895	31.10220687771654	0	0	0	-1.67358446876421e-06	-7.087574327036655e-06	3.629885203296932e-05	6.48118361282975	-4.174384772563385	26.52875546968035
0.68	-0.001859617179885747	0.0007026157769891541	6.565882676598906e-05	0	0	0	-62.50751022071728	661.814770823456	30.97041507503796	0	0	0	4.06684292971391e-06	2.227439383571043e-05	-0.0001231755421632667	6.417998316971805	-3.965023798171028	25.91690417245778
0.6899999999999999	-0.01514641656064327	0.006419026535465	0.002895466551330067	0	0	0	-51.03762406309234	636.7184302454095	30.05173011862426	0	0	0	-0.0001368820148585494	0.0001211323995023604	-0.0009845814396070589	6.255419268961287	-3.763008145873592	25.14481558139342
0.7	-0.01677984002597235	0.006191346601089361	0.00196020644792979	0	0	0	-43.0476711641413	612.6377069898294	29.07496363231203	0	0	0	-6.384399151137579e-05	0.0001771600680646244	-0.001106081299237908	6.013173494694517	-3.540008389390321	24.28182445358578
0.71	-0.0069526603981368	0.002333457794315624	0.0003616127520142048	0	0	0	-33.37426009884259	589.9740142392192	28.35186295759642	0	0	0	3.816199963915625e-06	8.226718560092757e-05	-0.0004574887295663263	5.711579080490597	-3.357822315549892	23.54951419809854
0.72	-0.01992757652534918	0.007258261325731344	0.003106346285973858	0	0	0	-26.53166102818282	568.4570517602793	26.93411305848185	0	0	0	-0.0001360973405384743	0.0001659835140769725	-0.001260914725880052	5.377858078515587	-3.136560876985712	22.82842699791962
0.73	-0.08314910503920872	0.02857098818550655	0.01233542430488957	0	0	0	-18.50755688974338	550.7763346190671	25.49430267345807	0	0	0	-0.0005015676860163585	0.0007489243929639339	-0.005115532673951468	5.044283119942859	-2.999423548058041	22.32341820781667
0.74	-0.111535431212987	0.033939965922722	0.005336951841204464	0	0	0	-12.31068205511015	537.7333287438992	24.26166969219193	0	0	0	9.185135607160604e-05	0.001354422644496133	-0.006693703716564853	4.725476809362173	-2.913763747098919	22.03428105945464
0.75	-0.3553383708265171	0.1113372241172271	0.03326868698405391	0	0	0	-5.910096707289222	525.9542604608049	23.55866069885562	0	0	0	-0.0007563429614973129	0.003581370180302309	-0.02006371764523878	4.391067334130633	-2.937820792453767	21.93217707466473
0.76	-2.666527884440601	0.8479878253718383	0.375718242944084	0	0	0	-1.919270902117329	515.5828932378721	23.26813918818721	0	0	0	-0.01245131071989128	0.02266701044965033	-0.1395270325420472	4.038534898998339	-3.032472611040867	21.96500972196906
0.77	-6.562199980656523	1.911149390701492	0.395968009764774	0	0	0	1.97449256165525	507.7067779639049	23.09809344243928	0	0	0	0.002784054551717574	0.07638641485159178	-0.3225280105803967	3.678976485981034	-3.183458983077007	22.23287049500357
0.78	-9.56136240554541	2.733324454651516	0.4025397976788716	0	0	0	4.451535410717208	501.669706546405	23.01423875881392	0	0	0	0.0143921431036309	0.1139061987910583	-0.4315525138321694	3.309804045657161	-3.316896865484267	22.64573937677151
0.79	-41.13296276532133	12.44558728217679	3.543422541174688	0	0	0	7.056264720822657	495.6706356788265	22.35428983913947	0	0	0	-0.01821186479244872	0.4058311478647124	-1.636809701751353	2.938307115994155	-3.416298941637754	23.13671789671985
0.8	-52.81254931770117	16.01286444219083	2.917832912461558	0	0	0	9.340147238071419	493.217844117479	22.06835173822866	0	0	0	0.07477367399991987	0.5869701865255966	-1.867600672925083	2.597984572447918	-3.479392591230972	23.78849884370176
0.8100000000000001	-2.047319590883645	0.5940027759519095	-0.0194084053105358	0	0	0	13.28341134651985	498.0995927931471	22.78777202620147	0	0	0	0.007475337909074648	0.02362702834891947	-0.06638675904881287	2.334041964072391	-3.603479254239893	24.82172860698273
0.82	-18.60352587616859	5.572629962802267	0.272415111273256	0	0	0	17.99276691750053	508.3591102220396	22.76196508283964	0	0	0	0.0603156034760269	0.2269268819805015	-0.5233324081839202	2.160730645703152	-3.829778809623552	26.17170730343465
0.83	-24.70604564168033	7.610405731015337	1.05542226371367	0	0	0	23.49953238027965	523.0456090915045	22.63273152110865	0	0	0	0.05433676896677318	0.2575049844162837	-0.5867129176244762	2.058328510786463	-4.134216836854629	27.79329446420808
0.84	-0.006749597875143566	0.002035304904680763	-0.0002637381175205765	0	0	0	30.53107760671309	544.598545998795	23.47746832391005	0	0	0	-3.643974473339397e-05	-0.0001395298870618219	-0.0001451522473081266	2.045094289763109	-4.458781873596581	29.72061146913202
0.85	-0.004337905215091456	0.00134098560813843	-0.0001944658183154046	0	0	0	42.96404483737475	573.5740093014933	25.15959220141148	0	0	0	-3.70876875247086e-05	-0.0001254771498169225	-3.668376737697716e-05	2.189400281196298	-4.880771878230842	32.70898156707021
0.86	-0.00908006949680106	0.002908674925470668	-7.421396622178002e-05	0	0	0	55.0629075304531	610.3492456190421	26.66986276848434	0	0	0	-9.849751752910986e-05	-0.0003153998551146478	-2.4085874974018e-05	2.554885841761465	-5.298562925578487	37.46807716306494
0.87	-0.02876211746003783	0.009311350140984331	-0.002284659385171708	0	0	0	65.78770898855259	651.5272800825744	28.5431899250083	0	0	0	-8.967810317087948e-05	-0.0004651718522444571	-0.0007305274819918683	3.095076721128784	-5.630027097885367	43.56971742833031
0.88	-0.4267770056407316	0.1411811397508884	-0.04182057862927965	0	0	0	78.37949302276735	688.5495735536886	30.2194939069921	0	0	0	7.152356996708851e-05	-0.003201104217343588	-0.01142222182810417	3.784976504706482	-5.859762670275458	50.5492686993712
0.89	-1.986515164308986	0.7010269417683169	-0.2273093030425135	0	0	0	89.40668282355318	732.0336521430862	31.74009032716845	0	0	0	0.003291133976683764	-0.007120298791751531	-0.049764168527757	4.784774313554289	-5.917883271408536	60.51938756872198
0.9	-3.647340353235972	1.351804520449239	-0.4606108152632806	0	0	0	92.2823322513035	785.4496700840746	32.95969883116109	0	0	0	0.009631167055829505	-0.00460446535979285	-0.08840934831639274	6.150512876887513	-5.727794692269624	74.19943141609896
0.91	-5.500015994813636	2.118444442947831	-0.7105019269133747	0	0	0	89.92003879722994	824.9161014481181	34.31847556176716	0	0	0	0.01794023345590192	0.002382872535330379	-0.130784334591827	7.574363693885569	-5.429562703929697	88.25422262414155
0.92	-4.312078863426056	1.805308597560037	-0.6321533908923082	0	0	0	87.65905264503346	852.893352678243	35.680876531081	0	0	0	0.0169704200433956	0.005077837858152374	-0.1005361340062479	8.882991940344931	-5.13609305669557	101.6609123248267
0.9299999999999999	-2.617726049642932	1.185322650649379	-0.4317708610285875	0	0	0	88.32139856017314	882.8879873827258	36.73624646218384	0	0	0	0.01206061235039314	0.004207081732242567	-0.06114356120653775	9.953451638391208	-4.920726502781143	114.0051052586008
0.9399999999999999	-2.570093414032248	1.215018372080693	-0.4230601071448145	0	0	0	97.16155239128128	914.8794833920123	37.20672451851735	0	0	0	0.01218559509847505	0.004700157369925961	-0.06026319897736819	10.58146890781425	-4.80406484707083	124.0916489393119
0.95	-2.390489139837945	1.226767266339367	-0.4368277511154531	0	0	0	111.1393848852894	941.5617461305171	37.73778934735465	0	0	0	0.01270112405403014	0.005032293866005539	-0.05515520437605547	10.66389763044878	-4.814143768924137	131.3031977823976
0.96	-2.078141606592148	1.185353899795351	-0.4459193431957378	0	0	0	129.2504823845041	961.0752031606473	38.27457712154286	0	0	0	0.01312915446822928	0.0052052476937388	-0.04711652349259728	10.18472501463565	-4.885464625786844	135.6594603218886
0.97	-2.976868993469446	1.799076750164704	-0.5980911512923582	0	0	0	149.2980575287683	970.6416083916399	38.21765517066056	0	0	0	0.01808924052394902	0.007786860750876303	-0.06636342843207053	9.026411149321701	-4.846810472847652	137.2126682358804
0.98	-5.533033446921575	3.60003177868044	-0.9801566257411641	0	0	0	169.0391758456903	965.7049141998129	37.85456744036873	0	0	0	0.03063917039545204	0.01491450705217676	-0.1180174887197672	7.167759659032885	-4.695953156480253	135.6735506195747
0.99	-9.47231629581773	7.028537013616591	-1.600775055818774	0	0	0	186.4803845290862	944.7570793549794	36.14384086548921	0	0	0	0.05307890206424173	0.02877512335773077	-0.1878669774261028	4.687965070573908	-4.29664816390728	130.9311763897261
1	-18.69390762569662	15.62553556037052	-1.860060774369836	0	0	0	199.6464110460003	905.2934160528841	31.7959776463313	0	0	0	0.08418614150948349	0.06215164874078653	-0.3342071770328573	1.921362144235252	-3.490300144921846	122.7404916239501
