# Supplementary material for: Transtibial limb loss does not increase metabolic cost in three-dimensional computer simulations of human walking
Source: PeerJ. 2021 Aug 4;9:e11960. doi: 10.7717/peerj.11960 (PMC8349165; doi:10.7717/peerj.11960)
Supplement: Supplemental Information 1 — Each subject’s simulation output and Matlab code for generating plots presenting the data. [file peerj-09-11960-s001.zip › TTA3D_solns_rev/Post/GRF/soln_walk_N50_wm100_TTA_S32_GRF.sto]

DataType=double
version=3
OpenSimVersion=4.2
endheader
time	ground_force_r_vx	ground_force_r_vy	ground_force_r_vz	ground_force_r_px	ground_force_r_py	ground_force_r_pz	ground_force_l_vx	ground_force_l_vy	ground_force_l_vz	ground_force_l_px	ground_force_l_py	ground_force_l_pz	ground_torque_r_x	ground_torque_r_y	ground_torque_r_z	ground_torque_l_x	ground_torque_l_y	ground_torque_l_z
0	-19.72609852438024	16.21666719581853	-0.9767490606259119	0	0	0	192.7731120901711	887.8076642532476	32.91306652395199	0	0	0	0.06937613470647787	0.06497062038691048	-0.3576537969484561	2.092127703730191	-2.921404706923191	118.2941634537166
0.01	-51.49880465261175	51.83845018091709	5.271310096440004	0	0	0	202.368610987317	831.5397526812981	28.58633219443721	0	0	0	0.07456889562519652	0.1765219555700613	-0.7149088770309221	-0.6468757573969306	-1.95287128884048	106.9781257404168
0.02	-12.74846419276486	155.73336479446	28.25935963098335	0	0	0	205.9562141379084	756.6578959927278	23.21917385249242	0	0	0	-0.1622612792714297	0.1914615236846262	0.9917540961218587	-3.182651459288603	-1.003135140044745	91.93167176305893
0.03	-46.80268372788009	268.1443120653594	24.96561554765597	0	0	0	201.3173497450389	665.6091252140084	16.92098096699851	0	0	0	0.1767241642570637	0.7309810006903943	1.625873396684237	-5.131240662973717	-0.2127115552073606	73.55413265534047
0.04	-96.12928407346784	416.7573484753624	14.83219462559944	0	0	0	184.4166317999284	561.1352219025662	9.268498264433315	0	0	0	0.2996402736359032	2.096179744112677	3.325450740410019	-6.295327529864212	0.6188474869542392	52.83351256129792
0.05	-113.6336580254226	512.689910623229	2.218241543617658	0	0	0	159.2803609616444	455.9422725752425	3.614709289075138	0	0	0	-0.1423159685737271	3.288076294401519	5.58137520783559	-5.801163493357087	1.315689770845488	34.0566847788842
0.06	-134.0323852916656	558.4276765722022	-2.598487732607884	0	0	0	134.8032529161369	364.8876263365056	-1.972227288892899	0	0	0	-0.8718867321667515	4.264126295039812	7.518849015311567	-4.649158061360718	1.84714296817843	23.62596401650647
0.07000000000000001	-134.8639208539691	603.1158849120698	-8.781824821849346	0	0	0	115.2968669465536	280.6362512723642	-4.966607736929102	0	0	0	-1.534256640266289	5.448932005295194	9.946958699116038	-3.535417191327296	1.781315870415819	18.53226330517645
0.08	-136.677931074303	636.8546160856645	-17.50217249503592	0	0	0	88.24970054150791	189.0794555526357	-5.653003573309619	0	0	0	-2.425287047732396	6.62280128374297	12.94691817832064	-2.293544850166327	1.454235577229966	12.82349475079202
0.09	-132.673310416323	668.3374221626655	-24.0307990856651	0	0	0	40.75688340331446	90.48302013860972	-9.079203513803144	0	0	0	-3.478410083509802	7.535913732340752	16.69217833276252	-0.7931393870857368	0.959403841267548	5.999533529836572
0.1	-131.4551356896359	694.4692840578376	-29.69463303932781	0	0	0	0.0827967910693827	-0.265493541120031	0.2424884201245336	0	0	0	-4.33330003445468	7.826203624776087	20.32571231270158	-0.008886094712664376	-0.008819334111449587	-0.00663273287100346
0.11	-123.9341430372333	709.9005681559338	-33.03369072611874	0	0	0	1.841346545666239e-06	-1.803216371802278e-06	1.543014173822674e-06	0	0	0	-4.903603228507426	7.329672192518572	23.58636173179688	-1.171074209908023e-07	-1.024183906351379e-07	2.005997536213704e-08
0.12	-119.5515916682961	719.1741146120494	-35.75983948888201	0	0	0	5.84922104899015e-15	-3.878480698993042e-15	3.140530054503054e-15	0	0	0	-5.325425169905042	6.522811493816267	26.54907845120859	-2.672835845187162e-16	-2.472296139428839e-16	1.924915451302994e-16
0.13	-111.0537596161861	717.6382560991586	-36.36690167620593	0	0	0	9.738949647889427e-16	-5.728825438668865e-16	3.595408169426855e-16	0	0	0	-5.630554615935718	5.752073168276147	28.9587331360731	-3.576858510331959e-17	-3.394797017701824e-17	4.279526743711303e-17
0.14	-104.1520649539877	705.723825333535	-36.35719631090139	0	0	0	5.926971729260938e-14	-3.198873919857243e-14	1.032180970469208e-14	0	0	0	-5.810949741211163	5.023422121075493	30.55038020339935	-1.425312138439681e-15	-1.639250828982739e-15	3.103838249231912e-15
0.15	-93.88990356618837	690.5984412440274	-35.63355281640104	0	0	0	4.434344424237592e-11	-2.121498201288245e-11	1.35447400698558e-12	0	0	0	-5.976814188652619	4.458096538664327	31.85268193925301	1.744464325895719e-13	5.479224149516408e-13	2.813235461145055e-12
0.16	-84.87984612216567	673.0833402001597	-35.5197335826895	0	0	0	2.237208278088364e-07	-9.671383492209974e-08	-9.941432238279169e-09	0	0	0	-6.0677448287615	4.121763014942627	32.63985224812386	2.762908159193253e-09	4.817344691999145e-09	1.531017430804154e-08
0.17	-71.43662255912491	653.2377582651326	-35.16202979473037	0	0	0	-4.419279304533366e-06	1.77175961916263e-06	3.157999390772642e-07	0	0	0	-6.082010050374425	3.941800041733935	33.08013780014438	-6.12915701611588e-08	-9.708946411702957e-08	-3.13001248238663e-07
0.18	-56.84294756106638	630.1867723922684	-34.9071321395657	0	0	0	-4.305613587735319e-06	1.626545549917559e-06	3.207454029489276e-07	0	0	0	-5.9914081005022	3.817556842627935	33.11185478136407	-5.826123012346123e-08	-9.321061165841454e-08	-3.094022784322307e-07
0.19	-40.94956124495081	605.665120187454	-34.17232110274205	0	0	0	-5.7578137530428e-06	2.072409305802283e-06	3.796580508561382e-07	0	0	0	-5.848269520154368	3.679163561010927	33.17690903979317	-7.067671661627961e-08	-1.206761605697144e-07	-4.131442471779016e-07
0.2	-32.60865676591791	584.2777547552383	-33.22027164216399	0	0	0	-1.135277741246894e-05	3.92631510051639e-06	5.913999391131156e-07	0	0	0	-5.689319735455396	3.433758812513858	33.48286132961418	-1.207931460166547e-07	-2.284164021518461e-07	-8.023422742751167e-07
0.21	-26.25804838736041	567.0330531714549	-31.73248877679531	0	0	0	-3.189859706989286e-05	1.069228837767199e-05	1.147352870731238e-06	0	0	0	-5.516024626930891	3.090077504435968	34.10639817657064	-2.847436180987544e-07	-6.142095270531208e-07	-2.192556519183401e-06
0.22	-23.11074646494652	553.4280325093156	-30.08513356630342	0	0	0	-0.0001202231047720004	3.926537792520693e-05	2.647149731257595e-06	0	0	0	-5.302723510510459	2.67706219278878	34.90117972675498	-9.015831750546183e-07	-2.22490345648387e-06	-7.94430657588082e-06
0.23	-20.29498514816983	543.4587886565207	-27.88767249497984	0	0	0	-0.0005642059175455052	0.0001801918179104095	7.087369874110411e-06	0	0	0	-5.061510546537914	2.215394485031158	36.03900615723823	-3.67949189509563e-06	-1.012685959850452e-05	-3.544646533801726e-05
0.24	-19.82111869075121	534.2814441438444	-25.89140712396263	0	0	0	-0.002998560039223827	0.0009385853779228792	2.077130547684487e-05	0	0	0	-4.758332144197173	1.766142533475878	37.30686941143459	-1.770200832163232e-05	-5.263305056801079e-05	-0.0001771777954436563
0.25	-19.55931448977708	523.2911491907303	-24.42673511402119	0	0	0	-0.01628715992359328	0.005007942281298859	5.21338330269788e-05	0	0	0	-4.367350734045851	1.424487884870189	38.6630096289592	-8.922902549701124e-05	-0.0002808791629294379	-0.0008952288000851856
0.26	-21.56071016608559	507.3071030275016	-23.43080530936435	0	0	0	-0.08180823784314388	0.02477563542218668	-1.98282766551726e-05	0	0	0	-3.851893455075931	1.190999330101072	39.77826598038164	-0.0004196121735799737	-0.001388867998788401	-0.004135347813206149
0.27	-23.75687163616355	486.8370569646566	-22.68602898731042	0	0	0	-0.3481698588425827	0.1042123962875869	-0.001705068131160543	0	0	0	-3.212722727271215	1.10102545529091	40.60347034776641	-0.001662173590787239	-0.005814940580898216	-0.01598863514982331
0.28	-26.990308737804	466.3933485643922	-21.88211562639435	0	0	0	-1.15225655976331	0.3422232671380696	-0.01280909854094986	0	0	0	-2.485500979273222	1.143866013644855	41.18647823670327	-0.005094293747557183	-0.01892887645343526	-0.04745514769860554
0.29	-29.60642077032145	452.1812809073483	-21.3333659467888	0	0	0	-2.777950894619304	0.8229711571229309	-0.05367159651928358	0	0	0	-1.709320480378857	1.329048357474226	41.84607135626082	-0.01134275033803599	-0.04489009204463273	-0.1012290607501817
0.3	-32.17118397886641	448.8420994777804	-20.85351186291069	0	0	0	-4.572734126035547	1.358297212084129	-0.1312730901416125	0	0	0	-0.938595650714412	1.565336821236156	42.81893110027625	-0.01747229127745709	-0.07289130333018508	-0.1455998107833296
0.31	-33.12211543103015	457.6062986003967	-20.92287765263605	0	0	0	-4.735761011084225	1.41591200618457	-0.1838147221019739	0	0	0	-0.21064638261835	1.823848222198552	44.39818916259249	-0.01728785367632703	-0.07475854190181114	-0.1305236459500443
0.32	-33.7088456285739	476.5919779317117	-21.16232627964338	0	0	0	-2.55357330763315	0.7695635240116872	-0.1275867500064888	0	0	0	0.4418962046654817	2.048059732107427	46.68856794786857	-0.008994418536495567	-0.03990400671255585	-0.06075287647898574
0.33	-33.1610663814821	504.7699427228071	-21.47459438923138	0	0	0	-0.4426347217609622	0.1345522739519474	-0.02759948366804315	0	0	0	1.012359753196456	2.210425229903579	49.87686597844912	-0.001406498540057832	-0.006485179253615574	-0.009062953988274773
0.34	-31.93908927191885	540.6979137129194	-22.11348214068291	0	0	0	-0.01936263203743457	0.005884465408430078	-0.0008153534966629225	0	0	0	1.508743027265573	2.323968344222615	53.92768653062359	8.838815059625752e-05	0.0002904464507274624	-4.955091144993725e-05
0.35	-29.04087757603275	583.6502721799502	-23.32116803665269	0	0	0	-0.03699903893317995	0.01127845548378438	-0.0008915146980503233	0	0	0	1.937176870287088	2.399640234510473	58.84727938840884	0.0001865577553727974	0.0006436846290573434	-0.0003150670377118392
0.36	-24.66008071322851	631.6115356637246	-24.89433957731865	0	0	0	-0.7117133524077855	0.2177408085132211	0.003872661788175277	0	0	0	2.287746097372082	2.427260463036172	64.43656573231122	0.001621769003310219	0.005975879266865453	-0.01684124363542019
0.37	-17.72772345705663	682.8605922694235	-26.55628439581031	0	0	0	-13.71490945376032	4.227453904886047	0.02046023581733518	0	0	0	2.551237114603062	2.380786382646133	70.53404477253713	0.01405278212698863	0.04997591276921686	-0.3175694102849078
0.38	-8.464841137417476	734.1740933764507	-28.00691007235221	0	0	0	-60.5655500445348	19.41520001416795	-0.713381761802077	0	0	0	2.732425045399799	2.245174908728897	76.72697460202576	0.03709299863473278	0.07816735736623734	-1.265639407662431
0.39	2.999337146691827	782.8340826778817	-29.45914168933603	0	0	0	-74.67462196964668	25.73221759317798	-2.197494292349936	0	0	0	2.868220022220377	2.041943832521246	82.60954290937583	0.04633687562336201	0.02263506480592407	-1.433887553195707
0.4	15.31272740622462	825.0655901836766	-30.42374637671845	0	0	0	-65.75667023516372	24.27646850609338	-3.056140906298375	0	0	0	2.987648176080851	1.703397137249331	87.58269799678405	0.05681963356657055	0.007981868670332078	-1.226739441407084
0.41	28.22000970127899	858.6145429911933	-31.54001057242937	0	0	0	-55.34872426905999	21.65195507663644	-3.16732101808159	0	0	0	3.140151300213622	1.287481671710449	91.23052636620363	0.05757597476013149	0.001737161422944342	-1.029989732630993
0.42	41.24276111796559	882.4593172527996	-32.65160503744951	0	0	0	-43.4353358688264	17.97062796031914	-2.528290051156687	0	0	0	3.344950523992175	0.7680536087311893	93.29292096386287	0.04076445483107902	-0.01376578846742726	-0.8138589348692511
0.43	53.99645849148662	897.318698791612	-33.70281388305786	0	0	0	-31.24062287902635	13.69416084017796	-1.563252045120819	0	0	0	3.626375197054498	0.1642028669488047	93.72005080592227	0.01898949918073764	-0.02375626635241904	-0.5922842142462702
0.44	66.1825268847233	903.3259355944683	-34.453725933402	0	0	0	-21.68390848712076	10.13428584813738	-0.7926392674868843	0	0	0	3.983807948740182	-0.4788235873133986	92.43410072680919	0.004225776573333755	-0.02353279929493572	-0.4165948480315812
0.45	77.77928454562732	900.8662468372152	-35.05590762986138	0	0	0	-16.00833598795394	8.048229489129977	-0.3324855813838614	0	0	0	4.411735178590454	-1.064677878780943	89.44475221447999	-0.003614266081562935	-0.02009866007288429	-0.3113635465832985
0.46	88.31545637466459	889.6401436103749	-34.76307180351814	0	0	0	-13.86853961920445	7.557301171352086	-0.09997877263943854	0	0	0	4.867563389087048	-1.531993943033514	84.75006608111781	-0.008112533826041901	-0.0184819070645769	-0.2710517072244195
0.47	98.26283898761875	870.2409847382822	-33.58083210865163	0	0	0	-14.39383192578111	8.599232383612497	-0.0027842990982548	0	0	0	5.299013266547584	-1.755385826868631	78.58410946454384	-0.01156880666369541	-0.01944006999376537	-0.2780455491653585
0.48	107.2982901222781	843.3781161881936	-31.92302200143363	0	0	0	-17.36328591009305	11.58699947623906	-0.02714219626125463	0	0	0	5.679318558663393	-1.680564114276563	71.3372394888556	-0.01427769028604834	-0.0222825787247989	-0.3227588529846976
0.49	115.5449898220623	809.6420803574982	-29.95624968784997	0	0	0	-23.74942745337991	18.06728719117809	-0.4181944201279921	0	0	0	6.043615568713189	-1.376012685500715	63.45992116636981	-0.01039191638526674	-0.02459992872955971	-0.4069810585785292
0.5	122.7084032542162	770.2339726043768	-26.46099513499285	0	0	0	-39.65391991255054	35.16576372736258	-2.277346674306957	0	0	0	6.257155142808281	-1.03280610465335	55.58945156057439	0.02220617878936545	-0.02514905607446115	-0.5848651682882549
0.51	129.8105768350677	726.7514978428253	-20.87144736749726	0	0	0	-76.06890685387631	87.95683358850907	-13.82044391321173	0	0	0	6.153713106090665	-0.8316739850274568	48.50504270091446	0.2312495151216633	-0.09797832946665147	-0.8353047914381594
0.52	136.3406863028011	679.9225475666713	-14.75687888564245	0	0	0	-30.60164643427034	187.9065445508874	-29.07129689743975	0	0	0	5.851255947708309	-0.7558364302674225	42.46632328583483	0.4187281657924703	-0.5112847724728282	0.9901966450682491
0.53	143.1746909314878	630.3607894299577	-10.04374442429035	0	0	0	-80.3064158533566	325.7683977184695	-27.90486642759146	0	0	0	5.441272828940548	-0.7638871245688611	37.70057743147306	0.4722344520609283	-0.8823956974571535	1.881561801524033
0.54	148.3867062077603	576.2583560451145	-4.122334267842838	0	0	0	-86.37465483472029	457.9685162102404	-14.97733901971392	0	0	0	4.805607117960869	-1.001631030111067	33.95080726490734	0.4819237954647436	-1.059620925739307	4.543866288908605
0.55	149.4132636363478	512.3216362894607	5.584847102721087	0	0	0	-122.1957339358271	522.177356127944	-5.101764836081144	0	0	0	3.892289281909906	-1.460294480510824	30.17158711970475	0.7741776919399764	-1.359021862621173	6.429392815047803
0.5600000000000001	143.0360990471909	436.4522666345351	11.43996544034598	0	0	0	-130.3249939958559	575.0955042564259	0.4912128259217577	0	0	0	3.013347492325154	-1.65679457398638	25.72829455757212	1.135767925354476	-1.865395561117222	9.201107271114497
0.5700000000000001	127.6671740785177	346.1838983195986	8.016169710110438	0	0	0	-148.6698800726275	636.6015636675779	5.671588813326624	0	0	0	2.447428112551684	-1.362019912693103	20.4271581925854	1.814537360828683	-1.780326542988089	12.62237692942352
0.58	95.13157903455516	237.0015468030519	6.605196411299319	0	0	0	-142.292715340637	677.772321976087	13.33029424556403	0	0	0	1.667529385486246	-1.044163954076852	13.84337537901436	2.478499616465762	-1.792527352957048	16.15533557421421
0.59	37.4077492535799	101.7278298081341	15.62753675746548	0	0	0	-142.433509406207	694.3500928050046	19.33057445110456	0	0	0	0.04928169251876725	-0.8537804831818756	5.454864560898708	2.788022046569595	-1.945074888172691	18.0004688839674
0.6	7.893998569778385e-09	-7.525535410567345e-09	-1.623718280974776e-09	0	0	0	-126.5366514090709	713.3243708345941	24.84191785840279	0	0	0	3.16696493720469e-11	-2.251294782009514e-11	2.580240846276259e-10	3.112797242156607	-2.205639565752994	19.73186365432409
0.61	0	0	0	0	0	0	-123.0928227616325	749.0842874788316	29.71260354193729	0	0	0	0	0	0	3.661313115283591	-2.910349455790364	22.04805206489026
0.62	0	0	0	0	0	0	-115.3652187685327	763.1408012269505	31.2844158193281	0	0	0	0	0	0	4.156768542367403	-3.754806003136402	24.03745056642625
0.63	9.94387586792898e-07	-6.395690370683569e-07	-2.054492613770228e-07	0	0	0	-116.4193384617196	744.1805096599079	31.47908534590322	0	0	0	8.485666092127911e-09	-5.385585720967864e-09	5.785853075244799e-08	4.352513081709029	-3.955866519145216	24.27879613939034
0.64	4.103231258798545e-09	-2.156528889945179e-09	-3.621326530830501e-10	0	0	0	-105.7192862792953	722.0627072677757	32.01290651830593	0	0	0	1.518481717385522e-12	-4.208934866285683e-11	2.679258969653683e-10	4.443058677387018	-3.892458421551163	23.95512465111095
0.65	7.623336510768504e-15	-3.141028232750488e-15	4.135927498581889e-16	0	0	0	-97.41311871957429	708.2600176013362	31.96044778274167	0	0	0	-7.356442431015984e-17	-1.077718479062329e-16	5.374656413948443e-16	4.58155664190074	-3.743494588887323	23.51970668240857
0.66	-6.831181720225436e-05	3.061341517690498e-05	2.50231426229451e-06	0	0	0	-83.23715661685661	689.5200726125327	31.80614643947385	0	0	0	1.906998600843146e-07	8.229616489066654e-07	-4.862154095053646e-06	4.685556778647883	-3.659129556232039	22.98042036286986
0.67	-0.0001610692519816215	7.420531321993294e-05	2.281029745829686e-05	0	0	0	-73.98166433616163	666.7684357175069	31.04512120168152	0	0	0	-8.523478059561786e-07	1.704012639968594e-06	-1.156205058265319e-05	4.740884487335379	-3.515678030099755	22.16073883507739
0.68	-0.0001090193426590575	3.96884695218261e-05	2.967722350910278e-06	0	0	0	-60.55582607277491	644.1728008073155	30.73016214156635	0	0	0	3.270905232275061e-07	1.500493569379569e-06	-8.050977437157387e-06	4.733284071329797	-3.433962097278729	21.41996906214366
0.6899999999999999	-8.662724695791885e-05	3.022712636404912e-05	1.653833572247928e-06	0	0	0	-51.03477473848682	621.1513883982351	30.31235962935888	0	0	0	2.862459845444122e-07	1.166898263970082e-06	-6.33392766702743e-06	4.642310973749093	-3.285713926235142	20.58081012801017
0.7	-0.0003569763804718593	0.0001404648475241578	5.350775845389085e-05	0	0	0	-39.25719396833105	597.2865492094822	29.30648944362452	0	0	0	-2.365428910901376e-06	3.549599110991802e-06	-2.509907691547932e-05	4.478126442387679	-3.175719955907875	19.81330096269857
0.71	-0.00194494942261128	0.000691642968136626	0.000241763546456351	0	0	0	-30.99242879917784	576.9583987607593	28.19949174458432	0	0	0	-9.055647612164715e-06	2.158293436084966e-05	-0.0001345960248531447	4.276694843721311	-3.083474108828769	19.16525087412131
0.72	-0.002747198419246479	0.0008455113327895048	0.000102453470481839	0	0	0	-21.28559298040613	559.0001286293236	26.76863548446039	0	0	0	4.207164569128358e-06	3.629042716012728e-05	-0.0001866794807957711	4.050469959975153	-3.023119288287039	18.68830163741811
0.73	-0.008853964672334231	0.002897259805812837	0.0008420403772628873	0	0	0	-14.79955872916648	541.1549293624022	25.48710441924106	0	0	0	-2.27840834944912e-05	9.626679927693034e-05	-0.0005708019836503028	3.78308992753596	-2.932520324499836	18.15212589847912
0.74	-0.08436313802807241	0.02887131646836619	0.01442746440341152	0	0	0	-7.924769067965319	524.4707102514785	24.08218913407189	0	0	0	-0.0006273634296586369	0.0007264126251097675	-0.005122081858947782	3.506446283580515	-2.892145633495785	17.72305278717878
0.75	-0.2924659659526059	0.08788142576426265	0.0249701905432926	0	0	0	-3.641886022492046	512.292889369886	22.9844947527667	0	0	0	-0.000445184480063547	0.003383525279581706	-0.01712227251675182	3.244311602256094	-2.917713341610151	17.518392019925
0.76	-0.4180410158806016	0.1192150462442593	0.0203787025355152	0	0	0	0.3313727156002402	502.3978555074644	22.85640318869508	0	0	0	0.0003400364389214515	0.005141296117727161	-0.02310062831697281	2.966364417066917	-3.046602494935546	17.54976956677694
0.77	-3.445557788202836	1.027623282781892	0.3764126456284759	0	0	0	2.042362774524759	492.489694317681	22.40234273017089	0	0	0	-0.008956625741961507	0.03341101384991352	-0.1731973807998529	2.664089913339493	-3.18643192603337	17.6422065740437
0.78	-33.04643641281165	9.681814584283975	3.464925182517387	0	0	0	4.529403846622175	485.0798044462106	21.86758438951255	0	0	0	-0.05943380426156084	0.3348669796318748	-1.502482803223059	2.33925429855833	-3.346563904515478	17.88517464018796
0.79	-31.09081295107207	8.462838818155456	1.006011627320867	0	0	0	7.047254914287108	484.3020022599347	21.53155581700948	0	0	0	0.0668412271411684	0.3988356350580517	-1.288717187266311	2.019586834959565	-3.485475699510146	18.39683886106741
0.8	-16.74453731329721	4.522039127068117	0.1787382949881645	0	0	0	11.31028388676778	490.2332972082412	22.36665841100128	0	0	0	0.05229031656734124	0.2180643734052919	-0.6169746536900476	1.714940139645059	-3.604208393231941	19.21813504131515
0.8100000000000001	-64.52320859503341	19.16100062076878	3.637388410336945	0	0	0	15.60906472582469	496.7450939865404	21.54922824254625	0	0	0	0.08611179554971472	0.6677046687254408	-1.990172870386398	1.453163381352168	-3.683230060899498	20.06966214358254
0.82	-44.09113686328725	13.5578893511694	1.975268017974253	0	0	0	19.41837060021072	503.8020549258635	20.69912951379192	0	0	0	0.08753478869833631	0.4532777094515706	-1.159006045226967	1.231734407843089	-3.80690991887534	21.03095260009252
0.83	-0.002315176884030469	0.0006996628784553163	-7.844634111379055e-05	0	0	0	23.1579832722498	519.0592707440267	22.01573777263686	0	0	0	-6.17559780726764e-06	-2.798370879840611e-05	-6.840125624407709e-05	1.085577422168019	-4.002376306109833	22.42775846998919
0.84	-0.03817862157291109	0.0118434219238047	-0.0006236936327919161	0	0	0	28.74479413294418	541.3211502102512	23.0177468688621	0	0	0	6.201507247602546e-05	0.0001585198404161073	-0.000790510923459554	1.05209356120745	-4.286647302018242	24.09396234075171
0.85	-0.3066718573086171	0.09878098993950638	0.01541716351539755	0	0	0	40.03034790089722	569.4937852072233	23.97777559160117	0	0	0	0.0003748331532622917	0.001992129511146987	-0.005268428567696968	1.152277394939598	-4.677544039106126	26.56959076838034
0.86	-0.004847362953444978	0.001525098018151345	-0.0002768204893094856	0	0	0	52.97688289795737	606.5617652277533	25.54517270310167	0	0	0	-3.266710932319678e-05	-0.000120279289823431	-8.029343677084985e-05	1.426919035002837	-5.071719650778866	30.74822498702982
0.87	-0.06063050140287071	0.01955275324723883	-0.005269272991353907	0	0	0	62.95103914340509	648.2872022678552	27.49242121541624	0	0	0	-9.553447305198912e-05	-0.0007502961892045947	-0.001652173336892236	1.843149921505957	-5.333397621855623	36.42910698155544
0.88	-0.6419763404132024	0.2214366620241162	-0.07001223482207093	0	0	0	74.23236403132211	686.3970660964494	29.64659336029947	0	0	0	0.0004225321486823514	-0.004186413106073498	-0.01662433117655776	2.373400931798716	-5.482135926416837	43.11345816793346
0.89	-2.345378932408414	0.8344322496673215	-0.2793278392643658	0	0	0	85.8423062287839	729.199646678064	30.99804938729566	0	0	0	0.004393703045378065	-0.007538036134210759	-0.05812992042938909	3.173865664397333	-5.510232094180662	52.03669766164005
0.9	-6.471284033296472	2.334844431428483	-0.7447291311207078	0	0	0	93.58226457374332	783.6984739604624	32.10859773215408	0	0	0	0.0171149976107704	-0.002665263456480055	-0.1557093784718787	4.407935383279564	-5.378785969400825	64.18917220665135
0.91	-6.454848803985794	2.527161050562552	-0.8257405014313299	0	0	0	99.50554070357097	829.935219790917	33.34783669002697	0	0	0	0.0214935970298859	0.005378136528141165	-0.1502658499940764	5.993228713287229	-5.227988522486228	77.59279094412165
0.92	-2.65737473309862	1.143782174032304	-0.395557536145177	0	0	0	103.0640118944625	865.9396345494831	34.13852530888454	0	0	0	0.01094131678992368	0.003821374460767149	-0.0618151569063751	7.771261171224538	-5.033792492979736	92.09295609591851
0.9299999999999999	-2.420850836720627	1.073351215626726	-0.3406460179817367	0	0	0	102.0969552794653	893.2767484182546	35.40358417419727	0	0	0	0.009894127525395452	0.004007809291709446	-0.05735440690909124	9.412120507710528	-4.844864748347836	106.4146986344462
0.9399999999999999	-2.356072212236269	1.103889043507591	-0.3429469359418891	0	0	0	104.9961240940158	910.1567749593565	37.20412931774052	0	0	0	0.0101095094134798	0.004304987802386691	-0.05539983573768717	10.39871717848384	-4.797832893328838	117.9100822400831
0.95	-1.382797382232562	0.7341860623914344	-0.2739820924941858	0	0	0	114.1218407433316	926.0381286869841	37.86358248276167	0	0	0	0.008124606045485372	0.00325401097812368	-0.03213532646800213	10.47851883524642	-4.692305353653952	125.7736584377245
0.96	-1.29856669665065	0.7481695603806251	-0.2897876927778342	0	0	0	128.4477147560893	940.083442702221	37.91501905993068	0	0	0	0.008796042051892827	0.003523078016354442	-0.03017308057753499	9.824597464857309	-4.568532043710883	130.2685443455083
0.97	-2.592076632411616	1.549344557508848	-0.5052240110441014	0	0	0	144.9901200518605	947.1033780498547	38.11708768717071	0	0	0	0.01565514063903954	0.006970171806465749	-0.05878530540484267	8.615715504059684	-4.480352699804875	131.7664801631261
0.98	-4.872258177738568	3.269281333380149	-0.9900548089652655	0	0	0	162.5905170431606	943.1129270538206	37.53358085756169	0	0	0	0.03093052190462171	0.01463907992541533	-0.10377588062038	6.864263446562971	-4.223694108999677	130.3771485986092
0.99	-8.068736320489197	6.201014902438621	-1.519095202718715	0	0	0	178.8965509470925	925.0596261936098	35.85052782445516	0	0	0	0.05134268339681638	0.02762578896142881	-0.160250830419141	4.668455368693997	-3.707440612869051	126.0387924754977
1	-19.7260985250538	16.21666719637226	-0.9767490606682128	0	0	0	192.7731120911927	887.8076642568502	32.91306652245691	0	0	0	0.0693761347096421	0.06497062039004464	-0.3576537969588781	2.092127703791473	-2.92140470674333	118.2941634541342
