# Supplementary material for: Transtibial limb loss does not increase metabolic cost in three-dimensional computer simulations of human walking
Source: PeerJ. 2021 Aug 4;9:e11960. doi: 10.7717/peerj.11960 (PMC8349165; doi:10.7717/peerj.11960)
Supplement: Supplemental Information 1 — Each subject’s simulation output and Matlab code for generating plots presenting the data. [file peerj-09-11960-s001.zip › TTA3D_solns_rev/Post/GRF/soln_walk_N50_wm100_TTA_S22_GRF.sto]

DataType=double
version=3
OpenSimVersion=4.2
endheader
time	ground_force_r_vx	ground_force_r_vy	ground_force_r_vz	ground_force_r_px	ground_force_r_py	ground_force_r_pz	ground_force_l_vx	ground_force_l_vy	ground_force_l_vz	ground_force_l_px	ground_force_l_py	ground_force_l_pz	ground_torque_r_x	ground_torque_r_y	ground_torque_r_z	ground_torque_l_x	ground_torque_l_y	ground_torque_l_z
0	-21.85844017359309	19.15054813227852	-0.7074604387682026	0	0	0	194.8797711846891	892.7647414555237	32.55180089101072	0	0	0	0.07446687697510347	0.07461108324323286	-0.377044852477569	1.618652481144065	-3.124502240656342	118.9671936175892
0.01	-39.4432947429326	45.14641315822602	5.479081181752083	0	0	0	205.2964771016419	843.4512599500395	28.35464992646685	0	0	0	0.05372198809537942	0.1479250066018284	-0.4960676630018115	-1.198216891283236	-2.243998195376247	108.4742613972001
0.02	-24.63411924728082	135.5252792002416	32.50296909717888	0	0	0	212.3620663552208	774.5689629451801	22.90500859982642	0	0	0	-0.299651854613912	0.1810958843911123	0.6101894160221751	-3.7826123384706	-1.348577074476978	94.20791583453718
0.03	-51.91345284007025	267.2105980388139	23.81712266806828	0	0	0	213.397096268244	687.722926094251	16.25889017857374	0	0	0	0.1743006844164566	0.897829393926228	1.455854590407976	-5.783906657450514	-0.50053472890418	76.4099237167581
0.04	-69.73529390747792	363.2350850780355	10.84084949093366	0	0	0	200.1173539286344	586.4422812259838	8.194271624514721	0	0	0	0.2703799999533417	1.619440755040241	3.159517473793341	-6.99650761661941	0.4855860311347577	55.95263833322356
0.05	-114.5677451229563	461.1402218635416	3.730378528521778	0	0	0	177.2378911309976	482.1054153544866	2.883342232608176	0	0	0	-0.2612899251446307	2.839589683289439	4.841734498621947	-6.430619362701149	1.371079310472124	36.94814612543934
0.06	-120.3860854440898	561.0684321007319	-4.406352786127065	0	0	0	153.4946437525138	387.6780783896611	-2.749069415295863	0	0	0	-0.8267964227619198	4.649867168324924	7.557027582632972	-5.067360274439793	2.187352746248264	25.28169796774453
0.07000000000000001	-129.3603875556403	583.4708879399674	-9.35661635867101	0	0	0	132.5215489521768	302.6910591984752	-6.385059936920806	0	0	0	-1.487084947140963	5.354388450378162	9.52269165086804	-3.921976184260871	2.143051519681905	20.16423269477633
0.08	-127.1189252244732	606.1469898897441	-17.41914815600298	0	0	0	99.64528670310143	202.4070229616232	-6.933814958773133	0	0	0	-2.401726066370315	6.302928789061066	12.50448439491043	-2.523921461282742	1.717697241304896	13.86276438395724
0.09	-130.470296382855	654.9260878208972	-24.6865630653676	0	0	0	41.81165626849293	90.40475549564572	-9.130848494299546	0	0	0	-3.468959457172048	7.51745971749416	16.28261944119158	-0.8301064320874669	0.991620152796004	6.01578990260839
0.1	-120.4742106833306	682.4722781268663	-30.58288830615564	0	0	0	0.001789018498444586	-0.003684269000271239	0.00316749596145588	0	0	0	-4.292094897707948	8.010841085904834	19.92393702527822	-7.917158422232127e-05	-7.290012256727848e-05	-4.506878955833514e-05
0.11	-121.0092278350511	699.4992752541501	-33.6236921672902	0	0	0	9.932018292065771e-09	-8.709039408559794e-09	6.424757349945382e-09	0	0	0	-4.941716423046254	7.455008777412439	23.24720179716137	-5.067586877594402e-10	-4.816320018478701e-10	1.305239134020354e-10
0.12	-112.1257028485582	713.3427079839308	-36.23778169865263	0	0	0	8.448372719539658e-16	-5.443755456896673e-16	4.063092977177411e-16	0	0	0	-5.442326181788201	6.837517685121007	26.57244215884882	-3.518625992864275e-17	-3.444331392142079e-17	2.701529622555926e-17
0.13	-109.2130329763453	712.411562294175	-36.97501018234274	0	0	0	1.641461863347067e-16	-9.389466839815261e-17	6.067600142030859e-17	0	0	0	-5.747733083619198	6.078886815017432	28.83349127391877	-5.937252502278581e-18	-5.831082864918362e-18	7.0385284717958e-18
0.14	-98.18837717576027	700.0736570692425	-37.15067496390235	0	0	0	1.256906708029197e-15	-6.505963383239897e-16	2.663562826550824e-16	0	0	0	-5.948964601817164	5.402545181617228	30.63261775486605	-3.286021433905249e-17	-3.696046516461057e-17	6.478495779853902e-17
0.15	-93.32181756537706	685.2118536855344	-36.1950905762284	0	0	0	2.800875721494102e-13	-1.313899259122777e-13	1.860413855256974e-14	0	0	0	-6.128874356552547	4.74608017291835	31.83703704923747	-2.545341409852247e-15	-2.988893739876238e-15	1.682919067739693e-14
0.16	-79.43191664388151	667.0790415519492	-36.46732830410567	0	0	0	5.465025510629089e-08	-2.356493128016091e-08	-1.422175174755149e-09	0	0	0	-6.210806192994905	4.445249894716214	32.71178929731094	5.802682629654437e-10	1.121541628799893e-09	3.714519710300506e-09
0.17	-69.70444397891202	648.3228857018904	-36.0201150073817	0	0	0	-1.20956548356925e-06	4.887252364700441e-07	7.883237490116565e-08	0	0	0	-6.218823072976456	4.169315228325215	33.11257623002772	-1.601615299981986e-08	-2.589020185863838e-08	-8.523677122694836e-08
0.18	-51.96257177170708	627.1631066109583	-35.65465835903134	0	0	0	-1.154091452714651e-06	4.399407595744533e-07	8.45556009295731e-08	0	0	0	-6.131115220416104	4.022088146150264	33.42728444044599	-1.538735972574243e-08	-2.445362224830925e-08	-8.278923899686936e-08
0.19	-39.91942153592783	604.8920021080806	-34.6551489495901	0	0	0	-1.454847762425611e-06	5.283048294089113e-07	9.635702505524225e-08	0	0	0	-5.983821490307567	3.743101224905435	33.57207458299299	-1.774059969376849e-08	-2.979022576229054e-08	-1.045235641384073e-07
0.2	-29.01198684786138	585.4768326976448	-33.81522639959637	0	0	0	-2.75776545614246e-06	9.617866512247272e-07	1.455679048218643e-07	0	0	0	-5.810510998243981	3.490587842784494	34.15304332647052	-2.916006680616692e-08	-5.400205234967935e-08	-1.956356520817116e-07
0.21	-26.14369040076555	569.762231259763	-32.10795087861028	0	0	0	-7.691685444412162e-06	2.596387313270911e-06	2.953497985159617e-07	0	0	0	-5.612957325720005	3.052656915322822	34.84028044743663	-6.898733222138148e-08	-1.438814657490876e-07	-5.317683376870019e-07
0.22	-20.98967226485222	557.3221674227635	-30.62081102350034	0	0	0	-2.976853301261303e-05	9.777515454162859e-06	7.640851608443387e-07	0	0	0	-5.363375288918411	2.669203760129153	35.86704635371686	-2.262439051510757e-07	-5.339651764866826e-07	-1.981598590028161e-06
0.23	-20.79913299483578	547.4114318493903	-28.15942556378301	0	0	0	-0.0001483565691659826	4.759781070413745e-05	2.308672907216927e-06	0	0	0	-5.07806739134636	2.163967409453968	37.01646126103002	-9.703432381409782e-07	-2.568606793618911e-06	-9.398098540561729e-06
0.24	-18.79613568291547	538.7919083335071	-26.39945999023347	0	0	0	-0.0008692042093668274	0.0002731620217247128	7.507487061334321e-06	0	0	0	-4.726956895464538	1.785275297354667	38.47267067608219	-5.051201749193265e-06	-1.464947772183286e-05	-5.179654092585182e-05
0.25	-20.65708614020537	527.695303834586	-24.59946086220226	0	0	0	-0.005434247940430743	0.001677169354783397	2.480184661154423e-05	0	0	0	-4.292476886822849	1.444960063267369	39.82473825674852	-2.912037537770531e-05	-8.99024453035699e-05	-0.0003010487389147463
0.26	-21.3174998658187	509.8739305302582	-23.67300187525572	0	0	0	-0.03269186287741675	0.009934273047758835	7.122942076095154e-05	0	0	0	-3.706553472170271	1.295294988084589	40.92211562920518	-0.0001659744403312741	-0.0005342702988160411	-0.001663176178582198
0.27	-25.40801611364006	485.2900184369659	-22.69736209730645	0	0	0	-0.1715077588547138	0.05147480776414043	1.517681452035578e-05	0	0	0	-2.977340911196733	1.235962263394946	41.35867092719245	-0.0008345159558633923	-0.00277820182935275	-0.00790866575335086
0.28	-27.85328212858344	462.8413138452006	-22.25653121072938	0	0	0	-0.7089719954031559	0.2109606923758656	-0.002315150864107069	0	0	0	-2.146225319373396	1.372499004489774	41.61955412784267	-0.003293913849901345	-0.01139067000743882	-0.02922484398294756
0.29	-31.46073813224636	449.0539497040286	-21.33444086438251	0	0	0	-2.12285698365398	0.6294188122380655	-0.01970498247270867	0	0	0	-1.296937818277797	1.543042783386164	41.85800559407257	-0.009297259621954478	-0.03377073744893028	-0.07708401635328843
0.3	-32.55319142549339	449.1827285128616	-21.1282538445794	0	0	0	-4.291450048765354	1.275006864057934	-0.07518200010347505	0	0	0	-0.4771313609290821	1.799677308762564	42.66859429538458	-0.01772644758322701	-0.06764322359047047	-0.1353260531410886
0.31	-33.62945808786547	460.946011549391	-20.99050070428073	0	0	0	-5.456642263347123	1.632030595966122	-0.1522097059471372	0	0	0	0.2594923501353894	2.024689897883836	44.08842994038004	-0.02140643264454822	-0.08533929164130201	-0.1476935824734983
0.32	-32.92166145824437	483.0416722387636	-21.47355373712378	0	0	0	-3.637056148960775	1.096696027637813	-0.1466949240921002	0	0	0	0.9289220537835092	2.261422160000877	46.42060734585704	-0.01362580360938127	-0.05642111859355188	-0.08409249222725584
0.33	-32.42381853427738	513.2820381843235	-21.45061344897388	0	0	0	-0.8471503265800423	0.2575677898012717	-0.0454601824418405	0	0	0	1.511604820363747	2.374549779655103	49.55962307767818	-0.002946665060864498	-0.01263797501939841	-0.0167084962504837
0.34	-29.91264874013321	551.5809237878929	-22.3443643251442	0	0	0	-0.03558899393769868	0.01081866656899475	-0.001169546122831352	0	0	0	2.048051997382331	2.47083556158049	53.6353028218158	0.0001468563593227142	0.0004806969341724907	-0.0001298260385825605
0.35	-26.83117143490009	595.7237382764167	-23.26475943349379	0	0	0	-0.05099257650893346	0.01553850222506304	-0.001355802084379395	0	0	0	2.509340954494983	2.459827857783062	58.40794754680918	0.0002686630330857897	0.0009303425618294301	-0.0001464594869230025
0.36	-21.61311748388858	644.7422565233625	-25.04489596806008	0	0	0	-0.501986532544572	0.1535769062677358	0.005066523447793468	0	0	0	2.919746503773406	2.425373093936639	63.82499723738782	0.001294812847107603	0.004978403375234248	-0.01096946667866222
0.37	-15.12027830244061	695.3354943511495	-26.30512910349976	0	0	0	-10.03553830057464	3.088825713350948	0.08244543508996538	0	0	0	3.237968929914488	2.258417112836263	69.4893158231195	0.01141268829052844	0.04587553186102368	-0.232820496480256
0.38	-5.652075630414503	745.529429916056	-27.99003819051766	0	0	0	-54.00413927266577	17.20108338390947	-0.3255228210756297	0	0	0	3.50400493046262	2.048756956488774	75.15816901686614	0.03689741159705578	0.1031779306489925	-1.141603105406684
0.39	4.994735634922965	791.8596971854845	-29.1961152325308	0	0	0	-75.62756522604002	25.78293165428885	-1.960284499111179	0	0	0	3.716332692193925	1.71604576551182	80.28360973680793	0.05556055179012087	0.06301330172788012	-1.461826824854939
0.4	17.16076106472463	832.1045161360706	-30.38476960851163	0	0	0	-70.1441548146913	25.59668676108829	-3.217586956632494	0	0	0	3.932343164143359	1.279092085482052	84.45835865322526	0.07093667473244129	0.03907988273908669	-1.306551531768123
0.41	29.18059943052548	863.4562324935318	-30.99757830234338	0	0	0	-60.25364680478635	23.33888645492304	-3.556319345448256	0	0	0	4.156332236370384	0.7183371033183727	87.17662880936487	0.07257252978205148	0.02266502435141644	-1.114312774610662
0.42	42.04188516368184	886.2361408962092	-32.42523793135534	0	0	0	-45.64597103273189	18.80264783143972	-2.835235720798094	0	0	0	4.439398679218326	0.1755670828499309	88.40884490254507	0.05204229188984535	0.0001359308528080068	-0.84813739384189
0.43	54.35104585167516	899.7781671901123	-33.45882860673387	0	0	0	-31.49888496912779	13.82626559625407	-1.790979357815979	0	0	0	4.750785722593699	-0.4186804901514627	88.00493817548031	0.02825524168925658	-0.01225228186626646	-0.592862884444799
0.44	67.22395671168559	904.7268672147801	-34.40831991387041	0	0	0	-22.28964548164046	10.45513396071011	-1.049467428749331	0	0	0	5.092791788587336	-0.9633201588141249	86.05877729999384	0.01309182734435051	-0.01505631485384583	-0.4261474789390305
0.45	79.30274715312788	901.0767394730372	-34.32718493960061	0	0	0	-17.4175178580071	8.794317706175892	-0.6164831085844423	0	0	0	5.407592677778776	-1.430487954649564	82.59101125943445	0.004592389728619196	-0.01474095171688696	-0.3368497968410403
0.46	91.42914336080315	890.0863911002328	-34.34819806415872	0	0	0	-15.73872812394613	8.652744388124946	-0.4094069831769549	0	0	0	5.702797283058639	-1.643120512007231	77.87918967042171	0.0001429232132332485	-0.01437012095995516	-0.3042672909671619
0.47	102.6052600595769	871.0341400724634	-33.58936800884655	0	0	0	-16.84066722650583	10.23704064282217	-0.3905025274825411	0	0	0	5.964539585175725	-1.625727936299556	72.00887899306558	-0.001269233902142384	-0.01460522063245641	-0.3189459465966604
0.48	113.0643921105381	844.1565588770768	-32.02830828955769	0	0	0	-21.04565268921455	14.43508961537026	-0.5435352682262654	0	0	0	6.225183585727276	-1.415398756865035	65.28130156221515	0.0005734585940419925	-0.01430692614540281	-0.3775857888406039
0.49	122.1383411160413	809.6048536016995	-28.68150695510458	0	0	0	-30.35115547292049	24.10346887690143	-1.028886313972573	0	0	0	6.356764565593445	-1.143159896600182	58.16852839262182	0.01250529330901804	-0.009302981715677979	-0.4870660689442421
0.5	131.3196019558555	769.7522781383594	-25.37860355185759	0	0	0	-53.64355130958704	51.27665600625512	-3.352820461844809	0	0	0	6.279387977389305	-0.82481963578939	51.51111638520648	0.07161000787869898	0.0007581994379268883	-0.7100555982581207
0.51	139.7294533883094	724.5468064315279	-21.29401799621419	0	0	0	-63.05333645913059	114.9401544368107	-14.81170172538384	0	0	0	6.020305026455246	-0.5959570155673695	45.53229641164357	0.3020893188272532	-0.2012786951717816	-0.2898223137952152
0.52	147.4163631070043	674.3702238668205	-15.89931515421476	0	0	0	-37.06528931333779	210.0785772695908	-26.63943399198828	0	0	0	5.608999960068727	-0.5295600874686922	40.43924020152835	0.5426148057995783	-0.5362058932233793	1.175126165905912
0.53	153.3764489494459	618.7495960151688	-8.355392847951492	0	0	0	-88.43838621323061	338.4111533398852	-27.36493273032148	0	0	0	4.915858089714555	-0.747981690019328	36.3467796947748	0.9141459019890869	-0.8230700006233533	2.226365560285755
0.54	156.1817161549338	555.2282818020542	-1.14780386140376	0	0	0	-96.22860502674085	457.03238343553	-15.01701475448257	0	0	0	4.083456381759303	-1.038537899808704	32.49854588446773	1.167413638743761	-1.009591569162811	4.842844334964139
0.55	152.0789264962471	479.2077548344099	4.943595910304948	0	0	0	-127.7117379907829	540.5445721211256	-4.822674348048682	0	0	0	3.177502149953666	-1.260946605103443	28.12977102333824	1.64387029584133	-1.335918738052746	7.447157362461199
0.5600000000000001	138.1123004754123	387.3578529029529	7.151359397453256	0	0	0	-129.3097047405686	601.465670936235	0.4369926671396877	0	0	0	2.364804837368145	-1.232139754737309	22.79442057768492	2.184645226945159	-2.037746201492781	11.08908583855858
0.5700000000000001	108.6051486424191	276.1917147653254	8.799550163955399	0	0	0	-144.4667064580806	647.539346590848	5.785499130183755	0	0	0	1.492208976983517	-1.084678925682127	16.20691684631192	2.994209960860399	-2.291126477985549	14.98489759577781
0.58	54.39083609059321	142.3157597389459	21.39961251387663	0	0	0	-133.1780152571013	673.3945223354441	13.3624052602068	0	0	0	-0.1128181855299293	-1.146572252489756	7.926329782390207	3.543711808330648	-2.344085584394205	18.43728932981212
0.59	0.1296746642043645	-0.2320907300706582	-0.1930107712947883	0	0	0	-133.302811056897	704.9476638375645	20.36845937427547	0	0	0	0.009594066663835096	0.004903858825838174	0.0005572493730159503	4.079680851220096	-2.592481143601951	21.58095260111768
0.6	0	0	0	0	0	0	-126.5051326080353	738.7548003404455	26.10300261696968	0	0	0	0	0	0	4.691415388053428	-3.524866453748373	25.33017122922712
0.61	0	0	0	0	0	0	-132.5199350113805	753.4371082894161	29.10640243609529	0	0	0	0	0	0	5.130338468052614	-4.286406214595371	27.91670708017492
0.62	0.00152012018990705	-0.00105986468595183	-0.0004775188926931858	0	0	0	-124.2093093973873	744.8374240032917	31.33968864690504	0	0	0	2.446249881908614e-05	-1.770893695739457e-06	8.179934022079772e-05	5.291884654792479	-4.628810491734458	28.94367839358782
0.63	0.000664862323078482	-0.0004021261979571191	-0.0001610847468524189	0	0	0	-120.0848610261519	734.7348638053154	32.67626101100128	0	0	0	7.405579262184349e-06	-3.935278743465535e-06	4.038731922490136e-05	5.403087217983369	-4.579798284778382	29.210515006269
0.64	1.210409688949286e-18	-4.912080669629291e-19	1.034079554947628e-19	0	0	0	-106.8367429845248	727.9952263367961	33.36530203317607	0	0	0	-1.423658678976875e-20	-1.765788977527546e-20	8.276350348285751e-20	5.592988541628104	-4.430996263314372	29.70695688357079
0.65	7.196703091807824e-06	-3.140874543327077e-06	-1.121973473045845e-08	0	0	0	-98.4916068445239	715.4972715556218	32.2719483469426	0	0	0	-3.83196884299791e-08	-8.958729774900238e-08	4.997778311026174e-07	5.80667300452963	-4.068342618831828	29.68019881674784
0.66	-0.0007277292032690162	0.0003821779040773483	0.000187172018460771	0	0	0	-84.68220776542539	694.7434737979934	31.78985215650312	0	0	0	-1.001287993784762e-05	5.33013931695673e-06	-4.98136909452206e-05	5.939665286937154	-3.907248879493867	29.28405718157274
0.67	-0.0005487619843680128	0.0002148965295325061	3.038365505853109e-05	0	0	0	-75.58192402563792	675.8442137447398	31.69762105652945	0	0	0	6.058063503644359e-07	7.112145545971525e-06	-3.93610045459676e-05	6.053207830960572	-3.814994362724698	28.76764109397918
0.68	-0.0001581799794491521	5.378841485968603e-05	-3.348531395520119e-06	0	0	0	-62.41309711824363	656.5611767440441	31.82147102323692	0	0	0	1.012904819586648e-06	2.268010729270752e-06	-1.141653046507719e-05	6.120749300487638	-3.808265761974215	28.3454568281944
0.6899999999999999	-0.0008562586186979777	0.0003386531923221585	0.0001162244377351251	0	0	0	-53.50843591939847	631.9147211718271	31.06176663632443	0	0	0	-4.653861087747496e-06	8.622264165475779e-06	-5.94097201214668e-05	6.069865827300813	-3.659755130159959	27.57576588695303
0.7	-0.005878955891957439	0.002250547833227387	0.001013013642261458	0	0	0	-42.42899002582074	606.9759470604813	30.08814527787167	0	0	0	-4.676366147547731e-05	5.733873963107921e-05	-0.0003987750137556182	5.910928693689748	-3.547784895922454	26.82241394564081
0.71	-0.007736589680801651	0.002467148951664148	0.0003126178356493603	0	0	0	-34.51999951097607	586.9384302925821	29.37516493352603	0	0	0	1.100118580884821e-05	0.0001003740949829172	-0.0005198848433839431	5.68682802966535	-3.417960903242836	26.20180067259421
0.72	-0.01435100326456078	0.00472807831758844	0.001079883977961332	0	0	0	-25.28080431169492	567.708085856118	28.35182058294054	0	0	0	-1.699625586675277e-05	0.0001590212218434248	-0.0009221128858054041	5.397653547106067	-3.323803546430852	25.72060467423641
0.73	-0.1343968017144129	0.04714897260357478	0.02302048919035998	0	0	0	-19.45030197579736	548.3461258945105	26.57086299360043	0	0	0	-0.001005565451402084	0.001106106033336816	-0.008136058836793613	5.058163139000283	-3.163082501542925	25.21622858945333
0.74	-0.560121744282461	0.1741592725476585	0.04848156333076636	0	0	0	-12.98573241146067	532.7079284136473	24.75642786795136	0	0	0	-0.000872689633677592	0.006319164618269643	-0.03278228716316115	4.729789859310906	-3.015314340678735	24.99327091316525
0.75	-0.6299031758342846	0.1866202815003546	0.02987797766921965	0	0	0	-8.899685884312424	521.6105339966986	23.86054286192124	0	0	0	0.000562760774360761	0.007512539379171092	-0.03505864796554407	4.418846165912297	-2.955058230033698	25.06207512757411
0.76	-3.069207510984399	0.9703356006730695	0.384016537686375	0	0	0	-5.548621729308239	511.5645119041866	23.97530226647285	0	0	0	-0.01133551735882922	0.02623658435287612	-0.1568910955628888	4.085231353895426	-3.064291865984321	25.34937016825467
0.77	-19.07738038656711	5.87619620940353	2.112342955764104	0	0	0	-4.579613163138847	502.0307524133031	23.07924507024551	0	0	0	-0.04414330317901188	0.1804574111127662	-0.9006533927760654	3.748003900545725	-3.142247119399796	25.67662820626351
0.78	-12.19056914982117	3.434319235520758	0.2785953589118265	0	0	0	-2.112790118407607	497.5091951140329	22.57997116302734	0	0	0	0.03171650585384231	0.1563176069238962	-0.5388398884412708	3.421963341615846	-3.246834325022054	26.22564409651536
0.79	-18.44129341396849	5.283845311587704	0.5393947639984367	0	0	0	1.101949458378539	501.2389995226353	22.97268004962504	0	0	0	0.0409948834962798	0.2182246570234179	-0.7358388305399847	3.133983184945234	-3.393139797907998	27.17024505419688
0.8	-81.60158004493616	25.80782245776426	7.20164811872939	0	0	0	4.331269130811911	504.460252589428	22.63388962156295	0	0	0	-0.02022170211815014	0.7132262888077855	-2.785690373698375	2.851771373214732	-3.563297923933861	28.30417618413957
0.8100000000000001	-33.73637321326409	10.22447323032126	0.592006047775767	0	0	0	5.979096709241527	504.6851007943054	22.2179469090234	0	0	0	0.09846603142774919	0.3851396394027276	-1.038957351840698	2.578609313017635	-3.642352770122963	29.4493862655486
0.82	-0.0004690216807249988	0.0001374347980725067	-3.101954759229059e-05	0	0	0	11.39891347202211	512.9992052680357	22.45299647141091	0	0	0	1.565260242561604e-06	6.174690454535935e-07	-2.112546409363118e-05	2.403405643995575	-3.754950027706933	31.07635805884515
0.83	-8.844546623467279	2.720935382758125	-0.05138170393614165	0	0	0	19.68766857367534	531.3826956336816	22.89539215496063	0	0	0	0.03377246396206785	0.1057564004603733	-0.2104570743583867	2.354947910894451	-4.047826978178644	33.33583378646157
0.84	-12.64369738970186	3.963508345658877	0.5886974194167817	0	0	0	28.11351195354815	557.5417044336973	23.31635597993046	0	0	0	0.02285108060708432	0.1099397127171392	-0.2523901111445152	2.449239559076317	-4.390364224397914	36.21820535142773
0.85	-0.005118051034027301	0.001552922715362605	-0.000403393742750055	0	0	0	37.44226918274014	589.2408772202269	24.68138794393208	0	0	0	-5.127551288403732e-05	-0.0001871074303365322	-6.95245237331699e-05	2.679833502416021	-4.777805721103656	39.56002616832826
0.86	-0.004267010851083315	0.00133765756501553	-0.0003803720390129813	0	0	0	47.25028620362303	619.7175900239306	26.3529712850787	0	0	0	-2.048957007813992e-05	-9.254232490551766e-05	-9.097716043283267e-05	3.044501454561581	-5.20499062305062	43.06258183086591
0.87	-0.06400684498140455	0.02123479398053005	-0.006653077040670767	0	0	0	60.4688295452886	655.4619734646021	28.16528271551688	0	0	0	-0.0001337396347547739	-0.0009509147535766213	-0.001606252838539383	3.648669896959647	-5.632388201195626	48.41333446800893
0.88	-0.5661468044269234	0.1907949356350915	-0.06841004921420736	0	0	0	73.4070579840201	698.0367595559551	29.64562262050639	0	0	0	0.000281683071545939	-0.004578538186515321	-0.0147735730372182	4.537031010179451	-5.933740848916036	56.28682211804759
0.89	-3.355999447989258	1.158701090553491	-0.4227704842137308	0	0	0	83.69159213815485	742.9830805178462	31.34234315342982	0	0	0	0.007812151285430697	-0.008185697712409082	-0.08366922105820299	5.702360267790883	-5.986478992868916	66.55185981263439
0.9	-4.826352208696798	1.817008219947655	-0.6927327249148331	0	0	0	88.4950208723682	791.5660560331266	32.91459338440483	0	0	0	0.01625773814971172	-0.001140901407157802	-0.1147853071926953	7.186456798392604	-5.78545242745296	79.71585756680521
0.91	-3.265864874038233	1.310967878523934	-0.4936082674305798	0	0	0	87.92058236810563	826.3135525706787	34.06400809796085	0	0	0	0.01286238636175206	0.002484585564081951	-0.0776117050294107	8.679196060856819	-5.488972261900121	92.77930380674556
0.92	-3.445654552498735	1.41817801831508	-0.4820237258303387	0	0	0	89.26413009950737	849.6746740364874	34.80225749286414	0	0	0	0.0135090332777506	0.004664940959455715	-0.08242317614046404	9.943807950412488	-5.149522558373993	104.6913866741159
0.9299999999999999	-2.401840809378208	1.080727822866638	-0.3800378147882892	0	0	0	92.9929235121238	874.6842443851783	35.89635185903942	0	0	0	0.01085306482781421	0.004122050748478732	-0.05661846096069282	10.74493694203237	-4.934523135250035	115.1433458118747
0.9399999999999999	-1.137810971796136	0.5771045348671898	-0.2291444748330287	0	0	0	102.0804421024027	897.9394381277543	37.03550762635253	0	0	0	0.006699530402395524	0.002529219207422463	-0.02672965265933433	10.87259665442996	-4.853262540923154	122.8875683966372
0.95	-1.31301855146025	0.6949239162678057	-0.2570305231849496	0	0	0	114.3976095397395	917.6915586526881	37.81715115964684	0	0	0	0.007735644991870919	0.003066960041353433	-0.03108438966143544	10.42720569403625	-4.800529895374357	127.9070735591274
0.96	-2.088407397646665	1.165513236647624	-0.3943403998357811	0	0	0	130.2786819144808	933.1667662537263	38.30443476722861	0	0	0	0.01198695678089854	0.005094982873293547	-0.04828321891948784	9.533179097427634	-4.75084865961642	130.6848469806681
0.97	-2.463853713844196	1.580798151796143	-0.5869970860217374	0	0	0	147.0929518148094	940.6197457307798	38.07413427516354	0	0	0	0.01780527976956198	0.007436419977672628	-0.054510660968328	8.170489878177598	-4.565678725755083	131.2867482676899
0.98	-3.701863342943102	2.639797020155299	-0.8472878577877698	0	0	0	163.9908369636437	937.8688908359336	37.33034808598819	0	0	0	0.02691129290034913	0.01236296818201831	-0.07879385921225765	6.407929629474499	-4.281990974166955	129.7227849477704
0.99	-9.911348879084057	7.457983980443198	-1.113912900241592	0	0	0	180.4329063715142	923.5809070512757	35.614534339275	0	0	0	0.04448231291085222	0.0298867133379256	-0.1981951709556691	4.222163845786434	-3.835108662779913	125.8822212737915
1	-21.85844018928918	19.15054814599997	-0.7074604393000259	0	0	0	194.8797712421799	892.7647417871908	32.55180091033358	0	0	0	0.07446687704570654	0.07461108331916896	-0.3770448527012574	1.618652482253884	-3.124502243539471	118.9671936610731
