# Supplementary material for: Transtibial limb loss does not increase metabolic cost in three-dimensional computer simulations of human walking
Source: PeerJ. 2021 Aug 4;9:e11960. doi: 10.7717/peerj.11960 (PMC8349165; doi:10.7717/peerj.11960)
Supplement: Supplemental Information 1 — Each subject’s simulation output and Matlab code for generating plots presenting the data. [file peerj-09-11960-s001.zip › TTA3D_solns_rev/Post/GRF/soln_walk_N50_wm100_TTA_S14_GRF.sto]

DataType=double
version=3
OpenSimVersion=4.2
endheader
time	ground_force_r_vx	ground_force_r_vy	ground_force_r_vz	ground_force_r_px	ground_force_r_py	ground_force_r_pz	ground_force_l_vx	ground_force_l_vy	ground_force_l_vz	ground_force_l_px	ground_force_l_py	ground_force_l_pz	ground_torque_r_x	ground_torque_r_y	ground_torque_r_z	ground_torque_l_x	ground_torque_l_y	ground_torque_l_z
0	-20.54525127269918	16.66909684654155	-1.420998361546209	0	0	0	202.4902197297557	888.2540357683833	31.31595735632125	0	0	0	0.08699340404821478	0.07764779118204113	-0.3694567602157888	0.7060193189114763	-2.105395786303958	118.8446215655903
0.01	-49.98990480973487	48.88013748931196	4.51156898548393	0	0	0	211.2651454176948	840.2198220095156	26.90863000927856	0	0	0	0.09794870471764199	0.19068407003355	-0.7089611318434337	-1.777422796487552	-1.168697598720332	108.2537476084931
0.02	-25.84942667849037	139.3774954149904	28.63457965362198	0	0	0	214.8256539435604	775.9278227830609	21.39314343705914	0	0	0	-0.1635981567480848	0.2157134148386503	0.593115468479496	-4.029755600293836	-0.3302710036576383	94.23295359685088
0.03	-44.65591642068269	241.3163313568369	25.27698767173186	0	0	0	210.95270413776	695.0368334864718	14.88930486193742	0	0	0	0.153870045284237	0.6744670213814589	1.334247603330223	-5.815640107628569	0.3163653249421423	76.7995867184829
0.04	-100.5200667709875	378.4645121261016	13.3780390041927	0	0	0	195.6087868040257	597.9890863702573	7.010880813822477	0	0	0	0.444875591656701	1.98435143889017	2.571587803416841	-6.976669957067805	1.002245361738636	56.66404686307359
0.05	-108.7839610679039	477.566928237203	2.504101588347066	0	0	0	172.2659362988184	496.444141307209	1.840384100038375	0	0	0	0.04934971921961919	3.124190487920416	4.899648248427456	-6.568365222905705	1.570820707238813	37.88303178658629
0.06	-137.4106763065407	533.3027059158363	-3.555849387795704	0	0	0	149.0317336822029	402.9525234232347	-3.010838689911342	0	0	0	-0.6568787069711435	4.161130442893014	6.750702438863327	-5.348964691030703	2.174748203273261	25.99076842004532
0.07000000000000001	-132.1392055071733	585.4106930675296	-8.585945977879151	0	0	0	130.3160055426077	320.723867731081	-6.475862578678532	0	0	0	-1.320499009780846	5.40776786839113	9.258449923940466	-4.20871867002759	2.135770096241391	21.04570441739185
0.08	-138.5760079080754	620.6753359757831	-18.41700585044142	0	0	0	103.5612564917068	223.1258059246361	-7.064756248308862	0	0	0	-2.110308990619688	6.567019464162271	11.93547449760032	-2.822845103779927	1.786717068360881	15.03900582869177
0.09	-129.1969271322542	653.0556951027355	-23.92078455373535	0	0	0	48.17459738428865	109.2721574941132	-9.777823381564959	0	0	0	-3.179048579925099	7.567720524628639	15.62298048850337	-1.067641369589006	1.111987927322388	7.165203369352573
0.1	-132.5065466085678	684.4698805738846	-30.55526650768146	0	0	0	0.03368498718838763	-0.06870768156583934	0.05818978655179	0	0	0	-4.09022983467375	8.023563615708239	19.22252128792078	-0.001970680749325122	-0.001876384009691749	-0.001081828938197419
0.11	-120.2179592470242	702.3161231903753	-33.10857721450995	0	0	0	9.37202349524801e-08	-8.10147191873731e-08	6.334852461493819e-08	0	0	0	-4.72406766156554	7.644350016592156	22.51777015759806	-4.860342133026059e-09	-4.661202104171944e-09	1.229490782697589e-09
0.12	-119.302225570728	711.5272563157838	-36.41198204250143	0	0	0	2.771197778472697e-16	-1.700205613344921e-16	1.338790122554604e-16	0	0	0	-5.150084846036744	6.815945088234979	25.30050429800992	-1.133387103409025e-17	-1.136856584482046e-17	9.022697854292841e-18
0.13	-108.0501361680823	710.9292450347938	-36.25114338304044	0	0	0	2.078193437335603e-16	-1.155027463713574e-16	7.658805388522664e-17	0	0	0	-5.495532991775753	6.002620586028971	27.81204808574961	-7.401679613468193e-18	-7.41637809646695e-18	8.899562359270187e-18
0.14	-104.5153893586419	700.8098596517532	-36.85010523898615	0	0	0	2.198952441375692e-14	-1.132973237952441e-14	4.182376846187291e-15	0	0	0	-5.676653047146251	5.237751138743536	29.34512618084528	-5.408501330240556e-16	-6.363578762244523e-16	1.119739550410646e-15
0.15	-91.24039312316195	685.8496241094389	-35.66339381502849	0	0	0	5.080237300025093e-11	-2.361771524797898e-11	1.662712100604777e-12	0	0	0	-5.851070977587878	4.683606132914532	30.68600755086153	1.728501210360402e-13	5.973149660259782e-13	3.139752277018252e-12
0.16	-84.5523802607384	668.3949138153528	-35.81881705004573	0	0	0	-1.387951773088959e-06	5.923544090536057e-07	7.188055720612072e-08	0	0	0	-5.944016459295709	4.313822414960627	31.41365175754373	-1.721482733415154e-08	-2.912701642148855e-08	-9.237442429421466e-08
0.17	-68.36167949341228	648.4659563236446	-35.21434128805421	0	0	0	-4.835851244029918e-06	1.92141627999562e-06	3.547592291272484e-07	0	0	0	-5.984455020971559	4.163054224167892	31.95660702416656	-6.55145296376975e-08	-1.033476061765599e-07	-3.333108272160313e-07
0.18	-55.98219629365613	625.4329259363949	-35.20088809241237	0	0	0	-4.868649708484479e-06	1.827431794638746e-06	3.406065959636848e-07	0	0	0	-5.910513966847526	4.018355491851245	31.9906053373517	-6.201045225531934e-08	-1.017682022023726e-07	-3.403723041923585e-07
0.19	-38.63187048893192	600.9146368119312	-34.2543396856823	0	0	0	-7.230028682013324e-06	2.593984861749808e-06	4.343534233144079e-07	0	0	0	-5.796469103027941	3.879279386761993	32.19536641976664	-8.27641612001122e-08	-1.46289149794139e-07	-5.040047184940506e-07
0.2	-32.8507083642691	579.7259117484688	-33.36062372735349	0	0	0	-1.634669548890349e-05	5.638745901200205e-06	7.694315076435966e-07	0	0	0	-5.658119762053493	3.580238050751811	32.52628814677466	-1.625856895554899e-07	-3.18479124003873e-07	-1.120203718021058e-06
0.21	-25.60440153063983	563.0739145112373	-31.82588750849274	0	0	0	-5.280377781418363e-05	1.762397655839386e-05	1.711507988732314e-06	0	0	0	-5.510120434577949	3.224413826870709	33.29262996527279	-4.436486609465337e-07	-9.88352423732998e-07	-3.510165136904421e-06
0.22	-24.23641578749792	550.0823295874029	-30.20782102557226	0	0	0	-0.0002251904184910577	7.314117098801446e-05	4.683596816607037e-06	0	0	0	-5.308671344811708	2.759312124922057	34.10363164479539	-1.621258557400047e-06	-4.073291204653355e-06	-1.434105100352318e-05
0.23	-20.26094317884684	540.7945838687654	-28.00881833718457	0	0	0	-0.001167271194540192	0.0003707556200142474	1.684175111451652e-05	0	0	0	-5.076558012426322	2.282731993881312	35.35288646815274	-7.563370114726413e-06	-2.061572190840512e-05	-7.036951177161592e-05
0.24	-21.27831029532457	531.547842136787	-25.91652260687935	0	0	0	-0.006638113582346276	0.002068728505060404	7.553157354562868e-05	0	0	0	-4.771275872192212	1.782372677982094	36.6021532654327	-4.018027724493685e-05	-0.0001152564834613187	-0.0003745235545303599
0.25	-20.27863210637109	519.9076442017158	-24.52918692090806	0	0	0	-0.03725688942644064	0.0114288205565972	0.0003154366997385521	0	0	0	-4.369290648402259	1.441853706199853	37.97929869709048	-0.0002116145411847956	-0.0006361721548821989	-0.001944803097246123
0.26	-23.3387001018332	502.913333286011	-23.39962817069767	0	0	0	-0.1865350472273117	0.05649582763970156	0.0007832668544794243	0	0	0	-3.841884253038116	1.18607505251814	39.00636470073921	-0.0009846855491659062	-0.003127798987357436	-0.008902117535406918
0.27	-24.79383369026132	482.51821017176	-22.69847450181038	0	0	0	-0.7665700994688568	0.2300477174338601	-0.001708926406981268	0	0	0	-3.195285795741403	1.108519761862081	39.86690374185985	-0.00370750766119669	-0.01259970478662656	-0.03301869980239749
0.28	-28.85140215114509	462.9252606860918	-21.7769377563505	0	0	0	-2.406566241199954	0.7188669949959722	-0.02524460095727954	0	0	0	-2.470921541842196	1.129800417685733	40.47388198680974	-0.01062423798142842	-0.03880800535689807	-0.09227383117730466
0.29	-30.89584450046991	450.6236424805426	-21.19234315991493	0	0	0	-5.512239710387937	1.648807141984208	-0.1106025991365656	0	0	0	-1.704806807507487	1.306993541025236	41.30269321394654	-0.02246989338052866	-0.08755623790431953	-0.1853785639446119
0.3	-34.04025678493618	449.0926946115502	-20.46506397130843	0	0	0	-8.722776254698609	2.626636007563054	-0.2481043142504426	0	0	0	-0.9552535042693631	1.512452971562974	42.41862734271206	-0.03432989720692826	-0.137975782995494	-0.2538424184197694
0.31	-34.48845436440381	460.215571862564	-20.73108370694709	0	0	0	-8.747000505202173	2.658032080789386	-0.3011792633404569	0	0	0	-0.2437817735027541	1.784893039978381	44.25189057442854	-0.03491621748695106	-0.1396038860934155	-0.2182603263109517
0.32	-35.36662817075352	480.9996526878945	-20.92288830682831	0	0	0	-4.57315593626194	1.401064923366464	-0.1827384852930168	0	0	0	0.3890527616160666	1.996816432760682	46.71706979280326	-0.01874210575636656	-0.07388438014335569	-0.09773507017983264
0.33	-34.258412307425	510.8485424381619	-21.31129208841334	0	0	0	-0.8120173558127846	0.2505722092927322	-0.03813959730804277	0	0	0	0.9456880333247772	2.152540378591354	50.08584466687842	-0.003108196947762527	-0.01231814715531666	-0.01481161873962475
0.34	-33.09636028721559	547.4857051156496	-21.78881996714465	0	0	0	-0.06624070439342543	0.02039784960791847	-0.001800568220274478	0	0	0	1.41937711870549	2.234336615546646	54.18361839233584	0.000257007273194415	0.0008294898956370981	-0.0002803454053033899
0.35	-29.60689638744552	591.0109009728001	-23.15212367990619	0	0	0	-0.08286168811854311	0.02553399017268474	-0.002430701651444838	0	0	0	1.828354441447312	2.30168590572529	59.13980669351461	0.0004574892004902864	0.001555513931389545	-0.0001085923382620453
0.36	-25.23911501517288	638.8251306372742	-24.63293387228331	0	0	0	-0.5033255967038267	0.1554106046785527	0.003244782707882545	0	0	0	2.14717150587635	2.299777453067171	64.65759563327292	0.00169357851281809	0.006165066765783291	-0.01005512853340365
0.37	-17.94107561316567	690.0382959586709	-26.43075546059784	0	0	0	-8.625427621107795	2.673984048686071	0.06624338950518539	0	0	0	2.384189652881667	2.248598982709797	70.69547837219105	0.01464242572420322	0.05459133976016883	-0.1974709437163141
0.38	-9.035085881341324	740.7995010399303	-27.73905836061087	0	0	0	-48.60558919931119	15.52214036550306	-0.3007243595635889	0	0	0	2.531018095653843	2.088656017520866	76.74316691788901	0.04892575918075652	0.1411382458950015	-1.030424327498095
0.39	2.320059056308175	789.0088440069859	-29.34168851071865	0	0	0	-73.18474814919669	24.92707115551593	-1.908295730723144	0	0	0	2.642864040753368	1.886206981903366	82.48868820738818	0.06956086680338065	0.1051529395824484	-1.423017162695125
0.4	13.93491581298525	830.2265092477107	-30.15298555422228	0	0	0	-68.07470517735233	24.8570119045471	-3.104680488742096	0	0	0	2.73278042095144	1.516127295787074	87.24047317126801	0.07886229593648486	0.06518479815321666	-1.270587603096916
0.41	26.3714617850296	862.9413566215844	-31.39138083679869	0	0	0	-57.30667034035724	22.29769468489691	-3.316725150218164	0	0	0	2.867549587956092	1.09082783036276	90.68740491094496	0.07515699149325573	0.04002632310526353	-1.059843311872478
0.42	38.53225517094278	885.6399780027818	-32.46706569981304	0	0	0	-42.44726374117859	17.62214230785367	-2.514654261214104	0	0	0	3.052859088047762	0.550820123505301	92.49802186146235	0.05081836994363317	0.01122561794957803	-0.7887630936047267
0.43	50.91459901190118	899.5552276296683	-33.66465871992943	0	0	0	-28.80571070362681	12.74959536193552	-1.490094247350932	0	0	0	3.326639544953613	-0.05835015573246816	92.69416227692213	0.02535011192399568	-0.00631859936148753	-0.543650331756924
0.44	62.55803597434968	904.3615830522202	-34.25687758956018	0	0	0	-20.37963607899148	9.629917981346631	-0.8336403519360605	0	0	0	3.676311542916388	-0.7045838962982032	91.14004357480275	0.01061466452325125	-0.01183902960235857	-0.3920770662493019
0.45	74.18846597951881	901.0796985040017	-34.91700152718771	0	0	0	-16.13841813352713	8.206993408517349	-0.4842159344983951	0	0	0	4.113912639756267	-1.230010092858836	87.95226863392416	0.003238966143795249	-0.01254185778618421	-0.3146006797019611
0.46	84.55646104694685	889.2280868062256	-34.52204512305825	0	0	0	-14.73978598720517	8.169552309359849	-0.3182459506329698	0	0	0	4.572466587490385	-1.623057593259475	83.1154441733627	-0.0004349470309485945	-0.01229355153833216	-0.2870456454083656
0.47	94.78511277198791	869.945482748158	-33.56690090604103	0	0	0	-15.84441182242338	9.727818460557856	-0.2945563979672268	0	0	0	5.009831700041919	-1.754631731318391	76.96240728227477	-0.001512276086647234	-0.01201512815716788	-0.3016196579208145
0.48	103.7076231286629	843.0815252168186	-31.65841964655214	0	0	0	-19.87994437016102	13.78965808908285	-0.401918002678562	0	0	0	5.392594048009392	-1.64565114795286	69.75695064887371	0.0008663626854631191	-0.01016694720344342	-0.3572069136479655
0.49	112.1475874326523	809.420623190206	-29.55873289978815	0	0	0	-28.66638172127542	23.01651437245936	-0.7841986897618287	0	0	0	5.759568339094676	-1.313036247406909	62.0028236266154	0.01565444597186059	-0.0006257306752015954	-0.4568106138248201
0.5	119.4377739400066	770.1143358421916	-26.08777966075434	0	0	0	-50.0182658019789	48.43969126017397	-2.925112156936683	0	0	0	5.949268291697599	-0.9373294001352726	54.39177984789679	0.08640658374275247	0.02022564253023247	-0.6454036261367287
0.51	126.8575805864933	726.922324208332	-20.59691133277047	0	0	0	-52.10558152951767	108.290010954138	-14.70698906434739	0	0	0	5.833185182332365	-0.7204600846337588	47.65958507969088	0.3478764290698429	-0.1930841444427567	-0.1049004106155956
0.52	133.2839799839821	679.9571092573141	-14.23209115259069	0	0	0	-28.68864401158054	198.6340323536778	-27.08419874579376	0	0	0	5.535606982224705	-0.655720022785459	41.88775166183055	0.6505868414573606	-0.5106719176811161	1.293082360365568
0.53	140.0509163991666	630.5464566302253	-9.876092634050108	0	0	0	-77.44760662632405	319.7116883169628	-27.44025450723976	0	0	0	5.145641311987134	-0.6632402701471267	37.36740467527044	1.14264981620991	-0.7713854213144937	2.307357324192036
0.54	144.6549139968528	575.8583954751832	-3.580482582702463	0	0	0	-85.90702866346325	431.7019016633275	-14.97360074588882	0	0	0	4.512775883270392	-0.930819657910156	33.67453160563277	1.417333168130642	-1.104083442210135	4.898882554035258
0.55	144.772575121071	511.1759440892561	6.299267928089473	0	0	0	-114.1436299460309	508.3489077480784	-5.208633436143895	0	0	0	3.621607307751743	-1.391872381595971	29.82782788243668	1.834412605025476	-1.521990692045307	7.655242951573066
0.5600000000000001	137.3661281317339	434.6502371932741	11.95684000502247	0	0	0	-121.7865658344683	571.0249711262555	0.9199081210417466	0	0	0	2.789726508035883	-1.5763963488216	25.30994433998421	2.5382911944555	-2.217211188316231	11.90842221233079
0.5700000000000001	121.4777828980789	344.0261967363132	8.294781117457983	0	0	0	-142.7565911392641	632.9225831033667	6.572921782769273	0	0	0	2.288181462266654	-1.281515813352389	19.97571740331982	3.655381868769207	-2.501269044549967	17.23331021732579
0.58	88.52122661080072	234.4708692698711	7.397979121437932	0	0	0	-138.7043017034695	667.0561501521769	13.92753194082159	0	0	0	1.53525528002636	-0.9953065704333681	13.36723290041732	4.181700829377493	-2.572947063466861	21.48406528130059
0.59	31.82871365324922	98.75057929308784	15.96634164348385	0	0	0	-137.0013438170825	684.7449426809776	19.57098449296485	0	0	0	-0.01853505303448741	-0.8070119684129093	5.032331961356719	4.399022134678474	-2.519346401624138	24.1279315581874
0.6	1.742219777028005e-09	-1.605132635006441e-09	-2.623115929961764e-10	0	0	0	-123.4042062776372	710.4475895958535	25.16344762522514	0	0	0	1.717542302619759e-12	-7.717309817051344e-12	5.864542256806667e-11	4.792351362594379	-2.881932676968094	27.1268491501543
0.61	0	0	0	0	0	0	-120.3146290410986	748.0036888569148	29.69106820617287	0	0	0	0	0	0	5.462022231915657	-3.674942937091554	30.55200878568769
0.62	0	0	0	0	0	0	-114.8524765023317	759.6804566794513	31.83959142836505	0	0	0	0	0	0	5.995446650178446	-4.516346691354361	33.08098677203311
0.63	4.539939241785873e-06	-2.937912155677777e-06	-9.582391247435414e-07	0	0	0	-116.0967622811314	738.2605902512706	31.85350326878975	0	0	0	3.926319924514641e-08	-2.486691372385201e-08	2.623669425253228e-07	6.160120092415425	-4.566831302315477	33.47861997470417
0.64	1.750713267355736e-09	-9.098346515850645e-10	-1.333862539766644e-10	0	0	0	-106.4078389772121	716.7833234429454	32.56759617823186	0	0	0	-1.11785287211999e-12	-1.883919341168737e-11	1.138591245539028e-10	6.232263309609356	-4.443493137546289	33.37677742773236
0.65	3.925018918910299e-14	-1.631959927490552e-14	1.765912865872618e-15	0	0	0	-97.18224089025699	704.5124573135803	32.3290448956803	0	0	0	-3.537609706146491e-16	-5.535741737260991e-16	2.747063216993624e-15	6.397555855323279	-4.264101477556242	33.25399389519002
0.66	-0.0001197628490395517	5.446277990932285e-05	6.243725396587989e-06	0	0	0	-83.38238882933408	685.9280737281981	32.45320760346097	0	0	0	2.078514068052211e-07	1.426222721997497e-06	-8.453807575865774e-06	6.508656104060556	-4.149182224481643	32.88262507794182
0.67	-0.0002502299280827903	0.0001144025504896588	3.580119179010948e-05	0	0	0	-73.8594997632581	661.5519137553507	31.48527884724732	0	0	0	-1.329649516529507e-06	2.679973397323167e-06	-1.785733409363219e-05	6.570325556447764	-3.903430527665388	32.09403588610699
0.68	-0.0001712015604635955	6.212536203604682e-05	5.91604949964813e-06	0	0	0	-60.95012862355363	640.2219292080905	31.17393215102573	0	0	0	4.137019230281423e-07	2.334888672989963e-06	-1.254710041377791e-05	6.626194854006806	-3.793484408176208	31.48789690098383
0.6899999999999999	-0.0001612324384873841	5.669395686837606e-05	5.667322464372726e-06	0	0	0	-50.67184028483703	620.6721179390605	30.96504561272768	0	0	0	3.309046020241597e-07	2.108183435010637e-06	-1.167546081172308e-05	6.65876859689046	-3.683609239178001	30.88700863006282
0.7	-0.0006977289583554548	0.0002735494521413029	0.0001122384677042505	0	0	0	-39.49336081426647	597.6666549452084	30.51909319773729	0	0	0	-5.185763826593779e-06	6.712208502281682e-06	-4.859630266535919e-05	6.57789214392144	-3.599331189018697	30.22330683963229
0.71	-0.003581631090419641	0.001261294263796092	0.0004613427984031074	0	0	0	-32.23514192364494	574.1945597324916	29.20794596159776	0	0	0	-1.797860943297772e-05	3.871539575842944e-05	-0.0002454228381069221	6.391838904569902	-3.365461722204565	29.50964534035291
0.72	-0.005007857425984519	0.001546482389487108	0.000247208251029483	0	0	0	-24.12626581191697	554.1456816815031	27.71138844726044	0	0	0	2.922118175859769e-06	6.321419101444845e-05	-0.0003362577774368373	6.161203998747082	-3.12328665162585	29.04966116517176
0.73	-0.01648696033613513	0.00541283796515726	0.001806904052557442	0	0	0	-18.37976459275724	537.2378323416664	26.29983974914462	0	0	0	-6.009198287604371e-05	0.0001675547822210764	-0.00105023622752889	5.908434838664213	-2.882495511548086	28.74860990484572
0.74	-0.1373394012415401	0.04661484504916859	0.02424608693279168	0	0	0	-12.69751018929811	523.4490873804458	24.73921939395347	0	0	0	-0.001079948949747924	0.001114378393825074	-0.008259704683260597	5.661037901134804	-2.719637238860767	28.70545331987556
0.75	-0.3850778988758002	0.1155745456921854	0.03595640430065116	0	0	0	-9.185704746571664	513.7183581980905	23.62128763189765	0	0	0	-0.0008261288901709212	0.004196901459686305	-0.02233733908274776	5.418498321699991	-2.679775083465517	28.91450564464994
0.76	-0.5469958567854696	0.1569549183754762	0.03345370368957717	0	0	0	-6.263629595916865	505.3955131160326	23.74385756771435	0	0	0	-3.980121621106229e-05	0.006248393374666621	-0.02996573199752528	5.13028577207634	-2.843052161587633	29.33905760182344
0.77	-4.27257855097746	1.269691195351438	0.4893019310943016	0	0	0	-5.374836529338057	496.0357271023091	23.26079016356231	0	0	0	-0.01296532855870688	0.03868146815852787	-0.2135841346611339	4.796297473903219	-2.982791304295333	29.75486975831346
0.78	-37.17268602807187	10.78043754369727	3.751086720082863	0	0	0	-3.721617778024712	487.9679374290606	22.63923508448854	0	0	0	-0.06471402718321187	0.3623631667590925	-1.682621316626172	4.43215017106504	-3.105499371866236	30.23827234648359
0.79	-40.45691999401528	10.99831735348986	1.200179062571841	0	0	0	-1.510354391192927	487.0326371883962	22.73892537444727	0	0	0	0.08544222311668299	0.495657842882945	-1.660645715421844	4.097725729986227	-3.210491256016422	31.04383480575203
0.8	-24.30062818606942	6.550512682402452	0.07281422478094945	0	0	0	2.65669642753821	494.2675827938077	23.31792652763573	0	0	0	0.07938587678364634	0.3044366921162792	-0.8829715834022493	3.816117406196307	-3.396565431464608	32.36245188162547
0.8100000000000001	-75.77453476737868	22.42525198883717	2.889019061822419	0	0	0	7.220242966507105	503.6865494964572	22.47014543056703	0	0	0	0.1406587206414841	0.7709935049640364	-2.29571054938989	3.564657990776702	-3.597054358708667	33.91031688213042
0.82	-57.47454124279059	17.94291292525538	1.772988541844617	0	0	0	11.98127704674092	513.3612780891594	21.71810408617632	0	0	0	0.1345967784940787	0.5751985646872886	-1.461891842817621	3.329253860510804	-3.779490194391345	35.62141909788881
0.83	-0.004195605769940532	0.001293468792213705	-0.0002006050317189284	0	0	0	17.40335411250095	527.6516684859465	22.81539487954232	0	0	0	-1.189046772090977e-05	-5.718230719402579e-05	-0.000121131654757488	3.165368750975663	-3.993793223030973	37.70271364168099
0.84	-0.03137287985346063	0.009857662245546666	-0.001156457499021811	0	0	0	25.57520887833318	549.4124539374017	24.05076811144693	0	0	0	-5.226543699304642e-05	-0.000240023495601871	-0.0006298832884009673	3.154397279063149	-4.307880732283138	40.31010287448371
0.85	-0.6291176328548449	0.2046617340899954	0.02181924566523577	0	0	0	35.37162132563003	578.8911756318539	24.77402520559617	0	0	0	0.0009320419425291751	0.003977674413727714	-0.01038016462187424	3.317433035965527	-4.724186174913749	43.4498870779227
0.86	-0.01094372071561441	0.003466942781508789	-0.0007431160332043128	0	0	0	45.85128173168231	612.0979398760835	25.96949091307916	0	0	0	-8.674359016525187e-05	-0.0003088596083459377	-0.0001383344547771706	3.614101864773376	-5.223208622620725	46.93393651647451
0.87	-0.09639882858352433	0.03118139283088379	-0.009806219740479941	0	0	0	60.32175398745828	652.3742695011838	28.1249996437264	0	0	0	-0.0001583391000762433	-0.001309124687301165	-0.00255370657640276	4.111869717310389	-5.764591676089361	52.32300413711333
0.88	-1.018709433420726	0.3508676963617021	-0.1233993430666279	0	0	0	73.99868259280592	698.5942386077883	30.21286328308668	0	0	0	0.000677521755771023	-0.007384834535645922	-0.02585838657880177	4.849529033928348	-6.14778993409067	60.19934150781327
0.89	-3.500243920173332	1.244055320007364	-0.4489056733901614	0	0	0	84.9040925891822	743.05386934895	31.1828481151296	0	0	0	0.006520455348503589	-0.01301395121722458	-0.08497635056835551	5.77291244934534	-6.25177929179206	69.60378190264566
0.9	-8.776802975326749	3.166230694196259	-1.068850990145805	0	0	0	93.58344568596995	786.1361753473079	32.15584893164725	0	0	0	0.02332232328117062	-0.006033626916188196	-0.2073326236862128	6.883363107802388	-6.127339522271935	80.7637737233577
0.91	-8.550132713693847	3.346851301829556	-1.140464768411805	0	0	0	97.58024712788031	819.6577682116143	33.54908405113552	0	0	0	0.02880136517698608	0.006274313050716961	-0.1957056547224976	8.035703296114225	-5.898848248887433	92.48125996011608
0.92	-3.676318822356111	1.587379054958629	-0.5765380100472527	0	0	0	99.95292123386731	847.2342510814518	34.65384892152359	0	0	0	0.01557350528233966	0.005228852166113629	-0.0839844427236324	9.040014106721701	-5.58678255585747	104.4420799559623
0.9299999999999999	-3.446211078388389	1.537997408933595	-0.5256078701641639	0	0	0	102.3703652571079	875.930699951228	35.43070261334054	0	0	0	0.0149197527744859	0.005875821641090933	-0.08010685621939302	9.647314506753581	-5.184565151483399	115.4429617773221
0.9399999999999999	-3.616172455367666	1.700223330384639	-0.5680391973920459	0	0	0	110.3670601232632	899.9095019575614	36.3351655331963	0	0	0	0.01640284577160335	0.006938977463951146	-0.08330783273475888	9.65264731152374	-4.883841352710375	123.5662087818293
0.95	-2.315862365709879	1.227451011937032	-0.4786024815844768	0	0	0	122.4274386492403	917.6274085845	36.99551483919431	0	0	0	0.01394232176413188	0.00570920714590819	-0.05254601380453929	9.106265732422948	-4.646106925110524	128.6637264377566
0.96	-2.10634101479861	1.210234570697491	-0.4857214718159718	0	0	0	138.5547665809023	931.9792063806295	37.40875074898367	0	0	0	0.01453489419533771	0.006046063303705477	-0.04769274315831843	8.176859139032651	-4.431991916357637	131.506833009057
0.97	-3.826199436111866	2.271923626446356	-0.7669284513903288	0	0	0	156.2475664140161	939.371273561009	37.06977876932249	0	0	0	0.02359687814070262	0.01099411647957635	-0.08483499451710406	6.858636062008499	-4.094829140154591	132.2018914210061
0.98	-6.472109235535968	4.270662113382865	-1.33001900217799	0	0	0	173.7567922603621	936.2946409364954	36.20072108196789	0	0	0	0.04170389559412654	0.02092803549256759	-0.1354461584944396	5.174681454586247	-3.62389916203584	130.511079483451
0.99	-9.536610566296288	7.192638415850671	-1.885181040350068	0	0	0	189.5942892258492	920.3267815585064	34.33473570058179	0	0	0	0.06413000779671459	0.03607404194888617	-0.1867958360389416	3.09916373963757	-2.951738386502092	126.2067375851279
1	-20.54525127079327	16.66909684499772	-1.42099836142948	0	0	0	202.4902197247518	888.2540357499333	31.31595734344545	0	0	0	0.08699340403899397	0.07764779117253529	-0.3694567601867438	0.7060193196544411	-2.105395784795282	118.8446215631839
