# Supplementary material for: Transtibial limb loss does not increase metabolic cost in three-dimensional computer simulations of human walking
Source: PeerJ. 2021 Aug 4;9:e11960. doi: 10.7717/peerj.11960 (PMC8349165; doi:10.7717/peerj.11960)
Supplement: Supplemental Information 1 — Each subject’s simulation output and Matlab code for generating plots presenting the data. [file peerj-09-11960-s001.zip › TTA3D_solns_rev/Post/GRF/soln_walk_N50_wm100_TTA_S04_GRF.sto]

DataType=double
version=3
OpenSimVersion=4.2
endheader
time	ground_force_r_vx	ground_force_r_vy	ground_force_r_vz	ground_force_r_px	ground_force_r_py	ground_force_r_pz	ground_force_l_vx	ground_force_l_vy	ground_force_l_vz	ground_force_l_px	ground_force_l_py	ground_force_l_pz	ground_torque_r_x	ground_torque_r_y	ground_torque_r_z	ground_torque_l_x	ground_torque_l_y	ground_torque_l_z
0	-21.5786240477188	41.71518700293127	-0.123431616611695	0	0	0	201.0854522071936	871.9369257241617	29.41588791895757	0	0	0	0.1333240678367946	0.1702305651791928	-0.1117541074771226	2.356775421195232	-3.152628297548884	113.769067225479
0.01	-5.043385502079881	102.1386082933792	14.03653350275107	0	0	0	209.3158141957268	807.9244736856288	25.01672679496832	0	0	0	-0.06517073539910014	0.235039637761784	0.7897973735363423	-0.4983271144386396	-2.26866723369203	101.0099457455029
0.02	-6.263301603380396	155.3518180863836	21.00155356916368	0	0	0	212.3816390457057	726.920479978443	19.39277343698024	0	0	0	-0.2078440702826099	0.1381856842386851	1.349466922685358	-2.97063927957177	-1.373795070135582	84.91672949490989
0.03	-52.26592870770087	233.2437858549431	24.22032479357343	0	0	0	207.9650704671989	632.2365672187389	12.68125455789871	0	0	0	-0.3347108219728412	0.7855913033683195	1.701795054141042	-4.882017879173564	-0.4469580032824363	66.27062241355922
0.04	-73.54321240085537	380.9755371395898	14.89592665571298	0	0	0	193.0233850047381	530.5605192737606	5.424649966729701	0	0	0	-0.5466874443958741	2.267550235786387	3.989711632002633	-5.753200141084324	0.5951503681366497	47.0107500897369
0.05	-74.60979882278895	452.5491890865483	0.06416405421821662	0	0	0	170.2149774325803	429.7699144368982	-0.1818830300633025	0	0	0	-1.066191792781954	3.362424016485576	6.648376585556368	-5.071186737502702	1.686458690250749	30.23322925819112
0.06	-99.53302028173223	495.2893006804782	-3.539140806671	0	0	0	149.0133497442992	350.1741960834795	-7.021328141516157	0	0	0	-1.765933628302151	4.801221462158863	8.994838689451166	-4.050961661598405	2.190882589880738	23.25146082791791
0.07000000000000001	-95.19013790999497	564.0185160496546	-10.80142196007171	0	0	0	131.6684570240725	265.0517201381221	-10.87180928891706	0	0	0	-2.726970715171416	6.346647076163684	12.48130940608751	-2.939843750544279	2.209293463450349	18.24862270907092
0.08	-91.93841025714565	578.2456429490944	-22.7406561757766	0	0	0	99.70248668885411	174.8503682700311	-11.71601540521523	0	0	0	-3.512453190532749	7.45691090485688	15.91517528515472	-1.739263284026973	1.83246789742101	12.54437794939304
0.09	-95.29944769856937	614.449249622425	-24.73094395649868	0	0	0	40.9414624951877	71.49174687680235	-12.64066969187261	0	0	0	-4.679645035998665	7.233141303770219	20.69004495253665	-0.3125601765746524	1.082610191122121	5.110202239195208
0.1	-92.48992116474396	653.4439701754881	-32.91550015370157	0	0	0	-0.0002951178484568567	0.0004518529006208454	-0.0003225746705236983	0	0	0	-5.192222610829382	7.228545654214066	24.57010638530637	2.475525981212053e-05	2.114662220808804e-05	7.091166519399923e-06
0.11	-85.80210395316971	669.8814063571359	-34.44331992538024	0	0	0	2.92432922467697e-12	-2.490362538154831e-12	1.88458415253715e-12	0	0	0	-5.684154722804352	6.45295237352982	28.70661991236376	-1.529868891426816e-13	-1.418311187216225e-13	4.997024196380877e-14
0.12	-89.00945478995042	692.7049309178133	-36.13170648310451	0	0	0	2.136336035028386e-21	-1.330982787066286e-21	9.925132751358066e-22	0	0	0	-6.328674978099995	5.434417132958441	32.94448948401152	-8.917465106133925e-23	-8.657802629416945e-23	7.584095812462537e-23
0.13	-79.0941681584862	702.3092639615709	-37.95986967991045	0	0	0	2.462170897661211e-23	-1.389821371553417e-23	8.960517421557406e-24	0	0	0	-6.689072334772456	5.289000317203918	35.99022793438767	-9.121739218288881e-25	-8.839388330893761e-25	1.135437781875484e-24
0.14	-68.70541839061539	700.0120159046205	-38.98906223595398	0	0	0	5.034097183102991e-23	-2.657815331318781e-23	1.08655479001836e-23	0	0	0	-6.856249515384401	4.826202937861358	38.52552127257716	-1.402896972198035e-24	-1.530372966094548e-24	2.756299996572975e-24
0.15	-52.18521503705202	691.5559798762924	-38.57924329681678	0	0	0	2.695837203579813e-21	-1.293939783441499e-21	1.799022931571776e-22	0	0	0	-6.779100333586585	4.552229680486687	40.40982963668017	-6.21837895590243e-24	1.225563025564502e-23	1.773770082073083e-22
0.16	-43.65084230429719	688.8092553173657	-38.33389425701139	0	0	0	7.639681969031769e-17	-3.405404053995949e-17	-1.686142028366684e-18	0	0	0	-6.687326920016874	4.091036379182352	43.14175580376362	7.585763871142884e-19	1.428999297060584e-18	5.510276136916269e-18
0.17	-38.88561877701875	690.7276991740114	-37.26643474556614	0	0	0	6.824163022195948e-13	-2.849535654575977e-13	-3.386130494289562e-14	0	0	0	-6.467656445643803	3.625425792827551	46.24932539959411	8.067036678044159e-15	1.316923841540512e-14	5.175417296622347e-14
0.18	-37.1770812847241	690.0290987300909	-35.03563561232706	0	0	0	-1.525092957653494e-10	6.001363613322378e-11	7.293927521421174e-12	0	0	0	-6.135124020414125	3.057481500885885	49.65898933128965	-1.711342982564348e-12	-2.896615953629556e-12	-1.194959278764688e-11
0.19	-38.35046183866422	675.5764613847064	-33.07334476833251	0	0	0	-1.869351041277764e-10	6.998801111273576e-11	7.068246223340404e-12	0	0	0	-5.588892809402465	2.63557371158104	52.63539201352104	-1.861729408521585e-12	-3.468492082529413e-12	-1.489337856121845e-11
0.2	-41.19961457879006	638.8921705150026	-30.24160632492356	0	0	0	-1.831926294788612e-10	6.574087858014507e-11	5.155682207630465e-12	0	0	0	-4.722412432151305	2.349975033392643	54.05287798735433	-1.609851929171436e-12	-3.338553126428015e-12	-1.463115630886293e-11
0.21	-46.24706320738533	586.6897146985227	-28.24602584103695	0	0	0	-3.059674452557685e-10	1.05977927366176e-10	6.778255230640749e-12	0	0	0	-3.593038367607079	2.237044311658134	53.8454892405193	-2.447969658560445e-12	-5.522189204700583e-12	-2.416112603479209e-11
0.22	-51.19297297119796	532.93317290671	-26.16355158083652	0	0	0	-1.033344891806051e-09	3.469722977563748e-10	1.987964763410166e-11	0	0	0	-2.199222019754976	2.201621275718892	51.5993573421744	-7.773709585898561e-12	-1.859398700669989e-11	-7.95455737518634e-11
0.23	-52.86069889470758	492.5202341689574	-24.89565115431306	0	0	0	-7.74642975416919e-09	2.528394272147965e-09	1.460376232436227e-10	0	0	0	-0.7816324873724381	2.09890164027306	48.12679587060639	-5.632168162891775e-11	-1.395046371783523e-10	-5.722500448008699e-10
0.24	-51.14809399476583	464.1427799590164	-24.1140279967782	0	0	0	-1.208146528606116e-07	3.840192313026049e-08	2.42521994266972e-09	0	0	0	0.4570647317354015	1.930132126666356	43.95406467092246	-8.630848210986104e-10	-2.183463324391595e-09	-8.421646104259254e-09
0.25	-47.44593483346746	445.5315255978162	-24.27760029134587	0	0	0	-3.268693139520022e-06	1.01345196009453e-06	6.956364203526296e-08	0	0	0	1.431539174850155	1.741522871174153	40.17864284452753	-2.289191343087012e-08	-5.933052614834133e-08	-2.112914222021839e-07
0.26	-43.83215609035074	432.5275367011202	-23.9695592130699	0	0	0	-0.0001158789513515283	3.508977602493183e-05	2.604716473120883e-06	0	0	0	2.187499422982229	1.594229326551148	36.95532223047993	-7.943931703167408e-07	-2.116560011358997e-06	-6.827642679723706e-06
0.27	-40.47890544200474	427.2281958348121	-23.94566930325869	0	0	0	-0.003948697548751454	0.001169774113472196	8.469774518134009e-05	0	0	0	2.779216631747902	1.606423231515043	34.73697959516053	-2.592443142920912e-05	-7.241658611373513e-05	-0.0002084695894098893
0.28	-37.50000562805204	430.0211819830623	-22.72433223975115	0	0	0	-0.09130662493330986	0.02652050705968365	0.001115004599176386	0	0	0	3.205332052797249	1.606216487726557	33.59667048703139	-0.0005334644225631158	-0.001658144060845937	-0.004245748700913838
0.29	-34.11652483226228	441.53205829683	-22.15451485760121	0	0	0	-1.023273001433719	0.2928906288487719	-0.008169962461894447	0	0	0	3.608477397308614	1.727336704459009	33.47827589068347	-0.004844730769650361	-0.01807428871364646	-0.04116922775326548
0.3	-30.59890039189002	460.8240807730235	-21.32895196291576	0	0	0	-4.905929357277792	1.399997706206781	-0.166718052686161	0	0	0	4.013671353673561	1.838095432699012	34.28442690475931	-0.01828026536004529	-0.08400574585519527	-0.1675384667375389
0.31	-26.4111461203987	487.2327257621856	-20.69361950150387	0	0	0	-11.52243286624951	3.328460204473312	-0.6774767156885687	0	0	0	4.468436783326575	1.942028655468671	35.8540426309187	-0.03688829496139383	-0.1943240375042528	-0.3275189159172484
0.32	-21.59110335563418	520.678744702732	-19.98146877509932	0	0	0	-15.54324168684212	4.581093386941438	-1.157727409045315	0	0	0	4.946234362283763	1.979944113269807	38.24157896035873	-0.05156829488501478	-0.2665613522465674	-0.3630720621491299
0.33	-15.86773010834604	562.1734816959698	-20.78468507091045	0	0	0	-11.79401195555338	3.537252150235211	-0.9065851641031148	0	0	0	5.499263795762865	2.051735487189641	41.50847696927926	-0.04630083009881245	-0.2121929574328812	-0.2263262495206379
0.34	-9.883393257125956	611.511242843792	-21.60052478842447	0	0	0	-3.381165097501659	1.023009731356575	-0.2332399381889591	0	0	0	6.060136808486956	2.034397740916462	45.67498891352211	-0.01363038790758757	-0.05649552969288008	-0.04873942992676916
0.35	-2.306019698498415	667.8866631070482	-22.47807814720446	0	0	0	-0.7486894042439232	0.2246933941711106	-0.02325767347248744	0	0	0	6.59056383723335	1.90239532258647	50.7474396239794	0.000730455069982195	0.003147094382235109	0.0013773292719498
0.36	7.44400043102761	729.2137393305545	-23.12886741553501	0	0	0	-2.50690142148992	0.7556624735207753	0.003279763106871885	0	0	0	7.029319620918118	1.609245590278454	56.52924192458516	0.004027351204826745	0.01606239590105028	-0.04034508784553127
0.37	20.22986839590828	793.5698644834199	-24.95227023776688	0	0	0	-26.38426454915809	8.094558141530838	-0.001120607552383282	0	0	0	7.371881482293131	1.230270641570308	62.82512604564548	0.01864584969707778	0.06855038934448873	-0.5572457037776144
0.38	35.36460808394293	856.4994876847744	-26.41774445729724	0	0	0	-78.56317636689316	25.47797463677144	-1.410796697828793	0	0	0	7.563920560736747	0.7073979642115179	68.97685102820253	0.02983747127450639	0.01899444610136364	-1.555806724201134
0.39	52.97763854456258	913.1290536714391	-26.93460609632895	0	0	0	-81.73930112700877	28.66144124410179	-3.617209498506365	0	0	0	7.600299816783258	0.0546023671394571	74.30643195276645	0.05934167427179717	-0.01241571713085621	-1.518933200595589
0.4	72.36649254508416	958.8255724193208	-26.64397034752865	0	0	0	-72.76509265351383	27.17480805426633	-5.507050156049892	0	0	0	7.528492514871418	-0.6175152559832271	78.04027644701131	0.1138770339628933	0.04125448200388358	-1.326584680132328
0.41	93.01971468180795	991.1539342840016	-28.20354484299936	0	0	0	-65.51661583065999	25.78158306592954	-6.798548072365219	0	0	0	7.503113079191698	-1.0476049642117	79.74018718245014	0.1510990210032444	0.07037784592609747	-1.188751895533767
0.42	113.2114771176426	1006.678512871429	-29.26746005488585	0	0	0	-54.47728465937057	22.57185763959558	-6.797005118427336	0	0	0	7.510721035858089	-1.370978527118497	78.90659999714569	0.1539452262792496	0.07007908347220962	-0.9893576399218144
0.43	130.6053994191132	1003.678860309907	-28.01974615790331	0	0	0	-40.86346278829051	17.83405604478085	-5.719072686662483	0	0	0	7.487996286171138	-1.644704867122455	75.40396793900626	0.1310259022723627	0.05661944226195811	-0.7471577829666985
0.44	145.324181497309	982.9190964534324	-26.14920944699642	0	0	0	-29.22654719440857	13.48690363751789	-4.435576863647392	0	0	0	7.395155281292208	-1.71196510501253	69.80582262162162	0.1012840641689725	0.03830236651799646	-0.5408909457601214
0.45	157.4779691485165	947.3208424102015	-27.97530603048733	0	0	0	-22.07844250243629	10.87104322368857	-3.565975407533316	0	0	0	7.326084710050086	-1.313986137514746	63.04594255184262	0.0804501304902923	0.02517793228600094	-0.4134999775562187
0.46	164.8134578951929	896.1149831518796	-29.03468072080196	0	0	0	-20.2887596887084	10.77137257668738	-3.283974600848107	0	0	0	7.16610901160088	-0.7471001788191101	55.69793541296847	0.07387565431767161	0.02128739756153066	-0.3793781712756135
0.47	165.7526840076978	826.7895109559219	-24.38965323454054	0	0	0	-24.23269953487467	14.09378969385116	-3.474496512143149	0	0	0	6.688419032456547	-0.3358443493907563	48.32134567039573	0.07946168494777545	0.0259745142991661	-0.4392211816598885
0.48	158.1509820648311	739.071865711699	-18.28807400516937	0	0	0	-37.87599913860254	25.08382866651736	-4.009127368678803	0	0	0	5.795798214289833	-0.07778101529878167	41.50109006053387	0.101336001670835	0.04818726555236989	-0.6299289576535216
0.49	143.1043875174166	628.5546044193271	-21.89245590611826	0	0	0	-85.85820794349242	72.17746048924218	-4.916650082015192	0	0	0	4.888963258764772	0.3779891566484809	34.58382486943046	0.1855415938617928	0.1238433634896024	-1.180511988055917
0.5	115.2458518421884	490.324372946639	-30.32141945282115	0	0	0	-108.1447136865529	212.285787013834	-2.806952332966423	0	0	0	4.153436955650954	0.9016666068881583	26.32223803063831	0.3842763281199507	-0.06594742245233201	-0.3127107918785652
0.51	64.4708961483713	324.3551544422562	-24.53858209744866	0	0	0	-47.00037239230867	419.1410217969085	-10.78385310449276	0	0	0	2.909709766637026	0.7673518543353595	16.25385949432606	1.80843621919369	-0.3705990463862565	3.462749973274788
0.52	-6.950797595443388	149.6328466148441	-1.161640965756842	0	0	0	-138.4421930057791	555.5698430817483	-20.82205821936172	0	0	0	0.8646423816978621	0.09415399532233934	5.328067896877958	3.110358220648921	-0.4960756202562104	4.879044894530944
0.53	3.802003535602191	-3.13865587961442	-0.05490771448007699	0	0	0	-99.99305038548216	589.5929313481658	-28.91021381010496	0	0	0	-0.01248176538163215	-0.01676453895430577	0.09180766741846325	3.130320676418657	-0.7228351673666387	7.333876088316102
0.54	-49.69465304683849	33.19800870947324	-8.729463786658103	0	0	0	-162.5215494190214	625.7427087271838	-14.45056281377667	0	0	0	0.6526025772026605	0.5533366136237479	-1.610772432311958	3.159984624286583	-0.05670378144198954	8.550763841127164
0.55	-65.68751454104675	49.79292415124744	-0.139792105205273	0	0	0	-123.9628459295335	668.2762149107942	-3.155067724803047	0	0	0	0.238809299896296	0.3091332328661837	-2.088478753318433	3.661208562596497	-0.4782408674512673	12.68543570074223
0.5600000000000001	0.01568681458219486	-0.01177039323807075	-0.005644951744442447	0	0	0	-166.4818975064343	729.2336325010209	4.524386772191989	0	0	0	0.0003331019758702214	0.0001793145501119	0.0005562646530781886	4.729540594211346	-0.8584428518566046	17.24001166035679
0.5700000000000001	0.9525797428864166	-0.6710106549482175	-0.03372045569452235	0	0	0	-138.6099648919726	774.5370759302564	9.317645612115367	0	0	0	-0.002196651271801782	-0.005008321306015574	0.03761109084732658	5.737655026423767	-1.52953786100184	23.34527863655389
0.58	-13.46078567516781	9.710822047453719	3.87606994035747	0	0	0	-168.9131455754085	792.1047704618524	13.84553197305776	0	0	0	-0.1783987508282998	-0.02087140323944962	-0.5672757160494165	6.115676611894094	-1.347062686184522	26.99585629789285
0.59	0.1589385006714118	-0.1027837292664801	-0.04180956719299485	0	0	0	-144.5641317250881	801.4316537928966	23.07679735668708	0	0	0	0.001802768381764944	-0.0002655691360811282	0.007503174879843736	6.323038902324554	-1.755750628840926	30.69964251887587
0.6	0.03153553327350759	-0.01901761644080314	0.00197825652988114	0	0	0	-160.833592663767	815.032710598701	27.69356528860259	0	0	0	-0.0003376026459422336	-0.0003916706389420861	0.001616479384055177	6.660495494169239	-1.910917277706088	32.99831218282075
0.61	-0.5478984540032522	0.3173806987687416	0.1063055401962824	0	0	0	-134.5688402561206	813.2957779503248	31.0401353318107	0	0	0	-0.003708323707705539	0.003578162790180408	-0.02979581925323745	6.900129772093836	-2.498946669726849	34.91413836685178
0.62	-0.3685820093447311	0.2046261630280234	0.02732939665218295	0	0	0	-139.6192399198316	813.4505794250293	33.68495755562521	0	0	0	0.0007940270663980321	0.004236656565746269	-0.0210130954452175	7.179924704404939	-2.642778065845743	35.5660459775136
0.63	-0.08967991905739521	0.04461391317519306	-0.000539082188491472	0	0	0	-114.1330692297226	805.4330223034675	34.76214156184463	0	0	0	0.0006645969681814684	0.001270591236385798	-0.005406905627738506	7.452675818788407	-3.232073201675911	36.48244022297101
0.64	-0.05803152350884386	0.02792825444826907	0.007804571667868195	0	0	0	-113.6776701521142	793.4133542654026	34.45635730514078	0	0	0	-0.0001732328673760596	0.0006420015918771067	-0.003585459995632432	7.696121921644638	-3.235682413347973	36.24007798938412
0.65	-0.06393690564998297	0.0304411497330387	0.002276041775990812	0	0	0	-88.14812654388655	778.1667387645664	34.58401114439091	0	0	0	0.0002845384980511085	0.0008974409011618504	-0.004009868068034298	7.937384454413847	-3.620208374417734	36.25203738124587
0.66	-0.02838298389896108	0.01186945717508595	0.001975735584756431	0	0	0	-83.79814194961881	756.7274396092569	33.02270529009703	0	0	0	2.774837252403165e-05	0.0003711824376048249	-0.001831290504119235	8.098781084036524	-3.581933237401821	35.32092987021608
0.67	-0.031787212649512	0.01342975870976245	0.002394851050802067	0	0	0	-62.21950753806091	734.7901222968825	34.16321072738517	0	0	0	1.804705692606809e-05	0.0004062871929031804	-0.002038815966587717	8.208241094806677	-3.886491343128052	34.8367932786075
0.68	-0.05148063436425097	0.02172660483591969	0.004908886321222878	0	0	0	-57.28758150346611	709.1643612215338	32.90721919655428	0	0	0	-5.032346461960038e-05	0.0006218944974304664	-0.003280234382670322	8.220647474743542	-3.797739937257195	33.71176517744473
0.6899999999999999	-0.04325259550720428	0.0164243868404339	0.004277421417046861	0	0	0	-40.22537360580363	679.5430613815631	32.95053329829047	0	0	0	-7.906550416233584e-05	0.0005112493927532585	-0.002762577321215465	8.075329007033812	-3.874425616366082	32.77045249212794
0.7	-0.06265037505938803	0.023982818244766	0.00328500158214512	0	0	0	-35.9476141733837	651.908576435824	32.10642538544489	0	0	0	9.937503336011844e-05	0.0007960484361250899	-0.003916447064447552	7.846037226729345	-3.62882644499951	31.55685459270586
0.71	-0.1242268852837917	0.04646284434279526	0.01788046900360802	0	0	0	-22.90842802566319	622.0233886007976	30.80516867256024	0	0	0	-0.0006369816099989191	0.001224647649097484	-0.007607764091127992	7.485924191396795	-3.568119609831444	30.57044518255457
0.72	-0.1802532471370326	0.06325004884299021	0.0155686912863778	0	0	0	-20.01190461693879	598.8346455974303	29.15570415180902	0	0	0	-0.0001994302138895087	0.002093164545654215	-0.01081269889876209	7.113489490940153	-3.292059820073313	29.63256396558651
0.73	-0.3233810003159801	0.1123114784989336	0.02659630239862396	0	0	0	-9.835207848683318	578.4876889438766	27.81193160259507	0	0	0	-0.0002789665970623842	0.00363840866180809	-0.01875613960385597	6.708042524786997	-3.289281721320556	29.09819925647556
0.74	-0.7666156886863266	0.2632303890760311	0.1246616964300717	0	0	0	-7.694442543866242	559.8262657119047	25.86928194883597	0	0	0	-0.004703171512912583	0.006482677048533297	-0.04261073494658381	6.268151613116454	-3.143305608735229	28.43749050559075
0.75	-1.708622242841002	0.561679385316828	0.1224612964139264	0	0	0	0.0780149676028995	545.0083340830323	25.55900175307059	0	0	0	2.854650612881422e-05	0.01991948134752855	-0.09096246401070431	5.810623552784669	-3.219633984014052	28.11956445984973
0.76	-2.816718656389416	0.8857229155309886	0.2322947530262999	0	0	0	1.803402338702628	531.4158110928663	24.22679029070276	0	0	0	-0.002165030258287516	0.03052384107223331	-0.1426341382136947	5.345183338219551	-3.209614361962957	27.73123736647532
0.77	-8.556780791995791	2.705171714627146	0.8497767626584646	0	0	0	7.078278789320103	521.0253552930693	24.46856434126589	0	0	0	-0.01239264594651242	0.08694059587908233	-0.4015407588057982	4.871935506954631	-3.316386992537854	27.63367051783715
0.78	-21.72009877861125	6.686857604828335	1.081434336902213	0	0	0	9.414101234406843	515.9616953367639	23.89394058707285	0	0	0	0.03427368341801064	0.2637393165278267	-0.9422903777430135	4.457781194289008	-3.306134186380343	27.63211361178311
0.79	-21.90546569480558	6.475341188592628	1.040419321977628	0	0	0	15.7255266971032	515.822583162279	23.49393172912875	0	0	0	0.03497794813171457	0.2584038264606217	-0.8715924011674628	4.101477592791426	-3.396529765862852	27.96106751933675
0.8	-46.57124648580627	14.28567464240393	1.480672555383834	0	0	0	19.71640218060397	519.4501564643253	23.12134458612249	0	0	0	0.1215465809372597	0.5652483532920343	-1.629847907863751	3.816663885395197	-3.511032800310137	28.54658316535861
0.8100000000000001	-40.90478601802494	12.53836091652916	1.093233670611425	0	0	0	24.79381468355031	522.4671460449956	22.53384291822	0	0	0	0.1132061295328202	0.4794548907993625	-1.26265575757895	3.587136172085649	-3.709197843642315	29.38410855916274
0.82	-0.4209631906235372	0.1254916946279696	-0.0140278202360932	0	0	0	28.69427705321047	531.1850919496931	22.69400460433868	0	0	0	-2.914081509846917e-05	-0.001432010590573597	-0.01208202926006669	3.469305219969494	-3.868870776397929	30.53712780737996
0.83	-14.24967744336465	4.378604224445146	-0.3393957527326615	0	0	0	38.04935981719878	549.1245517081562	23.16960130555029	0	0	0	0.066710203006361	0.1912920366705122	-0.3327470968933802	3.546203017610202	-4.173486320791125	32.7669625090556
0.84	-0.7297829388768489	0.223361707411301	0.01219056110718526	0	0	0	45.83949056931208	576.9782768285218	23.11414781533595	0	0	0	-0.0004957872764833468	-0.0008352091144523998	-0.01538555528378317	3.871791637203576	-4.437525256591496	36.38242429904682
0.85	-0.0136233738378517	0.004175797987251054	-0.00113203585072086	0	0	0	56.53348702603312	613.8399408965859	25.1897176402661	0	0	0	-0.0001042001495562939	-0.000373052575688606	-0.00012108236653007	4.402790303053991	-4.76887262465842	41.26819745839131
0.86	-0.01284183108409467	0.004053321110990841	-0.001027849211948422	0	0	0	68.14647716239227	649.0670759285101	25.68113878621057	0	0	0	-8.642416426334992e-05	-0.0003255390256777013	-0.0001632536801602208	5.144161700621213	-5.063772144788697	46.99923842530504
0.87	-0.1425049893492714	0.046516462745987	-0.01629779396297523	0	0	0	79.91636975937834	692.6294873553817	27.99576768835716	0	0	0	-0.0002035238733953466	-0.001957009004349513	-0.003615340111392678	6.197714948967052	-5.330808616782937	55.15914138399738
0.88	-1.38615940158006	0.4662114791932818	-0.1939415644939397	0	0	0	88.30377789757067	746.0644494894382	29.89362912751243	0	0	0	0.00235302653773037	-0.007879057482359078	-0.03550268934283059	7.658715162235232	-5.44504665617503	66.15501558994772
0.89	-4.856717631527202	1.729903727651092	-0.7086625837397049	0	0	0	93.07461108714786	788.8046544168911	30.67634549679216	0	0	0	0.0139220141794252	-0.009732539230860916	-0.1174569346959565	9.271102681822516	-5.402814921285496	78.05061164365996
0.9	-5.211840162805925	2.011073028936774	-0.8576848867061684	0	0	0	94.83286568994342	824.9256138113871	32.62484276564537	0	0	0	0.02028268728878837	-0.0003630641689431019	-0.122449122906226	10.9327081030208	-5.237337814321692	90.79589076692915
0.91	-4.955332216407658	2.019332430566456	-0.8276973542515447	0	0	0	94.16337006700878	855.6212620715248	33.27583557796844	0	0	0	0.02197080666983294	0.005920639963399504	-0.1163260277181355	12.45504397697417	-5.014657685792266	103.5077126508549
0.92	-3.960199840198109	1.751113131030758	-0.7003611306976404	0	0	0	95.43962716140784	880.8398132623064	34.26244764744074	0	0	0	0.01913876192807724	0.006247893403127418	-0.09200066692700813	13.41874309880171	-4.870912186807946	114.2427027464453
0.9299999999999999	-2.203077921272008	1.093389320282692	-0.4678172456359596	0	0	0	102.3510589295082	904.1958106054226	35.51089420492929	0	0	0	0.01322739426050384	0.004707347019588248	-0.05098378137446322	13.67836012231152	-4.893028423084543	122.3886001573449
0.9399999999999999	-2.484018330529435	1.316270518396711	-0.5289235351015292	0	0	0	112.8499556068187	924.4523571267266	36.04167836349658	0	0	0	0.01528135581335784	0.005628148141618791	-0.05748587016622384	13.36935414903027	-4.914237467268139	127.9586658380117
0.95	-3.053702564671108	1.801697156141104	-0.7338264929220129	0	0	0	127.3503357491971	942.0283020537184	36.85670044104111	0	0	0	0.02128943793185514	0.008095863301314373	-0.06850545341670115	12.63154329789442	-5.059699178147691	131.4350179118426
0.96	-3.3524605563771	2.307395773480053	-0.9894352956088139	0	0	0	143.4378520133373	952.6387251089363	36.45847026318113	0	0	0	0.028905228871487	0.01102431156354601	-0.0719181860934308	11.44080621367112	-4.998842915797816	132.7677521217959
0.97	-6.288990179913348	4.691309236217841	-1.619603397939011	0	0	0	160.0094247445044	954.2163752048526	36.04570605006018	0	0	0	0.04898743025875656	0.02101687807509383	-0.1292365538384715	9.859347894675309	-4.845375880535427	132.0915435871539
0.98	-12.38173984694568	10.47558888660895	-3.006977521994331	0	0	0	176.2447103464128	943.6235855479774	35.17043531080463	0	0	0	0.09611189012083572	0.0487542099909396	-0.2309147395799504	7.798407833736316	-4.542021104698678	129.0435055025631
0.99	-18.63665793426463	19.27487984262315	-4.739379610598697	0	0	0	190.1233720361319	917.1646217471266	32.92857409587648	0	0	0	0.1653701635975147	0.09261321782581509	-0.2865995470641886	5.237842078951742	-3.934415028081581	123.0869869973079
1	-21.57862404762106	41.71518700274601	-0.1234316166079439	0	0	0	201.0854522072938	871.9369257244616	29.41588791891344	0	0	0	0.1333240678362037	0.1702305651783909	-0.1117541074768628	2.356775421202922	-3.15262829754518	113.7690672255254
