# Supplementary material for: Transtibial limb loss does not increase metabolic cost in three-dimensional computer simulations of human walking
Source: PeerJ. 2021 Aug 4;9:e11960. doi: 10.7717/peerj.11960 (PMC8349165; doi:10.7717/peerj.11960)
Supplement: Supplemental Information 1 — Each subject’s simulation output and Matlab code for generating plots presenting the data. [file peerj-09-11960-s001.zip › TTA3D_solns_rev/Post/GRF/soln_walk_N50_wm100_TTA_S01_GRF.sto]

DataType=double
version=3
OpenSimVersion=4.2
endheader
time	ground_force_r_vx	ground_force_r_vy	ground_force_r_vz	ground_force_r_px	ground_force_r_py	ground_force_r_pz	ground_force_l_vx	ground_force_l_vy	ground_force_l_vz	ground_force_l_px	ground_force_l_py	ground_force_l_pz	ground_torque_r_x	ground_torque_r_y	ground_torque_r_z	ground_torque_l_x	ground_torque_l_y	ground_torque_l_z
0	-22.13075958916619	19.27810316577458	-0.6128670335260034	0	0	0	195.9169323715749	895.151572672448	33.61440840815531	0	0	0	0.07343656414758799	0.07588784051057154	-0.3843964101137363	1.836429768410461	-3.282619134352115	119.7405540552116
0.01	-39.06094854571308	46.83638885086543	6.036356845255852	0	0	0	205.7544690327788	839.0695171118268	29.20897679272891	0	0	0	0.05277541609196849	0.1560206981905207	-0.474276410735176	-1.128867122007627	-2.297838095541896	108.0433888192562
0.02	-18.83645128334734	136.6485250349384	32.4433127985995	0	0	0	210.6913308160217	762.6253965679709	23.55003758782428	0	0	0	-0.2844497449118614	0.1538147004063675	0.7360936426042688	-3.808367721561849	-1.286394876478387	92.40912012508863
0.03	-56.09141547750486	272.5263591812063	24.49960698214389	0	0	0	208.5871805361791	669.3970414816467	17.02424112096924	0	0	0	0.2151166239390999	0.9325303719862702	1.439023943292639	-5.755716448722631	-0.3928053159466668	73.4741954314366
0.04	-69.20039336710495	379.8637061207222	11.00406301287775	0	0	0	192.869583676304	564.2359735154687	8.973948201205651	0	0	0	0.3581097645601889	1.757313762663506	3.382834753582149	-6.805844249338717	0.6090143137952229	52.51372174643963
0.05	-117.2085546828713	472.0442386155788	3.813418792067603	0	0	0	169.2797707795621	460.8253692552111	3.532682285423671	0	0	0	-0.1977353831408127	2.949919742931244	5.011971505017677	-6.065507630740819	1.441415789767171	34.09899886764472
0.06	-121.6347775314651	568.1882604046672	-4.135030809881459	0	0	0	147.2635412250029	373.0069343929209	-2.552031215202724	0	0	0	-0.7764676353108109	4.765196113574109	7.745341844757353	-4.835295057077485	2.077181689584866	24.3526393499364
0.07000000000000001	-132.5310499914693	592.697415732208	-9.703619075296539	0	0	0	129.4097245827127	290.9962233600282	-5.935309239607753	0	0	0	-1.436004750416101	5.571941524922656	9.71309512523155	-3.723637701623518	2.053915741584952	19.47586918227268
0.08	-128.4845734982826	610.9361231217822	-17.64317192541108	0	0	0	99.61925913021129	199.2608366659651	-6.394511031287286	0	0	0	-2.361598249997315	6.541709917173577	12.68373468663438	-2.459150561595354	1.670017565752195	13.71866088728013
0.09	-135.1658049932129	656.6538618818923	-25.24978390284842	0	0	0	44.64237014595346	94.31949190094339	-9.200248232884373	0	0	0	-3.447318991145059	7.760236328356529	16.44796637291683	-0.8613385381797406	1.024125054206968	6.31832194112437
0.1	-123.8769090817597	684.9499496855329	-31.21985783219236	0	0	0	0.02364522932310684	-0.05587597087349752	0.04863331596262292	0	0	0	-4.276733963775431	8.333081444933772	20.14354161803002	-0.001717327831930541	-0.001601129188610857	-0.001012403859272779
0.11	-124.7351339388821	700.7109971213966	-34.3895379822829	0	0	0	2.109909543169103e-07	-1.910511113605385e-07	1.512972171439344e-07	0	0	0	-4.893187943995677	7.745358141240613	23.33686235198953	-1.177831236293887e-08	-1.074555711934358e-08	2.856409020724163e-09
0.12	-114.0588844431112	713.7209921492096	-36.75223783591733	0	0	0	2.743540547148684e-15	-1.753984511040516e-15	1.394030994186755e-15	0	0	0	-5.393164344333757	7.054173909178895	26.639455833954	-1.191578032497151e-16	-1.134281956098986e-16	9.179348740690888e-17
0.13	-111.9532800158877	714.6263992191447	-37.67760340455931	0	0	0	7.573026452144078e-16	-4.339822498396028e-16	2.930325370675629e-16	0	0	0	-5.716543359614325	6.270832629312796	28.93076240428839	-2.833661287458718e-17	-2.693818861317346e-17	3.33365580599011e-17
0.14	-99.4776780167912	703.3758991397602	-37.73780963144787	0	0	0	1.450099795505358e-14	-7.619268865809087e-15	2.922739747143365e-15	0	0	0	-5.926912570020979	5.592802995243423	30.76919182490087	-3.709041568185649e-16	-4.148262686541664e-16	7.588007367147446e-16
0.15	-95.16010647911308	688.4491449195142	-36.77258545764015	0	0	0	6.539048708332241e-12	-3.080851166136957e-12	2.018933036806757e-13	0	0	0	-6.093868189579745	4.860373728337303	31.91855737073911	2.540084532357044e-14	8.160406519933565e-14	4.13967260613144e-13
0.16	-80.03910707225359	669.5526306212814	-36.68209433644185	0	0	0	2.172006136344021e-07	-9.404564089720308e-08	-1.403444048981933e-08	0	0	0	-6.166829111510668	4.465309229127155	32.77735267397568	3.011018433898441e-09	4.746224987441847e-09	1.479460659234915e-08
0.17	-70.77723011326788	649.4010571790844	-36.16776695875951	0	0	0	-2.3335437312655e-06	9.414596822138979e-07	2.0415466041803e-07	0	0	0	-6.155786138725228	4.117693639981885	33.08536839431379	-3.522056124415632e-08	-5.154967880693764e-08	-1.648595146346856e-07
0.18	-52.28362763743403	627.1991214810864	-35.81774848732297	0	0	0	-2.01438126793335e-06	7.663744555980941e-07	1.60528008660793e-07	0	0	0	-6.060195487647511	3.961533402817755	33.39770560758976	-2.791044216602183e-08	-4.302604715562938e-08	-1.448236788283503e-07
0.19	-40.83092649080448	604.1812389789568	-34.93685203193477	0	0	0	-2.30931587599045e-06	8.37615978668439e-07	1.50346536716736e-07	0	0	0	-5.900113742895257	3.694048503656271	33.49204078977367	-2.795406602550537e-08	-4.722810915167523e-08	-1.662546900947228e-07
0.2	-28.64556533983982	583.8306193568283	-34.08892276560159	0	0	0	-3.927399785875962e-06	1.369004732331323e-06	1.952965987209e-07	0	0	0	-5.712273362664188	3.468640707195024	34.04906649666174	-4.065638261295243e-08	-7.680315427503227e-08	-2.792172797884942e-07
0.21	-25.83657530184954	567.1451833457531	-32.40559913110338	0	0	0	-9.870574503066202e-06	3.332135653747143e-06	3.508972704386218e-07	0	0	0	-5.494574517901279	3.042177453206602	34.66847856929126	-8.679938921762335e-08	-1.85081066922083e-07	-6.840918079841361e-07
0.22	-20.09479145219742	554.3906068398421	-30.9320562286568	0	0	0	-3.489019593419369e-05	1.146084534863444e-05	8.359692333911961e-07	0	0	0	-5.231632301184334	2.68034916862588	35.71289983081623	-2.630615538995648e-07	-6.30944448040604e-07	-2.329189324028344e-06
0.23	-20.57852728145194	544.2549695940471	-28.47608518804015	0	0	0	-0.0001614288527477367	5.17782680209121e-05	2.43860423899849e-06	0	0	0	-4.928799873625397	2.184652243593654	36.84828057448492	-1.064382640459399e-06	-2.835234738099629e-06	-1.025954717442549e-05
0.24	-18.35940765644643	534.3735466764814	-26.65648859777908	0	0	0	-0.0008932476747689555	0.0002805462676517137	8.434930165223521e-06	0	0	0	-4.548681620383197	1.813705347494328	38.26792070763273	-5.330611408781427e-06	-1.536640607269508e-05	-5.341891359096569e-05
0.25	-21.01721496004599	520.4490136852672	-24.80900187765893	0	0	0	-0.005387519906940664	0.001661710803145683	3.388766779040577e-05	0	0	0	-4.067744392268597	1.466987313851214	39.44059317920291	-3.008728118729813e-05	-9.143898946302611e-05	-0.0002995604177847653
0.26	-21.91219397377398	499.8050770662201	-23.93902211274866	0	0	0	-0.03182397250160454	0.009663489002204815	0.0001289260901128194	0	0	0	-3.429454281067927	1.327473497645956	40.33916069161116	-0.0001690689413258405	-0.000535103678853568	-0.001625032109828531
0.27	-26.73769130275386	473.5601231451932	-22.88914299253644	0	0	0	-0.1648844995669615	0.04943340838362342	0.0001758576443680324	0	0	0	-2.655661116948294	1.274170603602177	40.55099846942887	-0.0008320408940372532	-0.002748136514151101	-0.007631142860306254
0.28	-29.01139896727009	452.2328816065631	-22.44123215679191	0	0	0	-0.6686060581859624	0.1986506139526625	-0.002591811153594352	0	0	0	-1.800417395911977	1.432012839202057	40.73351491006564	-0.003170780421541726	-0.01103299531707389	-0.02765900561220631
0.29	-32.64537911063569	441.7630245734773	-21.49704967660578	0	0	0	-1.939105594193197	0.57390313671971	-0.0230417135001129	0	0	0	-0.954296781959417	1.617472324858752	41.01884199826313	-0.00851370972793603	-0.0316030128705052	-0.07065230764170222
0.3	-33.336633819573	445.8987860998146	-21.37060533724651	0	0	0	-3.765507966373012	1.116492698409409	-0.08209530170659207	0	0	0	-0.1563256302610747	1.885487880191425	42.01499395634389	-0.01541081503749497	-0.06073466312591459	-0.1191422620211467
0.31	-34.45617424774935	460.9094587057225	-21.28638177768494	0	0	0	-4.599173709008289	1.372555033802631	-0.152477267088808	0	0	0	0.5510551652164835	2.111367582706288	43.64254176158953	-0.01785578192749772	-0.07370487417730781	-0.1249361320285546
0.32	-33.46928626278095	485.8336082416382	-21.91428555341132	0	0	0	-2.961008989002719	0.890701025161365	-0.1374324049143213	0	0	0	1.198342503046938	2.346827830331271	46.21717379809002	-0.0110034913240645	-0.04717677992341565	-0.06875266382805431
0.33	-32.97183721300872	518.2939017974588	-21.87796963237288	0	0	0	-0.6526285506874921	0.1978571822145873	-0.03978548715456696	0	0	0	1.759550115025674	2.443787217720165	49.55664689039041	-0.002246259282013062	-0.01000542368510434	-0.01289949753713993
0.34	-30.35147872358302	558.6564749262327	-22.84456907780125	0	0	0	-0.03106338479788404	0.009405911490191784	-0.001289093506434231	0	0	0	2.278789844943881	2.536483124400148	53.83995764662662	0.0001001157068620896	0.0003314777705395007	-7.376167691698941e-05
0.35	-27.27142999315103	604.2745589075273	-23.79106132483152	0	0	0	-0.0499317657933396	0.01513247110974297	-0.001359012260915759	0	0	0	2.720644143177853	2.532741130757389	58.77090880166252	0.0002193453977847466	0.0007742316376354623	-0.0002935194719017905
0.36	-21.32163045019314	654.2910340436775	-25.69372698592977	0	0	0	-0.785112568065419	0.2385132807590055	0.005442511384235254	0	0	0	3.113875759639614	2.519720021386968	64.32796711963736	0.00148424151959175	0.00578832279861041	-0.01810610597977277
0.37	-14.02756726076064	705.1602731094524	-26.90599560620322	0	0	0	-15.11720905432813	4.628612548838007	0.04725342492377185	0	0	0	3.412300875970304	2.362974734820181	70.05814999274438	0.01142173220112799	0.04437498848982747	-0.347980173853129
0.38	-3.778636823907765	755.3743700622056	-28.64207945139289	0	0	0	-64.47938341273777	20.58518315510391	-0.705355711765642	0	0	0	3.668033656854699	2.180609302949205	75.76206049789698	0.02643300658657219	0.04732785776238817	-1.33954645174074
0.39	7.195813319326531	801.0911279141579	-29.82619165993886	0	0	0	-77.08726865050876	26.49678195977273	-2.336482284919321	0	0	0	3.878271896486704	1.882272572369037	80.83635657509106	0.03402841278792722	-0.01986661476818395	-1.474639398671683
0.4	19.58485699810176	840.3558841323209	-31.09740489394066	0	0	0	-67.94193920344573	25.01876897991385	-3.426124624664703	0	0	0	4.105371229318651	1.493897445684095	84.9203632508557	0.05161051408855931	-0.02507630885904265	-1.266445742468162
0.41	31.6577250769158	870.1959699348311	-31.74424299775873	0	0	0	-57.59060671918495	22.533200611006	-3.720101582389205	0	0	0	4.345384929493544	0.9777067737647704	87.49863049528574	0.05986170385094326	-0.01921667329497268	-1.070664726948095
0.42	45.02050536830632	891.1839674279385	-33.22089854407747	0	0	0	-44.90765980334111	18.69815911334838	-3.092664528262708	0	0	0	4.656543042465859	0.4610387371152536	88.56911550671475	0.0480096345374777	-0.0216953220606658	-0.8383804319452584
0.43	57.48857288013046	902.8316013919662	-34.12899796706026	0	0	0	-32.33520284840079	14.35604075446088	-2.065406729312955	0	0	0	5.007530450669297	-0.1405884105136201	87.95134464653671	0.02873227246796592	-0.02250878959516681	-0.6087983608451034
0.44	70.17137481670828	906.2597849941917	-35.08458209313805	0	0	0	-23.60303082662228	11.19807673963306	-1.264636823691415	0	0	0	5.404012434997309	-0.6968348716666615	85.7778562452783	0.01421287490390392	-0.02078036458842954	-0.4490894059475725
0.45	81.76154711835673	901.0432823148951	-34.94304964502572	0	0	0	-18.91048834129694	9.635501995547026	-0.7775370281258052	0	0	0	5.765966058439249	-1.196637581185544	82.04295456974518	0.005199555184326961	-0.01915915927259407	-0.3627010104720381
0.46	93.59416586107045	888.745215348638	-34.91123645728909	0	0	0	-17.32334447112939	9.565320572510327	-0.5390967347271723	0	0	0	6.087008426276032	-1.455527766204702	77.11434572196995	7.314229316654039e-05	-0.01867012257471283	-0.3315235033272602
0.47	104.4693812182855	868.7649929613418	-33.93524400801993	0	0	0	-18.31388161578139	11.10937804857936	-0.5157629326832887	0	0	0	6.337285482304168	-1.501049793481073	71.12868315626638	-0.00189816503006671	-0.01929034497568069	-0.3434030895029626
0.48	114.9416380643197	841.7699983404401	-32.38675483817479	0	0	0	-21.87780195151035	14.85459077209496	-0.6822574704753441	0	0	0	6.56213924578913	-1.338632672794907	64.4551041473073	-0.001032259542245118	-0.02022178722389564	-0.3906461246746776
0.49	124.0964764845252	807.7862783324611	-29.09443891117935	0	0	0	-29.35739818288295	22.7830744246106	-1.172257391206515	0	0	0	6.633138476548386	-1.110115974157068	57.54065796762248	0.006289658943651572	-0.02025367901302101	-0.4777907340786387
0.5	133.5113788446166	768.8780523750253	-25.77486041074842	0	0	0	-48.39482802284892	43.84256329565058	-3.182016814126527	0	0	0	6.489303636465066	-0.8342484881451051	51.13300803728689	0.04091739711476242	-0.02474654369465602	-0.6775279314568006
0.51	142.1055571761731	724.3811504310062	-21.61396582145804	0	0	0	-84.04657342209813	99.71392689820796	-15.26571093625677	0	0	0	6.176696088617849	-0.6232767725804096	45.33770311271849	0.2475326686643425	-0.1474887918921016	-0.8679611379762262
0.52	150.0016839424403	674.8036693459699	-16.2821600613221	0	0	0	-37.83700016602219	199.6045510474962	-28.45251178766988	0	0	0	5.724211597338694	-0.5498172624158203	40.39470019760837	0.3997038518910827	-0.5268686102463613	0.9903042978222613
0.53	155.9985552137598	619.1556369904791	-8.317606214232645	0	0	0	-88.97661254557629	344.106098935299	-28.09370001786775	0	0	0	4.97518788469461	-0.7814443838135707	36.37472665266701	0.4033010934868056	-0.9434905758016006	2.091193417893164
0.54	158.7620666665954	555.5295824426762	-1.091129857901698	0	0	0	-90.22659213475579	474.1617773552214	-14.38511242333751	0	0	0	4.107898672115005	-1.060991750821722	32.54603784581766	0.422482951793501	-1.100739661889094	4.96739776289211
0.55	154.601517114954	479.4479203917224	4.702992940558013	0	0	0	-129.35128918097	549.6232257834253	-5.42094946121793	0	0	0	3.186922421396791	-1.261195696632984	28.19185123108588	0.8757297073688909	-1.301966818175021	7.326103843302948
0.5600000000000001	140.5638722023968	387.7120720179409	6.87484818015205	0	0	0	-130.5290111968415	607.7476534350424	-0.2054132447121567	0	0	0	2.357561652753799	-1.22620192230255	22.88542727642774	1.336064733575352	-1.915686322005946	10.78216713888629
0.5700000000000001	110.8434576122332	276.7955340352026	9.074211334951729	0	0	0	-148.3379009136048	652.5209616335178	5.704758666739856	0	0	0	1.450075700411053	-1.097157307882404	16.32473465991139	2.033550949713539	-2.2506417317309	14.28199397197556
0.58	56.43102435420025	143.6499081699875	22.16017217216193	0	0	0	-135.623588128629	675.9825256754557	13.84265601014143	0	0	0	-0.1720521292434834	-1.176954657003196	8.080278961423694	2.566132358091635	-2.410437147426603	17.45257016098929
0.59	0.3317776572172488	-0.6864207493927121	-0.6065869292578296	0	0	0	-138.2756233396243	705.5152107588744	20.55578438907353	0	0	0	0.03009816462658808	0.01585475136496788	-0.001466936941001842	3.11607864042268	-2.665042440810176	20.17578523054913
0.6	0	0	0	0	0	0	-129.4840783649065	737.1126137279595	26.58275326810321	0	0	0	0	0	0	3.719135165996696	-3.633996320480055	23.53865005180029
0.61	0	0	0	0	0	0	-136.56714921525	752.2075977392008	29.50104102207035	0	0	0	0	0	0	4.186815948105328	-4.467156939617077	25.91802015095247
0.62	0.000290919389291819	-0.0002037944160168158	-9.544322937790601e-05	0	0	0	-126.8168765289897	745.43698416745	31.87579282271734	0	0	0	5.063524075761395e-06	-1.11025762358869e-07	1.567089595577121e-05	4.412324724213406	-4.900898475727922	26.9735977692355
0.63	0.0004325219844876481	-0.0002686616908672528	-0.0001207677125394365	0	0	0	-122.7815099645346	734.8979312132311	33.13877497344761	0	0	0	6.044988850746707e-06	-2.04695359283348e-06	2.620165142023749e-05	4.559854754885443	-4.863283489900263	27.04637113713189
0.64	0	0	0	0	0	0	-107.7068935274543	726.2179944161313	33.91970734211794	0	0	0	0	0	0	4.761651269231328	-4.707523153411154	27.34645244209664
0.65	4.840286267560303e-07	-2.109543018750285e-07	2.148328425607834e-09	0	0	0	-100.0613007017424	713.4300565660126	32.71489734737732	0	0	0	-2.750953051055998e-09	-5.966865467441088e-09	3.388818884371513e-08	5.008648290228776	-4.315442314460804	27.23439875114584
0.66	-0.0003565136423682595	0.0001912707303171554	9.853321699197273e-05	0	0	0	-85.21979238413334	693.0836302294078	32.23996731067982	0	0	0	-5.518165875823877e-06	2.370437525140636e-06	-2.45673251878001e-05	5.173331353284714	-4.155823987907287	26.8127309659883
0.67	-0.0002515093694895057	0.0001002198144612173	1.577170157638076e-05	0	0	0	-76.17518334655345	674.4213425817354	32.05238337150563	0	0	0	1.287299535934803e-07	3.190424372559523e-06	-1.822040998341347e-05	5.300050752208893	-4.061142054103938	26.19526095968466
0.68	-5.17995989765116e-05	1.757288901216582e-05	-1.497173067818983e-06	0	0	0	-62.03672361009213	654.7689155481581	32.19113272867063	0	0	0	3.639123428589633e-07	7.495982115359536e-07	-3.792421333942431e-06	5.367969653857175	-4.052524336441933	25.6791736258362
0.6899999999999999	-0.0003035000853857626	0.0001200927021759517	3.921079126829429e-05	0	0	0	-53.43155187493478	630.0124433360118	31.3699630247903	0	0	0	-1.53915268698747e-06	3.098851695712742e-06	-2.140436265292269e-05	5.323824526371261	-3.882627728501223	24.81382926574171
0.7	-0.002220700104148083	0.0008646777048967314	0.0004067570525711202	0	0	0	-41.52461076837258	605.1772239353039	30.4395963673659	0	0	0	-1.977085797348618e-05	2.113051296679195e-05	-0.000152858233369207	5.168840089496531	-3.765982174140624	23.97606178560846
0.71	-0.003371492265407933	0.001076283518799195	0.0001311628669716591	0	0	0	-33.39959072643591	585.6273580101064	29.70278655872936	0	0	0	5.159092658565056e-06	4.423134606957364e-05	-0.0002303355248128673	4.945328236044896	-3.627113759177143	23.24529480932011
0.72	-0.005980380404212171	0.001945846650984508	0.0003778314382870169	0	0	0	-23.37434394330892	566.6252964907235	28.53651969633129	0	0	0	-2.260297023094986e-06	6.907023835005145e-05	-0.0003914894483834278	4.657119921868483	-3.512776017897333	22.66109555821988
0.73	-0.06391350958015515	0.02240949331912458	0.0108599585119078	0	0	0	-17.50269243340324	547.3396968740683	26.71471607092192	0	0	0	-0.0004805310095811527	0.0005345368835981409	-0.0039310493872162	4.31893857467527	-3.320287176088028	22.03810303150919
0.74	-0.3719104247233445	0.1159247083024496	0.03373941653485933	0	0	0	-10.31834919810178	531.6289207602766	24.96382323904681	0	0	0	-0.0006897758955334327	0.00420166136180695	-0.02203964375936689	3.985487241309378	-3.154909912598217	21.67700730660684
0.75	-0.4521701343853341	0.132326097878437	0.01812059114222351	0	0	0	-5.664303751346133	520.4892649241723	24.05603589695151	0	0	0	0.0006155021104011144	0.005593650918032646	-0.0254882416997707	3.665825397105951	-3.064086798521386	21.57161454041108
0.76	-2.212834923720822	0.6897478554634281	0.2548492268688403	0	0	0	-1.293309332531567	510.1336511541221	24.15137814140972	0	0	0	-0.0069304796191155	0.02004318998885665	-0.1144225726205503	3.325193809484657	-3.13943953671936	21.69454958529539
0.77	-18.12320953331163	5.555368085027323	2.068777559222004	0	0	0	0.18243790722403	500.1782571093196	23.25089919858846	0	0	0	-0.04551964730009792	0.1716027201607193	-0.8595627908173394	2.983574609366943	-3.214751871064206	21.88876861207837
0.78	-15.9699714527557	4.471657567545977	0.4279382623132532	0	0	0	3.108127960373978	495.0883797008439	22.74412574617255	0	0	0	0.0387686257354981	0.2059949074432746	-0.7054077568547592	2.64436166184624	-3.334001503062776	22.29515078936764
0.79	-18.42130727335714	5.202437449102336	0.4740892474101262	0	0	0	6.568385372252486	498.5009894926857	23.17989658907123	0	0	0	0.04470884333532894	0.2252621962142201	-0.7343503008568794	2.333587077215065	-3.484088946099644	23.02441398244455
0.8	-76.13483116364611	23.71116660585697	6.545872442429972	0	0	0	10.55809570731234	501.5635279961537	22.90984057629197	0	0	0	-0.008356700849069481	0.688985629438449	-2.593534239031483	2.038015004319119	-3.64656829152644	23.88747112747241
0.8100000000000001	-40.2423766488202	12.28368155274523	1.279339662066042	0	0	0	12.4955582741113	501.1894917050765	22.41345373902898	0	0	0	0.09767239155997354	0.447126788058371	-1.220802969996505	1.764882828389608	-3.734070503444912	24.70667712992423
0.82	-0.0004583227884283807	0.0001355565857232873	-2.563492120015959e-05	0	0	0	16.8746546002462	508.4497391186999	22.7224970066553	0	0	0	1.122639350131204e-06	1.875329307832794e-08	-2.018370129264596e-05	1.579333604650351	-3.864172937999963	25.9361115746772
0.83	-4.981686700534186	1.536272935562273	-0.03137979085909413	0	0	0	23.20091504654789	525.1036534670956	23.10442139827976	0	0	0	0.01986152658968773	0.06195268905827797	-0.1189971708801607	1.502166247539079	-4.155781457601476	27.6599470213686
0.84	-9.145780706551573	2.892248600231066	0.5409265312282542	0	0	0	30.15329660445257	547.8195719964696	23.49441494896515	0	0	0	0.01444467707392976	0.07970499679542092	-0.1835579128472829	1.536103656076829	-4.514489343267891	29.78105148691222
0.85	-0.005447547196087059	0.001659228371367821	-0.0003581394671568818	0	0	0	40.66551353735966	579.0625204774977	25.00228252732883	0	0	0	-5.296347564657593e-05	-0.0001886470709921489	-6.784383536185728e-05	1.719621722043844	-4.937938678700291	32.99404304296828
0.86	-0.003055836815613517	0.0009558165010579662	-0.0002618825767990082	0	0	0	51.70177277439524	616.0900752754052	26.91204302763593	0	0	0	-1.262631501047337e-05	-6.056279969612148e-05	-7.193591949602479e-05	2.089908613045786	-5.369207898213024	37.71409163227212
0.87	-0.0523222392063517	0.01734034515564383	-0.005221789930233331	0	0	0	61.69319353839896	652.7793617434345	28.61629072759613	0	0	0	-0.0001009452109686546	-0.0007401234216995667	-0.001339525843512862	2.628081945053725	-5.683600838788312	43.55516026951683
0.88	-0.4677769062910462	0.1584629815234923	-0.05540033109374174	0	0	0	73.74409237582529	688.9902761667158	30.1080633617156	0	0	0	0.0002286656414216198	-0.003710708210945938	-0.01223771764742396	3.350516060804853	-5.901156747286007	50.59295342738895
0.89	-2.914700014073543	1.005290375344933	-0.3621941706353206	0	0	0	85.2225968143651	735.5965192395209	31.99382452078303	0	0	0	0.006761543898655113	-0.006991118384715467	-0.07312437005446921	4.412337917941022	-5.989008716434779	60.61643620251032
0.9	-4.951877736823656	1.848835663339946	-0.6968635517431256	0	0	0	90.71201962583842	790.4042209254046	33.36859591378042	0	0	0	0.0166332529165673	-0.000565060628007611	-0.1183167169588183	5.906399412759725	-5.810500343342094	73.9320153739632
0.91	-3.227603556545865	1.294725334367154	-0.4897398026664074	0	0	0	92.28288656712841	830.6081951591707	34.18738799955766	0	0	0	0.01286247554844477	0.002721192985860457	-0.07668498605540999	7.569990419653639	-5.553571829473183	87.46318518206675
0.92	-3.143382240063932	1.294930211229143	-0.4452191314465108	0	0	0	93.96173655870922	859.350956376926	35.37088749644634	0	0	0	0.01256798228507034	0.004444065688082938	-0.07539137419340577	9.169517264146741	-5.328009345900225	100.7985829707535
0.9299999999999999	-2.348505660398134	1.045125762640968	-0.3636986697557271	0	0	0	95.12160386904101	885.1421832373477	36.77443327731288	0	0	0	0.01047283860324575	0.004091267253975141	-0.05563575918064461	10.41984427335398	-5.136193360133033	113.169366429522
0.9399999999999999	-1.097160032269777	0.5506222979758225	-0.2180223862230398	0	0	0	102.3492399635702	909.0439028512056	37.90624574853178	0	0	0	0.006404268606024471	0.002463017982824764	-0.02585769134065687	10.96441799905022	-5.025490822915724	122.7684788247989
0.95	-1.115808163571883	0.5910165292095275	-0.2262500057958993	0	0	0	114.1269334536301	929.1514546170796	38.6711915933618	0	0	0	0.006835710230684272	0.002701004430885146	-0.02653587552651214	10.75087991167079	-4.949627087622524	129.1130540016844
0.96	-1.797683928951411	0.9978349226561007	-0.3486085528124735	0	0	0	129.8670990901191	944.5439534308316	39.3687361766662	0	0	0	0.01065348638558366	0.004497011137937034	-0.04194920837635506	9.979256786449525	-4.926385518275866	132.6491102859481
0.97	-2.317204273524685	1.471463985585184	-0.5603357711769724	0	0	0	147.277102058495	951.950611928703	39.06077037831242	0	0	0	0.01701701898932877	0.007064133406615686	-0.05166038190900664	8.654211755500949	-4.751032921395744	133.5484668391011
0.98	-3.429740002960402	2.462529099656603	-0.857467492883578	0	0	0	164.8665969384528	947.7999139666265	38.22922367953109	0	0	0	0.02694182789110802	0.01198296224988176	-0.07312586321024006	6.854059466724767	-4.470914924223331	131.864575822052
0.99	-9.198389876841663	6.971141063120904	-1.183870914845516	0	0	0	181.5091367006397	930.8468143697683	36.63000778946293	0	0	0	0.045511737830344	0.02904837669314508	-0.1846002113252153	4.578602307112021	-4.031366675312894	127.5441112050161
1	-22.13075958663555	19.27810316357307	-0.6128670334435948	0	0	0	195.9169323645282	895.1515726329001	33.61440840618661	0	0	0	0.07343656413620346	0.07588784049821332	-0.3843964100772593	1.836429768250472	-3.282619134050362	119.7405540499904
