# Supplementary material for: Transtibial limb loss does not increase metabolic cost in three-dimensional computer simulations of human walking
Source: PeerJ. 2021 Aug 4;9:e11960. doi: 10.7717/peerj.11960 (PMC8349165; doi:10.7717/peerj.11960)
Supplement: Supplemental Information 1 — Each subject’s simulation output and Matlab code for generating plots presenting the data. [file peerj-09-11960-s001.zip › TTA3D_solns_rev/Post/GRF/soln_walk_N50_wm100_TTA_S11_GRF.sto]

DataType=double
version=3
OpenSimVersion=4.2
endheader
time	ground_force_r_vx	ground_force_r_vy	ground_force_r_vz	ground_force_r_px	ground_force_r_py	ground_force_r_pz	ground_force_l_vx	ground_force_l_vy	ground_force_l_vz	ground_force_l_px	ground_force_l_py	ground_force_l_pz	ground_torque_r_x	ground_torque_r_y	ground_torque_r_z	ground_torque_l_x	ground_torque_l_y	ground_torque_l_z
0	-21.79481315715208	17.86156483972491	-1.348821696748898	0	0	0	205.3018512160924	892.6209495961814	32.68657173531044	0	0	0	0.08880219636582888	0.08159061471339889	-0.3869358162145499	1.808001286336748	-3.047344927920759	118.0377754983465
0.01	-53.06796484076263	52.8543928833911	5.182220028851645	0	0	0	215.4309207785668	844.0706582150084	28.58414438559663	0	0	0	0.09106569847382597	0.1944289315545697	-0.7350754405584602	-0.9373320296541197	-2.223359808167866	106.9813154061256
0.02	-21.25825560711648	145.3142552024458	28.41405035901803	0	0	0	220.3163842499369	777.6108846003565	23.55445518395932	0	0	0	-0.1743351684427912	0.2232749586765806	0.7457345115388042	-3.435601955055968	-1.460129058550919	92.24753662980805
0.03	-50.19309645872845	249.0956761612381	25.50935517540093	0	0	0	217.0658219887835	693.4273922753671	16.54872365516162	0	0	0	0.1115407049796255	0.7522851983541872	1.349668795714213	-5.445332692521793	-0.6135072997795284	74.0744668719318
0.04	-97.6997870584665	390.9975937635407	14.14867566080424	0	0	0	202.7946105788572	597.2729595440253	8.744030514582311	0	0	0	0.2728766712340672	2.125394971216251	2.885121162478685	-6.629913844558997	0.358917423655428	54.21965807543986
0.05	-110.5194771729696	485.7361965935281	2.629214913411755	0	0	0	179.324912399387	495.2406313453635	3.342057426989913	0	0	0	-0.1914470514263778	3.276437870332579	5.141984073626922	-6.156796041228142	1.422585264105293	35.78900507225315
0.06	-132.7759027421463	541.0637464348089	-3.317051136287239	0	0	0	150.5737980870436	398.538298747275	-1.501094472722776	0	0	0	-0.9321360025361743	4.355401140967436	7.12697594870972	-4.952596499195666	1.969572532583353	25.8798638077461
0.07000000000000001	-129.7630271385419	595.7886665417764	-9.058216789103088	0	0	0	110.6598146673624	276.0082959576744	-6.046136939063618	0	0	0	-1.639882207837047	5.731447042821648	9.726596213724749	-3.322837909955552	1.729143345525977	18.10225406342674
0.08	-133.1356942623734	631.967439159376	-17.80125529365182	0	0	0	51.41497711426407	131.9018209959996	-15.43756332685851	0	0	0	-2.547588531970901	6.906121549495369	12.70334891597608	-1.062468711295445	1.410901618040849	8.515337835999418
0.09	-128.4245310999746	663.8441788978362	-23.88211766239935	0	0	0	-0.4741453281580759	6.238493674775464	-6.007322537146936	0	0	0	-3.639948430516367	7.685689601754788	16.46099674595349	0.2044675107549897	0.2609123944981532	0.2547982650272898
0.1	-129.6811811552897	693.019854339273	-30.03575320343117	0	0	0	-0.0002591444254058727	0.0003216115906055024	-0.0003142980055618051	0	0	0	-4.547309418692807	7.847305054311334	20.17214490635217	2.114305110074772e-05	1.883996637260505e-05	1.845534201845442e-06
0.11	-121.4215454350818	708.7677679937641	-32.9443169395071	0	0	0	3.682880573627602e-12	-2.830318342876159e-12	2.69249212870231e-12	0	0	0	-5.161308290913572	7.303518222866734	23.51950947151502	-2.064504316977711e-13	-1.882588101845369e-13	8.449418225525682e-14
0.12	-118.7831653003627	714.7761813138801	-35.59023079591358	0	0	0	1.375001476777454e-14	-9.090079986771791e-15	7.415609211591478e-15	0	0	0	-5.576427731273044	6.432407525976539	26.35557031137459	-6.516898842277509e-16	-5.770000087018244e-16	5.010740445795154e-16
0.13	-109.6323651845615	712.5308407944176	-36.20053557875103	0	0	0	6.759403723482614e-15	-3.956787794862202e-15	1.985865756388343e-15	0	0	0	-5.888889202943298	5.654330715140226	28.7449938288304	-2.211044203362199e-16	-2.182650954687567e-16	3.176978978938214e-16
0.14	-103.7328477992021	703.9792676115879	-36.49408530034741	0	0	0	2.998673398384542e-13	-1.571977878640238e-13	2.757000750634529e-14	0	0	0	-6.112374962360371	5.009617698859152	30.45428529317794	-4.526055161453304e-15	-5.669974813542352e-15	1.675023856194306e-14
0.15	-92.17549762098743	690.3153671589822	-35.52982659610365	0	0	0	7.772213755589256e-09	-3.64196447401882e-09	-1.406480793039323e-10	0	0	0	-6.313714293792645	4.580911930190989	31.82368724926759	8.276974111907835e-11	1.569516150349997e-10	5.100981867448107e-10
0.16	-83.14259523463924	672.7286706371838	-35.7923423566624	0	0	0	-2.904046471790589e-06	1.241156133433012e-06	1.917445546793969e-07	0	0	0	-6.408610355972682	4.343063509990333	32.56666233426905	-4.0243695297665e-08	-6.306766712572926e-08	-2.012724987425555e-07
0.17	-68.61239552102491	653.2398379779486	-35.23390414232996	0	0	0	-3.142707682714213e-06	1.246254274294775e-06	2.511161954637911e-07	0	0	0	-6.436759388678008	4.209439592504196	33.0695400570838	-4.509371648902649e-08	-6.853169356635566e-08	-2.242332375185938e-07
0.18	-55.34791028697116	630.5399880132139	-34.72669818153463	0	0	0	-3.539911304895903e-06	1.31980261484521e-06	2.760773126781921e-07	0	0	0	-6.354902576473434	4.048317961844829	33.15150786616933	-4.805573125955591e-08	-7.554170922018733e-08	-2.55048363625727e-07
0.19	-39.95370832296689	606.4751386708274	-33.9840102273032	0	0	0	-5.963020671867089e-06	2.110754376860987e-06	4.201671534500927e-07	0	0	0	-6.221140160000117	3.883063595449118	33.30768710975251	-7.371755284963519e-08	-1.232642080335966e-07	-4.269713681355191e-07
0.2	-33.09564549336805	584.8093277810852	-33.12063039391418	0	0	0	-1.520033187101741e-05	5.168033309760187e-06	9.206492249001901e-07	0	0	0	-6.055697801958808	3.598086351213639	33.59821908241342	-1.674985124000232e-07	-3.02719678441637e-07	-1.06617263424048e-06
0.21	-26.96474416514764	566.9160889203998	-31.55109318936012	0	0	0	-5.635842504757623e-05	1.857850193622105e-05	2.825427313916859e-06	0	0	0	-5.871086124059099	3.207199138685508	34.18807129804132	-5.472168195737277e-07	-1.078705194483919e-06	-3.822289001594079e-06
0.22	-24.52102718875191	552.7241509798768	-29.86728503257111	0	0	0	-0.0002794650786527003	8.982766684710254e-05	1.083585031039749e-05	0	0	0	-5.644358372095	2.741904524645246	34.89394496552228	-2.349969609884903e-06	-5.126756576291981e-06	-1.810759331701128e-05
0.23	-21.3290936297034	542.3856285089928	-27.72046027739145	0	0	0	-0.001656590641901964	0.0005207243874182333	4.553330783494385e-05	0	0	0	-5.394729982288423	2.2612788697409	35.97508998734051	-1.193913808360433e-05	-2.911839611890552e-05	-0.0001013688640580173
0.24	-21.33771636898041	532.4572766591416	-25.72708692753924	0	0	0	-0.01039435400588423	0.003207049574224735	0.0001760419591015241	0	0	0	-5.078194498176264	1.781562296303756	37.12506570290038	-6.416985475189416e-05	-0.000175394556669435	-0.0005936531023694044
0.25	-20.91905499749301	520.6085993393101	-24.28303081858982	0	0	0	-0.06200935134147395	0.0188503776098504	0.0004965852839430169	0	0	0	-4.671328399117423	1.417213525201047	38.35919760306361	-0.0003330876681074742	-0.001009675247955283	-0.003266142584455747
0.26	-23.2537770666244	504.759304170609	-23.33034115699451	0	0	0	-0.3190227671482373	0.09589950087958121	-1.675107464293885e-05	0	0	0	-4.148579189363296	1.169371785782992	39.36869754749637	-0.001513611978849431	-0.005037959433004126	-0.01530761068693391
0.27	-25.06984126343251	486.136713764958	-22.67595066840058	0	0	0	-1.292340654511463	0.3855101464997003	-0.009992977596423976	0	0	0	-3.51740189844071	1.088725098009274	40.21808586869808	-0.005505746420835806	-0.01990285175973349	-0.05577363394086295
0.28	-28.34400999420284	468.2349463950729	-21.82999368026751	0	0	0	-3.825533857660571	1.138498700941765	-0.0589100668694543	0	0	0	-2.810310828862116	1.124348677047714	40.88354896764559	-0.01494805737960891	-0.05780992501298944	-0.1465126588561594
0.29	-30.59418646263934	456.6079820833465	-21.25277480662178	0	0	0	-7.975007848864636	2.38422931737081	-0.1859108393843492	0	0	0	-2.062305024389179	1.298782132543987	41.70248699019986	-0.02935259913958274	-0.1190287217307376	-0.2673406356561593
0.3	-33.18801996716326	455.1646188708685	-20.6843435234903	0	0	0	-11.04966415773993	3.335815022049637	-0.3467165024003674	0	0	0	-1.325380673819635	1.511663426991065	42.82961010994211	-0.03944027675753786	-0.1639454196269754	-0.3204620196038785
0.31	-33.84396718313156	465.6844776355152	-20.79487992968927	0	0	0	-9.136832375768604	2.788616142029631	-0.3552673266499613	0	0	0	-0.6323816040824428	1.757351573704123	44.60147257691195	-0.03261204179566575	-0.1358516561480185	-0.2278119427510268
0.32	-34.42121355630984	486.2072011408407	-20.99457541386163	0	0	0	-3.731709999660298	1.150103342350762	-0.1708711465088313	0	0	0	-0.0183848903221655	1.958677250261503	47.05018190503961	-0.01352926292699467	-0.05576403106609797	-0.08004151521081443
0.33	-33.62275690188547	515.6238541908059	-21.27766177067063	0	0	0	-0.4654328282197024	0.1447822317921541	-0.02404637537536523	0	0	0	0.5103824333523632	2.096548109374615	50.35131799031565	-0.001500590317793812	-0.006231548315203547	-0.008461737163501751
0.34	-32.36638539346204	552.0090346999173	-21.84644987998365	0	0	0	-0.04284301411667051	0.01334503338288627	-0.001277191315533324	0	0	0	0.9576032891486186	2.179364336567298	54.39857604470096	0.0001927264378844348	0.0006242487067351682	-8.375535415210853e-05
0.35	-29.21380029401958	594.8641369155901	-23.10549299600002	0	0	0	-0.05525045900757034	0.0172474203615451	-0.001272050697112272	0	0	0	1.330255439440155	2.233203699035844	59.23275544284431	0.000313866395235666	0.001059324642397352	-0.0001562178603746032
0.36	-24.70054799583296	642.1027005651557	-24.69364885593299	0	0	0	-0.4877306012237276	0.1526087155373378	0.003906472547127974	0	0	0	1.613973193731049	2.236114456181863	64.63958175549585	0.001413140342609405	0.005135437482961874	-0.01057676193077945
0.37	-17.50367403261064	692.4253288435482	-26.45571551976189	0	0	0	-8.746758861646102	2.745096014414881	0.04020845448263786	0	0	0	1.806502480796982	2.177210642230685	70.51678604427872	0.01244548334304946	0.04481660603041768	-0.2028041201204579
0.38	-8.354023300204126	742.5045158851626	-27.92376541754929	0	0	0	-48.59949343816057	15.69486375883963	-0.4686898653582212	0	0	0	1.913632171844135	2.0271391018113	76.43158882145212	0.04579415567775394	0.1188081104473476	-1.032092454681867
0.39	2.937756939442288	789.8393255021924	-29.46997836525191	0	0	0	-72.99056236757578	25.09585217229734	-2.050691022802215	0	0	0	1.980437130013922	1.814869709514508	82.01454925834608	0.07131939338595343	0.1021885978647024	-1.416272114252157
0.4	14.7590961645451	830.2754651571756	-30.41619044187345	0	0	0	-69.06094863167236	25.39036407364039	-3.11614283717157	0	0	0	2.038207352550184	1.447982759097619	86.6160468582608	0.08179947695565361	0.07344930220782538	-1.285408196112475
0.41	27.07161607017265	861.8041295336727	-31.61652272738524	0	0	0	-59.15780263550776	23.13042035958131	-3.207122137610364	0	0	0	2.145243970878036	1.004540518058421	89.84919346047684	0.07528593468529009	0.04657766465169496	-1.090391148160007
0.42	39.35027999849493	883.5380585313453	-32.85558166476063	0	0	0	-44.26441950422977	18.44779580347238	-2.327324216745446	0	0	0	2.317954164412875	0.4668405490736367	91.47882693062108	0.04793202109939831	0.01355172473619512	-0.8189728169338855
0.43	51.5584039856889	896.6467145181215	-34.02202464646157	0	0	0	-30.07304916911448	13.36014746466637	-1.28436713177957	0	0	0	2.579284335273337	-0.1455259175909625	91.52763015521543	0.02106956172834014	-0.006612669598284208	-0.5645727439005266
0.44	63.24194745775322	901.1926013933445	-34.74921127736391	0	0	0	-21.1809605197109	10.05137879078337	-0.6258529276254883	0	0	0	2.927564214464696	-0.7703463111010613	89.919800735775	0.005774673875412329	-0.01326640850652773	-0.4051433231072037
0.45	74.67468284525216	897.7911837478186	-35.45308467886965	0	0	0	-16.7159421384235	8.548291511443534	-0.2643618973804084	0	0	0	3.36704967309894	-1.270225003883652	86.71499803962729	-0.002116431348374178	-0.01442991621893522	-0.3239580392165068
0.46	85.11083935035148	886.120026113939	-35.26307158327567	0	0	0	-15.25954632369544	8.52111155823849	-0.06851404246236727	0	0	0	3.844500221077787	-1.607929243578469	81.9309218530791	-0.006632818999799664	-0.01454186804138697	-0.2954507134640046
0.47	95.24708879985504	866.8656044720278	-34.17929045809783	0	0	0	-16.38957860375176	10.15925888449191	0.004972945574868264	0	0	0	4.307063753177512	-1.691923652091702	75.84949730629808	-0.009077626490548933	-0.01488036379383172	-0.3102148175015806
0.48	104.3625613251687	840.2691952123688	-32.30276563334012	0	0	0	-20.47582523860232	14.36933110718452	-0.0454387103736781	0	0	0	4.740111606176048	-1.523517645533107	68.79961977867245	-0.008599000640964947	-0.01428020895460301	-0.3657762186206912
0.49	112.8376188851999	807.1353434253047	-30.2831637371865	0	0	0	-29.3862177232971	23.93073289785793	-0.4340072151984452	0	0	0	5.163663955904596	-1.148256374494468	61.27596093784783	0.004134417513799326	-0.007336400752998118	-0.4654397265155047
0.5	120.3624085894998	768.715133809805	-26.96139650741875	0	0	0	-50.8764186906506	50.12315371338089	-2.848520836391057	0	0	0	5.403686074129601	-0.7614389515527029	53.95934422926729	0.07308438708644567	0.007388216853238745	-0.6515375984872641
0.51	127.6735105905974	726.0235696985093	-21.11319665416195	0	0	0	-48.23495135734319	109.9419643924757	-14.80742936107461	0	0	0	5.32675376862402	-0.5804638874333905	47.43353523699134	0.3178307820674565	-0.2323311232348233	-0.01796583305507822
0.52	134.1611892420647	679.4059161485254	-14.65170614874225	0	0	0	-32.18472695129221	198.2360436499342	-27.27535323012848	0	0	0	5.081071641535142	-0.5364258176231774	41.7995730431069	0.5711049242241715	-0.5892391424164585	1.194263533894997
0.53	140.8360885139273	630.3287890052654	-10.54959589986642	0	0	0	-77.77182864090865	317.3332194824125	-28.09197140120112	0	0	0	4.748384598936251	-0.5402586184157077	37.36875289845702	0.8550935951700599	-0.9874781063778522	2.199289578274716
0.54	145.4864858593929	576.0140182657726	-4.532894875882565	0	0	0	-88.28666324518778	429.7536533941158	-15.95331847670967	0	0	0	4.175544989114468	-0.7993094949921611	33.72465911749816	1.012040669512244	-1.250808869390099	4.66135229941348
0.55	145.2541023977135	511.5480935287166	5.796616701218569	0	0	0	-114.6477542155161	506.4042545070268	-5.410816069964969	0	0	0	3.322948144549063	-1.281879462467735	29.86978941054229	1.431151635598254	-1.652344925622296	7.30892046111256
0.5600000000000001	137.8602003953678	435.2314095091072	11.89018328325656	0	0	0	-122.8035207497073	566.4203134622379	0.07179535636955063	0	0	0	2.529801170814987	-1.49448887555962	25.37009413973653	2.050533654830298	-2.373572067547662	10.99905958518574
0.5700000000000001	122.2203072463645	344.6281669662623	7.928434853361766	0	0	0	-140.0374435782274	627.165649183798	5.793865807034512	0	0	0	2.106099574191839	-1.201658847583665	20.05512504730586	3.141688087394821	-2.809481076967984	15.73597023700432
0.58	89.73688836615985	234.8510045565283	6.147004708121546	0	0	0	-136.4773514864386	666.0266382688408	13.55169063632611	0	0	0	1.469514586524622	-0.9092276753284325	13.46627646328725	3.812658268665893	-3.10257580092858	19.98494066323342
0.59	32.54867285646305	98.4311242131955	15.25384950166965	0	0	0	-133.0066874706488	685.7645261017079	18.98167917473586	0	0	0	-0.03467797470499653	-0.7752022537993019	5.076688630355539	4.119780887415173	-3.075710698317991	22.61556259881103
0.6	1.197500085810221e-09	-1.109097733030229e-09	-2.066670976257295e-10	0	0	0	-118.9762312946036	711.0532366318018	24.37614978084923	0	0	0	3.188729589953675e-12	-3.983956370244998e-12	3.989411098564543e-11	4.564935022215345	-3.293808528343872	25.40733043898256
0.61	0	0	0	0	0	0	-114.7925913126069	748.9689547726242	28.78431480569768	0	0	0	0	0	0	5.310431156089923	-4.020293902447008	28.75624491520247
0.62	0	0	0	0	0	0	-110.2523107014975	759.8908451474938	31.25862999181212	0	0	0	0	0	0	5.885729564838177	-5.01152262426342	31.17816837503919
0.63	1.068462215128326e-06	-6.950853640182004e-07	-2.488025764052938e-07	0	0	0	-111.1868351111642	735.6100127536887	31.74299726234528	0	0	0	1.125562621737403e-08	-4.793690736000841e-09	6.178016392857825e-08	6.011110673925399	-5.220482309761691	31.34543679465376
0.64	4.424195944681986e-10	-2.307726284899141e-10	-3.627084143452597e-11	0	0	0	-101.5954057982505	713.2594612625142	32.06288117219669	0	0	0	-7.948460949112054e-14	-4.683725024227389e-12	2.883985867068932e-11	6.080810460473721	-4.886702973984915	31.12444510933255
0.65	1.753570810953807e-14	-7.323915651452157e-15	7.0940609841231e-16	0	0	0	-92.07208809030271	702.7313150814774	31.50081872982548	0	0	0	-1.527897483412214e-16	-2.465385603799307e-16	1.231520642378224e-15	6.309349652195927	-4.443143988408075	31.16604145246293
0.66	-8.560043566000345e-05	3.902320170475538e-05	5.530794078409385e-06	0	0	0	-79.14126452177905	685.3002821337349	31.62513375361395	0	0	0	6.620126011035333e-08	1.005726752630673e-06	-6.071436075104066e-06	6.474939748654409	-4.231269355548342	30.94798756660777
0.67	-0.0001784765664815535	8.152704178708933e-05	2.75644157311387e-05	0	0	0	-69.82522725972382	660.2328979400031	30.8800998875934	0	0	0	-1.111488236743284e-06	1.896806767490152e-06	-1.280693269800919e-05	6.547523826431477	-3.998822252769035	30.20463180896546
0.68	-0.0001271144868205749	4.606589790361185e-05	5.56038622340328e-06	0	0	0	-57.54787670855579	637.7359125458813	30.63361490488847	0	0	0	2.15105092461595e-07	1.723632070159915e-06	-9.362228379413894e-06	6.588890188979266	-3.851724643379491	29.57447559116492
0.6899999999999999	-0.000127782818258348	4.489071982221092e-05	6.005635508869977e-06	0	0	0	-47.50177079276461	617.5981765648354	30.36761111747131	0	0	0	1.4070866500807e-07	1.644162135826619e-06	-9.295833573315281e-06	6.591172591902002	-3.681936869944176	28.99232657489192
0.7	-0.0005778286585504689	0.0002255836628778257	0.0001023163555014086	0	0	0	-36.8846452231277	594.6920761790507	29.72719486278407	0	0	0	-5.069369657678802e-06	5.351402661810945e-06	-4.042767879837746e-05	6.467300791291814	-3.569639582714421	28.34431769804063
0.71	-0.003178848707942246	0.001111821451812439	0.0004436828527174479	0	0	0	-29.54975362137717	571.7071631852505	28.68466535429551	0	0	0	-1.878694479378203e-05	3.349777507596546e-05	-0.0002185440048462216	6.221342301488828	-3.403996606182576	27.62760072861099
0.72	-0.005080993469274759	0.001559961297421486	0.000287155228055327	0	0	0	-21.45181487828875	551.6888358003461	27.27039478245703	0	0	0	-3.372390848179786e-09	6.288127098190423e-05	-0.0003416585206704994	5.923678831107886	-3.22052050726969	27.09375185609344
0.73	-0.01840145564845402	0.005990707700468615	0.00217816627834193	0	0	0	-15.43054481590512	533.9217345641014	25.92126092632725	0	0	0	-7.998415989725874e-05	0.0001805244987301864	-0.001172218675060571	5.590509715331464	-3.025342067233122	26.66253032769648
0.74	-0.1648032337665493	0.05524548936930163	0.03016352943985482	0	0	0	-9.587430106545183	518.5957365222591	24.6961428603264	0	0	0	-0.001380375728270667	0.001284332768676438	-0.009894165413837856	5.242097230931969	-2.918582218026249	26.44261710908546
0.75	-0.4831823784814793	0.143652947038388	0.04683588812010786	0	0	0	-5.952804647991271	507.9265819562183	23.5473292768193	0	0	0	-0.001178584931806151	0.005130932180077322	-0.02789588646124744	4.912787763864578	-2.855978351548132	26.5228080950746
0.76	-0.6998834515153054	0.1996637183037682	0.04572353430201753	0	0	0	-3.552703050992389	500.9048958354866	23.07648291980736	0	0	0	-0.0002819583163192176	0.007732381217523807	-0.03808031987356226	4.606928035277472	-2.850265121514476	26.9744669105218
0.77	-5.248005516652827	1.552824970950227	0.6290497481889888	0	0	0	-3.012672614327056	494.3835147076086	22.5755621650252	0	0	0	-0.01789044931873707	0.04495480619563612	-0.2602219651864448	4.302367834976707	-2.90168135880539	27.59271895855222
0.78	-40.34717915747403	11.7197672769027	4.195966922011525	0	0	0	-1.540733830781879	488.3970054566877	22.18644616712229	0	0	0	-0.07933108651896638	0.3746573990940745	-1.809144482453249	3.961970827397955	-3.069384672256538	28.27187508270227
0.79	-35.27258858244942	9.597400867502058	0.9817376348402597	0	0	0	0.808198288083996	488.7952511123115	22.3711458256413	0	0	0	0.07395138227088129	0.4190922062892052	-1.438415009221064	3.634391419388508	-3.224219061477088	29.20862584192178
0.8	-20.22271648951878	5.460320735244657	-0.01483570820817199	0	0	0	4.887616455717926	497.3676302662283	23.02440581322983	0	0	0	0.06685987823604066	0.2457580433841919	-0.7324855277808515	3.366542167706735	-3.406058915168094	30.68256077297862
0.8100000000000001	-75.22590774111077	22.41347604545623	2.953670475913252	0	0	0	9.319182488869753	506.9677160415735	22.15451235591947	0	0	0	0.1235703355227079	0.7138341499495717	-2.270051359436295	3.145789183190352	-3.582181628024534	32.3965798656011
0.82	-53.16310275478547	16.56083899000155	1.41547477608121	0	0	0	14.73269093037022	516.0739968603641	21.45367242205816	0	0	0	0.1200114630866893	0.5006458235458977	-1.354282786305738	2.954202540230549	-3.751730467144575	34.2210489105529
0.83	-0.003703646989932564	0.00113668556695863	-0.000221801397628284	0	0	0	20.97963520382626	531.74693484688	22.81303971885571	0	0	0	-1.174751352456794e-05	-5.992105367646971e-05	-0.0001120802525009228	2.857101293511677	-3.987025038584599	36.50386416016481
0.84	-0.2350478075962044	0.07372819675379989	-0.009918451302054673	0	0	0	28.19630920588992	557.170841150399	24.0326700190688	0	0	0	0.0009079443978493914	0.00225226456837902	-0.004765123670000437	2.954620378994264	-4.298921109900265	39.48775423873934
0.85	-0.6617728848817356	0.2140050773899189	0.01857219169734937	0	0	0	36.71265383699414	590.0890433552989	24.56271471449958	0	0	0	0.0007279229236275078	0.003200944203298486	-0.0109795560732751	3.257193993430002	-4.694946149980509	43.0347579533323
0.86	-0.01062147917405637	0.003348519607803125	-0.0008780553040466338	0	0	0	46.91238577398418	624.3201649406381	26.15854059267943	0	0	0	-7.904044322682136e-05	-0.0002957917609370047	-0.0001555929432001388	3.681855875471253	-5.239762916877496	46.82001304134961
0.87	-0.1026485013215466	0.03310245612128651	-0.01161036335347391	0	0	0	61.43921413571449	663.5457260699628	28.27362460026802	0	0	0	-0.0001702740671480201	-0.001501107208206135	-0.002727916052866574	4.336570985606262	-5.770740642776162	52.54122058716109
0.88	-1.047954667243101	0.3605619798712414	-0.1394474806638001	0	0	0	74.93814554086016	707.9304051556965	30.31792346627769	0	0	0	0.0006702883136263573	-0.008594072086937275	-0.02653528290251327	5.286026252653581	-6.099718709619969	60.94640981441691
0.89	-3.57282833284111	1.266830972080988	-0.5025857188657387	0	0	0	84.60238018608322	752.0362438727984	31.47759962491854	0	0	0	0.006982851577784642	-0.01538225007406225	-0.08659958697324506	6.485895815857051	-6.159271411968604	71.33977239466742
0.9	-8.993139399167383	3.237946962605865	-1.207124024242861	0	0	0	90.6408394811334	797.2826433476938	32.67876802694497	0	0	0	0.02578048327257087	-0.008162857455249382	-0.2121596735530776	7.943622577989351	-5.975291316832371	83.9850434023371
0.91	-8.435898472473873	3.311771493844188	-1.24406646401789	0	0	0	92.0506792647148	829.6857039682895	34.33183119370784	0	0	0	0.0307476330784137	0.005271756366623617	-0.1928263054534081	9.385255947410927	-5.731289192047354	96.53334303528683
0.92	-3.61706671868662	1.570070363780659	-0.6232180331306412	0	0	0	94.10537789057975	852.8792872444451	35.32023093575529	0	0	0	0.01647112981613756	0.004831689631723416	-0.08257199978989142	10.57426916531626	-5.460366976908155	108.0153266931125
0.9299999999999999	-3.616271690531746	1.621455373445798	-0.6051602601673478	0	0	0	98.86717349701065	879.6121180056697	36.15119255825712	0	0	0	0.01682808560896417	0.006041389477654159	-0.08389013808904129	11.31556106623919	-5.221721685896459	118.0105949642385
0.9399999999999999	-3.887345040971437	1.844509851576547	-0.6781809300830001	0	0	0	109.1381051790164	903.030664286867	37.22220032584229	0	0	0	0.01915016894835795	0.007485712692993565	-0.08908377344878556	11.44173572571087	-5.127092005365704	125.2817405011475
0.95	-2.502004748073403	1.345381833769377	-0.5747263257164061	0	0	0	123.0644648277656	922.2550327449424	38.18942884774751	0	0	0	0.01638600275967307	0.006267231824120739	-0.05638049760181717	11.00079495360594	-5.100275333257544	129.836928254085
0.96	-2.361374473478953	1.37301007498122	-0.5988910072817785	0	0	0	139.9004992238487	936.983971822481	38.5195060232325	0	0	0	0.01753644132180991	0.006876248952070277	-0.05308887673738445	10.05993978418751	-4.981576631059745	132.1959612689808
0.97	-4.356211121681212	2.61676535362373	-0.9711268735968303	0	0	0	157.5370016302773	944.1292483346472	38.21624508717782	0	0	0	0.02910623683494715	0.0128110737720558	-0.09569497620499051	8.658589538982186	-4.718229490438922	132.4278785751942
0.98	-7.085603306434438	4.764086066078361	-1.638020483608499	0	0	0	175.2724072987228	940.8448211991742	37.71488525472478	0	0	0	0.04996734685886725	0.02381474847463862	-0.146523909565448	6.799991778718889	-4.373512621232429	130.3435614741605
0.99	-10.13269296805304	7.780578191971094	-2.146354073320154	0	0	0	191.5223062385839	924.5633321537907	35.919343189614	0	0	0	0.07167112872880638	0.03923695726954661	-0.1961044946765977	4.47468990337655	-3.814825923821878	125.7069454856945
1	-21.79481315754045	17.86156484004425	-1.348821696771832	0	0	0	205.3018512168153	892.620949602989	32.68657173380483	0	0	0	0.08880219636750109	0.0815906147150825	-0.3869358162203576	1.808001286484879	-3.047344927760672	118.0377754991888
