# Supplementary material for: Transtibial limb loss does not increase metabolic cost in three-dimensional computer simulations of human walking
Source: PeerJ. 2021 Aug 4;9:e11960. doi: 10.7717/peerj.11960 (PMC8349165; doi:10.7717/peerj.11960)
Supplement: Supplemental Information 1 — Each subject’s simulation output and Matlab code for generating plots presenting the data. [file peerj-09-11960-s001.zip › TTA3D_solns_rev/Post/GRF/soln_walk_N50_wm100_TTA_S18_GRF.sto]

DataType=double
version=3
OpenSimVersion=4.2
endheader
time	ground_force_r_vx	ground_force_r_vy	ground_force_r_vz	ground_force_r_px	ground_force_r_py	ground_force_r_pz	ground_force_l_vx	ground_force_l_vy	ground_force_l_vz	ground_force_l_px	ground_force_l_py	ground_force_l_pz	ground_torque_r_x	ground_torque_r_y	ground_torque_r_z	ground_torque_l_x	ground_torque_l_y	ground_torque_l_z
0	-18.53646410254978	15.3457359899388	-1.568250804695654	0	0	0	188.9650909054278	895.0650285698528	33.7770391661178	0	0	0	0.08843827944999745	0.0741802655540872	-0.3382042019579623	2.608377491282938	-3.358796423946536	120.3383245269782
0.01	-50.35899274710027	50.510984231519	4.225435194401193	0	0	0	198.3382599273379	840.5394265118059	29.5046169351765	0	0	0	0.1267280720302538	0.2156548108292891	-0.7087418356756264	-0.1452819692165068	-2.483796723798624	109.1038320607536
0.02	-10.16596228731691	151.9390297370454	27.10098391260737	0	0	0	205.1620634521332	764.4242296192842	24.05102290283196	0	0	0	-0.06494200616932434	0.2232107646746157	0.9939283634893711	-2.796767105195233	-1.530886503958949	93.87005936052019
0.03	-47.54885572262873	260.4876777476924	24.72565726491734	0	0	0	206.9631696913149	667.5461956198866	17.5703045920578	0	0	0	0.3537329461325086	0.7820798478008619	1.504603517144145	-4.950034555280619	-0.5750043003807866	74.78784632689427
0.04	-99.96189431608219	417.4109136801064	14.63302884022412	0	0	0	194.6104806989215	557.3284587373425	9.677593585110797	0	0	0	0.6915895708912837	2.281094357875853	3.136822934640764	-6.258244194424765	0.4840398546854833	53.23045200092483
0.05	-112.4748853694001	520.1223791517975	1.630552960373284	0	0	0	170.5807558055879	448.6973712139742	3.77518241285603	0	0	0	0.3312317698502262	3.552364482519292	5.545357069470137	-5.756508878483859	1.387716162183633	33.75107749211238
0.06	-133.516939584832	556.9794738504793	-3.087307955774181	0	0	0	145.7373293009627	356.1843092168489	-2.18693870862838	0	0	0	-0.4044626438111639	4.426721448770528	7.348409847343103	-4.551325239974593	2.007449083775541	23.40369891517977
0.07000000000000001	-134.0459565619703	602.3359977044237	-9.241550859047752	0	0	0	123.8106088791227	268.9673552412742	-4.969531255865752	0	0	0	-1.036485631195861	5.682057210160387	9.714207332994077	-3.407987084174941	1.904936588987155	18.15853606489146
0.08	-138.3350610750417	636.1183867190496	-17.99972273807322	0	0	0	91.51159236709074	179.4179163861114	-5.054422464996122	0	0	0	-1.861919409571378	6.961690995721969	12.5368815057724	-2.212211755536622	1.479424811723069	12.45219793016535
0.09	-135.1800201715533	665.9175361133149	-24.44032810383835	0	0	0	39.97426047911735	87.54890161820187	-7.975926209227097	0	0	0	-2.903002439477013	8.030167778719738	16.19546086790328	-0.816381038330111	0.9032849067618812	5.822112194942157
0.1	-135.126134583354	692.4094415541493	-30.35422134388062	0	0	0	0.313692323086826	-0.8486610548331828	0.7538748966479009	0	0	0	-3.764536787557903	8.513416846239208	19.79493806162158	-0.02764010589346751	-0.02637108231186798	-0.01819653395832947
0.11	-126.31438025136	707.8258457034742	-33.72807428400198	0	0	0	1.156163294817771e-06	-1.084396382189866e-06	8.809143345687796e-07	0	0	0	-4.350264844827421	8.197735803102244	23.01172351440177	-6.80457979467611e-08	-6.07027658193411e-08	1.458279444049382e-08
0.12	-122.0661368488714	716.8472517057108	-36.42895399810698	0	0	0	3.798566509602663e-12	-2.444083451815884e-12	1.893408121099558e-12	0	0	0	-4.776374055073095	7.398556791077566	25.90434322533202	-1.628029702120148e-13	-1.547093550536545e-13	1.269115375104167e-13
0.13	-112.9600664300366	716.7440993888413	-36.95802209077836	0	0	0	1.841290815072954e-12	-1.049310585202617e-12	6.30767942514942e-13	0	0	0	-5.093185705308086	6.539067294301793	28.30543459220177	-6.318232626705905e-14	-6.234246756970931e-14	8.072766935317963e-14
0.14	-106.2670726090899	706.0107463700854	-36.96930612854317	0	0	0	1.17851152656627e-10	-6.16897244295709e-11	1.898444425384202e-11	0	0	0	-5.277676641559885	5.695482703366428	29.8334127438523	-2.653884778996593e-12	-3.197768281270413e-12	6.082938834786873e-12
0.15	-95.47730873904017	691.1993522860408	-36.05380192162391	0	0	0	3.365251269795529e-08	-1.56639567456938e-08	8.468719092178234e-10	0	0	0	-5.442562818930251	4.980025132484171	31.07742527331705	2.162619500914277e-10	5.801085747079415e-10	2.114765132387343e-09
0.16	-86.56731705025484	673.4327770552281	-35.81009910725276	0	0	0	-2.883226166928877e-05	1.22689811897514e-05	1.584568266556241e-06	0	0	0	-5.53153613800623	4.43610522574094	31.78872520843809	-3.740969102775254e-07	-6.307734924287841e-07	-1.923012424694313e-06
0.17	-72.84068634519811	653.2232766234978	-35.24247582415929	0	0	0	-3.656112828617185e-05	1.455245902058772e-05	3.331137518465329e-06	0	0	0	-5.554271764679457	4.099007159142153	32.22281164120048	-5.568934855757716e-07	-8.233904305778445e-07	-2.515152350861816e-06
0.18	-60.0368615371634	631.4657422906015	-34.71315548075868	0	0	0	-3.216594705801672e-05	1.212921757872109e-05	3.170705354423841e-06	0	0	0	-5.502272108712346	3.850259788786261	32.35817614087797	-4.898126174502565e-07	-7.123066126835746e-07	-2.244161805160938e-06
0.19	-45.25958526335785	609.1571101763274	-34.09356242124427	0	0	0	-3.661253983406927e-05	1.320746254141491e-05	3.152707381063544e-06	0	0	0	-5.400239254932762	3.675899076505335	32.57410797869863	-4.994161970112502e-07	-7.745635353003697e-07	-2.554912269238905e-06
0.2	-35.66391080811157	588.4108896028921	-33.17545282737688	0	0	0	-5.577163851508308e-05	1.940436924874088e-05	3.62443462833657e-06	0	0	0	-5.257911243907516	3.40819011112758	32.87437056962249	-6.370541549361916e-07	-1.112833965550404e-06	-3.844943638229355e-06
0.21	-25.37307509778964	568.9018499871097	-31.68953831172766	0	0	0	-0.0001136707158316979	3.846688896471564e-05	4.876475408753953e-06	0	0	0	-5.069112501334112	3.058432773465229	33.36720619755484	-1.052003023241024e-06	-2.138747251939683e-06	-7.651250922920928e-06
0.22	-20.59539426263413	552.4425748896224	-29.89214523668172	0	0	0	-0.0003019405761567042	9.981609718148367e-05	7.480804191997677e-06	0	0	0	-4.841574960332027	2.614082960451416	34.03562197707706	-2.272653685811823e-06	-5.403647333198441e-06	-1.962844842815342e-05
0.23	-17.63656671519939	541.0292827953024	-27.81644646188049	0	0	0	-0.0009950934488704131	0.0003221353460816222	1.2697073935536e-05	0	0	0	-4.592643666592473	2.168640943292471	35.14761610152847	-6.350342148553043e-06	-1.717993392814185e-05	-6.182016097751894e-05
0.24	-17.75577448044354	531.777721609718	-25.80319892239737	0	0	0	-0.003796093483240038	0.001205612566114931	2.331811258352509e-05	0	0	0	-4.291976048175994	1.739893931528386	36.43939431120356	-2.172398818863128e-05	-6.40885421690376e-05	-0.0002230284374001893
0.25	-17.83002412500019	521.9056807621962	-24.35715701073716	0	0	0	-0.01558327297706343	0.004866261524120149	4.378211865159877e-05	0	0	0	-3.907981859420235	1.415783772990547	37.91077825039044	-8.348699710193165e-05	-0.0002596453303043597	-0.0008566053803437557
0.26	-20.40062161493662	507.1650086834802	-23.26646428961282	0	0	0	-0.06361636297534017	0.01957478663918824	1.893013895110394e-05	0	0	0	-3.404558612602751	1.164931130172894	39.1592709989065	-0.000324144160639211	-0.001050316935920827	-0.003235732208012461
0.27	-23.06364506569696	487.4254272438649	-22.52999137462711	0	0	0	-0.2385569396578266	0.07251263731544663	-0.0008820266741687731	0	0	0	-2.773738131259573	1.059207392525923	40.12144267817859	-0.001143762914463009	-0.003897816478352516	-0.01109545881113818
0.28	-27.44189145285295	467.1498683950849	-21.66238324138763	0	0	0	-0.7551345106901323	0.2274197694573666	-0.007512340561519689	0	0	0	-2.055916342645074	1.083196752455482	40.80476219031177	-0.003354590074711248	-0.01218648295873927	-0.03171572504879037
0.29	-30.75901793937208	452.5656942701929	-21.23804838930729	0	0	0	-1.880250150639058	0.5633113932189843	-0.03527958536932575	0	0	0	-1.283044979311557	1.286157628758877	41.53121508084293	-0.007647709340033653	-0.02993359379228123	-0.07035880789354823
0.3	-33.67144528402531	448.360250388737	-20.73153440080899	0	0	0	-3.395759945897924	1.016340181499971	-0.09843214097456784	0	0	0	-0.5106068446510137	1.542288024234663	42.50415442660412	-0.01277380123289833	-0.05350108084350624	-0.1117408860722555
0.31	-34.54533289775011	456.3815351681561	-20.85814413364298	0	0	0	-4.025373581322768	1.207936052908471	-0.161233749811619	0	0	0	0.2323821256290253	1.829707565190721	44.05293671795074	-0.0143234854234969	-0.06310818692854456	-0.1152176368838505
0.32	-35.12087108812315	474.8579420560921	-21.0912192812417	0	0	0	-2.597143665878972	0.7828423499438979	-0.1364218203662181	0	0	0	0.9054946335291199	2.071920683247366	46.28737272104773	-0.008867551286648239	-0.04062135503794743	-0.06431845460153544
0.33	-34.35922718358336	502.7740620396698	-21.51086617059728	0	0	0	-0.6100818790113295	0.1849559814273998	-0.04088008075024006	0	0	0	1.504246144018995	2.259972020506512	49.43684365508369	-0.001967928630616398	-0.009376032876686589	-0.01304568232886953
0.34	-33.0262798150949	538.5955570364907	-22.15568315480121	0	0	0	-0.01322470686965179	0.004010406972788751	-0.0006534153867611149	0	0	0	2.029566016138953	2.390518170763373	53.46892961201421	3.319619306274366e-05	0.0001118747788607635	-1.880900181200489e-05
0.35	-29.6719095568343	581.6709211964918	-23.43916974097375	0	0	0	-0.02232033371050913	0.006777848084106839	-0.0007998456466128671	0	0	0	2.491767530140268	2.490844449145191	58.41919951978976	7.949829260834192e-05	0.0002823732608166027	-0.0001389204183529022
0.36	-24.49334915677387	629.7445954533118	-24.93625022032253	0	0	0	-0.4678518754287504	0.1423852775901995	-0.0002108240206914142	0	0	0	2.873777853618334	2.529097710720809	64.06387825430396	0.0005793069425991758	0.002177315046919572	-0.01123379716430433
0.37	-16.46098245018878	681.247053561183	-26.5693747826281	0	0	0	-11.7134177600646	3.585079172289594	-0.04484740034589269	0	0	0	3.173555293285436	2.500112938789888	70.25228951973693	0.00461638955303251	0.01435688879067773	-0.2759151849777809
0.38	-6.219562181605375	733.0884439657508	-27.95025768868815	0	0	0	-60.94880234776034	19.38946847040995	-1.02851780912015	0	0	0	3.392480761903823	2.391493364938412	76.579373677291	0.01093140025245593	-0.02349052463998036	-1.285120472059357
0.39	6.403793279524153	782.6227590641342	-29.46623569367833	0	0	0	-77.93222027543791	26.73147354966706	-2.677236399029535	0	0	0	3.573574926530895	2.244821480054425	82.66505305044336	0.01510374559769841	-0.09369487489364806	-1.500670267073035
0.4	19.89938009144732	825.542958173472	-30.2601839119814	0	0	0	-68.69281509684664	25.33811101804601	-3.602451741551165	0	0	0	3.737499900599046	1.949247360084126	87.85269997589249	0.03347309258794264	-0.08198315595078579	-1.283719338714176
0.41	33.64495954694361	859.3608694668158	-31.21077631664385	0	0	0	-58.59745300773162	22.96594546339927	-3.859601980444055	0	0	0	3.940874435436773	1.579996072791005	91.68765648142303	0.046806021611381	-0.05784986019967177	-1.091503101384448
0.42	46.6412131874629	882.8802436568564	-32.30159111993581	0	0	0	-47.29912876278878	19.67563511742597	-3.291280478723587	0	0	0	4.204430800621889	1.120586831777695	93.85578448570608	0.03974036258669364	-0.0495367826654382	-0.8842287468596297
0.43	58.95523736847718	896.7973630228519	-33.50415896172847	0	0	0	-35.49589294103784	15.7045192793584	-2.233082729258465	0	0	0	4.555378603283296	0.5690001334710113	94.27786342473392	0.02158944967276012	-0.04530730159330988	-0.6677090334927982
0.44	70.5760809536478	901.6384276165859	-34.07612803153923	0	0	0	-25.91561109642395	12.22980579870242	-1.270917569963503	0	0	0	4.968516791675649	-0.0984288087762466	92.91975513858665	0.005991425339994381	-0.03825847742145537	-0.4911932574589621
0.45	81.7049815559251	898.6111853667715	-34.63255459919183	0	0	0	-19.850762590395	10.0279088388337	-0.6226625114961587	0	0	0	5.434377022516493	-0.7339449316650453	89.91101591613211	-0.003945845565520324	-0.03139958463344539	-0.3792492387667651
0.46	91.82300284231935	887.3544713175137	-34.48407144265419	0	0	0	-17.35012639972261	9.442951555988156	-0.268539900852632	0	0	0	5.907863511426616	-1.264372192572133	85.24689664362586	-0.01011350492713148	-0.02800835124853344	-0.3321967344791803
0.47	101.5533492182803	868.2259212603028	-33.40133437238055	0	0	0	-17.66007194806978	10.48766769992381	-0.1100687465452186	0	0	0	6.333395665725934	-1.582233411844264	79.12274501948001	-0.01496644229528494	-0.02856877308049557	-0.3341033550961875
0.48	110.5392740966718	841.8698971904826	-31.51920939515306	0	0	0	-20.5710723152303	13.57009989164609	-0.123841186770471	0	0	0	6.657649528090252	-1.635699402621216	71.91896215448519	-0.01960133648277661	-0.03296592955407909	-0.3754309046631962
0.49	119.0085891932759	808.8616604778928	-29.49120465661305	0	0	0	-27.54569150439859	20.56916873866324	-0.5833760970819375	0	0	0	6.934607030211492	-1.436674655841965	64.07622042050603	-0.02043068975025174	-0.04148291169935711	-0.4665114699456195
0.5	126.4576686581968	769.9126611096546	-25.93831762356933	0	0	0	-46.10144495746752	39.98834151321215	-2.680228382162667	0	0	0	7.067089480427267	-1.173809993904417	56.14285983078658	-0.004000846654985734	-0.06097554441262423	-0.6820577258922964
0.51	133.9997038974799	726.6407598112282	-20.41014659218456	0	0	0	-84.80793609741978	94.62607327602142	-13.90509824007508	0	0	0	6.893997861564602	-1.012556296577887	48.93003453094616	0.1431687578176275	-0.1462994617344896	-0.9527507872716622
0.52	141.1307519717616	679.7415624747732	-14.27307081935889	0	0	0	-35.45827621297241	189.7856226583459	-29.89195780536872	0	0	0	6.50792236221754	-0.9638840890871531	42.76021877861428	0.281358101036069	-0.5903859410321796	0.9060206728141398
0.53	148.7446248461374	629.6759494548785	-9.521165448995198	0	0	0	-89.10320866322525	324.4202087680305	-28.01518087849723	0	0	0	6.027185407958431	-0.9859553882132619	37.86938793381364	-0.0592795046340264	-1.337495635919715	1.677325694084616
0.54	154.900386041064	574.9696752148167	-3.552720984436457	0	0	0	-92.84590007978066	457.7392221431358	-14.94231993334125	0	0	0	5.327976733681075	-1.234545383029415	34.08479385527012	-0.4709438720665365	-1.823831113350904	4.298589353050497
0.55	157.1597572459048	510.6206815506716	6.308123344596978	0	0	0	-126.9494208629509	524.8464595950622	-5.724707855809703	0	0	0	4.34264890050083	-1.712978661312592	30.36327926029929	-0.2652843269382217	-2.01119976894075	6.182356477790677
0.5600000000000001	151.6470016856026	434.6776875626176	12.47090058966874	0	0	0	-133.5250964048192	577.4950236359523	-0.5091483457476433	0	0	0	3.374536989608915	-1.922826167015409	25.98972113665893	0.09228473474708519	-2.425170345406545	8.996033634847109
0.5700000000000001	135.754383212497	345.4846187972471	8.963843541591286	0	0	0	-150.5832104109645	632.6975451325991	5.693252923655224	0	0	0	2.726473324471224	-1.59919314837445	20.74870421980589	0.5492615854659771	-2.802499358340126	12.00353912644894
0.58	100.6021276499164	239.2652405305045	7.187823580459622	0	0	0	-141.888573826501	672.3171599183914	13.82853967185756	0	0	0	1.878960139233875	-1.205872535658609	14.18100322610722	1.075515021685912	-3.237776475304567	15.39328916002899
0.59	39.95848594467651	106.8593569878299	15.78772592274559	0	0	0	-141.4336207156893	690.7976614868591	19.12551462458605	0	0	0	0.1818976548464665	-0.9149354089609741	5.748920339946581	1.400704263733521	-3.340246858615086	17.38394632393448
0.6	7.248583395368859e-08	-6.919417900563853e-08	-1.498720896242011e-08	0	0	0	-125.7594581108166	709.195945769221	24.36020321668013	0	0	0	2.58022552849207e-10	-2.455481332044513e-10	2.377733366499923e-09	1.736949532078303	-3.450831023011987	19.22140564371767
0.61	0	0	0	0	0	0	-123.9448127477037	745.8522444277489	29.01977217223754	0	0	0	0	0	0	2.279613856927946	-4.048388059661289	21.7610942642441
0.62	0	0	0	0	0	0	-116.7488520803977	762.0721282960679	30.9357849976048	0	0	0	0	0	0	2.775485946990103	-4.977449410364167	23.98315741827948
0.63	0.0001380512132552327	-8.678264608066879e-05	-2.451997661181786e-05	0	0	0	-117.9890635794092	741.8380964891857	31.3126152997205	0	0	0	8.251842207805546e-07	-9.46357325487091e-07	7.995538577463764e-06	2.968239137384323	-5.392164126906448	24.11703348438711
0.64	1.294575504334513e-06	-6.793421819868295e-07	-1.220112533835287e-07	0	0	0	-106.748411712402	717.7421221774123	31.61774311369852	0	0	0	7.308252504210095e-10	-1.358047979006935e-08	8.338086453595562e-08	3.086714460914322	-5.273029776672599	23.69967644138621
0.65	2.576631667958798e-14	-1.048434348013108e-14	1.368207843336914e-15	0	0	0	-98.65687671656579	705.592794996605	31.24617878413187	0	0	0	-2.452481549664848e-16	-3.688449352472591e-16	1.792157788105827e-15	3.325440724546598	-4.888877031476269	23.5151748065437
0.66	-0.0001385250791143415	6.142287645006322e-05	5.280862732685536e-06	0	0	0	-84.67706694722276	689.1696213219413	31.05865441204694	0	0	0	3.692443963444699e-07	1.668441620927858e-06	-9.720183505479091e-06	3.552165964932598	-4.627917252600304	23.30992661107655
0.67	-0.0003567747706656473	0.0001669068419742514	5.886018427852305e-05	0	0	0	-75.72485204258071	666.2320093265226	30.37386609673273	0	0	0	-2.487040195415791e-06	3.564669271896776e-06	-2.518308033118203e-05	3.696797463658178	-4.396335779286492	22.62682276974633
0.68	-0.000194038612156313	7.137239573594368e-05	8.158742584738458e-06	0	0	0	-62.3147336408267	642.9543641539068	30.15638023337128	0	0	0	3.643474990313513e-07	2.608547131470945e-06	-1.415421901838829e-05	3.759694700851095	-4.222784950314993	21.94600929938902
0.6899999999999999	-0.0001116568462162241	3.891046285297575e-05	2.754736776182119e-06	0	0	0	-53.00004837355638	620.5599218916169	29.75387236126045	0	0	0	3.181209021007066e-07	1.48626924572515e-06	-8.09914501641043e-06	3.746308356336436	-3.981533106608446	21.19160994563054
0.7	-0.0004181253294129226	0.0001663098046380427	6.976233654846116e-05	0	0	0	-41.33088263346317	597.0314498508587	28.98933280161155	0	0	0	-3.307231653594307e-06	3.929005778452218e-06	-2.918864828707552e-05	3.62666814675818	-3.81220480532406	20.44954826395176
0.71	-0.002193727108875168	0.0007933158082658531	0.0003214612588728356	0	0	0	-33.20245555221268	576.196205560668	27.95098443383997	0	0	0	-1.38053063566918e-05	2.300885989061596e-05	-0.0001509926791174662	3.414622985699352	-3.676969967289905	19.71624096343023
0.72	-0.002793275989263306	0.0008596190262406263	0.0001230414312073672	0	0	0	-23.31408301333392	558.2293316305953	26.40564506098103	0	0	0	2.870594338918219e-06	3.645293210324306e-05	-0.0001895065984407257	3.156693685860457	-3.529927807226495	19.16433724098782
0.73	-0.008234257955292671	0.002685742370746406	0.0008164097344597701	0	0	0	-16.55957332365707	541.1656406550023	25.11397556721215	0	0	0	-2.385668255081448e-05	8.811634560331458e-05	-0.0005304919892260978	2.859846283953554	-3.330627634086789	18.62525376762654
0.74	-0.08407906573977107	0.02906398884374796	0.01579439429535083	0	0	0	-9.283157262632578	525.0824627033148	23.71228445992119	0	0	0	-0.0007231748495236918	0.0006717121095363218	-0.005085747416467733	2.548924206904622	-3.186082268225868	18.2167768158271
0.75	-0.3322359547249361	0.1003096543380062	0.03116922794690233	0	0	0	-4.561011110130509	513.0563011205171	22.60699871219645	0	0	0	-0.0006855388874278715	0.003750251811946068	-0.0193762025423152	2.241204167263008	-3.11301720326898	18.00897328752152
0.76	-0.4016122597537059	0.1142004577985649	0.01871859366560848	0	0	0	0.1233406640217143	503.5971580900538	22.57581645008904	0	0	0	0.0003797850396929168	0.004963800221527967	-0.02213473568442877	1.914877443348908	-3.162240969187901	18.02376088809733
0.77	-3.049931069299453	0.9190261130231251	0.3522581713772447	0	0	0	2.674518865208857	494.4396592241208	22.21731909446446	0	0	0	-0.009032803840685322	0.02855713719039993	-0.1527104493787745	1.574073200299745	-3.253459965975447	18.08676442862699
0.78	-28.90685960932271	8.641130270693331	3.438702081093688	0	0	0	5.795362675299128	487.9831718694409	21.69358803427932	0	0	0	-0.07353647463352228	0.2753568673413628	-1.310075942497716	1.236921351659448	-3.359246609355739	18.32061265386255
0.79	-21.88445466867706	6.002900176790662	0.7598737092977641	0	0	0	8.599501238139714	488.2662120553274	21.34775510444446	0	0	0	0.04476432239184827	0.2787526574845037	-0.9124434931583375	0.9332669741012555	-3.461077568993932	18.87797223107133
0.8	-11.38027702657102	3.093072887308474	0.1374667995142958	0	0	0	12.39040828168769	494.2357357605143	22.14124193677488	0	0	0	0.03493339608001707	0.1474314373787605	-0.4245146620171795	0.659355865038618	-3.598470052241313	19.80306457428804
0.8100000000000001	-61.33501040960962	18.37399536733024	4.141161189625757	0	0	0	15.55622009617518	499.5409423362207	21.35791782067578	0	0	0	0.05173895696628605	0.6048753089812287	-1.917981371587972	0.4413305370685915	-3.718965694798166	20.79236569174587
0.82	-46.88893042440034	14.36079286252257	2.158886171433676	0	0	0	19.20251329935217	505.1484966892265	20.714195532163	0	0	0	0.0890838498761972	0.4796560758341583	-1.257663616959418	0.2619504617336663	-3.871757356217532	21.82940811068653
0.83	-0.001531115720476818	0.000458075030140297	-6.574510372529736e-05	0	0	0	23.8976941008088	519.2754584263541	22.24652273855073	0	0	0	-3.709279640150425e-06	-1.932248700259828e-05	-4.90083187962011e-05	0.1421079349960313	-4.084519030528583	23.22496744608267
0.84	-0.08965623209881536	0.027606935338954	-0.002017538789144398	0	0	0	30.28643982126646	541.2182749058865	23.21506432384367	0	0	0	0.0003291654255007627	0.0009286155991982724	-0.00192026736058604	0.1415095528601242	-4.362395642574961	24.97690622302024
0.85	-0.4271702355561326	0.1368959396712905	0.02193537217652421	0	0	0	41.59935847668191	570.4022622297175	24.10046450565117	0	0	0	0.0005560329619883204	0.002946174227829448	-0.00756878398978678	0.2784021096738791	-4.754930555261708	27.78817692494986
0.86	-0.004209176751447649	0.001310694138021446	-0.0002690517007011639	0	0	0	53.79392076889616	609.1085544994511	25.72162132466911	0	0	0	-2.80742340447999e-05	-0.0001060759089138056	-7.109631512237298e-05	0.5681954602359747	-5.185699659164692	32.54446110507958
0.87	-0.05195903425523406	0.01659279764510472	-0.00487717456488991	0	0	0	62.68624255700606	650.7566847430103	27.83985372274998	0	0	0	-8.052892291408386e-05	-0.0006776368234858999	-0.001426455749599513	0.9783244250040161	-5.474912534430807	38.77566595420613
0.88	-0.576744135733526	0.1982963744386819	-0.06829263557435855	0	0	0	73.45190477150808	686.7968568258943	30.34311398369545	0	0	0	0.0004404170697966174	-0.004025970060542072	-0.01498083656469845	1.494837529247678	-5.661286784195837	45.79784201765047
0.89	-2.080278383754596	0.7387122576065382	-0.2704013273751125	0	0	0	84.11586484147652	730.4835812083427	31.38609037105265	0	0	0	0.004249519512097647	-0.007381465569502497	-0.05173351011781094	2.302324834143588	-5.659629048577431	55.34115565370656
0.9	-6.105413024974179	2.189898484241512	-0.763664802363807	0	0	0	90.10919158849926	787.7827857340192	32.11283134304306	0	0	0	0.0176200474006712	-0.002774364906944656	-0.1476663291569684	3.574951241216032	-5.448640049374559	68.39601596627315
0.91	-6.253750604854482	2.445115034032433	-0.8811765730340398	0	0	0	93.57886985643088	833.5371643417949	33.95980821940317	0	0	0	0.02291956324582989	0.005592161123677892	-0.1459870348566695	5.184614704256012	-5.352136802876071	82.26987425028497
0.92	-2.351459415994835	1.018824624365578	-0.3955409526888528	0	0	0	95.34667635320305	865.754373480827	35.12566086255801	0	0	0	0.01090809053261996	0.003686650326662875	-0.05478496294140704	6.942643081042047	-5.228283490620528	96.4239787282805
0.9299999999999999	-2.29618934920125	1.019131201847211	-0.3638578580937207	0	0	0	94.6176175982244	891.4688978412935	36.46076052081851	0	0	0	0.01052620118279285	0.004110533751591955	-0.05460762376995657	8.574661206187159	-5.090899285306701	109.9659526669116
0.9399999999999999	-2.424988660224001	1.131720449562821	-0.392329837811429	0	0	0	99.17872233509604	911.551028273856	37.98952744682757	0	0	0	0.01149549338709807	0.00476850899030835	-0.05710588410295332	9.680511088951965	-5.038639463053364	120.8155489665042
0.95	-1.354267226131152	0.7227911917909409	-0.3039488954884413	0	0	0	109.3757534149227	929.5925032866261	38.39675437904714	0	0	0	0.008971119897631477	0.003529754230119458	-0.03142763973050881	10.0028287097734	-4.917784126884091	128.2228392869445
0.96	-1.195732920427139	0.6952909136628096	-0.3064370256630883	0	0	0	124.3051294267098	944.6047044634855	38.59660647048028	0	0	0	0.009297269482462126	0.003676055226527488	-0.02778949050512468	9.65609421103265	-4.824295255560736	132.4644936204429
0.97	-2.50537502138521	1.496011568987904	-0.5524986997837982	0	0	0	141.249614339947	952.2841450162002	39.0117188748371	0	0	0	0.0171266084407693	0.007580042942229139	-0.05695745496963388	8.715636843755997	-4.755393896286737	133.8623812301671
0.98	-4.764523356687141	3.204412890248187	-1.128195723294772	0	0	0	159.1296304422417	948.6768819118072	38.48968732192682	0	0	0	0.03512629343243953	0.01644490101743093	-0.1014733011889788	7.181555710797037	-4.523986732718122	132.4343934495393
0.99	-7.414357227447315	5.795522660862526	-1.799137685002727	0	0	0	175.587263382753	930.9803549240532	36.66731308292108	0	0	0	0.05966830530858483	0.03070852874248375	-0.147000301265142	5.127651132712486	-4.053244607751747	128.0558172996599
1	-18.53646410124812	15.34573598886246	-1.568250804591621	0	0	0	188.9650909032203	895.0650285592328	33.77703916099725	0	0	0	0.08843827944300646	0.07418026554740399	-0.3382042019374449	2.60837749152665	-3.358796423321178	120.3383245256207
