# Supplementary material for: Transtibial limb loss does not increase metabolic cost in three-dimensional computer simulations of human walking
Source: PeerJ. 2021 Aug 4;9:e11960. doi: 10.7717/peerj.11960 (PMC8349165; doi:10.7717/peerj.11960)
Supplement: Supplemental Information 1 — Each subject’s simulation output and Matlab code for generating plots presenting the data. [file peerj-09-11960-s001.zip › TTA3D_solns_rev/Post/GRF/soln_walk_N50_wm100_TTA_S08_GRF.sto]

DataType=double
version=3
OpenSimVersion=4.2
endheader
time	ground_force_r_vx	ground_force_r_vy	ground_force_r_vz	ground_force_r_px	ground_force_r_py	ground_force_r_pz	ground_force_l_vx	ground_force_l_vy	ground_force_l_vz	ground_force_l_px	ground_force_l_py	ground_force_l_pz	ground_torque_r_x	ground_torque_r_y	ground_torque_r_z	ground_torque_l_x	ground_torque_l_y	ground_torque_l_z
0	-19.48580885383521	15.95763952457722	-0.9508883400751089	0	0	0	190.9929768593716	885.0163763119126	32.54241488587464	0	0	0	0.06942052846501306	0.06570866192507029	-0.3550971353851379	3.318524717289139	-3.166239031168126	118.7056926530371
0.01	-52.2312613515243	52.56388999332422	5.564056654672645	0	0	0	201.2042464155438	827.9983880521463	28.36311144199214	0	0	0	0.07590959969223007	0.183882585353674	-0.7271162939526644	0.4292259809679733	-2.249806396959145	107.639156511285
0.02	-7.933397830242695	156.6093662587843	28.30042045705361	0	0	0	206.4705974803741	750.7348257669296	22.81436265126775	0	0	0	-0.1501015826725607	0.1837204492953515	1.088971050489876	-2.369523509220361	-1.240296726778822	92.6613394535679
0.03	-50.60712521352495	269.3216884693563	25.14090892770344	0	0	0	204.7383241384761	657.072343255217	16.04861385005801	0	0	0	0.196152276087812	0.752291155470724	1.568897037394771	-4.559640702755678	-0.3264596957661529	74.27868014794515
0.04	-98.8328591301393	433.8797577223839	15.1133521198557	0	0	0	190.3782064123537	551.6113888726181	8.260268856770022	0	0	0	0.3561531808568388	2.266730047447842	3.476735313663621	-5.908337478946629	0.5799964215528042	53.52926565500395
0.05	-114.5870335836725	533.4182978256233	2.135013804328579	0	0	0	167.1333705963723	446.9291755103496	2.747998470520871	0	0	0	-0.08675622648010302	3.469865487603877	5.851065358707831	-5.575790168635114	1.301077665920451	34.60105784444828
0.06	-133.6696368204736	569.5446063628117	-2.282304044717197	0	0	0	143.2964156873306	354.6502725583484	-2.74649493722385	0	0	0	-0.8383054199486119	4.331037042545062	7.673481047519837	-4.406877170417415	1.962717892581648	23.27838337137253
0.07000000000000001	-135.3658305722398	611.8125503089235	-9.045701671596673	0	0	0	122.4661102749183	272.9152417259776	-6.49265341103925	0	0	0	-1.482981619147569	5.539439714642559	9.971587981547586	-3.343625900512225	1.937651437841108	18.35085395594976
0.08	-137.8832045287503	641.5998019105358	-17.34745523230441	0	0	0	92.39767591782868	184.138454548379	-7.532299777290262	0	0	0	-2.35944621776176	6.691707548215154	12.78421872231553	-2.148347924184374	1.59970700837142	12.74665620168607
0.09	-135.8425108864306	669.9546101456448	-24.03834041123456	0	0	0	42.0994558678636	90.01092953764091	-9.72800937286101	0	0	0	-3.404556332001817	7.622772455611904	16.30616275191869	-0.7622081531999381	1.011444811515178	6.059039260179603
0.1	-134.2127836544392	695.1237611409146	-29.66574533139863	0	0	0	0.2311394727958985	-0.7483644848209823	0.6795914590839706	0	0	0	-4.283654924996919	8.019295053782603	19.77365598146229	-0.0247200537049806	-0.02517470743090358	-0.01932508830852044
0.11	-126.6940277890683	709.3711734300621	-33.14285851262164	0	0	0	5.906278759150428e-06	-5.689611834009953e-06	4.667896563192143e-06	0	0	0	-4.876043918296164	7.632396421206165	22.81258574899591	-3.564371870638172e-07	-3.197741854039601e-07	6.123237564188607e-08
0.12	-121.0094630434264	717.0877085991275	-35.56227886704275	0	0	0	6.955942466081963e-14	-4.546932707394493e-14	3.492569613154107e-14	0	0	0	-5.333063576591174	6.893277351282621	25.60094589814394	-3.005244854223673e-15	-2.880991267105876e-15	2.234640320683212e-15
0.13	-112.6878352851553	715.8853400992728	-36.3035145664597	0	0	0	1.510919200778774e-14	-8.713320950835371e-15	5.249490469769349e-15	0	0	0	-5.666050867517359	6.152291292704501	27.87421769063747	-5.275109696269297e-16	-5.229479604707312e-16	6.50282370412858e-16
0.14	-104.8585719242933	704.036001279129	-36.18144727258318	0	0	0	6.561421231222871e-13	-3.475430689696576e-13	1.13580778353078e-13	0	0	0	-5.861702385001282	5.436239586448994	29.37070343041833	-1.557364836835525e-14	-1.841452684829252e-14	3.361779631662561e-14
0.15	-95.03623342737497	688.4590086932603	-35.4520637810857	0	0	0	1.911254364579554e-10	-9.060083448474858e-11	7.536359413281247e-12	0	0	0	-6.028477414367501	4.828977900666583	30.53968235165597	3.679841639778347e-13	1.785090245533336e-12	1.185039888358417e-11
0.16	-85.08189091630373	670.204209318965	-35.25139084105461	0	0	0	5.02480507931018e-07	-2.175060408549537e-07	-1.930950501929227e-08	0	0	0	-6.122774360960811	4.417309647422915	31.25732973508507	5.849054699043081e-09	1.051553889193606e-08	3.375465512247919e-08
0.17	-72.01192361677332	649.9345572130112	-34.94620023978983	0	0	0	-6.636567956767307e-06	2.677340783901394e-06	4.680116243674842e-07	0	0	0	-6.146852807229886	4.159804618841878	31.67773542132366	-9.026067519839096e-08	-1.429465893295878e-07	-4.6217911466541e-07
0.18	-57.91393677044056	628.0446298918122	-34.53441429569824	0	0	0	-5.56189091453662e-06	2.11796706912067e-06	4.257760934328898e-07	0	0	0	-6.091889302568744	3.967506873613115	31.83718259106833	-7.527586228065344e-08	-1.184267625520503e-07	-3.942274166461178e-07
0.19	-43.11037585431104	605.5781378996452	-33.85694275005383	0	0	0	-5.973144609393237e-06	2.172314540809682e-06	4.103441858710092e-07	0	0	0	-5.987814010300859	3.786896227863139	32.0418445680551	-7.391152519916294e-08	-1.230761994543563e-07	-4.243377377782716e-07
0.2	-32.89450949316409	585.2457524974208	-32.920895074711	0	0	0	-9.156620006676532e-06	3.206340280664591e-06	5.048849012895349e-07	0	0	0	-5.855527056190171	3.523765541870783	32.42553128103668	-9.884249811694791e-08	-1.80948457761885e-07	-6.434775060216715e-07
0.21	-24.17491386381319	567.2158722795057	-31.47407984046052	0	0	0	-2.005801700978213e-05	6.812443607882162e-06	8.119780701326651e-07	0	0	0	-5.68846163654418	3.164481884062429	33.03287784092264	-1.847378815568086e-07	-3.797435452959878e-07	-1.377500616528062e-06
0.22	-19.78764603040798	552.4375021172414	-29.75911905767851	0	0	0	-6.044288567776363e-05	2.000267603038073e-05	1.677750932016237e-06	0	0	0	-5.479849296207151	2.724403803834742	33.84305358583751	-4.757087268450133e-07	-1.101062189924027e-06	-4.010774107621288e-06
0.23	-17.60392450226916	541.9830193244621	-27.6429628424759	0	0	0	-0.0002369377265515798	7.66614655448336e-05	4.219282198778472e-06	0	0	0	-5.243662636205058	2.248111386049202	35.01402391349036	-1.620280675956528e-06	-4.18094820465009e-06	-1.502367247425337e-05
0.24	-17.41163152957516	533.1132974203257	-25.71310295479672	0	0	0	-0.00111607335814174	0.0003538343079793118	1.193824526487872e-05	0	0	0	-4.9481801267368	1.803575233776316	36.36074500662759	-6.808684729388412e-06	-1.921957747768002e-05	-6.688381218442908e-05
0.25	-17.74598966631675	522.6955445778552	-24.27075664209845	0	0	0	-0.005784044728055373	0.001800822338796256	3.240542832618018e-05	0	0	0	-4.562273020079915	1.46075315229562	37.80232101927697	-3.226706460269969e-05	-9.78097171760279e-05	-0.0003239337891459873
0.26	-19.8189646243552	506.4905230304642	-23.16001362258562	0	0	0	-0.02984891343670872	0.009145326363808666	4.355609770340473e-05	0	0	0	-4.043579892968975	1.20759662638686	38.98156809306812	-0.000154798709272224	-0.0004978879894329507	-0.001544185344379488
0.27	-22.54611081867709	484.8255903410054	-22.35531019400826	0	0	0	-0.1386719575566912	0.04192171748102256	-0.0004169469221361528	0	0	0	-3.389446135310065	1.092855248515858	39.79881067440611	-0.0006714579716731869	-0.002286223500421928	-0.006545440959785502
0.28	-26.38764135424719	463.5156071664329	-21.63073404598391	0	0	0	-0.5243629527640034	0.1569468609836395	-0.004464257620105747	0	0	0	-2.6463025595785	1.125833395872651	40.38493400969007	-0.002371116680663118	-0.008556069966206337	-0.02228975116181154
0.29	-29.639147105764	448.9316715623884	-21.19189675587842	0	0	0	-1.488181583310729	0.443076875840746	-0.02378560142171077	0	0	0	-1.859641373719378	1.311334850470453	41.04160445944917	-0.006257712789023799	-0.02403488119490115	-0.05619336061116287
0.3	-32.18769433129206	445.7198241372722	-20.75460402244036	0	0	0	-2.958761138987926	0.8807613055953332	-0.0744367455792236	0	0	0	-1.086996319507782	1.549163642984788	42.02908421738805	-0.01163838870632676	-0.0473732239452726	-0.09793242479293292
0.31	-33.04562143763375	454.8792390785176	-20.8587496586015	0	0	0	-3.867733366246208	1.156243653525363	-0.1397629172396821	0	0	0	-0.3649827935144008	1.807755916165242	43.60882197737139	-0.0143721790044296	-0.06148424759746778	-0.1109655347321903
0.32	-33.28698417609462	474.4812312768134	-21.17177688250573	0	0	0	-2.832330605481994	0.8518508783165583	-0.139822619428426	0	0	0	0.2739020547795974	2.032393822104532	45.90697587590341	-0.009970879840806659	-0.04463853144586933	-0.07004973842688611
0.33	-32.48998557536858	503.1957552192184	-21.60536539924344	0	0	0	-0.8090471870230594	0.2449010331475762	-0.05239316668183809	0	0	0	0.8220801909801452	2.198185635960257	49.08589498246967	-0.002634167421347245	-0.0123884351298614	-0.0172517677878264
0.34	-30.92916313951562	539.744197457474	-22.41296249420987	0	0	0	-0.01703984158565662	0.005134873156473497	-0.0006873635408358872	0	0	0	1.288090036468303	2.320797174353353	53.14092811714117	9.591546180865105e-05	0.0003220537408312804	-4.052275364805926e-05
0.35	-27.65777598735647	583.2210715511249	-23.72573048888926	0	0	0	-0.03237466579364333	0.009787738378025133	-0.001145112957754608	0	0	0	1.675435399036902	2.403242912942662	58.06141163771039	0.0001600430634494913	0.0005579343672593095	-0.0001409121127771149
0.36	-22.54861798923606	631.6443439263658	-25.3059753866394	0	0	0	-0.4638964590581638	0.1407019015198805	0.001310824684328431	0	0	0	1.975928050827455	2.430750282989099	63.66063310411261	0.001101280373358684	0.004056052484108163	-0.01059097538020569
0.37	-15.1083946904577	683.2938773724918	-26.89603077705551	0	0	0	-10.69318268138479	3.263520582708313	0.0006118217135555607	0	0	0	2.184206404737933	2.382463858448505	69.75667373063568	0.01124320803921542	0.03939702738635336	-0.2498339016683762
0.38	-5.695457680927443	735.2634283710947	-28.30088370259971	0	0	0	-57.84781692992622	18.31812102027997	-0.8437088994631359	0	0	0	2.311964130455597	2.2578529709854	75.96954758983861	0.03625795764700369	0.06710809725942368	-1.221539259236066
0.39	5.822512085823623	784.5847513900239	-29.76665258151128	0	0	0	-77.18461556202919	26.29570205457616	-2.644543320148977	0	0	0	2.398604496340758	2.084741341790828	81.88341595388452	0.05011695748303074	0.008549314479411436	-1.488186544795388
0.4	18.81114183338955	827.1538874390031	-30.71347691292911	0	0	0	-68.56196275478614	25.11601232040174	-3.687169760594323	0	0	0	2.479235774299	1.779520390465675	86.89085072734736	0.06535004289116984	-9.472130484351511e-05	-1.277943790364201
0.41	32.30606050629345	860.6005674593197	-31.70650024425685	0	0	0	-57.74081452171005	22.50250175168327	-3.870214472775389	0	0	0	2.608788191687086	1.388695782282889	90.5446672260388	0.0703555647869052	0.002021730332499385	-1.071123525639193
0.42	45.42713567158266	884.1087084127169	-32.85723964657363	0	0	0	-45.0101341960216	18.66144501025729	-3.153851458661345	0	0	0	2.816563125606653	0.9067157597239648	92.58042802956184	0.05356473106752444	-0.01018840643915453	-0.8389559944585931
0.43	57.87430514784322	898.1571611653969	-33.92471890305428	0	0	0	-32.62657334630697	14.41515039174524	-2.080135129768317	0	0	0	3.122206506783191	0.3156291560928239	92.89836812105388	0.03018242110246337	-0.01971972685225711	-0.6141370030802158
0.44	69.76256977262099	903.3620838685349	-34.45673373307085	0	0	0	-23.8857767066565	11.2548173492919	-1.246983916950499	0	0	0	3.507803816783328	-0.3628655876235278	91.49271186734812	0.01362256502954976	-0.02148987860078791	-0.4548713248362266
0.45	81.12494162881168	900.7049619218501	-34.91370455201792	0	0	0	-18.84437412759524	9.494530838421168	-0.7233780278945826	0	0	0	3.955776913379473	-0.9841999506151504	88.47825059435377	0.003706910799287146	-0.02035243064815666	-0.3623200979507039
0.46	91.63911400528569	890.1390062515177	-34.80383388942163	0	0	0	-16.80301251924844	9.120849425225721	-0.4281814424019803	0	0	0	4.424903290063133	-1.46254350599562	83.90447439959803	-0.002398903296811309	-0.01969054047402305	-0.323322896000182
0.47	101.7211011287784	871.8926951427078	-33.66203856533025	0	0	0	-17.27231530544097	10.23796260115698	-0.2892783851456013	0	0	0	4.855097900166884	-1.71587479328853	77.96693843892228	-0.006637490866943666	-0.02054746899567949	-0.3273473118736954
0.48	111.1424397817566	846.5050558927553	-31.76209965760922	0	0	0	-20.28553466665239	13.38147061890442	-0.3156538815364707	0	0	0	5.226783442469978	-1.690677556220045	71.03159000479238	-0.008739365090993309	-0.02233964126561466	-0.3690395932172721
0.49	119.9153513182163	814.371146968874	-29.654608305205	0	0	0	-27.15793607771861	20.38071973735936	-0.7840424770808708	0	0	0	5.58881824046676	-1.413873065992647	63.50158437315061	-0.001766583812377136	-0.02221309738407754	-0.4545997950213189
0.5	127.8385325608114	776.3855690673673	-26.14300892929026	0	0	0	-44.56379683320855	39.10221978229325	-2.873747002575727	0	0	0	5.807240069622519	-1.082197221882893	55.95498272007147	0.03916999348776569	-0.01747904740604037	-0.6439143354593573
0.51	135.5882252606226	733.6073198641959	-20.28770826378464	0	0	0	-79.23785825327779	90.09402742125067	-14.32867885134709	0	0	0	5.715012891324239	-0.8950102939880717	49.0660090256352	0.2617506340494288	-0.05969325697013642	-0.8575391902056773
0.52	142.6981997844365	686.739793156607	-13.92092509822193	0	0	0	-36.61596733570256	181.3348701921649	-29.63583161919191	0	0	0	5.439226996083828	-0.8113291533067286	43.07679458675381	0.4981921390265442	-0.4343140984637611	0.8542342699173391
0.53	150.0671234424854	636.5495072386607	-9.349819457361654	0	0	0	-85.15330899499412	315.3292255039369	-28.0151069193809	0	0	0	5.069876475423856	-0.780581129623146	38.27386767388805	0.7463984216041952	-0.734928487983239	1.759233015879396
0.54	155.9060097789485	581.3608450482091	-3.561117513590712	0	0	0	-90.14978519389085	449.9020787914395	-14.47434515966605	0	0	0	4.463197850335828	-0.9931108034347867	34.47804722031069	0.9646706947904069	-1.055759698579795	4.501491891559404
0.55	157.1825355881719	516.0276582579835	6.839804634399359	0	0	0	-122.639380924144	519.2783974938853	-5.535783241342066	0	0	0	3.542577531834719	-1.476636563678863	30.6441598889712	1.412045063732536	-1.400725889249796	6.690215450047754
0.5600000000000001	150.8550921971208	438.982308758811	13.44846204186001	0	0	0	-131.1479192313199	572.5107729539084	-0.7706805762832144	0	0	0	2.653846460186768	-1.706249532785286	26.17878977906711	1.968839159142944	-1.977911641249987	9.826070058904646
0.5700000000000001	135.1291536604564	348.7501666591635	9.180472390393101	0	0	0	-150.1590411859776	636.7019073716685	5.931399152313324	0	0	0	2.172405609106573	-1.377178830988805	20.89446119222745	2.912055345728442	-2.422487555898762	14.12040105557729
0.58	101.0202353185776	240.9462647701839	6.677248535502375	0	0	0	-144.0216030250984	676.7879389178437	13.87877851010995	0	0	0	1.52622062464653	-1.026443993297053	14.31068361489723	3.626802345733842	-2.878807451356606	18.04342871424093
0.59	40.29512296254346	105.9319311482081	17.10897538089005	0	0	0	-141.3863429550232	689.2415320393384	19.35183693970334	0	0	0	-0.07186646205912044	-0.9028131101317305	5.767935136228634	3.920310663262441	-3.026577394867557	19.85400456602314
0.6	2.689519118909306e-08	-2.616802801220901e-08	-7.638729523973899e-09	0	0	0	-127.1007152253842	706.4301347424773	24.50254345313319	0	0	0	2.553118306234287e-10	1.127791965119202e-11	8.599785465793525e-10	4.303056305601094	-3.353280953340927	21.77842629836344
0.61	0	0	0	0	0	0	-125.6952336767935	746.0550663514852	29.41694219644879	0	0	0	0	0	0	5.009570282834209	-4.175747115329089	24.71533486711456
0.62	0	0	0	0	0	0	-119.8805364960701	764.3691741234791	31.15679567320611	0	0	0	0	0	0	5.639240612789865	-5.105062272436788	27.24572141360079
0.63	4.79112730598188e-07	-3.078333512091391e-07	-1.071722656253708e-07	0	0	0	-120.6584860782797	743.0851535524502	31.2347869786316	0	0	0	4.920752460125002e-09	-2.036313404016405e-09	2.78649454945254e-08	5.838945277941075	-5.232096621181866	27.47890140427049
0.64	3.12100533265873e-09	-1.668537624218119e-09	-3.254250902896341e-10	0	0	0	-110.3716792525262	718.8313973742868	31.60035892025115	0	0	0	5.48802629484259e-12	-2.935068958295225e-11	2.032282550862397e-10	5.918760969880749	-5.100975972841942	27.09560462833472
0.65	1.243048898937126e-16	-5.127966393847633e-17	7.228964544982875e-18	0	0	0	-102.1683121434759	705.841039822478	31.67045290383324	0	0	0	-1.232419517279479e-18	-1.748091146904423e-18	8.791607987855581e-18	6.084298586723749	-4.906332234283962	26.80890737710944
0.66	-2.405000678656331e-05	1.075865493722809e-05	8.046543660215356e-07	0	0	0	-88.42003148651506	686.0013413504568	31.7633747703092	0	0	0	7.225400364692267e-08	2.904651151109462e-07	-1.724105311796794e-06	6.179016729525278	-4.697801316769759	26.28492868729184
0.67	-7.528719453524506e-05	3.539723675356515e-05	1.164093330550955e-05	0	0	0	-79.10493965100251	659.203757427488	30.72809695819792	0	0	0	-4.747710286673028e-07	7.804790588266846e-07	-5.443806540467347e-06	6.190081651626758	-4.358485974973439	25.29742555387345
0.68	-4.38861611782485e-05	1.617106853887206e-05	1.529349976786748e-06	0	0	0	-65.72682212601775	635.7812765146959	30.22371439723626	0	0	0	1.073846588421406e-07	6.014054523808435e-07	-3.277641911316116e-06	6.171201097547961	-4.162049138355679	24.48328335522624
0.6899999999999999	-2.927615677195022e-05	1.020816058091868e-05	5.978098975064049e-07	0	0	0	-55.19345540921071	617.3271839302482	30.44391912244479	0	0	0	9.303949738393836e-08	3.941065750109912e-07	-2.173368942817762e-06	6.120290182479068	-3.996605487632356	23.77596476136342
0.7	-0.0001175760256516311	4.664351651568419e-05	1.926463284654965e-05	0	0	0	-42.7863006671654	597.2778815515175	29.78598387060415	0	0	0	-9.319361445309324e-07	1.1210340995374e-06	-8.402040342275133e-06	5.986249792738	-3.863238243300637	23.10889859821163
0.71	-0.0007123666633967867	0.0002561670487238314	0.0001002000170464734	0	0	0	-34.46620533475317	576.6856673236997	28.45263524000034	0	0	0	-4.324947765240258e-06	7.568166214014721e-06	-5.009636440589186e-05	5.761091709021557	-3.649301984978541	22.40445218781431
0.72	-0.001133819971850828	0.0003475607361645895	4.365202417160265e-05	0	0	0	-25.04563595004727	558.3465696695425	26.92481996751379	0	0	0	1.530716893995675e-06	1.48395164177934e-05	-7.839406159616957e-05	5.493826974423921	-3.42772353024962	21.87424475277908
0.73	-0.003838401790459236	0.001247789444252437	0.000370836232808062	0	0	0	-18.31499122849644	541.1760144853878	25.61197143200865	0	0	0	-1.102264745078836e-05	4.091271908633901e-05	-0.0002517542474223617	5.180353938549979	-3.202565917568746	21.35326954778861
0.74	-0.0455569823860208	0.01565777331877162	0.0084093392480123	0	0	0	-11.23151839164791	525.1809921028505	24.28188161661057	0	0	0	-0.0003920694979550708	0.00036438736480426	-0.002802473112567391	4.83900401866733	-3.075399063031747	20.95389244105875
0.75	-0.2137220234765118	0.06415326293953943	0.01913848460057626	0	0	0	-6.519790257187976	513.1213491394003	23.14493464211245	0	0	0	-0.0004084040729234873	0.00241091299645509	-0.01264210680142342	4.497249010624802	-3.014726310578341	20.75028372306911
0.76	-0.3118300249768381	0.08830793096791932	0.01396392658225144	0	0	0	-2.021951048367889	503.1875675819329	23.03532897583488	0	0	0	0.0003022050737448142	0.003817535149410644	-0.01739310857623431	4.126659233854348	-3.068571306088653	20.76901739615559
0.77	-2.658383081540632	0.7963437795700284	0.3050883794510669	0	0	0	0.1749472983902257	493.4617954368941	22.68580376072387	0	0	0	-0.00809013610997673	0.02453725839458392	-0.1345390608629438	3.728187321056595	-3.124860572881139	20.85315842321391
0.78	-27.95885797648007	8.273361103322168	3.217140640406319	0	0	0	2.766903410089346	486.7907999737422	22.15864258665481	0	0	0	-0.06837369821546503	0.2661506275066887	-1.278617256489915	3.328884033028655	-3.186858615155698	21.0972948824153
0.79	-23.55547972203806	6.41478390117736	0.7748332181298058	0	0	0	5.318216884209696	486.6198958375836	21.78237954090972	0	0	0	0.04849512009053784	0.297401797542615	-0.9874028737994301	2.965080031232759	-3.251812865376157	21.60871351611789
0.8	-13.53385345587589	3.665561786935891	0.1850284800800344	0	0	0	8.946408911848444	491.7694275113867	22.61718826115395	0	0	0	0.03956327772140488	0.1716734638375524	-0.5063530744163059	2.629082184682789	-3.372833560530625	22.44205959024137
0.8100000000000001	-65.55244193067128	19.60456287178744	4.400954894682402	0	0	0	12.10026037448585	496.5830935158471	21.81378387910654	0	0	0	0.05199233775135803	0.6349205405349145	-2.054492330044098	2.335250722331554	-3.476150683892173	23.34611306084937
0.82	-43.18396881552241	13.17869856219882	1.914616619512069	0	0	0	15.72366177219463	502.6032008180754	20.94495553309748	0	0	0	0.08180471400705129	0.4366885553465791	-1.162487703295777	2.086839411943817	-3.587135205605621	24.37503631015298
0.83	-0.001550246991194466	0.000462289775453008	-6.763893510594022e-05	0	0	0	20.47161123859644	517.1408609828777	22.32920463791947	0	0	0	-3.313227694800903e-06	-1.831870515740181e-05	-4.998199669340817e-05	1.92220741625613	-3.772858889748924	25.83369126208142
0.84	-0.2245888010190685	0.069070077678756	-0.003860991616917353	0	0	0	26.90889986356702	538.180659318176	23.37356780050494	0	0	0	0.0008933403231277262	0.002634133577600533	-0.004823759314361149	1.880392917630243	-4.065286836457379	27.63234283090553
0.85	-0.4701201415985607	0.1496691782755128	0.02432576265354118	0	0	0	37.80278988293218	568.3545445504438	24.29295783233921	0	0	0	0.000592247511443599	0.003219568979901194	-0.008379809601423755	2.009836575054401	-4.4321361600801	30.60609957533103
0.86	-0.003668886237307222	0.001138067298340403	-0.0002501856898771122	0	0	0	49.88877292639858	612.0573937369137	25.77169250534475	0	0	0	-2.153165476818763e-05	-8.571363334228926e-05	-6.997510776777503e-05	2.355702133728106	-4.768582174102551	35.60607545220504
0.87	-0.05118113473917827	0.01631842368177647	-0.004830325212697393	0	0	0	59.62553314584186	654.2689087731251	27.68896574903126	0	0	0	-7.459346069742182e-05	-0.0006568766039962281	-0.001405403579299969	2.837148298323374	-5.059132180595796	41.28554622426189
0.88	-0.5478669409604061	0.1882495930990574	-0.06424155089642	0	0	0	72.0937955566126	685.3008589833083	29.94541839398915	0	0	0	0.000414673716627128	-0.003803728133558193	-0.014246437815113	3.42358777149378	-5.392080455638093	46.92017586055611
0.89	-1.961642709169333	0.6958372434038105	-0.2500813512790114	0	0	0	85.21644503581395	731.6354938283999	31.05009954376862	0	0	0	0.003974510504796534	-0.006771602611938535	-0.04894996946866059	4.41037355517115	-5.573527306115543	55.91229766272163
0.9	-5.685814746600635	2.041521076256203	-0.6922215653061108	0	0	0	92.23264935406183	796.3884264032695	32.06545785218837	0	0	0	0.01613468360243517	-0.002228287313750338	-0.1380138423860725	5.949683843431915	-5.473566500440286	69.29439638983047
0.91	-5.555086600168838	2.180268072807467	-0.7576725918899965	0	0	0	95.48045516054265	842.7846034706058	33.23065893563212	0	0	0	0.01985039242548194	0.004915794115166307	-0.1303013848519766	7.728004216564391	-5.284495991530889	83.02232747461699
0.92	-2.106937983709939	0.9149530523050057	-0.3369417267582462	0	0	0	97.6148282112699	870.9034169597847	34.13482909926265	0	0	0	0.009360354313331851	0.003168403489512221	-0.04938955524148016	9.496565769497131	-5.080112741054778	96.4705314973997
0.9299999999999999	-2.147223133818535	0.9543042189996725	-0.3161168519135849	0	0	0	97.64177253873538	892.3420233912962	35.79535438570663	0	0	0	0.009233926743586288	0.003680377032608449	-0.05131877898340725	10.97475753228292	-4.934857218197973	109.1525594808529
0.9399999999999999	-2.280678716902261	1.069392170941052	-0.3411073162883449	0	0	0	103.1301184238003	909.511228677628	37.33195552787005	0	0	0	0.01009326036573549	0.004281129181285209	-0.05388060609135339	11.76358658796595	-4.862771178543943	119.2424802899763
0.95	-1.304910680095332	0.6994753564280645	-0.2700274795003856	0	0	0	113.134067941959	925.0660748845229	37.83648652239383	0	0	0	0.008034984455136783	0.003206182062273718	-0.03037372077562328	11.71613001243972	-4.728918191419178	126.1116442470168
0.96	-1.228305011695012	0.7124022012555723	-0.2808204683823359	0	0	0	127.4265754343709	937.4806709540171	38.20754444272636	0	0	0	0.008587526419092432	0.00346568729144864	-0.02862069814458116	11.02811810338504	-4.655565884882099	130.0389832164078
0.97	-2.651669803649129	1.576830079138875	-0.5030448347558237	0	0	0	144.0505794842262	944.5286970625918	38.28544079713888	0	0	0	0.01576274772022208	0.007228238542513138	-0.06027709079321216	9.826136113756579	-4.57980187288706	131.4637124668591
0.98	-5.018166580228957	3.361556220064126	-1.0109937760903	0	0	0	161.2909097903118	940.1086203609992	37.51068113195547	0	0	0	0.03181599557479556	0.0153625615640953	-0.1067473947077276	8.111211232456879	-4.352683549757351	130.1869776016101
0.99	-7.824523375644137	6.047389357826644	-1.540082332288463	0	0	0	177.2408382170426	922.1688527401452	35.62968964444086	0	0	0	0.05211767803201672	0.02793691447758941	-0.15524017781923	5.934305008640725	-3.89048669807913	126.1321384060495
1	-19.48580885509568	15.95763952560672	-0.9508883401602037	0	0	0	190.9929768567006	885.0163763092268	32.54241487269887	0	0	0	0.06942052847160757	0.06570866193165321	-0.355097135404737	3.318524718029784	-3.16623902959102	118.7056926524076
