# Supplementary material for: Transtibial limb loss does not increase metabolic cost in three-dimensional computer simulations of human walking
Source: PeerJ. 2021 Aug 4;9:e11960. doi: 10.7717/peerj.11960 (PMC8349165; doi:10.7717/peerj.11960)
Supplement: Supplemental Information 1 — Each subject’s simulation output and Matlab code for generating plots presenting the data. [file peerj-09-11960-s001.zip › TTA3D_solns_rev/Post/GRF/soln_walk_N50_wm100_TTA_S27_GRF.sto]

DataType=double
version=3
OpenSimVersion=4.2
endheader
time	ground_force_r_vx	ground_force_r_vy	ground_force_r_vz	ground_force_r_px	ground_force_r_py	ground_force_r_pz	ground_force_l_vx	ground_force_l_vy	ground_force_l_vz	ground_force_l_px	ground_force_l_py	ground_force_l_pz	ground_torque_r_x	ground_torque_r_y	ground_torque_r_z	ground_torque_l_x	ground_torque_l_y	ground_torque_l_z
0	-19.37384486265963	15.36565332296527	-0.6794371585488033	0	0	0	196.1040293105184	900.9146042402681	33.71060539982894	0	0	0	0.05665084361408999	0.05715303359721031	-0.3579195908374901	5.533575639255836	-4.025732602047306	121.7321758238045
0.01	-45.20754091580311	44.42634899666417	4.308554247232746	0	0	0	206.1017458363604	848.2175712725118	29.6732490138526	0	0	0	0.06594712238334176	0.1504413086777324	-0.6508533689445404	2.386525976287727	-3.191012308166515	110.902533214787
0.02	-29.73244632841389	139.212046984985	30.23774525622388	0	0	0	212.6471260514795	774.5514298147444	24.3185980016582	0	0	0	-0.22254649415171	0.1271420943374766	0.501608508046544	-0.7546394168634825	-2.232473666443266	96.13252193344394
0.03	-52.84851151941441	266.8593725802332	25.46251782017983	0	0	0	213.8972613269824	681.3864646586891	17.54951116148153	0	0	0	0.1624216353279173	0.6953779365493742	1.382016897359577	-3.394172791439562	-1.214731539493789	77.63303567603785
0.04	-104.2245733231969	419.3559456592965	11.79899244588392	0	0	0	201.9026260692483	574.0687873771601	9.456236604628	0	0	0	0.524479895102103	2.07648726934139	3.035742982805961	-5.234305189807704	-0.03243706779483158	56.41055275580534
0.05	-116.7477102280237	513.441168599815	4.956185106056315	0	0	0	179.4971745135796	466.654256928525	4.042313350676718	0	0	0	-0.03110920695052643	2.777960495892333	5.295442585322415	-5.257468397699694	0.9778786884149283	36.73021832323893
0.06	-143.6472216021262	565.4560069164174	-5.858561586978746	0	0	0	155.7006027899296	371.3641025670138	-1.56143238584141	0	0	0	-0.5794766411686463	4.190168573523014	7.002994927547356	-4.254693796821281	1.888698429098155	24.5720093532535
0.07000000000000001	-140.4351989453787	610.406382580729	-7.037325170225078	0	0	0	134.1343203155255	289.4062368280775	-5.426665402070748	0	0	0	-1.305267845422038	5.105116247981516	9.219713723513289	-3.288146929580984	1.892540373370809	19.63010440758067
0.08	-146.5048449080807	632.0252548555044	-19.44605563467753	0	0	0	101.7941784896905	197.5907773376582	-6.263173792201818	0	0	0	-2.04462266745018	6.125121271370523	11.58060350473468	-2.165511895714959	1.553210856407348	13.79898629109986
0.09	-141.8915202347133	661.8441636218949	-22.72069825764583	0	0	0	45.42747661594122	97.34942500897284	-8.749516141550732	0	0	0	-3.118466481058515	7.335166929603308	14.94510182596725	-0.7956529337635502	0.9604514022101139	6.554355896472528
0.1	-144.074495277266	694.8037975260764	-30.50497689088875	0	0	0	0.3012993242815379	-0.7423776919860975	0.6568827256781871	0	0	0	-4.071646841550011	7.917573420154417	18.36387593371234	-0.02468490953554189	-0.02354154038659598	-0.01528883570018303
0.11	-132.9681329074662	709.0167643370789	-32.51576571131368	0	0	0	4.981378716900836e-06	-4.590580990493257e-06	3.879776134473023e-06	0	0	0	-4.780853813257786	7.888738712967947	21.41951379203748	-2.930372664474184e-07	-2.704133945768901e-07	5.628546678581684e-08
0.12	-130.8552901634399	717.8711506671974	-36.07694489854389	0	0	0	1.646805865966446e-12	-1.0550826781555e-12	8.899596240739144e-13	0	0	0	-5.295686383697864	7.227898412758429	24.08135859062249	-7.418375966334687e-14	-7.150327676950177e-14	5.250168722070489e-14
0.13	-119.3150191777361	718.2237409215141	-35.72522586391692	0	0	0	2.2079423031085e-13	-1.257039484232277e-13	8.492032170336852e-14	0	0	0	-5.722389989957989	6.518592691991368	26.53204707702183	-8.195650404336365e-15	-8.047529195150362e-15	9.396409622986642e-15
0.14	-114.7261638613391	709.1137651754149	-36.66363025699384	0	0	0	2.318638140730723e-12	-1.205975013403036e-12	4.377150143292078e-13	0	0	0	-5.931151216757049	5.816852989165226	27.97711991848589	-5.738515511322531e-14	-6.760158035551548e-14	1.177199419558878e-13
0.15	-100.9430459940897	693.3335959168339	-35.11476309262888	0	0	0	3.19063914306633e-10	-1.486364652996208e-10	1.428063429359313e-11	0	0	0	-6.132363445833581	5.157730723090529	29.26453329362907	1.56529082460782e-13	2.25723822181315e-12	1.955548727324271e-11
0.16	-94.99132438906857	675.5788505068399	-35.29187824740708	0	0	0	5.177261309884066e-07	-2.212848815164237e-07	-1.854035460127324e-08	0	0	0	-6.236138721255358	4.631043374134446	29.93367908662709	5.719648436459548e-09	1.049703542409132e-08	3.442715941351874e-08
0.17	-79.41448157645853	655.1348229488187	-34.42749660149288	0	0	0	-9.940751642487034e-06	3.980076164898394e-06	7.040656982985335e-07	0	0	0	-6.302698512330357	4.317405836342378	30.5065242797811	-1.320996045537731e-07	-2.088864629149524e-07	-6.842921977750326e-07
0.18	-69.3731352161451	632.8683498422442	-34.40568154294199	0	0	0	-8.310037260663986e-06	3.154286550573065e-06	6.514044204396653e-07	0	0	0	-6.270451610915856	4.041750683499922	30.60025894430176	-1.113459181126558e-07	-1.73208644732491e-07	-5.817273267688669e-07
0.19	-52.54083404225594	609.6734676778957	-33.40191581445302	0	0	0	-8.793266891153419e-06	3.195384187983601e-06	6.036467169017433e-07	0	0	0	-6.197884424243242	3.852219091520943	30.78413353168081	-1.06651795827195e-07	-1.769850458161885e-07	-6.167238477381911e-07
0.2	-44.16308967617186	588.2714451419582	-32.80035885583931	0	0	0	-1.302315586987761e-05	4.562983770976047e-06	6.88354209583963e-07	0	0	0	-6.09829292129362	3.564468217610778	30.98846295468283	-1.356028839884894e-07	-2.507492294762794e-07	-9.033354918792381e-07
0.21	-31.88349110332931	569.0318851801534	-31.23631985447259	0	0	0	-2.70500096669272e-05	9.203462635462137e-06	1.025358982754081e-06	0	0	0	-5.965110802405703	3.270684771874449	31.39954222357915	-2.393907438139022e-07	-4.993597873849231e-07	-1.833203970120079e-06
0.22	-25.69106267143598	552.3880993539283	-29.70642647405631	0	0	0	-7.62789692857711e-05	2.531680117764304e-05	1.990217556654215e-06	0	0	0	-5.804381709695836	2.852273869709726	31.94238759584746	-5.812858410171085e-07	-1.358809758400029e-06	-4.994053128390867e-06
0.23	-18.59594936049435	538.8936618372223	-27.52594842111803	0	0	0	-0.0002776038023789161	9.017978034759122e-05	4.75811665059444e-06	0	0	0	-5.606420536607807	2.435139189156738	32.77235653710416	-1.857865993003052e-06	-4.802917482042323e-06	-1.736526135768734e-05
0.24	-17.19799238037278	527.8193181071122	-25.57644592045831	0	0	0	-0.001210013196354145	0.0003856003027120199	1.305914974483094e-05	0	0	0	-5.371983429346867	1.974993833564718	33.79838794656583	-7.293444203256303e-06	-2.046439500473815e-05	-7.152972683222357e-05
0.25	-15.86716037826539	517.2978980403669	-24.25356554744244	0	0	0	-0.00581765790380506	0.001822808569912489	3.503853295860946e-05	0	0	0	-5.069140838230157	1.637461253748502	35.04149465977002	-3.220873954746707e-05	-9.662036010540974e-05	-0.000321357669687865
0.26	-18.00606364163719	504.925613977005	-23.37228997398779	0	0	0	-0.02811743537465108	0.008678674524591997	4.797673865274437e-05	0	0	0	-4.66137168518286	1.366887633387004	36.20387365711011	-0.000144388050167077	-0.0004598656713832365	-0.00143452549426445
0.27	-19.49622368529346	490.3926530327412	-22.64031063315717	0	0	0	-0.1240670357433638	0.03781017470345152	-0.0004303642080866196	0	0	0	-4.167910969659813	1.182027912003959	37.3999316009211	-0.0005892387481525192	-0.001999223430966235	-0.005774696741441783
0.28	-23.18015198316412	474.7711478765711	-21.81779935574089	0	0	0	-0.4511815846069071	0.1361660414359556	-0.004333800585637589	0	0	0	-3.580383427040725	1.099239609928371	38.38049191532242	-0.001983788150246105	-0.007175200104260165	-0.01891175804836197
0.29	-25.72241717013408	461.9557077179551	-21.48378968982541	0	0	0	-1.239363554667172	0.3719548688533094	-0.02094962485929012	0	0	0	-2.95434504932467	1.167372356122782	39.54752940884663	-0.005072666891932344	-0.0195016864514823	-0.04614922306487412
0.3	-29.48320275794966	454.2802093072797	-21.08976621626352	0	0	0	-2.374095176085933	0.711709460213063	-0.05917174481276258	0	0	0	-2.27698806655545	1.319356139413601	40.69867868452852	-0.009201462681798812	-0.0371375098317385	-0.0775064038418527
0.31	-31.10629122572265	456.4630043220996	-21.07736595229186	0	0	0	-2.929288165896969	0.8804570187961732	-0.09939520167469941	0	0	0	-1.618132816097982	1.515485687275026	42.34653071333854	-0.0109364413766268	-0.04574290427402571	-0.08291445267457433
0.32	-32.73510652378202	469.5121317011668	-21.21226630149183	0	0	0	-1.98065567943232	0.5980144211496017	-0.08963537990606321	0	0	0	-1.016951638561403	1.720148455004668	44.49024696011547	-0.007125186023102728	-0.03083339655596649	-0.04830973553738711
0.33	-32.12247387032707	493.9980566043863	-21.82458953183189	0	0	0	-0.523641636444575	0.1590314260442113	-0.03121979308092126	0	0	0	-0.5086886062565013	1.925486464101387	47.52127195461282	-0.001752364668700739	-0.007923514812730454	-0.01098188466035441
0.34	-31.33479067973461	526.8809798143695	-22.51312594689601	0	0	0	-0.01484312371878106	0.004496508213887985	-0.0005444091561528393	0	0	0	-0.1085436028114941	2.076654565625656	51.31774105504427	7.783593161030092e-05	0.0002574940025469563	-5.631198497081776e-05
0.35	-28.22190028108026	567.4387362534266	-23.91528980104928	0	0	0	-0.02696534195872465	0.008194069108063744	-0.001000059068942497	0	0	0	0.2074516322717952	2.245326192747084	55.97021367405755	0.0001458258626217421	0.0005020892272153576	-6.15123329374384e-05
0.36	-24.16712069695176	613.7830466392219	-25.47352597643511	0	0	0	-0.2659380317118599	0.08115749383974004	0.001241291299081481	0	0	0	0.4081863477480674	2.367579694650847	61.36034652637689	0.0007669561062118625	0.002839298671580987	-0.005733926484189467
0.37	-17.14592515294786	664.9586787259659	-27.52257127262827	0	0	0	-6.662983075031647	2.044019548020962	0.03900651618539189	0	0	0	0.5248130154261705	2.503863483415407	67.38177304112284	0.008643451766238248	0.03294592672203713	-0.1571735677696333
0.38	-7.831478625512487	717.7020811482183	-28.89271340578734	0	0	0	-46.55244737075445	14.7302210955487	-0.3763084696620648	0	0	0	0.5336457820022895	2.528993937440503	73.72440245510759	0.03455597098496205	0.09099078234673093	-1.001065410299427
0.39	4.685588644506774	769.2673057564932	-30.34310105091441	0	0	0	-73.46533788700818	24.92560942982223	-2.055414897294943	0	0	0	0.5104676882429304	2.544386913185884	79.99363515445356	0.05426463350833811	0.05189465827776425	-1.43526344724577
0.4	18.16041650315844	814.8607967151677	-31.21674542065248	0	0	0	-66.98805689716501	24.47399807760884	-3.282658067396057	0	0	0	0.4899865773232586	2.437532775083845	85.59020159007206	0.06866101846489296	0.02847206358290456	-1.252561925785644
0.41	31.9626850587043	850.8445702150268	-32.42700725810721	0	0	0	-56.92554512011549	22.09847821309554	-3.75777396187482	0	0	0	0.5682600385168932	2.266731593890426	89.95391998648003	0.07735513732134069	0.0250757515519009	-1.055956967847646
0.42	44.08039743489421	874.6106683944303	-33.33230018113615	0	0	0	-44.11525927504142	18.19109485078936	-3.239579746097391	0	0	0	0.7616634456606217	1.908296189519388	92.62144382795785	0.06336075890838611	0.009425609037879401	-0.8219909350343989
0.43	54.72940441724135	887.1047515604716	-34.25210844357412	0	0	0	-31.12881881559541	13.67869196350041	-2.199832115729593	0	0	0	1.094673673502602	1.369154484166592	93.47154147627425	0.03911753611852167	-0.004984305495214959	-0.5867024665023172
0.44	64.16641291589882	890.2125537132829	-34.76563073480303	0	0	0	-22.10507239767859	10.37032862009947	-1.357664388452298	0	0	0	1.533853509159801	0.6511604032112555	92.50869166358144	0.02105945362481768	-0.01067981872148631	-0.4228964041202563
0.45	73.80502896948001	887.0737047879852	-35.7352517840359	0	0	0	-17.15140107725362	8.618322454964654	-0.8344468999904735	0	0	0	2.098403222702302	-0.06497962312704386	89.99453138079841	0.01032656155534914	-0.01190435266586579	-0.3323774368116968
0.46	82.91498866513953	877.2169910881107	-35.77421086118196	0	0	0	-15.24899243796306	8.273391164414626	-0.5468864034632461	0	0	0	2.771548751610807	-0.7426217573784237	85.83629717033585	0.004194392771564716	-0.01211576991422519	-0.2962269952948202
0.47	92.08680261402003	860.3022752821073	-34.46569537621511	0	0	0	-15.79345394214457	9.383788436586066	-0.4226859756822148	0	0	0	3.469830913197401	-1.238708571886426	80.15645871963693	0.0009570926778536838	-0.01233635469538822	-0.3019529618179437
0.48	100.7744518714832	837.0226129625592	-32.1869744834158	0	0	0	-18.88145972618819	12.52227211401628	-0.4929058609271284	0	0	0	4.071179598042431	-1.428629274116811	73.38097703990846	0.002190572627605959	-0.01115889280782156	-0.3451697077379832
0.49	109.9644318411886	808.5722384515375	-30.42103001843176	0	0	0	-25.68721917022463	19.42892588916641	-1.098672410429396	0	0	0	4.612516798895706	-1.258372549685809	66.0642659890151	0.01949558092834042	-0.002093451013079987	-0.4276756538193253
0.5	118.1617377692998	774.2971174948551	-27.18364539477263	0	0	0	-41.44134519259374	36.67505116877365	-3.585025170802902	0	0	0	5.075061296584033	-0.9797125984928956	58.45908575368564	0.09163040160329057	0.02752195394469535	-0.5850393722526057
0.51	126.2419402451543	735.3726312012973	-20.86277807814877	0	0	0	-71.09144438232862	80.64264922448939	-15.33846860192426	0	0	0	5.238412329568852	-0.8417362132227282	51.28194956714101	0.3705344121697061	0.03264200442106403	-0.7506954387880893
0.52	134.0676329212295	693.1254004477696	-13.20295310507647	0	0	0	-42.18987482358273	159.0232002835678	-30.1393800120218	0	0	0	5.09532690555218	-0.8497533634257729	45.03797427775654	0.6652203301140998	-0.418705804155873	0.5991062864454197
0.53	143.1627332650506	648.5479493118013	-8.418571965825265	0	0	0	-74.45873830577476	281.9030194135986	-28.25339430882514	0	0	0	4.906173935909469	-0.8326938362167338	39.90144005023299	1.051376040931654	-0.6925407336255323	1.607860590912231
0.54	151.8606317218646	600.7671002078026	-3.910185065188874	0	0	0	-81.302343101655	413.1044917917059	-15.55493227638702	0	0	0	4.553510653061137	-0.9812181719664388	35.94933023764161	1.428096243410835	-1.019669301342608	4.204554751558442
0.55	158.202937511243	545.0621726762482	6.085724641965785	0	0	0	-105.0813836382587	479.687433161928	-6.59436924137317	0	0	0	3.834648196170912	-1.499271046887941	32.49137934360088	1.915058637805752	-1.301873234462755	6.649586889581722
0.5600000000000001	158.9006724689666	478.9022215723838	15.95890510303325	0	0	0	-121.8762027125394	532.8375476462812	-2.038568507429057	0	0	0	2.960140687807511	-1.962163673292632	28.73155149201131	2.647366115412828	-1.798368122247515	10.15755594091273
0.5700000000000001	151.1348522111226	403.7928900309905	13.1806585945816	0	0	0	-139.5802787964109	605.9579762438381	5.719061650980153	0	0	0	2.543154273749085	-1.756628731841914	24.33363904981714	3.997626493531656	-2.460802790042771	15.69897105407259
0.58	126.6580381528975	317.9843563037106	5.360962932216902	0	0	0	-141.4232901883371	649.1351262143685	12.54200495851131	0	0	0	2.327737114491101	-1.248333082065103	18.89165913574401	4.905897472041128	-2.736216854187726	20.35855961926316
0.59	72.63841424157712	221.7337088753719	9.366567360647057	0	0	0	-137.8442244023049	660.8168829480719	17.52344130431903	0	0	0	1.42799198205332	-0.9681012662492986	11.75825457204117	5.29673556932516	-2.37402748652463	22.69404351775446
0.6	-13.39397095272718	122.1877094284886	24.13379440484329	0	0	0	-125.2002844721225	686.2032079712435	23.87812508918257	0	0	0	-0.2286930246862097	-0.6144551527982949	2.966703101017677	5.897960902294145	-2.443886593013993	25.3626363299339
0.61	3.373296583415021	-2.175678417013393	-0.06224841379623772	0	0	0	-117.7638004378886	741.2073294783901	28.16884273688626	0	0	0	-0.02521139387648947	-0.04332468648648186	0.1460930748897523	7.011992595322852	-3.238379090202809	29.31517945228657
0.62	-62.2577055603623	29.47933103668397	-10.47214822160738	0	0	0	-110.2223616799448	782.0822428849557	30.26086089234137	0	0	0	0.9901619584481469	0.9877890581497071	-3.105880072742842	8.097249303515918	-4.616957749450986	32.85769583654038
0.63	-33.43702823457713	16.06009637432331	-2.326549511594767	0	0	0	-107.9200132242808	773.2003407684587	31.37802966357982	0	0	0	0.3329870466457736	0.4474863032917477	-1.696472014144973	8.497728722582769	-5.506209103504664	33.74901604537114
0.64	0.01430941963698016	-0.006638391741038363	-0.001314317818642081	0	0	0	-102.0357591765578	746.0410914574392	31.44297067811836	0	0	0	-9.202850295379106e-05	-0.0003534967852187552	0.0007662841335144681	8.5598931163515	-5.566442483839968	33.36806085652095
0.65	-0.8760785332512717	0.4212515643185438	-0.01852634636535168	0	0	0	-96.32148438201374	720.3805489896235	30.93807182426545	0	0	0	0.006851711120638327	0.01218464948296031	-0.04695276534547019	8.582168786732378	-5.214804870452289	32.76193633937004
0.66	0.1194957442216538	-0.05694308903976961	-0.01905333101777515	0	0	0	-87.50727040030549	688.9417654738228	30.0974392632697	0	0	0	0.0004936255857087272	-0.00119750557097204	0.00667411073566665	8.450721975457832	-4.801226129473315	31.7262794197245
0.67	0.003202175236948968	-0.001424674569054175	-0.0002633796089545935	0	0	0	-76.95515662888859	663.1014930500473	30.46951760288695	0	0	0	-2.539756351291913e-06	-4.040701573508825e-05	0.0001876923476832872	8.306957310564623	-4.407249290259775	30.67837113731175
0.68	0.004416166007586664	-0.001852794052839485	-8.266638185015636e-05	0	0	0	-63.9123199306711	637.2154404589616	30.03668767350852	0	0	0	-2.120055148443278e-05	-6.257882482530651e-05	0.0002700072058467333	8.129341150677234	-4.080054467624401	29.60858276544609
0.6899999999999999	-0.04105417254916174	0.01672578516276037	0.006309159034745998	0	0	0	-53.02988462297924	611.4206067504897	29.66450098379682	0	0	0	-0.000217166232034693	0.0004370365313954065	-0.002571707843122439	7.908624511799252	-3.716056222917393	28.50210700480487
0.7	-0.05804550531396831	0.02329416348482951	0.004526189149717049	0	0	0	-41.9003802319835	589.8810838488237	29.4789104423288	0	0	0	1.040982994501728e-05	0.0007406475478029547	-0.003678256499455248	7.685595231026102	-3.482922597868801	27.64020181219608
0.71	-0.02907126773616891	0.01053451087132627	0.003217619959802789	0	0	0	-33.36342048568222	567.0011894597174	28.0702994418865	0	0	0	-8.566578337804177e-05	0.0003350056253682374	-0.001870798039813136	7.36698838181897	-3.26664052409087	26.73547769147165
0.72	-0.02502551612690142	0.008658262441679863	0.002827990178998936	0	0	0	-25.04692289509389	547.0978884552638	27.25237413961029	0	0	0	-8.352894856780101e-05	0.000280488194277842	-0.001597912568609966	6.999812148724039	-3.100143400870256	26.00474781810889
0.73	-0.06170648490278186	0.02138096174993977	0.006343705627215765	0	0	0	-17.88925718214251	529.1252538699085	25.71249147429493	0	0	0	-0.000155798641688225	0.0006903679949185034	-0.003842302748142019	6.608109542910515	-2.966491739133487	25.39029471171807
0.74	-0.1478708589805425	0.04786835845382374	0.02160778835969401	0	0	0	-11.75387630423765	513.1388681925666	23.53395985453654	0	0	0	-0.0008440262759256473	0.001439496442757078	-0.008964931483994203	6.230270843742066	-2.776684871126506	24.9709419250177
0.75	-0.348868909283192	0.1078051597638162	0.02431505578464791	0	0	0	-6.51884270252699	503.6228858513416	23.20750231190616	0	0	0	-0.0001217044999226074	0.00417941142662572	-0.02027615360033161	5.900025351459976	-2.707972110919649	24.95978004349999
0.76	-1.143473571943224	0.3451111095283455	0.1058152639414326	0	0	0	-2.517363159897093	494.2775255188698	22.63681545553079	0	0	0	-0.002129187309055832	0.01218711111754786	-0.06275557282692862	5.5565524017254	-2.78367438378087	25.08377270032435
0.77	-5.432977625161091	1.605661797895525	0.5662637982826804	0	0	0	-0.2417842625809015	485.5051167799567	22.6503912274573	0	0	0	-0.01245298258738733	0.05534497422910988	-0.276406465136082	5.188369822226339	-2.876361664156418	25.26456371510903
0.78	-22.43757413775405	6.491143141900613	1.105987728342044	0	0	0	2.225383804497208	480.2679282850013	22.77541606841481	0	0	0	0.02768669190262514	0.2738127029522653	-1.045245393869031	4.828569642822996	-3.034732337175793	25.63346977791395
0.79	-34.65034551336066	9.802919568483928	2.296934750179503	0	0	0	4.2485779046013	478.6125101700089	22.03297721844824	0	0	0	0.01120935480206308	0.3829419224116066	-1.465019158194452	4.486733791219581	-3.168512037192767	26.19210136745245
0.8	-47.81139879831917	13.86836651817161	1.889105075886238	0	0	0	6.777185316601147	482.0506664527261	22.77570636562899	0	0	0	0.09368835136415399	0.5673747587382445	-1.793301351606175	4.161666660665481	-3.282538888743006	27.06255886576684
0.8100000000000001	-50.68696588646844	15.098454509149	1.65133402822759	0	0	0	9.518499311876052	485.8484764646182	21.91735032954848	0	0	0	0.1206916485380678	0.5882969240778495	-1.673381829648564	3.87842251918459	-3.353799730988928	28.05211401261508
0.82	-8.163511521411154	2.385771601927225	0.1361688859243676	0	0	0	12.87781776745186	493.1257298758649	21.73939391756279	0	0	0	0.02121139395546108	0.08634963524495362	-0.2406236411171605	3.648863108274826	-3.501428344560034	29.33463533269929
0.83	-7.647223800248743	2.244664714371332	-0.2097535134785642	0	0	0	18.20304516903932	508.4425347723785	22.78846559430267	0	0	0	0.03585187863182238	0.1037895026815579	-0.1967797166883576	3.521806271317013	-3.799376109639577	31.14752195792423
0.84	-6.283062009715325	1.875856023542601	0.1507196575811789	0	0	0	25.02245813471297	528.4402316201989	22.75987760851462	0	0	0	0.01598904119309726	0.06459613873196954	-0.1385571404715114	3.517609325619869	-4.163356707300882	33.29570703885229
0.85	-0.02561627325634793	0.00764100569260653	-0.0006947997213743323	0	0	0	35.76372280082963	559.805273121127	24.72394711252512	0	0	0	-0.0001940088896947883	-0.0006820104788962864	-0.000318055001556639	3.693191870396598	-4.628115217296254	36.60958779126227
0.86	-0.005037305569501082	0.001519695230577369	-0.0003542532324757204	0	0	0	47.92400557951817	600.2002998885082	26.39654825196634	0	0	0	-3.930029361416067e-05	-0.0001463102339975635	-6.60028743833613e-05	4.111248092556284	-5.13637250482236	41.40278223242199
0.87	-0.04673501879741002	0.01461895738847059	-0.003742866615108731	0	0	0	58.70958426039881	637.9914768090578	27.93669628141091	0	0	0	-0.000130944659429371	-0.0007465155512629292	-0.001203579782557275	4.668314643661923	-5.565970436161494	46.76241081816782
0.88	-0.5613909665060947	0.1848917477220392	-0.0597861196789996	0	0	0	71.5909791363584	673.4582560897366	30.5777045511634	0	0	0	2.020265091914511e-05	-0.004793561495542454	-0.01463438630127479	5.366773596097179	-5.974117962136908	52.77030394291497
0.89	-2.857574108096353	0.971725698609068	-0.3238551952982857	0	0	0	84.54619729475417	721.7315216462719	31.31620065766842	0	0	0	0.00477932296636327	-0.01008187823123627	-0.07126578615569562	6.529475667645291	-6.218324320119607	62.12726968581971
0.9	-6.47027341574656	2.311364158138792	-0.7673900167967559	0	0	0	90.42236492883237	782.036427725218	33.00276244998969	0	0	0	0.01695299735026357	-0.004573196348160611	-0.1548149549589589	8.183034483069715	-6.166227492979345	75.21783688906362
0.91	-5.013531580776151	1.946991995623032	-0.6643249125559971	0	0	0	92.38774340957556	824.3093433470419	33.91762929418233	0	0	0	0.01708074099904017	0.00340765539803563	-0.1177105911069984	9.943238802130841	-5.93305190042651	88.1955988194575
0.92	-3.206396637330393	1.327482870763851	-0.4392463666071637	0	0	0	93.71108357991068	853.5043452121492	34.59104175471027	0	0	0	0.01206408737251212	0.003868541945572984	-0.07566426669682316	11.64060391127236	-5.67192559514524	100.8978087311224
0.9299999999999999	-2.606751838092633	1.137695833989425	-0.3689165076661901	0	0	0	95.18508311486561	881.8427185052844	36.54917254660407	0	0	0	0.01062518962438848	0.00423918824864278	-0.06169824326043849	13.04800426799067	-5.523384132846417	112.8725703712255
0.9399999999999999	-1.916529551893192	0.9057623286359784	-0.303380841029854	0	0	0	102.6521958727746	907.3974825350182	37.54172806347606	0	0	0	0.008875767112377185	0.003616696382720747	-0.04506471945602567	13.81393978630188	-5.397556444293832	122.3019774587957
0.95	-1.355468391773849	0.7024362550748721	-0.2542819443378915	0	0	0	113.8375572486505	927.9472611089914	38.30999743083142	0	0	0	0.007581505195463523	0.003060247583076158	-0.03179403454177543	13.86345286253195	-5.312904051545898	128.7311321586799
0.96	-1.515567448518037	0.8333598182284286	-0.2954947401666651	0	0	0	129.7573655354925	944.2725654162292	39.18847647347341	0	0	0	0.009020731219399515	0.003816414007269689	-0.03537978496084392	13.33986609047046	-5.349566670376204	132.5850079666593
0.97	-2.517223618734143	1.472568673412074	-0.4656297272757867	0	0	0	147.4402157442353	953.3601295223995	39.05939758062014	0	0	0	0.01440737319236829	0.006527108862872718	-0.05705719296072674	12.23016551041282	-5.245000302488949	134.0261031998556
0.98	-4.028819646851631	2.646904907796695	-0.7892073667563703	0	0	0	165.4631480120696	950.7811720821471	38.28186776544787	0	0	0	0.02479754699112006	0.01183230247076347	-0.08670953963648584	10.560494603666	-5.050348943583912	132.8964646203162
0.99	-7.591862799254914	5.522821711104984	-1.145056418672617	0	0	0	182.1858238176535	934.8837968854484	36.6709199563529	0	0	0	0.0401146576701968	0.02322294395532151	-0.1542816822620359	8.320297331377619	-4.679397393410058	129.0070307992251
1	-19.37384486255877	15.36565332288744	-0.6794371585424792	0	0	0	196.1040293095127	900.9146042429651	33.71060539712798	0	0	0	0.05665084361340458	0.05715303359645615	-0.357919590835918	5.533575639532794	-4.025732601737976	121.7321758241642
