# Supplementary material for: Transtibial limb loss does not increase metabolic cost in three-dimensional computer simulations of human walking
Source: PeerJ. 2021 Aug 4;9:e11960. doi: 10.7717/peerj.11960 (PMC8349165; doi:10.7717/peerj.11960)
Supplement: Supplemental Information 1 — Each subject’s simulation output and Matlab code for generating plots presenting the data. [file peerj-09-11960-s001.zip › TTA3D_solns_rev/Post/GRF/soln_walk_N50_wm100_TTA_S09_GRF.sto]

DataType=double
version=3
OpenSimVersion=4.2
endheader
time	ground_force_r_vx	ground_force_r_vy	ground_force_r_vz	ground_force_r_px	ground_force_r_py	ground_force_r_pz	ground_force_l_vx	ground_force_l_vy	ground_force_l_vz	ground_force_l_px	ground_force_l_py	ground_force_l_pz	ground_torque_r_x	ground_torque_r_y	ground_torque_r_z	ground_torque_l_x	ground_torque_l_y	ground_torque_l_z
0	-22.31368057029152	17.85568485271891	-1.035090182685874	0	0	0	196.1308179616877	880.4021895358834	33.47963256518373	0	0	0	0.07918664457761551	0.07820134160711449	-0.3992334746285806	2.546363788756549	-3.177166070601026	117.2244444988524
0.01	-55.85249341309537	54.62899353652236	5.202787305638511	0	0	0	204.4485723760102	825.8063094461068	29.1765269561962	0	0	0	0.08945224995117397	0.1950531900072912	-0.7783344536417357	-0.003802161514042446	-2.240248180111968	105.9083813871958
0.02	-25.13050017399185	156.4042734063784	28.70292635525323	0	0	0	206.9047926427177	754.0438217730999	24.25187560567337	0	0	0	-0.1668153921849705	0.2408611514006319	0.761997859604392	-2.345937829494595	-1.36409291435257	91.08065831566148
0.03	-50.33059568836754	269.9095577114663	25.2226115668662	0	0	0	201.4167605981405	665.8620770585833	17.87267710981713	0	0	0	0.1751748219539835	0.8005721104790996	1.58720484356611	-4.279635179969199	-0.5149718575515472	72.99355753526339
0.04	-102.4612948172702	416.2425774548033	13.96010557008338	0	0	0	184.5216031395325	564.3956294067398	10.02019584150146	0	0	0	0.2821870332884844	2.221638358802162	3.234204162441633	-5.564293035903384	0.4107590183827095	52.74792918742249
0.05	-114.570034045603	507.8102299165296	2.697145668481389	0	0	0	159.8136837583101	461.0204772812527	4.084915289805053	0	0	0	-0.2216239357286316	3.385905947552983	5.539992106557434	-5.356492107929961	1.200673271279656	34.24828137396651
0.06	-138.8597784373456	558.3741903810142	-3.106454914835798	0	0	0	135.3012359361409	371.6359786262526	-1.472137401423931	0	0	0	-0.9608388268536379	4.460887892693701	7.473848569376117	-4.449542788808786	1.71658327933199	24.08158132913663
0.07000000000000001	-134.1847413245809	603.7570186148496	-8.767056568105444	0	0	0	115.8218213340192	287.2020292971706	-3.964509764425565	0	0	0	-1.676255876378347	5.736278357762306	10.02450580839812	-3.391591243627587	1.629891941960027	18.94981643582521
0.08	-139.4996731999355	636.4032129903273	-17.9909757442441	0	0	0	88.9677614452587	194.7730264525207	-4.537433598033095	0	0	0	-2.611795005057108	6.928862497939191	12.98625188881519	-2.211254367567338	1.31704023191336	13.1672014667446
0.09	-132.0032355399347	667.3385380629363	-23.84047774771508	0	0	0	40.81458534135945	94.29325481165075	-8.447201050894838	0	0	0	-3.716478655444814	7.868134710950555	16.77016158933064	-0.761024812207523	0.8834873006171576	6.183942913461053
0.1	-132.9934468776614	692.8891670956762	-30.0665016496485	0	0	0	0.2143631167858896	-0.5895549202973639	0.5294124365594883	0	0	0	-4.583119853874866	8.112263613550294	20.25423784776782	-0.02037280968782293	-0.01898497373152743	-0.0128995294828805
0.11	-122.014462128731	707.4478942098108	-32.77989602286454	0	0	0	5.877439286381137e-06	-5.541138160260188e-06	4.61880564957942e-06	0	0	0	-5.185844099587952	7.570073871331488	23.46953203777403	-3.573157049749201e-07	-3.186055842990818e-07	7.245678321623035e-08
0.12	-119.5192446677899	716.7468783112755	-35.78946641280826	0	0	0	7.878650854474514e-14	-5.107132506366056e-14	4.125581801288383e-14	0	0	0	-5.632605028902805	6.709611633167464	26.31996031392702	-3.541532892765394e-15	-3.351979168929219e-15	2.613813007917522e-15
0.13	-108.4009826780068	714.8038274462267	-36.00894176675068	0	0	0	4.814750206254438e-14	-2.819646521619551e-14	1.908628900344011e-14	0	0	0	-5.960605867549268	5.907646105891791	28.68635766664667	-1.859955059470003e-15	-1.756355727851225e-15	2.097273433679754e-15
0.14	-103.0424397103032	702.7854604027804	-36.3713028420411	0	0	0	3.096964969675489e-12	-1.674829401901201e-12	6.967648846542793e-13	0	0	0	-6.138245471888914	5.130936528380913	30.15946846040756	-8.607288554866609e-14	-9.246692902042348e-14	1.603081062487986e-13
0.15	-90.54412299432749	687.9876222325571	-35.39804705660845	0	0	0	1.753966042999699e-10	-8.376151787538404e-11	1.299265362062268e-11	0	0	0	-6.312948702383698	4.56287085955918	31.45989274958598	-1.566879570448979e-12	-1.603341978073273e-12	1.061710396859511e-11
0.16	-82.11531414143806	670.3546230898939	-35.5396452954641	0	0	0	3.80294377351621e-07	-1.626281426510548e-07	-8.380910384197548e-09	0	0	0	-6.394442040455069	4.213256907467565	32.17090976072626	3.901406230311304e-09	7.79227066604159e-09	2.581426293132818e-08
0.17	-66.47256870300126	649.2548019659828	-35.05678887004453	0	0	0	-1.049502508386997e-05	4.195036055456391e-06	8.206649546829765e-07	0	0	0	-6.400817794663568	4.050048350643019	32.62756315601427	-1.485007604831893e-07	-2.276694772318384e-07	-7.353050862365427e-07
0.18	-53.79275846790016	625.272828223989	-34.90833961546573	0	0	0	-1.12830004313998e-05	4.264248552530997e-06	1.141115316926639e-06	0	0	0	-6.296041008110295	3.891789098148164	32.65842536904705	-1.740581532407791e-07	-2.460277034313657e-07	-8.016507516315113e-07
0.19	-38.02914994841466	600.7807864013339	-34.0320174676739	0	0	0	-1.656008792187817e-05	5.945058623105605e-06	1.580378617908782e-06	0	0	0	-6.15245131653615	3.723866345855091	32.84632125166672	-2.370735024447864e-07	-3.477806788665433e-07	-1.175910465858168e-06
0.2	-31.89999873982063	580.1872435418886	-33.21864094078331	0	0	0	-3.47582177648878e-05	1.195079157124741e-05	2.62710913296614e-06	0	0	0	-5.987627866865218	3.429817983788644	33.21076352376583	-4.205402744548022e-07	-6.883156693238387e-07	-2.432835423612632e-06
0.21	-25.46644849728211	564.472950975013	-31.66665371804913	0	0	0	-0.0001020110703991637	3.396905147113542e-05	5.255316211395921e-06	0	0	0	-5.815982869200504	3.066438581246981	33.9875053199152	-9.883708166144031e-07	-1.893893846358921e-06	-6.943653451573014e-06
0.22	-23.65573243817709	552.3554203307822	-29.9126193879063	0	0	0	-0.0003980020618387422	0.0001290983619858365	1.191478845183428e-05	0	0	0	-5.597113884944204	2.612544474463948	34.86131317011075	-3.037897542188297e-06	-6.9636105314081e-06	-2.602653886390203e-05
0.23	-20.23588906310312	543.3987715650666	-27.69172393989991	0	0	0	-0.001895071969940364	0.000600551401512859	2.771648123076738e-05	0	0	0	-5.346819601588948	2.153169359091037	36.1225539663974	-1.175984923013257e-05	-3.16775791339292e-05	-0.0001176845492828427
0.24	-20.81338305200457	533.6578970909968	-25.70831935727128	0	0	0	-0.009905139246464249	0.003075301727318258	5.436613995694381e-05	0	0	0	-5.016333902505103	1.699647126052138	37.37756694590972	-5.300498971777007e-05	-0.0001605125499413308	-0.0005775521488995513
0.25	-20.22603177296509	520.4115158879301	-24.36294653074607	0	0	0	-0.05155020388103131	0.01573446453317759	3.535610690824399e-05	0	0	0	-4.578855539199159	1.390328286212574	38.65508597714096	-0.0002518529025451106	-0.0008188705405103556	-0.002790270647952532
0.26	-22.87451057469448	501.1382808654544	-23.33336244364911	0	0	0	-0.2415266750227753	0.072683979779517	-0.0006545692700564754	0	0	0	-4.004397056735773	1.179193093634046	39.53706313115072	-0.001105244394811828	-0.003780772337446185	-0.01199764808092469
0.27	-24.67973194359995	478.5446303305434	-22.64759604676963	0	0	0	-0.9233128189923671	0.2748846225678998	-0.006793818868381003	0	0	0	-3.306522046194784	1.13562929975817	40.17610228421054	-0.003932261326724127	-0.01423619956088652	-0.04159041253071519
0.28	-28.51726452280644	458.2532328281445	-21.8000578973011	0	0	0	-2.663740715989812	0.7885756392516752	-0.03619900996692368	0	0	0	-2.535313356934999	1.199563402467778	40.61152865565985	-0.01052267099044423	-0.04047728865321915	-0.1074401293668764
0.29	-30.70390077227091	446.9734977727346	-21.22907216388943	0	0	0	-5.593288922856013	1.657704692018371	-0.1205705134253905	0	0	0	-1.738384379588976	1.397305939436215	41.3073928679992	-0.02057422623282332	-0.08392286054055671	-0.1993841794580038
0.3	-33.40586758128227	447.7408844376639	-20.722986892818	0	0	0	-8.065385728711711	2.405734025257162	-0.241624171306666	0	0	0	-0.9745659478911954	1.622082072479712	42.39137318605316	-0.02833193047135521	-0.1202223398958034	-0.2512988267816582
0.31	-33.82034941895106	460.907372758777	-21.01106792389303	0	0	0	-7.176549585474179	2.159160238263462	-0.2714191814631214	0	0	0	-0.2705652973896853	1.883529845056184	44.21404519539828	-0.02490265486201935	-0.1071712063064209	-0.1942050422882832
0.32	-34.42584583487372	483.2432992126525	-21.24593937035101	0	0	0	-3.160890810763245	0.9589635006953336	-0.1466589598850546	0	0	0	0.348195446045926	2.086062374434563	46.71186168941506	-0.01090638047328561	-0.04730504895825564	-0.07434775867393742
0.33	-33.35903012828489	514.1641056339163	-21.64076276557199	0	0	0	-0.3595296933155118	0.1099826031980058	-0.02048148577726957	0	0	0	0.8871386119913103	2.228705576469615	50.09804553728252	-0.001109324727297695	-0.004989145497873565	-0.007299304854110894
0.34	-31.87843587070231	551.6831959497517	-22.24840182634669	0	0	0	-0.01521129893289736	0.004658304539267702	-0.0005598160198456491	0	0	0	1.347113516205733	2.307427213337801	54.21580283156108	5.874242318569809e-05	0.0001980165891309483	-3.366934127266095e-06
0.35	-28.27129495438791	595.5265922438698	-23.60909974332768	0	0	0	-0.03281116172089024	0.01007217913883827	-0.0004366915273357563	0	0	0	1.739911242017721	2.356297910999912	59.1265962815901	0.0001294294525047451	0.0004570424864332601	-0.0003854462748349249
0.36	-23.66480671559663	643.2304412033959	-25.12548784510791	0	0	0	-0.8005761169082111	0.2461396982437214	0.006013694919152161	0	0	0	2.046060902644039	2.334794708058059	64.54902021451741	0.001086587319872649	0.004371590996911604	-0.01953606251515103
0.37	-16.39971546863769	693.6182405632173	-26.90062779314016	0	0	0	-15.19071839180411	4.697990169103289	-0.005677129199954428	0	0	0	2.268099080521228	2.255024683797201	70.3954599691144	0.008568532754945377	0.03015522221203491	-0.3531799442674181
0.38	-7.303374359646141	743.1586216717756	-28.36304394213445	0	0	0	-63.17215067279534	20.32773583560699	-0.952530589424099	0	0	0	2.406572222449868	2.080639876854866	76.1990977461771	0.0250841007048385	0.02505241791319381	-1.316785948390508
0.39	4.05133509112289	789.6925103194826	-29.94500426465256	0	0	0	-75.75136874297255	26.2075199344873	-2.466328264263711	0	0	0	2.511384406394223	1.843949650006941	81.62238925506861	0.03640810527762981	-0.02150979201907106	-1.451377628592326
0.4	15.84590325263999	829.2733930566726	-30.7864871814776	0	0	0	-66.74425585130186	24.72219954729173	-3.232026607152339	0	0	0	2.602122837408981	1.443236133483855	86.03009349892032	0.05084396567892843	-0.01787869191438277	-1.245523167139803
0.41	28.2841036484201	860.5232068787482	-31.97543896940029	0	0	0	-55.78515533750695	21.91044127218981	-3.170881844271745	0	0	0	2.739856221039904	0.9825935925896148	89.1186393940081	0.05258929834740293	-0.01168764230502609	-1.038792292776279
0.42	40.38403127326507	882.382739620384	-33.04273472190722	0	0	0	-42.79108988384937	17.80457897910018	-2.350258351733033	0	0	0	2.932382778529939	0.4229837446949123	90.63034920972846	0.03508774963096235	-0.0195251069368574	-0.8019450217144778
0.43	52.55285749712432	895.8828519654556	-34.17318370748082	0	0	0	-30.00820932998396	13.24144101420146	-1.324495162867409	0	0	0	3.205056147873075	-0.1830482584646895	90.60067905566693	0.01383510848202923	-0.02512609109663653	-0.5693124640626581
0.44	64.16297740219488	900.687672453261	-34.79501454450075	0	0	0	-20.8777249086595	9.818632269849015	-0.6099737196664248	0	0	0	3.540511957734028	-0.8017077212844077	88.92514961013566	0.0008060053864487572	-0.02325028871947647	-0.4017654204551442
0.45	75.71618678223552	897.5839479563908	-35.37274676321491	0	0	0	-15.888791760152	8.033891083561905	-0.2141094453819573	0	0	0	3.934846045581816	-1.305256936840239	85.70716953411707	-0.005755516613624912	-0.01967274808725187	-0.3093718850649256
0.46	86.32743988624129	886.3282339963391	-34.96845953080037	0	0	0	-14.1202384355295	7.75000401766487	-0.01018552222058072	0	0	0	4.328966170526683	-1.6550893212643	80.99139651707779	-0.009726010819533211	-0.01806550290800309	-0.2755904109380335
0.47	96.8258655636661	867.7960347728261	-33.88031995538147	0	0	0	-14.80993369919744	8.944352500255553	0.07161814087311162	0	0	0	4.698089787640903	-1.738403227137754	75.09029616631457	-0.01287226887444734	-0.01892398895533398	-0.2848012482929793
0.48	106.1600425204984	842.0102037683562	-32.04470533422482	0	0	0	-17.83657165727365	12.07702926905089	0.03580532603317763	0	0	0	5.053178818641904	-1.568041484370581	68.27760213207733	-0.01545072913144908	-0.02173831251866041	-0.3291692067080892
0.49	114.9723183648125	810.0360987324135	-30.07598735210607	0	0	0	-24.16765988954766	18.68175127193124	-0.345114443772882	0	0	0	5.401742639114602	-1.197463864102582	61.05962939923236	-0.01241710600467889	-0.02478647707935089	-0.410376070868224
0.5	122.7641787824241	772.7918811475975	-26.50676382441292	0	0	0	-40.29208797036821	36.25060329966429	-2.28613790556876	0	0	0	5.554985640237538	-0.8462588505674025	54.03223989902416	0.01834568287569066	-0.02871884713868071	-0.5888069561031036
0.51	130.5146399499753	731.1038470751412	-20.76886841538128	0	0	0	-75.73250725554837	89.39140241419022	-15.15476588780094	0	0	0	5.428396865087956	-0.6690449687722098	47.70179895564381	0.2410943555949125	-0.1120159124479565	-0.8160168746317631
0.52	137.044391842851	685.255315548374	-14.41226558458064	0	0	0	-29.00842711441373	187.8881363958609	-29.59011403337547	0	0	0	5.158238121575674	-0.6062798082376117	42.15303040916771	0.3991350612220154	-0.4931074401984449	1.021309918940237
0.53	143.8026101058468	636.3048133882814	-9.819160523101697	0	0	0	-83.71397098026833	323.5768946829363	-28.60418644669587	0	0	0	4.786931238629033	-0.6128644614942098	37.73214073810295	0.3004440653912354	-0.9917225540329097	1.785745500943926
0.54	148.257986314047	582.0041645187297	-3.762082940629289	0	0	0	-87.47171538651999	454.9919789025193	-15.12223356601675	0	0	0	4.186516535152988	-0.8526542429505655	34.07595675165427	0.1376364522067359	-1.269824294058315	4.423977889269942
0.55	148.0176428496259	517.4519186195402	6.229348166110891	0	0	0	-124.3467870297042	523.8268414060155	-6.542406970979156	0	0	0	3.322852803984424	-1.306522182764599	30.2113684718425	0.4776256432313606	-1.355588107660098	6.305660447567675
0.5600000000000001	139.9807750525994	441.0158654051858	12.30424428211571	0	0	0	-129.5302370599377	577.9819465956371	-0.9779977206119993	0	0	0	2.510391179844777	-1.507285837197889	25.68080843019457	0.9093047473079567	-1.7955677841841	9.130695547448701
0.5700000000000001	123.650495333142	350.0434301306693	8.531756676058546	0	0	0	-147.8021751462933	633.5632011162763	5.249273459259963	0	0	0	2.06430194287221	-1.212718753678769	20.31634222403725	1.452060574636027	-2.313977038490431	12.19098735767558
0.58	90.53390901865187	239.8102698078219	6.932668000303499	0	0	0	-139.0518619407213	671.7031813904697	13.27181202901615	0	0	0	1.416861608384383	-0.922493426182966	13.67469992202565	2.002092065551115	-2.8616989950901	15.4873621196406
0.59	33.37087810199319	102.8899778787431	16.13571907517476	0	0	0	-139.6535180762549	691.0313629269539	18.33928508412463	0	0	0	-0.07418393752990332	-0.8008225873786903	5.264661219753247	2.337085482875443	-2.95122095450074	17.44948208664631
0.6	8.476054106023963e-09	-7.936963277376633e-09	-1.577875809004497e-09	0	0	0	-123.0256253056571	711.5616492487048	23.99311968719815	0	0	0	3.058985773879401e-11	-2.292869563919776e-11	2.797414999279314e-10	2.682275505682621	-3.141193984000612	19.38667321569865
0.61	0	0	0	0	0	0	-121.2204739811129	747.4476474925038	28.59136107691684	0	0	0	0	0	0	3.24876355904285	-3.777174314117101	21.8533643490669
0.62	0	0	0	0	0	0	-113.5200020641682	760.7381053180434	30.51805035746176	0	0	0	0	0	0	3.721951180207613	-4.622332854140505	23.91845691995157
0.63	3.913557915314363e-06	-2.52601253573081e-06	-8.491851482395828e-07	0	0	0	-114.9532811533828	739.7867742965014	30.90249179732833	0	0	0	3.729312840678925e-08	-1.800994641137472e-08	2.255365192966922e-07	3.842737298291129	-4.82311941991677	23.96745867527109
0.64	4.761613702417369e-09	-2.496271209326591e-09	-4.135825580547703e-10	0	0	0	-103.0506307288326	715.7444256830189	31.59104833726228	0	0	0	2.140350787328966e-12	-4.695953289962295e-11	3.081705486490882e-10	3.866884787062559	-4.612649003005775	23.48594477478666
0.65	2.9754721036962e-14	-1.239858330979416e-14	1.357115418093934e-15	0	0	0	-95.08277568073503	702.5297049707856	31.12215020755452	0	0	0	-2.634823170993061e-16	-4.049787045490903e-16	2.076963384771166e-15	4.017177359090721	-4.194974555944906	23.14154126130771
0.66	-0.0001245694915726896	5.640342863961217e-05	6.068075907320556e-06	0	0	0	-80.79078836796654	684.6526937213381	30.99924174033969	0	0	0	2.217200121669089e-07	1.43452283013206e-06	-8.782444615859573e-06	4.15033764728746	-3.914565071113267	22.76648222397746
0.67	-0.000272248646393379	0.0001248146417173785	3.935175989425047e-05	0	0	0	-71.92808315436272	661.5413212659535	30.32358621522761	0	0	0	-1.522583023897126e-06	2.791421322726319e-06	-1.938748008817341e-05	4.213213909743567	-3.660160942178345	21.96779481882092
0.68	-0.0001859803873148959	6.782037918420281e-05	6.353671240173748e-06	0	0	0	-58.05342412671885	639.3351929798682	30.20450729077564	0	0	0	4.391693598685868e-07	2.47906684617171e-06	-1.360697616622774e-05	4.21303889327683	-3.514350350160667	21.25177017261927
0.6899999999999999	-0.0001650385559873067	5.800152152464509e-05	5.117178515541673e-06	0	0	0	-48.58964802791237	618.1733118998922	29.83869071149131	0	0	0	3.791604582100404e-07	2.132785506949561e-06	-1.194576659847952e-05	4.150145713963979	-3.32280665678579	20.48805125010121
0.7	-0.0006941643839345502	0.0002719136323831661	0.0001088512162805722	0	0	0	-36.67548938461653	595.22622183979	29.01774617111391	0	0	0	-4.99747734077532e-06	6.594889363239982e-06	-4.834404313105276e-05	3.989399189790348	-3.195097271206082	19.74446304222589
0.71	-0.003635449736016857	0.001284521922621192	0.0004639415943205063	0	0	0	-28.73145706991376	574.2590971140423	28.02288443317111	0	0	0	-1.804951866706736e-05	3.882099153159823e-05	-0.000248920037899673	3.746418108249997	-3.072605237147938	18.99723178246036
0.72	-0.005273539756093127	0.001630170895754973	0.000243237971701388	0	0	0	-18.81665044119705	555.9051313635855	26.61421159342384	0	0	0	4.258665160860821e-06	6.658072242016716e-05	-0.0003538893365012013	3.472382582364971	-2.9485250342315	18.44220528389797
0.73	-0.01724922657714939	0.00565266347466946	0.001788512522995749	0	0	0	-12.25533215035783	539.1461930437766	25.24813897533948	0	0	0	-5.570258324410032e-05	0.0001775181589843134	-0.001098271360062739	3.180852825281023	-2.786135935944995	17.94294701521717
0.74	-0.1470734043481141	0.04995122143644613	0.02528953809868894	0	0	0	-5.240612277847598	524.3340932774948	23.91692235829985	0	0	0	-0.001107608628620607	0.001209110789108256	-0.008829569902199309	2.888372746731616	-2.698551108726604	17.64228059876112
0.75	-0.434087869264881	0.1306245154483022	0.03938976344178514	0	0	0	-1.169671833914092	513.7288348994449	22.83292828716808	0	0	0	-0.0008431234374783095	0.004769294336644305	-0.02510719588019185	2.606644086033583	-2.68292377262906	17.5757338358297
0.76	-0.6038719858582178	0.1736185497231238	0.03498141076471838	0	0	0	2.641679722492531	504.6228364908501	22.67253147595234	0	0	0	9.921121655428812e-05	0.006991690764956655	-0.03298753930176685	2.302401000041376	-2.777893298129493	17.71868201574785
0.77	-4.486415876522131	1.339586050822166	0.5056267864075902	0	0	0	4.136457236598566	495.0606359698168	22.3281110433741	0	0	0	-0.01291394585541682	0.04116618523133956	-0.2236457359585274	1.971001234042782	-2.905465379316294	17.88957166215987
0.78	-36.85345869416086	10.78155896378524	3.791673169309961	0	0	0	6.657119031068976	487.6973796625512	21.93177561482971	0	0	0	-0.0661637661388836	0.3591191680396412	-1.664154285338308	1.625518559630765	-3.048354571921804	18.19162838072191
0.79	-36.30479079306402	9.920662727562906	1.163752319837217	0	0	0	9.23793635980706	486.7342826797867	21.62204668651916	0	0	0	0.0740404205903698	0.4461211451361709	-1.492285350993057	1.304214043558289	-3.15088399827601	18.75376274730863
0.8	-21.17537736057933	5.72771054010191	0.1437199978913107	0	0	0	13.4827605227718	493.163755823051	22.33155086972877	0	0	0	0.06672179082901852	0.2661782290261159	-0.7737293448193144	1.030408580408784	-3.232927965174353	19.72322863134803
0.8100000000000001	-72.73923340920021	21.6128449976596	3.352213065528106	0	0	0	17.77064725052135	501.3553592240615	21.55442783362565	0	0	0	0.1156181731719343	0.7334971354915202	-2.220751654412508	0.8267219023463863	-3.314248730960624	20.86932766809026
0.82	-55.19740919811026	17.20043183969358	2.090757686898916	0	0	0	22.51277027546868	509.2304850973768	20.91893007415189	0	0	0	0.1173518790064629	0.5489522089168936	-1.420918908008967	0.6546228044112006	-3.472722232976142	22.08448943999685
0.83	-0.003303101761117663	0.001012755082732788	-0.0001398113499330801	0	0	0	28.04974379386717	523.0874739573991	22.34410440271403	0	0	0	-9.116576320731654e-06	-4.30771807033966e-05	-9.777813635101929e-05	0.5346771836940594	-3.671061139716794	23.58903714748534
0.84	-0.08290307655864743	0.02592745854450109	-0.002309076378614511	0	0	0	35.57711363747635	543.5509520568338	23.28961270672706	0	0	0	0.0002130642273248425	0.0005294064183229844	-0.001705122878748254	0.5319276802825754	-3.911112792822867	25.43994054680461
0.85	-0.6173737625761597	0.1998851337639182	0.02527833682355806	0	0	0	46.54744750618153	571.1103403963532	24.25206309741196	0	0	0	0.0009196533994857738	0.004164241793152917	-0.01045101773814283	0.6610127337001539	-4.256246881604236	28.19531918905065
0.86	-0.008632360716821684	0.002721676441900558	-0.0005383686958343225	0	0	0	57.45862289661149	607.2720979500933	25.99066164903999	0	0	0	-6.972635062262824e-05	-0.0002465235434518897	-0.0001086372893135788	0.920112349885199	-4.628883611323441	32.44728380303633
0.87	-0.07501365882627509	0.02420455608068626	-0.007243292627078856	0	0	0	67.69351251236354	646.2619734212668	28.06461922867918	0	0	0	-0.0001327659598696166	-0.001021400668765126	-0.001996209817540754	1.299159566044287	-4.87455280274524	38.10338421947009
0.88	-0.8451192561169781	0.2911259400724668	-0.099440987513054	0	0	0	79.98746242166693	683.622368319883	30.29373760230811	0	0	0	0.0004841870452260376	-0.006184397589104009	-0.02157643166888493	1.82756943053546	-5.033307954194293	45.28324259598629
0.89	-3.20319805593413	1.138429025798782	-0.4067583801919005	0	0	0	90.21323137075309	728.4021634064137	31.45426532587719	0	0	0	0.005841097203897494	-0.01211109138201059	-0.07808363531700464	2.658640769930863	-5.052065227483022	55.12607783816976
0.9	-8.925311802758934	3.217669356767493	-1.088670178010098	0	0	0	95.86842555338598	784.0838695931808	32.39433490581804	0	0	0	0.02367498564218927	-0.006394897113545352	-0.2108960272379778	3.952321863192065	-4.900370762070272	68.27983790268271
0.91	-9.358041886023075	3.662849851624466	-1.249804983258793	0	0	0	97.90320738773784	829.8524601811089	34.01857104122491	0	0	0	0.03137554021511788	0.006659218951729701	-0.2133036459554252	5.58850705759194	-4.832224986951999	82.42216645744372
0.92	-4.243637145687675	1.828809510025319	-0.6552967829463543	0	0	0	98.54098891723983	859.2509006629114	34.98475768351352	0	0	0	0.01762010438332661	0.005953068026947253	-0.09632507333688123	7.315784545358792	-4.780870158417158	96.22678245521337
0.9299999999999999	-3.999532213949851	1.776304017421366	-0.5865363863384284	0	0	0	98.04950260272406	882.4801693104587	36.3207451894608	0	0	0	0.01665393640724098	0.006771915400209834	-0.09240149906753266	8.860658343244667	-4.783355833440393	109.0727144211691
0.9399999999999999	-4.062431851123899	1.900135189559776	-0.606768065403623	0	0	0	103.3267318348291	903.1138056051278	37.90766083997151	0	0	0	0.01757223375812081	0.007713555490727202	-0.0930840861507367	9.860419704937293	-4.884205019840957	119.3594687973748
0.95	-2.488680444834984	1.310109716281985	-0.4883537318066155	0	0	0	114.345673143851	921.4562406108569	38.45376196325139	0	0	0	0.01428438076981441	0.006037989582689934	-0.05628029975532298	10.08869409419845	-4.885854832875285	126.3491324158689
0.96	-2.264120463267435	1.28741531688775	-0.4917434883159086	0	0	0	129.9297564002122	935.872702867727	38.79141320622036	0	0	0	0.01477896731670405	0.006314771936374351	-0.05121404608453174	9.671790759600054	-4.862514375060185	130.2761043033126
0.97	-4.11979821496303	2.421812585614783	-0.777003033614148	0	0	0	147.7067707767571	942.195061716953	38.8416619162489	0	0	0	0.02400153308844511	0.01144645447401848	-0.09126347989435246	8.661289921750683	-4.75177164773203	131.4100702295963
0.98	-6.901291613718969	4.514295819936355	-1.324634705772052	0	0	0	166.1388052813438	937.0507082213437	38.41841447408984	0	0	0	0.04175634158391765	0.02144147602621928	-0.1442425076270744	7.071959759025543	-4.498392267986458	129.7455467319738
0.99	-10.25031899685474	7.632893072400114	-1.777974315231709	0	0	0	182.9080681018665	917.7337147780868	36.70553556305595	0	0	0	0.06182877815903873	0.03639023694345291	-0.2005375221875255	4.991151509154449	-3.98072756285426	125.1471437677061
1	-22.31368056732647	17.85568485035017	-1.035090182558312	0	0	0	196.1308179507846	880.4021894862728	33.47963255083087	0	0	0	0.07918664456469253	0.07820134159280988	-0.3992334745840727	2.54636378920083	-3.17716606882046	117.2244444922237
