# Supplementary material for: Transtibial limb loss does not increase metabolic cost in three-dimensional computer simulations of human walking
Source: PeerJ. 2021 Aug 4;9:e11960. doi: 10.7717/peerj.11960 (PMC8349165; doi:10.7717/peerj.11960)
Supplement: Supplemental Information 1 — Each subject’s simulation output and Matlab code for generating plots presenting the data. [file peerj-09-11960-s001.zip › TTA3D_solns_rev/Post/GRF/soln_walk_N50_wm100_TTA_S19_GRF.sto]

DataType=double
version=3
OpenSimVersion=4.2
endheader
time	ground_force_r_vx	ground_force_r_vy	ground_force_r_vz	ground_force_r_px	ground_force_r_py	ground_force_r_pz	ground_force_l_vx	ground_force_l_vy	ground_force_l_vz	ground_force_l_px	ground_force_l_py	ground_force_l_pz	ground_torque_r_x	ground_torque_r_y	ground_torque_r_z	ground_torque_l_x	ground_torque_l_y	ground_torque_l_z
0	-23.9342854857789	20.09544946357732	-0.9447070467994018	0	0	0	199.8032335784044	891.0738242134905	31.88250699799219	0	0	0	0.09136269839454793	0.09324857357865697	-0.413880904451859	1.559518107022112	-2.79868011735354	119.484037860216
0.01	-44.7004079534731	47.47494673672588	4.131515761464104	0	0	0	208.583707858692	839.3702428791139	27.75892227046564	0	0	0	0.1088554316690486	0.183508102922103	-0.5882883929110257	-1.269750089688805	-1.832775823120098	108.4225863532693
0.02	-32.91663145097777	136.0200270088207	31.76274831623445	0	0	0	212.5266705222543	769.0905313616145	22.1814862127879	0	0	0	-0.2450938456827932	0.2326606395599725	0.4460267235197407	-3.761124665937047	-0.8405489461898497	93.65451398519011
0.03	-53.75689960082344	268.723952276809	24.19275234993259	0	0	0	209.9302992084743	682.3503957754401	15.52096710304689	0	0	0	0.2638313293892082	0.9670709344557673	1.432826314962693	-5.573868959543895	0.02508875638034963	75.58480045410623
0.04	-77.4665247647403	375.6497860392318	10.05451479664905	0	0	0	194.6001493547531	580.8611804162886	7.715259526383393	0	0	0	0.453046932425995	1.908399043239372	3.143604173260846	-6.704335847978044	0.8730101708355601	54.96903101627937
0.05	-113.5508700268005	467.2026796637585	4.115303473036398	0	0	0	170.974658642706	477.1846852684359	2.387663718828282	0	0	0	-0.1171458117172174	3.096911682975251	4.942296460363634	-6.224544180907545	1.510992145787873	36.14601576693967
0.06	-125.2683946461127	560.8245099716235	-4.606731919050977	0	0	0	147.228791326572	385.103137980403	-3.307232146010827	0	0	0	-0.7080904487755456	4.892733273084298	7.51983361007362	-4.997369828850531	2.127034702509001	24.99818722076572
0.07000000000000001	-128.7621090876121	588.6314811003582	-9.191033491016309	0	0	0	127.2602106665787	301.522558633443	-6.878434538663954	0	0	0	-1.39911801042129	5.812167221727918	9.643561597357634	-3.856022991502093	2.083610565604296	19.96286596089043
0.08	-129.6360041569827	609.3344478605217	-17.86814696761164	0	0	0	97.01032673233492	203.3475055083294	-7.443782577706137	0	0	0	-2.316393654471381	6.811858601326758	12.51938435908687	-2.488578138602125	1.693845523189633	13.83080496966544
0.09	-130.3501489065094	653.7584423091442	-24.4199115673873	0	0	0	42.01149546152945	92.60482650156899	-9.57735246214253	0	0	0	-3.426714117919468	8.055099399855928	16.34850362378292	-0.8285023901118062	1.010609551107939	6.136190803495509
0.1	-124.1021379080538	682.4653774052059	-30.93014173158507	0	0	0	0.003214033754502617	-0.006768623170885666	0.00580092538098606	0	0	0	-4.26718344090186	8.553428272463167	19.98362899955329	-0.0001615407634572747	-0.0001539966496225655	-9.674560761972355e-05
0.11	-120.9813953390022	698.1589670298506	-33.41336038544667	0	0	0	1.51398229747527e-08	-1.347191799738614e-08	1.024969413221608e-08	0	0	0	-4.90209203525919	7.947432318252854	23.25952994262055	-8.052614964113644e-10	-7.525947647285828e-10	2.002617367785916e-10
0.12	-114.2548411979052	710.1340258333347	-36.19088995823751	0	0	0	5.934430634577044e-16	-3.838727795333943e-16	2.952506605842246e-16	0	0	0	-5.366795279440308	7.098409327081994	26.40827222576339	-2.545189809256369e-17	-2.451514658919879e-17	1.928380076011982e-17
0.13	-108.4764228197089	709.0857909730516	-36.53293749059694	0	0	0	1.016631993519766e-16	-5.827241901193179e-17	3.775220844012387e-17	0	0	0	-5.665832455912035	6.173918917301472	28.6792719537023	-3.707680747347122e-18	-3.604174259892792e-18	4.421217756075635e-18
0.14	-99.18811777728492	697.3470250624699	-36.90250308026333	0	0	0	1.432883853162112e-15	-7.440275922010616e-16	2.786269006999687e-16	0	0	0	-5.844601106758741	5.357663127875092	30.36067022898126	-3.592696674099966e-17	-4.123100582401749e-17	7.465864473836253e-17
0.15	-91.45063832304986	683.8829434981189	-35.83101544291191	0	0	0	2.242664992368324e-12	-1.053696511632707e-12	8.632531974483034e-14	0	0	0	-6.019312790908411	4.656948440153666	31.62879765136249	2.446964776861967e-15	1.701943256502345e-14	1.404816763281853e-13
0.16	-78.4299137903771	666.0038323811302	-35.85861659834049	0	0	0	-5.970712503562599e-08	2.59631499982282e-08	3.211485702451159e-09	0	0	0	-6.085876678947538	4.272864981906539	32.43688203328068	-7.68627610987943e-10	-1.265785804503723e-09	-4.057251240959546e-09
0.17	-66.1590816736351	645.645927967441	-35.24578432608623	0	0	0	-2.139969123802038e-06	8.626154971803759e-07	1.699617392163738e-07	0	0	0	-6.078150385715468	3.998535350135619	32.8474201852743	-3.071329625980971e-08	-4.645980798346745e-08	-1.509081984744776e-07
0.18	-51.06128756624	624.5375882942317	-35.09489187826018	0	0	0	-2.020336264676863e-06	7.62688645944472e-07	1.5352842676337e-07	0	0	0	-5.993242426852255	3.869615878008727	33.20363669060436	-2.717004849853259e-08	-4.281200546586756e-08	-1.448621576581776e-07
0.19	-39.08944339772141	602.7421606856007	-34.12747730996757	0	0	0	-2.714485071630643e-06	9.764608096191547e-07	1.795455243996626e-07	0	0	0	-5.853660570415188	3.654550291331522	33.48888640022183	-3.284904548503189e-08	-5.55769602368755e-08	-1.94377554852491e-07
0.2	-29.7200379794121	583.0840930722507	-33.33190892722988	0	0	0	-5.566012320798294e-06	1.927338458609606e-06	2.991611050592428e-07	0	0	0	-5.66794479558056	3.410496192232822	34.01824246261394	-5.904953366089956e-08	-1.096301039921799e-07	-3.923522713039341e-07
0.21	-25.32818788983652	567.0049462358996	-31.68917130855149	0	0	0	-1.668169352449356e-05	5.597097097538518e-06	6.649339686201568e-07	0	0	0	-5.456640836670577	3.021809252017758	34.724239784706	-1.514184588484272e-07	-3.155053745658944e-07	-1.142979957394044e-06
0.22	-21.55277796510599	554.7055475240071	-30.17391059458497	0	0	0	-6.737170155104591e-05	2.200761561926103e-05	1.847100668188023e-06	0	0	0	-5.198687039057743	2.638747839292523	35.72206599544504	-5.226514796832062e-07	-1.227819503391349e-06	-4.434308699550104e-06
0.23	-20.56439356081093	545.4465315580176	-27.80840382596675	0	0	0	-0.000337075861976247	0.0001076564025763915	6.0383054695947e-06	0	0	0	-4.908136307301595	2.173954890749409	36.93966283316395	-2.281232769405573e-06	-5.960859684099082e-06	-2.106981827022428e-05
0.24	-19.29737570360331	536.6032914368334	-25.93710677709261	0	0	0	-0.001917181215659886	0.0006005191241248723	2.271244588934574e-05	0	0	0	-4.545082866011081	1.788559157843413	38.34889008599964	-1.172496270122614e-05	-3.317609232641346e-05	-0.0001125412320369196
0.25	-20.35526524421573	524.5673871442809	-24.20784784882833	0	0	0	-0.0113407489775142	0.003492658665325178	9.590745754048388e-05	0	0	0	-4.086567436700013	1.460972398050901	39.66974564594599	-6.478667883027996e-05	-0.0001933911443694864	-0.0006181370296158964
0.26	-22.07296616722567	505.3834200594649	-23.21369382840459	0	0	0	-0.06325618208937676	0.01919842318583049	0.0003563815423266695	0	0	0	-3.473492731363213	1.284925357527906	40.6287148416442	-0.0003413772480942418	-0.001066066710018284	-0.003163937221666489
0.27	-25.80693372316216	480.1919885328347	-22.29322093428851	0	0	0	-0.3031065520972224	0.09092394390650474	0.0003858055161246164	0	0	0	-2.719550822608634	1.229846259607748	40.99244835243563	-0.001529471989347547	-0.005040452032360879	-0.01373618917249776
0.28	-28.79352894418576	458.2328190097177	-21.74364714124948	0	0	0	-1.13852164967062	0.3389073217025464	-0.007067338909770686	0	0	0	-1.880759208772043	1.359381752463557	41.17868000634873	-0.005253632460197927	-0.01861066682099653	-0.04610611420253678
0.29	-31.68000541038569	446.6403331288551	-21.02989023558813	0	0	0	-3.124769037603605	0.9281802997204158	-0.05593614659712348	0	0	0	-1.03576020152931	1.561522076798171	41.50446655819599	-0.01285360011099585	-0.04998564911620306	-0.1113924579838425
0.3	-32.80989597904664	448.9032566520175	-20.79145799195485	0	0	0	-5.863595597118826	1.748187849919795	-0.1811798511796138	0	0	0	-0.2361268920476287	1.812809235661874	42.39497236627921	-0.02190449869642048	-0.09226313872321854	-0.1813564293828974
0.31	-33.1953864540471	462.7382601308839	-20.84451264893456	0	0	0	-6.912121776588773	2.076784640594364	-0.2928706392945857	0	0	0	0.4812400738677884	2.038813995781174	43.96632174564653	-0.02481381417258988	-0.108442866179078	-0.1834424419505493
0.32	-32.61096370731539	486.1925838209949	-21.29238647533308	0	0	0	-4.223126428365575	1.278816987628411	-0.2173093193641168	0	0	0	1.127496919042863	2.241524285465889	46.38256116291516	-0.01531981787986657	-0.06686344923141202	-0.09589342242945502
0.33	-31.79757418380788	517.8109443179907	-21.42695721819575	0	0	0	-0.8547675584850403	0.2604798469800074	-0.04990715801932988	0	0	0	1.692673770111843	2.331583032917908	49.63171053423982	-0.00306823871223461	-0.01324517616478628	-0.01658870724206973
0.34	-29.7863395883063	556.9452888285883	-22.20885621980684	0	0	0	-0.04098218324442211	0.01245923845543061	-0.001495631162796799	0	0	0	2.201968896349711	2.384813775096476	53.74166830371831	0.0001295762898485236	0.0004242035066618188	-0.0001257996156136974
0.35	-26.60323910918224	601.8267338012199	-23.22457420845534	0	0	0	-0.05543166874013654	0.01684740191318456	-0.001686144921735937	0	0	0	2.636189303713626	2.355777695742163	58.56178523585134	0.0002667510920523311	0.000925743233481845	-0.0002292362929412694
0.36	-21.04772297007032	650.7675956334342	-24.89418170295946	0	0	0	-0.6599385116083208	0.2008841290615236	0.001023567455289437	0	0	0	3.003300825116283	2.290739701153184	63.95505379149252	0.00162593146642218	0.005858380253520724	-0.01480872787914668
0.37	-13.68669719376016	701.3410882360599	-26.26859187411789	0	0	0	-12.96644650292003	3.971922209125027	-0.02662525173034389	0	0	0	3.279762027841879	2.113547334799515	69.6194982859885	0.01548275422412997	0.05163468068632415	-0.2988297423555392
0.38	-4.355235269020919	751.3454049115471	-27.77536638245291	0	0	0	-61.18958437854174	19.4786658111504	-0.9851836574551526	0	0	0	3.494287127195529	1.879777820904454	75.24405239255626	0.04800337597994916	0.09597848647971824	-1.277679604757794
0.39	6.133452189591964	797.6889494619149	-29.06904454241105	0	0	0	-77.97974670106602	26.66225678228313	-2.741180317056	0	0	0	3.663246698995548	1.564751110028141	80.35122937097265	0.06424659079870247	0.0457141029220224	-1.4936870938238
0.4	18.05374407461742	837.2617826998262	-30.14097884140777	0	0	0	-70.38705438410088	25.78710856910949	-3.776369380263505	0	0	0	3.831889828014834	1.143306042124651	84.44187071397381	0.07645999864165293	0.02601020616029024	-1.307520040361649
0.41	30.48027323288579	867.6053113645593	-30.85737777069983	0	0	0	-59.50470259651046	23.18913340390574	-3.853712913441953	0	0	0	4.025881275025903	0.6266389234404732	87.06109165670836	0.07364532807871914	0.01098317972431606	-1.100348724408949
0.42	43.68284320439126	888.7581326175807	-32.14608786665853	0	0	0	-45.31551960529794	18.81701057573994	-3.011989586894033	0	0	0	4.284630568606042	0.1081356344104787	88.12226765480118	0.05201249919042535	-0.007869859461520808	-0.8420321510691089
0.43	56.50948505186315	900.8827653310764	-33.27563870438639	0	0	0	-32.09820989847776	14.22006937132789	-1.951338950109325	0	0	0	4.595220045489024	-0.4506018672100538	87.55774283894873	0.02919604304045926	-0.01653372937419939	-0.6028209842826402
0.44	69.17745575188178	904.5646098828943	-34.03958684781006	0	0	0	-23.29064220433873	11.02528016666879	-1.163709525119434	0	0	0	4.934920922041457	-0.9978647126503661	85.43530591208017	0.01354181366839448	-0.01826742920660809	-0.4430389536662579
0.45	81.14718280581664	900.2579093803931	-34.0493056296515	0	0	0	-18.48172740798466	9.394616924714452	-0.664556838083479	0	0	0	5.248166096679197	-1.461376609515375	81.86348969663777	0.003677754595752054	-0.01809842040823265	-0.3550832435411608
0.46	92.91423683659067	888.786011263761	-33.9792525590392	0	0	0	-17.04340798781472	9.387826451620343	-0.4274137621022929	0	0	0	5.527042404219238	-1.688991378590814	77.08277715636169	-0.00154994841498855	-0.01790947692231359	-0.3269888885426416
0.47	104.1005382856479	869.6382623932017	-33.17522565123208	0	0	0	-18.61608207297019	11.28420056922509	-0.414676494728124	0	0	0	5.776288231013757	-1.678928628518008	71.2283487457091	-0.003331677924670437	-0.01852036312795774	-0.349129312078328
0.48	114.4223130740052	842.899491366104	-31.39433386469385	0	0	0	-23.27999671897925	15.90503943653742	-0.5625452373160703	0	0	0	6.01375135180427	-1.475929095933562	64.5909841343213	-0.002690825829050455	-0.01922287011078922	-0.412209567342824
0.49	123.6838755475956	809.2129253545706	-28.26363837994967	0	0	0	-33.61625696735363	26.64527430688321	-1.025616228265499	0	0	0	6.122632002524097	-1.183724090873593	57.70283028649265	0.00577530357307588	-0.01815687866678111	-0.5320776403844522
0.5	132.7395685888352	770.1839867518689	-24.8761745555576	0	0	0	-59.32406734675779	56.89743999461418	-3.375784503140477	0	0	0	6.018485237147658	-0.8623559322017873	51.25531274973984	0.05536173586359075	-0.02289454883653889	-0.7770468597425828
0.51	141.0361484413199	725.6068558142339	-20.6993587984622	0	0	0	-63.80751711385462	123.5391219976586	-14.60299865108715	0	0	0	5.755285698606963	-0.6143216195666554	45.41796493848531	0.2580472851957757	-0.2667593321373208	-0.229964503761438
0.52	148.2044714105802	675.663268435083	-15.18693588445702	0	0	0	-38.6286842576865	219.0758737386754	-26.32030270496792	0	0	0	5.337618825750276	-0.5204420354346868	40.41070956681092	0.4865043316037093	-0.5967067902273799	1.239187750514823
0.53	153.660967535071	619.9735128857203	-7.934473365362356	0	0	0	-90.741404637766	347.3261791143964	-27.31303531628583	0	0	0	4.646142216532327	-0.7006798092431422	36.3576240783871	0.8170153752390232	-0.8810294779296741	2.353516456226741
0.54	155.4737899043743	555.9320190958973	-0.783962109307071	0	0	0	-98.31803212363806	462.0501668566742	-15.42474877876814	0	0	0	3.811314164620704	-0.9677497601793086	32.46154675769568	1.100759897994953	-1.04621589575271	4.97984978720992
0.55	150.4778872065471	479.525767249174	5.18939300996948	0	0	0	-129.2401539223787	542.2423414974674	-4.41949703118236	0	0	0	2.916948554326186	-1.173828867520887	28.04035382226776	1.566171531913703	-1.580456118020735	7.602222722734816
0.5600000000000001	135.4962333791556	387.574779043252	7.507892694582992	0	0	0	-130.3835666648802	602.3582827951849	0.9970223471118694	0	0	0	2.125714804699874	-1.146484149661655	22.66134866045029	2.113301042466749	-2.47375096447441	11.29910534527508
0.5700000000000001	105.6546637854693	276.3881025169195	9.179122369857943	0	0	0	-145.9068561337987	648.8347486762984	5.872708634199811	0	0	0	1.300543761172216	-1.011347666657764	16.06168057945352	2.964129938171063	-2.624579860902001	15.20395078732107
0.58	51.53721578376218	142.4702604042853	22.00314449437032	0	0	0	-134.8708016815036	672.5809260016047	13.15725638478597	0	0	0	-0.2424452228917404	-1.112224008638697	7.78274070660451	3.519160508005822	-2.561496392109905	18.40116170832463
0.59	0.2222386971951766	-0.3788488090448525	-0.3118026174538888	0	0	0	-135.0915335520382	700.6247217769671	20.70604580866272	0	0	0	0.0155631089692434	0.00795814444819737	0.001432751839871153	4.022224441995125	-2.86406804586887	21.12309397826515
0.6	0	0	0	0	0	0	-127.8684391066189	732.9313928532707	26.28143508814512	0	0	0	0	0	0	4.645994970776466	-3.721359499769041	24.5578585879658
0.61	0	0	0	0	0	0	-133.4625892890174	748.4126650643037	28.98324940397708	0	0	0	0	0	0	5.143260707459258	-4.313951939100995	27.07718086592043
0.62	0.005283488489292134	-0.00360171516547428	-0.00157800925805858	0	0	0	-125.16821340166	741.6336316521771	30.93483400443343	0	0	0	8.177330317357674e-05	-4.37358957718512e-06	0.0002837659247849834	5.380389586993636	-4.508939553795517	28.17921722679406
0.63	0.001673184139532923	-0.001003333703705634	-0.0003947901004333984	0	0	0	-120.6942679928229	731.5717661468001	32.46846044037437	0	0	0	1.839975282595751e-05	-8.905448243045207e-06	0.0001006082392187348	5.535560930666383	-4.387261074803666	28.41993458981553
0.64	4.186748880016408e-17	-1.716272408209758e-17	3.455937881547888e-18	0	0	0	-107.0327792724896	723.0035319970056	33.38775563641955	0	0	0	-4.73651170490297e-19	-5.864818011437748e-19	2.825559492036815e-18	5.727729946609006	-4.26716527175847	28.77513781835363
0.65	2.478829419629382e-06	-1.079111529645188e-06	1.155817717748168e-08	0	0	0	-98.30877805908749	709.0220244623539	32.43618884042269	0	0	0	-1.39264277983144e-08	-3.016879469914259e-08	1.700850044223228e-07	5.914490353021416	-3.965057632986631	28.59445443474346
0.66	-0.001472304143190535	0.0007596245745943879	0.0003384785967234282	0	0	0	-83.86178270356712	688.3068027671738	31.76164997061703	0	0	0	-1.724387246549862e-05	1.099010525738277e-05	-9.967127451496121e-05	6.028879417701184	-3.801509322715346	28.10761437475354
0.67	-0.001174306558165448	0.0004637850424272224	6.037341568420701e-05	0	0	0	-73.96700542196382	670.2817866641592	31.62549474856827	0	0	0	1.614218435752718e-06	1.4893245106051e-05	-8.301130192057405e-05	6.140001934315992	-3.68036713267235	27.57853566485739
0.68	-0.0003534248167537935	0.0001213912973770719	-8.363949355795621e-06	0	0	0	-60.32818474725168	651.8461340974552	31.73486799781325	0	0	0	2.316724663907119e-06	5.011396707728683e-06	-2.516135094540431e-05	6.211403606789233	-3.666230349632811	27.17716610500455
0.6899999999999999	-0.001621822559975327	0.0006372748973126282	0.0001935929717337064	0	0	0	-51.19427634044894	628.1436516796545	30.96835921471538	0	0	0	-6.736166394636547e-06	1.666151288723944e-05	-0.0001112789212190766	6.164870827791193	-3.542954183122228	26.45756695445643
0.7	-0.009519217011547388	0.003658044123294318	0.001549144018444397	0	0	0	-39.97702764425352	603.9224755186009	29.97041155222754	0	0	0	-6.828425978352091e-05	9.257203940712486e-05	-0.0006381873385285193	6.014308844880761	-3.46858207416815	25.75943629181672
0.71	-0.01201333861073898	0.003893263732880998	0.000520805588087312	0	0	0	-32.04255726100418	584.412210735854	29.25816541872738	0	0	0	1.498887650850907e-05	0.0001530763365611849	-0.0007985667617004567	5.812739530348399	-3.357995737775028	25.20970491843655
0.72	-0.01931004042405405	0.006392104362149578	0.001373235279127007	0	0	0	-22.97737860038176	566.8541511965828	27.96887515663019	0	0	0	-1.625677143151557e-05	0.00021566347821089	-0.001232459549660606	5.587736584448699	-3.228730776940667	24.87759713323668
0.73	-0.1406808147967914	0.04947274046323021	0.02280789877675283	0	0	0	-17.31376295652704	549.8963542324004	26.24741708130961	0	0	0	-0.000958034722171737	0.001188931772934717	-0.008488128603726879	5.327178443906126	-3.085942508680789	24.58087922539125
0.74	-0.5384042537260323	0.1703384175867674	0.04994212165125653	0	0	0	-11.11700920577515	535.0265281604079	24.71779445766408	0	0	0	-0.001034571343328582	0.005942190792095988	-0.03142013155408878	5.037109353811254	-3.044212766240169	24.45389455015576
0.75	-0.6515999535385176	0.1949908141708455	0.03391352800568436	0	0	0	-7.169428011165617	523.0787083864476	23.88018410501341	0	0	0	0.0004288159910443301	0.007744291644727013	-0.03628714339423458	4.720781106957553	-3.066885322280583	24.45213812676175
0.76	-2.943188833600494	0.9228762136862767	0.3403416991107465	0	0	0	-3.413067589537226	512.0344525346343	24.15557831700889	0	0	0	-0.009084246124237375	0.02681725350274057	-0.1512750462135908	4.356709692230863	-3.228041771603026	24.6078007752835
0.77	-19.68004539689582	6.026819999111135	2.150764470341096	0	0	0	-1.779838632868359	501.5808137960393	23.37944006774825	0	0	0	-0.04358656361477279	0.1901286020051406	-0.931581715470836	3.974324239224161	-3.337686888722067	24.80189441216984
0.78	-21.24036318876389	6.020514734821067	0.7653900870786422	0	0	0	1.408646743606629	496.2359491370951	22.6088008019711	0	0	0	0.04160550488187368	0.2654849912482176	-0.9334138680263714	3.602540180051768	-3.419481316025461	25.20042284456829
0.79	-26.25728604714278	7.50420063177785	0.8976151506004639	0	0	0	5.515010194747748	500.1994892682898	22.97175881478054	0	0	0	0.05402110929446508	0.3134406064109613	-1.039786825589661	3.273046702470229	-3.53566896601182	26.01847964818643
0.8	-84.82624404850948	26.55614934801636	6.803382199460323	0	0	0	9.569240156111301	504.3747743091996	22.75229063270742	0	0	0	0.01858727079217379	0.7973743072916462	-2.881294979320271	2.95699645873488	-3.688323815649058	27.06680137833715
0.8100000000000001	-45.57018702488457	14.10583231013936	1.430641142948845	0	0	0	11.61963161922152	504.2318865440865	22.21119624863748	0	0	0	0.1156131615431033	0.513184623992718	-1.37712715263682	2.650980627871408	-3.758165033254698	28.08996910755829
0.82	-0.0007416613586554691	0.0002225810045061163	-3.562074317716949e-05	0	0	0	16.79523779022728	510.8133326750513	22.42878006670456	0	0	0	1.861618266702168e-06	1.019952916792985e-06	-3.271095774349811e-05	2.435243049606094	-3.862159188407158	29.51958123787108
0.83	-9.590418447007844	2.975094526610729	-0.04232439621007741	0	0	0	24.64648366034569	527.6247087413954	22.86708595135468	0	0	0	0.03816566935911546	0.1197606440860296	-0.2269931969493723	2.344393230672839	-4.137198638500164	31.54924517205493
0.84	-15.36224190413436	4.876503838171741	0.8084914427832468	0	0	0	32.84363186263371	552.6443975536331	23.31844726158201	0	0	0	0.02880855012243286	0.1407165285020589	-0.3041338315232682	2.395507916864044	-4.474932566468048	34.18946108585611
0.85	-0.01205090803768463	0.003694586788293336	-0.0007278631740194364	0	0	0	42.05420165662383	584.0451484519753	24.67764419962067	0	0	0	-0.0001108221713680033	-0.0003892527847413038	-0.0001395061442331034	2.587365087347422	-4.861692008692721	37.30338827024172
0.86	-0.005010414818675961	0.001571933539562919	-0.0003925217858278857	0	0	0	52.13242580560516	614.3776416664142	26.46067421196142	0	0	0	-2.75116567869732e-05	-0.0001128354779318059	-9.505816612973402e-05	2.902329381197484	-5.309087829496576	40.53969420922585
0.87	-0.07501806486889226	0.02479826725035315	-0.006956430780503244	0	0	0	66.12936217590109	649.4441222682943	28.16370303214986	0	0	0	-0.0001868756898665951	-0.001131176931953601	-0.001826568040806626	3.451552465796119	-5.742995759316248	45.70737391189559
0.88	-0.7279413679585083	0.2455919241487327	-0.08180515474363666	0	0	0	79.1430193938285	692.9360571244772	29.5409090316415	0	0	0	0.0001244185203505221	-0.006025871115332685	-0.01867592574038803	4.289876307481594	-6.022742289564885	53.73983857842211
0.89	-4.511564820399853	1.555806424012747	-0.538502027357797	0	0	0	88.602544802045	739.1986818602481	31.36596110521037	0	0	0	0.009200127100672688	-0.01209082806328164	-0.1107378681023527	5.373685373227373	-6.074774647468781	64.17763790905265
0.9	-7.631078740150338	2.845076032083534	-1.032353417732539	0	0	0	93.21287398403001	788.6663032937023	32.64642809745236	0	0	0	0.02354443843723896	-0.002338003005543904	-0.1779822502679272	6.774590410071793	-5.812882060927604	77.28948317528931
0.91	-5.465946041607022	2.18360050959045	-0.7961364038006358	0	0	0	93.34507827501382	825.3416026598461	33.37332274972538	0	0	0	0.02035930905018366	0.004214108285385982	-0.1265202509175027	8.266339928732565	-5.46924589164778	90.41923891466061
0.92	-5.338674852574566	2.203039536437196	-0.7423594248053832	0	0	0	94.8975628160164	851.056953793472	34.46499748142963	0	0	0	0.0205803923548988	0.007642955437658304	-0.1244671882044035	9.600067205465027	-5.203584556060792	102.8750701948464
0.9299999999999999	-3.976971886384075	1.777866249219689	-0.6179967926643163	0	0	0	97.10091364281843	876.9763434455165	35.68668211149082	0	0	0	0.01756451902557752	0.007273907452156974	-0.09160045556324421	10.51132193355175	-4.980975788052024	114.1703419278684
0.9399999999999999	-2.06403035567406	1.032091910972895	-0.4066941654493426	0	0	0	105.2653358502284	900.8628361286569	36.67397934040201	0	0	0	0.01181551114224594	0.004857628332213028	-0.04730580572537774	10.74184997220176	-4.83946211478258	122.7196821403159
0.95	-2.11043537781328	1.110834805855409	-0.4240587024097086	0	0	0	117.3272461886746	920.5136114864503	37.31524151502397	0	0	0	0.01268597849302845	0.005395109393142764	-0.04873156804553477	10.35694372227082	-4.723113735450955	128.3560317537164
0.96	-3.079000505390773	1.701984512605096	-0.5999676509838692	0	0	0	133.6444956270725	935.7649586854368	37.87234823325992	0	0	0	0.01824651497083909	0.008299044745903516	-0.0698305078165241	9.524781756964314	-4.654810131964704	131.580578236551
0.97	-3.630404301219433	2.264567315862703	-0.8469663307802865	0	0	0	151.4324933968139	943.266316944794	37.60238543913653	0	0	0	0.02590543918683415	0.01182609186507394	-0.07908746183255461	8.20317258107471	-4.448134842956364	132.4598224255877
0.98	-5.023041830189549	3.484131828069946	-1.151976189478546	0	0	0	169.1255562245472	939.6931774281429	36.70268775519205	0	0	0	0.03703395935374983	0.01846281834130891	-0.1052407619812887	6.435252568360022	-4.106926188736397	130.8702966112464
0.99	-11.46952764291027	8.433417042315074	-1.432094012640845	0	0	0	185.9265224050238	924.0766846010856	34.90127097660606	0	0	0	0.05735600603249118	0.03988072054674549	-0.2268889732805409	4.212894733118021	-3.585877560153119	126.8207314071061
1	-23.93428548354668	20.09544946170652	-0.9447070467080605	0	0	0	199.8032335724931	891.0738241839865	31.8825069924487	0	0	0	0.09136269838338766	0.09324857356634306	-0.4138809044200525	1.559518107182404	-2.798680116660305	119.4840378562983
