# Supplementary material for: Transtibial limb loss does not increase metabolic cost in three-dimensional computer simulations of human walking
Source: PeerJ. 2021 Aug 4;9:e11960. doi: 10.7717/peerj.11960 (PMC8349165; doi:10.7717/peerj.11960)
Supplement: Supplemental Information 1 — Each subject’s simulation output and Matlab code for generating plots presenting the data. [file peerj-09-11960-s001.zip › TTA3D_solns_rev/Post/GRF/soln_walk_N50_wm100_TTA_S36_GRF.sto]

DataType=double
version=3
OpenSimVersion=4.2
endheader
time	ground_force_r_vx	ground_force_r_vy	ground_force_r_vz	ground_force_r_px	ground_force_r_py	ground_force_r_pz	ground_force_l_vx	ground_force_l_vy	ground_force_l_vz	ground_force_l_px	ground_force_l_py	ground_force_l_pz	ground_torque_r_x	ground_torque_r_y	ground_torque_r_z	ground_torque_l_x	ground_torque_l_y	ground_torque_l_z
0	-22.00462311222683	18.70748979064573	-1.017234854650627	0	0	0	203.307283395701	887.2014780349009	31.387654586739	0	0	0	0.07830113798382159	0.07405700946888727	-0.3799642348280872	1.000765909148437	-2.197790387578692	119.0018235989594
0.01	-50.78218328566651	52.33935299528098	5.217474876131231	0	0	0	211.7617729081013	830.0319402475104	27.11621694144277	0	0	0	0.06527183232087429	0.1621292849757316	-0.6785353046159389	-1.776166323706289	-1.144083737502349	107.5915926630936
0.02	-33.51266355528002	159.5919674994128	29.96475401152314	0	0	0	213.4146871786004	753.5942077358698	20.81471666424969	0	0	0	-0.2296431172645585	0.2873019485569783	0.6275240652351965	-4.292145062688803	-0.0293389316118533	92.28656648723269
0.03	-46.12222632666102	276.4349222099335	23.18463520312382	0	0	0	207.159077822237	662.080635690545	14.1117831071482	0	0	0	0.1396274542832402	0.7551378454928493	1.737571249812499	-6.067164099908024	0.7600343732446614	73.73592793884794
0.04	-98.67192583992353	399.9553660682345	15.24605717287578	0	0	0	189.9229593815672	557.9783300343298	7.01368366322777	0	0	0	0.01805800615971241	1.669947671368103	3.183287051772417	-6.998237309323948	1.348841083747848	52.97055311934321
0.05	-115.111503948267	509.7852791065971	1.976297781763084	0	0	0	165.7303287935983	454.9381262317959	1.889365986415818	0	0	0	-0.4338408501406348	3.16490700586453	5.544146564542519	-6.328261371643459	1.717064731642904	34.52032112542096
0.06	-132.4689024415416	569.0673504478675	-3.774764539346369	0	0	0	142.7872830175703	365.120121542145	-3.92830133977379	0	0	0	-1.085976563567623	4.387352618878209	7.545602795924208	-4.96213450437705	2.198420260603577	23.72332221440891
0.07000000000000001	-132.1773425549209	596.5959397236888	-9.591738321824375	0	0	0	123.9314636110478	284.9904737706331	-8.458565394430464	0	0	0	-1.727289298216637	5.265442063436769	9.607448347957158	-3.791518411706502	2.212148042078923	18.94375269911161
0.08	-134.9930464425919	622.890125567151	-17.92555120158593	0	0	0	95.72394026979335	192.6414649885383	-9.351835571087957	0	0	0	-2.613588980371785	6.224694823611904	12.34538748379357	-2.429497242069175	1.849947978610174	13.22962327274445
0.09	-131.7941210649748	661.8460718649327	-24.8633372455038	0	0	0	44.16848846449234	89.55465954473021	-10.18737690297032	0	0	0	-3.654250077942507	7.293212487488338	15.89480932443653	-0.8472215819135835	1.111737198671569	6.09811620819658
0.1	-129.2489524903741	687.9814447126884	-30.71397800672292	0	0	0	0.007352473244556564	-0.02176825724835713	0.01936387446743001	0	0	0	-4.421235997368297	7.822507375361093	19.04242294350072	-0.0005995674653869374	-0.0006522837064869781	-0.0005186292562387979
0.11	-120.18538322687	697.4407789504447	-33.80816879243785	0	0	0	1.617616852400291e-09	-1.494359008088902e-09	1.121841343529694e-09	0	0	0	-5.020775417689231	7.41091204199324	22.26886073087437	-8.795657946492756e-11	-8.093639500167044e-11	1.901517927824507e-11
0.12	-119.3901897346608	713.0680900367344	-35.63915949440341	0	0	0	1.140435256522438e-18	-7.363126333345459e-19	5.237080661944056e-19	0	0	0	-5.451791671293734	6.714297370707297	25.05629802897254	-4.618888676029393e-20	-4.515878336490419e-20	3.70902292273539e-20
0.13	-105.6811577824183	711.5159365245244	-36.75958993557084	0	0	0	1.107326144567792e-19	-6.358147798758247e-20	3.574531651814173e-20	0	0	0	-5.699951947571892	5.998437891079407	27.43186483882658	-3.691620398310608e-21	-3.718901215345771e-21	4.821038371221234e-21
0.14	-102.5108118871521	700.4357305069597	-36.66445697916654	0	0	0	4.574051147865574e-18	-2.417811808831785e-18	7.12845559173095e-19	0	0	0	-5.878675088033531	5.224840713994355	29.16975497244101	-1.033397714244963e-19	-1.253150701308007e-19	2.380503624296901e-19
0.15	-89.53548293303412	685.7056494745788	-35.85583431647743	0	0	0	1.723004964732054e-14	-8.20908605854073e-15	3.535385145352123e-16	0	0	0	-5.952159192290789	4.704227778183446	30.28009103853089	1.070458739251773e-16	2.729178618881567e-16	1.100766448333987e-15
0.16	-79.44088973234436	667.1273955000257	-35.64608399753654	0	0	0	4.095308711840259e-09	-1.797084781451312e-09	-2.268140211977641e-10	0	0	0	-6.021062916565652	4.224342569148898	31.16186454188329	5.409010932785215e-11	8.776800873741095e-11	2.812433250798225e-10
0.17	-63.76692226652018	648.1813235975693	-35.33901392408277	0	0	0	-2.739398637753264e-07	1.117673716661607e-07	2.086654056299096e-08	0	0	0	-6.033587955951331	4.000458869721736	31.72327219531574	-3.913543994671297e-09	-5.933444779993109e-09	-1.959650290748864e-08
0.18	-49.3629201760546	627.0602120318392	-34.91030560684207	0	0	0	-2.516769010440428e-07	9.650630963039986e-08	1.793622841434248e-08	0	0	0	-5.94894854298111	3.820162587609917	32.05858162011381	-3.339841257351228e-09	-5.293825652929928e-09	-1.838035199601766e-08
0.19	-34.6173140013375	606.3340621722515	-34.29480524109461	0	0	0	-2.806523011953218e-07	1.024681910902282e-07	1.645544273209559e-08	0	0	0	-5.860797927519014	3.612009246005691	32.80570090060855	-3.275234499079649e-09	-5.667863778160314e-09	-2.056629292247995e-08
0.2	-28.11154604354752	588.6608082286663	-33.40123075952911	0	0	0	-4.805688598581391e-07	1.685098941339601e-07	2.173603622303037e-08	0	0	0	-5.683879633436281	3.331973805825121	33.55961098447178	-4.839245691276792e-09	-9.308562178220566e-09	-3.482738001539916e-08
0.21	-22.28815557732082	575.8733816838624	-31.98769188282122	0	0	0	-1.271740958295334e-06	4.311686512421396e-07	4.179133659306427e-08	0	0	0	-5.47059228519946	2.954276103421953	34.8995647586078	-1.098954762736452e-08	-2.369443624874222e-08	-8.99608320035984e-08
0.22	-21.4352097360412	565.4929797941224	-30.05919204851304	0	0	0	-4.911874055324027e-06	1.616891979727755e-06	1.113798165671046e-07	0	0	0	-5.194132766287392	2.451636180894129	36.35045873262685	-3.673623088669779e-08	-8.851925126303048e-08	-3.350522196300576e-07
0.23	-18.88076112576833	556.5312943786862	-27.84210461197087	0	0	0	-2.555771924728226e-05	8.197314014328161e-06	3.755247185278152e-07	0	0	0	-4.824328130854322	2.010058196981229	38.09402052769408	-1.682304744638273e-07	-4.48412784783327e-07	-1.66119228305545e-06
0.24	-20.3355463511282	544.9696992385404	-25.56232927147612	0	0	0	-0.000163317335128298	5.119187167838061e-05	1.566375023290769e-06	0	0	0	-4.399284628423144	1.55030517042686	39.89912390069051	-9.775330807676116e-07	-2.812812230686698e-06	-9.994768847000181e-06
0.25	-20.95362173393495	526.7719690871611	-24.01929084546411	0	0	0	-0.001168020617295964	0.000358948100806076	8.250587451143095e-06	0	0	0	-3.867296295181929	1.281219654487549	41.50303608820255	-6.585122570766915e-06	-1.990019031185022e-05	-6.647530178703762e-05
0.26	-24.80587337255966	499.1991337239774	-22.646659185979	0	0	0	-0.008422186699355527	0.002544859886753374	4.830649138625915e-05	0	0	0	-3.21742094701984	1.13589597351916	42.44440851821044	-4.562601575485526e-05	-0.0001426468829274663	-0.0004400432883098255
0.27	-28.31372965465843	467.3683303476554	-22.04389628716983	0	0	0	-0.05503433758499824	0.01640315923292976	0.0002316541895750573	0	0	0	-2.461355720895087	1.204020159740091	42.80404037037703	-0.0002876422500245748	-0.0009283149750561736	-0.002603186433521151
0.28	-32.76026160341051	443.2100386173075	-21.51544835770938	0	0	0	-0.2885095670460518	0.08513151806965404	0.0004354531673974595	0	0	0	-1.639786786700572	1.416686021402176	42.88222735792655	-0.00144920856652962	-0.004849135664883718	-0.01217306204090165
0.29	-34.71730988655507	434.4555705467368	-20.95466883940863	0	0	0	-1.079414736049783	0.3167707048487157	-0.004402058961886211	0	0	0	-0.8229893331599993	1.680427445081944	43.37301656147748	-0.005127413997497821	-0.01802797941421764	-0.03999886193963854
0.3	-36.48091332742318	439.677085454147	-20.28321106792529	0	0	0	-2.595062136680142	0.7616118196712862	-0.03267440830804174	0	0	0	-0.06945471020134919	1.929686014758611	44.43728037935484	-0.01157086102491923	-0.04299474039461048	-0.0832003996695686
0.31	-36.31765054227655	456.5118948587017	-20.5304514210302	0	0	0	-3.704792686566862	1.093371854004732	-0.08893693244834383	0	0	0	0.6151471146861276	2.241758513994685	46.47945436772956	-0.01551703619128446	-0.06082859211577259	-0.1014912870982576
0.32	-36.16987384959422	482.2341223955101	-20.90658682814159	0	0	0	-2.680590779191929	0.7979647423112379	-0.1029161241307893	0	0	0	1.243419341218132	2.506271570784642	49.44016235107132	-0.01055669310010568	-0.04349809785953719	-0.06239474489305147
0.33	-34.54771341969535	516.3359312665425	-21.38207667543248	0	0	0	-0.6816163496699065	0.204966690253858	-0.03738841757774329	0	0	0	1.842537488282062	2.676694019559525	53.38629911538449	-0.00243362292049237	-0.01054287593123057	-0.01343628644619252
0.34	-32.45887025802887	556.8027683282542	-21.68324873098004	0	0	0	-0.03699004001010828	0.01112261565894729	-0.001314084155829549	0	0	0	2.388771563289549	2.716162054457758	58.1333013393434	0.000141435700844188	0.0004698938464070308	-0.0001208831482337873
0.35	-28.22886011559424	602.9494053878207	-22.63768500600031	0	0	0	-0.06078224909228043	0.01835154567533988	-0.001583384643294007	0	0	0	2.884534803393702	2.698130430705095	63.66337402108807	0.000287115985389169	0.001018143331419369	-0.0002996072480025001
0.36	-22.41390781250464	652.4902761770022	-23.88905744348031	0	0	0	-0.7949550775808419	0.2412543593793091	0.009680540483827509	0	0	0	3.298700192069405	2.591865810825779	69.71974574579922	0.001677050291354753	0.006831992765145169	-0.01785865262576111
0.37	-13.97597994309766	704.1638954405048	-25.56596661253934	0	0	0	-14.27012431507855	4.372565397632007	0.1397671907495582	0	0	0	3.630721440162901	2.406351089969932	76.15369947792507	0.01143030002851156	0.05168645172933233	-0.3269771081580866
0.38	-3.965051420623086	754.7871151100304	-26.86031873351083	0	0	0	-61.03780612163325	19.49631241658332	-0.3204277753313663	0	0	0	3.858330831992145	2.079884148452912	82.50233308105967	0.02395286349162237	0.06588953391861639	-1.271146914677615
0.39	8.080360117298923	802.1663178138904	-28.20987917325089	0	0	0	-74.38072242706953	25.57202224778017	-2.009441034285273	0	0	0	4.005043806773125	1.670216559183357	88.40512382788532	0.03491738758221953	0.002966724447642895	-1.427444507271459
0.4	20.82680577691217	843.0400568799415	-29.0312683422537	0	0	0	-65.57104983349858	24.1865072571644	-3.314088607997107	0	0	0	4.064319241451189	1.114670803816127	93.31408480979239	0.05672569834122015	-0.003297841973972745	-1.222157014086083
0.41	34.71198986632133	875.9036141522124	-30.11576627661838	0	0	0	-55.55552497151457	21.80962889103639	-3.842302147777448	0	0	0	4.073815491776055	0.5093100680613509	96.92591822060103	0.06754842101467751	-0.003978046121269277	-1.031183763348542
0.42	49.11464082848848	899.2683760716621	-31.05555782734396	0	0	0	-43.72874923202386	18.28750987789586	-3.426278603180137	0	0	0	4.034742822705836	-0.188069365708972	98.94399937647363	0.05713411941689078	-0.01455207533434018	-0.8154877894211865
0.43	63.7732507652744	913.4532139586806	-32.24288127142515	0	0	0	-32.33971393512825	14.42162431596303	-2.538882120612199	0	0	0	3.986952870816405	-0.9181371423278417	99.29060039048241	0.03900429546927883	-0.01989223492297283	-0.6087527107900061
0.44	77.6861396476796	917.8472930751734	-32.96591129703254	0	0	0	-24.34352979250342	11.58588798929023	-1.782017020557761	0	0	0	3.925709142891993	-1.677599903257329	97.80525486958183	0.02512181840333957	-0.01898524427809466	-0.4629080444948691
0.45	90.97138106193579	913.0546459593619	-33.67369611690789	0	0	0	-19.73327037499065	10.06422629875994	-1.284317581239327	0	0	0	3.876704174262586	-2.320699554124222	94.5345941826096	0.01633911506062631	-0.01666666339926191	-0.3777263107156105
0.46	102.8787100315899	898.764218676303	-33.76314979392003	0	0	0	-17.92704472417399	9.88240067778565	-1.050720450540156	0	0	0	3.850160131599426	-2.769867014262363	89.45338549834364	0.01208209009919417	-0.01482492949240104	-0.3419394368331031
0.47	113.6229087784995	875.0054781339738	-33.3956905226739	0	0	0	-18.53612045880639	11.19657664820818	-1.066245919832794	0	0	0	3.921367065852957	-2.903739611598018	82.66141262539355	0.01209232132692063	-0.01333803371067476	-0.3462049698509308
0.48	122.022907526145	841.3270442904862	-31.96549207753625	0	0	0	-21.65050685981358	14.58656091458429	-1.31079889822895	0	0	0	4.137659458246256	-2.733451935621779	74.29601364611952	0.01658930987232292	-0.01106940290225675	-0.3852533771867128
0.49	128.7588126009071	798.9662410021306	-29.90647631306065	0	0	0	-28.95641250814367	22.13520470899634	-1.935157608720081	0	0	0	4.469536172439318	-2.2553428876658	64.90204297616202	0.03063991057468682	-0.00606037256095132	-0.4711742333452026
0.5	133.7857403663984	750.0853212379144	-26.75117211955989	0	0	0	-48.34418611132376	42.74702818907719	-3.994353243224762	0	0	0	4.727376524249305	-1.606953164825515	55.39579773696099	0.07688289075477894	0.0006188712574646331	-0.6817480664380955
0.51	138.5611944900709	696.8407895459972	-21.96408010243967	0	0	0	-88.44120678902938	99.69917585199937	-13.9412505632308	0	0	0	4.761041669151897	-1.009279190824128	46.85685316682472	0.2744612479910493	-0.0593704780646078	-0.9452844085391254
0.52	142.1017251085414	640.1102720545679	-14.79050614102545	0	0	0	-45.71211348474924	207.9625412558129	-26.39100379380006	0	0	0	4.556576463812543	-0.6344568693985215	39.85744528135613	0.5034527360609307	-0.4179393341673805	0.9476803339412281
0.53	145.1866854126049	581.4118310696938	-6.648143017885361	0	0	0	-90.78005183084937	375.5914092629749	-25.15877876699414	0	0	0	3.987274116908516	-0.5987300274396714	34.83420130901514	1.044964211121477	-0.5048834636792362	2.610594586164146
0.54	146.403882983161	519.5189106709274	-0.7005802633482752	0	0	0	-95.12745554148161	514.0291867076218	-14.05169771319048	0	0	0	3.138486055156214	-0.7837651231137455	31.06984667363752	1.550863143419204	-0.6674504579928935	5.873312511727994
0.55	143.8785495014524	448.9722358299003	0.5773186288506745	0	0	0	-131.206833530092	572.4521780155949	-4.559468270322609	0	0	0	2.449936271711242	-0.7570563050104094	26.95645942071605	1.958910353795488	-1.143688517087823	8.3074834598299
0.5600000000000001	131.4819491969407	365.2053266826711	2.213701470498217	0	0	0	-133.584529859538	623.8541386573501	1.468878636317237	0	0	0	1.780664020638493	-0.7185986838942402	21.9688267055577	2.480631777906706	-1.830281126031992	12.07208220629506
0.5700000000000001	104.259351504358	259.8484093957327	10.67860755556669	0	0	0	-148.7152098277533	671.9964058987765	7.60535806227545	0	0	0	0.7674628153397252	-0.9206183886755959	15.61209976291565	3.320203424776157	-2.022404885912814	16.18140996328369
0.58	51.59252464740176	132.6039147103458	28.15650256953163	0	0	0	-138.1621346917157	694.3042585462719	13.71589565254111	0	0	0	-0.8404122749219567	-1.264639961407295	7.522900695145467	3.930088580662346	-2.165428045191098	19.53392899857133
0.59	0.3753252332956989	-0.8695799353852824	-0.935218766375327	0	0	0	-141.4082360993999	715.4530523153771	20.86805175205185	0	0	0	0.03803612415485357	0.02662069382305827	-0.008217945719682082	4.453702261395061	-2.628139006719614	22.26834574163029
0.6	0	0	0	0	0	0	-135.4987614745618	740.6950840121516	26.47960039064337	0	0	0	0	0	0	5.075840415197858	-3.566317034732749	25.63168658774547
0.61	0	0	0	0	0	0	-141.1351624752551	753.1738082948881	29.67278372598901	0	0	0	0	0	0	5.588734214464589	-4.209530306002964	28.10865304989712
0.62	4.57025636106165e-08	-2.993875541993377e-08	-3.582015518666246e-09	0	0	0	-130.945240535496	742.5900682210994	31.46645479427512	0	0	0	2.541522710809538e-11	-2.64221784479464e-10	2.532665254480942e-09	5.812092910855491	-4.420314176513953	29.03302979456322
0.63	-0.001357324489346004	0.0008910698543083749	0.0007023433630987158	0	0	0	-124.867466561971	730.5143932286367	32.96308964123358	0	0	0	-4.424933717140923e-05	-2.882668075292946e-06	-8.185809535201233e-05	5.946039892467904	-4.287717499276897	29.03244738548977
0.64	3.65213242366515e-15	-1.576429796188102e-15	8.716010403361314e-17	0	0	0	-109.5847239983248	725.2883290071004	34.20163137964106	0	0	0	-2.65180386289727e-17	-4.761290831510812e-17	2.499857101324027e-16	6.157077856201154	-4.342103417458559	29.38957576972135
0.65	3.588785659664423e-09	-1.514501880562597e-09	5.201429171982732e-10	0	0	0	-100.5732378389336	713.5006369732052	33.29283859297077	0	0	0	-5.992657629071088e-11	-5.513543491857643e-11	2.529322488019165e-10	6.337768081051435	-4.217105014210564	29.2188453541515
0.66	-0.0001784116537405102	8.870783657719593e-05	3.571619568081658e-05	0	0	0	-85.70736731223535	690.0537440609154	32.47665256360357	0	0	0	-1.876151196436686e-06	1.253197210306415e-06	-1.248441064082797e-05	6.381312792497331	-4.063536389236621	28.53646023842402
0.67	-0.0002573245139844155	0.0001102760782769131	4.85943717544953e-05	0	0	0	-75.79220013445638	669.9045600883931	32.31797783628902	0	0	0	-2.471689651629234e-06	2.385173628176633e-06	-1.850118515690553e-05	6.423067298725869	-3.879550301392215	27.79794874185812
0.68	-0.0001390161095461427	4.841691671728509e-05	-6.806043425208727e-06	0	0	0	-61.67674968603352	653.3965566502579	32.20540342844592	0	0	0	1.233401385540436e-06	2.117592970258593e-06	-1.012853916008105e-05	6.480924666522101	-3.861788954201996	27.39359558498005
0.6899999999999999	-0.0002665156162729408	9.761892274031847e-05	1.885401022379605e-06	0	0	0	-52.3660878960301	632.4762393069562	31.52700025981197	0	0	0	1.126104207939676e-06	3.43997042550172e-06	-1.892527802379817e-05	6.44543252106477	-3.754912779721863	26.72837158176221
0.7	-0.001571824480626842	0.0006205063121791903	0.0003348278505932051	0	0	0	-40.78288997612303	608.2231856750705	30.65625817759526	0	0	0	-1.820411955911907e-05	1.195261679099971e-05	-0.0001076084792949578	6.293263656087405	-3.644221571013932	25.96962222519009
0.71	-0.00649641527025986	0.002221119303667581	0.0007207986882688546	0	0	0	-32.81522671121932	587.5564544361517	29.8527962948116	0	0	0	-2.389994919596175e-05	7.210953672253867e-05	-0.0004376078533186229	6.073675389321517	-3.468890245181145	25.26703859154313
0.72	-0.01057369208493592	0.003324773229505252	-3.398020475131875e-05	0	0	0	-23.14815685823806	569.5701087996152	28.57811679556336	0	0	0	4.841910191686903e-05	0.0001469356288032116	-0.0006898708389362035	5.806507922059341	-3.336393912098244	24.77763894814188
0.73	-0.04802925939391064	0.01606630864253486	0.004191367318273412	0	0	0	-16.9225064932627	551.6662534810093	26.9394246403997	0	0	0	-9.16798496211293e-05	0.0004982739019907266	-0.002960536499009069	5.472234865407544	-3.161579743898286	24.25236209878393
0.74	-0.3641261182673119	0.1217028256122007	0.06245055147819717	0	0	0	-10.08887374666138	535.2345475132354	25.42968050969154	0	0	0	-0.002672814528399518	0.002908869550346231	-0.02125286027415672	5.102760553708256	-3.038748479473111	23.86647901455377
0.75	-0.871665134445625	0.2644850607556062	0.05729334973219623	0	0	0	-5.675704941734298	522.9116405791062	24.46352266427764	0	0	0	-6.697774127553789e-05	0.01031853292291419	-0.04865212418684245	4.731478516017755	-2.965595529215932	23.67466000711941
0.76	-1.479357853660709	0.4395152572329251	0.0301767943337825	0	0	0	-1.150271799038854	513.1670601576132	24.23141804274076	0	0	0	0.004085277868436936	0.01906496645977614	-0.07739878464502351	4.345089132455979	-3.029404791586182	23.7359907340929
0.77	-7.783414245953857	2.37135174973268	0.7451059781082625	0	0	0	1.001166631974506	504.7595407757996	23.57846909955666	0	0	0	-0.01282439815480555	0.07540345135102516	-0.3739328819263567	3.947393835737156	-3.113925081253107	23.92257322829426
0.78	-36.30140195729994	10.88951364440423	3.588950576402854	0	0	0	3.348059171744173	498.1629497543264	23.16323141900151	0	0	0	-0.04914157529034982	0.361336645027562	-1.593351568089941	3.542155880367858	-3.210794813266606	24.265129080768
0.79	-33.63568680154546	9.589796852868078	0.8259272608932329	0	0	0	5.13441319281731	494.4802845243505	22.68680674708875	0	0	0	0.09090869078990109	0.4350134607741274	-1.348070264641711	3.164650806667975	-3.283635883335428	24.74245958804542
0.8	-20.70491956676744	5.819972181025887	-0.1208716578589843	0	0	0	8.86261454418058	496.8549594433789	23.04933173911696	0	0	0	0.08402405229745805	0.2835715373562948	-0.7411671176049641	2.833571196516286	-3.431246071782482	25.55364324621702
0.8100000000000001	-58.90063032311269	17.80327603218423	1.926059826907877	0	0	0	13.53641751997038	504.8403178171699	22.57037639495319	0	0	0	0.142969099842707	0.6672581256944891	-1.795899524099786	2.565741475261397	-3.624146298405402	26.67961841668899
0.82	-44.23848190806292	13.75844085004247	2.132308697969442	0	0	0	18.99246161221094	515.0191066466753	21.65234733564886	0	0	0	0.08118361791577228	0.4407825829139435	-1.163324072341351	2.346670277247346	-3.808452600439602	28.02877732085913
0.83	-0.005042423039949917	0.001547623235849725	-0.0001620553833948367	0	0	0	24.9209242519911	529.7635605068014	22.85073439768163	0	0	0	-8.583418388167433e-06	-4.288444382088233e-05	-0.0001421898867612799	2.191180050109253	-4.007782890604513	29.69054447873404
0.84	0.003749511115506587	-0.001158627600670601	0.000210554972564297	0	0	0	32.84975619691453	549.0888573739627	23.95975427484082	0	0	0	-0.0001104518613956621	-0.0003343264790646459	0.0001105362384955533	2.154431670246152	-4.305174852802472	31.68526370977045
0.85	-0.1683146019921138	0.05379069326139299	0.006473209655241017	0	0	0	43.89519712316706	575.1687945677388	24.41985360050376	0	0	0	0.0001225965746731872	0.0007318712210166842	-0.002806819718847559	2.285619641378428	-4.673051640766336	34.82302864503654
0.86	-0.009371924722572506	0.002947796401645268	-0.0003524603177246207	0	0	0	55.69846542675326	614.2078760077751	26.20743878419072	0	0	0	-8.029449296594344e-05	-0.0002773822235428226	-0.0001093341380270029	2.622156188295153	-5.012694322924644	39.91903210228465
0.87	-0.0737878920091735	0.02394386350898142	-0.007395458103485657	0	0	0	66.99390812026282	654.4460238790381	28.13537798774968	0	0	0	-8.072522900215185e-05	-0.0008670883724828072	-0.001971264370940391	3.129663665559312	-5.31906377409781	45.72003825665499
0.88	-0.7452728019313852	0.2547524498747451	-0.08424001767041933	0	0	0	79.49124207034475	683.8351807759361	29.08991044740594	0	0	0	0.0009180475497578412	-0.003855598407631906	-0.01936914371696611	3.771569048567409	-5.617181108169333	51.57077888290629
0.89	-2.780153121948697	0.9880908975795883	-0.3225106736517959	0	0	0	91.25855895522555	728.734401804075	30.91708281070969	0	0	0	0.005559650167936663	-0.007335748684481744	-0.06859458127245918	4.756951088582078	-5.770556984988846	61.09186700946511
0.9	-5.434671849935484	2.006957630386102	-0.6567263869009733	0	0	0	96.78863506149754	791.351753983186	32.5221570672503	0	0	0	0.01561249077813343	-0.0008768719889128498	-0.130372297638852	6.18284738514218	-5.619402478099742	74.95573858490161
0.91	-5.565333314400064	2.191292444552531	-0.6946820433410561	0	0	0	97.79109802548203	832.3239587733499	32.76714074574349	0	0	0	0.01887218260057993	0.006135335713090589	-0.1308514743444222	7.673244699237406	-5.304538611123386	88.4531192097332
0.92	-3.463086013237158	1.477891189565099	-0.4599385295303247	0	0	0	98.3636869127053	856.531276849269	33.6318117283853	0	0	0	0.01297342856742273	0.004989901453628102	-0.08083621257017708	8.952605772230598	-5.011425648136713	101.0919048723819
0.9299999999999999	-2.425971405271532	1.104612730419734	-0.3424154004836102	0	0	0	99.55811978608311	879.919196293984	35.18306371067273	0	0	0	0.01004770853894485	0.004261003552907522	-0.05699868743878709	9.8098060532528	-4.795797368040615	112.6162331272681
0.9399999999999999	-2.285700585794893	1.100466181708171	-0.3367852460453869	0	0	0	107.7772739085433	903.1115153948288	36.3039157007963	0	0	0	0.01014506125268457	0.00458064056284074	-0.05365138178456973	10.03779772125055	-4.645863092502959	121.6724373501835
0.95	-2.069923783215873	1.088862127876058	-0.3539885341252696	0	0	0	119.6989812721001	922.3348256101831	36.83187719343935	0	0	0	0.01072317978427459	0.004757532948788898	-0.04786903104566871	9.623995614466693	-4.467976950295975	127.7896833672878
0.96	-2.150766362475918	1.238920650865734	-0.4190041913531092	0	0	0	135.8613657361281	937.5832831084975	37.20404963471577	0	0	0	0.01281241261958782	0.005618986726826869	-0.0489013801021603	8.729916525429125	-4.311745717930293	131.287023469691
0.97	-3.301924708822202	2.029524540444041	-0.6268395539634148	0	0	0	154.0592149402796	945.6737973265842	37.02847377825016	0	0	0	0.01959669368579429	0.009193327276910355	-0.07321414004661542	7.406740259912627	-4.067933387118563	132.3421353890202
0.98	-6.14618554265845	4.101421776162041	-1.044955385089408	0	0	0	172.4300367210258	941.6687553501592	36.02347905727925	0	0	0	0.03409259610920052	0.01810356610553065	-0.1296678395256583	5.690475932194958	-3.659497034477063	130.8231884257852
0.99	-11.55836243605742	8.641970877040839	-1.463903850519197	0	0	0	189.3679861236604	924.1616706677167	34.16988875865228	0	0	0	0.05510016665689096	0.03586964846673955	-0.2258501352051828	3.561314044806447	-3.045624938880455	126.6256563863294
1	-22.00462310749363	18.70748978663364	-1.017234854434073	0	0	0	203.3072833813123	887.2014779602387	31.3876545736449	0	0	0	0.0783011379623965	0.07405700944635557	-0.379964234761073	1.000765909601901	-2.197790385997064	119.0018235891964
