# Supplementary material for: Transtibial limb loss does not increase metabolic cost in three-dimensional computer simulations of human walking
Source: PeerJ. 2021 Aug 4;9:e11960. doi: 10.7717/peerj.11960 (PMC8349165; doi:10.7717/peerj.11960)
Supplement: Supplemental Information 1 — Each subject’s simulation output and Matlab code for generating plots presenting the data. [file peerj-09-11960-s001.zip › TTA3D_solns_rev/Post/GRF/soln_walk_N50_wm100_TTA_S26_GRF.sto]

DataType=double
version=3
OpenSimVersion=4.2
endheader
time	ground_force_r_vx	ground_force_r_vy	ground_force_r_vz	ground_force_r_px	ground_force_r_py	ground_force_r_pz	ground_force_l_vx	ground_force_l_vy	ground_force_l_vz	ground_force_l_px	ground_force_l_py	ground_force_l_pz	ground_torque_r_x	ground_torque_r_y	ground_torque_r_z	ground_torque_l_x	ground_torque_l_y	ground_torque_l_z
0	-24.47060584809408	21.27348563830631	-0.5569337057214744	0	0	0	208.7494951976055	889.1547495362022	30.24231928773219	0	0	0	0.07940822687404206	0.08479935809271891	-0.4157694903527263	0.5751559053151887	-2.138850002278189	118.9699685954267
0.01	-49.12881806404806	57.5411366878494	7.190551606322328	0	0	0	217.3025279180808	829.8148998312328	25.40740619667091	0	0	0	0.05407909315090136	0.1841049593747415	-0.5927132318137777	-2.125131285999465	-1.041965386103158	106.6789530200575
0.02	-12.30922643251287	160.3664938791542	30.63087340524075	0	0	0	218.7262503989955	751.2919878051604	19.12196199968155	0	0	0	-0.2216943081648749	0.197296837398158	1.060530936819226	-4.452104977747405	0.01155249595143176	90.44802962708503
0.03	-63.76219435905887	292.2425628428315	22.97057485210241	0	0	0	212.5960974325134	656.7398032889337	12.5321349595395	0	0	0	0.260872897872892	0.9806932269495666	1.596899220557617	-6.076010806598099	0.7577745075203413	71.00037519582555
0.04	-78.40996862707767	416.6705591515725	12.86873974168987	0	0	0	195.2166382604277	551.7616424505488	5.407426866961244	0	0	0	0.2572021849388315	1.943273508480995	3.800119445079183	-6.937632212111362	1.413285066155304	50.0328222857498
0.05	-120.621207869838	514.2409008282214	1.904073477809102	0	0	0	170.7135996654384	448.1641764770683	0.9334716939691019	0	0	0	-0.2309599671448022	3.224110681074065	5.63315945400002	-6.053161841391898	1.905029885673531	31.9824830107766
0.06	-118.3165399868675	589.1944964803483	-3.787420786530692	0	0	0	142.8133247014723	355.8372889732979	-5.340621715047281	0	0	0	-0.8708649574930906	4.663594105674109	8.174497497876555	-4.712996669539241	2.241905734213008	23.25757099601633
0.07000000000000001	-131.8432463696732	615.1725926312027	-11.34288732843154	0	0	0	105.0018306113904	240.5179287097833	-10.0130315616518	0	0	0	-1.501905359540738	5.6230805435519	10.0614582165235	-3.013788751754746	1.983616509216838	16.03107614377364
0.08	-122.912671964343	634.2980647181444	-17.17945817434363	0	0	0	46.97387886572547	107.2282416495712	-15.11080522845506	0	0	0	-2.457046729526851	6.624271271295743	13.052259768874	-0.8984287799701632	1.399808783065724	7.139205749144713
0.09	-134.1976517775014	673.0543535854409	-25.6712760616086	0	0	0	0.06814630487167	-0.6489409910153675	0.6328781712424794	0	0	0	-3.470532143064664	7.55197783220806	16.4553161719844	-0.0202094118533158	-0.02766693351195175	-0.02620741661848803
0.1	-120.782430612855	694.9241509899216	-30.2177926123835	0	0	0	2.781108198119531e-06	-3.517412996979271e-06	3.483259310836374e-06	0	0	0	-4.311712551096091	7.815555579529843	20.01506266849215	-2.323331213338798e-07	-2.06294927348392e-07	-2.281797110702469e-08
0.11	-126.3252167971583	706.0736649141288	-34.36265443052186	0	0	0	3.691994141405855e-15	-2.986262867255672e-15	2.837896875780239e-15	0	0	0	-4.912972629577237	7.214669599095104	22.98444212062853	-2.172822191905157e-16	-1.927509520437578e-16	7.984774623084e-17
0.12	-112.3592165417752	712.0728367104715	-35.67017685805171	0	0	0	1.712979593169883e-17	-1.195001832352617e-17	9.857933124506648e-18	0	0	0	-5.386242361382045	6.582965380216917	26.03835612056434	-8.646464479369841e-19	-7.324325255778047e-19	6.145948677381286e-19
0.13	-112.182593071225	710.1192153547319	-37.71176111463556	0	0	0	2.931880128020212e-18	-1.779087372720769e-18	8.025548563160899e-19	0	0	0	-5.664440183867363	5.875045307282385	28.07038920862044	-9.370202672993956e-20	-9.161332711740033e-20	1.392241238064568e-19
0.14	-96.31263412397146	699.629014705149	-37.17528531467604	0	0	0	3.139708975323343e-16	-1.678375995194476e-16	1.163918747885239e-17	0	0	0	-5.892766862017933	5.292472715867497	29.90885535408782	1.478371691299315e-18	4.095289715428959e-18	1.89125187951547e-17
0.15	-93.15756877731913	686.3700182036544	-36.86538864294228	0	0	0	1.242713878660851e-11	-5.960380189067905e-12	-6.918159332524333e-13	0	0	0	-6.063898120584188	4.653965524015186	31.04118801749635	1.751100565331629e-13	2.685657635231178e-13	8.316893179325687e-13
0.16	-74.6519799258256	668.6953799218395	-36.3879321579266	0	0	0	-5.434820917721378e-09	2.364342278698738e-09	3.96746167353249e-10	0	0	0	-6.160689107552129	4.361139485999933	31.98859047818967	-7.99840185212099e-11	-1.189785517567572e-10	-3.866264944290421e-10
0.17	-65.87364279556469	649.4475209863394	-36.41682287091284	0	0	0	-1.109401660549801e-07	4.482617225072375e-08	8.22262139442092e-09	0	0	0	-6.164531216417847	4.076354227732759	32.3829315678956	-1.571762472204484e-09	-2.392732493405781e-09	-8.162211304393654e-09
0.18	-46.03338572286562	628.8159303892526	-35.62160760595476	0	0	0	-1.069117696330336e-07	4.082913520914733e-08	7.378901753112342e-09	0	0	0	-6.118886073403718	3.933783413528242	32.9654096424958	-1.408809097848337e-09	-2.247747362719958e-09	-7.974750311689008e-09
0.19	-36.99861449025524	608.366866302768	-34.90520756999346	0	0	0	-1.460562623651325e-07	5.314829170783985e-08	8.584904018976663e-09	0	0	0	-6.009358137166322	3.631118046647314	33.34797216466078	-1.719909474840694e-09	-2.969567938352498e-09	-1.087682172125253e-08
0.2	-25.13168622275804	591.1631604050082	-33.76180788918331	0	0	0	-3.077785041819109e-07	1.075399401415923e-07	1.432971433002249e-08	0	0	0	-5.893260445073055	3.368496326243772	34.31761618800229	-3.159698475255589e-09	-6.035428749685575e-09	-2.257123903294752e-08
0.21	-24.71418197143072	577.6117125592127	-32.29244377769307	0	0	0	-9.636614201455421e-07	3.255989893960369e-07	3.547474634063766e-08	0	0	0	-5.734479077524652	2.907061866554625	35.30751018997308	-8.717094732713521e-09	-1.831124107278315e-08	-6.873127683422478e-08
0.22	-18.61583757091438	567.4083940012071	-30.74777312573354	0	0	0	-4.214638252874308e-06	1.385150685013448e-06	1.215587019408105e-07	0	0	0	-5.529532094453264	2.528453257503443	36.78155181185218	-3.39421196512943e-08	-7.791810807236532e-08	-2.889617670546969e-07
0.23	-20.16149939111574	558.5638276778149	-28.35493229491035	0	0	0	-2.372974893168635e-05	7.612174794412586e-06	5.214633382281198e-07	0	0	0	-5.267140381115714	1.999818059846513	38.27012124193632	-1.713998829352298e-07	-4.283579856743697e-07	-1.546712696115527e-06
0.24	-17.56463370650851	548.115219975023	-26.41962979727852	0	0	0	-0.0001573452003115293	4.942500274667128e-05	2.542281164633978e-06	0	0	0	-4.913113644858008	1.615310027637008	40.04363534016554	-1.030506866130668e-06	-2.784754346312979e-06	-9.640759827484981e-06
0.25	-21.2821741100306	530.7264100259079	-24.58151636369514	0	0	0	-0.001127885292141733	0.0003478762279607924	1.377716973259849e-05	0	0	0	-4.421676643198886	1.267485541714606	41.37104860499124	-6.858515520742609e-06	-1.969385568890519e-05	-6.421041321842952e-05
0.26	-21.87817281958847	503.8941328344489	-23.52029516820985	0	0	0	-0.007990551490906632	0.002426884801554992	7.271421578158803e-05	0	0	0	-3.737224535941935	1.148843313446594	42.26659413197369	-4.57894233281321e-05	-0.0001382556250491367	-0.0004174552222064165
0.27	-27.69711160938799	470.5549391902779	-22.31005352369102	0	0	0	-0.05107577331240207	0.01532052522679781	0.0003146597419753996	0	0	0	-2.883600336242205	1.129647357465515	42.23816626068637	-0.0002783991022570628	-0.0008785196530734098	-0.002415936346937317
0.28	-29.9227416247335	445.0291791594522	-21.86510049926446	0	0	0	-0.2655315173110505	0.07894828546645205	0.0005601778461562415	0	0	0	-1.943376257373024	1.368133966962447	42.22138415638815	-0.001374862508622887	-0.004544687952899272	-0.01120662378786323
0.29	-33.913727835402	433.125209969645	-20.99469903566938	0	0	0	-1.015397828101271	0.3005469438435217	-0.004550618404451296	0	0	0	-1.025737259547077	1.628818321757601	42.32040714639552	-0.004941650755116492	-0.01726542771544596	-0.03764558565985917
0.3	-34.05619618265287	436.8557801924684	-21.03889452610332	0	0	0	-2.598762864512979	0.7697671981758986	-0.03609102324305322	0	0	0	-0.1792378247147544	1.9692128987247	43.24472072142409	-0.01182702551488118	-0.04383446473692385	-0.08333433023598343
0.31	-35.38367860970224	450.7915832660756	-21.03187210819751	0	0	0	-4.113825797646167	1.225583599257368	-0.1062365392531183	0	0	0	0.5606925480380864	2.251658133503644	44.81760769126571	-0.01759723461531515	-0.06881534666281773	-0.112557027619183
0.32	-34.10929791171164	475.1110548030995	-21.78562323066829	0	0	0	-3.490300252495647	1.048554031545135	-0.1372861122379808	0	0	0	1.23786991682885	2.532431723570332	47.47852542696479	-0.01423607276216949	-0.05795645710386162	-0.08089018274133986
0.33	-33.7222059985518	507.2529247939342	-21.81730215262182	0	0	0	-1.196509826872071	0.3626322886769254	-0.06321410907917266	0	0	0	1.821119926920764	2.6373375294441	50.98049198264488	-0.004629034888346545	-0.01935190159520651	-0.02346594271988908
0.34	-30.80330953610175	547.9846490026971	-22.81099435574034	0	0	0	-0.06677747698476609	0.0202247055201986	-0.002380445612573987	0	0	0	2.356190097327802	2.708912822834658	55.57363925208138	0.0001918836543178319	0.000591311430291379	-0.0004431653271384452
0.35	-27.82246659796931	594.1197904912251	-23.54744528825999	0	0	0	-0.0906983771533682	0.02751552225963574	-0.002842430194615481	0	0	0	2.790986111992028	2.637742045318979	60.88690478607549	0.0004381132730145644	0.00152386176229818	-0.0001122795401145728
0.36	-21.51875648410622	645.5478633055269	-25.40407007073409	0	0	0	-0.5959896779712435	0.1817089237921406	0.004911607658265403	0	0	0	3.159001863622454	2.569069538633729	67.00477281488992	0.001759213946474553	0.006701630646094095	-0.0117162328355769
0.37	-14.069954235919	698.7167512901698	-26.51739005130923	0	0	0	-10.26099511386997	3.156640046754402	0.1167936500728687	0	0	0	3.395068357217824	2.345982769996405	73.46702496810175	0.01399796990951559	0.05744987115356548	-0.2326847703779977
0.38	-3.367911301715877	752.6219916255313	-28.04374011081374	0	0	0	-52.52286275937689	16.76293470155282	-0.09161621732008454	0	0	0	3.552735460875454	2.088752839820584	80.12523618155913	0.03833789755849042	0.1245650826342288	-1.10240352241697
0.39	8.180440979845475	802.9191269327792	-28.96090318897988	0	0	0	-72.90987624459621	24.93954454277509	-1.63029882864096	0	0	0	3.619812723808022	1.721145828774491	86.31436015115575	0.05227974196797167	0.07352425645852047	-1.408163660216397
0.4	22.41053858634498	847.4598222851878	-30.21654708718984	0	0	0	-66.87211269397078	24.50497966855662	-3.068650856595379	0	0	0	3.681132800137547	1.315725752698169	91.66645882652386	0.07052927728262502	0.0466837992570541	-1.244078768005059
0.41	36.61239618282249	882.286174974655	-30.71698834676528	0	0	0	-57.90195559690466	22.52862317877181	-3.809430265896862	0	0	0	3.745230261204512	0.7844689030398784	95.50323030898186	0.08127035319605412	0.03382400586889247	-1.067829990572882
0.42	51.9807093415559	907.6360100169695	-32.0767224051509	0	0	0	-45.01924741500615	18.64404269041371	-3.443752385060288	0	0	0	3.896694583256985	0.2625614147683195	97.72726894009944	0.06847352186245156	0.01292001732556613	-0.8329055094770885
0.43	65.77615939693855	921.944868503635	-32.74744371453438	0	0	0	-32.09147362088287	14.1957758066311	-2.509056507489238	0	0	0	4.105692408535855	-0.3918196841307275	97.97779330517528	0.04662672572436588	-0.001088938676514369	-0.6003331398637174
0.44	79.63275318506109	926.4685657106833	-33.59662962244668	0	0	0	-23.23190043353825	11.00780875347943	-1.72437390655019	0	0	0	4.401698846769692	-1.041737341184433	96.37262672928912	0.03007242426747082	-0.006372450878984834	-0.4408250298372964
0.45	91.49017965473786	920.7012300022548	-33.43036824551369	0	0	0	-18.23577436101576	9.308619871717218	-1.228130543775216	0	0	0	4.723690505709337	-1.68996452796852	92.80098898558771	0.02006570334404777	-0.007624559012154612	-0.3498245080257021
0.46	103.0287117531028	906.2884531855639	-33.39522312762688	0	0	0	-16.35456833866403	9.091401919693089	-1.031823819778843	0	0	0	5.08083363385614	-2.129786774247653	87.54055167546898	0.01647391353855773	-0.006635665493007268	-0.3131787737030457
0.47	112.6085222790061	882.4272904883826	-32.15225745456951	0	0	0	-17.07380913956757	10.50967297971916	-1.108411633589508	0	0	0	5.387736808250708	-2.3599266826426	80.60693870401249	0.01907498503176537	-0.00345282830632874	-0.3189562658303624
0.48	121.3020645906018	849.9904189441617	-30.44839345245483	0	0	0	-20.43586864333968	14.2171079798108	-1.37669341373653	0	0	0	5.684886404222593	-2.287084763437981	72.38964822818379	0.02813558112998291	0.003940757420128251	-0.358897890489576
0.49	127.5951658734394	808.2595892690138	-27.24835843348523	0	0	0	-28.0611433872345	22.43820700496618	-1.789040672152017	0	0	0	5.955035820154991	-1.988503294676143	63.21330489281853	0.04976626315172909	0.02032809730437442	-0.4374013167468356
0.5	133.708273638984	760.933814278397	-24.36334457487816	0	0	0	-47.4177223215077	44.02967161389818	-3.270709258051343	0	0	0	6.104593030136918	-1.452837956150399	54.27698544633058	0.116108318926908	0.04764275120606556	-0.6170931677859813
0.51	139.1157925243089	709.5408381445947	-19.99431666476421	0	0	0	-82.89504055316837	100.2493386388626	-14.12252617753466	0	0	0	5.947550335643164	-0.994785152835987	46.49404582398147	0.3845244391124947	-0.05870772436276225	-0.7813642921555805
0.52	144.7182904624662	655.2600371839308	-14.19536942356335	0	0	0	-44.54599077544245	206.7366594653405	-26.25936397636833	0	0	0	5.577491093745991	-0.7439072411789196	40.25828478926771	0.7774933708506532	-0.4267139310740444	1.120708356508592
0.53	148.9809628381699	598.2708033263493	-7.264471602180876	0	0	0	-83.07553820156447	363.4081290479496	-24.70782960913571	0	0	0	4.915227683025944	-0.8015552507016482	35.633111394879	1.630434171310921	-0.6377225507319059	2.930154401789182
0.54	151.0307628675579	535.9106268461808	-0.8445450920030534	0	0	0	-84.92114078102649	487.6906430510286	-12.9110084722781	0	0	0	4.057289153254123	-1.036988506048249	31.81412502571735	2.179168611655458	-1.088722554528547	6.268590776004549
0.55	146.050420625732	461.0920552669975	6.370747522591122	0	0	0	-120.3662334393743	560.4661320862078	-4.344924328025588	0	0	0	3.061540093516304	-1.30164511360904	27.42429187895766	2.757165402747575	-1.496183375406065	9.564548915926741
0.5600000000000001	131.8657439185843	371.4979384016892	9.242265629523295	0	0	0	-128.7399643070788	631.4444711685985	3.466391771262748	0	0	0	2.189655648831646	-1.286040835149448	22.10635936906111	3.890831538821901	-2.681986612735923	15.59630699671607
0.5700000000000001	103.4569848720761	264.4819114269882	9.937156291546863	0	0	0	-149.7615990802944	673.2177682016227	7.458856242905632	0	0	0	1.36042597054479	-1.093159603104925	15.65666105609516	4.755548043589421	-2.852172546142012	20.58482397784018
0.58	52.69984337113697	136.705236526944	22.11938805388254	0	0	0	-136.4242190146555	676.4263592861499	13.17167543105505	0	0	0	-0.1934003660133951	-1.164508042280191	7.699676631803213	4.965912807884285	-2.216736517345495	23.16032719059072
0.59	0.3736659309102123	-0.8062325149555559	-0.6951815017392201	0	0	0	-138.5610671547988	698.0197768653985	21.40032949332049	0	0	0	0.03327552142818932	0.01795640435708661	-0.002903892350553936	5.442942808880142	-2.403234757323895	26.1175886550255
0.6	0	0	0	0	0	0	-132.1883086370314	735.1644615935764	27.30309170512024	0	0	0	0	0	0	6.246657768719841	-3.509268757614584	30.42592310684596
0.61	0	0	0	0	0	0	-136.825932005776	750.5949071196388	30.01252689383464	0	0	0	0	0	0	6.848914692409828	-4.247517227537273	33.18418630032736
0.62	1.458467132563711e-05	-1.015881303606644e-05	-4.302849440882205e-06	0	0	0	-126.8711918063636	740.8815758681775	32.07631891849584	0	0	0	2.199837209898072e-07	-1.808502222661477e-08	7.884436195446732e-07	7.119718360001404	-4.559785091151345	34.30154702898751
0.63	0.000146161145649102	-9.310277391833903e-05	-4.031366061132558e-05	0	0	0	-122.9457420192928	729.7612217935873	33.40480330427811	0	0	0	1.996938646198113e-06	-7.091201382823013e-07	8.877203149347735e-06	7.319976721714955	-4.55836757508869	34.68198947756419
0.64	0	0	0	0	0	0	-108.8495584400224	721.141600579112	34.32332529584978	0	0	0	0	0	0	7.530925239508922	-4.637586404163589	35.14624296304063
0.65	4.412392517728875e-09	-1.918869524380013e-09	-1.447555157796164e-11	0	0	0	-99.40792668949919	707.1385235246632	33.65155427939141	0	0	0	-2.218477786932041e-11	-5.336873108158606e-11	3.122323276942477e-10	7.699640242755155	-4.472182144721499	34.9552014636711
0.66	-0.0001137326206823474	6.172835035693314e-05	3.120141269379647e-05	0	0	0	-84.3572244908684	685.8742711395137	33.1529886083876	0	0	0	-1.772315338161269e-06	7.414012353884588e-07	-7.927062658457946e-06	7.779394142364092	-4.382816753350478	34.4883019651632
0.67	-6.685942420675121e-05	2.729421574231607e-05	5.481223838297579e-06	0	0	0	-75.03175424948773	666.2462098074706	32.77710189275713	0	0	0	-7.355845310121625e-08	8.085884438768083e-07	-4.923690401357986e-06	7.847095691255816	-4.216709700344483	33.94121365565799
0.68	-8.875683083844363e-06	3.031447275402511e-06	-8.769514131435472e-08	0	0	0	-61.66583726447774	647.1794439687264	32.76877035598383	0	0	0	4.868966263796572e-08	1.233611479977364e-07	-6.635625115021665e-07	7.888201614286183	-4.168040443383598	33.57136999421444
0.6899999999999999	-5.068436154092049e-05	2.006395768015643e-05	6.809758058986412e-06	0	0	0	-52.84096267456905	624.3730502579945	32.10136832373614	0	0	0	-2.917663379274789e-07	5.066802080855411e-07	-3.664445609416781e-06	7.84218948041378	-3.988884103748656	32.91027657010345
0.7	-0.0002962578415920673	0.0001179219815963599	5.865979228925359e-05	0	0	0	-41.8317755325405	600.8300042672083	31.18278513291166	0	0	0	-3.086916501493017e-06	2.682027626881063e-06	-2.098186327580077e-05	7.706726670744994	-3.840760267031622	32.3031389188074
0.71	-0.0004576957025461864	0.0001483696247159868	2.752061886914817e-05	0	0	0	-34.73592456330314	580.6610812364895	30.2063771483359	0	0	0	-8.693165173045464e-08	5.731000386225961e-06	-3.234273184101666e-05	7.499552577831833	-3.597067646750975	31.78956988673291
0.72	-0.0007462461196771839	0.0002412692117595432	5.324455089986815e-05	0	0	0	-26.40714810387048	562.1907521927827	28.97156734365663	0	0	0	-8.741814673606536e-07	8.495386673446869e-06	-5.074742531665937e-05	7.229279303694469	-3.396136662147823	31.4754034846379
0.73	-0.007516298473659526	0.002626040484021896	0.001277311659463039	0	0	0	-21.40056222284566	544.0581590083303	27.24818052797063	0	0	0	-5.974049518049973e-05	6.343485698626456e-05	-0.0004819563550754149	6.893607153796372	-3.180267901340906	31.13058381012911
0.74	-0.0626620111962494	0.01963088547407727	0.006562138648017605	0	0	0	-15.15740842110324	528.285497182539	25.77597766499508	0	0	0	-0.0001913340148633469	0.0006839649931391321	-0.003873132202431078	6.516979634254882	-3.09608414220089	30.96088178504268
0.75	-0.1327031727350718	0.03818468713171599	0.006258640957765254	0	0	0	-10.92050891862289	516.3119776233353	24.78449526705963	0	0	0	0.0001004864745000451	0.001626159277935884	-0.007790613789033967	6.12275176932145	-3.04886154844676	30.93806407643185
0.76	-0.8844300754759007	0.2638489532357444	0.0868329000666332	0	0	0	-6.829173698197702	505.7510190501613	24.95686668155313	0	0	0	-0.002076495942737628	0.008664065784768782	-0.04747592432876481	5.689330869819374	-3.132254121022143	31.1109967396318
0.77	-15.29069539447873	4.453394316622108	1.529358555620026	0	0	0	-5.283664811101872	494.7254904047182	24.18378690568878	0	0	0	-0.03014124030482971	0.1518070636282717	-0.7433814222115954	5.232985813375501	-3.178335422904553	31.28714010932364
0.78	-50.49490980047985	13.90825162339703	1.90300168232446	0	0	0	-2.466530932749092	488.6366530361038	23.23160480577388	0	0	0	0.08748704493764567	0.6208521121797091	-2.215285982839126	4.788818916383997	-3.262662768176186	31.68510946516623
0.79	-48.12296437658969	13.47304404072326	1.180742099522196	0	0	0	1.117014236011962	494.0289418732364	23.36824555814673	0	0	0	0.1163745584050439	0.5790790189844404	-1.86296682334175	4.400734839838288	-3.4153784651071	32.60424466569641
0.8	-70.76410633681819	21.29505778269323	2.955741907888272	0	0	0	5.275566701940148	503.2223421193893	23.57356144267985	0	0	0	0.1272073396209601	0.750097376928454	-2.358414715587701	4.025264207750043	-3.613368922701838	33.87477990057225
0.8100000000000001	-50.3198794315692	15.77113631766273	1.112762767446992	0	0	0	7.47602338964176	506.7438061557842	22.55497562437173	0	0	0	0.1426440128001736	0.5581462313817658	-1.461057515212143	3.645383693830595	-3.670579259675637	34.98825583700229
0.82	0.0006890413548288317	-0.000197730025093294	4.470223137143539e-05	0	0	0	11.10101972182428	512.0300413881531	22.4177611069563	0	0	0	1.627888830344402e-05	5.531330989788022e-05	-5.406957470429256e-06	3.345348071772145	-3.753554281212368	36.30958604060601
0.83	-5.477603319205118	1.710500478798672	-0.1329081706358848	0	0	0	17.0829250423217	526.7722399994739	23.08245268191673	0	0	0	0.02464913140305944	0.06923593458356601	-0.1245390591836885	3.21072131138525	-4.006583287585014	38.23923578164967
0.84	-7.699087174741369	2.460643450340226	0.1073299081567362	0	0	0	25.98621869470763	551.5562838335023	23.74016441056272	0	0	0	0.02375219326275275	0.08062715429544735	-0.1490116358305655	3.267429698390813	-4.380579206273352	40.82899463392476
0.85	-0.02888496587347044	0.009010109773273557	-0.001613460290105377	0	0	0	38.41458225832944	585.6004552787059	24.74591251614039	0	0	0	-0.0002443104503012149	-0.000828476775172325	-0.0002381620485848924	3.517735026822741	-4.831917636601427	43.97988740076281
0.86	-0.009601516160117661	0.003023053608636181	-0.0008258245355528401	0	0	0	54.02664827702854	622.5122575361638	26.51222889632306	0	0	0	-5.799493651796442e-05	-0.0002313501026426064	-0.0001590420640023365	3.913982153380958	-5.41108058406369	47.44703214088968
0.87	-0.1203452397957461	0.03938990079128975	-0.01308098373311672	0	0	0	71.46320587720344	660.0710167304389	28.02071019301199	0	0	0	-0.0002282312040529011	-0.001750768775504595	-0.003001997638143647	4.478900307306738	-5.965411989602576	51.85122622644683
0.88	-1.137298229517036	0.3832019863283109	-0.1445818094987428	0	0	0	87.5416670075127	695.5742013820419	29.24604994496823	0	0	0	0.0007110331840266027	-0.009018008429423624	-0.02877820220723416	5.211532730315716	-6.386173693853722	57.36750883595246
0.89	-5.412906528506739	1.872979784058852	-0.7249043280122447	0	0	0	102.782299691212	745.0059723439732	30.91468762401376	0	0	0	0.01243161814308458	-0.01547046570779712	-0.1309937831637639	6.308791287227437	-6.644834642922269	66.96782469242228
0.9	-8.973667705485697	3.307602662842444	-1.288670196589498	0	0	0	108.4181576295145	809.2823562690934	32.24634318074003	0	0	0	0.02934347706716369	-0.002566656543058545	-0.2083489109650197	7.79812488777895	-6.455266195930938	81.45200962060046
0.91	-6.307737950273878	2.502310317896434	-0.9667554838981979	0	0	0	106.3175872819471	848.2342900507923	32.72762346816771	0	0	0	0.02478940873399891	0.005797388052243019	-0.1451195334319575	9.138282575669527	-5.927901362036746	95.03674330720754
0.92	-4.716766722056673	1.969285240432315	-0.7185954550564111	0	0	0	105.8728352395055	870.2747581346046	33.74938981711651	0	0	0	0.01979193637410532	0.007186881495874754	-0.1094377161180065	10.12274987864399	-5.463659855632606	107.2752632586106
0.9299999999999999	-3.494015633963281	1.562028462359146	-0.5614579847193915	0	0	0	106.8577204970965	893.2219922464647	34.94622788151329	0	0	0	0.01595168763926868	0.006456289721513828	-0.08088365663209031	10.59079365572736	-5.067023209326083	118.0277339449664
0.9399999999999999	-2.149844957350263	1.058537387988393	-0.4050409655524817	0	0	0	115.0019239340231	914.9084467990581	35.76789493648505	0	0	0	0.01175465919504565	0.004795312034706226	-0.04959235743881279	10.42700193323192	-4.767502807517064	125.9910195389195
0.95	-1.908231664916667	1.010783799340683	-0.3846018558367235	0	0	0	126.7775072571296	934.1271040581423	36.26863040831341	0	0	0	0.01144168738291329	0.004745365956021257	-0.04408889035688585	9.731414887625462	-4.526075110950877	131.1967822714701
0.96	-2.536071607748465	1.427684378835134	-0.5064161254692524	0	0	0	143.2765144010095	948.7375358018597	36.53397166692167	0	0	0	0.01532896706415882	0.006672262709149059	-0.05775428600223813	8.642191454362916	-4.3293611500115	133.9527948677207
0.97	-3.483442520587805	2.173490131400354	-0.7587262059750649	0	0	0	160.9266136819506	954.7336406483751	36.04952895539743	0	0	0	0.02315739788949216	0.01037132352014531	-0.07639034733976929	7.175642668050082	-4.00072721554577	134.3334279167717
0.98	-5.328174528374769	3.724153929085847	-1.139722252438471	0	0	0	178.7788202694022	948.6438771806555	34.98994756086887	0	0	0	0.03615002203675732	0.01759850601633658	-0.1113314472516058	5.378005464989637	-3.564532156811733	132.2216584060429
0.99	-11.38409021686925	8.680207478839936	-1.45498530546295	0	0	0	195.0610849730571	928.4064498710238	33.1898352099853	0	0	0	0.05602158958625821	0.0366383537864667	-0.2224577701022303	3.173771485525429	-2.977733173051001	127.3649933711325
1	-24.47060585403154	21.27348564344939	-0.5569337058854046	0	0	0	208.7494952246594	889.1547496851274	30.24231928729235	0	0	0	0.07940822690144606	0.08479935812325443	-0.4157694904348596	0.5751559062411458	-2.1388500024309	118.9699686151524
