# Supplementary material for: Transtibial limb loss does not increase metabolic cost in three-dimensional computer simulations of human walking
Source: PeerJ. 2021 Aug 4;9:e11960. doi: 10.7717/peerj.11960 (PMC8349165; doi:10.7717/peerj.11960)
Supplement: Supplemental Information 1 — Each subject’s simulation output and Matlab code for generating plots presenting the data. [file peerj-09-11960-s001.zip › TTA3D_solns_rev/Post/GRF/soln_walk_N50_wm100_TTA_S10_GRF.sto]

DataType=double
version=3
OpenSimVersion=4.2
endheader
time	ground_force_r_vx	ground_force_r_vy	ground_force_r_vz	ground_force_r_px	ground_force_r_py	ground_force_r_pz	ground_force_l_vx	ground_force_l_vy	ground_force_l_vz	ground_force_l_px	ground_force_l_py	ground_force_l_pz	ground_torque_r_x	ground_torque_r_y	ground_torque_r_z	ground_torque_l_x	ground_torque_l_y	ground_torque_l_z
0	-18.94600991803069	15.94997292006689	-1.285192794400186	0	0	0	191.2212358612662	878.0198237690631	32.56689949515152	0	0	0	0.07868554771801983	0.0680192453864025	-0.3407169366767392	1.209617674658688	-2.485810538095983	116.6254601536289
0.01	-51.32567070753939	52.3854558326063	5.081105603867086	0	0	0	199.9466396046455	822.1067717953337	28.16679074088688	0	0	0	0.09138991857672847	0.1895437290888913	-0.7071142410385599	-1.724803527652358	-1.464006486153728	105.5899425065494
0.02	-10.47933474939214	164.8443768531496	28.65742334423062	0	0	0	204.0686170792052	743.8983245050609	22.20812566980594	0	0	0	-0.1255928276018321	0.2267539360568437	1.099799298490635	-4.510110291987078	-0.3657688485821423	90.49069217924941
0.03	-45.25144012584209	278.8080727737321	23.87471127698939	0	0	0	201.9287983939544	647.99725815881	15.89527620539385	0	0	0	0.3159556412371654	0.787174252255651	1.78141696080097	-6.52456909535985	0.4817479332554143	71.94749633430237
0.04	-98.04785545274348	431.1810303124248	15.88922276969205	0	0	0	188.0215775395745	542.226702549741	8.960374092068925	0	0	0	0.4219878449277839	2.144733006249993	3.525495238031532	-7.308982316776782	1.143607058077107	51.44163549812725
0.05	-116.4326782095725	544.5035087024584	1.556481847013521	0	0	0	165.3943455360562	438.5381477333007	2.557654396916492	0	0	0	0.03485378937983351	3.609414015440473	6.030181455933889	-6.349355119657428	1.701421291364066	33.2274471963367
0.06	-134.4848807806603	584.4763311032839	-2.728413147765377	0	0	0	142.1255252741697	347.7174787546348	-3.240055979917644	0	0	0	-0.6868428817529049	4.557006757117788	7.959652425235926	-4.815917458733836	2.184209003929361	22.73396018129072
0.07000000000000001	-137.3368978777235	615.4757246769472	-9.46437658658914	0	0	0	122.4407301283422	265.6913075269433	-6.657663865750031	0	0	0	-1.328221330599936	5.562204531442078	10.17325938722277	-3.636922291213627	2.12542162210457	17.86030769062958
0.08	-140.8581637967909	646.3173208713065	-17.41685489459464	0	0	0	96.81525956457972	182.8375248560573	-7.38971604741957	0	0	0	-2.198612039966186	6.663408979224425	13.03753202483275	-2.411157996882177	1.793687737177687	12.76931372048573
0.09	-136.5728803885507	674.3208602614144	-24.78601625649508	0	0	0	54.01666276524049	99.98680893457018	-9.016089485016529	0	0	0	-3.147531784650773	7.509345086306393	16.47966163129236	-1.086052950202248	1.219251766060258	7.010657493263778
0.1	-133.7366421034666	695.0293880768439	-30.17837971546545	0	0	0	3.737016069142762	12.38724966787062	-7.852494156903403	0	0	0	-3.925173465029786	7.747353720910497	19.74963223655688	0.2124388415408619	0.3816696575066088	0.7030529115528454
0.11	-125.5871755876197	709.591939980493	-33.68972793319175	0	0	0	6.022909844679542e-06	-6.614847644388957e-06	4.568279913790824e-06	0	0	0	-4.483314051926484	7.350407176572797	22.83378306380667	-3.733046701163153e-07	-3.120166906379078e-07	4.037349125718208e-08
0.12	-120.1039328919102	719.5055895922421	-35.78450154506636	0	0	0	5.690966035248144e-16	-3.920700575044257e-16	2.5720646514278e-16	0	0	0	-4.905559313493616	6.647453974864943	25.62637396030032	-2.346903182061507e-17	-2.193708285722173e-17	1.848815486491686e-17
0.13	-110.9049567007839	717.6975445363917	-36.72272774694122	0	0	0	1.924688896832357e-19	-1.101062609057094e-19	5.523140930564699e-20	0	0	0	-5.183702748590996	5.930110467722584	27.81905977250987	-5.971548687101041e-21	-6.110316362750755e-21	8.62830161014083e-21
0.14	-103.6376463736703	704.9490185197926	-36.48658792836985	0	0	0	1.099517008874618e-18	-5.711336576078558e-19	1.526643537751209e-19	0	0	0	-5.351929232048038	5.202309980083438	29.24436118024652	-2.322159426765065e-20	-2.906140033740935e-20	5.852442813020627e-20
0.15	-93.26380341756463	688.506194151548	-35.90263504628948	0	0	0	1.990745168512814e-15	-9.359843498686555e-16	5.853760502406673e-17	0	0	0	-5.490271813504794	4.616773013260792	30.34823936167616	7.381926319638304e-18	2.393071366545682e-17	1.282740901200936e-16
0.16	-82.74174952143919	668.7201050974016	-35.46363560017289	0	0	0	5.282288161923988e-10	-2.298371152815343e-10	-2.133962653711095e-11	0	0	0	-5.560295032419053	4.216874256957248	30.93516397280663	6.396729341172353e-12	1.129239810566297e-11	3.671924805013781e-11
0.17	-68.27400914118523	646.8857430565654	-35.21855366618217	0	0	0	-4.689398967694628e-07	1.907978234944434e-07	3.343026883870689e-08	0	0	0	-5.566769613705829	4.005192974803966	31.26956687360034	-6.605255291023868e-09	-1.0299029229957e-08	-3.387465900195256e-08
0.18	-53.84787733003457	624.2568743431108	-34.74759317521269	0	0	0	-4.996104325335171e-07	1.913095924341868e-07	3.882632264078342e-08	0	0	0	-5.515208007239527	3.858684671033753	31.4135980536215	-7.00890170329755e-09	-1.082917290327064e-08	-3.683066167060689e-08
0.19	-38.36059279785147	601.2170901045242	-34.07800108338295	0	0	0	-5.238633308051149e-07	1.908263641598146e-07	3.634960855089991e-08	0	0	0	-5.415636702350942	3.720702394413238	31.64320411263275	-6.687026840326856e-09	-1.097126636506953e-08	-3.877579231337137e-08
0.2	-29.24026950916742	580.3605779001916	-32.94879032215037	0	0	0	-8.228983501130858e-07	2.876911926199312e-07	4.509282853514353e-08	0	0	0	-5.291867092093238	3.459604022217209	32.06285568171128	-9.073405065369316e-09	-1.650274748152402e-08	-6.029348303084541e-08
0.21	-22.51635501759233	563.0956499946942	-31.58153817966803	0	0	0	-1.996060263494408e-06	6.752107677746722e-07	7.819177931909176e-08	0	0	0	-5.138698948200959	3.110934625005829	32.78112888962923	-1.855708340928299e-08	-3.831396529830857e-08	-1.428680717892742e-07
0.22	-19.38591034867593	549.8818817608849	-29.92834582897913	0	0	0	-7.174357224230824e-06	2.360107367142847e-06	1.888185062746186e-07	0	0	0	-4.945501810033508	2.689636937066934	33.70295660743209	-5.665871670067408e-08	-1.325909410862766e-07	-4.955116171504629e-07
0.23	-16.94486461116562	540.5667180057446	-27.88348534984733	0	0	0	-3.564563909885482e-05	1.144519445136808e-05	6.161080791283323e-07	0	0	0	-4.71392525828361	2.239208220335532	34.9768844095655	-2.459880412124574e-07	-6.397472991078099e-07	-2.347622876967847e-06
0.24	-16.6493102224464	531.8963621807509	-25.85128919884147	0	0	0	-0.0002213230079527204	6.95227619674241e-05	2.477058997453096e-06	0	0	0	-4.416010202644089	1.792138265504555	36.38933994573141	-1.374623401803798e-06	-3.886586692480516e-06	-1.37382551777914e-05
0.25	-16.69944131511072	520.4352146342345	-24.40033670690858	0	0	0	-0.001533753558545213	0.0004725009849078007	1.001890820513136e-05	0	0	0	-4.017249864311466	1.45190402926742	37.84534365088051	-8.737643881255147e-06	-2.648266580458991e-05	-8.866834151763974e-05
0.26	-19.08886084844602	502.2118338170002	-23.28035823648923	0	0	0	-0.01058768981881552	0.003207843658038897	2.728469410015922e-05	0	0	0	-3.481754546473771	1.202627382114694	38.96988546920729	-5.612973596339916e-05	-0.0001804717052645113	-0.0005630381105915587
0.27	-22.06070790881893	478.1054578386297	-22.5044746825729	0	0	0	-0.06568790037744145	0.01964151876782807	-0.0001124172673677526	0	0	0	-2.807873507326576	1.103249590083582	39.68585907226337	-0.0003257542757556178	-0.001107589575651875	-0.003171047315740504
0.28	-26.19610979625883	454.6356232296599	-21.63970470960696	0	0	0	-0.326426094610387	0.09666477733444165	-0.00254045582032175	0	0	0	-2.046683989077819	1.140856315135629	40.13327963146239	-0.001501849350415626	-0.005442394569517848	-0.01410807172172189
0.29	-29.51131288245471	439.0973654884421	-21.05738615644648	0	0	0	-1.16329605125791	0.3426586732152987	-0.01942693077323196	0	0	0	-1.244034927053895	1.337304448103134	40.68375147660499	-0.004899022488055787	-0.01914677482878638	-0.04435886129982363
0.3	-32.1452626849876	436.4120713944829	-20.60632117096124	0	0	0	-2.743224796535809	0.8081877466154727	-0.07279826720859459	0	0	0	-0.4613522123385745	1.597222774276262	41.63890084948321	-0.01078037358844466	-0.04478453075344897	-0.09095868124147521
0.31	-33.00908735965649	446.8775202316714	-20.8869804651285	0	0	0	-4.058388535829682	1.202146281772616	-0.1478720595348845	0	0	0	0.2719721377790605	1.89000790358543	43.28425440242435	-0.01540205612270584	-0.0662047367547311	-0.1155382917748652
0.32	-33.49318940138319	467.6874158714794	-21.25759993616417	0	0	0	-3.215874630323745	0.9600028300349568	-0.1565491823659125	0	0	0	0.9282096030002047	2.133370113320776	45.69610027943511	-0.0118406589071113	-0.05238944995795874	-0.0780915830823274
0.33	-32.91995249067526	497.651436562994	-21.74075788359759	0	0	0	-0.9550883913966344	0.287557269156443	-0.06167768868374085	0	0	0	1.507840537147833	2.312087468569367	49.04129199709148	-0.003311691371561458	-0.01523472278466212	-0.01975326302792162
0.34	-31.67418384286683	535.5204103692801	-22.43560473925954	0	0	0	-0.0256574280369041	0.007728387260875206	-0.001112410007398407	0	0	0	2.012821051465457	2.424666926647869	53.29721158113101	9.06995358097505e-05	0.0003097929217220069	-4.741313279318479e-05
0.35	-28.57716728772346	580.5343441888426	-23.67412606611028	0	0	0	-0.04406027525215029	0.01333110198746978	-0.001910494880091274	0	0	0	2.445430397308831	2.491776328827204	58.47411531300811	0.0001834179418448106	0.0006493861448550176	-9.681391153928853e-05
0.36	-23.46951476080443	630.6969241188808	-25.22866531429095	0	0	0	-0.4661328511168639	0.1417427309101045	-0.001175267153118591	0	0	0	2.789784804687508	2.503452611567746	64.38682877580447	0.001015610616008594	0.003660596522987732	-0.01012241627395965
0.37	-15.61535702384881	684.3889683205459	-26.86146878935363	0	0	0	-9.903003005587722	3.036574806229895	-0.02792777227446122	0	0	0	3.03743409795656	2.443255276813829	70.87124284545007	0.00933457511876426	0.031107427634809	-0.2300687288680197
0.38	-5.385060343912754	738.582154133074	-28.18743961616224	0	0	0	-53.67225704815866	17.07624601287985	-0.8670249956691973	0	0	0	3.192919022337954	2.300447956244711	77.52852844181334	0.02867694604696845	0.04215446277481835	-1.136214718893212
0.39	7.330480120414579	790.343868081098	-29.54129620557077	0	0	0	-73.88996173151116	25.22099685885431	-2.58679725386281	0	0	0	3.298524537805663	2.11740100556944	83.93868411729918	0.03955437813299286	-0.01875395328131035	-1.432429146038478
0.4	21.41189966464212	835.3180787956458	-30.32474391578815	0	0	0	-67.34538841228914	24.59297028590261	-3.729413379281527	0	0	0	3.386912230179306	1.809024514292209	89.44472653911184	0.05690500596066852	-0.02514554764548828	-1.260096714953498
0.41	35.84326636959155	870.6744008597092	-31.25955577832043	0	0	0	-58.73391257111815	22.67450103061365	-4.191021585023684	0	0	0	3.519450925727945	1.429551353142389	93.54054210235435	0.0689370878840187	-0.01680209551621854	-1.092343525334384
0.42	49.53427886790128	895.1302838245324	-32.24701029896238	0	0	0	-45.91204100480725	18.7762177860958	-3.550739818126794	0	0	0	3.718149308386016	0.9409126608066001	95.89483660982984	0.05665222952784611	-0.020886145163995	-0.8580056081442786
0.43	62.24903069960543	909.322358592744	-33.24214864998244	0	0	0	-32.16062405284243	13.99702563974299	-2.347840248575821	0	0	0	4.003796729114439	0.3365126147629551	96.41023670494235	0.03349815513958453	-0.02436714100510547	-0.6086096107616884
0.44	74.21444570611045	914.094761590977	-33.7864216125977	0	0	0	-22.58492151658421	10.49125117958441	-1.406225439608684	0	0	0	4.364341532330272	-0.3685429473174651	95.08486923418967	0.01648828781675557	-0.02268007666202455	-0.4344823343816637
0.45	85.54201866820574	910.6666975410633	-34.22880873975167	0	0	0	-17.32674807381314	8.635562588997027	-0.8298357071132152	0	0	0	4.791802080756817	-1.041835648357245	92.0351375938299	0.006268154080260744	-0.01998162034115691	-0.338002575202605
0.46	95.83761612859885	898.9021338502093	-33.96608376688111	0	0	0	-15.21994966053439	8.225414602637002	-0.4898157118182113	0	0	0	5.240547105665669	-1.605990642703834	87.27978230005913	-0.0005873103230330877	-0.01893838879793449	-0.2979008560019847
0.47	105.5476861856076	879.1916557342247	-32.81889812745148	0	0	0	-15.61880493072735	9.298617635708666	-0.2813152742932668	0	0	0	5.650765584692243	-1.949081670353739	81.01368336176256	-0.006426275292692695	-0.02010532474232348	-0.3012783475076052
0.48	114.4651533728046	852.1591821505198	-30.88969604301197	0	0	0	-18.78514126960417	12.55782959624985	-0.2286231623692393	0	0	0	5.976177888909583	-2.006889136361107	73.61235362158544	-0.01074024332662441	-0.02294941940624331	-0.3468585806117141
0.49	122.6572517131125	818.0969730764959	-28.56343525970561	0	0	0	-26.05024528714675	19.96463455039448	-0.673861142515438	0	0	0	6.271318371359529	-1.785795648450785	65.4894526661005	-0.005221357815393238	-0.02438103005725783	-0.4375854685650458
0.5	129.7486773852495	777.9418529004873	-24.88454840134158	0	0	0	-43.45838098820836	39.01506996368643	-2.954563805951839	0	0	0	6.450888636236683	-1.441712581869848	57.24229492278022	0.03770653365458109	-0.02275734126945384	-0.6172684919027048
0.51	136.7027554132392	733.4625322446748	-19.41362143876275	0	0	0	-77.07803023843231	88.62857019205215	-14.76018595422873	0	0	0	6.341732881976288	-1.166269483747538	49.72399928253255	0.2515460193906738	-0.0980826330372912	-0.8146560781969522
0.52	143.2119919377984	685.5084269654901	-13.40014143154917	0	0	0	-47.43693782595176	176.1267290785569	-29.5401612580436	0	0	0	6.020967360735328	-1.007801490066932	43.32164763075053	0.4474703769619342	-0.5413111161101525	0.6284310866992135
0.53	149.8765824802104	634.6482502555448	-8.541091754509571	0	0	0	-87.02080689112162	311.9756605753504	-27.56462186927531	0	0	0	5.58529715613777	-0.9585896156708692	38.26712611334272	0.5220398095451709	-0.9501665948094236	1.750214498411398
0.54	155.0039033229088	579.2952069555605	-2.236534865171395	0	0	0	-91.31365225241578	451.4014630262647	-14.38478996448343	0	0	0	4.904024183288103	-1.182225426694602	34.36159665334244	0.5736457691098962	-1.24015258710049	4.682676862841375
0.55	156.0802823291201	514.5124797441363	7.608613007519339	0	0	0	-121.1057969232313	524.047239088237	-5.536989057813055	0	0	0	3.941348740896127	-1.642283062999478	30.56144132285889	0.9544478841943566	-1.631401608086876	7.308541354091419
0.5600000000000001	149.8714536989518	437.9317661113579	13.30656391640028	0	0	0	-133.000066291833	581.7650181408708	-0.5757376216818934	0	0	0	3.034025066280022	-1.827054481865153	26.10013709944211	1.451088100280619	-2.36713558918392	11.02160723750365
0.5700000000000001	134.1361523861338	347.3861696564816	9.79677927663292	0	0	0	-151.4910471623434	646.9401562663439	6.421273922445148	0	0	0	2.444254787199509	-1.518447419843943	20.77974108306433	2.360067824475171	-2.960910405173666	16.05724189577058
0.58	100.5724495454003	238.2484038867827	8.85558430921348	0	0	0	-147.7831057745304	683.0182786793679	13.98431600951297	0	0	0	1.61667571088577	-1.199519150376424	14.15575513913862	2.885957412920286	-3.302209262464881	20.27940382993134
0.59	41.41508817860628	103.1637823178206	17.57839235457254	0	0	0	-144.0175233079041	694.3463831504766	19.32790239946804	0	0	0	-0.01826661665862515	-0.9638048488196795	5.710271226498918	3.083979279430136	-3.284627380647265	22.49737028977614
0.6	1.185129582524262e-08	-1.156657879600422e-08	-2.754490420507105e-09	0	0	0	-131.4342623058623	713.0311867529853	24.5107035394925	0	0	0	7.323481600965411e-11	-1.669871180333473e-11	3.848367090774746e-10	3.425295831851347	-3.568885051294198	25.00349172960543
0.61	0	0	0	0	0	0	-128.8839516915472	750.3947772783312	29.27757823348037	0	0	0	0	0	0	4.044651699823706	-4.377427837627232	28.36428936457104
0.62	0	0	0	0	0	0	-123.2193077498271	765.5032136835885	31.49039141514652	0	0	0	0	0	0	4.605150097577814	-5.312729425470219	30.98670169392567
0.63	1.024996770903913e-08	-6.669162689805938e-09	-1.814756856965928e-09	0	0	0	-122.6020673828737	743.816109382656	31.34522572666565	0	0	0	6.213353939275989e-11	-6.862957743132021e-11	6.033641737322134e-10	4.853530588595542	-5.513591406523949	31.35148803356132
0.64	1.279160569200506e-10	-6.913944674269888e-11	-1.194284086867311e-11	0	0	0	-113.0470056728922	719.3970172037738	31.68030086986521	0	0	0	6.784602869183588e-14	-1.334861321355427e-12	8.457789332025623e-12	5.001772579216368	-5.45140630727995	31.15870538346199
0.65	1.200288269989396e-17	-4.947637717197397e-18	7.121647119195075e-19	0	0	0	-104.0216428341161	705.3710894545145	31.67465065077289	0	0	0	-1.233985832208412e-19	-1.751265230193038e-19	8.631093581136743e-19	5.220371570981877	-5.30780308969021	31.06019047411075
0.66	-7.627922260993898e-06	3.40684201601074e-06	1.50826634532931e-07	0	0	0	-90.18895168834256	685.9881902632452	31.85427481567824	0	0	0	3.241458814952982e-08	9.720477763941478e-08	-5.563052299078431e-07	5.387074721407483	-5.157438876040762	30.71230642319911
0.67	-2.73589941992116e-05	1.29164736570361e-05	4.126502405585176e-06	0	0	0	-79.71971323086541	660.3997084729344	30.90350816483681	0	0	0	-1.659857239435897e-07	2.915943938003663e-07	-2.013223883705755e-06	5.493150650722327	-4.865544439135598	29.91591518848711
0.68	-1.603459673620276e-05	5.927142366974241e-06	6.359359828689853e-07	0	0	0	-66.52254383345416	637.9483054256215	30.49214048278861	0	0	0	3.292192714813251e-08	2.198417286714415e-07	-1.218900085172731e-06	5.582473616912182	-4.682309374098829	29.29565750427826
0.6899999999999999	-1.018472169923151e-05	3.5353771195698e-06	2.075152118676784e-07	0	0	0	-55.90673191199888	618.5207586974012	30.3952198543677	0	0	0	3.246419781676473e-08	1.387375618879179e-07	-7.703074854237672e-07	5.653561680978826	-4.521399849299371	28.75684721466528
0.7	-3.895604466452444e-05	1.538204806507453e-05	5.95827965894802e-06	0	0	0	-44.48698284424351	595.8552445962434	30.02853507619136	0	0	0	-2.79885020595129e-07	3.912573277978674e-07	-2.840004890082874e-06	5.618737717099094	-4.382130116326368	28.1497698338948
0.71	-0.0002419585643653173	8.729640744036148e-05	3.4537750447563e-05	0	0	0	-36.64426837634511	571.8123429607679	28.67713723235892	0	0	0	-1.535362311629556e-06	2.611116095684447e-06	-1.735591831500026e-05	5.46706383381016	-4.117206120280144	27.43699679933674
0.72	-0.000432969021660148	0.0001327226780176564	2.024614261891516e-05	0	0	0	-28.11753205943713	551.0249717580201	27.14950962597985	0	0	0	3.10490652997697e-07	5.672544732636446e-06	-3.054607880396366e-05	5.250262109974241	-3.845044329629304	26.92529185373207
0.73	-0.001458394965891243	0.0004711354940099694	0.0001385158642870877	0	0	0	-21.63575687777027	533.7734219770826	25.97635040208518	0	0	0	-4.096014619927244e-06	1.605206943421845e-05	-9.772367712745384e-05	4.992843147773002	-3.577171694296829	26.56173255282807
0.74	-0.01791638853184769	0.006132327874680914	0.003242576591612385	0	0	0	-15.25435142956752	519.2464866853055	24.39450463771218	0	0	0	-0.0001524597346728012	0.0001503509649011213	-0.001126734179868759	4.729084856309668	-3.350050266250788	26.42633615617236
0.75	-0.1040660483672302	0.0311753217929328	0.01005817126002898	0	0	0	-11.05432652131759	508.3477210242085	23.19543675994679	0	0	0	-0.0002550922094751822	0.001176649005752967	-0.006286271292746447	4.457107055390336	-3.226065532988056	26.52646233000688
0.76	-0.1923077632023306	0.05393441483462157	0.009438459374690877	0	0	0	-7.394678820447678	499.5030330433096	23.21637006832535	0	0	0	0.0001319183932329803	0.00238553325741493	-0.01094367546035018	4.144009829853362	-3.277599430222802	26.82820620529067
0.77	-1.817226011673205	0.5348802236094691	0.1978019690198216	0	0	0	-5.571205298662147	490.6054189504359	22.8959472057628	0	0	0	-0.004977440639671671	0.01775783900711369	-0.09374649522981549	3.796750236863482	-3.349371812231348	27.13057014196885
0.78	-24.97145621913727	7.241074882847575	2.822110306803151	0	0	0	-3.583472309461173	483.6316921160936	22.74761807615539	0	0	0	-0.05969680544907924	0.2459237888235369	-1.159192737869111	3.422247698594833	-3.474577900043612	27.53624735419836
0.79	-36.1253938239724	9.768524908303155	1.456209810107756	0	0	0	-1.825357615849938	481.8959143385555	22.3791758368737	0	0	0	0.06180393317650745	0.4549764017881446	-1.518269451361543	3.061437836844627	-3.594298499743714	28.18558819265371
0.8	-19.78590118148336	5.308525818185312	0.2875605773724042	0	0	0	1.171579319166618	486.8352840958451	22.77317290768696	0	0	0	0.05791632768267957	0.2558261150639711	-0.7364414323936717	2.722977444675848	-3.748297133184066	29.22981249709967
0.8100000000000001	-61.72591550689435	18.01888932482681	3.168415106515665	0	0	0	4.844532633546837	495.1911571919842	22.26557686356985	0	0	0	0.09216634463507642	0.6552471674984656	-1.931017642698684	2.42137946076685	-3.90487278811014	30.53068132974527
0.82	-54.70144144983287	16.75081856879416	2.449604205339474	0	0	0	8.87431891414035	504.3378266933129	21.46724623679929	0	0	0	0.1090202948935002	0.5672145461700121	-1.446325137700661	2.158213291802067	-4.065827639691507	32.01185627708671
0.83	-0.003109675938602722	0.0009376508116759454	-9.665550458604329e-05	0	0	0	13.48617674107802	518.1130324991234	22.49047072139779	0	0	0	-7.848676203849086e-06	-3.55931517192029e-05	-9.403619452071221e-05	1.976445014543089	-4.260217083707823	33.85436291122646
0.84	-0.003916030223815585	0.001209515741108581	-0.0001305670999922226	0	0	0	21.1034636102914	540.7305405276633	23.53973287935707	0	0	0	-2.13597450587712e-05	-7.552833312543349e-05	-5.72027779606452e-05	1.963635336545355	-4.549678495452386	36.24739316956574
0.85	-0.3101310819121326	0.09939776085853395	0.01226006158388391	0	0	0	31.95458600457448	573.3111140183022	24.37434998454057	0	0	0	0.0004858954407184477	0.002181751024149639	-0.005349750385395469	2.145670195633928	-4.970926438623511	39.23577924377758
0.86	-0.006878301843115553	0.002157290580187894	-0.0003729423007421111	0	0	0	45.38841320319424	611.8350345956212	25.65315895863539	0	0	0	-5.464749142678098e-05	-0.000193062445525396	-8.730804366398643e-05	2.496480525509058	-5.526859999443269	42.69771139475595
0.87	-0.06148580667146396	0.01969406844372437	-0.005710226501688176	0	0	0	61.555932051335	652.7161581427584	27.7586239361245	0	0	0	-9.070064490396703e-05	-0.0007774167250040883	-0.001672000451989922	3.022443422782896	-6.113669540312673	47.14048526319112
0.88	-0.6615651357074833	0.2265081116591141	-0.07662908402983805	0	0	0	76.82117795158948	690.519182614259	29.47635981466255	0	0	0	0.0006234811728163247	-0.004142386429670727	-0.01718874936277935	3.75378551405191	-6.540074517361335	52.59341466196862
0.89	-2.120547752044006	0.7564402484800068	-0.2708977660156024	0	0	0	91.72883167083559	739.0748671631208	30.66497251120098	0	0	0	0.004599349897512626	-0.006393441527835251	-0.05269107104415217	4.841560344627064	-6.805646460886743	61.51312719043779
0.9	-5.19501794877082	1.88276551012284	-0.6414100073766706	0	0	0	99.60807651034338	804.2330808961527	31.85392807180339	0	0	0	0.01514206164389545	-0.00159050265205319	-0.1260853033543928	6.361489721385711	-6.731766204012931	75.04681150901237
0.91	-5.440469496743188	2.126322338057591	-0.731172829900166	0	0	0	101.1485947118949	849.0087187002779	33.11420304690715	0	0	0	0.01942350839595876	0.005275453667656522	-0.1281904792939838	7.944060863233581	-6.379803378482988	88.35161095097632
0.92	-2.194987906005128	0.9488924288911078	-0.3472543562108282	0	0	0	102.4500736823008	873.6675160780752	33.66257472565522	0	0	0	0.00975078984402167	0.00351790676312685	-0.05154226792197266	9.407780647520417	-5.888487413462234	100.827101548594
0.9299999999999999	-1.838827567600545	0.825813469003448	-0.2805967326937073	0	0	0	101.7479562622109	893.2715714336875	35.1491219473147	0	0	0	0.008232932320162692	0.003295804258629465	-0.04399176607160586	10.49478782649736	-5.487691111622016	112.3538116339562
0.9399999999999999	-1.960805591393446	0.924530511394166	-0.2981224251591827	0	0	0	106.9751093491331	909.1152215061084	36.66526495813473	0	0	0	0.008894260956001102	0.003770413705811444	-0.04664054348133637	10.85137665876563	-5.171888998245569	121.1610166118661
0.95	-1.307030761361678	0.697296090575689	-0.2640800674588807	0	0	0	115.8508169526611	921.666637465715	37.36669736551224	0	0	0	0.007901846053866731	0.003181235817917201	-0.03057783814141793	10.44213569877102	-4.812197958179787	126.7710954234309
0.96	-1.175387082231798	0.6895852264297723	-0.2767150431145423	0	0	0	129.0466845260715	931.1066488071115	37.71019217361456	0	0	0	0.00845566870745687	0.003389492367577472	-0.02733642313475146	9.449212318441422	-4.498511863848882	129.6288821078291
0.97	-2.352908596456206	1.426853843071797	-0.4751981286495343	0	0	0	145.2143359749008	937.2252089797482	37.59073098252944	0	0	0	0.01488206448331235	0.006662199627420049	-0.05353059795435591	8.052880784415073	-4.206155483393246	130.294229303166
0.98	-4.868774650562428	3.266647859018709	-0.9611540451131547	0	0	0	162.320752314706	932.1129414556203	37.01614735060427	0	0	0	0.03054998046478291	0.01489263239582774	-0.1040935084634166	6.205728961835105	-3.857160877390225	128.485842795306
0.99	-8.1750917361984	6.348663379943445	-1.587566224222558	0	0	0	178.108001668551	914.4446053566792	35.49423255275911	0	0	0	0.05403658805302013	0.02923967902841559	-0.1617972671747949	3.917244258726248	-3.309382784772507	124.1558120718396
1	-18.94600990329389	15.94997290768695	-1.285192793385291	0	0	0	191.2212358011004	878.0198234624952	32.56689945590957	0	0	0	0.07868554764363456	0.06801924531408801	-0.3407169364511318	1.209617675431864	-2.485810533334571	116.62546011297
