# Supplementary material for: Transtibial limb loss does not increase metabolic cost in three-dimensional computer simulations of human walking
Source: PeerJ. 2021 Aug 4;9:e11960. doi: 10.7717/peerj.11960 (PMC8349165; doi:10.7717/peerj.11960)
Supplement: Supplemental Information 1 — Each subject’s simulation output and Matlab code for generating plots presenting the data. [file peerj-09-11960-s001.zip › TTA3D_solns_rev/Post/GRF/soln_walk_N50_wm100_TTA_S24_GRF.sto]

DataType=double
version=3
OpenSimVersion=4.2
endheader
time	ground_force_r_vx	ground_force_r_vy	ground_force_r_vz	ground_force_r_px	ground_force_r_py	ground_force_r_pz	ground_force_l_vx	ground_force_l_vy	ground_force_l_vz	ground_force_l_px	ground_force_l_py	ground_force_l_pz	ground_torque_r_x	ground_torque_r_y	ground_torque_r_z	ground_torque_l_x	ground_torque_l_y	ground_torque_l_z
0	-18.86819442339911	15.75845219946041	-0.8267725362366601	0	0	0	190.0708745506551	882.4390288884872	33.44000654852965	0	0	0	0.06172286236666442	0.05810993376869804	-0.3429247493866249	2.761333299887297	-3.245445846727423	118.5617191837022
0.01	-50.15365452567924	51.69614612299973	5.592731739974191	0	0	0	199.2395445614058	824.8968720328646	28.99486454548622	0	0	0	0.05710082025311778	0.1620890189826707	-0.6873301426621029	-0.04375563885310729	-2.192097144376259	106.8680667669599
0.02	-4.399447829967017	159.8590765100122	27.90678062301977	0	0	0	204.2394216364077	746.175775148105	23.3455260915862	0	0	0	-0.1725113482150697	0.1692433833768931	1.191098788818953	-2.678407190785838	-1.075976551721793	91.2449871153824
0.03	-48.1407994150035	279.2859675872593	24.63021321609238	0	0	0	202.8017006158159	649.4941479365191	16.89019609665527	0	0	0	0.1600653477700668	0.7433072424622629	1.735602748282479	-4.690981552479598	-0.1104505201517419	72.20325291934667
0.04	-91.68630789206833	436.780318787557	14.7861421477545	0	0	0	187.8051725068989	540.9294846572973	9.154428620416224	0	0	0	0.2248289440093687	2.113042410157026	3.730003459865148	-5.852093698034455	0.8205203863345178	51.00309178064312
0.05	-115.390489175143	535.255969411323	1.852003114984949	0	0	0	162.8624287575462	433.8474955876305	3.37350782202981	0	0	0	-0.2374073837178328	3.313175439400167	5.978246687265556	-5.351050263022588	1.467644537495356	32.13391446702518
0.06	-131.5719526862	578.8026618977934	-2.442074991182929	0	0	0	137.7814177006141	343.2385315823414	-2.350317609541638	0	0	0	-0.9583592283461383	4.259044415936548	7.963402804069189	-4.248687783116993	1.861708526720115	22.53630500919531
0.07000000000000001	-136.0869585418557	616.7097344188779	-9.290891580013712	0	0	0	116.8645476937535	257.0913396569691	-5.115154255334812	0	0	0	-1.604717953599103	5.349482914433207	10.24814323979105	-3.111858524109705	1.760843556123024	17.36262991297696
0.08	-135.5696100863217	646.1127839974758	-17.22526585291339	0	0	0	88.37892042302079	173.3679084261023	-5.913350590946333	0	0	0	-2.51117913380927	6.453748127973738	13.22753304055541	-1.987208625548232	1.425218928004606	12.07372532831857
0.09	-134.1409033622479	674.7821442548918	-24.38708181103382	0	0	0	43.18051603910884	89.83556552540497	-9.58266147059121	0	0	0	-3.514079775161278	7.313226015179342	16.73780149846429	-0.7119950473446228	0.9928471728424684	6.098081786960676
0.1	-129.885587137482	696.3788479152662	-29.55015705799702	0	0	0	-0.1452418943271866	3.428738405073099	-3.216372209915249	0	0	0	-4.344287372431269	7.625939787311634	20.1572141184906	0.1231575311532225	0.1299988891800304	0.1330000183977421
0.11	-124.861031413625	711.1316527535427	-33.3091966738082	0	0	0	-2.501799231457147e-05	2.751678726764536e-05	-2.442662355645056e-05	0	0	0	-4.935871167338187	7.291491867006916	23.25946020649726	1.861284622220764e-06	1.511093142070404e-06	-2.040878122356152e-07
0.12	-118.043021696685	720.9526564614804	-35.67022406859279	0	0	0	1.317926515610134e-13	-8.946950086346256e-14	7.487483964012759e-14	0	0	0	-5.406432534521288	6.702061883620612	26.20621238875217	-6.374092780174698e-15	-5.666394495202279e-15	4.448611886380634e-15
0.13	-111.3233803138244	719.3920860494081	-36.70903959343178	0	0	0	6.747191823298822e-16	-3.920399769609618e-16	2.550875814372563e-16	0	0	0	-5.716954386110096	6.043105432391302	28.4252429584453	-2.52151329952131e-17	-2.351393314121091e-17	3.055708186972152e-17
0.14	-102.3855484819393	706.047972790368	-36.48412154460938	0	0	0	1.282505659546823e-14	-6.839601464325618e-15	2.299111803497566e-15	0	0	0	-5.902091956092522	5.3466787407753	29.93710472314684	-3.121019170628996e-16	-3.548463127720446e-16	6.853061823675659e-16
0.15	-94.38061570065683	689.8259438087002	-35.83967061039238	0	0	0	8.799591769088268e-12	-4.193919555677897e-12	2.5445212063875e-13	0	0	0	-6.055657730428593	4.722905360356783	31.04661254369268	4.422246002549323e-14	1.275414879444079e-13	5.650022146070055e-13
0.16	-83.37171500774004	671.3286720065877	-35.46282111639739	0	0	0	2.047189187695805e-07	-8.839983330192249e-08	-1.013731305080758e-08	0	0	0	-6.145783360509157	4.328974625270552	31.76904943862756	2.605998461022758e-09	4.418067130950279e-09	1.410063927083205e-08
0.17	-71.43405013816702	651.0788903440742	-35.299966567213	0	0	0	-3.173627448446878e-06	1.270420048853618e-06	2.414031487033793e-07	0	0	0	-6.157888935208717	4.084311958498532	32.11495042866881	-4.517492179874512e-08	-6.981991381684201e-08	-2.264589419621453e-07
0.18	-55.59898547928439	628.4013835532131	-34.89364758798337	0	0	0	-2.814708984340394e-06	1.062956388248204e-06	2.18869779739164e-07	0	0	0	-6.083870318739821	3.9260466184773	32.21398383069926	-3.881105559053012e-08	-6.075013921140167e-08	-2.040810891759188e-07
0.19	-41.01738982946814	604.3546706841067	-34.24445859051991	0	0	0	-3.131345520243224e-06	1.129854128870693e-06	2.092450990996297e-07	0	0	0	-5.948245066076609	3.736546749795431	32.25991344500321	-3.866874350876334e-08	-6.510894830889915e-08	-2.271103033475584e-07
0.2	-30.57217996196866	582.9365451360775	-33.25322023506715	0	0	0	-5.127994972196434e-06	1.780693763086665e-06	2.612543035341143e-07	0	0	0	-5.798586115912086	3.481710994903533	32.59629604996436	-5.411649230632439e-08	-1.019840177526168e-07	-3.671027519786902e-07
0.21	-24.49123943030522	565.3389928271442	-31.83216331656709	0	0	0	-1.230362821474238e-05	4.140318521056776e-06	4.311549926423727e-07	0	0	0	-5.628938989694551	3.117042536782087	33.17579039886621	-1.089177804983319e-07	-2.342657404149251e-07	-8.585114021394774e-07
0.22	-20.12925171251253	551.5236325225494	-30.17027929182838	0	0	0	-4.117955659964527e-05	1.349314632285363e-05	9.309854942070172e-07	0	0	0	-5.422287226373594	2.712278264341577	34.00712556159603	-3.102418702849325e-07	-7.558518180929031e-07	-2.767855375220336e-06
0.23	-18.32552434281122	541.311489098602	-28.05933990699999	0	0	0	-0.0001799023848065735	5.762144128245261e-05	2.603774237345713e-06	0	0	0	-5.18160981405126	2.249648056791502	35.10936371149071	-1.195518734122724e-06	-3.21227328082342e-06	-1.151463712028893e-05
0.24	-17.24571082238358	532.2623559232629	-26.13641347506251	0	0	0	-0.0009385843651340294	0.0002946123693337927	9.163158056450042e-06	0	0	0	-4.879949638102004	1.822839815929366	36.41019706930332	-5.710393022132732e-06	-1.643315634503658e-05	-5.656301212811374e-05
0.25	-17.89242984116929	521.2723349352009	-24.6511766261221	0	0	0	-0.005305816618171265	0.001636249732955131	3.546564171490685e-05	0	0	0	-4.487314702796269	1.473205552191662	37.73312826878101	-3.020938810740864e-05	-9.150870269831432e-05	-0.0002976180746364355
0.26	-19.56385761478561	504.9266478073965	-23.69299985764511	0	0	0	-0.02919443937595705	0.008864949697287633	0.0001138771159153952	0	0	0	-3.965204972609659	1.243688341593451	38.84817776519011	-0.0001568514468385816	-0.0004972044504764306	-0.001506262808709115
0.27	-22.63575564826785	483.2198939511148	-22.95822909121275	0	0	0	-0.140728304689347	0.04218977967004085	3.11837459816293e-05	0	0	0	-3.311445269395469	1.141780489527074	39.57151783779409	-0.000711210792302575	-0.002367463084029516	-0.006594669139071567
0.28	-25.71112070634409	461.7420383174732	-22.21831677770651	0	0	0	-0.5368817160013842	0.1594524925476064	-0.002470001621327191	0	0	0	-2.567301651573088	1.18232080932742	40.09325554986767	-0.002548283242407109	-0.008929523936230041	-0.0225477717133186
0.29	-29.03437831318213	446.7696268255102	-21.55983223287234	0	0	0	-1.49754955731415	0.4426538416293536	-0.01666696653704922	0	0	0	-1.780914480620615	1.342903167246011	40.65575548171678	-0.006664609189439719	-0.02463989627585406	-0.05557501495437696
0.3	-31.48033425315481	443.7257331488444	-21.15147362862024	0	0	0	-2.840622227719071	0.8397842954258469	-0.05502239244168163	0	0	0	-1.005629842271549	1.581550162294147	41.62936000983194	-0.01190946495779044	-0.04630460729510436	-0.09188713884545992
0.31	-32.92963146821721	453.1788152654857	-21.19905832128907	0	0	0	-3.387917735943436	1.006000147502887	-0.1012294112309879	0	0	0	-0.2802080111078449	1.837206825113141	43.19937673061757	-0.01343252073064801	-0.05473640498926786	-0.09443795475495269
0.32	-33.35869095458995	473.5011583668314	-21.50113524085261	0	0	0	-2.117206294521963	0.6328961455269186	-0.09196787150635176	0	0	0	0.3684654473177904	2.067578310257744	45.54745321875608	-0.007908589106815611	-0.03379798362085944	-0.05056992675397438
0.33	-33.11907618934472	503.0001279953247	-21.7356062550967	0	0	0	-0.4557949062321971	0.1373912242541376	-0.02714541840356978	0	0	0	0.926739933399142	2.226766648660145	48.7708891570503	-0.001538589879397187	-0.006938660971257115	-0.009279449612555309
0.34	-31.68634353866965	540.6982406296479	-22.48398741057424	0	0	0	-0.02135690204713531	0.006443683963864549	-0.0009036765555804865	0	0	0	1.411736389291708	2.358767539229404	52.92166838067038	7.782235997579558e-05	0.0002561715404723162	-6.438725227675643e-05
0.35	-28.89001469245292	585.285556966465	-23.6733021649964	0	0	0	-0.03746283128216721	0.0113349565859506	-0.00106078653456681	0	0	0	1.822497569900193	2.447420789787795	57.92279254929017	0.0001758272965130806	0.0006167701737530223	-0.0002258876142655735
0.36	-24.09462977662236	634.8943490348507	-25.26616066537479	0	0	0	-0.6250948951078428	0.1899303386717584	0.004423021674421171	0	0	0	2.160494389361085	2.493695835988182	63.60869106823689	0.001274539399294223	0.004923569257282574	-0.01453044118471702
0.37	-16.95336131967896	687.0449303401346	-26.74858411281487	0	0	0	-12.96321441998395	3.969875341939282	0.05537132414960372	0	0	0	2.41281646675041	2.454773042668292	69.70777479588598	0.01056774563525728	0.04168364754732196	-0.3008724783772742
0.38	-7.028240033624759	738.938411175508	-28.27613548865473	0	0	0	-60.5942420118228	19.31590416810994	-0.5602259214458173	0	0	0	2.600882905210358	2.357636481867655	75.8701038971848	0.02613884211766832	0.05484336838183715	-1.26938998759037
0.39	4.804204042138454	787.4308767882841	-29.67691544841254	0	0	0	-75.12897635665063	25.79247129518057	-2.106552598963559	0	0	0	2.755231066107542	2.184425374098855	81.62715684122321	0.03383696234259128	-0.008264047091414119	-1.444436101579707
0.4	17.66929757116618	829.1642728384429	-30.6224408900979	0	0	0	-65.4566459045853	24.1135654069547	-3.117322219274092	0	0	0	2.913121277231312	1.875313642285314	86.4434977765797	0.04950216552126129	-0.01507827924616784	-1.222555747286183
0.41	30.60918156838368	861.705601907501	-31.58029269724424	0	0	0	-54.99119756160383	21.50547329401295	-3.405447582365005	0	0	0	3.113289723845233	1.474042955748731	89.87309152295367	0.0574619635803488	-0.01018747875588701	-1.024612164171475
0.42	43.62013649734865	884.5901503501286	-32.80274252755382	0	0	0	-43.04338996583749	17.87172833970631	-2.844361444662697	0	0	0	3.386268257098623	0.986238637118986	91.71907332869284	0.04525951443050765	-0.01735630374790007	-0.8067910502532761
0.43	55.90286411310505	898.270309094169	-33.79227609338218	0	0	0	-31.16264698519396	13.76693229358254	-1.874102370513586	0	0	0	3.741170633933816	0.3843258106728729	91.8762260827655	0.02508461348798545	-0.02318497082324291	-0.5903529629166998
0.44	67.85791549679966	903.4892224290303	-34.52318029259263	0	0	0	-22.73778624040959	10.71085932434471	-1.11125673710462	0	0	0	4.174058192956929	-0.2600366500760178	90.36135123555906	0.01054922666063979	-0.022961784914706	-0.4360746101893535
0.45	79.19407533210837	900.5745343263243	-34.99344074072424	0	0	0	-18.05168534257006	9.107573140630404	-0.6455379165092623	0	0	0	4.656233302293509	-0.850173842645924	87.21133881185484	0.002076182125573984	-0.02083154564119493	-0.3494612123071065
0.46	89.96944026742109	889.7675083329144	-34.88846259765391	0	0	0	-16.23460374403559	8.846510773831566	-0.3960905292327501	0	0	0	5.140540167405742	-1.294136217189756	82.54655976525164	-0.00296060734516959	-0.01965613217135757	-0.3142159966805167
0.47	100.2178817591052	871.4385402423511	-33.73880330504134	0	0	0	-16.76771309920628	9.99669313415289	-0.3195399629273477	0	0	0	5.557050263563503	-1.525519728757128	76.60499092735449	-0.005792143656084579	-0.02009227366432927	-0.3193620838120454
0.48	109.9452239569608	846.3115367754958	-31.99083542126882	0	0	0	-19.78026179492654	13.112723706904	-0.4452946688162265	0	0	0	5.900332117175225	-1.502360764736163	69.77157432133278	-0.005955902746724121	-0.02167027959314412	-0.3617892716086461
0.49	118.8272750363955	814.5924347858678	-29.84622057065145	0	0	0	-26.50042470435938	19.89925961823012	-1.037510807777853	0	0	0	6.201908548642121	-1.2713094968685	62.41352601428343	0.002252376303386525	-0.0223121844188785	-0.4473038425138914
0.5	127.0745819068102	777.4126137859382	-26.4999598230756	0	0	0	-43.41581557984195	37.95221072084269	-3.232591869876772	0	0	0	6.336720815662235	-0.985915570726049	55.15040050587794	0.03952926072702383	-0.02150856836944835	-0.6356117141981535
0.51	134.9869116619764	735.3906072570662	-20.794289317714	0	0	0	-78.62876369346048	88.61807611962041	-14.53472775947829	0	0	0	6.165927683851919	-0.840893045729266	48.55025388159293	0.2389445134352831	-0.06311774851735251	-0.8688977362731792
0.52	142.234435417514	689.106734739882	-14.59554022581167	0	0	0	-34.46685555917412	180.4046045549636	-29.15993929977791	0	0	0	5.834713220667664	-0.7874798712057043	42.79414163541622	0.4296916945639915	-0.4224416970439304	0.8675927705903304
0.53	149.4603198670901	639.052647100046	-9.866949987789464	0	0	0	-82.35126036733089	311.8013234073334	-28.1808357764226	0	0	0	5.406270008180494	-0.8005261809837447	38.15395775232183	0.4834755165380709	-0.7417333237286848	1.70149205477073
0.54	155.1610904779495	583.63042827319	-3.948010656622655	0	0	0	-87.65227259673806	445.081843386589	-14.42505450299923	0	0	0	4.75814733279612	-1.041597151469138	34.4225986582636	0.5065881017802421	-0.9872445322499853	4.380006484794603
0.55	156.1008801318938	517.9739732460714	6.321935663288166	0	0	0	-119.8476032679963	515.1014132208658	-5.60393358128542	0	0	0	3.818508026021809	-1.520163564661989	30.56809886477521	0.8913467798428263	-1.237603575160496	6.551578796156561
0.5600000000000001	149.6404085563267	440.5999921942104	12.75416181577444	0	0	0	-128.6133579441756	570.6886761905794	-0.6822083184324604	0	0	0	2.909060515268552	-1.740287625316114	26.09182203189062	1.368439314945916	-1.733432811352493	9.72697096120497
0.5700000000000001	133.5396874975168	349.4356810259495	9.065247243921231	0	0	0	-147.2332568677376	634.2513412456384	5.865024873226696	0	0	0	2.359425588795628	-1.429538991924318	20.76342583275516	2.178445060073036	-2.197240887139101	13.98274583359728
0.58	99.38181295602062	240.1513015328953	6.924287295121957	0	0	0	-143.6133683060742	676.8589532483584	14.17992341944848	0	0	0	1.632826994103795	-1.075373623150673	14.13892478307874	2.819851413881828	-2.850573418508604	18.23425189320167
0.59	39.06638290565811	103.4813859835653	16.59708240115787	0	0	0	-142.2561335620561	692.599019604497	19.07735337509829	0	0	0	-0.007916841061746359	-0.8934090252552197	5.59420541238708	3.059007085216172	-3.029498452918254	20.39948360307142
0.6	4.870302419479328e-09	-4.667125491382815e-09	-1.175493456083666e-09	0	0	0	-126.5086589285105	710.7893531113506	24.40623454012037	0	0	0	3.008783100089773e-11	-8.485390242965916e-12	1.583775318044776e-10	3.348633594110928	-3.237420839519587	22.48550908413574
0.61	0	0	0	0	0	0	-123.9833568023331	748.5409910757515	29.1745898827288	0	0	0	0	0	0	3.918926531870924	-3.964876842162514	25.44854133447053
0.62	0	0	0	0	0	0	-119.0830626945013	764.7210513129619	31.270203675379	0	0	0	0	0	0	4.419254153232256	-4.940076487637091	27.94536147712605
0.63	3.144990786906596e-08	-2.041145050039003e-08	-7.089972253366503e-09	0	0	0	-120.6376777866485	743.745029922963	31.18362289822082	0	0	0	3.156502110365679e-10	-1.521147044063257e-10	1.83925581969525e-09	4.579054271640302	-5.174099214094321	28.17886984123188
0.64	6.630999865509141e-11	-3.513106258047815e-11	-6.45322069639438e-12	0	0	0	-110.3209984037752	719.7844973998581	31.61912792345818	0	0	0	6.695476083118061e-14	-6.751944600799782e-13	4.364940193668652e-12	4.6414807262035	-5.063180118566897	27.77298977205561
0.65	7.592991411874268e-17	-3.139563189548067e-17	3.743137201406724e-18	0	0	0	-101.6653499765434	706.6841824761926	31.51755688947267	0	0	0	-7.099450753276707e-19	-1.071236900086363e-18	5.416286766815297e-18	4.7982438981957	-4.881160849475542	27.4802737179352
0.66	-1.848537682716888e-05	8.330348070433665e-06	9.136856938884443e-07	0	0	0	-87.69108875783954	688.4418902597404	31.59215693843139	0	0	0	3.26536024793071e-08	2.19022487877111e-07	-1.336259322566958e-06	4.918823706594187	-4.730504313816672	27.02021904638693
0.67	-4.684973456877295e-05	2.176563215438281e-05	7.516318955654769e-06	0	0	0	-77.97994832454002	664.3002894754811	30.74499882427402	0	0	0	-3.253897618440257e-07	4.819878714329615e-07	-3.423909282620308e-06	4.98068479991003	-4.460163874332888	26.1071385897486
0.68	-2.620284209929499e-05	9.563664150866703e-06	9.976168878116862e-07	0	0	0	-64.62901417686319	642.0926890724509	30.46351281553768	0	0	0	5.467099067950636e-08	3.55697272323043e-07	-1.973935639271749e-06	5.008849741488163	-4.29670458975284	25.3194288989598
0.6899999999999999	-1.995797244748632e-05	6.972360774460227e-06	5.685017187082111e-07	0	0	0	-54.61891692969559	621.3366237804335	30.27097218115466	0	0	0	4.994971569418893e-08	2.646508354993282e-07	-1.49224663971901e-06	4.993070116985337	-4.125761333057878	24.52602549991655
0.7	-8.145154346404291e-05	3.215565771034243e-05	1.349876791468697e-05	0	0	0	-42.98619000571902	597.8702608564256	29.72648496143599	0	0	0	-6.636077188502076e-07	7.828121482659142e-07	-5.868955554529376e-06	4.874444079822514	-3.985510566512171	23.68974496207244
0.71	-0.0004654958023602644	0.000165481258478195	6.252014297546315e-05	0	0	0	-34.8608594241638	575.4139214523701	28.51037584027466	0	0	0	-2.630955993381713e-06	5.072979881627328e-06	-3.301622866298897e-05	4.672202878626773	-3.767048000589089	22.83475061048894
0.72	-0.0007616649439136807	0.0002334670295093118	3.0345026340806e-05	0	0	0	-25.4372498190357	555.9212508714979	27.03595395068352	0	0	0	9.568642022026338e-07	1.001246545703143e-05	-5.301571454116415e-05	4.433311187839535	-3.54567178978031	22.19806548979734
0.73	-0.002812523215449936	0.0009163980226534319	0.0002764514389164355	0	0	0	-18.72270041463964	538.1491519082517	25.70633748748319	0	0	0	-8.365776981011686e-06	3.034502124655098e-05	-0.0001856996810638382	4.169915734363354	-3.310561100909774	21.64349332677699
0.74	-0.0331770176591106	0.01129195448880146	0.005769310868526501	0	0	0	-11.78366638564305	522.9236176955545	24.12051255927376	0	0	0	-0.0002614966200357495	0.0002838868387666691	-0.002059394808443511	3.919494521920649	-3.131301671025356	21.30646050695768
0.75	-0.1544457932080648	0.04601447303194055	0.01273886457834433	0	0	0	-7.123207153358367	512.4833931146717	23.05048666582562	0	0	0	-0.0002233222729291317	0.001799549956710794	-0.009207684246537949	3.687533730858472	-3.064539063942258	21.24238481388402
0.76	-0.2838635060652694	0.08024276084947563	0.01248221841625188	0	0	0	-2.994849359205525	503.5000064119008	23.1856155366893	0	0	0	0.0002955937628151001	0.003521463713260997	-0.01591534043153489	3.427256729964876	-3.166915512588143	21.38053805424771
0.77	-2.766291829728258	0.81878277360603	0.2931675012878254	0	0	0	-1.134584131190966	493.082692909572	22.84582664361296	0	0	0	-0.006929480361019644	0.02692281158564205	-0.1405761563725997	3.136247845233741	-3.278273432652282	21.47794443309455
0.78	-30.83378964546138	8.962109907124582	3.104070620322172	0	0	0	1.47556085407711	484.9888658384259	22.49949621662134	0	0	0	-0.0508487031047337	0.3137603069940701	-1.4109373947839	2.823870981852176	-3.424908041510337	21.66966783238982
0.79	-31.00751293459492	8.409843220418241	0.8843905121888516	0	0	0	4.15661305166598	484.3575118884902	22.15520695153323	0	0	0	0.07100463347075214	0.3973541174292871	-1.288252215313631	2.531984203258098	-3.55958865918653	22.15445351462308
0.8	-17.97580663938273	4.867971031227787	0.1814387876569464	0	0	0	7.930388408422872	490.410719742638	22.87499745436477	0	0	0	0.0557877404099727	0.2307769870296076	-0.6629638134950198	2.266206103399304	-3.68878669776945	22.99399397767771
0.8100000000000001	-65.24306958466414	19.42352022726968	3.565714027068042	0	0	0	11.73041738357315	496.6570641979679	22.0902526767688	0	0	0	0.08803069607220733	0.6658701300599676	-2.017003000209278	2.042341736949215	-3.788357752546148	23.89812251904478
0.82	-39.53350866006735	12.10786524559813	1.532337363736465	0	0	0	16.20586117303901	503.3629936006837	21.26561340111964	0	0	0	0.08393188069812506	0.4061467843030646	-1.045487605529608	1.850062749295359	-3.93748588796444	24.89691211191733
0.83	-0.002293039937549374	0.0006894126689958067	-8.936472799176941e-05	0	0	0	21.37239138953274	517.8304587085947	22.56320631030318	0	0	0	-5.421582699167531e-06	-2.698806416311214e-05	-7.008226556267189e-05	1.724426884847496	-4.181535041034091	26.32338746721467
0.84	-0.1777097547979741	0.05486006424176645	-0.003061829065452713	0	0	0	27.70328150155162	539.431593155704	23.61926474311375	0	0	0	0.0006546865441643536	0.001910940190019493	-0.003747857399102732	1.715561186854051	-4.526877278654063	28.15166322515794
0.85	-0.3012161556291678	0.0958955536449389	0.01249977702330769	0	0	0	38.3566539416497	569.8550681178746	24.47046576516674	0	0	0	0.0003586811196678105	0.001813491313941767	-0.005235417294079016	1.877022423559415	-4.974961074817879	31.16914995252528
0.86	-0.004490226292578092	0.001401399314606328	-0.0002901317520367937	0	0	0	50.29500152863407	611.9252756553435	26.05548840229362	0	0	0	-2.838033099358876e-05	-0.000109037770916302	-8.088276487718053e-05	2.250666982606926	-5.479262736259919	36.23480090502536
0.87	-0.05898141186441083	0.01891698304209078	-0.005410989351041198	0	0	0	59.64189054824426	654.1186121142392	27.97844095900195	0	0	0	-9.317846406453804e-05	-0.000759644813188591	-0.001610370050640656	2.756745069406923	-5.903506815537013	42.28176789097202
0.88	-0.6060314482244133	0.208167127239254	-0.06924649109646747	0	0	0	71.13315933330915	688.1719976649051	30.16424432987977	0	0	0	0.0004045743495059916	-0.004203211942320246	-0.01572653235309357	3.34227477556965	-6.23162081931179	48.59856537254666
0.89	-2.177713982037288	0.7719640712491017	-0.2732731041576533	0	0	0	83.35947843867953	734.5406263702716	31.43441547928225	0	0	0	0.004328687069895376	-0.007362872064469127	-0.05418355455148965	4.260614028227725	-6.368689712177655	57.97280119783383
0.9	-5.815358667424887	2.095705572462136	-0.7141269739597552	0	0	0	90.88830315808042	796.2292712331387	32.51485874808718	0	0	0	0.01650418499445564	-0.002520841933478601	-0.1406509876536129	5.634171488357408	-6.214808871779534	71.11211765663678
0.91	-5.476546898301086	2.148250452842605	-0.749840242203646	0	0	0	95.9046776240978	842.7803569451287	33.74926099262024	0	0	0	0.01953647679767089	0.004604058402075292	-0.1284531095701169	7.225115003278838	-5.965614143927562	84.54729687823854
0.92	-2.200371296337595	0.9496210332713998	-0.3470606783947164	0	0	0	99.45104544906278	874.1851033817004	34.70026381605776	0	0	0	0.009605204425006116	0.003192758102088077	-0.05166386291839507	8.871724941318677	-5.707394720746471	98.0053214433955
0.9299999999999999	-2.011669475486766	0.8949821171193684	-0.2985333481882164	0	0	0	100.1212402363354	897.636471734497	36.21643307584647	0	0	0	0.008667488374478335	0.003357864924820741	-0.04808472085515281	10.30589907202257	-5.494150016968399	110.798660531359
0.9399999999999999	-1.920378093843279	0.9056029989219163	-0.293612527627767	0	0	0	104.973179746665	913.5788164162602	37.8106353345913	0	0	0	0.008653087947766236	0.0035339181275326	-0.04554532781768998	11.11092495834639	-5.354995564184046	120.911859584429
0.95	-1.120974157851639	0.6003598440042576	-0.2292065600357502	0	0	0	114.3559206153929	926.7818887770904	38.41229916722337	0	0	0	0.006812511842315272	0.002639050757385958	-0.02628879817862677	11.10221356618237	-5.155753137222328	127.7079818209557
0.96	-1.082467789698414	0.6286344040305829	-0.2451095037183844	0	0	0	128.1740392127961	937.9941601021166	38.82931999743867	0	0	0	0.007457922398824509	0.002903797918452326	-0.02537559633262026	10.42561728544315	-4.999135581138414	131.5170933790721
0.97	-2.20919199153606	1.333103903184593	-0.4377171394463593	0	0	0	144.180438018281	943.8034358614749	38.89683998773258	0	0	0	0.01355151062752979	0.005848271206339578	-0.05047334134698219	9.240434433330442	-4.830910519053279	132.6636693097836
0.98	-4.246929189295225	2.889711902334032	-0.8825513401345	0	0	0	161.1664520488725	938.8053673876532	38.03811253874379	0	0	0	0.02742587529387559	0.0124990820194733	-0.09101189255731726	7.540807454033166	-4.526760896698589	131.0824164343199
0.99	-7.341406246145366	5.731090519990842	-1.38599675014073	0	0	0	176.9394212828209	920.1522711006747	36.3847619908768	0	0	0	0.04644234196468818	0.02415751813412972	-0.1465321358113891	5.371167531645722	-4.039356643476073	126.5830712784859
1	-18.86819442318793	15.75845219928486	-0.8267725362296372	0	0	0	190.0708745496489	882.4390288784389	33.44000654944782	0	0	0	0.06172286236584638	0.05810993376780315	-0.3429247493833345	2.76133329969953	-3.24544584681315	118.5617191823757
