# Supplementary material for: Transtibial limb loss does not increase metabolic cost in three-dimensional computer simulations of human walking
Source: PeerJ. 2021 Aug 4;9:e11960. doi: 10.7717/peerj.11960 (PMC8349165; doi:10.7717/peerj.11960)
Supplement: Supplemental Information 1 — Each subject’s simulation output and Matlab code for generating plots presenting the data. [file peerj-09-11960-s001.zip › TTA3D_solns_rev/Post/GRF/soln_walk_N50_wm100_TTA_S34_GRF.sto]

DataType=double
version=3
OpenSimVersion=4.2
endheader
time	ground_force_r_vx	ground_force_r_vy	ground_force_r_vz	ground_force_r_px	ground_force_r_py	ground_force_r_pz	ground_force_l_vx	ground_force_l_vy	ground_force_l_vz	ground_force_l_px	ground_force_l_py	ground_force_l_pz	ground_torque_r_x	ground_torque_r_y	ground_torque_r_z	ground_torque_l_x	ground_torque_l_y	ground_torque_l_z
0	-24.09960787999635	20.20262536440573	-0.7422521309741228	0	0	0	199.1077312373098	895.8162761704832	32.25287470803518	0	0	0	0.0795219037584592	0.08337689722746794	-0.4173574320414545	0.6483393884782034	-2.587925612739841	119.9823467031842
0.01	-45.70753582486087	48.88193147241734	4.806099142188155	0	0	0	207.5053579208377	844.2676931997879	27.86302035922454	0	0	0	0.07825329565288895	0.1625150300535433	-0.5954124155425858	-2.13194056419878	-1.524631210891102	108.7228650378801
0.02	-27.18875905189411	137.3585586148432	31.227953351068	0	0	0	209.6465867716613	773.7065228028102	22.11283325959847	0	0	0	-0.2779604522964158	0.1773780444001112	0.5808143833439205	-4.598642370342468	-0.5161557497208584	93.64578352419153
0.03	-53.99131689933923	265.9602310824989	24.29958664757255	0	0	0	204.607945758024	686.5982953568698	15.92126213846578	0	0	0	0.134954297770335	0.8854549896985829	1.42085178952063	-6.374614796784578	0.208582860041179	75.2806829531483
0.04	-74.36662121230346	373.7102731710478	10.38565148912507	0	0	0	187.271819559498	583.8436769969443	8.387020285717895	0	0	0	0.2474526124074408	1.813547559344175	3.196808852830625	-7.35061920295847	0.9379965986742226	54.40462093481442
0.05	-111.8895327512094	461.292773446433	3.489362049279483	0	0	0	162.6628382504513	478.5062360020926	2.983269163217085	0	0	0	-0.3384420150527312	2.872501498740633	4.91945098890205	-6.608906885639761	1.532806461794952	35.5358419474082
0.06	-122.4587272768345	552.9384696522958	-4.529955526986434	0	0	0	139.25840848166	385.6108021835846	-2.892739850641288	0	0	0	-0.9635008443200079	4.585334984762156	7.497541541395082	-5.240008590603911	2.080426533651637	24.77837812993226
0.07000000000000001	-127.5303263433694	585.715339746817	-9.24749767020492	0	0	0	120.3627196517338	299.7917908364954	-6.071089738889275	0	0	0	-1.640840174106256	5.537755958146921	9.669320001419763	-4.026473908365069	2.014986650107581	19.62314831441457
0.08	-125.1476193202262	607.2689250401014	-17.75778613456224	0	0	0	90.48631787745822	201.2098366913918	-6.352581490003406	0	0	0	-2.569211568741369	6.486660734750438	12.6594659962836	-2.608939825866351	1.598681918956219	13.45962526777954
0.09	-127.0659141971926	652.454761670665	-24.43280662230447	0	0	0	37.96110441087848	91.45112662513247	-8.869675347749856	0	0	0	-3.696076552210612	7.634705035844493	16.56109564439576	-0.8945813067926773	0.9433712159957807	5.896090492826545
0.1	-119.2379172069589	682.7550119505166	-30.70000420782821	0	0	0	0.004788755794363859	-0.009361394697116679	0.007750310869550933	0	0	0	-4.556028914891984	8.139107424849367	20.34863463585744	-0.0001981745716247786	-0.0001903521726990146	-0.0001169585289383983
0.11	-117.3368678301845	698.8104707700379	-33.40292890847595	0	0	0	1.661410846440621e-08	-1.450186588408592e-08	1.031087484102022e-08	0	0	0	-5.177244042603671	7.543886173106775	23.66847389189285	-8.304657815326593e-10	-7.858758402661832e-10	2.328398482470966e-10
0.12	-109.6203201967257	710.4396718267116	-36.18053008461639	0	0	0	1.013697701194593e-15	-6.468761861739325e-16	4.629656085119454e-16	0	0	0	-5.646516970138051	6.764933823990069	26.93052955235912	-4.076994690265609e-17	-4.019084902965734e-17	3.311239114050844e-17
0.13	-105.5311431459654	709.6735265584214	-36.62396932051686	0	0	0	6.231960142307573e-16	-3.545682451585517e-16	2.217067035957442e-16	0	0	0	-5.954411218361581	5.905273719042738	29.28987579389014	-2.189661568546306e-17	-2.163895881562773e-17	2.694278463000262e-17
0.14	-95.46821714045765	698.1954688603861	-36.94158236488828	0	0	0	2.358749400875862e-14	-1.225792425960979e-14	4.668204958693755e-15	0	0	0	-6.145078229344781	5.187435887634817	31.10358088572494	-5.90994467237355e-16	-6.74585293257953e-16	1.214812195433437e-15
0.15	-89.25764160799217	685.1731661104851	-35.98054993049993	0	0	0	3.339477567995109e-11	-1.568076357622484e-11	1.249420798803859e-12	0	0	0	-6.335292310883616	4.573823740458349	32.47021936531994	8.853124122837705e-14	3.573706649164994e-13	2.076254247189165e-12
0.16	-76.84484310718446	668.7481266922541	-36.03654305200804	0	0	0	-2.188305801538903e-06	9.484632407153368e-07	1.27487175079875e-07	0	0	0	-6.424785511145316	4.30641399575552	33.44974083802052	-2.920401654469215e-08	-4.765498594111569e-08	-1.467476750865986e-07
0.17	-66.41292531710182	649.4808570720418	-35.46513672047129	0	0	0	-4.8368898107446e-06	1.940326823084343e-06	3.743280513671073e-07	0	0	0	-6.419188065557194	4.062177662164708	33.88677693596605	-6.867657094574146e-08	-1.063075593115733e-07	-3.363625629043715e-07
0.18	-50.23381357556365	627.1456116357749	-35.34695469294116	0	0	0	-4.506424284612272e-06	1.691411398694301e-06	3.038221724158616e-07	0	0	0	-6.300550823562697	3.933615147924857	34.13297845038057	-5.739201170342696e-08	-9.572224261961279e-08	-3.183684314499339e-07
0.19	-38.75329010308281	603.8971315617069	-34.35888079014495	0	0	0	-6.047234583907199e-06	2.160070935518444e-06	3.430909670029718e-07	0	0	0	-6.126837883008353	3.6614062177919	34.27058085075237	-6.842316015155741e-08	-1.238554439143053e-07	-4.262279347998743e-07
0.2	-29.73548197794538	584.3464860578364	-33.63804608269551	0	0	0	-1.235683888706884e-05	4.244622108029656e-06	5.766317611866158e-07	0	0	0	-5.927163132115953	3.392820228611314	34.80967013500879	-1.237395729665616e-07	-2.439008505649e-07	-8.562925936684339e-07
0.21	-26.66365528006989	568.7859977993438	-31.90264573952661	0	0	0	-3.698622546356781e-05	1.230224637884479e-05	1.283107140419409e-06	0	0	0	-5.708158590471458	2.95693010578591	35.51589548673829	-3.194684673046745e-07	-7.010391552709696e-07	-2.487399491861702e-06
0.22	-22.5484329483776	556.719303608174	-30.36428986591518	0	0	0	-0.0001488559997622032	4.817249383449805e-05	3.445276029685477e-06	0	0	0	-5.440531342097904	2.555116319797924	36.54272619061289	-1.099724830030137e-06	-2.711794494187166e-06	-9.597828114279383e-06
0.23	-21.98277235422145	547.1553740327811	-27.90930993428445	0	0	0	-0.0007341408762459416	0.0002321628704162178	1.037848011299687e-05	0	0	0	-5.139827122379909	2.05494574189209	37.74571657212969	-4.72181319997735e-06	-1.29265994488426e-05	-4.484396757067812e-05
0.24	-20.61852482491204	537.1832911381468	-26.12780013475018	0	0	0	-0.004017027143893888	0.001245880994287611	3.283259537148241e-05	0	0	0	-4.758061514240445	1.665887392024931	39.13343752241082	-2.323468026693132e-05	-6.886009743720203e-05	-0.0002297510308334564
0.25	-22.30831898307044	523.0164520264799	-24.38926293668719	0	0	0	-0.02212169422473673	0.006752024586075331	9.816098353484539e-05	0	0	0	-4.276143331542901	1.331653168819281	40.33423507130738	-0.0001185581232636992	-0.0003714145945904827	-0.001170773953465675
0.26	-23.6245308785653	502.1487657705388	-23.49799568350288	0	0	0	-0.1110610490882028	0.03346156344623061	0.000148611607648711	0	0	0	-3.642265157886611	1.193855241911125	41.19764688960426	-0.0005593223620393885	-0.001832579247622984	-0.00537352415680099
0.27	-27.4964736628146	476.6670550629052	-22.57254535285367	0	0	0	-0.4660798258262379	0.1390909300928265	-0.001143749509269852	0	0	0	-2.879698297252665	1.173495804728679	41.49876708482835	-0.002208238924925308	-0.007567031018876618	-0.02035027169990316
0.28	-30.27628442532241	456.0364425381545	-22.10491567074445	0	0	0	-1.505210377331618	0.4467934188855334	-0.01135907910137826	0	0	0	-2.039243263362168	1.343360198109419	41.73720102273018	-0.006704355358759235	-0.02407404435282336	-0.05849779273177601
0.29	-33.42136649246311	446.1936500351964	-21.20596396230708	0	0	0	-3.499454953262376	1.038590500553093	-0.0521499408036708	0	0	0	-1.203832134569596	1.546616432011914	42.15083426835469	-0.01458721204319685	-0.05514279614014089	-0.1193244008543579
0.3	-34.55686480185349	449.8498676067931	-20.89923537501004	0	0	0	-5.395102586840536	1.608489438948381	-0.1259401487492856	0	0	0	-0.4125968015775063	1.811187369548767	43.18154355403885	-0.02135899745938586	-0.08411469426495215	-0.159330484636727
0.31	-35.35626791465447	464.2020574191286	-20.78029991578226	0	0	0	-4.909969755109531	1.47457921600226	-0.1561377469963779	0	0	0	0.2997346169082071	2.052992601307336	44.87168510702526	-0.0189551170526441	-0.07629016445131964	-0.1245080655531466
0.32	-34.77677740438002	487.8843904417097	-21.22877827452027	0	0	0	-2.109712172139516	0.6388086278031093	-0.08753306467390183	0	0	0	0.9544307811791346	2.29996609344854	47.42845286717372	-0.007965807059470708	-0.03258258605063317	-0.04588168872212101
0.33	-34.02039193494638	519.2683351131587	-21.18229594914687	0	0	0	-0.2290235873581842	0.06997325498510208	-0.01187921349730459	0	0	0	1.532354836154524	2.417748375644485	50.78216867673895	-0.0006763771304232896	-0.002922617688944657	-0.004155893842400625
0.34	-31.4532062422845	558.0636319660596	-21.96044044005206	0	0	0	-0.03328369916604963	0.01016544075549351	-0.001124686507394615	0	0	0	2.064986918282037	2.509980962832355	55.01254998143032	0.000167147220850136	0.0005503331292064119	-7.653998048540177e-05
0.35	-27.93282342762415	602.4851680871607	-22.91890895971202	0	0	0	-0.056246845542304	0.01722241977256563	-0.001094512474974624	0	0	0	2.527143522075474	2.50700899195295	59.93901388605974	0.0003097054804731603	0.001067537531758849	-0.0004242461131092524
0.36	-22.41089838328707	651.3256060432059	-24.64992608115696	0	0	0	-0.8560512836463118	0.2628165162852054	0.008575584543230314	0	0	0	2.935468998364055	2.472731198285807	65.46572059516201	0.002241840911510861	0.008429046597936621	-0.01972093031201996
0.37	-15.40070865325037	701.7660191199229	-25.96751687195743	0	0	0	-14.58741469413595	4.508649146111595	0.09505560813849495	0	0	0	3.253345631279622	2.310748862289	71.25306896195825	0.01840657066255449	0.06982060860391842	-0.334025095313533
0.38	-5.767203471313406	751.6299087707882	-27.67901249231604	0	0	0	-61.37379386968801	19.70020437030499	-0.4112707011645238	0	0	0	3.514741356175134	2.106186505790811	77.01921149774894	0.04877025221875236	0.1347456876675372	-1.274699140723361
0.39	5.179012207973862	797.5509919128001	-28.95249271412699	0	0	0	-76.19713785968462	26.20139255843059	-1.920500358426345	0	0	0	3.721535868746822	1.779346703722114	82.23424468677402	0.06270062660896324	0.086446806991164	-1.456777604865633
0.4	17.46126701671545	836.9100038554532	-30.07227370658407	0	0	0	-68.58315389655847	25.21036840127868	-2.955088518224392	0	0	0	3.923049450227405	1.335459376883315	86.43739728414124	0.0718456780259616	0.05465781040629662	-1.273264554895848
0.41	29.60445449800293	867.3533210442486	-30.84051992632443	0	0	0	-57.55020144258722	22.46805144001837	-3.079865701950959	0	0	0	4.132879828237501	0.7845644441055202	89.17396889805525	0.065683944300765	0.02677947902540211	-1.064674721506381
0.42	42.13448544966501	889.1819244708736	-32.22654816323636	0	0	0	-43.65473870516819	18.11045893168107	-2.376181970800182	0	0	0	4.391244051793496	0.2239867188177209	90.40382767421073	0.04350814254075482	-0.0004179309133441442	-0.8129166520528787
0.43	54.08292086508984	902.1472104295874	-33.26877206724605	0	0	0	-30.5281157718305	13.46304870473067	-1.462001574920653	0	0	0	4.679003971044967	-0.3858110632837515	90.03211604179864	0.02169305317641173	-0.01317612277912831	-0.5757570863656631
0.44	66.41772997566893	906.4006216036287	-34.3101028119697	0	0	0	-21.73353274803069	10.22633548213961	-0.8162784132819346	0	0	0	5.015391715257919	-0.9255605585375499	88.06161653716066	0.008038133079236053	-0.01626618080152212	-0.4159382623652573
0.45	78.09859974509629	901.620928419828	-34.3840351054822	0	0	0	-17.1415066563363	8.684451844167622	-0.4473147445359895	0	0	0	5.359935746385678	-1.383193690228397	84.43389001381084	0.0004758005590030136	-0.01635336826702502	-0.3315021101553587
0.46	89.61447048282469	888.7733034228969	-34.23851485757729	0	0	0	-15.82396604485255	8.72981791793922	-0.2939813244619579	0	0	0	5.69566009925606	-1.616712186592935	79.38423630417657	-0.003110192606298402	-0.01612720255594453	-0.3053812353013623
0.47	100.2235630001163	867.7521205275593	-33.45975763474949	0	0	0	-17.35955732914263	10.58448953867791	-0.3372384429972673	0	0	0	5.996986595983259	-1.609456045537971	73.09777094578544	-0.003606821776375577	-0.01653476847513169	-0.3272718798191936
0.48	109.888094887944	838.9244534079564	-32.12836211217098	0	0	0	-21.95954910039989	15.12858820713089	-0.5392156473529629	0	0	0	6.303283659713073	-1.380404541343869	65.90606326195572	-0.001598338675734529	-0.01684173363910359	-0.3909617704689962
0.49	118.1846465899473	802.7001754110356	-29.21758077653041	0	0	0	-32.18518546459468	25.75966519297464	-1.009110707420499	0	0	0	6.497847832639598	-1.072763537455401	58.32605098399576	0.007642199421878566	-0.01459302125402427	-0.5120259802351619
0.5	126.3388259125483	761.5643202314585	-26.0326763666751	0	0	0	-58.99587861375229	57.62204220593816	-3.264216912816494	0	0	0	6.459976814374903	-0.7444038946782709	51.26648897389035	0.05818568633294761	-0.01568960903220843	-0.7700415537201435
0.51	133.8907496486484	715.8521658957544	-21.87326119169803	0	0	0	-53.00537344089953	131.8773839002754	-13.85377566612343	0	0	0	6.202894820824108	-0.533191567541217	45.05854802928531	0.2529805548597553	-0.2749786464346934	0.0443651325493804
0.52	140.7246428614273	665.7503886749913	-16.31801008341131	0	0	0	-32.41215783529439	235.0020840466502	-25.85787116004244	0	0	0	5.782496325124369	-0.4899711599731275	39.85388331055619	0.5097757071964644	-0.5283580312086846	1.498794513983684
0.53	145.9540836268266	611.0210120618888	-8.942452851450224	0	0	0	-85.45507083931884	361.5237971841354	-27.11769024248398	0	0	0	5.093108023720816	-0.7108958237356642	35.7505127883561	0.886981164945237	-0.7133854881202124	2.651390679023065
0.54	148.0019156429632	548.7538799462656	-1.930187242241882	0	0	0	-96.73221801013381	467.5316722707324	-15.58464300385658	0	0	0	4.264551442614898	-0.9987531325697991	31.92695193397606	1.156087333500573	-0.7519794249577346	5.071594123171315
0.55	143.5752107504644	474.1782108538807	3.638935508854988	0	0	0	-126.6205796691765	544.4701916550778	-3.787008225434016	0	0	0	3.374020179166452	-1.197938173819124	27.58533809579139	1.558203649726459	-1.163631189848698	7.535422806889655
0.5600000000000001	129.5772374759796	383.8509318349771	5.751037780593142	0	0	0	-128.1171073015117	601.5840353089739	1.666866614477565	0	0	0	2.552829876769835	-1.162511808096264	22.27714692289777	2.017461495635077	-1.877319422650609	10.97740677331761
0.5700000000000001	100.9572611193872	274.1564631472073	8.068963982949533	0	0	0	-144.0937095644234	647.2726644779181	5.98748603666517	0	0	0	1.622196408999043	-1.040147956393417	15.75403558317898	2.81696951183442	-1.862363659236378	14.72653790378809
0.58	49.49119076978094	141.8828696800475	20.58051992229545	0	0	0	-134.9160739458493	674.3802341257098	13.39701403496559	0	0	0	-0.01691921400795889	-1.099611688899098	7.645196725583377	3.393747819328904	-1.835902242546016	17.99941041566914
0.59	0.3251403315465776	-0.5429170607522211	-0.437825873638293	0	0	0	-135.3198138620461	702.9575356991721	20.94165781824848	0	0	0	0.02107203533564986	0.01059912393637778	0.002504596737568577	3.87450758679858	-2.232254576036769	20.68748278317172
0.6	0	0	0	0	0	0	-127.2258619498567	732.4044580053396	26.43140155524697	0	0	0	0	0	0	4.416217428466076	-3.03467829430875	23.81459672402287
0.61	0	0	0	0	0	0	-130.9815980427174	746.2535230128483	29.38979915134788	0	0	0	0	0	0	4.837074283489839	-3.575874291232444	26.04638442620076
0.62	0.009122387942334758	-0.006160331200326019	-0.002336362914759792	0	0	0	-122.2302693131212	741.0023775303033	31.37226756621789	0	0	0	0.0001080622547796503	-2.542255072785441e-05	0.0004889483090268527	5.059909676067817	-3.79000225618568	27.07001236094682
0.63	-0.01860063301974012	0.01116110250016641	0.00457344051647558	0	0	0	-117.145787562466	732.6993331025113	32.90230862817876	0	0	0	-0.0002100392204848251	0.0001055706163605913	-0.001111895241692342	5.221928010799868	-3.757448128882666	27.27337188601598
0.64	9.528751420734388e-16	-3.890442732401477e-16	7.022320293438436e-17	0	0	0	-103.4668187976357	725.2477837912755	33.97237782267545	0	0	0	-1.030636002434224e-17	-1.371241843541474e-17	6.388110578420727e-17	5.412731641249377	-3.791114483867924	27.51777749114402
0.65	-0.0001677353286295568	7.227710841961458e-05	-2.312658779196002e-06	0	0	0	-94.82681298300584	711.8596072312222	33.04330021325654	0	0	0	1.083465222581389e-06	2.149323731411443e-06	-1.141043407802327e-05	5.599992352895135	-3.65592858399365	27.24792119552179
0.66	-0.003047230744363998	0.00155908477730595	0.0006990642724961442	0	0	0	-81.26821432074881	691.2916585481984	32.25229520126394	0	0	0	-3.483503374844604e-05	2.33602444271118e-05	-0.0002039455070147442	5.716980136217175	-3.571449700560442	26.67905171479033
0.67	-0.002991656158689673	0.001179196836841588	0.0001863984977628005	0	0	0	-72.05959574755684	673.4242026485998	32.12697451514074	0	0	0	1.895106961804948e-06	3.778909769599222e-05	-0.0002086457038120527	5.825919681815015	-3.492342750874707	26.098319696267
0.68	-0.0009984658842877255	0.0003396246801032487	-2.512857436177234e-05	0	0	0	-59.09531396876664	654.2339765563058	32.26095910354527	0	0	0	6.653603062812762e-06	1.437780605781505e-05	-7.005330916305917e-05	5.87631627313014	-3.480439106632471	25.59816968374824
0.6899999999999999	-0.004464791785791592	0.001728757866361547	0.0004894040737451561	0	0	0	-50.28950062382486	628.9185051145772	31.37922128409029	0	0	0	-1.483953903528331e-05	4.697679184519687e-05	-0.0003013191649732773	5.794048406204351	-3.314127359132895	24.74106872602621
0.7	-0.0279654221933692	0.0106937289074959	0.004714106614315741	0	0	0	-39.44762724029614	604.4175060787745	30.09398917466353	0	0	0	-0.0002086564330017182	0.0002647993793698221	-0.001838491392980906	5.628595771345787	-3.146896103356742	23.95200074924709
0.71	-0.03664997364105629	0.01179728882521063	0.001704169886507687	0	0	0	-31.48962680982923	586.1546618973258	29.38664330828389	0	0	0	3.803992667780249e-05	0.0004630683788320672	-0.002387535523333812	5.429309793723255	-3.004837670437508	23.38985575320926
0.72	-0.05213204156476743	0.01699009081985171	0.003188026042385374	0	0	0	-22.52185347624832	568.2350054188207	28.26899481218907	0	0	0	-6.056255299225132e-06	0.0005931697329667179	-0.003260227472282518	5.176286827771277	-2.928608197056981	22.95985806350572
0.73	-0.343009116071628	0.1193551107129217	0.05453602448400342	0	0	0	-17.07377357475591	548.8258348206543	26.48817184498906	0	0	0	-0.002229454991751523	0.002845311828265581	-0.02024941583471318	4.863180646852066	-2.804414536680746	22.42627223233209
0.74	-1.175664873315929	0.3712859364961733	0.1185115576794411	0	0	0	-10.94265619733821	532.8088748885908	24.90579846396871	0	0	0	-0.002839593879835182	0.01242852310578642	-0.06710625979574625	4.543223911814654	-2.732774754954658	22.06660876170415
0.75	-1.070767299224238	0.3180327575611448	0.05348902118632116	0	0	0	-6.588232886032309	522.1996578191979	24.02837951181927	0	0	0	0.0008264786015244014	0.01261815349805175	-0.05847820290711012	4.236776820563998	-2.762067677992783	21.96609011399158
0.76	-3.831926262320017	1.190534616625642	0.4127088194968725	0	0	0	-2.76909035208009	511.5074141144803	24.12650847725524	0	0	0	-0.01002477976931566	0.03485041323209718	-0.1936083336472259	3.891223971265351	-2.959230414932974	22.06812710644379
0.77	-23.15295161379338	7.104919715698446	2.588240464283757	0	0	0	-1.731306817669057	499.0776716946059	23.25394300234149	0	0	0	-0.05499758793632784	0.2131909681477422	-1.077172497909545	3.517028417256614	-3.126659893188211	22.18311283368232
0.78	-24.15288453031383	6.839680461295626	0.8256021240908065	0	0	0	0.8668827305601604	492.7910075775478	22.30903010883697	0	0	0	0.04824010401365787	0.2965337772454634	-1.044952232200778	3.164245834477904	-3.240017102689959	22.50562795297521
0.79	-24.48767725541656	6.88173787603988	0.4361682382032512	0	0	0	5.342083214639265	498.6390834532282	22.80267246613368	0	0	0	0.06744891298222681	0.3006689156140939	-0.9562159550252003	2.866362909254991	-3.388612379891144	23.29809194701695
0.8	-79.80170727195485	24.47733619623429	5.149177330943088	0	0	0	10.23982000809606	504.9977003923015	22.71891924636339	0	0	0	0.06230933894283824	0.7630969645334102	-2.662259138380056	2.587714975569634	-3.574201843451857	24.31541219142012
0.8100000000000001	-49.51706351376001	15.35758526751269	1.56327908519388	0	0	0	12.66216512786058	505.2774776455028	21.97814524629665	0	0	0	0.1179827537954115	0.5275958028271652	-1.446635411865115	2.317215387687203	-3.655967421854156	25.21267722703086
0.82	-0.0009174898913392422	0.0002797286587915079	-4.615522738455392e-05	0	0	0	17.35144692030471	511.8698480943256	22.13326144345277	0	0	0	1.136369127603168e-06	-2.321872318091038e-06	-3.704383772316656e-05	2.127135455438182	-3.760946014561227	26.45978484246492
0.83	-4.383495690760247	1.3816977532709	-0.07477123025984571	0	0	0	24.87794231660685	529.368309599643	22.71504175828776	0	0	0	0.01915321847197875	0.05533516487577918	-0.09999072057101228	2.052537241484798	-4.056891848635451	28.33122298660501
0.84	-8.929155294936228	2.902161792796619	0.513041172937117	0	0	0	33.90596025221824	553.909952685958	23.12105016845477	0	0	0	0.01485454031957426	0.07561520980322861	-0.1708357531279554	2.102723696700919	-4.440361166662254	30.75934731841467
0.85	-0.01127371914322523	0.00352788832370571	-0.0006284849854117512	0	0	0	44.22654328108838	583.8754422119063	24.39037043394398	0	0	0	-0.0001119441849770381	-0.0003769991169428309	-0.0001048829215299267	2.272287040652355	-4.874598466091707	33.64802416244541
0.86	-0.004916406521391113	0.001572022744300053	-0.0004224622646606122	0	0	0	55.21141390733783	613.3168365207018	26.28523250666234	0	0	0	-2.187823741461816e-05	-9.857911439201277e-05	-0.0001090536908272084	2.552234666837537	-5.370390109715864	36.75536356032734
0.87	-0.07854388792684765	0.02641299753183586	-0.007632916319728518	0	0	0	69.88848536753777	646.0461470962229	27.93856590147026	0	0	0	-0.0001657099070054288	-0.001107440423331902	-0.001967575915626469	3.064566447892501	-5.878373899929237	41.77036173516796
0.88	-0.7115191625378605	0.2443444082380098	-0.08024448661462182	0	0	0	82.5147774287113	687.8802499862115	29.35245072995109	0	0	0	0.0001256231447237662	-0.005794624689887	-0.01820822465205557	3.882506480000062	-6.254696524966452	49.78999970407102
0.89	-4.278987560181116	1.49187356930251	-0.5058667244815883	0	0	0	91.73134274776316	733.2980998868139	31.18466638911665	0	0	0	0.008393330765546755	-0.01194058349040325	-0.1050258774930611	4.92368998315092	-6.367229867106672	60.04719917916587
0.9	-7.927183255742097	2.961655093482943	-1.034764514327356	0	0	0	98.21171175610623	782.3140453496585	32.53654848652177	0	0	0	0.02331170800208557	-0.003027202823203875	-0.184941412857493	6.248160088061148	-6.127968684665574	72.85505402046057
0.91	-5.68248618343527	2.279388736613094	-0.7969579646983621	0	0	0	100.0582198632555	822.6590096807582	33.09168870207337	0	0	0	0.02004437905190936	0.003526629173309664	-0.1310779881765473	7.728168126821033	-5.734186323970371	86.37931049136564
0.92	-5.21785105212777	2.164343173199433	-0.7001945882912898	0	0	0	101.8557417735314	852.1028792052974	34.19202601620831	0	0	0	0.01918054053950706	0.006684218245159425	-0.1214048152643743	9.121135870577099	-5.422174805439282	99.93732076529443
0.9299999999999999	-4.02519914916139	1.79219345648315	-0.5871590156688368	0	0	0	101.7034470333164	879.4368481317814	35.60229865808812	0	0	0	0.01658330150046083	0.006697868915604528	-0.09277211626033242	10.12789409197118	-5.152293855699495	112.8186995874962
0.9399999999999999	-2.104707822645048	1.045297249867333	-0.3870585745440199	0	0	0	107.4431651207893	903.5429833405047	36.57081764880369	0	0	0	0.01114222930090578	0.004454521515265297	-0.04825129243090714	10.38691048432742	-4.950349942312186	122.6990994310805
0.95	-1.979891983779188	1.044355308318514	-0.385970854669612	0	0	0	118.4016638549776	923.9004455321603	37.1531105852357	0	0	0	0.01141427664998054	0.004647078391215226	-0.04573087706670109	9.890295514382927	-4.783587357734921	129.1560379610149
0.96	-2.872792052514613	1.590709813485455	-0.5517598125517017	0	0	0	133.6166186749035	939.2230982163561	37.82172104284369	0	0	0	0.01655940599884619	0.007154516965549924	-0.06535986981753665	8.87682805723702	-4.688515836809616	132.6702625640511
0.97	-3.599955722786874	2.238030921046144	-0.8222854616855517	0	0	0	151.0372618014368	947.1916239677062	37.56024135575142	0	0	0	0.0247036290221983	0.01073476767778229	-0.07864533485906812	7.392919222794754	-4.43857425233627	133.539781341488
0.98	-4.995807470691971	3.476863543907585	-1.156881345908917	0	0	0	168.5287841138512	943.8885890426045	36.60029698421293	0	0	0	0.03612405106853954	0.0169694554966779	-0.1045951159093924	5.524150392769149	-4.02307730157142	131.7701453702158
0.99	-11.20655945703287	8.289453527635708	-1.434826213181395	0	0	0	185.2535197653338	928.6503914995703	34.96482336012554	0	0	0	0.05458260052694745	0.03576232236772888	-0.2215924084678957	3.279681995741445	-3.433409336024147	127.5236503816874
1	-24.09960788004132	20.2026253644433	-0.7422521309754557	0	0	0	199.1077312374166	895.8162761711459	32.25287470808292	0	0	0	0.07952190375865484	0.08337689722769073	-0.417357432042096	0.6483393884789734	-2.587925612746212	119.9823467032703
