# Supplementary material for: Transtibial limb loss does not increase metabolic cost in three-dimensional computer simulations of human walking
Source: PeerJ. 2021 Aug 4;9:e11960. doi: 10.7717/peerj.11960 (PMC8349165; doi:10.7717/peerj.11960)
Supplement: Supplemental Information 1 — Each subject’s simulation output and Matlab code for generating plots presenting the data. [file peerj-09-11960-s001.zip › TTA3D_solns_rev/Post/GRF/soln_walk_N50_wm100_TTA_S02_GRF.sto]

DataType=double
version=3
OpenSimVersion=4.2
endheader
time	ground_force_r_vx	ground_force_r_vy	ground_force_r_vz	ground_force_r_px	ground_force_r_py	ground_force_r_pz	ground_force_l_vx	ground_force_l_vy	ground_force_l_vz	ground_force_l_px	ground_force_l_py	ground_force_l_pz	ground_torque_r_x	ground_torque_r_y	ground_torque_r_z	ground_torque_l_x	ground_torque_l_y	ground_torque_l_z
0	-17.27310722237122	13.10125016287185	-0.2549803995954271	0	0	0	210.0841085540223	905.7628442405821	31.28160151288247	0	0	0	0.03247380217357284	0.03727255826708131	-0.323078304337982	2.003442011052035	-3.304950245508749	122.5676160229701
0.01	-32.42773722267253	28.73913002224163	2.730297505168672	0	0	0	219.8915650284382	854.2165719398961	25.81537011443103	0	0	0	0.0154036193480761	0.07160884819911582	-0.5124290213261327	-0.4311452832021674	-2.373677559962863	111.6040355653076
0.02	-70.95435614767599	87.11192389107865	23.74768930194105	0	0	0	224.9646452306677	787.0285647866051	20.39059647350582	0	0	0	-0.2738247156149188	0.07881587349848916	-0.7728438577855885	-2.595556714113769	-1.49660079546304	97.30499827341902
0.03	-39.60416921273397	220.3321807949111	26.56478918555933	0	0	0	222.2611873296894	702.9076635626557	14.18955737416205	0	0	0	-0.1468076136604923	0.29152368189328	1.053731119121736	-4.489291379063568	-0.5937378562923803	79.52354720348318
0.04	-97.47095430251306	369.460812415113	7.632641155292008	0	0	0	209.2521452481417	602.5420651363645	7.21186233864038	0	0	0	0.3911980312833976	1.206133954392033	2.119096151260743	-5.900291903583731	0.4450187585265755	58.98416262762932
0.05	-104.1102259597929	477.3870619012171	6.423959363550695	0	0	0	186.2535825778341	496.5094028883946	3.080147363109308	0	0	0	-0.001210607797923329	1.771369170009729	4.4480928141513	-5.923557716069343	1.327968694287115	39.18319655946705
0.06	-150.6768528398876	563.6722149882071	-5.063277850987887	0	0	0	159.2661022559549	395.8715012964589	-0.8176559462281779	0	0	0	-0.4270259392741691	2.791786957874514	5.913203652585875	-4.99442208172742	2.064205488807628	25.91323041683838
0.07000000000000001	-131.3583868054206	608.4822524109909	-9.980955502533341	0	0	0	131.9725493081456	303.8235974308116	-4.11209652082908	0	0	0	-0.9475385592408393	3.709313867445057	8.033208291274144	-3.784256677816422	1.918211244495618	20.25578934530272
0.08	-148.7428608895356	621.866774763351	-20.2928826946986	0	0	0	96.09569381678389	193.4338429624322	-7.049699348398677	0	0	0	-1.43702116738364	4.221195714222515	9.359415884975531	-2.220184324173144	1.588765240926586	13.32656355735945
0.09	-130.4353520535111	655.4626062220067	-23.93565176985382	0	0	0	42.99359948789367	85.11690117983682	-10.31832861368921	0	0	0	-2.257636306595169	5.267847175677134	12.16064879182689	-0.6129789786038404	1.019561591379279	5.855985108905614
0.1	-141.8909248354484	697.1364407243814	-32.35869086066671	0	0	0	0.06546835905929707	-0.3468440981826278	0.3260625298463485	0	0	0	-3.159894361450831	6.28147948014837	15.07721201730286	-0.01247704732961333	-0.01265731121460036	-0.01096257949504206
0.11	-121.264006939249	716.6841596253203	-33.50391822965711	0	0	0	1.042862279462746e-06	-1.121793375082591e-06	9.961868528431551e-07	0	0	0	-4.037302122265173	6.697099514244579	18.26386456247634	-7.294579598592242e-08	-6.377548423742906e-08	4.546840037738759e-09
0.12	-126.1261625962768	719.8932839486571	-37.51348825124672	0	0	0	3.617952613014403e-13	-2.528499545813607e-13	2.188446525517265e-13	0	0	0	-4.627531670074368	6.449270039933227	20.54732429515202	-1.803637421545048e-14	-1.652035965853294e-14	1.073045425373883e-14
0.13	-107.0606530936715	712.5248016233006	-35.26897206246994	0	0	0	3.046571798062819e-16	-1.788524018216909e-16	1.286672507597712e-16	0	0	0	-5.133882435529841	6.082672340895852	22.84741825458099	-1.220044033498551e-17	-1.149009811334843e-17	1.291641882684775e-17
0.14	-108.6222991025391	701.1184056134624	-37.01683670535058	0	0	0	9.48616413831669e-17	-4.927973696503726e-17	2.109434609939216e-17	0	0	0	-5.427107057477125	5.66459024738363	24.3633124489301	-2.583112348894041e-18	-2.872651476644794e-18	4.905331866860603e-18
0.15	-89.89435565481207	684.8771907279742	-35.42528567758961	0	0	0	4.719348010816588e-15	-2.201692156657296e-15	2.855899175242368e-16	0	0	0	-5.677107549850769	5.431718064015085	25.88631924840465	-4.982787394597098e-17	-6.929084882448793e-17	2.832863598036684e-16
0.16	-87.56762075330366	664.9917432242739	-36.47658143371487	0	0	0	1.103853053078769e-09	-4.715641675988025e-10	-4.215632822741931e-11	0	0	0	-5.782273533600717	5.090123843146394	26.64770175150743	1.23385790177308e-11	2.212054602228517e-11	7.565121433698165e-11
0.17	-68.66481396053307	642.0017593734112	-35.0036374435147	0	0	0	-6.436342258607483e-07	2.582374451536805e-07	5.176999243469789e-08	0	0	0	-5.870287994939643	4.849842313118311	27.42292984822802	-9.150271833791218e-09	-1.363740640128615e-08	-4.5735828380686e-08
0.18	-63.20029763337317	619.8499977293718	-35.72451439969095	0	0	0	-6.755248736662365e-07	2.567428029644262e-07	5.927166969448131e-08	0	0	0	-5.880120969144413	4.574541000921633	27.75751188829981	-9.694564795340143e-09	-1.422918910608904e-08	-4.885439505001507e-08
0.19	-44.85979118704309	599.3761843052255	-34.50128710062023	0	0	0	-8.258034549420655e-07	3.005808869435699e-07	6.415454592350188e-08	0	0	0	-5.912105870466237	4.426186066843671	28.43493023150316	-1.077653807969685e-08	-1.684622426016307e-08	-5.978774264060849e-08
0.2	-37.32332489129296	581.5518383963242	-34.28266902327955	0	0	0	-1.604432338188133e-06	5.629489763790274e-07	9.86563048093012e-08	0	0	0	-5.890012784125674	4.135969939860391	28.96509644850561	-1.806605901961898e-08	-3.139848006206777e-08	-1.146409518302019e-07
0.21	-22.04579182551839	568.5958648028259	-32.61810473426474	0	0	0	-4.901158453801343e-06	1.665862886713993e-06	2.204680564624088e-07	0	0	0	-5.898539662350514	3.838236912990453	30.17484552501142	-4.662907667876247e-08	-9.20461289223442e-08	-3.410949312017426e-07
0.22	-20.41793850256604	561.8816109263975	-31.23468721591613	0	0	0	-2.187433493739457e-05	7.236279763831869e-06	6.803778227906474e-07	0	0	0	-5.880371306095315	3.31892649515669	31.62878967077388	-1.767334617963442e-07	-3.965606916849456e-07	-1.464346844617257e-06
0.23	-14.15572432859785	558.8057515372045	-29.09912439481263	0	0	0	-0.0001306382698129648	4.22656308734432e-05	2.731400013239802e-06	0	0	0	-5.805833215919635	2.810560513081636	33.63365023752795	-9.200131195159592e-07	-2.306556549833768e-06	-8.311167181626948e-06
0.24	-16.9652418342831	554.7489002258557	-27.12494795259801	0	0	0	-0.0009377692848615693	0.0002977273273388949	1.26656647634417e-05	0	0	0	-5.602798729987867	2.235140634080763	35.52168996118651	-5.918015740035909e-06	-1.625606279327602e-05	-5.604728333668068e-05
0.25	-15.37311809837737	547.547808702115	-25.23398182111433	0	0	0	-0.007207253122602052	0.002252125008162778	5.284802124904604e-05	0	0	0	-5.279142632391931	1.840463273283358	37.6264567504248	-4.147034923529911e-05	-0.0001233259248408082	-0.0004000747003901216
0.26	-20.35703929592992	535.005225191817	-23.62774165426434	0	0	0	-0.05246039295228434	0.01617412432624922	0.0001039368423117177	0	0	0	-4.813669721825948	1.499232414904507	39.37857998233488	-0.0002798769214846424	-0.0008905958165396682	-0.002674026295528374
0.27	-21.6322287498908	518.89244589808	-22.37177392275057	0	0	0	-0.3209880972884017	0.09787761630758669	-0.001018347651187431	0	0	0	-4.219880696707659	1.351729134842864	41.08890972175779	-0.001607752030340517	-0.005427145636158046	-0.01485040244294306
0.28	-27.88369507944366	500.991832569536	-20.95270073792103	0	0	0	-1.468153293192632	0.4440050156369162	-0.01235472683532073	0	0	0	-3.520760965442496	1.237387984751095	42.38078910976338	-0.006987985996669426	-0.02480200750353851	-0.06092296793098157
0.29	-30.77643383809767	487.1163026109991	-19.98390991273556	0	0	0	-4.60172336786793	1.386809770162479	-0.06539795279588315	0	0	0	-2.749200048319666	1.280012145239064	43.71677203793789	-0.02104568286964661	-0.0778111058388798	-0.1691503152070562
0.3	-36.24440815546266	481.154382700883	-19.16628280938442	0	0	0	-9.796137110499549	2.963645904441828	-0.2036977108309062	0	0	0	-1.957786424672653	1.37868038090261	44.95909057704486	-0.04364377413926209	-0.1659014988368726	-0.3148651919573571
0.31	-37.48360552429573	486.8450757415254	-19.3661812761621	0	0	0	-14.84528206279383	4.542838124360048	-0.4277671707125537	0	0	0	-1.173351802916031	1.597007880767701	46.58056391721196	-0.06502945732219972	-0.2512848566427178	-0.4120013578138198
0.32	-39.61620032758732	500.3711364188782	-19.56764300564983	0	0	0	-15.26669309405417	4.736096275692669	-0.5759367334819431	0	0	0	-0.4439649448934544	1.78147445839654	48.28485152205444	-0.06635369634988357	-0.2579593646805418	-0.3628501409409834
0.33	-38.23555590508043	520.9983758167969	-21.17400943824725	0	0	0	-9.004176661803287	2.821927085283546	-0.410933759412817	0	0	0	0.2465683918100066	2.072976917789861	50.47541275937533	-0.0393643628228293	-0.1522133805208389	-0.1832184573457783
0.34	-37.63806504595208	546.3896925012286	-22.93310326811967	0	0	0	-2.122718496354463	0.6697432292843795	-0.1095836767904452	0	0	0	0.8805845303361819	2.350344216212694	52.96949585591044	-0.008848652941191011	-0.03403379875654963	-0.03657678563733277
0.35	-34.31137770861403	578.1848211634826	-24.82996315733859	0	0	0	-0.1523024438265605	0.04799552665713906	-0.004424769121175641	0	0	0	1.463528999651023	2.564932839234507	56.14747069884577	0.0005697527366190291	0.001842882432544794	-7.855983130082285e-05
0.36	-31.24388131320572	614.1440884630259	-26.14691407977243	0	0	0	-0.2013325349597422	0.06385266164344529	-0.004647474367477832	0	0	0	1.963899281000294	2.661536374606014	59.76544373384928	0.0009496997243729582	0.003176128934017984	7.469276410483551e-05
0.37	-25.37903982793182	655.4733259305516	-28.05065480620988	0	0	0	-1.000668133644277	0.3202206244180301	0.005186400961788966	0	0	0	2.399518141812205	2.710336686814334	64.10374270774705	0.003285648245216898	0.01132547401322238	-0.0180769812395245
0.38	-18.99897410452945	698.5497298116049	-29.29585508577711	0	0	0	-10.30273750976491	3.34197885441763	0.06646738401654041	0	0	0	2.739518684232653	2.600116286847981	68.6849246780659	0.01863263296259933	0.06464201859811367	-0.2258948869368047
0.39	-9.629238902206385	743.0842853088504	-30.71965112898902	0	0	0	-42.61684958406759	14.36366745078719	-0.1593698268696059	0	0	0	3.012031005804352	2.388268492818709	73.50168337075463	0.04772416700332031	0.1387588065096304	-0.8877895530922219
0.4	0.2923664031855975	784.7570911693399	-31.55668812938661	0	0	0	-60.96691106120151	21.96882063695735	-1.031155813874587	0	0	0	3.224000363064428	2.037531125308802	77.87103202498137	0.05991262825007308	0.1198203288820248	-1.179970220318508
0.41	12.2957183887524	822.4269617243893	-32.69969342819362	0	0	0	-54.54430605247823	21.10666242554238	-1.661598958651982	0	0	0	3.441789660353353	1.614808600792235	81.5618876498803	0.0620080916654108	0.08813770262549026	-1.012352281981352
0.42	23.90163589115659	851.914412219608	-32.99262806150189	0	0	0	-44.15639503371239	18.20480946253229	-1.797719493565747	0	0	0	3.670660229403218	1.060637749934791	83.87031107984636	0.05811675081405829	0.06604917994476107	-0.8105424441827271
0.43	36.4316892788769	873.2784548676756	-33.6190413651409	0	0	0	-35.1421046128678	15.36967175922958	-1.586190794301017	0	0	0	3.962068553205121	0.5193179318606258	84.75615258879222	0.045879971942314	0.04055770343561779	-0.6481390838627097
0.44	47.91674242447004	884.4982121374278	-33.43260275295319	0	0	0	-28.18547257633121	13.10103996815833	-1.296189717982205	0	0	0	4.295686687167104	9.314251901537673e-05	83.90080712110296	0.03292233639213288	0.01949054990945558	-0.5254001979205516
0.45	59.9468687877735	887.3842748958485	-33.18006321237662	0	0	0	-23.42622289473959	11.64584213309421	-1.102079323698747	0	0	0	4.665759541818177	-0.3875020845255062	81.64115697899629	0.02490007094041917	0.008009284565172498	-0.4400815185846974
0.46	71.00797907021226	881.6837725388177	-32.46288313820058	0	0	0	-20.82840447624282	11.16382241453652	-1.099124269596221	0	0	0	5.007778972046398	-0.655236988342661	78.01991925682904	0.02394195930802737	0.005213884200080999	-0.3902237709526546
0.47	82.82924191368966	869.3028080928202	-32.55416489872118	0	0	0	-20.07915055428795	11.7138548143367	-1.377564602473164	0	0	0	5.350786537834614	-0.7281009111079824	73.4778841993971	0.03189477210163373	0.009692210136606674	-0.3689908002739773
0.48	93.30837705862112	849.0185784548901	-31.68162688855109	0	0	0	-21.24422969890237	13.61513010467881	-2.137368415336667	0	0	0	5.673581268336319	-0.7145361932231389	67.98874051743488	0.05453247193340323	0.0238483140365296	-0.3735758883476959
0.49	104.0172319896328	822.2685163845067	-29.84839439456574	0	0	0	-24.75860853945456	17.5896572317416	-3.781498250825191	0	0	0	5.93773357313479	-0.6469724792541589	62.0413869619664	0.105586763742133	0.0572259004977359	-0.401090459966083
0.5	113.575359736091	789.0167785244184	-25.89479893160055	0	0	0	-31.56852114491136	25.09084357577117	-6.836898369589188	0	0	0	6.004688063194078	-0.6227384340514623	55.9195754936152	0.2039443657912617	0.1217060727720598	-0.4494335857818868
0.51	123.4791994641062	751.1128014289601	-20.96810576221937	0	0	0	-44.2245012792855	39.54017694523023	-12.33623940052865	0	0	0	5.871745997076989	-0.6329999330219425	50.11471376071182	0.3712284337383754	0.2151826938266572	-0.5404572455994547
0.52	131.7856628301461	708.1194622524265	-15.11731351652989	0	0	0	-67.8422516822677	68.7623228731938	-23.12376465566901	0	0	0	5.624047159902829	-0.6832413830421402	44.60584490752477	0.6460478268874146	0.3227396649359648	-0.7097473609740736
0.53	140.0039273518597	661.157101234525	-9.133606102843892	0	0	0	-98.46106884575303	129.499979525862	-36.403767052593	0	0	0	5.281123342750252	-0.8031370944083287	39.79823663372358	1.048588096528251	0.1466040034202444	-0.6178521117362273
0.54	146.1159779660506	609.0083317021738	-0.8040188166909338	0	0	0	-60.53821124984827	253.5424922990491	-9.478979618679329	0	0	0	4.689274614465787	-1.144367186636671	35.80347980868183	1.343509439495088	-0.6647609417578844	2.02353933100802
0.55	150.2339908939536	550.1435363604625	8.00347100859336	0	0	0	-77.52313502141216	420.1497228769966	-7.693178944519429	0	0	0	3.931933549884731	-1.56836967207468	32.18113753775408	2.58519392186515	-0.9116469833911558	5.609430339306136
0.5600000000000001	148.0418955673074	481.9739504586042	14.10984534354848	0	0	0	-82.2560006937498	533.9182403641057	-0.7951296694599117	0	0	0	3.181950306143349	-1.828793348033983	28.21538571670666	3.666879472931662	-1.095564402528746	10.98387429927177
0.5700000000000001	139.1197939850393	399.1354267256595	14.92215562126715	0	0	0	-123.5947590260228	637.0110142907694	4.549114527599647	0	0	0	2.557817111928047	-1.794974047270725	23.4807869144993	5.630256106020219	-1.716895713788782	18.91508770544411
0.58	114.9816601643773	295.9385148962587	15.69208372567167	0	0	0	-125.7573133388507	696.0059396401092	15.23166942398963	0	0	0	1.778044380773201	-1.634119736593244	17.41115619412384	6.463946557284199	-3.045783755723463	25.06214175811372
0.59	67.74627027296367	168.7061522474177	19.16061883232658	0	0	0	-127.390020140943	703.2915041382518	16.6511637109462	0	0	0	0.5666826754861557	-1.332556562269771	9.633102147476249	6.582721034152515	-2.793570155810757	26.89477256972872
0.6	-1.530738263134811	24.91666922265895	12.65416895574311	0	0	0	-114.0019178782676	712.5380372162679	23.10502804724835	0	0	0	-0.4657519543552304	-0.3813155398952963	0.6898311578350951	6.803207890439809	-3.232389805854452	29.12158029524526
0.61	0	0	0	0	0	0	-119.1011762442674	759.9462303543359	25.63927744529687	0	0	0	0	0	0	7.712950265490651	-3.815701896701077	33.30913255540916
0.62	0	0	0	0	0	0	-111.0172774461125	800.6019365198688	31.59053778499921	0	0	0	0	0	0	8.530998829492331	-5.000527801582716	37.415517843039
0.63	1.137524704507855e-09	-6.843762378857714e-10	-3.159444865676351e-11	0	0	0	-110.0788509458704	793.138969682346	29.48865278143078	0	0	0	-6.165596364475735e-12	-1.316810883839515e-11	6.326361456838338e-11	8.853752994457372	-5.111192989969199	38.52561073551206
0.64	2.151790093355735e-06	-1.240662535368844e-06	-3.958161693226354e-07	0	0	0	-98.43515672822407	762.6339263267457	31.042132831108	0	0	0	1.515507805565338e-08	-1.514531972862105e-08	1.300577416261087e-07	8.792549300301287	-5.132739947701964	38.48549860780991
0.65	7.983253313452878e-15	-3.464528364157594e-15	3.771180610076105e-16	0	0	0	-93.2192403649575	733.7820091291618	29.60601143828602	0	0	0	-7.846396487369347e-17	-1.223428165865798e-16	5.370665726976468e-16	8.784435511000387	-4.765223013964204	38.19033825426904
0.66	1.148979638175884e-06	-4.896925482898141e-07	-1.872410347944745e-08	0	0	0	-79.87925659170853	702.3702365394121	30.42497117185852	0	0	0	-5.387818427689978e-09	-1.570486541970225e-08	8.011413398016348e-08	8.671258579240218	-4.651728372905066	37.78639224985777
0.67	-0.0004444792323872992	0.0001981166934954969	5.554996146634234e-05	0	0	0	-71.86831786554283	674.7490687745516	29.31644078059988	0	0	0	-1.594846160066391e-06	5.206348502432329e-06	-3.132928311785804e-05	8.605809638172097	-4.310118405760567	37.18683305411943
0.68	-0.0004012640141918685	0.0001494444987968715	1.569605499349047e-05	0	0	0	-58.54304843429434	650.1553013529433	30.24668754001203	0	0	0	9.799496068172526e-07	5.677514918284196e-06	-2.900437246233409e-05	8.502545285831577	-4.252374773806786	36.81459543843708
0.6899999999999999	-0.0004173698938186371	0.0001421329372540619	1.045192897056446e-05	0	0	0	-50.976824023037	623.8133894652475	29.14706944555752	0	0	0	1.251752612821151e-06	5.886959772766483e-06	-3.006968539420936e-05	8.361660773743758	-3.901350001605379	36.17782662169417
0.7	-0.001880647600449716	0.0006710351598954991	0.0001852357624373429	0	0	0	-40.58377121714092	596.1563814557483	29.57450109443761	0	0	0	-4.851609853451892e-06	2.252672449312996e-05	-0.000130862259380254	8.11136570654778	-3.694164487925297	35.55974528558212
0.71	-0.01686961936030712	0.005546179461874423	0.001526395297785194	0	0	0	-34.86802049657214	571.2401996701709	28.12405272750415	0	0	0	-3.429642039364011e-05	0.0002081647987176819	-0.001135409356566503	7.843536668801564	-3.285032004337091	34.93436173444231
0.72	-0.09207037797630205	0.02706612936282993	0.003318777913709024	0	0	0	-26.82860496675087	549.8992362368278	27.48597411085625	0	0	0	0.0001535026261519749	0.001251198581904592	-0.005945538017081602	7.516889880689171	-3.019166397554634	34.5663331128367
0.73	-0.7339903204026137	0.2175377123372149	0.05004775318297822	0	0	0	-22.1769367560654	531.1495278843997	25.90688327543173	0	0	0	-0.0003913921277514328	0.008844181996062286	-0.04418199335235103	7.154460410543114	-2.649763912847802	34.23214523504282
0.74	-9.807866764195621	2.920359989051782	1.007986600669297	0	0	0	-16.11562190050964	517.1028524940195	25.14370775228642	0	0	0	-0.02428692784772749	0.105491366276874	-0.5419434302462697	6.762836857703463	-2.481727436769818	34.21711549811079
0.75	-44.12607339914589	12.78901976260041	3.060369944301155	0	0	0	-12.33376570132122	508.7016989589745	23.81636225265028	0	0	0	-0.003860667913740682	0.5224449178647791	-2.238841168691308	6.379273983245104	-2.354595303181819	34.46841753567835
0.76	-46.150785695119	13.4569451927791	2.693238733718899	0	0	0	-7.968691405143215	503.048424193104	23.59630957346688	0	0	0	0.03416977833069219	0.5478943156528342	-2.151842325851464	5.936344053106071	-2.419436953486632	35.01444620573866
0.77	-45.593863092004	13.82555407728453	3.03100623090594	0	0	0	-6.031449175300418	497.8681425880671	22.95064551992834	0	0	0	0.02554445485721552	0.5118122562400584	-1.950087433356682	5.4490519003129	-2.423851889003514	35.64392302920746
0.78	-54.83469058459563	17.3825943661801	3.884116418212648	0	0	0	-3.812550211663825	491.0152253362322	22.6466023965325	0	0	0	0.03715968831030636	0.5964307157253239	-2.144368837677585	4.903574826150391	-2.489876378344558	36.32528834822461
0.79	-30.36810059766086	9.469844679818044	1.569348285370774	0	0	0	-3.284867638001872	483.7009309953065	22.23097457197937	0	0	0	0.05197353770921254	0.3498723429353637	-1.105123520700787	4.368497981023498	-2.483474413824268	37.02266835957494
0.8	-21.72785875586794	6.659495283891275	0.4851917953237542	0	0	0	-1.667952899614967	480.893993906398	22.45279625159671	0	0	0	0.06786420923742435	0.2745539927561702	-0.7284863949988657	3.907628936817062	-2.597973416556313	38.04754622497369
0.8100000000000001	-41.79479122500103	13.25088082457321	1.817866105988481	0	0	0	0.316813430694733	484.1783707766633	22.00989219062133	0	0	0	0.09648057594708045	0.4733238640631332	-1.23179514568381	3.571751369038484	-2.761987891132626	39.42024186962988
0.82	-23.27818172398816	7.394841806822951	0.8040398012883998	0	0	0	4.486094563406915	495.5592262173246	22.1038184770191	0	0	0	0.06276533807993138	0.2632598257401242	-0.6040123199186775	3.37059639932621	-3.014384951736155	41.29342545073728
0.83	-0.006937114395270493	0.002181017441144684	-7.825830539225303e-05	0	0	0	11.13629236109528	516.0349401574351	22.88686958359662	0	0	0	-6.204692528654088e-05	-0.0002056301235056253	-0.0001888105165227744	3.32542800652036	-3.343569412049659	43.67554660787142
0.84	-0.3903429257772241	0.1233195223951657	0.002411408470097527	0	0	0	21.0473998873004	542.5494643971485	24.11151439423948	0	0	0	0.001187410443708577	0.003915559451400237	-0.008060953064583157	3.417592538527246	-3.799500239194779	46.4272200303014
0.85	-0.01307073928218187	0.004185719808521625	3.373794578217962e-05	0	0	0	33.14403977023198	572.4783672615538	25.0664778211996	0	0	0	-0.0001158808980532184	-0.0003627174949932955	-7.290876820364303e-05	3.641434207026059	-4.268603250983237	49.36187119819265
0.86	-0.003775621936047806	0.001213085301874286	-0.0001401157706669185	0	0	0	48.15185985854723	602.8390186920067	26.62283221280697	0	0	0	-3.54651147917012e-05	-0.0001159204487528561	-3.86985623482455e-05	3.963157016541587	-4.80291623538698	52.36030283632837
0.87	-0.02407987565170582	0.007955066634590785	-0.00143467088052162	0	0	0	65.72104778588702	644.7259969129111	28.20892130448926	0	0	0	-7.61531161743676e-05	-0.0003485629896007723	-0.0006189711010515586	4.542605264880579	-5.307881395798125	57.70209579408488
0.88	-0.2735430001437879	0.09406157197564119	-0.02098091134468472	0	0	0	78.38232509805634	697.9156415508504	30.14140235568974	0	0	0	-0.0001857256207660691	-0.002212589731729315	-0.007241344114219467	5.427309777431649	-5.683459520713604	66.31724182100764
0.89	-1.500265835031236	0.531277918236942	-0.1333971710150136	0	0	0	84.7716614899058	743.7055486722282	31.56942736820967	0	0	0	0.001373095609242318	-0.005870755168543934	-0.03806918508163319	6.446075979900041	-5.807863336697512	76.22661677595843
0.9	-4.22354805957892	1.554130418116708	-0.4099712795362557	0	0	0	87.92830441029182	785.8456194795272	33.16092740372623	0	0	0	0.008196918259202615	-0.005182238157792277	-0.1027465146404407	7.574612834107254	-5.750557900267344	87.84644648251809
0.91	-5.426109426880481	2.130876191367873	-0.588666670546102	0	0	0	86.29531494414864	823.5050812264692	34.50795803920824	0	0	0	0.01421413936420259	0.0004100348404021301	-0.1278992266758945	8.697459769499641	-5.521174435756689	99.96854806423109
0.92	-4.859790169039151	2.030237436651559	-0.5723107123831198	0	0	0	87.89393068991467	855.6827409097838	35.66933243883037	0	0	0	0.01511771413515722	0.003945045241200201	-0.1131551209080317	9.612068140461014	-5.304483767313339	110.8742934395069
0.9299999999999999	-4.514400664050451	1.98837923990087	-0.5522030742286986	0	0	0	94.39506257729515	888.3415308601063	36.37418483234593	0	0	0	0.01537813161944229	0.005708394638587446	-0.1043869267933373	10.23217917870151	-5.105702542034806	120.2541976229069
0.9399999999999999	-3.740304548947726	1.766492701516454	-0.4965709123467941	0	0	0	105.6605038804504	915.9348001766982	36.9999779966386	0	0	0	0.01419416638071077	0.005828491569228596	-0.08561903155205576	10.49671831853442	-4.969621785254621	127.5397663541715
0.95	-3.050152524615224	1.550712541281392	-0.4399346041983785	0	0	0	121.058074579391	940.1942493397379	37.63464410109996	0	0	0	0.01287673667412707	0.005519227196971401	-0.06937126976163119	10.40287914064479	-4.904649989234183	132.8054777211905
0.96	-3.20196534308641	1.727628017694857	-0.457421509112303	0	0	0	140.1487569862701	958.501830266965	38.13967900896608	0	0	0	0.01376254083089039	0.0062854380379035	-0.07219822899227614	9.808670195833315	-4.855582717775352	135.9884363741396
0.97	-3.944582105527494	2.282550902507851	-0.5373812643193301	0	0	0	160.0975737458469	966.5518820793063	37.95461743194697	0	0	0	0.01665083171421346	0.008202682176974485	-0.08695850546277717	8.625228318305737	-4.690493375751667	136.8146697372071
0.98	-5.312178750217758	3.355850994784257	-0.6545397045662762	0	0	0	179.3199821233999	961.5104542971045	37.38687092748033	0	0	0	0.02135659293231004	0.0116417569570269	-0.1131115455208546	6.853278577568994	-4.454569213292915	135.0045119620864
0.99	-8.88449814919541	6.097325405012672	-0.7098347523162913	0	0	0	196.2499446329197	941.8453728067429	35.27948999692745	0	0	0	0.02763055957979447	0.01924092423714855	-0.180485827785669	4.555855781148399	-4.011454059838024	130.3466029068416
1	-17.27310721923411	13.10125016049437	-0.2549803995467351	0	0	0	210.0841085396127	905.7628441625614	31.28160150954757	0	0	0	0.03247380216588938	0.03727255825779017	-0.3230783042868927	2.003442010718628	-3.304950244942287	122.5676160126806
