# Supplementary material for: Transtibial limb loss does not increase metabolic cost in three-dimensional computer simulations of human walking
Source: PeerJ. 2021 Aug 4;9:e11960. doi: 10.7717/peerj.11960 (PMC8349165; doi:10.7717/peerj.11960)
Supplement: Supplemental Information 1 — Each subject’s simulation output and Matlab code for generating plots presenting the data. [file peerj-09-11960-s001.zip › TTA3D_solns_rev/Post/GRF/soln_walk_N50_wm100_TTA_S12_GRF.sto]

DataType=double
version=3
OpenSimVersion=4.2
endheader
time	ground_force_r_vx	ground_force_r_vy	ground_force_r_vz	ground_force_r_px	ground_force_r_py	ground_force_r_pz	ground_force_l_vx	ground_force_l_vy	ground_force_l_vz	ground_force_l_px	ground_force_l_py	ground_force_l_pz	ground_torque_r_x	ground_torque_r_y	ground_torque_r_z	ground_torque_l_x	ground_torque_l_y	ground_torque_l_z
0	-19.1136955906825	15.2859578273754	-1.156883286718807	0	0	0	190.0747139901123	900.0824729872048	34.11452637496624	0	0	0	0.07156367130292293	0.06432823977262904	-0.352773154198046	4.769702740587731	-4.17535212807078	120.5523429527072
0.01	-45.53456295800956	44.92084291352252	3.589819407212532	0	0	0	200.6623701383665	851.3203936253256	29.86099718670854	0	0	0	0.1007120292330282	0.176539346831399	-0.6540974313728202	1.913680083642801	-3.397096089526731	110.2975009704394
0.02	-29.36647493764804	141.3238043069958	30.54717128498795	0	0	0	208.6989807453936	782.0967393180354	24.63499978479794	0	0	0	-0.1862420501764477	0.1737009253027217	0.5238182362552125	-0.9245525272444675	-2.524768792217287	96.11784962241948
0.03	-51.12205823748886	264.2996349030265	25.57043274943894	0	0	0	210.3773126521039	692.5667021053703	17.85309749972635	0	0	0	0.2451983837783745	0.7884129462661404	1.40787304979949	-3.4699184820688	-1.519652885635279	78.01869349358628
0.04	-105.5705581366536	406.0222685924795	12.72453563499756	0	0	0	197.2433746465654	588.2584104594697	9.678324201043246	0	0	0	0.6122661208469948	2.237758769407881	2.864225689367416	-5.34079017322019	-0.3123803179842481	57.07906575924805
0.05	-117.122436166094	497.1816273284325	5.140047479875208	0	0	0	173.3866729445964	480.7279491042061	4.09132401533515	0	0	0	0.05028624620042464	3.039542566513489	5.110373731462283	-5.45557810126587	0.8376527301942153	37.25672651868231
0.06	-144.8890693966584	550.6241941046953	-5.310798004626076	0	0	0	149.171867675841	385.3106598564924	-1.52372210732647	0	0	0	-0.537665299798518	4.527984725017753	6.929238526633649	-4.468083906793068	1.830876611192278	25.18951208556016
0.07000000000000001	-141.2536262446628	601.3948148304297	-6.335481953305957	0	0	0	128.9777611106025	302.7839241610773	-5.046907283968365	0	0	0	-1.304083558600664	5.556317856595232	9.398742240083507	-3.520412663987845	1.836377579295237	20.17578419475686
0.08	-146.1350717314283	630.1715276755107	-19.15776717965376	0	0	0	98.64345997171201	209.6559617371672	-5.611540853877648	0	0	0	-2.121545222878225	6.69520699552498	12.16541179858831	-2.397137494995901	1.509897660604376	14.26542215598123
0.09	-140.9652873488408	665.7538652689718	-22.23640969455579	0	0	0	42.53831053230026	103.9036101455762	-8.495191751245049	0	0	0	-3.250602450077627	7.953756507901133	15.92636887338392	-0.927240314523057	0.9279149190366714	6.705057071947056
0.1	-141.15788686947	697.7278187250583	-30.25410803877353	0	0	0	0.2259842105721265	-0.434859792550553	0.3629846503323847	0	0	0	-4.172670104438666	8.374653732120255	19.59571368963546	-0.01307754494018849	-0.01203267685693859	-0.006279389681490342
0.11	-131.7475108736076	712.714702058233	-32.12340368334489	0	0	0	-1.13882847420113e-05	1.005302155940816e-05	-8.14922803586599e-06	0	0	0	-4.824606577100711	8.142036608469887	22.81145689275619	6.172584392644094e-07	5.869858782022266e-07	-1.38483446278054e-07
0.12	-129.1822366734748	722.6089878843327	-35.8259530557887	0	0	0	3.178834750219235e-11	-2.026502138351439e-11	1.673693124135469e-11	0	0	0	-5.280519478959664	7.299648655174106	25.65753729156022	-1.386222969976862e-12	-1.352846420774974e-12	9.948225035656059e-13
0.13	-118.9205782795411	720.6722775233769	-35.34043066186416	0	0	0	1.093119881975061e-11	-6.236535102081497e-12	4.097789394817348e-12	0	0	0	-5.645041297035493	6.388582617311035	28.10121086626594	-3.932792474195377e-13	-3.894413464302048e-13	4.56404377534968e-13
0.14	-114.3201133924771	709.3726433680818	-36.09112934005176	0	0	0	9.894733750187192e-11	-5.149322162069336e-11	1.685794592792301e-11	0	0	0	-5.802171569530578	5.571279300195966	29.42456982066311	-2.280636603741869e-12	-2.765375158147711e-12	4.939061126119526e-12
0.15	-101.453832150831	694.0643270953753	-34.5497302028669	0	0	0	1.922309114595368e-08	-8.977383944181321e-09	3.665009624940665e-10	0	0	0	-6.02450224077387	4.895676826642081	30.83499293573816	1.213379023633794e-10	3.088909229879222e-10	1.181892606009745e-09
0.16	-95.93844074923445	676.9073825761812	-34.98238095940241	0	0	0	-2.730361682508061e-05	1.170209683159168e-05	1.668496167544315e-06	0	0	0	-6.1309087409002	4.481443384306817	31.47971370221083	-3.63509078927398e-07	-5.92440238907493e-07	-1.793435817051131e-06
0.17	-80.30024970508241	656.5348470313909	-34.10302580849071	0	0	0	-3.660105831993598e-05	1.462314688825452e-05	3.108780056247687e-06	0	0	0	-6.182004974982435	4.239822937146825	31.97815116970236	-5.346170629932577e-07	-8.088937605345504e-07	-2.489399367410129e-06
0.18	-70.1004991376966	634.4017814809935	-34.00709718824287	0	0	0	-3.066878254933494e-05	1.15920765526329e-05	2.500816722547728e-06	0	0	0	-6.145903052744259	4.005215386945069	32.01293529694401	-4.228733542902575e-07	-6.615104588497552e-07	-2.119604374240981e-06
0.19	-53.22293412291672	610.7827571476569	-33.04727213346247	0	0	0	-3.391666301234392e-05	1.227675827547672e-05	2.248303978575669e-06	0	0	0	-6.037049696634741	3.873420069805387	31.99232305622402	-4.093907947162074e-07	-7.014504903071492e-07	-2.34561069335239e-06
0.2	-45.66714047333679	588.8530886520556	-32.51941428547822	0	0	0	-5.214805138106916e-05	1.821809753944346e-05	2.52751255256336e-06	0	0	0	-5.919084854888461	3.602361593106214	32.12039596067606	-5.323461567974078e-07	-1.029582476360228e-06	-3.56232321980249e-06
0.21	-35.4126129632016	569.2274374858549	-30.85677836072556	0	0	0	-0.0001107694769166284	3.760147056886e-05	3.662250732798106e-06	0	0	0	-5.757152499505014	3.278632464072311	32.30809986800862	-9.556728666274763e-07	-2.095974207666715e-06	-7.385580844553262e-06
0.22	-28.52336003713386	552.2065916159739	-29.35805293892835	0	0	0	-0.0003124346409766399	0.0001034783531567667	6.538481360311666e-06	0	0	0	-5.574642774849101	2.861103938302119	32.65057486326605	-2.308294923981895e-06	-5.698914249246364e-06	-2.010843458183742e-05
0.23	-20.22924646112553	537.227094759637	-27.24600291154958	0	0	0	-0.00110454629764116	0.0003580209636965289	1.231136127834973e-05	0	0	0	-5.367023317470599	2.440229769429089	33.23787384577039	-7.082711912748526e-06	-1.951711899547981e-05	-6.787788589662444e-05
0.24	-17.11303583928198	524.7567511968523	-25.33956108436091	0	0	0	-0.004543898444008936	0.001445123115404581	1.891723960996973e-05	0	0	0	-5.108403576801496	1.994925951264538	33.98648399494781	-2.599247839146181e-05	-7.827614633820389e-05	-0.0002637280637861355
0.25	-14.99664858635562	514.9037951436973	-23.84681198314492	0	0	0	-0.02015216213425671	0.006305526049575798	-1.408148864629235e-05	0	0	0	-4.841231899091372	1.599385168099364	35.17633704039812	-0.000105705123160556	-0.0003402700489260974	-0.001092397273023208
0.26	-16.22448063135813	504.7747849704938	-23.08805057523462	0	0	0	-0.08775506828932347	0.02706720806123276	-0.0004956217588583834	0	0	0	-4.474359056064606	1.34719706199861	36.31527756317335	-0.0004237099109893427	-0.001454163643195453	-0.004392779681621474
0.27	-16.97888613062945	493.9777755177658	-22.61812871654676	0	0	0	-0.3386786233072094	0.1031956772607353	-0.004311614049599221	0	0	0	-4.053978174563834	1.208759210950242	37.70737069871097	-0.001476397162644288	-0.005491823192498483	-0.01547040709913626
0.28	-20.75483231812332	481.2413161754313	-22.03408456003457	0	0	0	-1.052586584931556	0.3178730684407711	-0.02271607245884371	0	0	0	-3.532308892086199	1.15062419437567	38.86750107600589	-0.004106704489469191	-0.01669509305663863	-0.04332569719798937
0.29	-23.13647358895063	469.9023772619504	-21.63179607906748	0	0	0	-2.462182473889851	0.7404330844426817	-0.07764524518021454	0	0	0	-2.954866945826632	1.202620047425013	40.15638093043952	-0.008681307163862159	-0.03831832902188577	-0.09011326134616002
0.3	-26.97958734869076	461.6640542480402	-21.07605041487436	0	0	0	-4.061488942971191	1.222034073522948	-0.1659200805205464	0	0	0	-2.335096319054733	1.295436002468461	41.42754909134555	-0.01349514369413457	-0.06257226066027491	-0.1305182278631563
0.31	-28.73254631773413	461.1340665664045	-21.13621834479479	0	0	0	-4.327316783032215	1.307345998660823	-0.2122476563664881	0	0	0	-1.682219955087938	1.490385477556827	43.00363334020002	-0.01420841307341419	-0.06665355101117663	-0.1209023303093238
0.32	-30.80896105698262	471.3000855101149	-21.24303494747232	0	0	0	-2.473225010610568	0.751399324553167	-0.1438601035526793	0	0	0	-1.088313176000965	1.675364920086653	45.13180414547665	-0.008103584932296426	-0.03811937896354357	-0.05983311790056011
0.33	-30.5688594534011	492.7965784256671	-21.69827234709451	0	0	0	-0.5062196267125261	0.1548545237827788	-0.03545333318401307	0	0	0	-0.5556586624153348	1.883972054358947	48.02774900334229	-0.001564944043384817	-0.00753875498922157	-0.01059050506044517
0.34	-30.01367787662611	523.615243274914	-22.280251198123	0	0	0	-0.01517559712922442	0.004639043532318116	-0.0007860041988383958	0	0	0	-0.1330655202237119	2.034233038646019	51.76247788269517	6.725165734311227e-05	0.0002140440357216339	-6.066282326155177e-05
0.35	-27.12780213780134	562.6857496095662	-23.66457180641697	0	0	0	-0.02345612645830391	0.007178403874100143	-0.001027414959518256	0	0	0	0.21002989288435	2.218066397466885	56.3820916481265	0.0001295402349444342	0.0004407424012270748	-9.012202294811382e-05
0.36	-23.31006831949144	607.8536347664729	-25.25611653103627	0	0	0	-0.3138272821051184	0.09629285146678049	-0.001299759839853896	0	0	0	0.4499330349502189	2.362095805513342	61.74246954060172	0.0008876105277588721	0.003025809247008948	-0.007152364285358221
0.37	-16.45936534783831	657.8525892145219	-27.1028090162897	0	0	0	-7.852965248891715	2.420212745053861	-0.02898009984067674	0	0	0	0.596636402615923	2.484688742622443	67.76785890033284	0.01053579597226021	0.03383971238426738	-0.1853930428114955
0.38	-7.352053862741879	709.4629992970935	-28.61320067944097	0	0	0	-50.10499288282582	15.94404493761116	-0.7675025851774345	0	0	0	0.6498298857397895	2.539463101623815	74.07600326370027	0.03907461021174396	0.07869623152618306	-1.071609649254743
0.39	4.88495214189583	760.4949057079008	-30.15223330342099	0	0	0	-74.43063254028343	25.40833476302174	-2.352314703569543	0	0	0	0.6506009615084114	2.556912215678977	80.42932489586694	0.05069082361574029	0.02455628964385119	-1.447954203281959
0.4	17.92207772249172	805.8882436059582	-31.07398796184657	0	0	0	-67.68558470082911	24.87267308124159	-3.244019372463641	0	0	0	0.6469417007308147	2.450608956410873	86.11756947435512	0.05700132893399444	-0.001348829420363681	-1.265288712453032
0.41	31.46528653992276	842.3527734169593	-32.15942947278715	0	0	0	-57.73257694679653	22.56262220787012	-3.453505694373779	0	0	0	0.7057954466381808	2.254925842033722	90.68891486722701	0.06108872069613017	-0.001849198590211475	-1.07151891853115
0.42	43.63764859227322	867.2458349274871	-33.23223896763189	0	0	0	-45.80794858245932	19.00574838868639	-2.87501701368624	0	0	0	0.8628672477188859	1.91285539833784	93.63567642589105	0.04738727504043689	-0.0119830059945689	-0.853152463388179
0.43	54.72129320565537	881.4514332928206	-34.34332983923493	0	0	0	-33.5827621085369	14.80432600651782	-1.895767245017584	0	0	0	1.142403328564186	1.394107160327	94.85955448499068	0.02551776020563341	-0.02213385649796215	-0.6313342940845993
0.44	64.61863269189419	886.2687887000822	-34.94133868632322	0	0	0	-24.20493675945017	11.34834180597492	-1.067063556220421	0	0	0	1.521042122079631	0.6776875596222918	94.27615805045187	0.008949502858498829	-0.02420497912878125	-0.4606833247286791
0.45	74.57169449193609	884.4348087445325	-35.86133028278086	0	0	0	-18.46119950835253	9.23191195017818	-0.5285826972633689	0	0	0	2.02325377363804	-0.06294754529115254	92.07526323283943	-0.000863603213241468	-0.0222304477921772	-0.3555797783033841
0.46	83.92169766847979	875.2904031123613	-36.11768486539783	0	0	0	-15.91854516644248	8.560888952383891	-0.2413886842414515	0	0	0	2.65565014882405	-0.7502353886399802	88.12999349438341	-0.006271244193378085	-0.02049820013285398	-0.3079741758040416
0.47	93.16329083146469	858.3397254093275	-35.1041525267775	0	0	0	-15.97620812703681	9.372763939781168	-0.1417474028366612	0	0	0	3.359290816910939	-1.256252184430056	82.47973607989039	-0.009121362656218164	-0.02034538386142203	-0.3058670457300079
0.48	101.5735831443917	834.2079797964695	-32.90601964417672	0	0	0	-18.75613145663049	12.20607490609494	-0.2435224682738379	0	0	0	4.002390087224247	-1.481878112201359	75.48293383762827	-0.009201900676168117	-0.02141799571582106	-0.3466714723284041
0.49	110.2813867571201	804.399070043711	-30.97281538863209	0	0	0	-25.53507874700581	18.79618114305235	-0.844044957665419	0	0	0	4.581644407076649	-1.34832277269959	67.73676467833604	0.0008850365598947707	-0.02016084523115205	-0.4365520686365109
0.5	117.8513807413344	768.5832220414687	-27.7933257762881	0	0	0	-42.14022442218933	36.15750760303249	-3.081508537366566	0	0	0	5.097824215475049	-1.06282321022014	59.58955035651471	0.04760163420965929	-0.01015568519500478	-0.6219938250617129
0.51	125.1875970912306	728.2761998539609	-21.8226190251839	0	0	0	-76.77855162317641	84.62026571105999	-13.8588048139787	0	0	0	5.346402811729515	-0.8703935797914626	51.8160853523796	0.2650812956722242	-0.03207192755295212	-0.8578280683667741
0.52	132.3799003713243	685.2842337487986	-14.49129120762151	0	0	0	-35.05362716763045	171.1187777514807	-30.0716141593152	0	0	0	5.249409215663148	-0.8334178485422868	45.11778799081009	0.5142565871288634	-0.5628831048982178	0.7919086483175436
0.53	140.9320881631845	640.3771741379958	-9.340805181394076	0	0	0	-73.26139343012001	295.5255505626642	-28.70227632679803	0	0	0	5.051705502462998	-0.8211758131235684	39.70130634054532	0.6288264406123593	-1.053322651028572	1.66679513980115
0.54	149.0041385687238	593.0201669645052	-4.661000362677352	0	0	0	-82.97977517941557	423.8902973532713	-16.25405029657609	0	0	0	4.685872617685694	-0.9592740925571529	35.60819916458129	0.644745015051801	-1.509712461561421	4.087278013135776
0.55	155.2263092039746	538.4534466760794	4.824169103732222	0	0	0	-112.029457060416	484.8186989698214	-6.121525416119659	0	0	0	3.971406800485054	-1.450238858725544	32.18038932759224	0.9389797361032297	-1.861366331054368	6.002698113665359
0.5600000000000001	155.9666516985372	473.479958700404	14.11980982498357	0	0	0	-127.1362534961567	536.2553853367016	-1.09970709344326	0	0	0	3.106573663537075	-1.889431005964887	28.47305049149593	1.435790243315267	-2.346016476114504	8.727818650268997
0.5700000000000001	147.5060554485389	399.497673148826	11.86201416372561	0	0	0	-142.1421802726631	602.9319855855234	5.051804370023966	0	0	0	2.65023300748443	-1.697429174056361	24.07219344293474	2.345573505587752	-2.593868539343613	12.58966625692148
0.58	121.7448564145994	315.5263119453206	4.718016282098002	0	0	0	-142.6380295572999	650.3760179693088	12.40981976546762	0	0	0	2.388671539350666	-1.196437979675578	18.6127861758937	3.284331478786467	-2.986061871024932	16.69963630616272
0.59	68.08727236078765	221.368998638795	8.192326998130826	0	0	0	-141.3203582917536	667.8959651294826	18.00290932889002	0	0	0	1.512602505788737	-0.8911917584429966	11.5341580980244	3.71631713342528	-3.046214438976049	18.88821561700053
0.6	-15.47412462662648	122.8084819862164	22.30754201818829	0	0	0	-124.7614163647696	692.6691574260038	24.05645543278885	0	0	0	-0.1079096300933509	-0.5370483783686697	2.872220437695898	4.185669110506374	-2.878007414755698	20.88179816897211
0.61	3.291035354772846	-2.12116405423743	-0.04442146900490259	0	0	0	-113.9525927019846	744.1727283829554	28.3893519691201	0	0	0	-0.02538265383803302	-0.04240992703189397	0.142755364334717	5.070214910536409	-3.252988011438431	23.9300236230678
0.62	-63.7767540914861	30.39689805530207	-10.34471588473989	0	0	0	-103.4061579443797	783.8436997116709	30.17126339025547	0	0	0	0.9936719315205488	1.002146075768199	-3.181357784748159	5.991314714984201	-4.347819066100243	26.9566606001318
0.63	-31.55935414768036	15.19378698421121	-1.993015854068146	0	0	0	-101.9936449533199	777.848967499458	31.26831931504948	0	0	0	0.3026895965143389	0.4183329059270891	-1.603683807989973	6.385371819255058	-5.203846379470292	27.85344078247514
0.64	0.009806585164374319	-0.004499267852586338	-0.0008278581680412839	0	0	0	-96.6015183251137	751.8964916908476	31.36666708652087	0	0	0	-3.424883763277841e-05	-0.0001716841280724885	0.0005213256719597192	6.477570381189333	-5.220925511622485	27.51499248211757
0.65	-2.166867574796075	1.04214959008362	-0.02170672883993083	0	0	0	-91.85924612359052	724.4931705840937	30.68077825286921	0	0	0	0.01538622764457387	0.0295695086235387	-0.1162671533573196	6.509728465680551	-4.752625171449108	26.81092249272436
0.66	-0.1016888301017843	0.04848378080598685	0.0174793629470264	0	0	0	-82.8117121009202	691.6416018664463	29.7384676576321	0	0	0	-0.000530059420996038	0.0009361177200614653	-0.005680950389074657	6.40889812182978	-4.230318127905038	25.74873158615232
0.67	0.002173039899598525	-0.0009531027050247269	-0.0001817792308788772	0	0	0	-72.59980199096233	666.1302721854406	30.18231582579769	0	0	0	-1.381347827476662e-06	-2.7516344622241e-05	0.000127760728083905	6.302813305883886	-3.749382534515878	24.72647480732943
0.68	0.006198347493934576	-0.002574287564320557	-0.0001661407288542537	0	0	0	-59.36306079767012	639.9151493207123	29.56221852435301	0	0	0	-2.582608683086875e-05	-8.666010727950914e-05	0.0003792505856358565	6.149034546434248	-3.400033207353258	23.69706837735806
0.6899999999999999	-0.06212947674638095	0.02530472673315907	0.01031184140914053	0	0	0	-49.04137241663562	612.8866751314142	29.21811959964261	0	0	0	-0.0003823412223641368	0.0006432875342440255	-0.003882214553804044	5.904890587637608	-3.081098349789725	22.56263271707176
0.7	-0.07259931704895965	0.02893354726670706	0.006231479773542211	0	0	0	-37.41844922973241	590.0796899516096	28.9069403784802	0	0	0	-2.844722849639207e-05	0.0009170912437182162	-0.004589580708880243	5.626090389174986	-2.956370018008045	21.62113250597222
0.71	-0.03325402995930243	0.01190653399021841	0.003637143531577413	0	0	0	-28.53569046561129	566.4603444409632	27.66412948185296	0	0	0	-9.5214517347812e-05	0.0003861794371666118	-0.002134725649933099	5.260965206723821	-2.917847739090493	20.63015267364876
0.72	-0.0303648479535834	0.01047999773063142	0.003596950866112739	0	0	0	-19.47140948655399	546.5802954154851	26.68372713141622	0	0	0	-0.0001125556770041931	0.0003359036896450017	-0.001928851523917538	4.901913162370189	-2.833456199840283	19.8768828266715
0.73	-0.08081956010925993	0.02800655223903271	0.008913977922155951	0	0	0	-12.27698410069597	528.9196967133282	24.91763940234999	0	0	0	-0.0002424033492908409	0.0008923713675965852	-0.005001472624338171	4.573884440574406	-2.717325688204952	19.31258491122217
0.74	-0.1912380469031814	0.06129932938492355	0.02725305795757817	0	0	0	-6.011393231918123	512.2214435608595	23.05030485991631	0	0	0	-0.001033670605750568	0.001902306936263169	-0.01153212799245548	4.25826525854853	-2.610280871908044	18.89489808167971
0.75	-0.4314744953477606	0.1321304381382093	0.02940374700673481	0	0	0	-0.8169867660932959	501.4145856222146	22.80477027977972	0	0	0	-0.0001005398140552916	0.005213012579368711	-0.02490053466832922	3.982288687100505	-2.591862765273946	18.77438383298406
0.76	-1.523139988514029	0.4588104984639989	0.1455583569819396	0	0	0	3.112243330332867	490.7404951023839	22.25052695957817	0	0	0	-0.003049754546270345	0.0161201617340519	-0.08272386623840812	3.706992131431535	-2.69588776239191	18.80290497399143
0.77	-7.634247216371836	2.250470844648505	0.8086138566118839	0	0	0	5.191774461738871	481.2583452566374	22.37808644705747	0	0	0	-0.01767664423809684	0.07778654844659352	-0.3833683355019809	3.413447355175732	-2.837034457076277	18.94991492100397
0.78	-28.62168065648327	8.272506368819361	1.34157147280604	0	0	0	8.287943423597858	475.7616202659132	22.3579271144495	0	0	0	0.04081096808809181	0.354288209567846	-1.313791704208948	3.113690279484581	-3.034540384736209	19.31127771316454
0.79	-37.52324248720772	10.65511535615881	2.424576368025906	0	0	0	10.81973352964768	474.7738533745618	21.6279824973529	0	0	0	0.01776375774168856	0.4178022899195326	-1.560899841964642	2.811851305662627	-3.19856791243529	19.8803188129058
0.8	-47.280786428654	13.79136410465368	1.807554745978009	0	0	0	13.31856712866077	480.4934454838098	22.6444317819711	0	0	0	0.0976444066799922	0.5634235044938447	-1.743842328783148	2.529537360206513	-3.28675928221135	20.7769863691564
0.8100000000000001	-50.66443096444478	15.23626415315639	1.638861744765066	0	0	0	15.50104297480507	486.2721650554948	21.65862754226925	0	0	0	0.124006291797969	0.5892020137077572	-1.643426313069314	2.308330131306766	-3.305973997177894	21.72748609787649
0.82	-8.020209305225672	2.370550165046223	0.1653859979948555	0	0	0	17.96303363919369	494.440048264367	21.51453018518897	0	0	0	0.01971040387636055	0.08288436371666508	-0.2320734126463009	2.12738512378084	-3.425229402236418	22.82968523203939
0.83	-6.292130740732937	1.865980493056026	-0.1725580968830277	0	0	0	21.91492451420491	511.0526779732045	22.6877006162039	0	0	0	0.02973593874062685	0.08558508487534848	-0.1590868614664115	2.027845985655226	-3.685307040029287	24.36608774674958
0.84	-5.283933428983039	1.594172466955696	0.1323120415847775	0	0	0	26.89550064406342	531.7756363771061	22.63013869356271	0	0	0	0.01361994645365522	0.05458562414497495	-0.1148070310091163	2.025308111485829	-3.988030241245862	26.09870350614819
0.85	-0.02701866767899418	0.008149689853744502	-0.0006323967139743806	0	0	0	37.50681328857539	562.212630761433	24.74060905880851	0	0	0	-0.0002106922819911829	-0.0007257269231822565	-0.0003080874838040902	2.15920223135151	-4.362566819409657	28.9549612540112
0.86	-0.00586745898856137	0.001788413850407991	-0.0004099394136166801	0	0	0	49.05250598400366	601.9482827534865	26.45860014575705	0	0	0	-4.557819769631704e-05	-0.0001672614197523426	-7.338710139774366e-05	2.510845073687732	-4.732639949620963	33.58872744599281
0.87	-0.05498163467884649	0.01731509776202411	-0.004398139246851596	0	0	0	58.04780274482079	641.7669837129318	28.11373522439748	0	0	0	-0.0001538793506146887	-0.000868306925195207	-0.001402849379918659	3.002080916739764	-4.969655096164361	39.40646284433179
0.88	-0.6971613061493614	0.2302454971920954	-0.0741865685294345	0	0	0	70.09744316276313	682.1853405402994	30.78119598991704	0	0	0	2.281356792929403e-05	-0.005882419008769828	-0.01800573729575626	3.668443425619037	-5.1664259609614	46.52291893213951
0.89	-3.645978524143445	1.241102739226785	-0.4140939557895257	0	0	0	80.9448539528278	725.7410327599928	31.61981563158601	0	0	0	0.006000863646929334	-0.01284288304617459	-0.08986078171859849	4.660568079239936	-5.302935290737152	55.55030206006857
0.9	-8.376402390674935	2.98309658065893	-0.9900544592249688	0	0	0	89.81306454189067	772.2536464392851	33.50283214786322	0	0	0	0.02148415692122141	-0.006129614437245595	-0.1977732133447435	6.012934979072345	-5.370417538011003	66.66504638437623
0.91	-6.490285608046453	2.503544465178782	-0.8558759957151827	0	0	0	96.98250867705991	815.1993786293015	34.49028469632454	0	0	0	0.0218033398851292	0.004616029623276713	-0.1503378929174731	7.737339037512203	-5.344392154982827	79.41251075052713
0.92	-3.860277749705362	1.587751746839837	-0.5308217089429741	0	0	0	99.54187690106136	851.7225364049218	34.91639114149123	0	0	0	0.01446873758121933	0.004804264239880058	-0.09002718061745918	9.696726399755876	-5.192310098325239	93.61999320511123
0.9299999999999999	-2.881590380993126	1.249374210685509	-0.4130838089748867	0	0	0	98.92460964208504	880.5259688483158	36.89729705508419	0	0	0	0.01182683177373059	0.004797455895533469	-0.06767198842972605	11.49008229295191	-5.13024406666752	107.4913536984712
0.9399999999999999	-1.971052731809422	0.9253128801396708	-0.3203841517470388	0	0	0	102.8133221180093	902.1415969616787	38.11714134936953	0	0	0	0.009320845991307201	0.003803131177823227	-0.04616272939818267	12.61238687824784	-5.135634099416345	118.4925866379974
0.95	-1.343621173690398	0.6924335338014125	-0.2642985405814694	0	0	0	112.9427089218509	921.9408515274747	38.73646058438417	0	0	0	0.007823830458885982	0.003111325834221675	-0.03146937332746689	12.83229170444573	-5.152488253468128	126.0016822394124
0.96	-1.436381157362462	0.7906484796809533	-0.3093275378951612	0	0	0	127.773327118291	938.3123211161786	39.58489279095561	0	0	0	0.00934159021394688	0.003811517127369327	-0.03352246316864037	12.34657607676019	-5.280053094255873	130.4479973441798
0.97	-2.353752455694368	1.381512291352199	-0.5035078091278372	0	0	0	143.8716392365668	946.896202794455	39.58132590647791	0	0	0	0.01534113855916121	0.006598441102925165	-0.0534285210664579	11.22706794841707	-5.260463568203973	132.0964110781101
0.98	-3.834252090072747	2.53025415151944	-0.8858318295654344	0	0	0	160.5500465889206	945.4284016599788	38.79119013006792	0	0	0	0.02732567853097803	0.01239470167213591	-0.08265499309334716	9.550553245179582	-5.111805718234289	131.0867757317614
0.99	-7.341026906060272	5.385750493514351	-1.372254311224341	0	0	0	176.5137175848139	931.2006007224157	37.21969925059421	0	0	0	0.04637743727196235	0.02524920610341557	-0.1491688872503772	7.37109243406311	-4.787032569971794	127.3913800803087
1	-19.11369559067692	15.28595782737095	-1.156883286718516	0	0	0	190.0747139900918	900.0824729870792	34.11452637497124	0	0	0	0.07156367130289876	0.06432823977260385	-0.3527731541979554	4.769702740585927	-4.175352128071009	120.5523429526905
