# Supplementary material for: Transtibial limb loss does not increase metabolic cost in three-dimensional computer simulations of human walking
Source: PeerJ. 2021 Aug 4;9:e11960. doi: 10.7717/peerj.11960 (PMC8349165; doi:10.7717/peerj.11960)
Supplement: Supplemental Information 1 — Each subject’s simulation output and Matlab code for generating plots presenting the data. [file peerj-09-11960-s001.zip › TTA3D_solns_rev/Post/GRF/soln_walk_N50_wm100_TTA_S13_GRF.sto]

DataType=double
version=3
OpenSimVersion=4.2
endheader
time	ground_force_r_vx	ground_force_r_vy	ground_force_r_vz	ground_force_r_px	ground_force_r_py	ground_force_r_pz	ground_force_l_vx	ground_force_l_vy	ground_force_l_vz	ground_force_l_px	ground_force_l_py	ground_force_l_pz	ground_torque_r_x	ground_torque_r_y	ground_torque_r_z	ground_torque_l_x	ground_torque_l_y	ground_torque_l_z
0	-20.03485848417045	16.9458843656935	-1.040186726067133	0	0	0	191.1524303755972	895.5216839679342	33.20728282797307	0	0	0	0.07681926179419764	0.07129383916587155	-0.3585923420501305	3.777792657807753	-3.653100344238974	119.3624989586912
0.01	-42.89622741008885	45.71933791174245	4.359117970161965	0	0	0	200.8973048904105	843.847790714688	29.04976083030612	0	0	0	0.0913999860887706	0.1700109388159194	-0.5800708061356181	0.953293119343968	-2.829269037989379	108.1098313919659
0.02	-13.89180583442793	135.6949384788105	29.67752440297699	0	0	0	207.7815981553598	772.9443776774754	24.00338588313049	0	0	0	-0.1955078900418922	0.1608275317765526	0.8029718280843602	-1.726109245113171	-1.984570902191159	93.25117229901478
0.03	-51.34028612013675	260.6293445755968	24.92249632714301	0	0	0	209.7034868287718	683.0580245892509	17.21701506572818	0	0	0	0.2256885712397102	0.8229217310176937	1.377190612740167	-4.00295842798848	-1.007907420787018	74.98485054895971
0.04	-78.21841055295967	385.6105522111541	10.8370807392957	0	0	0	199.0228391208163	578.9203792998569	9.239714111704146	0	0	0	0.5156527384778201	1.932827519973016	3.137231199078278	-5.559380341492566	0.1635373135295688	54.37834718555011
0.05	-111.5341325898306	475.8377029213353	3.410054826826013	0	0	0	178.7589417684032	473.1299926597033	3.889832436039716	0	0	0	0.01028297462958466	3.013063260410847	4.941789877278983	-5.401687960559549	1.222809443598567	35.46424177641813
0.06	-125.4688328924902	551.6837070768923	-3.730421144683166	0	0	0	157.4439264419744	383.3927647388863	-2.006612567685972	0	0	0	-0.6344576258113596	4.429978557615629	7.233118589793118	-4.460714478931726	1.965239760182586	25.28890601922313
0.07000000000000001	-132.2521536041133	588.760172052498	-8.902658843528997	0	0	0	138.8265969547034	299.6840967077259	-5.228429391139795	0	0	0	-1.288989716264547	5.485476480560041	9.335387643572702	-3.439603503213831	1.948144126675017	20.3085121846285
0.08	-130.7287030737409	613.3389608021608	-17.44399185236525	0	0	0	106.549224967992	206.8618730708509	-5.149344275628342	0	0	0	-2.145614656786387	6.557604292275591	12.12964570092201	-2.307830554131514	1.547649203049883	14.41129571434008
0.09	-132.7652847139837	654.2622826473117	-23.82614310440723	0	0	0	47.04621987783743	100.5713494565878	-8.430565690064599	0	0	0	-3.255005178761239	7.794337955140494	15.80639254176192	-0.8272063656318717	0.951116846196736	6.729020033202944
0.1	-126.2157771047575	683.8917958435362	-29.97182492128322	0	0	0	0.09161032503664329	-0.1935165852467393	0.1670201749939209	0	0	0	-4.173940244098936	8.468088031951817	19.48739072181343	-0.00639699746866018	-0.005590118881872719	-0.002972835812882413
0.11	-123.7422888187068	700.4911188131216	-33.21102237625043	0	0	0	3.168600872289025e-06	-2.764634204511631e-06	2.262355529522826e-06	0	0	0	-4.861516061941694	8.196831386134711	22.69612671860131	-1.753969832411781e-07	-1.631090380240087e-07	4.633498451522851e-08
0.12	-116.2862183676197	711.8708717763407	-36.00555376809162	0	0	0	6.491125848439422e-14	-3.995159949607097e-14	3.327806965604877e-14	0	0	0	-5.38535851222361	7.559157974671247	25.85687237235727	-2.817392054997013e-15	-2.74404755325522e-15	2.201190629296288e-15
0.13	-112.2190434132974	712.2483656009125	-36.45917364342731	0	0	0	2.333710019453529e-14	-1.304958725531366e-14	9.274928192121838e-15	0	0	0	-5.740354719945954	6.684647589264062	28.17688883664379	-8.86220244624942e-16	-8.564326972416428e-16	1.024883129591623e-15
0.14	-102.1304792227319	700.2596045427678	-36.52626338705424	0	0	0	6.141827512507205e-13	-3.190965981073667e-13	1.347118564179539e-13	0	0	0	-5.948827267965619	5.858763514207757	29.84127011751227	-1.651736018494597e-14	-1.83492185465065e-14	3.184191086900473e-14
0.15	-96.04572856519981	686.0264284529324	-35.58963501831217	0	0	0	5.188328663639859e-11	-2.430759985211308e-11	3.101160577302479e-12	0	0	0	-6.142823132787148	5.136717607934091	31.07547825704265	-2.863921817112867e-13	-1.993064922865308e-13	3.15714801605717e-12
0.16	-84.4368411287053	668.7658718379529	-35.53339352153461	0	0	0	4.575420847403185e-07	-1.957783843895617e-07	-1.662494822355385e-08	0	0	0	-6.258318248714416	4.705177813016757	31.97438905136839	5.152234319489848e-09	9.421279325055714e-09	3.084849408393019e-08
0.17	-74.7780294189438	648.9089796578299	-35.02774161812692	0	0	0	-5.117253793360106e-06	2.047442053832539e-06	4.144815465776688e-07	0	0	0	-6.287382233331376	4.364915022574811	32.34915045028323	-7.314484817393206e-08	-1.104994862452057e-07	-3.572167627226206e-07
0.18	-59.36196136599009	627.245985557876	-34.78395107550874	0	0	0	-4.588844613187315e-06	1.737838272345312e-06	4.343098480550339e-07	0	0	0	-6.228862801520336	4.16269875278385	32.55092362480918	-6.818463041108695e-08	-9.863069902270628e-08	-3.257688886299708e-07
0.19	-47.30549273748614	605.1892193532065	-33.96871315071623	0	0	0	-5.396067485581115e-06	1.953671250132952e-06	4.752313690194929e-07	0	0	0	-6.118794408066846	3.91838116222442	32.63187740684316	-7.428954310326238e-08	-1.118361327195045e-07	-3.837721904565185e-07
0.2	-35.30460819525253	585.163933986226	-33.0772889315496	0	0	0	-9.108401598144862e-06	3.173390785345677e-06	6.467418530237355e-07	0	0	0	-5.98153725851402	3.669261089690884	32.98461134141401	-1.078517283119077e-07	-1.790226362261089e-07	-6.405164152442714e-07
0.21	-27.7992366305592	566.8523448895357	-31.55741841470793	0	0	0	-2.174281078304897e-05	7.341493637977801e-06	1.11140137469458e-06	0	0	0	-5.807270232683375	3.288419580138779	33.40978844454078	-2.125926717525159e-07	-4.036184368768247e-07	-1.492894060794914e-06
0.22	-21.36930670721873	551.7725321871203	-29.96234902487043	0	0	0	-7.024928835747016e-05	2.310399546808224e-05	2.351551843150337e-06	0	0	0	-5.598322436606003	2.888358091899706	34.1506954465097	-5.627652774516318e-07	-1.237445257133575e-06	-4.653940907861882e-06
0.23	-19.97240990322191	540.968069853591	-27.78724429472122	0	0	0	-0.0002899334340774013	9.326058163428124e-05	5.897676466647966e-06	0	0	0	-5.369750467971976	2.398399070168738	35.14985804853805	-1.947430453634811e-06	-4.895862037684466e-06	-1.831828684435633e-05
0.24	-18.08931602474219	532.5262503919629	-26.04386204327182	0	0	0	-0.001411767769511259	0.0004453578237122053	1.679083138787699e-05	0	0	0	-5.089290199002608	1.985633853676891	36.45257506000276	-8.292899316576289e-06	-2.311744877579745e-05	-8.410200479677881e-05
0.25	-19.12931002824367	523.5428455050468	-24.50851536550094	0	0	0	-0.007426949866270023	0.002303786806155295	5.185645477530415e-05	0	0	0	-4.733434231149937	1.611571201728631	37.81910221093345	-3.981362895543171e-05	-0.0001190692598244458	-0.0004123834093707652
0.26	-19.93322814267236	510.8605923148879	-23.61663202362617	0	0	0	-0.03830551973799315	0.01171192940633061	0.0001444852458368489	0	0	0	-4.25979035981182	1.367306820662527	39.13427684897792	-0.0001923443450550994	-0.0006049230267471888	-0.001959179585237687
0.27	-23.12483596713989	493.3247907395602	-22.7272189678098	0	0	0	-0.176357462006953	0.05330398442504911	8.033170092293668e-05	0	0	0	-3.664780654490162	1.204284571216822	40.10585884826523	-0.0008346411918279063	-0.002749083235082398	-0.008205655226470297
0.28	-25.8923376766816	474.8929650758016	-22.05305123636911	0	0	0	-0.660408560825952	0.1979995094628391	-0.002484773788115295	0	0	0	-2.968818954417724	1.197060495203453	40.91187107025715	-0.002946771657273726	-0.01017500040223303	-0.02758936572717204
0.29	-29.75885965864011	460.1633075164766	-21.33635319079399	0	0	0	-1.864769076947305	0.5570560492268919	-0.017859381735866	0	0	0	-2.214726891584171	1.296703204261725	41.60814926679706	-0.007829014602310098	-0.02841980238606386	-0.06898172300728991
0.3	-32.01228374867705	455.2201064926188	-20.95126336496358	0	0	0	-3.654359722143502	1.092798039896879	-0.0605985567518148	0	0	0	-1.448422778192569	1.50701782197207	42.61189381221577	-0.01456778447443561	-0.05526479835546272	-0.1181098267514526
0.31	-33.76188814048516	461.840388734875	-20.89905583455969	0	0	0	-4.506387482106299	1.35427714280105	-0.1123100482446931	0	0	0	-0.718779437991754	1.740628194052911	44.07143514297837	-0.01725562034845581	-0.06785276766728586	-0.1258477424263201
0.32	-33.93775276774819	479.816574738928	-21.31008617748047	0	0	0	-2.910385733478531	0.8807198955001727	-0.1026948322587517	0	0	0	-0.0559945177231187	1.981256233341944	46.28581594436147	-0.01074545275830653	-0.04364776230253045	-0.06984349456710237
0.33	-33.82940835186999	506.7727627813619	-21.39625116428952	0	0	0	-0.6871746588229299	0.2097407230841335	-0.03306592478636594	0	0	0	0.5111049367860949	2.130284708178865	49.27213974234787	-0.002394696437998439	-0.01007494732824737	-0.01413045216115923
0.34	-32.1387050695691	541.9561108320199	-22.1890391202867	0	0	0	-0.01590992805964013	0.00488384032365333	-0.0004852271439096385	0	0	0	1.008743619858931	2.269782460805017	53.15329152199301	6.053789426184926e-05	0.0002058472379766971	-4.912203263861996e-06
0.35	-29.5096399449404	583.7469554319268	-23.31250126026903	0	0	0	-0.02483292912004371	0.007669358334232122	-0.0008187276789253452	0	0	0	1.428685828261689	2.35213126203004	57.80384627463252	0.0001163145266731509	0.0004033926097118963	-2.731913936104274e-05
0.36	-24.74274060291186	630.9547227504911	-25.12078537633376	0	0	0	-0.2440319890333853	0.07585099865636911	0.001077707876231654	0	0	0	1.782807264078289	2.409379136263519	63.1558080128005	0.0005016205963465553	0.00190544730512914	-0.00530093073180953
0.37	-18.17578182454317	680.9815770846267	-26.64147278847149	0	0	0	-5.835790730747716	1.822653853612776	0.02482949522142225	0	0	0	2.045746640764129	2.353378360635662	68.9185549394259	0.004631306717521187	0.01829583810042711	-0.1386855731937543
0.38	-8.896218918260519	731.5636111056333	-28.26732638723041	0	0	0	-41.90074295184762	13.44785434695901	-0.3652936472103424	0	0	0	2.244068837270878	2.227528500242541	74.82143133207846	0.02025057297823081	0.04519538442331947	-0.9081191987691442
0.39	1.954393538373838	779.4409464289446	-29.56477981118633	0	0	0	-71.05569003377653	24.31536134279265	-1.869642644361989	0	0	0	2.391824794137741	1.99413481924016	80.38425075837404	0.03789659246750031	0.01339608184040302	-1.397099650230519
0.4	14.19851597877348	821.5515972705336	-30.66122073662532	0	0	0	-68.19232148028321	24.99897418137198	-3.027107003828464	0	0	0	2.538525498786324	1.632341012982401	85.10875231133016	0.05463880122432013	0.003101299601331623	-1.277536964816022
0.41	26.54704980518574	854.8453500251434	-31.51698905405825	0	0	0	-60.92672973252072	23.62407952088514	-3.521969677848491	0	0	0	2.712759925660084	1.142825465504778	88.45551519083031	0.06642161558971328	0.008997100413260311	-1.128391403626945
0.42	39.47698297476205	879.0051384840447	-32.92666160098352	0	0	0	-48.5411375363191	19.93992872278123	-2.966911985161122	0	0	0	2.960694593746672	0.6219586420295107	90.27576560179452	0.05313432089467475	-0.002157746597627721	-0.9006372696845061
0.43	51.82849139128314	893.906267457161	-33.95669744793754	0	0	0	-34.17752518279356	14.94772873490925	-1.862282469626075	0	0	0	3.275026207097016	0.01779333605077316	90.4336763702504	0.02821100153430101	-0.01499889037036397	-0.6409687637231299
0.44	64.28055631418262	900.3701851696867	-34.86684066500677	0	0	0	-23.93975676519144	11.18064663013246	-1.015464474258368	0	0	0	3.654577108026092	-0.5825178662382355	89.0051983525357	0.01092135987597958	-0.01834957575431271	-0.4560690185038632
0.45	75.92597974709375	898.6226169682112	-35.38801126157973	0	0	0	-18.39330441813921	9.226963838052024	-0.5195927352949286	0	0	0	4.065189608311861	-1.104905666081029	86.02312255779579	0.001678418904912444	-0.0169966936116169	-0.3550308325700187
0.46	87.19787706340909	889.1198367952087	-35.49285900382879	0	0	0	-16.17320186783242	8.821508828901219	-0.2504491088993721	0	0	0	4.490810111148129	-1.442934862003688	81.61287548395859	-0.003402631616846759	-0.01535969516089794	-0.3127204912548912
0.47	97.66887290565289	871.6023716081215	-34.26331434005503	0	0	0	-16.45643569683741	9.931212965287962	-0.1302934662596924	0	0	0	4.876763349313666	-1.57545916994629	75.89054513881047	-0.006299044607917112	-0.01466452830529801	-0.312879979821122
0.48	107.5654977907098	846.69882077174	-32.46390702292902	0	0	0	-19.40632769524284	13.19885352789328	-0.1642559609359179	0	0	0	5.247724923379162	-1.451234310927466	69.20278122628358	-0.006542948410978365	-0.01423036975291052	-0.352290045348524
0.49	116.3324598384983	814.5233631421563	-30.0512871102004	0	0	0	-26.42115302309039	20.59538746818381	-0.6185840685112791	0	0	0	5.601416943515702	-1.151527956202218	61.91005739644542	0.003936992119893618	-0.01031188551171437	-0.435615568193176
0.5	124.6634855670556	776.7031980667148	-26.6970292377669	0	0	0	-43.53525378554969	39.58385526478643	-2.841662874849722	0	0	0	5.794695395862652	-0.8199627488645089	54.72239507009039	0.05663576305996603	0.001687245920011254	-0.60815803656636
0.51	132.5164261238182	733.7120910725467	-21.05583024376984	0	0	0	-75.36637942705009	88.00380302573527	-15.12489562782092	0	0	0	5.687524158525077	-0.6646649210491411	48.16449364724998	0.3027945802621594	-0.05551008888901011	-0.7790801440809167
0.52	139.9877392683669	686.4246642798183	-15.15222550029994	0	0	0	-42.52167170691874	172.7529805971648	-29.40511852571614	0	0	0	5.427055370899893	-0.6172091175860286	42.45163565316205	0.5314842697123005	-0.4495800187244667	0.7027191097847831
0.53	147.172580891504	635.5614141754173	-10.22673799441754	0	0	0	-79.60516201301091	300.601470318022	-28.16568356531675	0	0	0	5.037897179173862	-0.670419154820291	37.85874293149595	0.6438744569357333	-0.8858348019146133	1.746350417886118
0.54	152.8209307079081	579.4236082244732	-3.968136751013035	0	0	0	-83.23370860016891	430.7704305216282	-14.6031755803216	0	0	0	4.419964223123056	-0.9430212766278057	34.12994934874754	0.6614956517625425	-1.372391758032754	4.46497870323114
0.55	153.5405365035759	512.7709087096202	5.910303065895139	0	0	0	-112.5728417339185	506.0469427429821	-6.431657579593292	0	0	0	3.536503990995569	-1.404983333307409	30.22594427046639	1.093960758037603	-1.700782595840178	7.016712430777547
0.5600000000000001	147.1244981266299	433.7383389732676	11.18573551156138	0	0	0	-122.10233700935	565.6140453546943	-1.720778744906065	0	0	0	2.717499407954712	-1.580950713100192	25.68028101917598	1.740435735886586	-2.222201158450776	10.72871900901013
0.5700000000000001	129.913941492311	340.3447876356316	8.006617884594887	0	0	0	-139.4597724677635	630.3020135870282	5.885838051658458	0	0	0	2.18733401282448	-1.300975116312071	20.21923566377597	2.893969364972649	-2.974926673560278	15.91517326921673
0.58	93.29907899253419	228.9719205737649	7.787069999322306	0	0	0	-137.3927095190289	673.1928822616594	13.84363864526768	0	0	0	1.403568121046618	-1.021405406418114	13.40815642284184	3.69263249796683	-3.458500301951359	20.95708614338291
0.59	30.4129192746606	90.38431072030998	16.93158346332014	0	0	0	-134.5320978229314	689.4486155571026	18.11695979599451	0	0	0	-0.1760290050578159	-0.81632111361038	4.677130046200929	4.081863966172555	-3.131051384991246	23.79902807964223
0.6	8.935547413730026e-12	-7.91423206326461e-12	-9.86749346796154e-13	0	0	0	-121.3510257070224	711.8402003316585	23.83695800304403	0	0	0	-1.051742181570463e-14	-5.060464824120417e-14	3.106532359526082e-13	4.596635563373711	-3.329627959550604	26.79072298218549
0.61	0	0	0	0	0	0	-119.2647779156652	752.9285761011307	28.56817279095509	0	0	0	0	0	0	5.451856872974232	-4.217012629882734	30.60297826952319
0.62	0	0	0	0	0	0	-115.5182833364089	766.2717694969008	30.93283395604523	0	0	0	0	0	0	6.128929532001528	-5.269176479180902	33.33267138872633
0.63	2.69822524342806e-08	-1.762008090966853e-08	-6.581569219307212e-09	0	0	0	-117.1702866906973	741.5726671424945	31.1835876060707	0	0	0	3.125559454791906e-10	-1.106501195493487e-10	1.578917834388373e-09	6.318850300508705	-5.45765671778914	33.57130954816047
0.64	1.236069935112874e-14	-6.203770175683495e-15	-6.989612838546287e-16	0	0	0	-108.1455457940726	718.611529792822	31.8879009033798	0	0	0	-2.212345324922712e-17	-1.367991034770335e-16	8.230418124547666e-16	6.41058746896183	-5.285294507762331	33.44535803481097
0.65	1.39077685034662e-16	-5.909276483807766e-17	3.857461481042525e-18	0	0	0	-99.05471182308401	707.5232729371219	31.20289620086773	0	0	0	-1.067522480668338e-18	-1.865273509973455e-18	9.914382921718383e-18	6.642183875991687	-4.942219871293561	33.54024821084361
0.66	-2.02263868654625e-05	9.686910126001793e-06	2.122689929559412e-06	0	0	0	-85.8154151927029	690.1143758407156	31.24108856922275	0	0	0	-5.007780585340191e-08	2.149291762414243e-07	-1.458006222929659e-06	6.796230530894271	-4.755616783958639	33.37141610381056
0.67	-2.257803948635944e-05	1.018526617459736e-05	3.305967449138836e-06	0	0	0	-76.68923928096874	666.0860560464175	30.58916378487567	0	0	0	-1.35381435610412e-07	2.4258805027401e-07	-1.671967785523438e-06	6.84984442481721	-4.517932034985574	32.71757510299727
0.68	-6.575798450151464e-06	2.365695686651276e-06	2.168066930548693e-07	0	0	0	-64.65520992045907	643.9797510010779	30.60059527592736	0	0	0	1.561671875710937e-08	8.935889408724966e-08	-5.013841552497856e-07	6.857028519117512	-4.366186456005781	32.16846249423843
0.6899999999999999	-9.484227831658346e-06	3.465448375547419e-06	6.44099340043817e-07	0	0	0	-55.19708061922921	622.5454954295466	30.1295511496237	0	0	0	-5.811833537048698e-09	1.169368307494657e-07	-7.147328877162834e-07	6.808396347653892	-4.143287633481128	31.54622509252976
0.7	-4.061759127244405e-05	1.611625774913534e-05	7.664804426702182e-06	0	0	0	-44.73997749649875	598.7030314546873	29.47002666272679	0	0	0	-4.09167400922949e-07	3.820224517083827e-07	-2.971524349019004e-06	6.627736899031624	-3.975864092282804	30.84060420687891
0.71	-0.000154317152895634	5.275553234188124e-05	1.814721303544586e-05	0	0	0	-37.43609395679837	576.0026469203137	28.4067372636828	0	0	0	-7.102485823404543e-07	1.767310328046826e-06	-1.117739873052389e-05	6.335495883495942	-3.748171086355615	30.10079034966105
0.72	-0.0002907645176377877	9.025715989253861e-05	1.759772445981848e-05	0	0	0	-29.22277891674595	556.0920047839427	27.1404196637317	0	0	0	-1.142060679536152e-07	3.632719943522273e-06	-2.051884577660702e-05	5.982664735686956	-3.540923895650862	29.54008678201826
0.73	-0.001909355919889494	0.0006330095032947343	0.0002553206569893155	0	0	0	-23.26942836730264	537.6911948282332	25.63740143909097	0	0	0	-1.074930012537754e-05	1.89780806702437e-05	-0.0001274377225370487	5.584992054615189	-3.32227104519068	29.01796836325573
0.74	-0.02424115088928658	0.007853089414445779	0.003736045945873231	0	0	0	-17.08314292183624	522.5181542725038	24.15937089061233	0	0	0	-0.0001616471402879261	0.0002302929127401779	-0.001532905430715402	5.179574942519845	-3.188876071582102	28.7093928614654
0.75	-0.09951134185523695	0.02876806490878994	0.007575578553362163	0	0	0	-12.63848893490082	512.7490431806523	23.14532493271458	0	0	0	-0.0001168588292226193	0.001174357057766335	-0.005994559169768194	4.792274445100894	-3.135892786805815	28.68651124228229
0.76	-0.3975981507127379	0.1138032825514621	0.02957624624692324	0	0	0	-8.920702131178064	503.661316811788	23.33266929656188	0	0	0	-0.0003757659771743079	0.00445496602621757	-0.02219290631318674	4.369229615243148	-3.235460775836458	28.83421809834158
0.77	-5.529666625283725	1.60400021492927	0.6081410764477805	0	0	0	-7.485937728543693	491.8460099887916	22.82510802980354	0	0	0	-0.01514986980515527	0.05349977439721647	-0.2788560921617689	3.917106521428933	-3.301821525434902	28.91503161348723
0.78	-39.50061094973171	11.03556515315081	2.92233027520561	0	0	0	-5.09601329437435	485.0594704603582	21.87198414933518	0	0	0	-0.01011684597979437	0.4378950364755764	-1.790162848470309	3.519013336995918	-3.326453567299122	29.28166408983942
0.79	-42.03078116591666	11.51067829879723	1.303046023008906	0	0	0	-1.536916594956653	491.4466420194504	21.98521814186692	0	0	0	0.08782464948547089	0.5132237537088755	-1.69945109840086	3.229538223576911	-3.423422663538959	30.34044640269052
0.8	-40.83132070554421	11.56111796198697	1.103601135328599	0	0	0	2.576044948428472	503.0533961435206	22.66833468200068	0	0	0	0.09454494188040172	0.4719154725206209	-1.444071517240968	3.00049297046363	-3.643538084768958	31.86270630612978
0.8100000000000001	-60.16770584361825	18.31402587654882	2.150053605579703	0	0	0	4.998207520478059	508.2488620235495	21.82815471229098	0	0	0	0.1279344049675571	0.6330793716799706	-1.812073237297416	2.800557776452576	-3.786384261232829	33.21793389451042
0.82	-8.542019364275868	2.610620189727655	-0.01117012529533813	0	0	0	8.294551481339132	513.7891023993342	21.72475041922258	0	0	0	0.02665594011892302	0.08629035857047203	-0.2270529247914771	2.658674381699711	-3.943954209540372	34.68661426877383
0.83	-0.0005412240015035493	0.0001818819633822962	9.868032825983909e-07	0	0	0	14.02001838276396	529.7120148693019	22.76813182585418	0	0	0	8.305186254166386e-06	2.654780379529825e-05	-2.897096106890398e-05	2.65346157448431	-4.229591450901713	36.77932513673785
0.84	-2.894197926567914	0.9032501047581328	-0.0119524707946538	0	0	0	22.85108408602056	554.8575430808546	23.69615861951876	0	0	0	0.01010211105152213	0.03155286168901136	-0.05851426500214015	2.817114756656702	-4.62284821949789	39.44941025540552
0.85	-0.03191672222711726	0.009915055078145012	-0.00104294201939268	0	0	0	34.0823207617207	586.9203648771849	24.65055438629722	0	0	0	-0.0002983389826112016	-0.0009922846235554963	-0.0002597547324955849	3.1433932362002	-5.092349276531902	42.55486907339753
0.86	-0.006929225148808008	0.002159091916248904	-0.0005630000366463072	0	0	0	46.82038693709807	621.830918556644	26.53237158761139	0	0	0	-4.094865893996856e-05	-0.0001675493190034559	-0.0001320886148483543	3.592653091052332	-5.673272414217128	45.9731548381699
0.87	-0.09415921963098166	0.03048521056578712	-0.009765840568583555	0	0	0	61.96434661785137	657.7479530951075	28.37205555472298	0	0	0	-0.0001803358112252908	-0.001373437567065992	-0.002465025564917807	4.217116957167494	-6.250180092146735	50.44892296345022
0.88	-0.875518365920933	0.2968776561799231	-0.1077988856550293	0	0	0	76.75396075921188	691.3900772032542	30.30542197446874	0	0	0	0.0003755396967966019	-0.00723430087939501	-0.0223799860469043	5.003967171076483	-6.753186683084126	56.18836591228022
0.89	-3.709183119734502	1.290062391393235	-0.4862228967732837	0	0	0	90.6520647140272	736.5498153412593	31.73846018917069	0	0	0	0.007666597713736677	-0.01276858241805432	-0.09096654147960223	6.185047537182386	-7.001395513790221	65.65249868498719
0.9	-7.255728154200285	2.643507908740211	-0.9931697277276598	0	0	0	96.4660355353118	797.4344019153046	33.20349111409442	0	0	0	0.02239770664852978	-0.00368467426818551	-0.1717535623060857	7.878248477418815	-6.824886004226933	79.91143623837681
0.91	-5.187058465110102	2.051860327029342	-0.7872656171858676	0	0	0	94.80184924151001	837.1899441736972	34.47705250885093	0	0	0	0.02011038813757719	0.004020066294290913	-0.1208877901525103	9.537410636684328	-6.401606895487005	93.70707138888096
0.92	-3.127542512628739	1.32017768854562	-0.5029691361600951	0	0	0	94.04288704068652	860.1122898926948	35.33174875127597	0	0	0	0.01376831363737836	0.004416824030919904	-0.07349751698305222	10.96236740297146	-5.938767483631377	106.1598364118537
0.9299999999999999	-2.555288315010719	1.137721516659149	-0.4234209017269568	0	0	0	94.9589595784239	884.6186968741373	36.56709511462552	0	0	0	0.01200360793721551	0.004438438114586415	-0.06024291946099967	12.02060620773195	-5.596467065354743	117.2424735851913
0.9399999999999999	-1.756510109639898	0.8551714845397859	-0.3395013766307398	0	0	0	103.0378987687058	908.5936893578287	37.76952580300667	0	0	0	0.009781256059580223	0.003688551407594006	-0.04114477637286605	12.43393928263697	-5.430557002305986	125.5626061227294
0.95	-1.302919470237215	0.6960326572207692	-0.2950581474489825	0	0	0	114.5498389125976	929.1931203670255	38.48234580814265	0	0	0	0.00868016053086502	0.003273473601188743	-0.03047178044659953	12.23170325882904	-5.309848703031677	130.8961450180317
0.96	-1.62185855050794	0.9207243145587206	-0.3739737317962279	0	0	0	129.5374027941545	943.6212305833235	38.94774167713865	0	0	0	0.01121852352772535	0.004423782046437967	-0.03761733912246926	11.51848767328418	-5.220210421116356	133.5868143926658
0.97	-2.499949167815324	1.549574771749122	-0.6028134483599267	0	0	0	145.6832916527377	950.6556994873615	38.66899569242882	0	0	0	0.01824145267634738	0.007583984815702638	-0.05597874988912831	10.28547062053891	-5.025257400321307	133.9455848326317
0.98	-3.896871025152905	2.737729692752888	-0.9962839999583559	0	0	0	162.2377043206224	946.3497215716438	38.05198509193587	0	0	0	0.03081107116731461	0.01364635909842969	-0.08279518646829133	8.573710316263581	-4.7686889611689	131.8113871993772
0.99	-8.102691052008179	6.21858977718006	-1.453267159182031	0	0	0	177.7723106828837	929.4748090931862	36.29423401887912	0	0	0	0.05087756959539851	0.02852157046153402	-0.1621153042644033	6.391995745647734	-4.328444223097262	127.1706140277393
1	-20.03485850455636	16.94588438291985	-1.040186727185585	0	0	0	191.1524304238251	895.5216842459091	33.20728285145187	0	0	0	0.07681926189257758	0.07129383926578846	-0.3585923423603992	3.777792658807367	-3.653100347576325	119.3624989945963
