# Supplementary material for: Transtibial limb loss does not increase metabolic cost in three-dimensional computer simulations of human walking
Source: PeerJ. 2021 Aug 4;9:e11960. doi: 10.7717/peerj.11960 (PMC8349165; doi:10.7717/peerj.11960)
Supplement: Supplemental Information 1 — Each subject’s simulation output and Matlab code for generating plots presenting the data. [file peerj-09-11960-s001.zip › TTA3D_solns_rev/Post/GRF/soln_walk_N50_wm100_TTA_S03_GRF.sto]

DataType=double
version=3
OpenSimVersion=4.2
endheader
time	ground_force_r_vx	ground_force_r_vy	ground_force_r_vz	ground_force_r_px	ground_force_r_py	ground_force_r_pz	ground_force_l_vx	ground_force_l_vy	ground_force_l_vz	ground_force_l_px	ground_force_l_py	ground_force_l_pz	ground_torque_r_x	ground_torque_r_y	ground_torque_r_z	ground_torque_l_x	ground_torque_l_y	ground_torque_l_z
0	-20.64792914736512	16.56523068746893	-0.964517399542928	0	0	0	197.2574686093469	889.6673307099129	32.24005687422815	0	0	0	0.07808959155670989	0.07769872572998655	-0.3741233006812928	2.000334279249344	-2.822797853516811	119.9561465412566
0.01	-53.51873962773736	51.7929891474075	5.380785039296719	0	0	0	208.3245421279518	836.1690075215467	28.17729169773539	0	0	0	0.0982909826392922	0.2078688111891145	-0.7612360223780059	-0.7927761382172314	-1.886000304666788	108.8819650956643
0.02	-27.90204353581004	154.2473311511779	28.12128192671362	0	0	0	212.5603418967709	764.5728613553912	22.45226915814593	0	0	0	-0.09895899817952983	0.2706343178304604	0.669391440265524	-3.432993975858753	-0.8970942442621102	94.06495705107795
0.03	-47.6058803909848	267.2466613854068	24.95035620141845	0	0	0	208.0041855321971	677.1936364948454	15.41476125079353	0	0	0	0.3237043706978278	0.810836655946193	1.569317301874255	-5.456857754663402	-0.05057164264290137	75.86814210779264
0.04	-109.7390414120642	416.6383161229157	14.94087193780641	0	0	0	192.1245874381085	575.2880638028043	7.573293224522547	0	0	0	0.5714236121654814	2.310831271996861	3.005192177586908	-6.695153954904409	0.7653073993866084	55.16774293776716
0.05	-117.4926002075243	513.1667576292691	2.928563913408341	0	0	0	168.4872526281446	472.0101309407674	2.353903883700697	0	0	0	0.1384965636352675	3.547002793183235	5.410742650174203	-6.269454172287586	1.422577532720056	36.23524568809179
0.06	-146.2722931761938	557.3172430844318	-3.098076808894298	0	0	0	145.112163034913	379.4141364801354	-3.110370197881048	0	0	0	-0.5889674658597455	4.540947805839866	7.144250106617205	-4.982756783634748	2.109885986729023	24.620534865629
0.07000000000000001	-139.1410074078441	601.4682140116446	-8.621688831619439	0	0	0	125.8384512140675	297.7421508252099	-7.459702430283611	0	0	0	-1.257686437414812	5.753909436875706	9.585774086328433	-3.858239023235685	2.125368925055265	19.71163829584141
0.08	-146.9398869055674	634.5692596262829	-18.20880268751143	0	0	0	98.4134190710445	203.1610353461353	-8.799325558589677	0	0	0	-2.087476437367502	6.909712358077717	12.26180045161928	-2.508560442944261	1.816274235418628	13.86932307105024
0.09	-136.2489036494372	665.2394070562299	-23.89739046972467	0	0	0	46.3787439948645	97.42684387682908	-10.28002367376769	0	0	0	-3.144509191094225	7.881164965803012	15.91480576235503	-0.9126567492984717	1.126655335931123	6.558653311365724
0.1	-139.8238773259977	692.6267891969118	-30.49242485977969	0	0	0	0.05330890424012355	-0.1674223615179596	0.1496354868743666	0	0	0	-4.000429768463891	8.202900732306514	19.30013076517131	-0.005174052750728472	-0.005405868966336083	-0.004218562830522706
0.11	-126.3804618852326	706.9504905703541	-32.94342009651487	0	0	0	2.247310362012235e-07	-2.130988319591183e-07	1.651296504773754e-07	0	0	0	-4.609370210845804	7.759669749147763	22.4807364670349	-1.271908787923403e-08	-1.162191739483694e-08	2.311860852421003e-09
0.12	-125.7568218872943	715.4573221035223	-35.96349979565095	0	0	0	5.231291937904242e-16	-3.439869071079739e-16	2.521702585395974e-16	0	0	0	-5.030632248139409	6.903658809548583	25.16396244731419	-2.18625139261362e-17	-2.113862421756073e-17	1.65186384128683e-17
0.13	-112.3942978608891	714.494632220203	-35.99484089761579	0	0	0	4.32417750134207e-17	-2.510272263549191e-17	1.433500359575417e-17	0	0	0	-5.364551967129731	6.143427773674903	27.58976618571672	-1.460794781390662e-18	-1.461532241399949e-18	1.847151318945259e-18
0.14	-108.9584276842428	703.7235532061871	-36.5257658451655	0	0	0	4.256767098385569e-16	-2.247724845940846e-16	6.58499132438593e-17	0	0	0	-5.543580767150234	5.386428953533343	29.02852376389912	-9.489755418235527e-18	-1.157123406807225e-17	2.18449705631081e-17
0.15	-94.33252750983952	687.7677534083293	-35.41134455655533	0	0	0	3.131060286705407e-13	-1.489085195925823e-13	7.087590476585535e-15	0	0	0	-5.706362870633574	4.808386921036237	30.29243067318007	1.385781268989567e-15	3.880001558268742e-15	1.968311082289659e-14
0.16	-86.73592217851758	668.3444266112817	-35.50926952358453	0	0	0	3.216443088962226e-08	-1.411118259578626e-08	-1.710522890037786e-09	0	0	0	-5.769328009004386	4.333819675447122	30.84378351664342	4.203279353730467e-10	6.930638718698712e-10	2.186312502207526e-09
0.17	-68.41212658670931	646.2232627243869	-34.90155884014915	0	0	0	-1.136759472053936e-06	4.647675614712866e-07	8.969645324703941e-08	0	0	0	-5.777129357099775	4.071823909949541	31.27875796958814	-1.65651117239417e-08	-2.500197634960753e-08	-8.038733240613964e-08
0.18	-55.96322980108131	623.3474019666508	-34.68310264291577	0	0	0	-1.012639312439967e-06	3.892738606599243e-07	7.988366464514509e-08	0	0	0	-5.707632956218021	3.830674803461528	31.35443050683353	-1.415745133118825e-08	-2.183034994773859e-08	-7.308653275849522e-08
0.19	-37.34292013844286	600.5117462928356	-33.86628323919961	0	0	0	-1.099548496164873e-06	4.021252149566834e-07	7.48488471377131e-08	0	0	0	-5.61189830774018	3.693221722756037	31.73779942752147	-1.378521954282376e-08	-2.286782428293019e-08	-7.965124270171892e-08
0.2	-30.92764002530827	580.4138541764091	-32.9561266649909	0	0	0	-1.789343015622371e-06	6.28165537925968e-07	9.685013426903874e-08	0	0	0	-5.484318600601834	3.396613116435304	32.21061589304637	-1.948471194319308e-08	-3.573025342760038e-08	-1.282430705316151e-07
0.21	-22.75994845764487	564.1279989867257	-31.55195921717029	0	0	0	-4.411728447334063e-06	1.498362948398937e-06	1.780684454247689e-07	0	0	0	-5.332513012086243	3.059501452429788	33.13790420293788	-4.121999944212314e-08	-8.46754352089248e-08	-3.087417145349832e-07
0.22	-21.80689732151055	550.9507642430153	-29.9201878911348	0	0	0	-1.574883694544922e-05	5.200472158703307e-06	4.55466520403518e-07	0	0	0	-5.119724356580543	2.596177816811887	34.07570530143273	-1.271807172657857e-07	-2.920381643113044e-07	-1.063119625220136e-06
0.23	-17.8459723167107	541.1291324191576	-27.87554978201364	0	0	0	-7.593034942662065e-05	2.446635323227405e-05	1.520249768187357e-06	0	0	0	-4.864463325739059	2.15297361715387	35.4604871449962	-5.389852220255404e-07	-1.369132456956788e-06	-4.885871851855216e-06
0.24	-19.44271612581683	532.0832060578607	-25.79720371890137	0	0	0	-0.0004492073019782884	0.0001415962563240514	6.19342554595006e-06	0	0	0	-4.541044825269481	1.679912721911965	36.86868034081899	-2.876264138514663e-06	-7.93375369546757e-06	-2.72309021271873e-05
0.25	-18.39864345341189	521.3412906496806	-24.31880392259774	0	0	0	-0.002934006809429175	0.0009070343774152965	2.731833589625986e-05	0	0	0	-4.125467608796178	1.368116788865611	38.47670142017194	-1.732454560671976e-05	-5.105412595976704e-05	-0.0001655542720262465
0.26	-22.07968048173186	503.7504931858963	-22.99449588265264	0	0	0	-0.01883413890852245	0.005724579301964774	9.978762384519536e-05	0	0	0	-3.573698487164171	1.121891529103586	39.63791344737296	-0.0001036695339151785	-0.0003240489670076127	-0.0009769888901257589
0.27	-24.04968673152808	480.895675104888	-22.2962711097999	0	0	0	-0.105963178266633	0.03176161760687925	3.385538626189647e-05	0	0	0	-2.879886641050877	1.082728424201457	40.49060898104685	-0.0005423015481863787	-0.001803923019932105	-0.004986838573607945
0.28	-29.05024690175991	458.9019651557126	-21.27222654504641	0	0	0	-0.4673093991957163	0.1386379995978306	-0.002989214404322829	0	0	0	-2.103508159374941	1.14380062908609	40.96454478827431	-0.002209286368411954	-0.007871174329079142	-0.01967607262767871
0.29	-31.48646225127339	446.2619672464966	-20.85109429780907	0	0	0	-1.47536743041845	0.4352925874781718	-0.02297012217722195	0	0	0	-1.28979497994233	1.381270379332986	41.67618980051041	-0.006397673778576366	-0.02457385635888263	-0.05476020023179605
0.3	-34.97022272007308	446.507825158818	-20.59274542313131	0	0	0	-3.108675648029342	0.9171210525733759	-0.08110161937962819	0	0	0	-0.5101862020000967	1.653203317840803	42.73683925876121	-0.01254330222963235	-0.05138145921945575	-0.1002503214321133
0.31	-35.40644333094001	459.4437659157569	-20.78977444796286	0	0	0	-4.104558425711461	1.216780266438898	-0.1542224637636585	0	0	0	0.2074851769666264	1.923936218260871	44.54830306263239	-0.01578880733380764	-0.06765578212309356	-0.113611164093469
0.32	-36.39215291374514	481.067607577435	-20.92002938878992	0	0	0	-2.863875254878573	0.8550077490790207	-0.1457896125728416	0	0	0	0.837545727481694	2.126997475501584	46.98078178418653	-0.01062849450982779	-0.04712693144224162	-0.067653481255915
0.33	-35.1148963114487	511.6784196515207	-21.87726013601889	0	0	0	-0.7050466384542375	0.2121998513367789	-0.04688418118484507	0	0	0	1.409196169214813	2.338617390051034	50.38476884090822	-0.002460110312438849	-0.01130483984075033	-0.01416256335693891
0.34	-34.12698775498814	548.7640807043895	-22.36596047403496	0	0	0	-0.03029358793782169	0.009118508093431147	-0.001472263724742732	0	0	0	1.895152260982858	2.421077450099842	54.5100875599607	7.058441644880174e-05	0.0002331522276171121	-7.978328461849428e-05
0.35	-30.43161488329775	592.4783682568293	-23.77180295935864	0	0	0	-0.04629816531912923	0.01397356279546483	-0.001746583159324665	0	0	0	2.321744722085444	2.494273192606589	59.50561865644733	0.000177852194717071	0.0006344315791313377	-0.0002259798182972615
0.36	-25.51064674144186	639.8467721782326	-25.21582928598081	0	0	0	-0.6816130034243604	0.2065670216095193	0.0003519330479413526	0	0	0	2.656739455769395	2.4867353148825	65.02544578956703	0.001161631281200284	0.004338457154460415	-0.01564643603013013
0.37	-17.24705777609115	690.1622645860318	-26.99591309830866	0	0	0	-13.64240482587425	4.170796687073137	-0.03970497538342235	0	0	0	2.911450902003603	2.419892218340125	71.03681344397899	0.008656300734295337	0.02872169695224452	-0.3159371834931828
0.38	-7.483422245371044	739.7755230336786	-28.2019679608886	0	0	0	-61.47549037078699	19.59296230748933	-1.117525929142047	0	0	0	3.070661311339855	2.23715902860061	77.0328193739945	0.0196201868055489	-0.00131598812285761	-1.287265971923493
0.39	4.964550729634658	787.0155061247237	-29.86721030778554	0	0	0	-75.27821767085621	25.87214608166807	-2.939361240712234	0	0	0	3.1981733633736	2.041046298768381	82.75503446109565	0.02856060376376444	-0.06958685834312801	-1.449528895165417
0.4	17.73593448637073	827.4359525818556	-30.65206261106648	0	0	0	-66.03053880933417	24.38527215720987	-3.987014781108904	0	0	0	3.300820032833338	1.686812699014145	87.50511568638296	0.05020406555568201	-0.05688913240966583	-1.235555002465605
0.41	31.4534713741306	859.5967068666525	-31.79536304168276	0	0	0	-56.15075353136189	22.05697424725191	-4.257720305699162	0	0	0	3.454622906342031	1.285531585121731	90.97397332649183	0.06226166251629037	-0.03814614392733591	-1.046617642143355
0.42	44.39949398411037	881.7736453586037	-32.58885785157767	0	0	0	-44.86243226151326	18.73275660261763	-3.641990164444328	0	0	0	3.6593504101039	0.7579918175770124	92.78579765641737	0.05274174231266793	-0.03479313846734753	-0.8393467467277601
0.43	57.31002405697016	895.2685163513615	-33.74335777845154	0	0	0	-33.55243032192168	14.8997019681974	-2.580408826212718	0	0	0	3.958162523692849	0.1800558792464368	92.97608145983675	0.03368168638250253	-0.03337611898727157	-0.6327060014427852
0.44	69.05827094224236	899.6860718007138	-34.21555114192266	0	0	0	-25.17172159954621	11.90457705091997	-1.698185191878702	0	0	0	4.314809771009711	-0.4738650795363206	91.409481329304	0.01862599013153325	-0.02912234979496015	-0.4790170550675396
0.45	80.724238288946	896.2638011749632	-34.78947083304844	0	0	0	-20.22469683014036	10.23334429470008	-1.130602798463392	0	0	0	4.728218590852197	-1.048381080438548	88.25409661218694	0.009163876953698391	-0.02491382729883513	-0.3874553132063893
0.46	91.0824765608447	884.4894049204111	-34.22869508684591	0	0	0	-18.16783207094678	9.919755600844994	-0.818420066818994	0	0	0	5.12239933940288	-1.528592951397715	83.50627117556959	0.003334972918468664	-0.02270854703738205	-0.347404657724565
0.47	101.4468059563776	865.6268518258393	-33.12370862968561	0	0	0	-18.51286929471463	11.04742017493824	-0.7064321256718972	0	0	0	5.470386701245777	-1.766011983169416	77.51077814944023	-0.0001694241251641704	-0.02265946458813614	-0.3481352142088798
0.48	110.5023258398634	839.4785910179602	-31.09107976839746	0	0	0	-21.47286661701421	14.20538649658043	-0.8288472698255576	0	0	0	5.757225552397127	-1.760234597210835	70.49830891888911	-0.0008166141756819367	-0.02423395455723673	-0.3878170301493622
0.49	119.2101088347284	807.0025112415572	-29.03295718619347	0	0	0	-28.76024482366529	21.41450500419003	-1.491882178180979	0	0	0	6.04072264215231	-1.505000129381519	62.94203532165213	0.007285047910815586	-0.02605252479141582	-0.4801350426593862
0.5	126.6132658067637	768.7197413641421	-25.30829833323822	0	0	0	-47.63463839752085	41.04512083423589	-3.87906249079447	0	0	0	6.16340100701899	-1.198412563891409	55.37170262387184	0.04278439868489035	-0.03051521161368535	-0.6938950448099607
0.51	134.2869283555377	726.1959990935036	-19.88275536268841	0	0	0	-85.32016035382074	93.79740028192543	-14.56578425547775	0	0	0	6.012824933812835	-0.9822357395814059	48.51669380688038	0.213749219550244	-0.07923607610511203	-0.9498166775598261
0.52	140.7668465140169	679.5007181261539	-13.65284763281637	0	0	0	-39.33904638313081	186.9010574272229	-29.05013930595541	0	0	0	5.691427884946138	-0.8731234456709928	42.53571936059967	0.3834598405700948	-0.4970099059552484	0.8357986297736431
0.53	147.7291854324492	629.5901095824947	-8.959876308089651	0	0	0	-85.16908485519585	323.9721367367262	-27.85014436319407	0	0	0	5.271217666471849	-0.8381440756918205	37.7805883988659	0.4084013618463308	-0.8884769439286793	1.829208833172724
0.54	152.5943420846388	574.4927519453197	-2.618800388848858	0	0	0	-91.42339238848152	459.0448132930154	-14.85354593410869	0	0	0	4.59986963670123	-1.067498158463412	33.99303369853379	0.4356731483785316	-1.185540687142752	4.562284758197425
0.55	153.4286561944732	509.6809264457276	7.340825461980685	0	0	0	-124.6096571014863	525.544078978061	-5.54034703639909	0	0	0	3.657075340889608	-1.524913037174118	30.18890302030614	0.8131660788388771	-1.582175078780034	6.675698270649664
0.5600000000000001	146.5046790981519	433.2274695614006	13.29427860532902	0	0	0	-134.3354865251602	577.5819129879161	-0.4220616634087792	0	0	0	2.768706038120838	-1.716871309634528	25.72432444999677	1.264680333798011	-2.2070207132684	9.654422738014262
0.5700000000000001	131.0187471971879	343.136032110809	9.336368262873425	0	0	0	-152.4119165843488	638.5167408881803	5.924663106463218	0	0	0	2.244332494818632	-1.399263510032755	20.45710099730666	2.047736967608107	-2.532204299281866	13.58039955160275
0.58	97.9810759196302	234.5205559221918	8.333068415367723	0	0	0	-147.5794365351449	679.1448819484682	13.68849994223379	0	0	0	1.478684285646348	-1.101931339079843	13.90089778055959	2.727678018623299	-2.878499811913756	17.48289490828769
0.59	39.91104297706455	100.7293896045447	17.70711439379217	0	0	0	-145.7041219059097	694.2393441443714	19.32839039242837	0	0	0	-0.1078653822732301	-0.934072723853319	5.565981855046228	3.039522452625408	-3.037979973813754	19.53587401279461
0.6	1.336462350631608e-08	-1.314515329638825e-08	-3.458884616101876e-09	0	0	0	-130.370723564759	711.5605554825414	24.46854265642763	0	0	0	1.044204212066633e-10	-6.088424988869995e-12	4.263830003372365e-10	3.391348761048887	-3.213048408931239	21.50022452275303
0.61	0	0	0	0	0	0	-126.5814138316858	746.7046920922958	29.46779708861778	0	0	0	0	0	0	3.980549198754348	-3.821937841198491	24.1687333470705
0.62	0	0	0	0	0	0	-119.7566456616279	762.7482785945883	31.26569994766908	0	0	0	0	0	0	4.525588260523151	-4.654645069697037	26.46685655771654
0.63	4.176076796662673e-09	-2.760662404605638e-09	-8.451940558069022e-10	0	0	0	-119.9674219556956	745.5629699474391	31.2646712616296	0	0	0	3.410385861156369e-11	-2.300028221391139e-11	2.437317965579451e-10	4.765948783859597	-4.895269767609929	26.87608576680931
0.64	1.663398961845347e-11	-9.08899281990478e-12	-1.688641076248767e-12	0	0	0	-109.5886941987771	722.5804081370039	31.48679577057421	0	0	0	2.146942746841199e-14	-1.640347097330241e-13	1.094791256435396e-12	4.877300212590849	-4.823698173679345	26.59331607421667
0.65	2.91221488394743e-18	-1.224527793880861e-18	1.534800338769232e-19	0	0	0	-100.859656471405	706.899337450538	31.56253207487951	0	0	0	-2.825534783430276e-20	-4.102547465188206e-20	2.088141512836514e-19	5.020235446863756	-4.631215902020315	26.19994734589649
0.66	-4.895898209421777e-06	2.23642526946102e-06	1.685258745329402e-07	0	0	0	-86.55710334824474	687.5197747538532	31.42001686791554	0	0	0	1.478386127077832e-08	5.923134762957447e-08	-3.565407027268884e-07	5.133011436887763	-4.44770490379948	25.67635591633549
0.67	-1.85521685891868e-05	8.861823626686157e-06	2.975463722850157e-06	0	0	0	-76.14765161750648	664.6532737863569	30.7122595427669	0	0	0	-1.289709968029667e-07	1.89184671698173e-07	-1.367589487314106e-06	5.19419652169803	-4.204748349230976	24.83668341296902
0.68	-9.174400519875843e-06	3.423525884264615e-06	3.699730561216586e-07	0	0	0	-62.26411937539695	643.0293326174802	30.46680207331648	0	0	0	1.796932406623498e-08	1.23805171604767e-07	-7.000298805810237e-07	5.20831391526386	-4.082361071243597	24.09550824179026
0.6899999999999999	-6.255646280529166e-06	2.20532262999044e-06	1.532400328799378e-07	0	0	0	-51.89788241615801	621.5327484235501	30.20677548824622	0	0	0	1.788383753094139e-08	8.375024532769768e-08	-4.752104694522335e-07	5.160584922096103	-3.93944163409451	23.29351521953787
0.7	-2.450790996837357e-05	9.792918869657973e-06	3.919956759659035e-06	0	0	0	-40.08235706932448	597.8482209189849	29.45826926816608	0	0	0	-1.910667057651152e-07	2.409189588317932e-07	-1.796433634737366e-06	5.024066725671907	-3.812269931040417	22.48488793506367
0.71	-0.0001521011791864027	5.496558794399516e-05	2.132214163972948e-05	0	0	0	-31.68308103906908	576.0044716528977	28.32749364390482	0	0	0	-9.434508103330287e-07	1.64967863817462e-06	-1.098272725603495e-05	4.818769108751672	-3.6446422575959	21.7159011140781
0.72	-0.0002987949061200161	9.195367975189443e-05	1.335348957884223e-05	0	0	0	-22.02840980955918	557.3798604313095	26.8111472356414	0	0	0	2.609400806433737e-07	3.925920438704854e-06	-2.119552863534664e-05	4.580951595518654	-3.482080194233434	21.15207842549446
0.73	-0.001184035525784645	0.0003845474003298296	0.0001135496463583711	0	0	0	-14.94498345480262	540.3244175148643	25.66514204779047	0	0	0	-3.405123517158044e-06	1.303585545347998e-05	-7.96539181186959e-05	4.298800843395703	-3.317658955416861	20.61993729465443
0.74	-0.0164234933406436	0.005602302818886187	0.002883246802827282	0	0	0	-7.668673233306009	524.6400355201239	24.41611948255438	0	0	0	-0.0001335743649572771	0.0001418203072447819	-0.001036425997963023	3.994600706752702	-3.22719687514823	20.22162800325825
0.75	-0.1013488548748938	0.03023270762726416	0.009066140730820479	0	0	0	-2.731173160629337	512.662936627053	23.39140688793817	0	0	0	-0.0001987441112293582	0.001171988649547026	-0.006129891207617717	3.687853618933405	-3.196468701209171	20.02554801651705
0.76	-0.2135613603748852	0.06005299260543805	0.009982617661711332	0	0	0	1.95709075848822	502.9316925043145	23.30902424930052	0	0	0	0.0001826038624604834	0.002665807015047973	-0.01213010359301637	3.357622523415258	-3.2698301365303	20.05844088300184
0.77	-2.186824892210343	0.6452644777503282	0.2334803117525802	0	0	0	4.600072297298954	493.7273471440195	22.96132271072561	0	0	0	-0.005623862771371777	0.02160347966253904	-0.1123780628289228	3.006398753331579	-3.362475768863026	20.1802510822505
0.78	-28.11194286062758	8.174798069354809	3.024749104096674	0	0	0	7.596718965213604	487.4465187165538	22.56579106103848	0	0	0	-0.05721737568686028	0.2839186607019898	-1.299064975615082	2.647447900368097	-3.481819212843027	20.48424890233164
0.79	-33.48277561985996	9.098768523840521	1.224417378897063	0	0	0	10.50350870487014	487.2131997526934	22.23763735390492	0	0	0	0.06478851954486417	0.4273271517243034	-1.403239763801755	2.30965701723605	-3.602090500225255	21.06410417657912
0.8	-18.25088314938058	4.936872725131563	0.2614750074634711	0	0	0	14.70566446019384	492.3829037356955	22.87172972384998	0	0	0	0.05439233605917295	0.2371104610886794	-0.6792311535825822	1.993879047375533	-3.745446949812768	21.95160886821872
0.8100000000000001	-63.85647086862291	18.88560741478782	3.543132425179108	0	0	0	18.65167995704063	498.4154052131975	22.27224273805141	0	0	0	0.08828384656895533	0.6735658039012008	-1.999504540774539	1.722799547814251	-3.875855548880182	22.94043749140038
0.82	-51.42163301470998	15.80525788800093	2.30155839188197	0	0	0	22.18668320824611	505.6656345476425	21.5067137006578	0	0	0	0.1052967387970024	0.5420706506614381	-1.371985054511697	1.50502927631621	-4.023449906044447	24.08701694777926
0.83	-0.002224655039669433	0.0006695877694798648	-7.48219583709456e-05	0	0	0	26.01454834187676	519.8833018352756	22.68230923988778	0	0	0	-4.498308265626041e-06	-2.259812069646568e-05	-6.938159822009316e-05	1.371754524794418	-4.226170737203238	25.65012122691093
0.84	-0.00201400421682502	0.0006232690903942067	-6.979329283932205e-05	0	0	0	31.72533777791819	540.5344569026827	23.68251050389667	0	0	0	-5.597271728406422e-05	-0.0001862448986854873	-3.203828942960316e-05	1.362791053931037	-4.539561305111855	27.585928483962
0.85	-0.3714053818581501	0.1184850078474312	0.01612172662585257	0	0	0	42.31320374109632	569.3617187271379	24.71231605956483	0	0	0	0.0006533149923927692	0.002950322244859142	-0.006619918711835151	1.520168879550801	-4.991844055979104	30.70255812471311
0.86	-0.00465064163146331	0.001446234727847424	-0.00026268651556417	0	0	0	54.11719463529906	609.7296757678121	26.16005761311174	0	0	0	-3.491480670033187e-05	-0.0001259754356185185	-6.346463606617372e-05	1.896540580245927	-5.466777247458794	35.91377460986735
0.87	-0.04407372348815276	0.014040022963525	-0.00408046953612114	0	0	0	63.99326620616239	651.6115238923352	28.17307624325552	0	0	0	-6.171832256397081e-05	-0.0005516958785569816	-0.001207509829245421	2.432662383684359	-5.832861973434682	42.35673785668651
0.88	-0.5048529248741385	0.1724541238998868	-0.05834658963776659	0	0	0	76.07191305550549	685.4308568829725	30.20177963194347	0	0	0	0.0004897074750886522	-0.003165112191380188	-0.01322966816974342	3.093647015629984	-6.060157274809385	49.21671481356552
0.89	-1.811121483484726	0.6423545494380902	-0.2276670732979036	0	0	0	87.74674560079283	728.56483430357	31.42982541870106	0	0	0	0.003919931579775279	-0.005397942377692683	-0.0454003674402936	4.072522024432326	-6.126670571653105	58.81724886079044
0.9	-5.006212314964869	1.803243900925743	-0.6006776955146279	0	0	0	93.76861377988092	784.923199436994	32.50961121993599	0	0	0	0.01435672137920003	-0.001204648815386084	-0.1220951595791115	5.476829327850944	-5.953173564345433	72.01406648153848
0.91	-5.426441817329287	2.12110488030507	-0.7144163552954321	0	0	0	96.03238097644302	825.721626247984	33.70458523477778	0	0	0	0.01910339582251856	0.005408939156099597	-0.1279425715288542	7.057383367033308	-5.687846346941562	85.46187134682613
0.92	-2.355463296300985	1.018399846326215	-0.3649170092634949	0	0	0	97.21622211721447	851.3533196666549	34.62365407033249	0	0	0	0.01030968536370535	0.003839795711293878	-0.05523875081678953	8.581753160078888	-5.417517479940456	98.57883534958125
0.9299999999999999	-2.248173785396865	1.00293440728925	-0.3305044683063565	0	0	0	97.61736035773224	874.4171193470478	35.87426473275981	0	0	0	0.00976333607902502	0.00411909877412989	-0.0535550046019346	9.797429831926447	-5.178966519569293	110.9145234193782
0.9399999999999999	-2.513343940609881	1.176445042295045	-0.3717626090698008	0	0	0	104.3625929283755	897.0224528904797	37.22397230661301	0	0	0	0.01114312551144977	0.00500875076339439	-0.05923601301506935	10.37486605489382	-5.036301852004515	120.7664263096952
0.95	-1.657412603358127	0.8754836772948328	-0.3282602997923161	0	0	0	115.5742734328049	916.5066104678476	37.74741733022005	0	0	0	0.009883180452055764	0.004243479767913992	-0.0383814681168135	10.2126923083331	-4.85346379020454	127.4088242379283
0.96	-1.535882958470018	0.8800555348954965	-0.340180047739633	0	0	0	130.6874393245436	932.0735652722555	38.05155587880814	0	0	0	0.01052455773311426	0.004590231453421276	-0.03543546746608963	9.516590051395733	-4.703544131905356	131.244968497316
0.97	-3.075589670422794	1.810605182747119	-0.5654019548366207	0	0	0	148.1339752106683	941.5165709606158	38.02040092624316	0	0	0	0.01808551042155258	0.008983319670725326	-0.06936562320888419	8.325734336427397	-4.521337037079286	132.6440153431257
0.98	-5.836263234267238	3.807855869365713	-1.065061972804467	0	0	0	166.0303640632649	939.5183765390808	37.23505439695544	0	0	0	0.03484807853019756	0.01875928292604657	-0.1237529508918149	6.661522053248733	-4.186669265968895	131.4251761958296
0.99	-9.10710748397551	6.809045451325973	-1.584336584481234	0	0	0	182.5803105101605	924.0339846956579	35.30441710913617	0	0	0	0.05686219770525917	0.03426377659268379	-0.1800192889233497	4.543642921018524	-3.618655214211087	127.4065662156062
1	-20.64792916398122	16.56523070077652	-0.9645174003551232	0	0	0	197.2574686714675	889.667331071282	32.24005688280467	0	0	0	0.07808959163678054	0.07769872581674686	-0.3741233009377649	2.000334281557597	-2.822797855093275	119.9561465892632
