# Supplementary material for: Transtibial limb loss does not increase metabolic cost in three-dimensional computer simulations of human walking
Source: PeerJ. 2021 Aug 4;9:e11960. doi: 10.7717/peerj.11960 (PMC8349165; doi:10.7717/peerj.11960)
Supplement: Supplemental Information 1 — Each subject’s simulation output and Matlab code for generating plots presenting the data. [file peerj-09-11960-s001.zip › TTA3D_solns_rev/Post/GRF/soln_walk_N50_wm100_TTA_S35_GRF.sto]

DataType=double
version=3
OpenSimVersion=4.2
endheader
time	ground_force_r_vx	ground_force_r_vy	ground_force_r_vz	ground_force_r_px	ground_force_r_py	ground_force_r_pz	ground_force_l_vx	ground_force_l_vy	ground_force_l_vz	ground_force_l_px	ground_force_l_py	ground_force_l_pz	ground_torque_r_x	ground_torque_r_y	ground_torque_r_z	ground_torque_l_x	ground_torque_l_y	ground_torque_l_z
0	-20.05677889423401	16.51460391952675	-1.207242966420042	0	0	0	192.9822004839344	883.7763943999344	32.59493379449828	0	0	0	0.07952071020855483	0.07229289928267976	-0.3613339081242821	0.2553873626093965	-2.433301335902482	117.6092323849203
0.01	-50.96087756133276	51.16729184027625	4.760558634397018	0	0	0	203.049541296791	830.9001301160012	28.17326846661263	0	0	0	0.0956721375012926	0.1904457071345091	-0.7087033917535027	-2.117592829298255	-1.52996742735087	106.759540865371
0.02	-14.76660652208795	150.1535497039669	27.6026318504428	0	0	0	208.8885646160064	759.5225913981427	23.03841290389311	0	0	0	-0.1346629249251704	0.203040546306759	0.9033141159346851	-4.295075032166253	-0.6752875406982606	92.32643069012093
0.03	-47.40924489113139	258.9481680857336	24.44139182019896	0	0	0	208.1871675994418	670.5709645606221	16.76859753065995	0	0	0	0.2193791391539561	0.7271096790421016	1.498380090209421	-5.971938551202572	0.1009014850132498	74.46022716955828
0.04	-96.8693580755325	407.058474856637	13.78443528827864	0	0	0	195.2412059389876	567.3008534894853	8.94331051926271	0	0	0	0.4414127596330936	2.080210460380921	3.109336050640181	-6.893017589965268	0.9492383133928481	54.04498296817943
0.05	-111.8507968227959	507.9854006840073	1.757200557976579	0	0	0	172.7113406966743	461.9944049315536	2.955975591742241	0	0	0	0.03953187319496389	3.270769538088269	5.429578897692149	-6.255173017766651	1.650894557613981	35.12366601279888
0.06	-133.4396536159739	555.6025689847349	-3.597575404278929	0	0	0	148.735600821503	369.5605372891159	-2.476099164899852	0	0	0	-0.6629183668397306	4.230547804034548	7.333886611626736	-4.98821676271591	2.171036974726437	24.14073340138074
0.07000000000000001	-133.6537872515036	600.5616286489023	-9.546404036319709	0	0	0	128.1462498778433	284.562279606234	-5.293113608851505	0	0	0	-1.292167538655194	5.381430408125859	9.685861504050559	-3.790237218581342	2.062141170633308	19.06107543215233
0.08	-136.883845838767	633.1655377376852	-18.41927099130019	0	0	0	98.15287514296691	190.7839137812173	-5.899746996467215	0	0	0	-2.109345892485916	6.519268156164649	12.47291105653842	-2.437069050734612	1.663244258795074	13.22982485709151
0.09	-132.4047248573494	664.0287606356467	-24.67128693556263	0	0	0	45.7039371212963	90.25867106348228	-8.991611357323171	0	0	0	-3.125616381523292	7.443756426387533	16.05152774826556	-0.8465221572534194	1.045391432044227	6.189621550094398
0.1	-131.9266408779372	690.7446416353579	-30.60462539413431	0	0	0	0.03387413772666446	-0.1198740432175954	0.1095149336442595	0	0	0	-3.973335891022775	7.828174698281027	19.56394845634956	-0.00394228296375379	-0.00397700785007957	-0.003142899485623748
0.11	-123.5812698296517	706.2595828100169	-33.5845611028213	0	0	0	1.310078614101785e-07	-1.267372458092428e-07	1.032919108793446e-07	0	0	0	-4.557743507736832	7.417499823550349	22.72912401370677	-7.939084460099735e-09	-7.027994167482023e-09	1.446133110044194e-09
0.12	-119.5388630659287	715.368623510367	-36.36671385275983	0	0	0	1.124652634172825e-16	-7.37715124961951e-17	5.666791860038549e-17	0	0	0	-4.98436009754656	6.694046803089805	25.58338418824064	-4.912082241743515e-18	-4.628390059208593e-18	3.723364001469301e-18
0.13	-110.6016824883468	715.1693233104356	-36.80873471063055	0	0	0	9.107686383612312e-18	-5.292790334959577e-18	3.272401775050521e-18	0	0	0	-5.313685275821887	6.005713739908193	27.99798486726899	-3.286726192894037e-19	-3.163367662073963e-19	4.031115526983403e-19
0.14	-104.0789868863351	704.3092212695857	-37.00978720532343	0	0	0	2.393575302183032e-16	-1.272000759880627e-16	4.475013588186488e-17	0	0	0	-5.5060755004176	5.363202651613557	29.56998070796003	-5.967907221644468e-18	-6.776864957166618e-18	1.265709477460029e-17
0.15	-93.20351973087816	688.7801982733431	-36.14644747492774	0	0	0	1.12272924180564e-13	-5.326761723659775e-14	5.479948978124702e-15	0	0	0	-5.676729040842364	4.821181156810688	30.82669389665082	-1.267654334656522e-16	4.84925289529055e-16	7.121613417218698e-15
0.16	-83.99134717103964	670.3726514567043	-36.12521478606283	0	0	0	1.961402922789913e-08	-8.513717386520533e-09	-6.990310905910592e-10	0	0	0	-5.766817773731271	4.445451204341404	31.5599052792948	2.25686704244252e-10	4.081480965257071e-10	1.361628907872509e-09
0.17	-69.59403826315844	649.5082108071473	-35.58767619699071	0	0	0	-8.786818520895561e-07	3.560826956141761e-07	6.632736279878917e-08	0	0	0	-5.788940587713647	4.187865961761936	31.99274246599247	-1.248432582321889e-08	-1.901621083814043e-08	-6.329846180533643e-08
0.18	-55.27006308998417	626.2193210137066	-35.25573762858514	0	0	0	-8.668393051853043e-07	3.307329185548317e-07	7.557523724090533e-08	0	0	0	-5.716887751202684	3.979735610130125	32.07305777225753	-1.264409282258734e-08	-1.860535538004725e-08	-6.360552295727315e-08
0.19	-39.32521502077613	602.3409902581742	-34.45193883250057	0	0	0	-1.108326279845295e-06	4.020115017432084e-07	9.013338370784867e-08	0	0	0	-5.60345178373514	3.791652606559781	32.26790716959201	-1.496547850376969e-08	-2.298418489304668e-08	-8.150965100157948e-08
0.2	-31.21149944637222	581.7921387712703	-33.58357993440105	0	0	0	-2.149487284297211e-06	7.475389468334317e-07	1.446117115453772e-07	0	0	0	-5.467236470516618	3.513395964229757	32.69967665559976	-2.530492719966809e-08	-4.254272100765757e-08	-1.56213700066899e-07
0.21	-24.59794388834672	565.282579615399	-32.05216641342341	0	0	0	-6.242124526426942e-06	2.101042647977099e-06	3.173507645225516e-07	0	0	0	-5.309168092926213	3.138162996390716	33.46426006835619	-6.206415910364098e-08	-1.175670885041668e-07	-4.424101572561235e-07
0.22	-21.89164972460538	552.3796880430572	-30.37432282339694	0	0	0	-2.56549704602233e-05	8.404295293344121e-06	9.152369359392471e-07	0	0	0	-5.100694662313271	2.689629347762602	34.38398747507348	-2.136405603382283e-07	-4.613609451096167e-07	-1.75204582356555e-06
0.23	-19.25524205823745	543.0843798069103	-28.17187745488736	0	0	0	-0.0001374458804309837	4.397085630148855e-05	3.213772893616142e-06	0	0	0	-4.856661262284996	2.212313064576322	35.66174003759974	-9.696028437069176e-07	-2.377344577609988e-06	-8.940992771641919e-06
0.24	-19.35297888716079	534.2185012656161	-26.1811109052417	0	0	0	-0.0008618662422825528	0.0002698820641558295	1.269401060200837e-05	0	0	0	-4.542339145368443	1.759053209758073	37.04021393098188	-5.310981295686901e-06	-1.447698611372443e-05	-5.280364254225483e-05
0.25	-19.20409777530812	522.7223018497647	-24.66941455193713	0	0	0	-0.005667318647805323	0.001741861345486851	5.408129720789875e-05	0	0	0	-4.132682006620314	1.426721108995448	38.47004345591025	-3.178265851475512e-05	-9.33713922199306e-05	-0.0003232756926358505
0.26	-21.44680176583513	504.9121564381624	-23.52023736339911	0	0	0	-0.03532437684501726	0.01068994136045224	0.0002288722714950891	0	0	0	-3.590012393922933	1.204319395550483	39.55939001080768	-0.00018606260278299	-0.000575144662439655	-0.001853958184868741
0.27	-23.83260769764853	482.1112119749333	-22.75782681392714	0	0	0	-0.1908900069049905	0.05708667569083911	0.0006572953460558758	0	0	0	-2.915634495808781	1.140699949836535	40.29942425840757	-0.0009523711100480944	-0.003079801264134515	-0.009103830985543833
0.28	-27.69528345515008	460.1149330387909	-21.95854629621909	0	0	0	-0.8116258497397631	0.2407556038710714	-0.00133505176385895	0	0	0	-2.15049415183853	1.201229015195507	40.7677168518362	-0.00378660147750821	-0.01295790440059708	-0.03472068864383775
0.29	-30.59921203671862	445.7904185025781	-21.22060567634077	0	0	0	-2.494685604863025	0.7375411694236947	-0.02560174818847884	0	0	0	-1.342899752565134	1.380812511453804	41.33731397496047	-0.01063882095283723	-0.03926344908200333	-0.09443301994106316
0.3	-33.31689475847116	443.8434827454731	-20.66292317613658	0	0	0	-5.159525783560253	1.528851239636592	-0.1081976725604011	0	0	0	-0.5534353689428513	1.617743140183504	42.28121663632498	-0.02018138753420603	-0.08017777399713547	-0.1705623939901607
0.31	-34.10863066879303	454.8073513167225	-20.93157461358171	0	0	0	-6.751398567052089	2.014675195477607	-0.2196499405152715	0	0	0	0.1861554225833593	1.903340556130197	43.92942019699547	-0.02481481475495444	-0.1041742017139419	-0.1928379883918889
0.32	-34.63188208690435	475.7252312938826	-21.26814469950112	0	0	0	-4.663720362265673	1.403024259481664	-0.2096214418769641	0	0	0	0.850146667289545	2.147015437078472	46.31685378592751	-0.01642826046067497	-0.07172262933436191	-0.1146512649347154
0.33	-33.9223247078742	505.601220809337	-21.59692065413384	0	0	0	-1.078784676889392	0.3270024436286481	-0.0626495001603444	0	0	0	1.438759620699479	2.318244724827462	49.61960101188141	-0.003610528564134378	-0.01629015957170079	-0.02286593095363017
0.34	-32.6296096990356	543.0059298350279	-22.20503240028543	0	0	0	-0.02040667466598804	0.006198386050951487	-0.0007950468886755211	0	0	0	1.958617683727234	2.432625824641519	53.77656327918788	6.575164183096349e-05	0.0002181023720446214	-4.276182678825194e-05
0.35	-29.51571081508678	587.3179800844619	-23.44326193986345	0	0	0	-0.03145266195893431	0.009594245886805677	-0.0008559578824884632	0	0	0	2.416619972143254	2.508565445247694	58.80656528492591	0.0001288837636695136	0.0004573410606062473	-0.0001489392278395914
0.36	-24.85854607324915	636.316350533318	-24.98186612472396	0	0	0	-0.4819328069727432	0.1478002728442254	0.003797520367452952	0	0	0	2.798246329643702	2.526250851528347	64.48370468223902	0.0007456884533784374	0.003048746266320213	-0.01115556643886203
0.37	-17.50537782658251	688.3282325072926	-26.59506701956465	0	0	0	-10.33057275821186	3.192122576828856	0.04458381347958851	0	0	0	3.097030911816022	2.466923316032024	70.64829228300687	0.005797337853984038	0.02468487079309819	-0.2420462066984119
0.38	-7.896325153964617	740.1495783819294	-27.97011311672405	0	0	0	-54.03046980073281	17.30979273769919	-0.5094613527608893	0	0	0	3.316332032335894	2.31980490474185	76.87976366002242	0.01748764444508925	0.02990060269171588	-1.144954113052766
0.39	4.021566387970054	789.2460154102547	-29.43217708293982	0	0	0	-73.80773396853509	25.34067678976297	-2.053541232571505	0	0	0	3.495982093721676	2.117685603128621	82.79450436529245	0.02941030889884691	-0.01895466595320499	-1.429914970888992
0.4	16.84549306031173	831.6700260961584	-30.31340232741794	0	0	0	-67.89296013602497	24.91967815116132	-3.17125213942727	0	0	0	3.660280950212983	1.77489617007383	87.76970367826094	0.04788765804772612	-0.02194244071913327	-1.269702301053913
0.41	30.27299794625345	865.164964645289	-31.28061224250933	0	0	0	-58.59906040048046	22.74039285125554	-3.519070170249096	0	0	0	3.860915797141635	1.352331635654055	91.38063170930016	0.05713979752768719	-0.01560665861021414	-1.089589522506545
0.42	43.48605437483045	888.5900526045448	-32.30183163835532	0	0	0	-44.64264433400537	18.3472261050389	-2.815247907128333	0	0	0	4.11695932706101	0.8355290626052014	93.33325172467937	0.04263151970117112	-0.02209206970479302	-0.8351140469789406
0.43	56.25951872999452	902.661449491916	-33.38261830631555	0	0	0	-30.56134952151929	13.3564674097203	-1.717109492243315	0	0	0	4.449175489699884	0.2361456363610213	93.56954718843255	0.02095290944683064	-0.02616259329175146	-0.580065056009912
0.44	68.37717050792158	907.6618614696337	-34.0991231281152	0	0	0	-21.30894865357106	9.940794930401841	-0.9375031783347539	0	0	0	4.840396536399981	-0.4148751854519372	92.05561775360155	0.007073671603220909	-0.0237235230182429	-0.4115453620188387
0.45	79.97389564097779	904.4745970019859	-34.70086143497035	0	0	0	-16.41975094867929	8.23524425358282	-0.4836759149549928	0	0	0	5.276683352436495	-1.000773406101485	88.90061928114159	-0.0005615653030218565	-0.02012946190811319	-0.3212919203480545
0.46	90.53025787301324	893.0049470643633	-34.44240323222988	0	0	0	-14.53239354610566	7.931393271571676	-0.2211501041148684	0	0	0	5.707506791693181	-1.467875413375304	84.14612400430023	-0.00563910219765155	-0.0183815719453158	-0.2848500681662907
0.47	100.605485031736	873.8804844770937	-33.24555689365028	0	0	0	-15.04309201889084	9.083890926316293	-0.07297889191669936	0	0	0	6.080484188575285	-1.716152703419342	78.03646192304444	-0.01004788274845258	-0.01905345360053957	-0.2901319476752007
0.48	109.7356192723404	847.4808757516455	-31.36142333652733	0	0	0	-18.14237183059375	12.36039268465214	-0.05251001161306164	0	0	0	6.376888361271779	-1.699324209007847	70.91018982111497	-0.01374409349708413	-0.02188075178659407	-0.3346983039112676
0.49	118.1677181857033	814.3107187054057	-29.22599922150112	0	0	0	-24.95343473219694	19.55456979721212	-0.4527259732562922	0	0	0	6.644511043763911	-1.447198727503834	63.19737650519455	-0.01027905342022872	-0.02509478654748065	-0.4195428892707552
0.5	125.605689351559	775.3820058577058	-25.72690293186052	0	0	0	-41.36440254056092	37.87747036867317	-2.636926824806589	0	0	0	6.757667548747938	-1.132885093719641	55.50981356360694	0.02586757414097357	-0.02899051439890693	-0.5906007315330315
0.51	133.0193419819399	732.0260325436352	-20.13332899876808	0	0	0	-74.32400597546206	87.03676702132582	-15.06163783426839	0	0	0	6.568458661239866	-0.9488073687757452	48.57104483437675	0.2414179607844476	-0.1057112864311359	-0.7885087559068845
0.52	139.7556490874927	684.8275581408273	-13.97305565170725	0	0	0	-44.53250424483846	175.4406585832419	-29.02022862330989	0	0	0	6.198649885574017	-0.8809962131880578	42.60574375564051	0.4101962565520152	-0.4570194785336505	0.6529206884403994
0.53	146.6611102930616	634.7255471462393	-9.410518563102357	0	0	0	-84.76631977772576	308.4756618164291	-27.84303883527557	0	0	0	5.73934955110363	-0.8858484609738895	37.88196769445626	0.3384198059973474	-0.878537647671685	1.655576685850228
0.54	151.8806934350714	579.6984849693225	-3.350731134250458	0	0	0	-88.52078320952174	445.9861371791702	-14.01679606738603	0	0	0	5.054279982372211	-1.133688077849213	34.12724588694683	0.2103403331003433	-1.237848872277725	4.421365912379437
0.55	152.6955645021396	514.6558564588065	6.86541214734734	0	0	0	-119.8019015958236	520.4949069977898	-6.003446488350773	0	0	0	4.080044995572611	-1.613013407224974	30.30305092732975	0.5409141695345532	-1.496888730414275	6.736761162328381
0.5600000000000001	146.0420734317048	437.7186940413127	12.98665558832328	0	0	0	-129.5438006934981	577.3608990791835	-0.6094614626633966	0	0	0	3.14501833862851	-1.813571279555887	25.82042398567878	0.9357832433957032	-1.984303278668617	9.894251783296909
0.5700000000000001	130.426598432863	346.7019836420552	8.914158536024443	0	0	0	-145.0748067244422	634.7973162811642	6.075951905943093	0	0	0	2.563429803469823	-1.481156431168573	20.50221395740235	1.604336738610613	-2.469110309266035	13.73853309071755
0.58	97.40433182708446	236.4464133134535	7.239087767085006	0	0	0	-139.9570216412785	674.1887302543392	14.34732270413218	0	0	0	1.741885902794671	-1.134341412438493	13.88518720210347	2.153550213950933	-2.947085941939734	17.74952406741279
0.59	38.28957888043303	99.39724831675653	16.82087120305908	0	0	0	-137.5872872528512	693.4174282833162	19.04720814191105	0	0	0	0.01267858393158012	-0.9177227038352311	5.401577585524155	2.435426647033006	-2.94691093432017	20.27306451535845
0.6	1.514816170343351e-09	-1.437283033666754e-09	-3.225962203206836e-10	0	0	0	-123.6668696725707	713.3557629115943	24.3856288273485	0	0	0	6.767088179323464e-12	-4.125577324223088e-12	5.013912807526826e-11	2.746169015510735	-3.117828749085989	22.66388422369771
0.61	0	0	0	0	0	0	-121.0972716854753	748.6137893973795	29.00253255543329	0	0	0	0	0	0	3.290057148932655	-3.812750685460232	25.67258313144153
0.62	0	0	0	0	0	0	-115.8389719013071	762.4771327169337	31.38468393872398	0	0	0	0	0	0	3.769753951202972	-4.800897540233549	28.06114185447477
0.63	9.900475657457722e-08	-6.420623779564587e-08	-2.067961427149951e-08	0	0	0	-116.2248035432595	741.0337313724121	31.68222971248265	0	0	0	8.31585256013022e-10	-5.845047179394652e-10	5.79882313630454e-09	3.940586419748834	-5.207066236427718	28.27506906260057
0.64	1.684747467170225e-10	-8.855571614578677e-11	-1.431119629615354e-11	0	0	0	-106.3160376520756	717.359304859309	32.0694682654682	0	0	0	-2.418291996480702e-14	-1.840633347370255e-12	1.110725960969637e-11	4.03572215924634	-5.157226830819711	27.99035137605635
0.65	4.988120296688664e-16	-2.055701823759092e-16	2.524045565783595e-17	0	0	0	-97.8665506276471	704.7849287754145	31.4745736322272	0	0	0	-4.770304529406964e-18	-7.212435683229607e-18	3.553118956856659e-17	4.254936805469917	-4.876190128985691	27.95255269792253
0.66	-2.89346347807111e-05	1.304808042800106e-05	1.360601080028783e-06	0	0	0	-84.58455491537524	686.8433120552972	31.63288828148358	0	0	0	6.087857475578779e-08	3.522651881668388e-07	-2.083556279010835e-06	4.436313229929465	-4.677931756476932	27.73504828979121
0.67	-6.592771131597674e-05	3.053615091302124e-05	1.022176010701334e-05	0	0	0	-74.864381025055	662.4143671949018	30.91054945378337	0	0	0	-4.195323940943166e-07	7.00336147215187e-07	-4.798036149925655e-06	4.547280359977661	-4.427244202806094	27.03144913229346
0.68	-3.774427322476465e-05	1.37404377887071e-05	1.38287285749149e-06	0	0	0	-62.07203920509387	640.3491532729435	30.67279552778556	0	0	0	8.557004266710295e-08	5.198896818603257e-07	-2.830142448995179e-06	4.624115745707885	-4.258283451738712	26.47239993843718
0.6899999999999999	-2.915863659657049e-05	1.019475036985085e-05	8.879834261776482e-07	0	0	0	-52.36115072430543	620.4631472597584	30.3877334404517	0	0	0	7.011552374394441e-08	3.893620069724069e-07	-2.167802408969178e-06	4.669565690066561	-4.077038174444668	25.965108135603
0.7	-0.0001172321531360684	4.634860017641127e-05	1.973724972678554e-05	0	0	0	-41.49537681387946	597.3960030150367	29.89426986976176	0	0	0	-9.658805501941473e-07	1.132382810234618e-06	-8.39612985728044e-06	4.596841521266901	-3.932806162795747	25.37691424254574
0.71	-0.000623890026818055	0.0002218961892803867	8.638410762054956e-05	0	0	0	-33.9950772095877	574.1079505352063	28.73751263191295	0	0	0	-3.680875918746966e-06	6.793649182259238e-06	-4.403519640262423e-05	4.403316525646647	-3.707676907419117	24.68855666177357
0.72	-0.0009228260976568323	0.0002833606695341269	4.358367084162822e-05	0	0	0	-25.41874174000859	554.221655705154	27.22012182713813	0	0	0	6.698042318960575e-07	1.20220369036848e-05	-6.39791968562506e-05	4.149792058751592	-3.464763411329977	24.19530115733743
0.73	-0.003250104918887681	0.001061527994039384	0.000351244849460171	0	0	0	-19.09170097408104	537.097582502929	25.8959450308857	0	0	0	-1.188556371701285e-05	3.437564872854313e-05	-0.0002138675534603053	3.852894121017767	-3.237100381671222	23.80785511783468
0.74	-0.03578886093431802	0.01218781721100879	0.006597547807867113	0	0	0	-12.60318223857808	522.1813588374879	24.65754559339755	0	0	0	-0.000307499073208233	0.0002973825338700683	-0.002217406993801164	3.520025781267421	-3.119114122262423	23.59167604918835
0.75	-0.1557848664244587	0.04637174876580219	0.01439344301116936	0	0	0	-8.260066081447766	511.0952247337897	23.63297860048097	0	0	0	-0.0003293793299139007	0.001775092171393351	-0.009283753691180809	3.166448062108309	-3.06794881047063	23.58684275173552
0.76	-0.2846131443646292	0.08033440862024632	0.01512878893806148	0	0	0	-4.632060906529241	502.0301139836154	23.19832964174406	0	0	0	0.0001261971420213951	0.003451464651748151	-0.01595292960666942	2.798429247574282	-3.055694207629206	23.84069759208689
0.77	-2.788120273776624	0.8220434791401302	0.3136294406097805	0	0	0	-3.264786102883724	493.171370176548	22.6089502664193	0	0	0	-0.008116683493885656	0.02651356552442364	-0.1416477659929432	2.427037571741584	-3.042312570354654	24.21563250715829
0.78	-31.72405538279122	9.166536121807333	3.296360548682041	0	0	0	-1.385603845387144	487.717728782518	22.39828287922294	0	0	0	-0.05878083262725434	0.318496927804286	-1.451310721532332	2.052447234876617	-3.110053534997495	24.79224390213203
0.79	-34.84416621610742	9.413641333102067	1.048284419504494	0	0	0	0.7474599852607738	489.0853897772259	22.10768298891835	0	0	0	0.07586362997005533	0.4416797979043228	-1.443638895758362	1.705271527133706	-3.186845506295279	25.65924506546175
0.8	-20.09922497652618	5.415060961826482	0.1449844034968942	0	0	0	3.928773712382075	495.8266034620502	22.78946244772085	0	0	0	0.06397068602496341	0.2572548753949678	-0.736732590975839	1.37603388387096	-3.298346375823714	26.86419108223047
0.8100000000000001	-67.8740278501121	20.09847473195553	3.147744462890685	0	0	0	7.101050869105322	502.1845360173618	22.11304630844763	0	0	0	0.110374591207536	0.6984321531720032	-2.079751543880937	1.086724609883261	-3.389861787728577	28.16034843904643
0.82	-45.73135974272711	14.08280564882861	1.455133716397325	0	0	0	10.94514757831823	509.4318258821605	21.35504602812963	0	0	0	0.1068865662654447	0.4698390865734999	-1.190054751435118	0.8389577555270995	-3.496866192203356	29.62548181999043
0.83	-0.003085285394889352	0.0009365145877246045	-0.0001429505798643894	0	0	0	16.36920494662585	525.1955046277081	22.5937679643883	0	0	0	-7.806527191802714e-06	-3.957381465200052e-05	-9.197680862106896e-05	0.663278732601007	-3.672023911940568	31.63820788266597
0.84	-0.08464218126065985	0.02629525880738888	-0.002755671752068361	0	0	0	24.77909545383119	549.7906330726269	23.69627291379392	0	0	0	0.0002490176472917024	0.0006186886170324868	-0.00174645703563805	0.6216517782112363	-3.940105346215718	34.25362032831106
0.85	-0.3716186408909203	0.1193325245823525	0.01161149907037902	0	0	0	35.36424773099384	581.1683880750219	24.44205433544955	0	0	0	0.0005094759676512568	0.002204204926706325	-0.006291170807706155	0.7246048661642858	-4.292265305440085	37.36583306900293
0.86	-0.006516386572810692	0.002047134365423873	-0.0004753637577790652	0	0	0	47.61338357943848	615.9938672029608	25.9412588873919	0	0	0	-4.376984530353194e-05	-0.000166371929068501	-0.0001057013425649028	0.9486604860944814	-4.746787143730176	40.87723389344625
0.87	-0.0730615832937469	0.0235205638790516	-0.007540228475188431	0	0	0	62.98368204266806	653.685546520589	28.03060445217859	0	0	0	-0.0001024949545582608	-0.0009634680307589876	-0.001976948098805992	1.325882896903388	-5.184932992373843	45.72652917988345
0.88	-0.7217579476740373	0.2484670665624375	-0.0900390242279608	0	0	0	77.47902175728049	690.6175559932944	29.9413116734567	0	0	0	0.000635314861798974	-0.005076187646577377	-0.01860199645007212	1.891197582189026	-5.485478282760057	52.16435992810535
0.89	-2.412373183027753	0.8592724261489857	-0.3220642544169811	0	0	0	89.62484936165416	737.1360440190732	31.11452633101626	0	0	0	0.005147134461409381	-0.008360872971250757	-0.05962772443171863	2.753052308837653	-5.588975807441494	61.94722471544786
0.9	-6.106826936215863	2.214174629790673	-0.7838721179700587	0	0	0	93.4615170856657	798.8269007039478	32.41414153779808	0	0	0	0.01794721552799226	-0.003006671423297956	-0.1470489575462831	4.003159344868228	-5.423760899698213	76.18952675109155
0.91	-5.921884807260867	2.33660085033207	-0.8389243338347833	0	0	0	91.1143171994796	840.0500138164548	33.95685007819964	0	0	0	0.02169118922708905	0.004916171144166918	-0.1382912225420442	5.37418944622588	-5.168101875645442	90.15747496110517
0.92	-2.546612614841047	1.108746874875753	-0.4201746727273946	0	0	0	90.37584366287551	861.6980586861749	34.60342356276899	0	0	0	0.01152091781104159	0.003743828920479148	-0.05935873684725107	6.630161754372271	-4.847594015920463	102.6621443548599
0.9299999999999999	-2.444481832039646	1.09880356229146	-0.3871392575984282	0	0	0	91.32477493984251	882.4206396214422	35.73501976054006	0	0	0	0.01111614319705736	0.00422018811985485	-0.05787825346484769	7.580325402891831	-4.632495352386502	113.7209488645371
0.9399999999999999	-2.579646601748713	1.224445477236656	-0.4214169383754616	0	0	0	99.85630746080577	903.8282662514569	37.12530828761464	0	0	0	0.01227290387553337	0.004980239796182091	-0.06043604080303969	7.979665248378937	-4.555968866570868	122.2516977240918
0.95	-1.650294058547679	0.8864935880474218	-0.3564566311566247	0	0	0	111.7672849182528	922.3401117571477	37.73220343253516	0	0	0	0.01046603583497964	0.004104702665515552	-0.03806142891441466	7.789579236916321	-4.423867724753013	127.8685366680611
0.96	-1.565792994515286	0.9116704867189934	-0.373807679425557	0	0	0	127.5407574537105	935.9461476114099	38.23971016566243	0	0	0	0.01126490389727873	0.004505206852222914	-0.03600809800689232	7.139217522236684	-4.309867633123888	130.8318007137637
0.97	-3.051217728689493	1.836704406835305	-0.6259917883842665	0	0	0	144.9713586146979	942.7305482418687	38.05065409593391	0	0	0	0.01933842099473043	0.008703053833232043	-0.06850457470230922	6.027078887497595	-4.077850964211867	131.5054875140918
0.98	-5.520769041334598	3.712329325805353	-1.156816037919249	0	0	0	162.8646658321477	937.6857511412393	37.45676911785912	0	0	0	0.03628503174168442	0.01759443358683316	-0.1165311201675944	4.484519459404693	-3.744224208506246	129.6626514619561
0.99	-8.667042984565731	6.665056593108571	-1.702882968051808	0	0	0	179.2173651124312	919.4271779649151	35.78146931807189	0	0	0	0.05799650975998812	0.03185171521078589	-0.1707167217021193	2.527272814879541	-3.208306518011597	125.1959407446856
1	-20.05677892865086	16.51460394781419	-1.207242968511931	0	0	0	192.9822005969345	883.7763950243667	32.59493385179704	0	0	0	0.07952071037648507	0.07229289945345312	-0.3613339086508168	0.2553873625444645	-2.433301343349538	117.6092324669061
