# Supplementary material for: Transtibial limb loss does not increase metabolic cost in three-dimensional computer simulations of human walking
Source: PeerJ. 2021 Aug 4;9:e11960. doi: 10.7717/peerj.11960 (PMC8349165; doi:10.7717/peerj.11960)
Supplement: Supplemental Information 1 — Each subject’s simulation output and Matlab code for generating plots presenting the data. [file peerj-09-11960-s001.zip › TTA3D_solns_rev/Post/GRF/soln_walk_N50_wm100_TTA_S25_GRF.sto]

DataType=double
version=3
OpenSimVersion=4.2
endheader
time	ground_force_r_vx	ground_force_r_vy	ground_force_r_vz	ground_force_r_px	ground_force_r_py	ground_force_r_pz	ground_force_l_vx	ground_force_l_vy	ground_force_l_vz	ground_force_l_px	ground_force_l_py	ground_force_l_pz	ground_torque_r_x	ground_torque_r_y	ground_torque_r_z	ground_torque_l_x	ground_torque_l_y	ground_torque_l_z
0	-20.15164269877782	16.41220670078017	-1.527742687378471	0	0	0	200.5026427669136	897.3150538843809	32.13861514000413	0	0	0	0.08971500373445312	0.07841880093618586	-0.3637640317585756	3.736874690612781	-3.032481925078167	120.133466038549
0.01	-48.07246679756788	47.34300647798781	4.122860540081048	0	0	0	210.7831117899572	849.855419642281	27.71244649244684	0	0	0	0.1056758367775059	0.1925773805390196	-0.682804726449615	1.069222450003259	-2.154018250598177	110.0667592367043
0.02	-25.60569790441083	135.5754805010868	28.81207706531616	0	0	0	217.0450911283916	784.0994118677554	22.17138153065225	0	0	0	-0.1676777726698159	0.2214826084872042	0.5640464796853257	-1.488601168080735	-1.271825439715315	96.33915196298189
0.03	-46.7512573422036	240.6266331548427	25.78005334475484	0	0	0	215.9485293070442	699.4821978707666	15.44401161197341	0	0	0	0.1460376269657755	0.7132886661544605	1.273334829213333	-3.719103715623756	-0.4380785263813469	78.80635580832012
0.04	-99.18337764829229	379.1515488937969	13.03767518124422	0	0	0	201.4068321269521	598.1584576247444	7.587711013493491	0	0	0	0.4654349940845636	2.061847323806834	2.579899596418677	-5.424177063449957	0.4589131238849119	58.1993171677707
0.05	-108.6966787844006	477.9759332139367	3.31499452233877	0	0	0	176.9634384169088	491.8989537051576	2.352082131918404	0	0	0	0.02374227895321635	3.203950506446978	4.886478847320137	-5.559846868151152	1.211101948033885	38.52887697402835
0.06	-136.5679112641805	536.2203332883387	-3.238521052187915	0	0	0	151.4368606927496	394.3323503898544	-2.589726042075941	0	0	0	-0.7052942574926352	4.318072336331054	6.768052491938998	-4.644186537984181	1.954416240350561	25.70281256369167
0.07000000000000001	-131.9665510809391	588.1118655668785	-8.073473353140313	0	0	0	130.3075044845294	310.5867599957807	-6.428669971444871	0	0	0	-1.401474235620112	5.597250813169231	9.236777377596431	-3.612381698333759	1.942858334820538	20.61855289292467
0.08	-137.8834131343899	621.0846725500563	-18.08915406770157	0	0	0	101.1674828104445	210.775070836661	-7.447740157064817	0	0	0	-2.226667106447889	6.785282472536091	11.87507321730827	-2.33958753200791	1.63254277610957	14.41558013758348
0.09	-129.764168304219	653.3135191885677	-23.36857826496003	0	0	0	44.74247279735842	97.77973491144779	-9.960219402537165	0	0	0	-3.350250020636419	7.853083938958847	15.52687942683084	-0.7717499278218112	1.018385638401059	6.529886423414084
0.1	-132.7358865051131	684.3703019364663	-30.20231341217839	0	0	0	0.004223213400517656	-0.008202054541335851	0.006965922290412945	0	0	0	-4.30640362416254	8.345478238393369	19.10957154830769	-0.0002269395342184507	-0.0002121449722594969	-0.000115671313687405
0.11	-121.6696759930701	701.6616141781564	-32.54467667368362	0	0	0	1.147874430450606e-08	-9.877229219362718e-09	7.812484645904748e-09	0	0	0	-4.996979900652557	7.999101821437828	22.37677354852763	-6.006218088248735e-10	-5.81608952739761e-10	1.471617900163416e-10
0.12	-120.4350558225249	710.5562697611147	-35.78258175305514	0	0	0	9.625452527094592e-17	-5.999555410648706e-17	4.760624251995627e-17	0	0	0	-5.461459961278672	7.12343722037428	25.17899454488752	-4.045025268394928e-18	-4.057776351471014e-18	3.06479651718931e-18
0.13	-109.9029208681245	710.2031260965139	-35.43372351066729	0	0	0	1.166397252630391e-17	-6.531788553704474e-18	4.220253716118294e-18	0	0	0	-5.835137436665756	6.234942050437164	27.68250589714605	-4.153936191652209e-19	-4.217663562522739e-19	4.952903886928893e-19
0.14	-105.9096574570595	700.1779356279645	-36.0735595795398	0	0	0	2.707338492353645e-16	-1.395762978147374e-16	4.942849104751545e-17	0	0	0	-6.035054786414259	5.425131284087554	29.25233422995762	-6.605490114250427e-18	-7.935938287250899e-18	1.376989927484247e-17
0.15	-93.31790629870136	685.0862581301996	-34.84223371102273	0	0	0	3.649016497984084e-13	-1.707947420643457e-13	1.441159616457852e-14	0	0	0	-6.224220495105277	4.853424883605574	30.59780438334256	-6.406953742320672e-17	1.803666372201075e-15	2.243123634330679e-14
0.16	-86.15238874539729	666.8972291334298	-35.12046842924389	0	0	0	7.086688488338665e-08	-3.056656892167324e-08	-2.838909993870226e-09	0	0	0	-6.315585200397374	4.459166851249072	31.31447599228179	8.071580093981301e-10	1.428431329838006e-09	4.768860567339954e-09
0.17	-70.51050925717752	646.2677878415885	-34.45478978355408	0	0	0	-1.086421883756272e-06	4.372360365961025e-07	7.487334480784583e-08	0	0	0	-6.348844708153335	4.26746815451314	31.82280331100967	-1.437007251228716e-08	-2.270748765880254e-08	-7.59074038386701e-08
0.18	-58.29641979529192	623.8115694580994	-34.35786923984583	0	0	0	-1.082743573448393e-06	4.108453032245385e-07	7.710698879947813e-08	0	0	0	-6.278798364481888	4.091759821898213	31.89808528350975	-1.398718068396711e-08	-2.241827087289728e-08	-7.695929416470052e-08
0.19	-41.30980170879344	600.3287319339771	-33.49193696115007	0	0	0	-1.494652245228564e-06	5.404878065634697e-07	9.105277855407406e-08	0	0	0	-6.168247690879875	3.954611527419793	32.1174495790556	-1.733244712550287e-08	-3.003820195544306e-08	-1.062100674543489e-07
0.2	-34.0225868634276	579.300876544385	-32.69732491411676	0	0	0	-3.199276689836529e-06	1.110991366132736e-06	1.489816034996535e-07	0	0	0	-6.023328152704378	3.671251486088507	32.40511481470539	-3.194993145200734e-08	-6.19771670266087e-08	-2.239248948736695e-07
0.21	-25.65716348024386	562.1157779076824	-31.16312396845466	0	0	0	-1.025209563151391e-05	3.443269135771913e-06	3.37092953674926e-07	0	0	0	-5.868254947385932	3.321692364878919	33.08124047009973	-8.729452895608697e-08	-1.91658232036418e-07	-6.972034918033412e-07
0.22	-23.62213983217778	548.8299131925569	-29.50054244112964	0	0	0	-4.560733151821974e-05	1.489192266436426e-05	1.00162845479141e-06	0	0	0	-5.671581916219271	2.859349850386517	33.8490299368381	-3.352966543933407e-07	-8.267204271170644e-07	-2.975716310992811e-06
0.23	-19.7923640971619	539.6902451075233	-27.38303606462637	0	0	0	-0.0002569859364059182	8.193221446655239e-05	3.574929368650654e-06	0	0	0	-5.45350163707006	2.397854035377704	35.05828151676369	-1.668869413216779e-06	-4.541115123444506e-06	-1.589224839372267e-05
0.24	-20.33595091096245	531.1579352260517	-25.38581185495121	0	0	0	-0.001648854222868258	0.0005150661715542361	1.394049246000245e-05	0	0	0	-5.168592522651394	1.908862649569474	36.30651064136076	-9.727234953727718e-06	-2.85547658674211e-05	-9.549646695273833e-05
0.25	-19.21527410241202	520.8649382901098	-23.99368691693423	0	0	0	-0.01083350312427465	0.003327284540370231	4.937432250377952e-05	0	0	0	-4.793424764677699	1.548798944707616	37.71118842441374	-5.93205670976612e-05	-0.0001845313586523015	-0.0005805675803894894
0.26	-21.98305827269498	505.7782311896439	-22.98082083128554	0	0	0	-0.06542296196439105	0.0198165963587549	5.569690138592904e-05	0	0	0	-4.295936968305035	1.267322958099521	38.83284130034866	-0.0003352536766432524	-0.00109781776519845	-0.00320423518232073
0.27	-23.5256797784882	487.0111552222583	-22.40733574924758	0	0	0	-0.3281276819323094	0.09834637183056756	-0.001353070309523257	0	0	0	-3.678206867364282	1.164552675767656	39.79431420557388	-0.001564615968579333	-0.005419775842449182	-0.01449685101233438
0.28	-27.62706598539472	467.9575971635017	-21.54535808117639	0	0	0	-1.241281182937974	0.3696758109055522	-0.01368594986043351	0	0	0	-2.976537553283692	1.157183798723292	40.47838011411034	-0.005467492798863877	-0.0201649993552925	-0.04878812500964935
0.29	-29.97585842074163	454.7867273569126	-21.06529059547742	0	0	0	-3.315409750912222	0.9867137706929763	-0.06713779330116443	0	0	0	-2.226444345448884	1.31007133181086	41.30092443056671	-0.01345097079298472	-0.05296832808514811	-0.1142218178134545
0.3	-33.11042449615228	451.6993496375964	-20.47622942821461	0	0	0	-5.932414471525207	1.774433927895209	-0.1768313100342145	0	0	0	-1.48760879748867	1.497022394087374	42.36121603774234	-0.02279273447944302	-0.0938017270978479	-0.1766245987724477
0.31	-33.67726431196741	461.2594078397307	-20.66768523023392	0	0	0	-6.640322701523592	2.0034965493238	-0.254478672262969	0	0	0	-0.7923628852955003	1.736097217220704	44.08734313271136	-0.02519673833303786	-0.1049635065834704	-0.1689968838172194
0.32	-34.60875393135348	481.0932814104427	-20.82359573393896	0	0	0	-3.851438404068425	1.172452315352568	-0.1805537673748375	0	0	0	-0.184249684926352	1.919781148808567	46.45285155265834	-0.01467322606741874	-0.06103813812909535	-0.0835155856381814
0.33	-33.73468014635517	510.3451379084158	-21.29155731073067	0	0	0	-0.7520199561952103	0.2308502352172269	-0.04239467460434083	0	0	0	0.3357229011377121	2.063735262110517	49.71929721964281	-0.002652206215844948	-0.01117699738598018	-0.01385502353940734
0.34	-32.84125276730289	546.6662861986936	-21.89567895016331	0	0	0	-0.0599713534483268	0.01839917559489492	-0.002224748323347953	0	0	0	0.7640248669143048	2.142020834630728	53.72739146572174	0.0002553012188584901	0.0008142775209568041	-0.0002868305262801041
0.35	-29.66561502290966	589.8669971954035	-23.30612079607765	0	0	0	-0.07677122922135177	0.02361060824760413	-0.002909691125706475	0	0	0	1.115632671681358	2.204736243079023	58.5809726898618	0.0004498237429092185	0.001520981079808314	-9.030942196780546e-05
0.36	-25.24416957075886	637.3445588412131	-24.86517798304746	0	0	0	-0.4553876654806511	0.1405524424630273	-0.001161003882628993	0	0	0	1.369765515451298	2.202421756426176	63.99752168931782	0.001689023578729641	0.005818993647966143	-0.009001192200499084
0.37	-17.86410226159682	688.1193730218481	-26.73058078820565	0	0	0	-8.148126569156528	2.525932797785128	-0.01133354933759886	0	0	0	1.534496244253311	2.14885722751918	69.91621222666819	0.01622941741623493	0.05376962365393254	-0.1868462054684629
0.38	-8.992267485329879	738.5848438791566	-28.0900947431471	0	0	0	-48.35757449727723	15.44283901434591	-0.7411007000020559	0	0	0	1.606421924525449	1.983671454439131	75.85387147492014	0.06128461735604777	0.1502021318468143	-1.026060275588993
0.39	2.233179876378613	786.6416015005444	-29.72815438013489	0	0	0	-73.93805592790744	25.21281011536471	-2.551321091909731	0	0	0	1.639105242858069	1.780095576272288	81.50750708586503	0.08640669958496297	0.1175078591560366	-1.43583284319831
0.4	14.06542508529659	827.8667352417349	-30.67798416853621	0	0	0	-68.88718912534652	25.19008786485841	-3.666043750875236	0	0	0	1.656136650440888	1.421794387815191	86.20307705791413	0.09218584620229514	0.07293865115131226	-1.282999295375875
0.41	26.91614092468208	860.4741168319968	-31.91623036738175	0	0	0	-59.78854968733097	23.24431542366635	-3.921415820455308	0	0	0	1.725298935217102	0.9950058425865693	89.59170348760719	0.09034501328247425	0.05128614377704289	-1.102371681728306
0.42	39.58653722461956	883.1653411755351	-33.04693211533831	0	0	0	-46.59414266974736	19.30058286283501	-3.146539523468318	0	0	0	1.861183323402008	0.4678929886442273	91.37217695225894	0.06719741333756658	0.02414528307211087	-0.8599780325423001
0.43	52.33719757174685	897.2263302894918	-34.34069344522089	0	0	0	-32.79857867177365	14.50763266820163	-1.969251971421082	0	0	0	2.100596783434026	-0.1140310321256632	91.57726764081228	0.03758426816150498	0.002511841488121449	-0.6110189631364114
0.44	64.24058450802733	902.5501719909022	-34.96130235930722	0	0	0	-23.32295003980956	11.03085046424381	-1.108109468342818	0	0	0	2.422799053671522	-0.7459438439729476	90.10735223560047	0.01734268036169143	-0.007728563897161305	-0.4408653154937174
0.45	76.03495192676469	900.1961615533605	-35.65644698272525	0	0	0	-18.27750422201707	9.286600833617719	-0.6039231159658039	0	0	0	2.830789916432177	-1.263841832421464	87.09566063049996	0.005878797751027803	-0.01142737239082997	-0.3498895787275637
0.46	86.64874260620856	889.5899263939984	-35.40829381152412	0	0	0	-16.55924864521951	9.124442287767659	-0.334500545870952	0	0	0	3.269503168608578	-1.636658324909341	82.51736495264181	-0.0004410600198500653	-0.01269211888492204	-0.3171844190281305
0.47	97.13148325255935	871.4187933730714	-34.38626591683179	0	0	0	-17.61149053058803	10.68205045789741	-0.2178188609622293	0	0	0	3.707638955946209	-1.750994134531831	76.63756873726649	-0.003705592441074367	-0.01319430082216911	-0.3303491411196592
0.48	106.3991609721706	845.5645384149318	-32.37551564210673	0	0	0	-21.59621438687449	14.71924453266469	-0.2301128132073902	0	0	0	4.136298177936307	-1.616190612392214	69.71739524044986	-0.003132737134714251	-0.01154950127609071	-0.3830964629334987
0.49	115.1435463846287	813.0359930065655	-30.34384891389058	0	0	0	-30.36287882004168	23.86183069474409	-0.601468907255389	0	0	0	4.582546508795206	-1.246226027674318	62.26396003102685	0.01214620505111367	-0.001444215185303503	-0.4804515029806056
0.5	122.7201373254252	774.7000332842451	-26.86665315592514	0	0	0	-51.3740253002408	48.44259930694228	-2.825664121362198	0	0	0	4.860647850037104	-0.8526566113864573	54.89330287682933	0.08538339608675274	0.02151564432223787	-0.6689477736258901
0.51	130.2033594214573	731.6591992105078	-21.05795404231921	0	0	0	-61.20799982883958	104.6776304384924	-15.04364093678098	0	0	0	4.838182351609428	-0.6324803839373778	48.22701581184145	0.3643439120039861	-0.1678315314612187	-0.3177579912755545
0.52	136.5672863768672	684.1744718530657	-14.46278529268932	0	0	0	-29.84185516822384	192.5125191025732	-27.4650823129574	0	0	0	4.643025837523622	-0.5429880542465211	42.39438195011922	0.6699161236112433	-0.5727322384716677	1.211303757808049
0.53	143.2874800048435	633.7977763810694	-10.17258556704089	0	0	0	-80.19763043735846	314.8962792918271	-27.97439430313224	0	0	0	4.351056465730539	-0.5044696244575869	37.76381329308062	1.224632839487523	-0.8951973565909959	2.157177753678712
0.54	147.8108325220803	578.1831100435599	-4.06418725480184	0	0	0	-85.26564879981076	429.4320507322259	-15.23085804139292	0	0	0	3.799825889698953	-0.7383714608328855	33.98892717614625	1.574889595703973	-1.33216548853515	4.792579927270405
0.55	147.6647427698759	512.5918025086806	6.485553192645666	0	0	0	-115.1891034580553	504.4728170802282	-5.799007633118538	0	0	0	2.956125041656474	-1.223614756392532	30.07753376549961	2.107071473422731	-1.819158644532894	7.465972297913289
0.5600000000000001	140.1282314992777	435.4456184215928	12.84918232134453	0	0	0	-122.2652157425826	567.5986504601518	0.1456963227933501	0	0	0	2.177597980091679	-1.447320913420766	25.53616462367664	2.988490317809723	-2.742240820569491	11.81766006175977
0.5700000000000001	124.8099878163686	344.4594959619045	8.421693615871867	0	0	0	-144.3659229980233	633.3702797214509	6.142300809885995	0	0	0	1.820164199534099	-1.142223889669633	20.22245062133017	4.354945256676006	-3.277819023447357	17.37953676079255
0.58	92.28100305163342	234.3559918233507	6.585398516874009	0	0	0	-138.5734786619624	666.8282698184595	13.28808256052248	0	0	0	1.255772950282519	-0.8702619607787001	13.6192968083505	5.074857877013566	-3.306143144092442	21.62043333370004
0.59	34.02154120830929	97.35891342862207	16.90730393157904	0	0	0	-137.0669544939455	682.9704691436835	18.85004155770669	0	0	0	-0.2173183590674779	-0.8165442714745537	5.142164923266951	5.471356539789688	-3.131925124229863	24.22212868248546
0.6	8.073777626949502e-10	-7.57137701543078e-10	-1.815315401773095e-10	0	0	0	-122.9464416747795	709.2702060290841	24.37785424359001	0	0	0	5.362188727635392e-12	-6.408516496724704e-13	2.653657620544572e-11	6.078621196637817	-3.484676616350939	27.34907857095894
0.61	0	0	0	0	0	0	-120.7574932381315	748.9597802276666	28.9548749592422	0	0	0	0	0	0	6.965174489401567	-4.2888028635054	30.90708274179958
0.62	0	0	0	0	0	0	-115.7000094930705	760.6592310327944	30.98147809335342	0	0	0	0	0	0	7.620919293407668	-5.133128791064616	33.46007939849259
0.63	4.944815479210127e-08	-3.249195777148409e-08	-1.281853525156229e-08	0	0	0	-118.3553006309378	737.7009355398601	31.16139069719663	0	0	0	6.547714420703727e-10	-1.334269008406671e-10	2.867362073351283e-09	7.785041004943124	-5.110695313771629	33.75896517384361
0.64	1.167546086088133e-11	-6.167558390467785e-12	-1.060034529763838e-12	0	0	0	-108.5704221623565	715.5794897430518	31.83834259109338	0	0	0	9.830834315519799e-15	-1.129707023565412e-13	7.658181762342854e-13	7.840983276563722	-4.899398294477885	33.60676015863734
0.65	1.670147779662827e-16	-7.044111396834807e-17	7.064638297482671e-18	0	0	0	-99.34643839927955	702.7445818064469	31.51523081193826	0	0	0	-1.449633436835541e-18	-2.248667926861297e-18	1.184936480656749e-17	7.981796653184484	-4.606027757333936	33.39682708275587
0.66	-2.295398766844545e-05	1.058696792833596e-05	1.535227967036314e-06	0	0	0	-85.01893474716729	683.5854686127223	31.58524688479502	0	0	0	7.63404728971284e-09	2.558368430692601e-07	-1.650118435767584e-06	8.04170076877387	-4.414865982697717	32.94458991194254
0.67	-4.701681669328793e-05	2.181780908146615e-05	7.390932239474248e-06	0	0	0	-75.6878943651644	659.1678207402573	30.73241801053859	0	0	0	-3.174548575371815e-07	4.781743090452024e-07	-3.431019763965372e-06	8.035049029262289	-4.103056019438192	32.08721790890037
0.68	-2.450161259807202e-05	8.980882173694976e-06	9.190889228137312e-07	0	0	0	-62.4615560308789	637.7431975508882	30.52332979576877	0	0	0	5.129211814991152e-08	3.285121021840372e-07	-1.842680489189081e-06	8.017949084865915	-3.959775920193423	31.41523804485846
0.6899999999999999	-2.21487472461634e-05	7.869520782836916e-06	8.838183489692492e-07	0	0	0	-52.22471818548381	617.8878303333944	30.32339192014533	0	0	0	3.525895869992181e-08	2.846879099402052e-07	-1.651260254580293e-06	7.964063291000165	-3.803298231668141	30.70863245873696
0.7	-9.176630532462164e-05	3.638997615753235e-05	1.60990627304397e-05	0	0	0	-40.72538110619423	595.0617490351663	29.77892848283783	0	0	0	-8.19857686215939e-07	8.536799621404067e-07	-6.602908823878552e-06	7.798448253355463	-3.702054192909962	29.96671320363984
0.71	-0.0004751437834822176	0.0001681170529623184	6.383193477216131e-05	0	0	0	-33.43959571190794	572.6980142284467	28.59710112401165	0	0	0	-2.717050572278346e-06	5.116792818518387e-06	-3.370110719190196e-05	7.545266301392727	-3.477647997130892	29.21338964392775
0.72	-0.000790366948422536	0.0002443849577628081	3.868530883727718e-05	0	0	0	-25.0312140129526	553.8880925210675	27.17009465200582	0	0	0	4.145525685305394e-07	1.00380856884964e-05	-5.49433481753407e-05	7.267674771220186	-3.257835252629562	28.72713315366246
0.73	-0.003149241457336434	0.00103502387588873	0.0003582843545143996	0	0	0	-19.18510114194752	537.6963023026248	25.79924946926062	0	0	0	-1.310306520696619e-05	3.20343915289678e-05	-0.0002077146720869455	6.968746149943819	-3.037118613487033	28.35561441099139
0.74	-0.03440264273347975	0.01163071972531807	0.006156479459684732	0	0	0	-13.10202476225802	524.01159697972	24.35875519919778	0	0	0	-0.000286953283488699	0.0002842215214214295	-0.00214044710186525	6.667496657290683	-2.915566766243311	28.19769212844344
0.75	-0.1440118099038109	0.04280255837500063	0.01285067462614839	0	0	0	-9.226895244134278	514.2692921749548	23.29057996416133	0	0	0	-0.0002892069667673352	0.001611033437892283	-0.008606904111205916	6.374417454544469	-2.880160446950333	28.25651229653528
0.76	-0.3109713632083542	0.08830192732379971	0.01806686550026307	0	0	0	-5.596512045678309	505.7823020956823	23.52031881331662	0	0	0	1.141291543676724e-05	0.003611746994303281	-0.01745562874882463	6.04340795268531	-3.018266493636243	28.52313076673359
0.77	-3.239000944575509	0.9511286707778664	0.3674432994994864	0	0	0	-4.159138142095695	495.6867811267068	23.10704564610818	0	0	0	-0.00999277023150494	0.02970712061594794	-0.1649802123326976	5.671520190148056	-3.11261467799657	28.75105564500704
0.78	-35.34446003275666	10.12210109441462	3.464823593515516	0	0	0	-1.839029632930845	487.6405931313963	22.44020033604965	0	0	0	-0.05862281728761059	0.3498698632052495	-1.620016230165385	5.291563923770264	-3.197832307666304	29.07468172234329
0.79	-43.46734526285838	11.80258747006545	1.370380494517929	0	0	0	1.277179413864654	488.3605666058266	22.57074575569766	0	0	0	0.08663986830556461	0.5275229254730839	-1.793859961143577	4.964528844590963	-3.308020965079245	29.79956792282318
0.8	-27.14117002415013	7.385794280887613	0.2837193146338297	0	0	0	6.275393423053179	496.5448546359081	23.26195970922088	0	0	0	0.07916212148309332	0.3290232119715594	-0.9887564442429814	4.687612893643365	-3.511199671466558	31.02253680803378
0.8100000000000001	-71.66295011351072	21.34658114087553	2.956706184428826	0	0	0	10.84558336478643	504.5829574047963	22.43434222919333	0	0	0	0.1227512957599042	0.7155438008139938	-2.190885319792061	4.427845265297526	-3.685767322221985	32.36980757699633
0.82	-49.19827639257356	15.336872627121	1.586829283716696	0	0	0	15.26841707969579	512.6233609241215	21.75302383222554	0	0	0	0.1090771868586737	0.4816357015745966	-1.275784813103337	4.19420506732053	-3.83979333018772	33.86296573890836
0.83	-0.004247684808355615	0.001305266119976872	-0.0001763971943863738	0	0	0	19.97727366629776	527.3127100475153	22.90917763781769	0	0	0	-1.103479638962884e-05	-5.318186326515926e-05	-0.0001291047928965364	4.063982039576516	-4.064046469376018	35.81647879276783
0.84	-0.2666379069574654	0.083006956831451	-0.008185412262376495	0	0	0	26.48506917249308	550.4255593987141	24.19823519842524	0	0	0	0.0009526915171770081	0.002514471090557345	-0.005520474668337179	4.101618543079042	-4.420390242778529	38.32721477747072
0.85	-0.5580301024579706	0.1782734619184015	0.01581038324451002	0	0	0	34.85897516121419	580.6714277648812	24.91072535432117	0	0	0	0.000741806378922281	0.003166553480975098	-0.009537121030807685	4.318261723213519	-4.861634668806039	41.35415001082895
0.86	-0.009855065578603665	0.003084512897158985	-0.0006639620553996926	0	0	0	45.35009023744184	614.4101259698397	26.36804791054792	0	0	0	-8.305815315574948e-05	-0.0002951742017273643	-0.0001192927511774368	4.667311637293898	-5.389095407497568	44.80620929713221
0.87	-0.07667652667264049	0.02459035645794573	-0.007767677276506647	0	0	0	59.62220929626243	653.0475422909105	28.39972378637244	0	0	0	-0.0001498620916991058	-0.001122812060725651	-0.002028462290480136	5.234147688246728	-5.947717764111048	49.91817275693906
0.88	-0.8648059428493735	0.2945279583735493	-0.1050509065908241	0	0	0	73.42165574624666	695.742048691966	30.47195027045542	0	0	0	0.0004129286205681965	-0.006901755954029792	-0.02211613430730194	6.060350772490506	-6.359837092551858	57.313462973656
0.89	-3.246610022520179	1.142906354664899	-0.426288643815657	0	0	0	84.65086080624715	740.927804203249	31.65766821889439	0	0	0	0.006108165842734958	-0.01286729187589231	-0.07931293051985432	7.147674852810701	-6.482846963487425	66.95308210704037
0.9	-8.019512258679757	2.884425905491137	-1.026312461458399	0	0	0	92.39159333332029	788.5760195454992	32.76450823527641	0	0	0	0.02245171682457883	-0.005950402562109184	-0.1902693394246846	8.515277335576641	-6.322253481148116	79.01275795350125
0.91	-7.645229507445548	2.985719534002979	-1.06934891850063	0	0	0	95.34672228220263	822.8895151791918	33.99971320374878	0	0	0	0.02702864211538807	0.005544235115682267	-0.1761249254188684	9.915688614124363	-6.024451124574144	91.20265890889003
0.92	-3.493321028897667	1.499900397130883	-0.5642055910635203	0	0	0	97.21755568757628	848.2806393840435	35.13440740426078	0	0	0	0.01526000450797473	0.00499036261874381	-0.08039361460494737	11.16843500905978	-5.729125947348333	103.1763151585969
0.9299999999999999	-3.177712817722644	1.416690716256891	-0.5059536552916659	0	0	0	99.28449690865399	876.4252488751567	36.19043974541141	0	0	0	0.01436037226403356	0.005553061511764505	-0.07419057205045437	12.06326387425094	-5.413254236910041	114.339695762996
0.9399999999999999	-3.152044365370067	1.488525644077636	-0.5278173191062046	0	0	0	107.2560756599859	901.8967739780079	37.12370457765693	0	0	0	0.01523192372909724	0.006280925888682769	-0.07295153123683422	12.33651975967384	-5.18552752239426	122.8200500432744
0.95	-2.064980089497069	1.094880502807242	-0.4471024348187337	0	0	0	119.19296758667	921.252334243133	37.80305074691569	0	0	0	0.01304172458173452	0.005240130293020705	-0.0471613578052421	12.00213450617362	-5.024648680567578	128.2555907413721
0.96	-1.968962269632411	1.128203653315942	-0.4727618682200658	0	0	0	135.0371102296177	936.6530083023983	38.25348458391767	0	0	0	0.01414058637248843	0.005791203719597927	-0.0448338753480123	11.21400512147282	-4.898226923389635	131.318401448004
0.97	-3.492038712064502	2.083202652148799	-0.7605611303934363	0	0	0	152.5250129644889	945.0302943247858	37.95061459179461	0	0	0	0.02326504509942905	0.01053159173599627	-0.07769358222924413	9.972402200688045	-4.658526882168095	132.235377697957
0.98	-5.841273124719231	3.885844761619779	-1.324596779540665	0	0	0	170.1610841005657	942.8733318116965	37.08530965674815	0	0	0	0.04119999419977369	0.01998540805830355	-0.1227796026650385	8.317830845936149	-4.306658086285809	130.8473990007676
0.99	-9.065309784429145	6.853357269026971	-1.900918851304726	0	0	0	186.5779634560548	928.12763951992	35.19514190592126	0	0	0	0.06423067715401505	0.03544899559355016	-0.1786197417674794	6.220622555274185	-3.767013516299869	126.9630251161827
1	-20.15164266494513	16.41220667327013	-1.527742684818701	0	0	0	200.5026426520387	897.3150532774698	32.13861508624652	0	0	0	0.08971500355348304	0.07841880075663178	-0.3637640312388559	3.73687468842428	-3.032481917631105	120.1334659585333
