# Supplementary material for: Transtibial limb loss does not increase metabolic cost in three-dimensional computer simulations of human walking
Source: PeerJ. 2021 Aug 4;9:e11960. doi: 10.7717/peerj.11960 (PMC8349165; doi:10.7717/peerj.11960)
Supplement: Supplemental Information 1 — Each subject’s simulation output and Matlab code for generating plots presenting the data. [file peerj-09-11960-s001.zip › TTA3D_solns_rev/Pre/GRF/soln_walk_N50_wm100_S11_GRF.sto]

DataType=double
version=3
OpenSimVersion=4.2
endheader
time	ground_force_r_vx	ground_force_r_vy	ground_force_r_vz	ground_force_r_px	ground_force_r_py	ground_force_r_pz	ground_force_l_vx	ground_force_l_vy	ground_force_l_vz	ground_force_l_px	ground_force_l_py	ground_force_l_pz	ground_torque_r_x	ground_torque_r_y	ground_torque_r_z	ground_torque_l_x	ground_torque_l_y	ground_torque_l_z
0	-46.03846669200709	37.91639598148886	-0.247533695353792	0	0	0	193.3747206874939	836.3601438052851	31.09700629026995	0	0	0	0.03243650392775882	0.04496178153915292	-0.6923876350635432	3.425733001320567	-2.366564090827952	109.5776889155309
0.01	-87.88841349143009	90.78476788549007	8.43104800941958	0	0	0	201.6718857947734	782.3427029083952	27.01597912938043	0	0	0	-0.1451479039530249	0.05351982339411172	-1.018225607158809	0.7487384409043134	-1.558618910669595	97.81999627454185
0.02	-59.66350647964408	181.0083188854903	33.0592129829508	0	0	0	202.9688789743039	712.5832386476022	21.6445071791983	0	0	0	-0.6209839787472914	0.5031578365920392	0.4417257570163095	-1.68323483974665	-0.8340587307956338	82.75536046557158
0.03	-88.025301844339	305.9581900512405	26.40882980011935	0	0	0	196.766373548872	629.2501081891006	14.49513669687258	0	0	0	-0.9280994677462528	1.30394074778807	1.676941726073496	-3.692376540195001	-0.1492770768626691	65.17677955604699
0.04	-107.777428656753	432.7394985509516	12.86532340392931	0	0	0	182.442722187731	539.616260099568	7.578293266183098	0	0	0	-1.127977265000186	2.477299970015123	3.96011959215268	-4.894802303715936	0.5033596445866074	47.24465504870896
0.05	-123.7956936661755	516.3032983430722	4.221132691452032	0	0	0	161.2124376705243	446.370611050765	1.756351895490972	0	0	0	-1.48029673414048	3.377179231859676	6.449102767256578	-4.788016585862095	1.362057713639531	31.17027539078959
0.06	-132.3070483522301	581.4380837840132	-2.098290972696046	0	0	0	135.9786980074047	363.1721934870219	-3.407703099704736	0	0	0	-2.067995548509705	4.04188794195753	9.639036344858608	-3.937278408898746	1.697491400312007	23.71819799330094
0.07000000000000001	-139.2813928519302	643.0854004009999	-8.415611684257222	0	0	0	99.77572498909667	250.3554072078288	-7.626717667292107	0	0	0	-3.311989278717715	4.490898796543546	14.39380951429704	-2.568217695606804	1.526995229998977	16.51725101305057
0.08	-147.326941217824	692.8704609841631	-16.09014519042834	0	0	0	43.03320017467982	119.7364423850253	-16.28979004935201	0	0	0	-4.686143544374047	4.872934456920036	20.13588801335158	-0.6912033986768256	1.287813562270394	7.639262411651258
0.09	-150.4902009566073	720.1499817055455	-23.08517566921116	0	0	0	-1.177761544876049	6.315151596041419	-6.044194866079319	0	0	0	-5.385290732871935	5.086514066876934	24.8283074648927	0.2161669140471492	0.2574729854232013	0.2268824161372049
0.1	-149.8403991578108	739.3659888695936	-27.66960919518505	0	0	0	-0.0004729547399016347	0.0005963917541414635	-0.000595304413974079	0	0	0	-5.88933822150848	4.820263599266746	28.80576747263498	4.06076586850937e-05	3.536558592365813e-05	3.168392704189426e-06
0.11	-147.6907193313694	759.8638232428838	-31.83070053445791	0	0	0	6.172797166431043e-08	-5.044157471962694e-08	4.978190224715994e-08	0	0	0	-6.418822995939306	4.651091752740882	32.4679687784661	-3.812169101799281e-09	-3.344432709922183e-09	1.338217521949398e-09
0.12	-141.480545512688	770.6222343965758	-33.91592173279278	0	0	0	1.433392988024937e-09	-9.994190622067781e-10	8.37508118315251e-10	0	0	0	-6.854623443751583	4.655729073189513	35.18727193389362	-7.321728784855703e-11	-6.253255763666635e-11	5.068955866254272e-11
0.13	-133.130889042323	767.5182284905776	-35.11258373421747	0	0	0	5.53448348548646e-10	-3.32342692423151e-10	1.675773424307825e-10	0	0	0	-7.113760941059622	4.673059702840142	36.77875801987439	-1.861872602014758e-11	-1.811955206031467e-11	2.555595245505325e-11
0.14	-122.7125839614087	757.5223726913107	-34.91204970467417	0	0	0	6.62893388885198e-09	-3.473194799321353e-09	5.570254719307808e-10	0	0	0	-7.306366585107896	4.539657134131263	37.73819444974335	-7.630245612304324e-11	-8.59378835888875e-11	3.676226766166537e-10
0.15	-111.8716563349706	744.3447118289548	-34.26157781090701	0	0	0	-2.632644002332483e-05	1.227906156116265e-05	8.036283892945321e-07	0	0	0	-7.47231204460788	4.320456964741066	38.28522243388942	-3.037724886374142e-07	-5.416280063184921e-07	-1.675688565458053e-06
0.16	-99.98306596347589	726.0701093110048	-33.72802524939852	0	0	0	-0.0001251248145717507	5.332459697105917e-05	9.765762941930688e-06	0	0	0	-7.572288220037981	4.140507990932413	38.40916912314285	-1.822158118260566e-06	-2.748090214852685e-06	-8.341030598283671e-06
0.17	-88.60917402921829	703.7453134447951	-33.39688532093035	0	0	0	-0.0001346385074773507	5.329831874746417e-05	1.185250660362833e-05	0	0	0	-7.597093033979486	4.003899804386096	38.15953434202695	-1.97946669376204e-06	-2.960823067336417e-06	-9.171537653502385e-06
0.18	-77.35254034790407	680.3423901620877	-32.88628313086028	0	0	0	-0.0002058516251043167	7.655131188768596e-05	1.661900169427212e-05	0	0	0	-7.573326864269891	3.888852595197067	37.75357357335891	-2.773591731744445e-06	-4.406289004848193e-06	-1.405870835417526e-05
0.19	-67.14740915966132	656.5835928154911	-32.28134429936469	0	0	0	-0.00046322827128328	0.0001635193004646286	3.166743743751315e-05	0	0	0	-7.489639751778226	3.756295911090056	37.22168491330476	-5.503131768446239e-06	-9.546559209966729e-06	-3.120437806876063e-05
0.2	-57.57135225743185	633.1866803222697	-31.45841188254845	0	0	0	-0.001457321525995983	0.0004945530837481712	7.831745673999739e-05	0	0	0	-7.326013041367187	3.581543541920571	36.63948200577121	-1.487187934674145e-05	-2.871533106141318e-05	-9.540514959776731e-05
0.21	-49.33473890935437	611.2371256099665	-30.38942756616073	0	0	0	-0.005983563672607048	0.001971489753653609	0.0002263955026245285	0	0	0	-7.067617520087795	3.339909574245453	36.05404366659878	-5.117675138050467e-05	-0.0001121846068901257	-0.0003756663626855736
0.22	-41.56491117506371	591.8178376211622	-28.69132906425578	0	0	0	-0.02867659955576106	0.009224805465653612	0.0005883069858023303	0	0	0	-6.744487821156049	3.058169878072497	35.55627779371751	-0.0001989110500243595	-0.0005095584306968744	-0.001705796579678438
0.23	-34.51151502980193	575.6919892910973	-27.06901773276684	0	0	0	-0.1401082389752906	0.04413684013627389	0.0004916546942442023	0	0	0	-6.374524279569539	2.800036987013444	35.19298094242467	-0.0007712438579414723	-0.002361301732032564	-0.007805755987692846
0.24	-27.63588583453589	563.1499160707256	-25.45130256287194	0	0	0	-0.6074980660326275	0.188090745356313	-0.007027895541312407	0	0	0	-5.991183885991146	2.606469930870674	35.04002074874984	-0.002660279185359334	-0.009763184509134729	-0.03133748818592195
0.25	-21.45605901015709	554.1089511346109	-24.34678797072261	0	0	0	-2.083091647250117	0.6367454872386479	-0.04884453656669686	0	0	0	-5.600450124824536	2.53113268373424	35.11292923122011	-0.007546857809129887	-0.03223530232971142	-0.09836608327786076
0.26	-15.78015169510022	547.6587173935803	-23.96118135937198	0	0	0	-5.314246488764685	1.614359734651618	-0.1723858267612174	0	0	0	-5.185297294160398	2.602407790869695	35.38831594369703	-0.01691469458696447	-0.07993664488336615	-0.2271367978347354
0.27	-10.62461759752654	543.5013711437556	-23.72621035794065	0	0	0	-9.976105339405057	3.03437116998389	-0.3911554730809463	0	0	0	-4.747348470903024	2.740134043954469	35.85488627521857	-0.02972133747276628	-0.1469351631954079	-0.3817892151858607
0.28	-5.298822983496598	542.7100017878264	-23.11195633531414	0	0	0	-13.78241045859955	4.221655651131861	-0.6189831970041634	0	0	0	-4.32744585373263	2.831437668056528	36.64589508800606	-0.0400527624189424	-0.1993747447039867	-0.4679125993042618
0.29	-0.2827772338065875	545.2468676536417	-22.65850355034573	0	0	0	-14.01623578108729	4.334149896416154	-0.6993028130050963	0	0	0	-3.926613944289077	2.940621101805112	37.77367025596548	-0.04070630936261572	-0.1992950226373559	-0.4192432250191602
0.3	4.807793486936476	551.3579350785599	-22.88365241522606	0	0	0	-9.848813626627482	3.069127406707151	-0.5316809291742646	0	0	0	-3.541652314494009	3.113359732522735	39.14786405152435	-0.02894347038379423	-0.1376864332003853	-0.2586097883735574
0.31	10.39451834069498	561.0148246101894	-22.79596239230743	0	0	0	-4.018012941781545	1.25730190552441	-0.2296028919784251	0	0	0	-3.202913386045477	3.300086716339642	40.71143284239689	-0.01190733129503207	-0.05497254772253133	-0.09264860049576641
0.32	15.71791155148322	573.8011096880177	-22.73336529585997	0	0	0	-0.6630285715156298	0.2082002400401671	-0.03975132069421344	0	0	0	-2.921010681256628	3.533371451823058	42.54049166289666	-0.001800777993546571	-0.008305818213883947	-0.01346861582428269
0.33	20.90570740273018	588.548507358104	-23.13138909080804	0	0	0	-0.01728848211263427	0.005455470037357683	-0.000933637859502792	0	0	0	-2.702806821213482	3.813916308491254	44.59886756585975	0.0001586036579091623	0.0004675305752046139	-0.0002083659309391176
0.34	26.36638857649405	603.2688841521102	-23.83335395162484	0	0	0	-0.02003178156308934	0.006332723290800563	-0.00106852825684525	0	0	0	-2.56021006809468	4.152679311919814	46.77428292591494	0.000208457556977938	0.0006504960493466383	-6.361087141607651e-05
0.35	34.34080035580769	624.278812637959	-25.04368428397547	0	0	0	-0.03062292605468373	0.009712129690666132	-0.001352064624804034	0	0	0	-2.568253551329844	4.518300313600852	50.25717879237058	0.0003022207263442246	0.0009313866726244223	-0.0002535865269074585
0.36	42.76472463134782	653.7842018108917	-26.53174353584276	0	0	0	-0.34168175539632	0.1087232292969386	-0.008699048514726205	0	0	0	-2.77994442003428	4.839789146520558	55.62723948477925	0.002109911175622209	0.006057807829397956	-0.007987393794892113
0.37	50.73738331264875	683.4316861554353	-28.30913041498674	0	0	0	-5.200918538647408	1.663222942310044	-0.07489229343317844	0	0	0	-3.164681933596524	5.142428885908423	61.98479008320555	0.02042352083381469	0.05875251851233933	-0.1228805352920678
0.38	59.36814227278474	710.8007490661075	-30.27791433406375	0	0	0	-28.90642292267337	9.461172177798181	-0.1484523592754492	0	0	0	-3.727645778879588	5.41281890556388	69.29108514071515	0.06982440695789338	0.2051657910316146	-0.6310818601740185
0.39	66.50576007738948	742.158400006209	-31.73018134540353	0	0	0	-50.15406813100002	17.29631008069991	0.1806426149260744	0	0	0	-4.554172970041577	5.503872679978551	78.5261396530644	0.07980536005017849	0.2453369040246506	-1.01650671383042
0.4	69.80803688530544	776.2847458265514	-32.6835740042238	0	0	0	-47.31548966135819	17.35290637836369	0.668137769400317	0	0	0	-5.63974396275293	5.372206659937707	89.46485039470498	0.04629903842821298	0.1656640254871405	-0.9189379985237311
0.41	71.14024222859872	803.3112300902299	-33.84559057953503	0	0	0	-38.16090743031525	14.82615657316832	1.124116942549263	0	0	0	-6.789021069647978	5.169399003486436	99.84711934532031	0.008888922971721495	0.08206992431346265	-0.7332506597099089
0.42	76.14682794845776	826.7252441894178	-35.09356058713738	0	0	0	-28.09734437897735	11.59978268927683	1.444406947386811	0	0	0	-7.821324065431345	4.979696923926884	108.7531104461906	-0.01956921254697315	0.02262390305879186	-0.5438714679673878
0.43	84.92856825518437	849.2524830249286	-35.81275644634147	0	0	0	-20.2795765196606	8.922489352132208	1.576606061884031	0	0	0	-8.604660301635802	4.735615024532851	115.9422526387482	-0.03443983975410068	-0.006568413834079996	-0.3989876598018925
0.44	97.32954721058752	869.1820444497904	-36.57327463047271	0	0	0	-15.88054167712115	7.449240983920816	1.613502499528614	0	0	0	-9.137968704339219	4.518855755534675	121.2569618675884	-0.04048935778780407	-0.01697751646960527	-0.3170930290451179
0.45	113.1147831987898	887.1267629142943	-37.37012343238202	0	0	0	-13.95945911912493	6.998996172294009	1.657068260569786	0	0	0	-9.348283000434453	4.362969500335333	124.8208607687268	-0.04393894006892712	-0.02083395160748439	-0.2803458030924183
0.46	130.9694505192954	899.3580352028835	-37.60880248571817	0	0	0	-13.6792654893511	7.38687844899303	1.806339169116738	0	0	0	-9.095575011363442	4.129647493010937	126.5359490642265	-0.04906560931830111	-0.02379758755612483	-0.2728618636225132
0.47	148.6697194631238	902.1626478375374	-37.22518620919926	0	0	0	-14.90815215085704	8.761312326672458	2.071127874408031	0	0	0	-8.3089893502639	3.784478050261332	126.0600522784892	-0.05693581422850019	-0.02774325686990755	-0.2911381681952879
0.48	165.6743498141889	894.2849784636504	-36.42361814855192	0	0	0	-18.48064227478459	11.92758796645908	2.258680582031886	0	0	0	-6.939386651976887	3.399410231556	123.3064569138474	-0.06350063113169201	-0.03255661261577647	-0.3462235191165077
0.49	181.3822008761543	874.0938707376263	-34.48186110350683	0	0	0	-26.19866408186634	18.77213883296138	1.778851283177297	0	0	0	-4.956186087130348	2.900451841434807	118.1512875602086	-0.05446112218640761	-0.0335254004179777	-0.453666067378638
0.5	194.5070848404016	837.9163254355287	-31.17593674267717	0	0	0	-44.89984381193685	36.83724380832569	-0.112435536449865	0	0	0	-2.480413383120902	2.186800689890895	109.9533014609403	-0.009474780049039391	-0.0220247112275504	-0.6733794366211149
0.51	202.9489956451163	784.4072421923595	-26.99551631022913	0	0	0	-86.61555892045551	89.10579118563663	-8.726259364066108	0	0	0	0.1138550899409854	1.373319097777916	98.26814472770491	0.1896587118283749	0.0003104098478996478	-1.003837301119881
0.52	204.4720251052331	715.1314290724271	-21.61633158942973	0	0	0	-59.71959244966583	180.0088227987001	-32.42011992589778	0	0	0	2.430147095754871	0.6550166988162754	83.25704715012805	0.6808199847455713	-0.420179536816425	0.4361222586444711
0.53	198.4827616374176	631.7534830002322	-14.55908291133537	0	0	0	-87.93453214676006	305.7034138627225	-26.39985619913251	0	0	0	4.305382619105596	-0.002318671827808261	65.62248049488805	1.143543228720428	-1.057139688876194	1.68565486620543
0.54	184.2059483742707	541.5026284231858	-7.578671092852746	0	0	0	-109.047865356065	431.7765091826357	-13.4504342592424	0	0	0	5.381110719657315	-0.6413479865925629	47.51546121624477	1.5573546832637	-2.076852939486875	3.910197135824191
0.55	163.1013757381674	447.950663033691	-1.828760401413227	0	0	0	-124.0567507882518	515.7141054957664	-3.739410847972866	0	0	0	5.109812818912086	-1.467084530500254	31.35779319035488	1.93042543621807	-3.09522645658701	6.369603673114363
0.5600000000000001	138.02065034188	363.600565334845	3.60260020172629	0	0	0	-133.4763677659169	582.4153334620288	1.774222825429675	0	0	0	4.164604160684027	-1.816971802820259	23.7468229151989	2.547326146098314	-3.848882537782521	9.483786873226343
0.5700000000000001	102.116851688174	251.0378203713026	7.65940324726923	0	0	0	-139.2529823517927	645.8984617206802	8.610623425044542	0	0	0	2.73681557109085	-1.61993759024299	16.59516963283257	3.848686524247763	-4.367934574155889	14.29379796932441
0.58	45.01787475939327	120.7041987037573	16.35489793690327	0	0	0	-147.8408473262953	694.7182570295349	15.97875865125289	0	0	0	0.78112512997475	-1.341720379082634	7.751419583132584	5.305061516331242	-4.734329805287771	19.94748530904993
0.59	-1.091704882051509	6.689628394739713	6.46302074525355	0	0	0	-150.5403686845789	721.2689121600401	23.24131731816747	0	0	0	-0.2265215547862223	-0.2761134809380594	0.2475193618868881	6.103833840367892	-4.958126351768215	24.66175733565312
0.6	-0.0006145161885879579	0.0008058736647266227	0.0008380596264007803	0	0	0	-151.0610488626793	740.9397818501074	27.58515612936267	0	0	0	-5.591830974270735e-05	-4.838081011891888e-05	5.520028198236281e-06	6.701695315220619	-4.731989992300111	28.77056162456091
0.61	1.113533462837536e-07	-9.221248420758328e-08	-9.484114147876657e-08	0	0	0	-148.2633665416894	760.5338978470455	31.99631453303701	0	0	0	7.127006807328127e-09	6.171366860945021e-09	2.367527259562279e-09	7.263347862406528	-4.602261135976909	32.48157307442027
0.62	1.364914775767083e-09	-9.548625614810567e-10	-8.050679943173769e-10	0	0	0	-142.5419504178199	770.558883621988	33.86273680457587	0	0	0	6.986994803305453e-11	5.918572910486938e-11	4.825963500031819e-11	7.702046020157706	-4.566041466919568	35.19440861314465
0.63	6.915049270675602e-10	-4.142570707168156e-10	-2.034920823959729e-10	0	0	0	-133.8823006787468	767.7723523834544	35.19862525906385	0	0	0	2.269927530750083e-11	2.216381741388078e-11	3.201663623081948e-11	7.944696230138203	-4.57929727883432	36.85648302496794
0.64	1.233915244534107e-08	-6.424566334723949e-09	-9.969519099714455e-10	0	0	0	-123.7840941865838	758.0936277694526	34.88708393106867	0	0	0	9.890600550773182e-11	8.072501236472105e-11	6.938589832268289e-10	8.106829912078801	-4.431089663222592	37.82613662956025
0.65	-6.32751896727172e-05	2.938295979409037e-05	-1.699393145122246e-06	0	0	0	-112.3406581639881	744.6518421017939	34.39704516730584	0	0	0	7.230274929321092e-07	1.323889990232969e-06	-4.030928935135745e-06	8.222219663844601	-4.233611232387156	38.3664374674315
0.66	-0.0001550781854873697	6.578597853401371e-05	-1.09294549991776e-05	0	0	0	-100.7210439847781	726.26079600085	33.71997759865438	0	0	0	2.185855077430326e-06	3.435315564574994e-06	-1.033748666415115e-05	8.272642409605862	-4.059829841426648	38.46831783822545
0.67	-0.0001692067161539614	6.670016532088514e-05	-1.3325803247932e-05	0	0	0	-88.9889226295731	703.9738707317848	33.50218336916553	0	0	0	2.383133849330379e-06	3.74491351608859e-06	-1.151571998304997e-05	8.24360110105731	-3.96696214146773	38.22779364829577
0.68	-0.0002642129678659185	9.785479816842807e-05	-1.872446927932852e-05	0	0	0	-77.9300188387261	680.4109326727418	32.91435666399446	0	0	0	3.385217846980294e-06	5.693311058516309e-06	-1.801395313878591e-05	8.165764551092362	-3.875055723689657	37.79612131540195
0.6899999999999999	-0.0006041578893907115	0.0002124448276245387	-3.546541613828563e-05	0	0	0	-67.41818084026156	656.3281918035541	32.40485472727958	0	0	0	6.799341570595148e-06	1.255865438800032e-05	-4.059901970739266e-05	8.023190300296479	-3.780124216614357	37.24131495894606
0.7	-0.001917268975977271	0.000648162900215994	-8.68611752656077e-05	0	0	0	-58.0325917292462	632.7857568600167	31.51247334394884	0	0	0	1.860206757683009e-05	3.825661029025322e-05	-0.0001251275012005568	7.808852312720835	-3.619718067105949	36.62327585950896
0.71	-0.007891359011603035	0.002590918947440573	-0.0002437500239901567	0	0	0	-49.56964895130801	610.8317791329968	30.51436304906523	0	0	0	6.468245337275674e-05	0.0001505730150405601	-0.000493584631017437	7.50526513308614	-3.406234301110253	36.02190443736538
0.72	-0.03756867277460385	0.01204345578754594	-0.0005518957780403443	0	0	0	-41.9613582519295	591.3140560478796	28.78968766097357	0	0	0	0.0002515800495218833	0.0006828220129629018	-0.002225104472755678	7.142316502883464	-3.132189043199153	35.49480377977164
0.73	-0.1803915305167878	0.05663853518436558	0.0003467419223565749	0	0	0	-34.81897826021077	575.0085910796296	27.2025257666747	0	0	0	0.00096128320388707	0.003122896204292517	-0.01000143161178502	6.733748606274818	-2.884781908986112	35.11464641488458
0.74	-0.7607889544473608	0.2348062539764914	0.0128463647538996	0	0	0	-28.14410304103575	562.3726223582124	25.54044662156274	0	0	0	0.003232300264123351	0.01260863701737435	-0.03903542781524989	6.318175827817305	-2.68600751227427	34.94181225261843
0.75	-2.520577883594236	0.7683365767691385	0.07238370787427385	0	0	0	-21.85561578738141	553.3593510298545	24.465661666408	0	0	0	0.00890856026137137	0.04037279790094047	-0.1183244172571021	5.900556375150986	-2.615485794831328	35.01186156968446
0.76	-6.207119502851867	1.881684184777691	0.2342581605160741	0	0	0	-16.2165892757678	546.9019599369337	24.07653807301818	0	0	0	0.0194425002412194	0.0969513888757558	-0.2635809498495629	5.462955226279568	-2.68870356171177	35.28174884673181
0.77	-11.31079173002906	3.436826382378957	0.5087055678008614	0	0	0	-10.98277609862172	542.748984575107	23.869895328918	0	0	0	0.03331730691618804	0.1732681239895321	-0.4297708699943789	5.006511664781238	-2.832790496105379	35.76412263284723
0.78	-15.26078651325366	4.674256563273662	0.7828318166203589	0	0	0	-5.875109286166961	542.4403273330258	23.1687613119276	0	0	0	0.04400544562729585	0.2297775571836589	-0.5140684590476885	4.582425831200297	-2.913492146790186	36.60710937322902
0.79	-15.33251260979985	4.744481668218874	0.8591827706052361	0	0	0	-0.8391837631851815	545.8664433555954	22.71000029704528	0	0	0	0.04493183202755341	0.2275768024819236	-0.4548003615535378	4.186166200414595	-3.026162994809823	37.81721446813972
0.8	-10.89170327379396	3.397777312667094	0.6261732827083047	0	0	0	4.446935746719913	552.4490635181802	22.9691143627064	0	0	0	0.03376236934784832	0.1604899277157014	-0.2835559976304206	3.804209675302362	-3.213740584570864	39.23313564274311
0.8100000000000001	-4.541704683826222	1.42197692636599	0.2536319334730436	0	0	0	10.34393463617644	561.9733586750685	22.8994018578377	0	0	0	0.01502045592025089	0.06651129805491734	-0.1039185184953394	3.467650231825905	-3.409301094590738	40.79608593557212
0.82	-0.6978175850728433	0.2189776018788445	0.0385339538344822	0	0	0	15.72397880504782	574.7611637983846	22.75447467887849	0	0	0	0.00216302011519875	0.009374666413195044	-0.01410192974963351	3.19947897154324	-3.633153620107327	42.63676783188243
0.83	-0.02077360714413796	0.006547727090303284	0.001064144123474818	0	0	0	20.98387058004331	590.0193420625172	23.18572160510657	0	0	0	-0.0001634183631502369	-0.0004787027640175274	-0.0002477214498182918	3.005253474089651	-3.915822352889761	44.75488610669453
0.84	-0.02289121155541199	0.007226463701473453	0.001185573462989405	0	0	0	26.47044786446365	605.2534726131094	23.91299392552808	0	0	0	-0.0002259882487091894	-0.0007063757815217777	-6.935465056542922e-05	2.892050134325995	-4.255799628077745	46.98744355542249
0.85	-0.03619731198897808	0.01146337994599132	0.001553575987115282	0	0	0	34.62298929547378	626.7233991580691	25.06235411025293	0	0	0	-0.0003372718928589342	-0.001034855748954016	-0.000335892169437971	2.946701036160016	-4.607765424145333	50.55219370620934
0.86	-0.4336609867157587	0.1377446515258502	0.01092849670171744	0	0	0	43.18498157134584	656.7061221190562	26.53655096763301	0	0	0	-0.002587267989709327	-0.007410809575442339	-0.01017669805587237	3.228228901209778	-4.911268263791753	56.06159228056708
0.87	-6.288486547710092	2.008783694222782	0.08686343653369671	0	0	0	51.09674377444028	686.716673145042	28.30940125842521	0	0	0	-0.0237536637744288	-0.06844670105373729	-0.1473974653529866	3.697823789322871	-5.194500567168935	62.59531011086701
0.88	-31.89130439844254	10.45146872529903	0.1108079480327308	0	0	0	59.38773753235392	714.5552883538589	30.27610030173856	0	0	0	-0.07253487107843098	-0.2158114134460646	-0.6905820284320323	4.358972711776512	-5.446217892584517	70.11833024184865
0.89	-51.16825612274697	17.70444792472893	-0.3530182281803321	0	0	0	66.03524277712889	745.448480508072	31.70326557804366	0	0	0	-0.07364073331682808	-0.2368891140216797	-1.030565007069411	5.294873165006536	-5.520354196183986	79.43459106547627
0.9	-46.87704989993707	17.26181354752111	-0.9137620789923309	0	0	0	69.12518547521265	778.5948132365755	32.60578841790372	0	0	0	-0.03663279201759118	-0.1519501526739382	-0.9076145487730783	6.50103088157544	-5.375374247005884	90.33030784968101
0.91	-37.01039357753675	14.46031755747592	-1.403001189095922	0	0	0	70.4213744576833	805.5700175474192	33.82242474051446	0	0	0	0.001526225637303949	-0.06891084746104595	-0.7107373001276049	7.764054001927684	-5.18463478379798	100.6835499629674
0.92	-26.76389880590533	11.13011268639512	-1.702442183908507	0	0	0	75.48466719343651	828.6992362927874	35.04729298386857	0	0	0	0.02866964614200984	-0.01283843865866178	-0.5191186513434577	8.874903245662489	-5.019254860739401	109.4310164794695
0.9299999999999999	-19.32056591721974	8.56917387087576	-1.803049256124639	0	0	0	84.39877114040185	850.6627111609998	35.76080047583889	0	0	0	0.04171792217038198	0.01252793761144441	-0.3816291901572298	9.704302976303168	-4.811195590245186	116.4052143905177
0.9399999999999999	-15.26558732221392	7.22312993466684	-1.831422845884163	0	0	0	96.87527545126511	870.481241212698	36.49146146548073	0	0	0	0.04694673446291929	0.02090931945976077	-0.3061291072002809	10.26732139676555	-4.63216931089944	121.538263394598
0.95	-13.47276858426177	6.822053670427963	-1.882307068403274	0	0	0	112.7158641126146	888.1881004965981	37.32617453633944	0	0	0	0.05035773892529456	0.02403564924956895	-0.2716499665252747	10.48100024102914	-4.518987876920648	124.9546863026019
0.96	-13.23021879629438	7.221529818386258	-2.060060120287094	0	0	0	130.4960035881904	899.8998409976709	37.55944038001945	0	0	0	0.0562186307688847	0.02705702212287449	-0.2649537820259055	10.21124550725039	-4.314356258380222	126.5348031813866
0.97	-14.54705376182231	8.63201122249448	-2.379163439218093	0	0	0	148.1042785683004	902.1666928271754	37.19170684259896	0	0	0	0.06575097826742742	0.03187421898381915	-0.2853446929064802	9.393578509971263	-3.987324530971825	125.9479729992159
0.98	-18.37232135397362	11.93746121197535	-2.63771296293021	0	0	0	164.865725620464	893.7755497760387	36.38324624272968	0	0	0	0.07504567910821736	0.03893624999655233	-0.3458157705562869	7.982791930603723	-3.60243085669436	123.0928299585894
0.99	-26.55207047416927	19.10515627827947	-2.190110880873133	0	0	0	180.3940507087661	873.0711935127581	34.42561725642655	0	0	0	0.06969728476761347	0.04482033523500696	-0.4616052694161652	5.955669197566397	-3.093739374211331	117.8537265576908
1	-46.03846673467741	37.916396016565	-0.2475336956394423	0	0	0	193.3747207460775	836.3601441232333	31.0970062967066	0	0	0	0.03243650396006509	0.04496178158453567	-0.6923876356245171	3.425733004049865	-2.366564092003078	109.5776889568532
