# Supplementary material for: Transtibial limb loss does not increase metabolic cost in three-dimensional computer simulations of human walking
Source: PeerJ. 2021 Aug 4;9:e11960. doi: 10.7717/peerj.11960 (PMC8349165; doi:10.7717/peerj.11960)
Supplement: Supplemental Information 1 — Each subject’s simulation output and Matlab code for generating plots presenting the data. [file peerj-09-11960-s001.zip › TTA3D_solns_rev/Pre/GRF/soln_walk_N50_wm100_S01_GRF.sto]

DataType=double
version=3
OpenSimVersion=4.2
endheader
time	ground_force_r_vx	ground_force_r_vy	ground_force_r_vz	ground_force_r_px	ground_force_r_py	ground_force_r_pz	ground_force_l_vx	ground_force_l_vy	ground_force_l_vz	ground_force_l_px	ground_force_l_py	ground_force_l_pz	ground_torque_r_x	ground_torque_r_y	ground_torque_r_z	ground_torque_l_x	ground_torque_l_y	ground_torque_l_z
0	-46.27480452520257	36.15488410201176	0.3954395888832875	0	0	0	183.5330927089796	834.5604111432283	31.16903128388977	0	0	0	0.04099001398329805	0.06697320813337794	-0.7329145088046993	3.584751993908441	-2.330446615036774	110.9478536728734
0.01	-94.97358796280537	94.44095621523887	7.945361669085024	0	0	0	193.8367509550091	776.2403301960916	26.89962451630823	0	0	0	-0.060126654351378	0.1120434779667326	-1.180920270899073	0.9459111036525831	-1.432898512306856	99.17535747588417
0.02	-62.9509836837486	196.155040442607	31.67146902708362	0	0	0	197.7012750115168	701.1115970706078	21.47294495346815	0	0	0	-0.4371121387837509	0.5413421094812421	0.4282300498699299	-1.506854078515599	-0.5693663429475303	83.97589283471387
0.03	-87.37060133663361	327.3086298206479	26.71466175379976	0	0	0	193.2478382144696	611.6953772081497	14.70841876337739	0	0	0	-0.5297907512838362	1.287698130712704	1.729899573122852	-3.460022321165628	0.1887306228919137	65.92445690068413
0.04	-114.6446890237593	462.3184403779681	12.92068539049764	0	0	0	176.9628280844343	513.1300767557243	7.315339123659164	0	0	0	-0.6081545265560566	2.229195139207589	3.998826154513886	-4.735577627381114	0.8765780891119355	46.56045171073149
0.05	-129.5653877654969	532.7696573209074	4.080960187444019	0	0	0	154.1450399289574	417.4443656075918	2.140021244101618	0	0	0	-0.8941111130563448	2.901538860089322	6.093428881412584	-4.55726521993665	1.370871567466623	30.02481883335489
0.06	-144.5393674864686	587.8852278365324	-2.275377753753591	0	0	0	133.9654125369704	339.8041767521362	-3.962690226668626	0	0	0	-1.387384676298422	3.476555993887462	8.582232158805764	-3.770146615347757	1.748301508701199	22.37009383148894
0.07000000000000001	-147.8475037196678	642.2467486752544	-7.672731817607286	0	0	0	118.0917572395698	263.1991129961766	-7.330169392488431	0	0	0	-2.246489803558554	3.699868491433345	12.23677694808843	-2.807394229783974	1.756160046158891	17.81168082144202
0.08	-157.1112535098418	689.544645167431	-16.24804525297559	0	0	0	90.72240219754188	181.3484338899126	-8.006201587311352	0	0	0	-3.450181171045494	4.118355893937354	16.92494921587928	-1.795844970560439	1.455319766194733	12.61003087430045
0.09	-159.631993276568	721.0396186548322	-23.31470572996458	0	0	0	41.05980904165583	88.87987840422645	-10.30946355887518	0	0	0	-4.309738052769635	4.809150763397362	21.35336144993605	-0.5587771072898576	0.9505799690096316	5.968990234020396
0.1	-158.9178034572034	740.4017419512674	-27.93769726582228	0	0	0	0.4379042256139863	-1.347042501392915	1.238030825630717	0	0	0	-4.817401706564385	4.853928537390985	24.73383080719421	-0.04913751073075684	-0.04548755454036529	-0.03211897471781471
0.11	-152.7489180285413	759.5712263961556	-31.82914960659178	0	0	0	-7.351046519804967e-05	7.143069772389683e-05	-6.227036221360539e-05	0	0	0	-5.281269677450204	4.802040941499551	27.86181143922355	4.793887016113756e-06	4.152097495478902e-06	-8.963115479949232e-07
0.12	-146.5920958278185	773.5904937460271	-34.37207806930707	0	0	0	3.053222223725834e-10	-2.021102837964935e-10	1.704418660367712e-10	0	0	0	-5.718260676815973	4.895147598350759	30.41367432394139	-1.44839760720024e-11	-1.332577688137692e-11	1.014424012125189e-11
0.13	-136.7959509129644	772.5752882721109	-35.15978798217073	0	0	0	2.187560924760541e-10	-1.27948872673904e-10	8.833931933897073e-11	0	0	0	-6.022765813458871	4.985496017217453	31.94525984958653	-8.535490542112683e-12	-7.994387822177125e-12	9.557665319488918e-12
0.14	-127.2835519670607	761.9047217747285	-34.87315583083795	0	0	0	3.636836574642931e-09	-1.922282951473234e-09	7.114354405401671e-10	0	0	0	-6.233229201652291	4.905364930373668	32.67497343676047	-9.228882675718859e-11	-1.050914200905503e-10	1.878184121585728e-10
0.15	-115.7628320557849	747.8153882748711	-34.21529584670112	0	0	0	1.283041054017867e-06	-6.007512856533873e-07	3.104944812535555e-08	0	0	0	-6.408784976905541	4.756248526144091	33.04759738965724	9.884863996888899e-09	2.524006960403702e-08	8.013238568266202e-08
0.16	-104.4664471554469	728.568851897244	-33.81690905858292	0	0	0	-0.0001600086404608347	6.839479956656286e-05	1.088375132610663e-05	0	0	0	-6.500962482191932	4.580077862123594	32.95010323869609	-2.192279518396998e-06	-3.456345742002251e-06	-1.050997350124887e-05
0.17	-92.07290384805417	705.145331033163	-33.33962668778955	0	0	0	-0.0001592109758213065	6.328747916499571e-05	1.451051380138797e-05	0	0	0	-6.512309248504248	4.406214773899883	32.50250346477039	-2.373079052424525e-06	-3.507005231056848e-06	-1.074192830109585e-05
0.18	-80.82401334807908	681.2305174205542	-32.85114000389982	0	0	0	-0.0001851457104632116	6.952946220960691e-05	1.571752157698772e-05	0	0	0	-6.470421474270895	4.253691096574087	31.89274856058802	-2.561828530490802e-06	-3.977103759950558e-06	-1.258378906109901e-05
0.19	-69.48182222708661	657.4363446962673	-32.16641712181797	0	0	0	-0.0003162890263307028	0.0001135281777996377	2.180290992702423e-05	0	0	0	-6.375229226951829	4.117314842439003	31.21863251083405	-3.810149135458791e-06	-6.522328822084604e-06	-2.131097958657758e-05
0.2	-59.52362032044298	634.3373146396439	-31.35385947795095	0	0	0	-0.0007666583884545187	0.0002650356551102042	3.684676818915089e-05	0	0	0	-6.209795629439026	3.944214997095487	30.48169474401845	-7.625482854170693e-06	-1.503646697123587e-05	-5.050506182363344e-05
0.21	-49.96249620026766	612.8591355317836	-30.26625327754883	0	0	0	-0.002458987668840275	0.0008247569741951455	6.237508011055603e-05	0	0	0	-5.97387421543495	3.727390413391523	29.7823828534999	-1.928987899803545e-05	-4.568912108618163e-05	-0.0001563324951778175
0.22	-41.58303667596927	593.6484930968398	-28.61293269786405	0	0	0	-0.009519762910332562	0.003112769258120955	6.103543717989843e-05	0	0	0	-5.680411012391582	3.443284099566961	29.14301782303946	-5.880923345367907e-05	-0.0001685407205766408	-0.0005770979077084086
0.23	-33.40765346057778	577.3016251507891	-27.02416769804628	0	0	0	-0.03991012069126397	0.01276529239076166	-0.0002437869581193409	0	0	0	-5.337683898840447	3.160672332821738	28.6360023090658	-0.0002039940494174876	-0.0006813420772507318	-0.002280933616850634
0.24	-25.82248653182335	564.375395370895	-25.42507807518726	0	0	0	-0.1595079679387299	0.05004645847535252	-0.002291420737320328	0	0	0	-4.973353407261149	2.937045166853452	28.29388725921243	-0.0007087611673766135	-0.002648280555107871	-0.008502635318340076
0.25	-18.32997233430536	554.7727907162713	-24.37638851880896	0	0	0	-0.5371523056891992	0.1658938996966929	-0.0114985865194837	0	0	0	-4.594527394895887	2.83652776072601	28.16597636222818	-0.002119112122532652	-0.008693341867511202	-0.0264269132600217
0.26	-11.78244456183188	547.7992487206849	-23.75153068585406	0	0	0	-1.390944702289809	0.4247117122932077	-0.03958751607288646	0	0	0	-4.206635264371862	2.829940603572486	28.2474288729986	-0.004924219118865834	-0.02195345038079502	-0.06250538006621137
0.27	-5.564019529955219	543.4080956122315	-23.45440553308914	0	0	0	-2.665001324687034	0.8090790928537323	-0.0965261261188647	0	0	0	-3.811158028817463	2.909115549478787	28.58049596184063	-0.008526813341634989	-0.04100031917329788	-0.1082380624575937
0.28	0.5421489961991754	541.9914438467715	-23.13851580523486	0	0	0	-3.823427687706007	1.16026087717698	-0.1656803472913656	0	0	0	-3.414106326749537	3.012623611536964	29.15282437460193	-0.01144390277637942	-0.05755089339395861	-0.1389248196934326
0.29	6.477901143218435	543.4373198675262	-22.83567259026395	0	0	0	-4.217058381907543	1.284219316206483	-0.2072594829471241	0	0	0	-3.011722888945595	3.13142324339009	29.91771824277508	-0.01234084975212245	-0.06244396711580018	-0.1358051939917247
0.3	11.58126822353425	547.4412487678973	-22.53095271597436	0	0	0	-3.352118284328281	1.025440856335262	-0.1797938767563049	0	0	0	-2.606935130714332	3.264198654785748	30.8008647689355	-0.009901300066032674	-0.04903056410585695	-0.09503252014461509
0.31	16.64324419734465	554.5828014916522	-22.7243947312778	0	0	0	-1.605381915099766	0.4929314020476953	-0.09175407095384927	0	0	0	-2.215003951890112	3.412284748396599	31.82044371573894	-0.004828325883524872	-0.02316370509184782	-0.03996420580140416
0.32	21.3893465624849	563.7735582017848	-22.75286661325493	0	0	0	-0.3049907049201931	0.09401614931260083	-0.01860167281276829	0	0	0	-1.86803496815578	3.579398296378969	32.9672167859149	-0.0008777249591571274	-0.004169165445193393	-0.006682382475900768
0.33	27.5793748037229	576.7087523691978	-23.01487667017749	0	0	0	-0.00551727960282775	0.001709059346729244	-0.0002993199705265714	0	0	0	-1.60371897230418	3.792251583494438	34.92206839435897	4.506587668747076e-05	0.0001339644048692034	-6.695953727458893e-05
0.34	33.14236326125486	595.7909203084615	-23.75460648364177	0	0	0	-0.006505111910607634	0.002023659489286633	-0.0003442098823288081	0	0	0	-1.448581799819247	3.990472177303407	38.17807018960053	6.22235146734098e-05	0.0001971399111367117	-2.198135616252581e-05
0.35	38.02593934975595	617.0121596400636	-24.76112034188487	0	0	0	-0.0150045965452899	0.004702076658949319	-0.0005780188351988805	0	0	0	-1.400813871833193	4.182470407713886	42.28848917039366	0.000124802229522244	0.0003804319127974997	-0.000208325597492902
0.36	44.44948786457972	639.5016061672179	-26.40672885655515	0	0	0	-0.2831987852803753	0.0893744220260783	-0.006167708885674026	0	0	0	-1.485308927350395	4.420934573439198	47.24417886013028	0.001440924089257981	0.004123308712473982	-0.007059923715511843
0.37	51.01378706573404	666.8278708309645	-28.14571894394072	0	0	0	-4.646105707661543	1.480035599670121	-0.05658767310701463	0	0	0	-1.769044707894929	4.667909069482647	53.61144260258251	0.01440547171033111	0.0412962520453871	-0.1117815741515758
0.38	56.70942587512561	697.4402124159449	-29.78289830936003	0	0	0	-25.8559918280423	8.450780525123241	-0.109028151156216	0	0	0	-2.292276119257856	4.871799759825063	61.46222665622358	0.04701383702769543	0.1380125232011135	-0.5721086489756251
0.39	61.70987868050995	729.507590148925	-31.40352966497889	0	0	0	-45.28891287485687	15.60321612103232	0.1425202180972213	0	0	0	-3.077436669052475	5.01582745387478	70.80600878641674	0.0518118705977462	0.1620389576890224	-0.9304964176009682
0.4	64.71287926480717	763.8641490744056	-32.68516591280968	0	0	0	-42.55946698767256	15.59924540447462	0.5182568108580778	0	0	0	-4.138319208452163	5.01697441848014	81.85434891505254	0.02688164819290925	0.104998611480013	-0.839087415912232
0.41	65.66633345682223	794.2827322741474	-33.5926749851905	0	0	0	-33.93317046086077	13.15665361029347	0.8445053557680107	0	0	0	-5.37671206923656	4.884919682124841	93.24048673496641	9.574298416622781e-05	0.04605272754471364	-0.6636203239349692
0.42	68.90161832040639	819.5431461562208	-34.67509524021951	0	0	0	-25.43824371696454	10.43337555375247	1.088235784229346	0	0	0	-6.594219621395577	4.748516974808594	103.595201316989	-0.01992514040886638	0.005802737578847593	-0.5019163858316156
0.43	76.11369248038362	844.6681797338804	-35.69702201872779	0	0	0	-18.87099080927956	8.213364113441047	1.227257321615455	0	0	0	-7.589840066708277	4.610088402250521	112.383113022844	-0.03094887194695751	-0.01362018292339292	-0.3776564229819262
0.44	87.20484875568529	866.2192037829126	-36.53406058888812	0	0	0	-14.85802293855906	6.876959832460378	1.283076867182917	0	0	0	-8.240151661354975	4.45437423988041	119.0363932052606	-0.03551311276739652	-0.02006208200655651	-0.300754609004619
0.45	101.6725339637847	884.1098972099093	-37.2863464186799	0	0	0	-12.99460736760543	6.408913358193411	1.32252692852089	0	0	0	-8.558864129079959	4.320300446288069	123.5452633391954	-0.03799686822981842	-0.02221275942175589	-0.2640550511482298
0.46	118.7729002884923	897.2658118063537	-37.51600502251887	0	0	0	-12.72039006284889	6.724960016447896	1.409567217424262	0	0	0	-8.455611931504121	4.129757691072636	126.0023698259674	-0.04140880930445841	-0.02427290230568765	-0.2567054471973593
0.47	136.7729254782168	901.5123429870234	-37.13415456450759	0	0	0	-13.88720339449393	7.948411307505003	1.536878550021968	0	0	0	-7.834063806064835	3.835287243986504	126.2251628104696	-0.04632923563809365	-0.02761749914329916	-0.2748285221774902
0.48	154.1816851867977	894.4926782874413	-36.25290893148807	0	0	0	-17.43856293625451	10.89328889204004	1.581559167045089	0	0	0	-6.686232226284377	3.46086063049369	124.098707035889	-0.05099065058727995	-0.0332235173223332	-0.3327047883309091
0.49	170.4300393937555	874.4158032990695	-34.32756571324035	0	0	0	-25.4605074482654	17.50282865833396	1.083321099419325	0	0	0	-4.958515570704418	2.94170604158814	119.3830858286357	-0.04671779130064822	-0.04026611173300491	-0.454241498950051
0.5	184.6169861052575	836.406376911217	-31.19382368424734	0	0	0	-45.26083424391035	35.36092543695559	-0.6752916298841547	0	0	0	-2.676824234823675	2.196674996900315	111.3734707342107	-0.02283745411449147	-0.0484349584470414	-0.7135889685674838
0.51	195.0588006686456	778.8668748323352	-26.87177350508308	0	0	0	-93.89639399652489	92.95466930533038	-8.299800357420029	0	0	0	-0.1218596793422124	1.284372467613354	99.70344431702858	0.1035831434744173	-0.06358992440130933	-1.16616036611829
0.52	199.0434631315969	704.2278178343706	-21.43069136477978	0	0	0	-65.13954617723694	195.6230656056178	-31.17407112113409	0	0	0	2.22084909682336	0.4107631780388208	84.55119153328805	0.4984413292254284	-0.4580544018189704	0.387745054966297
0.53	194.8073819478888	614.9266137039634	-14.78257027523129	0	0	0	-86.4804515686339	326.9872534456523	-26.50133589885447	0	0	0	4.044277785184452	-0.3246350229650661	66.47856337164035	0.7643500018808104	-1.070793144513066	1.760144266634801
0.54	178.7489458029294	515.9937503049969	-7.361199192711899	0	0	0	-116.8257192579404	461.1121390005631	-13.7385315832074	0	0	0	5.186562976426147	-0.9965609922830696	46.98772158821431	1.058361169275103	-1.907630987680127	3.957921718548307
0.55	156.0440772693576	419.9246522447624	-2.173019511533713	0	0	0	-129.6077671586778	532.4395645106142	-3.569437576262631	0	0	0	4.865517490404897	-1.469270280650679	30.32829149240626	1.33652749544524	-2.71060760499504	6.071671641155976
0.5600000000000001	135.8176045898416	341.1030426037323	4.073463985094214	0	0	0	-146.329115301676	588.4935767753593	1.99260348716055	0	0	0	3.989245768452868	-1.857588950235253	22.44141843061926	1.837633887525219	-3.328131688366292	8.460296886402135
0.5700000000000001	119.9694279740952	264.4560017003955	7.316794579916178	0	0	0	-147.5038406171561	644.2557976918375	7.840276629741005	0	0	0	2.98832247878389	-1.851367206658223	17.89797601017672	2.741074233418013	-3.6098879514074	12.17583349308031
0.58	92.64830645849563	182.2168984824663	7.958715467099275	0	0	0	-158.1749161927329	691.7086407055707	16.11100491347573	0	0	0	1.925323540187053	-1.533823720693643	12.69901299492997	3.995966964545375	-4.060899297243031	16.81863860163445
0.59	42.60496541159282	89.33684254773569	10.41069122788869	0	0	0	-159.1804595369221	721.8172931595294	23.48103155099204	0	0	0	0.6189272870959753	-1.000052409114265	6.048027671739242	4.913763136320767	-4.804160396870023	21.20500106741293
0.6	0.3430858701837055	-1.068105437872463	-0.9907816371505749	0	0	0	-159.9932645739921	741.0133389286821	27.85933226149736	0	0	0	0.03858571715058816	0.03623635373480744	-0.02570986364842941	5.500512074310315	-4.823204448943666	24.62543783115166
0.61	-0.0001163749605304234	0.0001155983875872872	0.0001056741991123488	0	0	0	-153.0564706220123	759.9825660312865	31.95829836704912	0	0	0	-7.936995561380191e-06	-6.803692294174838e-06	-1.298062241310804e-06	6.019766797319732	-4.756455048018737	27.88803141039423
0.62	6.58333731151305e-10	-4.418574624597789e-10	-3.905425612356178e-10	0	0	0	-147.9918243941304	773.6056613033461	34.3555299629094	0	0	0	3.247491636832239e-11	2.923142321332781e-11	2.167039195338668e-11	6.481774103509894	-4.788505490349397	30.47022576392581
0.63	3.009380551802771e-10	-1.773759467029636e-10	-1.250100156204058e-10	0	0	0	-137.314052196409	772.3329422019405	35.29943327452344	0	0	0	1.191875405755249e-11	1.096331970059426e-11	1.313636709188336e-11	6.773955972575224	-4.878453877455311	32.05560066966439
0.64	5.071615252871152e-09	-2.681112133235884e-09	-1.004781013998946e-09	0	0	0	-128.5110258517606	761.7875531392888	34.87305899248665	0	0	0	1.284280176334679e-10	1.445356791666016e-10	2.625581596742871e-10	6.957201166460047	-4.774732498403631	32.80023656279234
0.65	2.356813405052935e-06	-1.099214328841947e-06	-6.481892822939241e-08	0	0	0	-116.174126306254	747.8561557330532	34.32543855522567	0	0	0	-1.790295961746808e-08	-4.705959331470214e-08	1.474269604597118e-07	7.092026392213613	-4.639710876282886	33.20676555843519
0.66	-0.0001903356577858849	8.101467228976607e-05	-1.188972506909895e-05	0	0	0	-105.3370015502316	728.8092542655934	33.80212085890393	0	0	0	2.558151730015193e-06	4.173282590132179e-06	-1.251592990204899e-05	7.138458511200732	-4.464529735902658	33.10215513556946
0.67	-0.0001882239066192975	7.450203709879107e-05	-1.595349592868894e-05	0	0	0	-92.34842476868032	705.3778244488279	33.44000875942167	0	0	0	2.738097108674558e-06	4.197371001267144e-06	-1.270335699117368e-05	7.094491094364987	-4.331852531663991	32.66479235395023
0.68	-0.0002253064777475011	8.430146829921858e-05	-1.760376348770847e-05	0	0	0	-81.45863818313516	681.315082537506	32.88996183472762	0	0	0	3.027932305505908e-06	4.896486121329223e-06	-1.530538097250745e-05	6.997748727521217	-4.197703378821249	32.02644870265274
0.6899999999999999	-0.0003956205694839268	0.0001415230194013075	-2.461540708962538e-05	0	0	0	-69.6767037713949	657.1906885390853	32.28383940349807	0	0	0	4.611082743515598e-06	8.259257902376641e-06	-2.662422184727253e-05	6.84467372648192	-4.099201264921691	31.3319699754245
0.7	-0.0009792375596881461	0.0003375084404645371	-4.064810748795732e-05	0	0	0	-60.01980383087245	633.8470257810965	31.42657485324151	0	0	0	9.384597291878521e-06	1.947315445001515e-05	-6.439194599743512e-05	6.626661688334373	-3.944781107457473	30.55389604543136
0.71	-0.003170304175139415	0.001060178250570207	-6.151338378303525e-05	0	0	0	-50.16108690361347	612.1874902337466	30.41028215895581	0	0	0	2.393176998731496e-05	5.989693552761573e-05	-0.0002010903757002534	6.342201567840958	-3.761733404498579	29.83230757512292
0.72	-0.0122709602372634	0.004001368496469247	-1.549633639488315e-05	0	0	0	-42.04184507253247	592.9676292704407	28.72708814766056	0	0	0	7.323828105462577e-05	0.0002217271169796338	-0.0007418286040189052	6.008517680863291	-3.487098143080258	29.16516787911532
0.73	-0.05107976369497622	0.01629499990775301	0.0005287114187003432	0	0	0	-33.68909606290854	576.6500188292355	27.16460980081884	0	0	0	0.0002549548753055184	0.0008936360665444674	-0.002910258684946015	5.629021318307855	-3.218403915648607	28.6501449514361
0.74	-0.2013446100041824	0.06301182418691545	0.00366082119838479	0	0	0	-26.31799121215995	563.6411843670342	25.55690247180555	0	0	0	0.0008811120384760747	0.003436925377697688	-0.0106965521402826	5.2305982240496	-2.997699139105528	28.29009923744208
0.75	-0.6626541980088355	0.2041259127205876	0.01676273997108303	0	0	0	-18.72613888359028	553.868511858824	24.53182928990297	0	0	0	0.002583387258130106	0.01105416233178933	-0.0324841929002177	4.820872231223124	-2.904015905906948	28.15725561469053
0.76	-1.666108239368391	0.5075276268891513	0.05443523452422181	0	0	0	-12.35930756504074	547.0848790029855	23.79140948062483	0	0	0	0.005839091090825403	0.02716821149002288	-0.07458105813943149	4.415972340132785	-2.882246371984119	28.25383202489395
0.77	-3.098221242999398	0.9387837524974844	0.1255799620969597	0	0	0	-6.086613655274865	543.1931858004862	23.48731041473578	0	0	0	0.009890467484998585	0.04940399128722668	-0.1253043220708095	4.012081069846581	-2.962376894686742	28.63449008861275
0.78	-4.35535931172692	1.319935071474698	0.2057371009118887	0	0	0	-0.1623100839340333	542.1166827243253	23.22646032906162	0	0	0	0.01324076748208411	0.06824535844928115	-0.1575230340228934	3.60520455986287	-3.083124703122823	29.23752115019267
0.79	-4.778527321599323	1.454011774921834	0.2486024897854666	0	0	0	5.819751412102599	543.5431473381198	22.92681821534014	0	0	0	0.01456523959414042	0.0740506362330931	-0.1531217053576406	3.191236266555806	-3.214485828499602	30.00678247281771
0.8	-3.813496481783265	1.165867766825719	0.2107607457047099	0	0	0	11.02124711635217	547.5400780503875	22.53615178404539	0	0	0	0.0119864575418936	0.0586532011585595	-0.1075620482123008	2.781713792150197	-3.341948541263633	30.89187319128875
0.8100000000000001	-1.820200721961675	0.5584153514249158	0.1045426867899508	0	0	0	16.31087467992615	555.0499260044364	22.76633384298317	0	0	0	0.005913927411730618	0.02772036818698587	-0.0451017076931975	2.392791595058369	-3.494801332034928	31.9493005977868
0.82	-0.3290134153953456	0.1012925915824062	0.01976689517111131	0	0	0	21.09058941459361	564.7535760839199	22.80883874772496	0	0	0	0.001029020606972094	0.004743824579147358	-0.007183168049564833	2.055152465639502	-3.669119449652682	33.14436456616469
0.83	-0.006587588371200726	0.002037562387658245	0.0003532925547826867	0	0	0	27.35957891248535	578.1132619590132	23.03791842952317	0	0	0	-4.723486785882247e-05	-0.0001392425520069169	-7.877256994936724e-05	1.810231804214963	-3.881203599811808	35.15515258726728
0.84	-0.00738955687257471	0.002295223279579016	0.0003837405994861531	0	0	0	32.96879317198126	597.6969716985049	23.76884502573892	0	0	0	-6.683655356461265e-05	-0.0002121683868692618	-2.369033721898535e-05	1.689672350124663	-4.075189385293669	38.49736934860642
0.85	-0.01837986013421139	0.005750346056174503	0.0006900083315537114	0	0	0	37.93334098585588	619.365159788692	24.79264055591614	0	0	0	-0.00014389850862723	-0.0004354066605345915	-0.0002765025682592282	1.687021597122211	-4.265327924190246	42.70205550195823
0.86	-0.3654317946716296	0.1151089146314796	0.008036494243848582	0	0	0	44.47057816832081	642.1328049802401	26.40484377788866	0	0	0	-0.00178363667571905	-0.005077676323179565	-0.009104494461790699	1.828012640279792	-4.49351601049782	47.73906888130907
0.87	-5.681581654401193	1.807732462179108	0.06923204236162174	0	0	0	51.16950586773685	670.149685361259	28.13826708342926	0	0	0	-0.01671718568991205	-0.04774113236083184	-0.1356122877032739	2.187571541158738	-4.729574497456255	54.26747235913927
0.88	-28.7480575600924	9.408335301332205	0.0948585662151727	0	0	0	56.69142517626969	701.990518027407	29.77924163973188	0	0	0	-0.04843228184998487	-0.1432795474293907	-0.6310123283991507	2.8089707700979	-4.917272827093873	62.39048839113846
0.89	-46.25548646799546	15.99316475588819	-0.2587311507233956	0	0	0	61.32148725987006	734.1723610132132	31.37955634293689	0	0	0	-0.04639017004908324	-0.1527623154810096	-0.9446752624287318	3.702651919258871	-5.044391739033271	71.89705072993939
0.9	-42.11784998419871	15.50153833396697	-0.6914527240013728	0	0	0	64.06281245497394	767.4342091719609	32.57703265008205	0	0	0	-0.01905221900999957	-0.0927234011481132	-0.8284243484343801	4.878575552494267	-5.026215475801428	82.9403820043608
0.91	-33.10175328981585	12.90166931712078	-1.043915110006966	0	0	0	64.86392886856096	797.1337672828654	33.52793753229394	0	0	0	0.007626407591338288	-0.03618164535664482	-0.6472756000848128	6.228129292976781	-4.895884619813732	94.28527550615257
0.92	-24.51516749995065	10.12552458842901	-1.289888573073907	0	0	0	68.08739427319144	821.9755178592284	34.62876085892206	0	0	0	0.02668687888081079	0.0008113410499814449	-0.4842597203183673	7.533002567798261	-4.775288003664143	104.4980610345894
0.9299999999999999	-18.09564872176507	7.9441642101094	-1.419535260732302	0	0	0	75.43321659901306	846.5216124254252	35.6404144760064	0	0	0	0.03666842413634017	0.01757236517292582	-0.3629051176892277	8.580751364015144	-4.659180104775901	113.0507556526244
0.9399999999999999	-14.23913946877124	6.65570095466057	-1.468858775572658	0	0	0	86.57834736816865	867.6118533692039	36.43068815840966	0	0	0	0.04069651186270681	0.02268434263758503	-0.2890570004001237	9.270059456346623	-4.525552862236175	119.4683119287102
0.95	-12.4327960773332	6.197163863285661	-1.507049815285407	0	0	0	101.2549105155403	885.4679278927983	37.24659824772669	0	0	0	0.04304245445921775	0.02432320226253424	-0.2535748090057676	9.612443002575294	-4.435655387964072	123.8064010119516
0.96	-12.16409361965889	6.497810555484803	-1.605156209739536	0	0	0	118.4337106586169	898.2533842869586	37.51395085222866	0	0	0	0.04675596162735267	0.02635116662454074	-0.2466408185038725	9.510904619575411	-4.277276229759879	126.1210827636244
0.97	-13.38233437263389	7.72081091094195	-1.760225331055797	0	0	0	136.3957736299757	902.0171140013958	37.1299018313351	0	0	0	0.05255245459909372	0.03020494816881845	-0.2663920027914093	8.875055101496065	-3.99618890100933	126.2209236335228
0.98	-17.16105339182927	10.75765345875507	-1.850535272283492	0	0	0	153.5914644560062	894.4223072041522	36.28669514114424	0	0	0	0.05898871017330257	0.03741632725182104	-0.3295651418241852	7.694304587611697	-3.623316957635342	123.9634153798108
0.99	-25.68129189646988	17.64910288564648	-1.382154885985618	0	0	0	169.5652390907396	873.5407731292296	34.37711829271755	0	0	0	0.05764386044194448	0.04844920321914421	-0.4609653358128149	5.920826032572593	-3.091977622271	119.1017968530444
1	-46.2748045216649	36.15488409925052	0.3954395888548536	0	0	0	183.5330927069442	834.5604111297985	31.16903128329729	0	0	0	0.04099001398007517	0.06697320812812305	-0.7329145087555822	3.584751993800104	-2.330446614952028	110.9478536711311
