# Supplementary material for: Transtibial limb loss does not increase metabolic cost in three-dimensional computer simulations of human walking
Source: PeerJ. 2021 Aug 4;9:e11960. doi: 10.7717/peerj.11960 (PMC8349165; doi:10.7717/peerj.11960)
Supplement: Supplemental Information 1 — Each subject’s simulation output and Matlab code for generating plots presenting the data. [file peerj-09-11960-s001.zip › TTA3D_solns_rev/Pre/GRF/soln_walk_N50_wm100_S27_GRF.sto]

DataType=double
version=3
OpenSimVersion=4.2
endheader
time	ground_force_r_vx	ground_force_r_vy	ground_force_r_vz	ground_force_r_px	ground_force_r_py	ground_force_r_pz	ground_force_l_vx	ground_force_l_vy	ground_force_l_vz	ground_force_l_px	ground_force_l_py	ground_force_l_pz	ground_torque_r_x	ground_torque_r_y	ground_torque_r_z	ground_torque_l_x	ground_torque_l_y	ground_torque_l_z
0	-47.48117918478971	38.42297140936941	0.08722781127846428	0	0	0	185.290587568157	840.9470795592702	30.99169239189526	0	0	0	0.01307192641242248	0.02674491432432228	-0.7187781172265257	5.7708403139526	-2.866221876174012	112.1429248049764
0.01	-92.73355900594639	94.10479223083468	8.659925225297277	0	0	0	194.7989318971817	780.6499025212195	26.76643324329478	0	0	0	-0.1831582239039222	0.002746173604518269	-1.086173180547859	2.725376684033731	-1.999724410487177	100.3185872785434
0.02	-65.97223056909267	188.7304111985061	32.1959008902855	0	0	0	199.154108317558	702.0741729018494	20.99520444788113	0	0	0	-0.6775724945536973	0.4073009141663346	0.3977680414211265	-0.2005579280376231	-1.072382482626638	84.94686066256355
0.03	-86.30493695103378	327.7554126247749	25.85424557016934	0	0	0	196.7455663584423	608.8895451823588	14.02424506483107	0	0	0	-1.249481894466573	0.9646632373128512	2.020330522424969	-2.548273023289886	-0.2107598626733642	66.68151588350041
0.04	-105.8707492535117	462.3032784362894	12.61365083573949	0	0	0	182.1362454287917	507.5908138050954	6.545715575264076	0	0	0	-1.798308589488099	1.858221617162151	4.531577245163339	-4.142601829362913	0.6310785218166676	47.04353390308664
0.05	-120.687003271144	533.2716629097996	3.685734655808503	0	0	0	160.2741876311418	410.9482796836044	1.657620779507729	0	0	0	-2.26186019007309	2.764834575581167	7.040201985931542	-4.118856480271504	1.237805139346473	30.27663078099972
0.06	-135.3644910468312	588.2592654935054	-0.812381332477407	0	0	0	140.216304298604	330.7963463935648	-4.340560978049067	0	0	0	-3.025642304600098	3.429488696029855	10.38428743132571	-3.387136082300382	1.726294357179923	22.07385201303145
0.07000000000000001	-146.1905100811078	651.6141286574162	-8.790625257473216	0	0	0	122.682080413397	254.3554564015203	-8.217424378016792	0	0	0	-4.538981947464907	4.112534746282031	16.09974179696733	-2.489804251903942	1.767315174157339	17.52086020179287
0.08	-158.6161303967511	697.2017612467484	-16.52101055164415	0	0	0	92.35783229499989	175.0462858645088	-9.218532917135819	0	0	0	-5.879037722590382	4.57587408294845	21.9592947332807	-1.560798385432126	1.476132682800839	12.38943061870175
0.09	-160.6537759571125	718.0250022042104	-23.26746564121623	0	0	0	40.16208780382708	86.97084846507899	-10.84611491776897	0	0	0	-6.564919024416165	4.884972061143285	26.21476867057419	-0.4600675371532201	0.9438040496291881	5.863948078071148
0.1	-160.4044921205773	734.0072205991625	-27.84810949390026	0	0	0	0.5765042744233091	-1.429066571052362	1.283424227089413	0	0	0	-7.175631607724715	4.894226485391767	29.83124218739495	-0.05136581996408845	-0.04647495773555815	-0.02868059101967333
0.11	-155.7577865237905	754.0598628185891	-32.00475931617789	0	0	0	-0.0001026160348789892	9.452045235566464e-05	-8.134217690502826e-05	0	0	0	-7.778020233188716	4.950477564082827	33.17337816427519	6.294621083582655e-06	5.636378928514853e-06	-1.391356642165943e-06
0.12	-149.1781354400102	767.7701751380387	-34.22640163815714	0	0	0	4.11083551137704e-09	-2.617332887324287e-09	2.168028357071761e-09	0	0	0	-8.275521879511263	5.058747230600944	35.70451076453192	-1.852818101449675e-10	-1.773032344922694e-10	1.372682497993332e-10
0.13	-139.5937049311122	765.8358379003959	-35.31665328613404	0	0	0	5.746332528512407e-09	-3.241735086403345e-09	2.060637271299378e-09	0	0	0	-8.555534102231039	5.152641017259644	37.08062235873439	-2.05344399524312e-10	-2.056906702002897e-10	2.490406939101765e-10
0.14	-129.5711953731258	754.5589275845811	-34.92338365108647	0	0	0	-2.910674287437991e-09	1.510951592071663e-09	-4.843955698420124e-10	0	0	0	-8.72471677983039	5.040931217038905	37.67074453489403	8.456083396813912e-11	1.183090892282157e-10	-1.423579633591322e-10
0.15	-118.275237048125	740.2475308357627	-34.39344821074842	0	0	0	3.824596632701745e-05	-1.758421482927958e-05	1.630427024113046e-06	0	0	0	-8.849325794309513	4.875097846520454	37.90609996102626	2.094867746165103e-07	6.731948330738007e-07	2.347299108072634e-06
0.16	-106.8581778316412	721.9903077008152	-33.82435986151444	0	0	0	-0.0004607128600599544	0.0001939882682118461	1.238391903406517e-05	0	0	0	-8.904408590148014	4.694040861222708	37.75804687816218	-4.643280376929556e-06	-9.133274670813917e-06	-2.967374977735222e-05
0.17	-94.94674368782016	700.1189586771387	-33.51360428741675	0	0	0	-0.0004241780280552721	0.000167169112939174	2.666005294954416e-05	0	0	0	-8.873936473688287	4.538974991397911	37.2996724459983	-5.239163806432046e-06	-8.830239726100177e-06	-2.798935600956334e-05
0.18	-83.81372769459009	676.8248058360862	-33.05522865586692	0	0	0	-0.0004648525705117024	0.0001739951292182608	3.450339779753622e-05	0	0	0	-8.779153451107508	4.352516305350053	36.66265438947425	-5.9192286697811e-06	-9.691298731932574e-06	-3.087616106894226e-05
0.19	-73.09915202694195	653.1600696514874	-32.45166362647006	0	0	0	-0.0006990007011575741	0.0002508179062209004	4.484911860845739e-05	0	0	0	-8.619249392831692	4.157461126567718	35.94057174170263	-8.009983844798698e-06	-1.408379273035734e-05	-4.607723274605144e-05
0.2	-63.48645923354925	630.5538193519524	-31.51178102790376	0	0	0	-0.001399872852079497	0.000485026147028109	6.262719964296969e-05	0	0	0	-8.403973594120925	3.945776545278332	35.20630305608437	-1.333532215833737e-05	-2.681318564770631e-05	-9.041899672946821e-05
0.21	-54.41457417348735	609.8760614793395	-30.52524089609158	0	0	0	-0.003593203507306927	0.001211210962207717	8.953653921102772e-05	0	0	0	-8.128563262708996	3.734181105084622	34.53090386995724	-2.76211491628239e-05	-6.533551619361918e-05	-0.0002246406402450601
0.22	-46.16247807611972	591.2492075491863	-28.82966052901354	0	0	0	-0.01109162373305843	0.003653999219397762	8.533984811808571e-05	0	0	0	-7.802061927130086	3.448754196008528	33.91295897970635	-6.845609075763044e-05	-0.0001922986876641136	-0.0006636125728167125
0.23	-38.3417618518725	575.2024460988522	-27.2080699173695	0	0	0	-0.03773968387743485	0.01218667087813156	-0.0002321298574297042	0	0	0	-7.419652982012132	3.161652441116121	33.39754800768332	-0.0001898001440156921	-0.0006284924223746431	-0.002137567617381558
0.24	-30.94888971774466	562.600403821963	-25.64685638769815	0	0	0	-0.1275687856010919	0.04046860257599467	-0.001988654654817765	0	0	0	-7.008765563311849	2.950720139598281	33.03599937660721	-0.0005487676877554375	-0.002062518004767089	-0.006768892641943303
0.25	-23.69413382541056	553.5003292376725	-24.63947331001862	0	0	0	-0.3884604732976089	0.121393898620636	-0.008273399891331122	0	0	0	-6.577006194065588	2.869037559946762	32.87987467938244	-0.001516685295473266	-0.006155894761403747	-0.01911040489691665
0.26	-17.20391754193646	547.3684747576584	-23.78201369831308	0	0	0	-0.9812925458605354	0.3030690574632248	-0.0254720332195422	0	0	0	-6.146812755532001	2.835545963554484	32.96235275997822	-0.003572344759815064	-0.01529026875357637	-0.04430044013872756
0.27	-11.35187395356681	543.9336464285757	-23.42227094780745	0	0	0	-1.948933073817617	0.5974467719454789	-0.06263139073545841	0	0	0	-5.712600164906868	2.899277532623787	33.30092431743527	-0.006553042486246161	-0.02975299085532624	-0.07989599242942579
0.28	-5.905595739868505	542.8941055296568	-23.30119985907077	0	0	0	-2.992875293516931	0.9146854947417679	-0.1166186332179943	0	0	0	-5.261468879114643	3.042730010387582	33.82238366255197	-0.009373176211176145	-0.04472649592272214	-0.1102456400371032
0.29	-0.4075052781521983	543.7182845557547	-22.90438668596857	0	0	0	-3.558589498666057	1.088361452674838	-0.1613322080868589	0	0	0	-4.798110974350059	3.180018196775348	34.45437118467095	-0.01067027654760507	-0.05217393302524518	-0.1165972963916477
0.3	5.382760725208776	547.7510204764753	-22.85852109276141	0	0	0	-3.076452953466616	0.9429307651745705	-0.1547023568162353	0	0	0	-4.349373949727795	3.312481502248279	35.28235110736112	-0.00914126845495338	-0.04441768569763828	-0.08893711436281827
0.31	11.59752268467763	555.133721730881	-22.76167589598537	0	0	0	-1.666961703229336	0.5119289953526776	-0.08944717966403189	0	0	0	-3.942433017609758	3.475114726664418	36.35174025443474	-0.005008664177979336	-0.02370519031110123	-0.04232780965178185
0.32	17.62518440650459	564.0014240556109	-22.54979644999879	0	0	0	-0.4055305816086405	0.1248461792683551	-0.02309034513897181	0	0	0	-3.581896996297876	3.673764959666829	37.58213196603397	-0.001179968137449099	-0.00550612521619719	-0.009050185506287013
0.33	24.64559589854873	577.2410851637195	-23.03381121617682	0	0	0	-0.004585305468531269	0.001416778376495154	-0.0002190454772095788	0	0	0	-3.315241330932996	3.930240500271132	39.59015160217878	6.243037108608444e-05	0.0001927512849743869	-6.21045915353458e-05
0.34	30.80726538775345	596.5233419844324	-23.6964406674518	0	0	0	-0.007724229829424833	0.002396561080021254	-0.0003837372256688055	0	0	0	-3.189885011019091	4.182653901690168	42.74642720741881	7.635469634043571e-05	0.0002410558240545272	-3.637530878900979e-05
0.35	36.43763941140484	617.201073243457	-24.71976161300704	0	0	0	-0.01494346593920414	0.004668794652485059	-0.0005816684951225576	0	0	0	-3.18581370787458	4.4416364126768	46.50261830465703	0.0001386290880036861	0.0004322090643091257	-0.0001509869513534074
0.36	43.87391068539629	639.0499757153354	-26.30580856145745	0	0	0	-0.2231252783979464	0.0702464457882562	-0.004583138560745988	0	0	0	-3.331856449240804	4.764741961100941	50.87617450250069	0.001287675643307166	0.003778173107895433	-0.005415377393386588
0.37	52.42937574084013	668.8318629387054	-28.03714407726691	0	0	0	-3.864715208416426	1.228213124242691	-0.04187737405064924	0	0	0	-3.731008901114151	5.091423401672061	56.95507614828256	0.01411909598102492	0.04156322572288772	-0.09296163383930983
0.38	59.21500497160287	703.7479989035737	-29.60433316262381	0	0	0	-23.44483343243209	7.636545295355875	-0.07915872960492501	0	0	0	-4.410066250167946	5.327900722990308	64.79568510922853	0.05232934139829723	0.1566723901546927	-0.5198761839816672
0.39	64.67971368792757	737.3565675423602	-31.14940561615681	0	0	0	-43.94865013171505	15.06862023692127	0.125778558223257	0	0	0	-5.337905640056472	5.470384996467543	73.90984698644836	0.06514216708159391	0.2004938404587953	-0.9052437381928091
0.4	67.97043379930808	771.6546825232963	-32.39923825478587	0	0	0	-42.03130370946237	15.3216507713051	0.4293378034989142	0	0	0	-6.524751880176465	5.438488437378245	84.63982235600372	0.04103450414337696	0.1394374370173574	-0.8293406330820593
0.41	68.51403458621084	801.8683733272517	-33.30791958680081	0	0	0	-33.47087636134118	12.90097211659764	0.7161436732663514	0	0	0	-7.848233537546033	5.227466537620643	95.65667614393888	0.01178953339696834	0.07003109219920542	-0.6541370110717308
0.42	71.5937452281667	827.3260560678171	-34.43112324885793	0	0	0	-24.85576031246613	10.1399394431435	0.9563731033626898	0	0	0	-9.099738781711123	5.006776553340927	105.5515868448963	-0.01149475086858222	0.01999530993600178	-0.490154155335192
0.43	78.82146447093722	852.3241061331091	-35.41637113145239	0	0	0	-18.11224424472659	7.858425770075183	1.098704433723525	0	0	0	-10.10764894107161	4.792531271511421	113.8375966347199	-0.02472244023384028	-0.005320987202166433	-0.3627204038153883
0.44	89.74904684823809	873.2520684517809	-36.19066479600913	0	0	0	-14.03921975700731	6.500930436747492	1.155462711939757	0	0	0	-10.80312808886307	4.576255055851462	120.0845907369376	-0.0302038698528389	-0.01416376792867792	-0.2846933187747818
0.45	104.3161700168134	891.4751758045697	-36.93324178137149	0	0	0	-12.21972598272978	6.05830767525837	1.200799459586256	0	0	0	-11.19319030933788	4.437171928452616	124.4285933386541	-0.03309027397449779	-0.01714420131517043	-0.2488351581931226
0.46	121.7903302023934	905.0682843712334	-37.25367745511166	0	0	0	-12.08999584501634	6.460921363708351	1.309030446038255	0	0	0	-11.14899635430006	4.310327790728566	126.9029696198283	-0.03693527808769641	-0.01942597611867851	-0.2442747960354333
0.47	139.932968444722	909.4427144577276	-36.96639849082765	0	0	0	-13.55658345203729	7.888579557423668	1.490509387935074	0	0	0	-10.53877282916818	4.115915736672893	127.2263094827989	-0.04262665062230969	-0.02253795556992	-0.2677677666385858
0.48	157.3555841752745	902.399906376907	-35.98887676201696	0	0	0	-17.53446911405904	11.20640990369538	1.642652406088254	0	0	0	-9.326729607565328	3.822979734530325	125.2128722370947	-0.04793884412852298	-0.02642573697404703	-0.3315396209982933
0.49	173.283618820642	881.9254923523149	-34.00234689863363	0	0	0	-25.98102224108982	18.40124123901015	1.309694978901949	0	0	0	-7.446051084860942	3.370984532423341	120.5819247875595	-0.04062173111984175	-0.02584555387046228	-0.4526325464421437
0.5	186.6416054594703	842.9635537717431	-31.02545506981211	0	0	0	-46.05371501877256	37.18366081193554	-0.3584319180513393	0	0	0	-4.893956681762154	2.703679628756994	112.6057461482653	0.005930531108446512	-0.006606161408521789	-0.6930120933477645
0.51	196.2849103164101	783.3648525081448	-26.81890665152575	0	0	0	-90.8885950578356	91.69610482887447	-8.830231115031225	0	0	0	-1.927162164057825	1.834829843664319	100.8576944367709	0.2222446005099958	0.0460244715935568	-1.063021021917329
0.52	200.697843555526	705.2798029772239	-21.01117705368506	0	0	0	-67.47047149153506	186.9612550806946	-31.87313821361928	0	0	0	0.8983034937050718	0.9009294868878438	85.52262719918917	0.7460333497145282	-0.3270821040018795	0.3623710500522635
0.53	198.370913557066	612.3130758713628	-14.0865061151639	0	0	0	-85.56566618872314	326.760869386141	-25.72422584382339	0	0	0	3.120656209007094	0.06141011862182763	67.24537148714023	1.451274727740102	-0.7984278899956779	2.050630294195144
0.54	183.9242126107207	510.6452663364858	-6.584308613513564	0	0	0	-108.2733563252286	460.0530435594134	-13.64090511932694	0	0	0	4.585313899615434	-0.7588191704198688	47.47929602244073	2.218940439741075	-1.535335200472795	4.449291194369482
0.55	162.1573725839123	413.4476556118879	-1.66464231249025	0	0	0	-120.8503110644494	532.9075939251412	-3.196191025186818	0	0	0	4.422233691057268	-1.339795601884017	30.57285066437437	2.694392691712077	-2.578433978166491	6.959460914418837
0.5600000000000001	142.079406167013	332.0649434721772	4.492002295612042	0	0	0	-137.5463875334608	589.6811472378288	0.695729773707797	0	0	0	3.595384796018103	-1.838973215751257	22.14687815337061	3.473062515575289	-3.380955504478702	10.1981640336473
0.5700000000000001	124.615197287207	255.4860753212296	8.283579161911931	0	0	0	-146.1370197593076	654.2528749639466	9.023893780460403	0	0	0	2.657757045382516	-1.867545206249906	17.60434052795691	5.018783445693399	-4.154833417365641	15.87320543192128
0.58	94.39662728936659	175.8930679877124	9.223490488296909	0	0	0	-159.1072025605694	698.8159772273715	16.40120575687407	0	0	0	1.681580812467959	-1.557219330166866	12.48309108314545	6.418682443083181	-4.531448243918345	21.59765937025189
0.59	41.81396257658568	87.43339830765564	11.0075228452512	0	0	0	-159.9564907959223	719.3846121341561	23.28531649226942	0	0	0	0.5152038770228166	-0.9953992762356807	5.948893671906951	7.221870606273074	-4.760732086204293	26.00547277378861
0.6	0.473133122133745	-1.196902696860496	-1.089011980615608	0	0	0	-161.919507649285	736.8465440760658	27.7661652842788	0	0	0	0.04283086170859719	0.03928150766590906	-0.02456996793405153	7.963632513314924	-4.779466452949005	29.89498679103991
0.61	-0.0001385240018530703	0.0001301547846861345	0.00011747570118939	0	0	0	-156.3588342648255	755.2808442872087	32.12646275636445	0	0	0	-8.871369005127431e-06	-7.853554153780048e-06	-1.759682143412334e-06	8.599686084043249	-4.886104042022125	33.2650189573483
0.62	8.012417109277593e-09	-5.167633352688598e-09	-4.469558695637242e-09	0	0	0	-150.5004524937386	767.0072122692119	34.17441583342444	0	0	0	3.743059223106775e-10	3.505113660634462e-10	2.657490439535997e-10	9.09582016694343	-4.941227884399463	35.71047428441626
0.63	8.250827351842963e-09	-4.691637857723592e-09	-3.056074240830739e-09	0	0	0	-140.33604168522	765.3435781422153	35.41804558261445	0	0	0	2.99949253614089e-10	2.945200098471762e-10	3.576641741829364e-10	9.374434337401114	-5.043177333172184	37.17740157799467
0.64	-7.521157172470756e-09	3.890178438812641e-09	1.29795555464366e-09	0	0	0	-130.9830251453072	754.7504431978095	34.90544008037541	0	0	0	-1.975590043951781e-10	-2.576149874061457e-10	-3.761931561137575e-10	9.525048642084323	-4.920926923482116	37.80209846665549
0.65	4.464134441654895e-05	-2.042310706252664e-05	-2.019868384298276e-06	0	0	0	-118.8705845579795	740.4844222731	34.51731829913043	0	0	0	-2.453802763891334e-07	-8.079456331212341e-07	2.747129882033903e-06	9.607064657917135	-4.782030678126728	38.05031065225724
0.66	-0.000510931777557155	0.0002142461138667263	-1.264906378976309e-05	0	0	0	-107.8153803209603	722.0154873861433	33.8593639064737	0	0	0	5.156665303084463e-06	1.035119663877465e-05	-3.296760614037357e-05	9.610990697010728	-4.593537361143365	37.86348747838368
0.67	-0.0004721490702295682	0.0001853837170981268	-2.72129343873092e-05	0	0	0	-95.36510790820842	699.913846473752	33.64778140660783	0	0	0	5.714235905721737e-06	9.974887412807363e-06	-3.119081241790504e-05	9.521649437432146	-4.467132925335144	37.39415009343511
0.68	-0.0005294695724880254	0.0001974745612400992	-3.509257104216566e-05	0	0	0	-84.58434794416075	676.5040823869452	33.09989456306786	0	0	0	6.494012184760085e-06	1.115907670762822e-05	-3.518556821730509e-05	9.370176785491989	-4.294116580495933	36.72172735671206
0.6899999999999999	-0.0008163725763510744	0.0002918690338574926	-4.667671276044812e-05	0	0	0	-73.45664595811439	652.6748057679481	32.58820732849945	0	0	0	9.036736700565487e-06	1.667162600656089e-05	-5.380461772533938e-05	9.15129925254346	-4.145478539214243	35.98125793096609
0.7	-0.001675536150662301	0.0005786270826996957	-6.667377054051723e-05	0	0	0	-64.10014217438359	629.9177736794974	31.59265454271869	0	0	0	1.559003346564764e-05	3.268459498258735e-05	-0.0001081312829195287	8.882380908601277	-3.953064103500942	35.20485069258886
0.71	-0.004380141534969247	0.001471831920300411	-9.255999312461669e-05	0	0	0	-54.73714373967834	609.145709055452	30.66857060595159	0	0	0	3.313611424440016e-05	8.141563854589522e-05	-0.0002734563199209233	8.55735298491291	-3.775618307477036	34.50673088022176
0.72	-0.01366171997378871	0.004487613707449214	-5.884674342002891e-05	0	0	0	-46.69370971525859	590.4900546940688	28.94007709105554	0	0	0	8.327184374566499e-05	0.0002428085641734539	-0.0008158487224605837	8.187854751196857	-3.499211665145209	33.85326236216213
0.73	-0.04654033237243378	0.01498571607053818	0.0004286175609929919	0	0	0	-38.64212620528917	574.3797574012748	27.35415824242772	0	0	0	0.0002323940509035238	0.0007969634275685546	-0.002630095065925472	7.765006313613194	-3.229687254363098	33.31775467073488
0.74	-0.156150409308617	0.0493985286916029	0.002934294860710814	0	0	0	-31.4039823713651	561.6103614442565	25.76368389611484	0	0	0	0.0006677553257401088	0.002601701108342212	-0.008263977242454255	7.318015711141856	-3.019443125613253	32.92961798755635
0.75	-0.4676382072776951	0.1457320762374943	0.01178148500284434	0	0	0	-24.04824123902929	552.3525495135887	24.78298625618669	0	0	0	0.001804404176937408	0.007644658946381015	-0.02293864875082102	6.855225604616212	-2.946218065687368	32.77232664539266
0.76	-1.154668345983566	0.3556912266501362	0.03527606668313528	0	0	0	-17.76085849952901	546.3867719999301	23.85884366470877	0	0	0	0.004136725863852785	0.01858189075530164	-0.05195484771206315	6.405582851748923	-2.905793120886505	32.87330746582154
0.77	-2.238687782980214	0.6847150807667298	0.0821174602285101	0	0	0	-11.84865731593676	543.3734158364784	23.51412333634039	0	0	0	0.007478272961290574	0.03541584430298123	-0.0914261005589056	5.958071225049123	-2.97425848129677	33.25204383503146
0.78	-3.377260531880064	1.030321778981431	0.1441244734816861	0	0	0	-6.45123176408426	542.7162979510737	23.38446346075162	0	0	0	0.01075211607370288	0.05257261982146883	-0.1238672769677138	5.496105544920512	-3.121249327499172	33.79859973481413
0.79	-3.986441276198739	1.217566207381876	0.1900391597679284	0	0	0	-0.8084268575394681	543.8214755788737	23.00345263371755	0	0	0	0.01250357127984607	0.06123034614969872	-0.1299965605442918	5.023379963191619	-3.267782134216064	34.45338349302705
0.8	-3.442218392449894	1.053916075334869	0.1776026764398776	0	0	0	4.941888571875291	548.23644845782	22.9111731567663	0	0	0	0.01088466849615042	0.05223882793228975	-0.09901917273778539	4.573475071158262	-3.400897100946541	35.31256952588566
0.8100000000000001	-1.854423592381922	0.5689315306575631	0.1012631464929323	0	0	0	11.22423512481925	556.091693379374	22.82180092672102	0	0	0	0.005944356839642163	0.02771679159595875	-0.04686333212821567	4.172030414596592	-3.570144652060867	36.42961532079173
0.82	-0.4370616409278413	0.1344121785802463	0.02520816475543689	0	0	0	17.27319919333833	565.3527340167376	22.58371253436806	0	0	0	0.001351247532860277	0.006214979503991267	-0.009713814183631934	3.822683090681533	-3.770552902862439	37.70288331349243
0.83	-0.005922760339935326	0.001827986685342063	0.0002948128415499923	0	0	0	24.46007564860518	579.0656129022503	23.05768762395159	0	0	0	-6.771326456150811e-05	-0.0002065450367512189	-8.108972929933121e-05	3.579952421244139	-4.025542890953286	39.78280226081407
0.84	-0.008875421529982427	0.002750456858387177	0.0004406788064732255	0	0	0	30.73361311486264	599.0680296998456	23.71909500187451	0	0	0	-8.370745814222532e-05	-0.0002646713140662297	-3.936537014343574e-05	3.497381830692891	-4.271644724489138	43.06084694665554
0.85	-0.01785276341757956	0.005571646903590278	0.0006776886488242084	0	0	0	36.45999437674332	620.2194207606435	24.76139920515129	0	0	0	-0.0001563705347217225	-0.0004851184496095702	-0.0001985695356739835	3.54432951608298	-4.5258605915126	46.92181898474434
0.86	-0.283545815293257	0.08913909219872154	0.00583000384177185	0	0	0	43.98501738161323	641.8702345724465	26.30509498885692	0	0	0	-0.001576441494008111	-0.004609073307992145	-0.006899188893594529	3.746181819388617	-4.837402406752902	51.32717140169859
0.87	-4.67779558503341	1.484859134602145	0.04986532730014828	0	0	0	52.64146932648418	671.9590167153996	28.0129038570816	0	0	0	-0.01634855129464429	-0.04809566168091234	-0.1116938926764907	4.226008754199464	-5.150607332012269	57.54037172727509
0.88	-26.06809313884593	8.497057310480121	0.05809539145492746	0	0	0	59.11054913637059	708.1965164987303	29.59763127650075	0	0	0	-0.05449669674392695	-0.1647901399982465	-0.5736739334164805	5.017404862456518	-5.367020814088796	65.7033381260616
0.89	-45.08888104764815	15.50098934508582	-0.2551620434339716	0	0	0	63.96905733394598	741.794628914856	31.11824823306028	0	0	0	-0.06003381948542764	-0.1929421337960164	-0.9233097417813149	6.059696961894372	-5.483175538908458	75.00210794883523
0.9	-41.65442468128732	15.23502486432783	-0.6226421875712445	0	0	0	66.90772210565468	774.595982212096	32.30935805974168	0	0	0	-0.03242732262305065	-0.1260075011326887	-0.819947903488795	7.355343065083978	-5.429184726975135	85.68674159627592
0.91	-32.57698623230706	12.61600439212693	-0.9319375929257272	0	0	0	67.38078910849042	803.9534543777197	33.28853038264653	0	0	0	-0.002889231382988253	-0.05775607102497669	-0.6368837052441013	8.78012306958804	-5.22245733649369	96.61730251867124
0.92	-23.83782668052622	9.791438712122494	-1.160630556053452	0	0	0	70.59406660687668	829.157162543599	34.37729539254771	0	0	0	0.0190163458465449	-0.01152030235058701	-0.4710815793300761	10.1081670263784	-5.015312667634762	106.3493031922763
0.9299999999999999	-17.31329054179319	7.575305306166071	-1.278282734959426	0	0	0	78.01420704366117	853.6664218668657	35.34794286446364	0	0	0	0.03050517621814251	0.01004900161970255	-0.3477815839531673	11.157202613954	-4.82973994553265	114.3998171048078
0.9399999999999999	-13.46728821746647	6.295418482214211	-1.320638796087607	0	0	0	89.04503573750202	874.1893065969978	36.13068300748535	0	0	0	0.03507420072041959	0.0170461680931625	-0.2740206614594509	11.88082729399086	-4.653020334565651	120.422344977365
0.95	-11.74583238623022	5.883205206102599	-1.362255826976149	0	0	0	103.8322534590603	892.438806986342	36.89986392974782	0	0	0	0.03770137817849706	0.01938160834094316	-0.2400668517321739	12.28310719306336	-4.56442673027578	124.6152810866543
0.96	-11.65138700679929	6.290538910011801	-1.486163383264933	0	0	0	121.336917688158	905.7382286855261	37.19623783891277	0	0	0	0.04194468456958573	0.02164290772772452	-0.2364103287714353	12.22720624169814	-4.468517314671139	126.9621832448693
0.97	-13.17866146962236	7.734883680103738	-1.7118972701448	0	0	0	139.3574948182756	909.6642641826086	36.92014533905063	0	0	0	0.04892334184221066	0.0253810816072048	-0.2616256727417323	11.58692688046488	-4.291644668736008	127.1666396453573
0.98	-17.36291315087799	11.15665510990351	-1.933299505475339	0	0	0	156.5012521034185	902.054630749856	35.98379923055037	0	0	0	0.05663641224555889	0.0310996598420776	-0.3302211157880434	10.32630457045105	-4.00450974242112	125.0176589110153
0.99	-26.31499526482996	18.68082041350783	-1.641805446892212	0	0	0	172.1432697594052	880.8056722255585	34.04649959742268	0	0	0	0.05275465818831927	0.03496515021721634	-0.4612108326439239	8.385412866211141	-3.549601491336141	120.2446187821826
1	-47.48117918525111	38.42297140973379	0.08722781128741779	0	0	0	185.2905875774667	840.9470796083992	30.99169239454173	0	0	0	0.01307192641351944	0.02674491432589156	-0.7187781172335526	5.77084031447145	-2.866221876585283	112.1429248116154
