# Supplementary material for: Transtibial limb loss does not increase metabolic cost in three-dimensional computer simulations of human walking
Source: PeerJ. 2021 Aug 4;9:e11960. doi: 10.7717/peerj.11960 (PMC8349165; doi:10.7717/peerj.11960)
Supplement: Supplemental Information 1 — Each subject’s simulation output and Matlab code for generating plots presenting the data. [file peerj-09-11960-s001.zip › TTA3D_solns_rev/Pre/GRF/soln_walk_N50_wm100_S08_GRF.sto]

DataType=double
version=3
OpenSimVersion=4.2
endheader
time	ground_force_r_vx	ground_force_r_vy	ground_force_r_vz	ground_force_r_px	ground_force_r_py	ground_force_r_pz	ground_force_l_vx	ground_force_l_vy	ground_force_l_vz	ground_force_l_px	ground_force_l_py	ground_force_l_pz	ground_torque_r_x	ground_torque_r_y	ground_torque_r_z	ground_torque_l_x	ground_torque_l_y	ground_torque_l_z
0	-45.86318199165078	35.73331315083863	0.2387234613519926	0	0	0	181.1234867993081	829.7030204378142	31.03853701307018	0	0	0	0.03245598507615913	0.05272980631302264	-0.7256642996817896	4.491160695997175	-2.629439686786025	110.5051438485378
0.01	-96.99024058494314	96.39741310626854	7.84484287702649	0	0	0	191.3522206167035	767.8995891854368	26.61143938940021	0	0	0	-0.09430096361122103	0.07194858665324272	-1.197934015528577	1.710739609738334	-1.698300378251545	98.79236054574272
0.02	-62.57601451337136	204.8680473289304	32.20195581829248	0	0	0	194.6888135902046	689.1738017321553	20.70632634394514	0	0	0	-0.5248584677069428	0.4834028336129673	0.5232200537655406	-0.9191676104589814	-0.7149228105237	83.61306711704607
0.03	-87.43527429428988	347.0155672511642	26.26852731112411	0	0	0	190.0222938642316	597.7315731455268	13.78352082253231	0	0	0	-0.8633938168445801	1.093984825708781	2.033481897995607	-2.984458194436314	0.1087566894470465	65.7000466469422
0.04	-114.3700765872671	484.453324779864	12.98467373501639	0	0	0	174.047032859357	498.1979492245803	6.412729380083221	0	0	0	-1.229107642782113	1.890442942232867	4.438804247906734	-4.374525768739131	0.8289443791045232	46.36203907455018
0.05	-129.3919650319203	552.664360585555	3.751410124402966	0	0	0	151.8154795289464	402.8017543929579	1.405371303602789	0	0	0	-1.627949310279434	2.536767408335441	6.593742745467448	-4.27158372269657	1.298547496215982	29.77364980705063
0.06	-143.0492456107135	604.5303272704468	-1.614696489494976	0	0	0	131.1895124765236	322.7662781559235	-4.335904247715147	0	0	0	-2.216815358888592	3.074398756130835	9.123470098737226	-3.498081507040741	1.710012169967505	21.36957161651544
0.07000000000000001	-148.0643390441057	659.3530501198788	-8.176064439289588	0	0	0	113.5465018840615	247.1293302396662	-7.954359852637729	0	0	0	-3.233801249954996	3.540456323143748	13.13214920657625	-2.568583035120459	1.722434315595636	16.83277068585133
0.08	-158.1258290780825	704.388913459047	-16.04450545548314	0	0	0	85.76110050426958	169.094565562304	-8.951097333938504	0	0	0	-4.500062965363559	3.962369723867964	17.92937148794262	-1.608878305957336	1.442612406101377	11.83383311639707
0.09	-160.2693011104458	729.3457702704146	-23.05324147876106	0	0	0	39.01019165546892	85.48753924173283	-10.93664597473911	0	0	0	-5.343128675300209	4.435056273888852	21.99650889560811	-0.4968766221587219	0.9625875082300638	5.751284282057128
0.1	-159.5893829968458	744.0680194373936	-27.70841092709173	0	0	0	-0.03594639833074141	0.131864202369807	-0.1214380579143367	0	0	0	-5.85304157095404	4.62013860728498	25.0352909065849	0.004801310461844442	0.004665101744527988	0.003636096913756182
0.11	-153.666291312391	761.1925391902258	-31.99505798413163	0	0	0	-0.0001338772835224242	0.0001333776067069342	-0.0001126240157170016	0	0	0	-6.301235523556603	4.848440089242526	27.80681304096538	8.738578037077632e-06	7.565744138188475e-06	-1.427726510890675e-06
0.12	-146.4494363344005	772.7704604916611	-34.33043654378081	0	0	0	2.137896231754442e-09	-1.429128729278563e-09	1.119774247102119e-09	0	0	0	-6.689759123455784	5.005264860093667	29.90676117255493	-9.734513441782267e-11	-9.126722397078681e-11	6.937218321851249e-11
0.13	-136.1931371810592	770.8576756242072	-35.03478990690517	0	0	0	2.162727234929519e-09	-1.265029258216723e-09	7.916967259704019e-10	0	0	0	-6.949427254776895	5.042378859944541	31.14433338971018	-7.919276168260353e-11	-7.709227623932054e-11	9.315228218354013e-11
0.14	-126.1860999765386	760.4886948936622	-34.54937921192342	0	0	0	2.95370827412993e-08	-1.567921788247064e-08	5.653436891535259e-09	0	0	0	-7.127887460286837	4.912860329755022	31.70848708217725	-7.423175183715933e-10	-8.561718554240312e-10	1.503660985716057e-09
0.15	-114.3483416328638	746.0183731620031	-34.01735103704436	0	0	0	4.653604590963801e-06	-2.185959607561269e-06	2.465591210970338e-07	0	0	0	-7.253924069108678	4.753584507037598	31.88936210243365	2.558014577706796e-08	8.691895005595549e-08	2.884163870114926e-07
0.16	-102.8155162531201	726.0602512539988	-33.51142719613681	0	0	0	-0.0002762690631742575	0.0001183462529333009	8.539608449436138e-06	0	0	0	-7.298576702416436	4.554905758168253	31.63678001343016	-2.9800503944236e-06	-5.657242971752977e-06	-1.800845492766036e-05
0.17	-90.65235456619595	702.1978279997593	-33.05061008244714	0	0	0	-0.0002668127508605105	0.0001063282286825746	1.771355004913422e-05	0	0	0	-7.26893784648497	4.357662219729769	31.09645454835575	-3.463961902209866e-06	-5.71450337314821e-06	-1.787431209635725e-05
0.18	-79.52525744256791	678.1796100405294	-32.53503514551343	0	0	0	-0.0002853589718311289	0.0001074409215490975	2.156738919875438e-05	0	0	0	-7.197393561782637	4.177069671265633	30.44523123222627	-3.754680124799193e-06	-6.101023489010683e-06	-1.928528523640024e-05
0.19	-68.40518819954637	654.4548892532144	-31.93201744737212	0	0	0	-0.0004321040386804561	0.0001555421954948764	2.974277525937969e-05	0	0	0	-7.075862766689701	4.02155010267713	29.75710849379176	-5.229212113588846e-06	-8.978033093261934e-06	-2.901892841029308e-05
0.2	-58.55646823476845	631.0670037370583	-31.06915680692788	0	0	0	-0.0009045809706693791	0.0003138170207207512	4.685973297003028e-05	0	0	0	-6.884533090657821	3.824706047204775	29.01597281196297	-9.31215827415797e-06	-1.794518231361082e-05	-5.958443785875785e-05
0.21	-49.19005117082312	608.8062023871441	-30.01204371596426	0	0	0	-0.002486263498938222	0.0008376411827231605	7.38643660783372e-05	0	0	0	-6.614943116242316	3.592840253268594	28.29864677110417	-2.043889786650921e-05	-4.667641975686072e-05	-0.0001586490807345574
0.22	-40.81393087253348	588.9631952450147	-28.39440325089695	0	0	0	-0.008374012570605844	0.00275399142796908	7.863168672000935e-05	0	0	0	-6.290885234066008	3.31621961867878	27.65826122444325	-5.386041718087652e-05	-0.0001491640169269564	-0.0005116643939462773
0.23	-32.6561447011099	572.6327552124712	-26.85155389068674	0	0	0	-0.0317648983783427	0.01023288293100884	-0.0001809374419150987	0	0	0	-5.9297790106072	3.052926517913393	27.19005135438372	-0.0001642598711690823	-0.0005423988178862723	-0.001838067010730702
0.24	-25.18835713382335	560.5963843411843	-25.00498778578179	0	0	0	-0.120441261840546	0.0380762450390346	-0.002026358624658243	0	0	0	-5.576438319106889	2.804350755620877	26.95694434902456	-0.0005189766389554338	-0.00198923100774971	-0.006531747342308805
0.25	-17.9403861843767	552.2043576782916	-23.99110509957607	0	0	0	-0.4013902030120279	0.1248034055467193	-0.01050035344358325	0	0	0	-5.217419927003767	2.696990217929665	26.98419518946602	-0.001475801314883676	-0.006445562216978683	-0.02019424946370961
0.26	-11.56572461337542	545.7156746978335	-23.60698355988944	0	0	0	-1.063726490573593	0.3264194267129668	-0.03637131777799211	0	0	0	-4.830071261642212	2.722433333520155	27.16899580266585	-0.003441078938377008	-0.0166897670923151	-0.04914322831200649
0.27	-5.676829585949196	540.8866250291933	-23.30339855345377	0	0	0	-2.12826561803947	0.6477694303826632	-0.08826872937484043	0	0	0	-4.416246162980416	2.799312130298137	27.45894363084915	-0.006262513447189192	-0.03275278397613969	-0.08935692565291754
0.28	0.0107570059238189	538.7247911119846	-23.05586979296118	0	0	0	-3.233131088555738	0.9810802375443187	-0.1530063687104847	0	0	0	-3.986022163582932	2.897474381517305	27.8706426327288	-0.009108381191552386	-0.04906339114945346	-0.1221184658094198
0.29	5.728586429968643	539.595673998046	-22.78699130440459	0	0	0	-3.851493715842796	1.170351008322118	-0.1989199627191841	0	0	0	-3.54806345530781	3.007463825645117	28.43303635865708	-0.01089461049443253	-0.05788519651752881	-0.1296147583773817
0.3	11.14915379784136	543.4208937692191	-22.37195298037331	0	0	0	-3.451895572639008	1.052359606399387	-0.1907373268251133	0	0	0	-3.12003033016634	3.102755466172395	29.14578569331016	-0.00998662732615176	-0.05137627043610867	-0.1027183256181196
0.31	16.5253676644631	550.8014874957705	-22.58347954760117	0	0	0	-2.042327304771101	0.6246568042577185	-0.1206628173208479	0	0	0	-2.714303054920237	3.218063333047676	30.04751414190268	-0.005980345601786004	-0.02988938658504101	-0.05351517896611431
0.32	21.37716446672211	560.0453933094203	-22.56242968348536	0	0	0	-0.5724844243335786	0.1756703486064305	-0.03656867078389279	0	0	0	-2.356691776704232	3.360339266528257	31.0595621038835	-0.001604457332249481	-0.007980141668747387	-0.01322448888040222
0.33	28.11816245472529	573.4601223547116	-22.82210519650778	0	0	0	-0.005360753760396656	0.00164828429067618	-0.0003034321662735495	0	0	0	-2.091730554199522	3.551502758729678	32.95539752464516	7.379515945714448e-05	0.0002249019732283924	-8.05514934391739e-05
0.34	34.06969248860243	594.820121687804	-23.51333368869494	0	0	0	-0.006879401088917654	0.002126123093444149	-0.0003802694315332081	0	0	0	-1.959640071333749	3.704585460327365	36.34396118630357	6.55094815662265e-05	0.0002078345752278208	-2.800839652875727e-05
0.35	38.42763877978952	617.2975794098994	-24.48352191822185	0	0	0	-0.01575094792506412	0.004903953337874979	-0.0006406926264141192	0	0	0	-1.935148189407004	3.873651856212002	40.33004525290491	0.0001338528120078128	0.0004118726534635707	-0.0002014873545785511
0.36	45.2988234215777	638.1026065153191	-26.25239262884367	0	0	0	-0.2948358558347743	0.09248062223743729	-0.0068632257179825	0	0	0	-2.029556094120677	4.167736044412933	44.58717738982931	0.001558886250025058	0.004475634611268097	-0.007289682762343747
0.37	53.5941989602411	666.6073830505082	-27.93676605003681	0	0	0	-5.024997070408213	1.591360748131346	-0.07090177535199814	0	0	0	-2.350957481706673	4.478784305754839	50.40993833804147	0.01643741877684165	0.04690959623347048	-0.1203081409215703
0.38	60.33368730229236	702.275131630166	-29.39646013725174	0	0	0	-27.92778676574562	9.086146478690793	-0.1864954221863655	0	0	0	-2.954739442470033	4.717639656722116	58.19645352260532	0.05487009214576007	0.1576508579983344	-0.6143279258213726
0.39	65.93521378526248	738.3111574524202	-30.98971743356603	0	0	0	-47.34371978675467	16.27057195526405	-0.00125153549920834	0	0	0	-3.836899915263893	4.899785051327191	67.54526149861535	0.06159611613034728	0.1823682225696937	-0.966390449431125
0.4	69.52133215088777	775.7474638324018	-32.28171487720666	0	0	0	-43.36943721417955	15.87401733248788	0.3471156589029221	0	0	0	-5.016782859253897	4.923314385672116	78.78656556395227	0.03534754700773648	0.1189930040087194	-0.8501996832825341
0.41	70.0828099958751	807.492856278345	-33.18899647876704	0	0	0	-33.81417068927636	13.09208008054256	0.6679482471844932	0	0	0	-6.385045133181563	4.790508295649828	90.56257960509927	0.006758359941175253	0.05420206514158388	-0.6588006079455192
0.42	72.03527739485712	829.5208062418442	-34.32777329277368	0	0	0	-24.73959928457767	10.12675023830131	0.9175216458944553	0	0	0	-7.704268128161294	4.654040077192212	101.2281231829196	-0.01480977570607546	0.009857229494857608	-0.4877517043849991
0.43	77.68492416817999	850.1798292882847	-35.5014056566514	0	0	0	-18.01561948662512	7.817865823424117	1.065206073568945	0	0	0	-8.774141441090485	4.530040760234495	110.2960112352367	-0.02653753389834355	-0.01103865768766013	-0.3613503769995127
0.44	87.91246202974909	869.3718911845559	-36.2757789622637	0	0	0	-14.02879326646902	6.468544551270046	1.127218686812113	0	0	0	-9.445147920103711	4.384605605090391	117.2586998603058	-0.0312560792188555	-0.0176746494405937	-0.2851094344363012
0.45	101.3992878261211	885.1728408700855	-37.05323293308037	0	0	0	-12.20566814511829	5.996226646125592	1.170385245910203	0	0	0	-9.726866626305084	4.278413419164295	122.0219040769747	-0.03371274983428205	-0.01973358205353042	-0.2491638785851568
0.46	117.9556538736059	897.2126589521897	-37.51174377472138	0	0	0	-11.93516725814812	6.288456836075573	1.259739325623984	0	0	0	-9.580665456058293	4.176916906986762	124.7125733878924	-0.03701343346164093	-0.02159459876915186	-0.2419766233318789
0.47	135.6474155412188	900.8014529678192	-37.12348778250107	0	0	0	-13.07049102883707	7.461244682968795	1.398490312197324	0	0	0	-8.908702151701934	3.957962951734133	125.1681016869157	-0.04189515824104229	-0.02457382349727055	-0.2598358993167082
0.48	152.5493867540351	892.9274624026846	-36.07878759946099	0	0	0	-16.59725506954581	10.34157885564329	1.48939260973521	0	0	0	-7.707125606003604	3.634727530557006	123.2353851131731	-0.04693772155701684	-0.02951974965013816	-0.3180404050604373
0.49	168.3381262091007	871.8167768468217	-34.11890448689898	0	0	0	-24.66371693595025	16.89448192746718	1.107997784715895	0	0	0	-5.934412644981264	3.171241298862002	118.7313599787574	-0.04345505604846316	-0.03493508482397568	-0.4417302158135448
0.5	182.4158726389718	831.6374893828042	-31.080153711228	0	0	0	-44.37137097859659	34.49828743458534	-0.4509137976980386	0	0	0	-3.575290296383522	2.474697594748288	110.8951279554155	-0.01728784642436588	-0.03628451807065753	-0.7002619988767732
0.51	193.0118417032537	770.3594831754029	-26.64202494304949	0	0	0	-94.9426262064141	93.91984343477496	-8.064870149878905	0	0	0	-0.8728458615816166	1.533394237355876	99.25883138355258	0.1320463513811289	-0.02594771901778636	-1.172535068589177
0.52	196.3978253593767	691.955399055988	-20.68331211424967	0	0	0	-63.45904945644376	203.0996239172693	-31.83698635058968	0	0	0	1.651078688707527	0.5369771400248842	84.09643694792828	0.5888040107646902	-0.399527489687222	0.4966276351765261
0.53	191.632891959212	600.6808841383136	-13.82378705317394	0	0	0	-87.14206950182671	345.6825379200802	-26.06873140076855	0	0	0	3.583277109663888	-0.2633212099196814	66.15959993505747	1.080594246106815	-0.9184584206913747	2.045684884233434
0.54	175.7794389025059	500.9660555222368	-6.494379377411303	0	0	0	-117.0128594329417	482.6522207382713	-13.98578803638424	0	0	0	4.824194916142863	-0.9518116251605522	46.73949323331605	1.654704367671716	-1.616603164062617	4.367028838250428
0.55	153.6851949303074	405.1342938928793	-1.419319415721515	0	0	0	-129.602009871743	552.7512547113631	-3.226937468893501	0	0	0	4.580764626227166	-1.401534840652326	30.0388740882945	2.031971006372386	-2.395397133969794	6.543351323484529
0.5600000000000001	133.0408821708416	324.1723763260023	4.480559491945946	0	0	0	-144.8246202278264	605.2714690234644	1.469415750780639	0	0	0	3.708798619339452	-1.819821963135428	21.44889716126781	2.615090372948171	-2.962597235248816	8.955955655891955
0.5700000000000001	115.4010972310222	248.4595889583068	8.021379197029045	0	0	0	-147.9184154292982	661.3572493417483	8.255394840609016	0	0	0	2.738671979750726	-1.818923331816668	16.92368852918072	3.673205924957285	-3.397754106099614	12.96499750854967
0.58	87.62780163419957	170.353464269578	8.979816203523676	0	0	0	-159.3417115942377	706.9817552839041	15.8368737987393	0	0	0	1.732875300704556	-1.521026294238784	11.94082036826326	4.991451234616781	-3.826945092057716	17.70314632189546
0.59	40.55830807262298	86.59561494995697	11.07128257208912	0	0	0	-160.0994845151336	730.9454103070346	23.32711139392056	0	0	0	0.5613438484491799	-1.012176333720282	5.859812156385999	5.87320898225551	-4.421212483953981	21.75616576188649
0.6	0.04131974230813455	-0.1617676098616861	-0.1512654019682578	0	0	0	-160.5736917829034	744.8769955030117	27.58763124211184	0	0	0	0.005771157313622558	0.005747923775013984	-0.004579861811656613	6.448150977599148	-4.581503950265105	24.79622475709001
0.61	-0.0002114202954076503	0.0002163048568939192	0.0001927789827836585	0	0	0	-153.8345139616011	761.7241053930131	32.02822891291481	0	0	0	-1.455300627906233e-05	-1.243681900462752e-05	-2.005699062187764e-06	6.96115580210225	-4.795195180997178	27.71820289863365
0.62	6.271696468279604e-09	-4.240688367910367e-09	-3.490797809444551e-09	0	0	0	-147.8207597687686	773.5332166196309	34.2379703392408	0	0	0	2.963105162943769e-10	2.71852698541957e-10	2.021105433711415e-10	7.389503772225249	-4.927277060870961	29.90614625328645
0.63	3.658738396222166e-09	-2.15188644282283e-09	-1.370282755720744e-09	0	0	0	-136.6220890580243	771.3829345290173	35.16123354340483	0	0	0	1.352342585701061e-10	1.295742829126226e-10	1.576007788510434e-10	7.641403537635338	-4.989879756294621	31.19564567962695
0.64	4.09206358056647e-08	-2.171334463471423e-08	-7.793558842183498e-09	0	0	0	-127.2793981275764	760.7557341418817	34.52487688896988	0	0	0	1.015363133859297e-09	1.16399122036872e-09	2.087934036862952e-09	7.797426989005816	-4.837743228986734	31.76101517418202
0.65	8.684127168041043e-06	-4.063801782770145e-06	-4.670324825351881e-07	0	0	0	-114.7607938132244	746.2917062433355	34.10511939869204	0	0	0	-4.824036410527593e-08	-1.648931110508601e-07	5.386340954784725e-07	7.891478837126889	-4.685373928493066	31.98733500333089
0.66	-0.0003475509896802822	0.0001482167498878372	-8.954461697091467e-06	0	0	0	-103.7165545960738	726.3940859559566	33.51389164164873	0	0	0	3.670537076288585e-06	7.237426742827367e-06	-2.266985502491823e-05	7.896260787762282	-4.475267205632111	31.73509356200906
0.67	-0.000330495268415111	0.0001311183965720265	-1.940901018849539e-05	0	0	0	-90.95505060484554	702.3441535693754	33.16650788470996	0	0	0	4.141828751482725e-06	7.16264792648243e-06	-2.213932540517795e-05	7.815476880592348	-4.303136013920302	31.20268002490084
0.68	-0.0003595714515700914	0.0001348674220549898	-2.410032786825498e-05	0	0	0	-80.21034833014501	678.2057494496078	32.55826475153489	0	0	0	4.542384649531386e-06	7.771682324207208e-06	-2.428047359513896e-05	7.696329892231985	-4.13312786890949	30.53486871036633
0.6899999999999999	-0.0005548083215380046	0.0001990049156850991	-3.386152882055594e-05	0	0	0	-68.69417746147431	654.2910324196218	32.03720229130924	0	0	0	6.459484203255604e-06	1.167806084904058e-05	-3.720415408046929e-05	7.525282059838418	-4.016745686423736	29.84660341458511
0.7	-0.001180711164058326	0.0004083366891628701	-5.355107487210297e-05	0	0	0	-59.15724411547622	630.6946596690246	31.1339742656783	0	0	0	1.17560712844066e-05	2.381460462303713e-05	-7.76114143999066e-05	7.2875076050578	-3.835770724201451	29.07773298358691
0.71	-0.003276536274734267	0.001100686799618918	-8.152282108589101e-05	0	0	0	-49.49271886532727	608.1470898575684	30.13706454063734	0	0	0	2.629345155233726e-05	6.28245793548453e-05	-0.0002085490190188832	6.972890767243622	-3.63038675256779	28.34111453975946
0.72	-0.01105600323029029	0.003626559309260463	-6.287089115452262e-05	0	0	0	-41.35489124685432	588.1423536350725	28.49528307727162	0	0	0	7.007499942873008e-05	0.0002019552133473451	-0.0006736055597952582	6.611115652085453	-3.360214749008393	27.67436115825681
0.73	-0.04161400748022618	0.0133714001306744	0.0003711652288971913	0	0	0	-33.01606992487177	571.76431630451	26.98101669410444	0	0	0	0.000213442178374271	0.0007309100717748311	-0.002400674577936565	6.217719309763276	-3.110482738864673	27.20520985988019
0.74	-0.1550499482850471	0.0488944366956922	0.003112437624361649	0	0	0	-25.7964720086044	559.7670899557756	25.09029623506645	0	0	0	0.0006642563104526396	0.002640043573693593	-0.008382315064941878	5.839260748347975	-2.859819603066508	26.97227420311582
0.75	-0.502775909237958	0.15593213691448	0.01485838765349738	0	0	0	-18.48144697575771	551.354536986566	24.0964805627299	0	0	0	0.001842107809844211	0.008342380130657736	-0.02521548076634052	5.457753331892804	-2.758406754094486	27.00737688639191
0.76	-1.288570231042933	0.3944856685376382	0.04886614428191666	0	0	0	-12.2583054833346	544.8260461982336	23.70939171471341	0	0	0	0.004157260443726698	0.0209308677259176	-0.05934272686561175	5.050175257116154	-2.785166188319287	27.18390683934364
0.77	-2.492398144643687	0.7570635917624235	0.1135793639931235	0	0	0	-6.24283664599624	539.9928870676071	23.42004607086057	0	0	0	0.007330050644327201	0.03978222528477618	-0.1043098437162061	4.618678125690826	-2.868648450085755	27.46792642844025
0.78	-3.692552624549656	1.118779585126227	0.1898072226470393	0	0	0	-0.6500484151713106	538.0917522843496	23.14791733428451	0	0	0	0.01050506090295902	0.05825745803037496	-0.1390065845819872	4.178320954003572	-2.967312808450967	27.88766296034517
0.79	-4.353839800737664	1.321551983488181	0.2392468638198128	0	0	0	5.13177611704258	539.4719220720843	22.89034920859399	0	0	0	0.01270103977621839	0.0682794200467693	-0.1460131936421448	3.735994698590279	-3.084125835695818	28.48772537009582
0.8	-3.909142281386905	1.190786840124432	0.2243923455372835	0	0	0	10.58292492728289	543.7493811180948	22.41111961472649	0	0	0	0.01190618783095974	0.06093144228030032	-0.1159213389276466	3.307453053525638	-3.18063944871485	29.23473419949332
0.8100000000000001	-2.324877649624044	0.7105059218168193	0.1392033765497566	0	0	0	16.15909194237593	551.5069662027246	22.6438784992485	0	0	0	0.007287069206434403	0.03574135138726445	-0.06072913020243983	2.903867548322868	-3.301962460045438	30.17151654689389
0.82	-0.6451858371058734	0.197784248470403	0.04090877397334412	0	0	0	21.05686876757483	561.1914750946753	22.63574914341618	0	0	0	0.001955376835028872	0.00945280783790802	-0.01487150770581905	2.553686300555462	-3.449622890489851	31.22506089409835
0.83	-0.005834798963368837	0.001791607646978944	0.0003207581381597575	0	0	0	27.87236005405564	575.1100689201401	22.83791463249707	0	0	0	-8.601653392502112e-05	-0.0002649735780822658	-8.304665781796327e-05	2.30935873023481	-3.636805273696113	33.17811433956557
0.84	-0.007938051026999147	0.002450277712985934	0.0004312003600755628	0	0	0	33.92060351168093	597.0932835335453	23.5215349884462	0	0	0	-7.161267809588316e-05	-0.000227576087687268	-3.063091627471199e-05	2.216143778173619	-3.786444470888096	36.65336526735743
0.85	-0.01923372493344742	0.005980669191621915	0.0007616153065162123	0	0	0	38.45777125484574	620.0557510116524	24.53396810954769	0	0	0	-0.0001544691729179388	-0.0004721214248023438	-0.0002659367639561598	2.238988484223606	-3.959053661066933	40.73035750660475
0.86	-0.3769596686918405	0.1180542065440732	0.008831190037379326	0	0	0	45.48240956424526	640.8864445327604	26.24164771268185	0	0	0	-0.001923300557294675	-0.005497352742814154	-0.009313004873136793	2.38582301064742	-4.243522858798534	45.03993914206482
0.87	-6.089816999059607	1.926634412318352	0.08562705706953351	0	0	0	53.89532247933986	669.8704131575117	27.90280533483689	0	0	0	-0.01907731737495659	-0.05428798250372952	-0.1446455169256898	2.780748472402402	-4.541692171736326	51.01690280302944
0.88	-30.89190296862309	10.06470670899023	0.1727761601033201	0	0	0	60.3063094707488	707.0718963230082	29.3941556338372	0	0	0	-0.05699971831021709	-0.1651230027111456	-0.6740135782695138	3.489150090614835	-4.762439676909146	59.14953239857395
0.89	-48.27531064577195	16.64970890943851	-0.1356448479003281	0	0	0	65.32172743193998	743.3060609970865	30.97188481509689	0	0	0	-0.05622600527757857	-0.1743830302768465	-0.979339735395098	4.485473001296669	-4.923680779153837	68.71556964142719
0.9	-42.87763022122876	15.75583598469101	-0.5495593533778743	0	0	0	68.5951809007255	779.1770955327568	32.21250012113315	0	0	0	-0.02693715734631997	-0.106568806173145	-0.8385908175201958	5.778518276107084	-4.931253150733138	79.93350041174317
0.91	-32.9119993399214	12.80421274981245	-0.8891553975277601	0	0	0	68.99666875591036	809.7337841643504	33.19344816830612	0	0	0	0.00166234285326234	-0.04351326501201812	-0.6414146174849876	7.253095170217218	-4.802809545526933	91.6380476305664
0.92	-23.7826367386137	9.797086064272493	-1.126249208733231	0	0	0	70.93951071708278	831.117699782435	34.31006160250849	0	0	0	0.02188866880185247	-0.002759091484061137	-0.4697735962946717	8.6551572726882	-4.676822566153412	102.1414574626265
0.9299999999999999	-17.256871658789	7.547686890169646	-1.252890073648976	0	0	0	76.85079172709291	851.4502074772706	35.46898960709985	0	0	0	0.03217325526059637	0.01502873695348491	-0.347069408553689	9.773832432234219	-4.578644226337508	110.9730069249268
0.9399999999999999	-13.42731743144735	6.249129282247043	-1.30113735324894	0	0	0	87.17730762752575	870.223534373947	36.22983556913546	0	0	0	0.03612126893300235	0.02015410596675458	-0.2737519257499427	10.47517410780324	-4.464061141048578	117.6959518667707
0.95	-11.62891094413411	5.773982189372163	-1.336439506351159	0	0	0	100.9199736795401	886.1642415916258	37.06115274404448	0	0	0	0.0382346432501345	0.02157391549061131	-0.2383153677999022	10.77994610468729	-4.40769533358791	122.2948539953793
0.96	-11.36794678380377	6.054030113499191	-1.431637013598551	0	0	0	117.5394056707796	898.0105660026843	37.49317442111328	0	0	0	0.04166427057631393	0.02328490737368257	-0.2316175118953586	10.63719910613244	-4.333965078758929	124.8485542403669
0.97	-12.62220740603914	7.264994303883247	-1.595759725956801	0	0	0	135.1386744452865	901.1832430106899	37.09060424433328	0	0	0	0.04734034100516406	0.02671618167448347	-0.2524084965321845	9.951380009686382	-4.127354062158287	125.1861500804781
0.98	-16.45349662627004	10.29662957200194	-1.730415160355252	0	0	0	151.8459380678191	892.7572218293296	36.10606249799249	0	0	0	0.05405151562917765	0.03313757396391146	-0.3171804270614468	8.721202205828256	-3.812552652406929	123.1360682090159
0.99	-25.07713102075808	17.20748011203156	-1.373755634993685	0	0	0	167.390621144793	870.8020801376276	34.17503661002867	0	0	0	0.05306157009620214	0.04205504447728741	-0.4511599323827071	6.903860473036092	-3.343850230351799	118.4871953470448
1	-45.86318198744465	35.7333131475619	0.2387234613225414	0	0	0	181.1234867901258	829.7030203857648	31.03853701170913	0	0	0	0.03245598507381348	0.05272980630872809	-0.7256642996237919	4.491160695399055	-2.629439686531116	110.5051438415029
