# Supplementary material for: Transtibial limb loss does not increase metabolic cost in three-dimensional computer simulations of human walking
Source: PeerJ. 2021 Aug 4;9:e11960. doi: 10.7717/peerj.11960 (PMC8349165; doi:10.7717/peerj.11960)
Supplement: Supplemental Information 1 — Each subject’s simulation output and Matlab code for generating plots presenting the data. [file peerj-09-11960-s001.zip › TTA3D_solns_rev/Pre/GRF/soln_walk_N50_wm100_S18_GRF.sto]

DataType=double
version=3
OpenSimVersion=4.2
endheader
time	ground_force_r_vx	ground_force_r_vy	ground_force_r_vz	ground_force_r_px	ground_force_r_py	ground_force_r_pz	ground_force_l_vx	ground_force_l_vy	ground_force_l_vz	ground_force_l_px	ground_force_l_py	ground_force_l_pz	ground_torque_r_x	ground_torque_r_y	ground_torque_r_z	ground_torque_l_x	ground_torque_l_y	ground_torque_l_z
0	-45.66735988877731	35.12566252883042	-0.1091059214887951	0	0	0	178.6221381070388	834.721666104103	32.09268613796008	0	0	0	0.06991581883019707	0.09326119539280329	-0.7393155821552422	3.931502032232142	-2.54678690268628	111.346257043285
0.01	-99.97714638343236	97.63507144401713	7.183303754476373	0	0	0	189.1619781242176	775.1933476760503	27.55253117956931	0	0	0	0.02631937277147482	0.1837477735049188	-1.282648134478972	1.332553187196123	-1.657203876111445	99.58985023910834
0.02	-67.07768448511298	208.6342477346606	31.87173761503026	0	0	0	194.7088153339384	696.8571565386196	22.0904334314714	0	0	0	-0.2897648468284691	0.6312875746155739	0.4160093020480375	-1.166661750364931	-0.7756160553584543	84.22200002809262
0.03	-87.14867350021684	343.8523079073153	26.67076792014917	0	0	0	192.7879064785954	602.3515659820654	15.54969427334364	0	0	0	-0.06394337529583544	1.636647877034817	1.82930308006094	-3.229500125062763	0.02754486036549901	65.73239245701987
0.04	-119.3332749063684	481.5293161461258	13.21166456948417	0	0	0	177.7388048705482	499.2480415201399	7.923495212273442	0	0	0	0.1747783569360545	2.716337526351798	4.047036681814276	-4.578523666710489	0.8046412326182942	45.80867565100525
0.05	-131.4166183879518	549.2647003362165	4.346769426667191	0	0	0	154.1329397001564	400.492895235668	2.28246615862629	0	0	0	-0.003165516562981352	3.249892695553918	6.01359870756893	-4.3817772156617	1.370714607368261	28.77392038083838
0.06	-149.2106912194046	602.1954840301554	-2.39133235387523	0	0	0	132.0713551979285	320.6777941409076	-4.00234584630731	0	0	0	-0.4101232492735377	3.802617903376941	8.184459812566351	-3.546002126859876	1.726908510540919	21.26984331551974
0.07000000000000001	-149.173654331791	651.1204730682562	-7.367018618143618	0	0	0	113.3219896334706	240.3855551411569	-6.829777087168506	0	0	0	-0.9784082013358162	4.012243759118406	11.09541875162373	-2.556208364483926	1.673085819994912	16.45823635201957
0.08	-156.4457187945759	690.2531812795972	-15.88817758721628	0	0	0	84.1191342945053	162.0252472881582	-6.859934690405894	0	0	0	-1.837604160168701	4.388495662204685	14.6152618270311	-1.61293051355451	1.320351767598064	11.40273295195463
0.09	-157.034212279522	722.3123099504566	-22.7024652471179	0	0	0	37.26456870359494	81.38163360114292	-9.504547392944126	0	0	0	-2.644977263146303	5.111502891356035	18.59873073860961	-0.5080307111603832	0.8702844046433564	5.459263388410029
0.1	-157.9439892673197	746.5692139916932	-27.90612804623884	0	0	0	-0.1712287507501869	0.5695596078635612	-0.5198324837404388	0	0	0	-3.181511278823106	5.350315780707579	21.92137489861003	0.02080044851974434	0.01919676138872799	0.014173453967557
0.11	-149.5679790573357	763.001501952307	-31.39667486851921	0	0	0	-0.0002463714523378853	0.0002422454940297365	-0.0002047023644007004	0	0	0	-3.566014720092735	5.300390947496084	24.56781893878608	1.604664359906188e-05	1.370235727564173e-05	-3.097674301902326e-06
0.12	-143.3271378946969	773.0679351845199	-33.92743906295281	0	0	0	1.982755271603966e-07	-1.310799936315005e-07	1.054216978360279e-07	0	0	0	-3.91174637849201	5.298104529277937	26.62140302807135	-9.123504587164579e-09	-8.422050400424304e-09	6.687478794119969e-09
0.13	-132.9923450289134	772.8508888955489	-34.65159203415463	0	0	0	2.937467586996005e-07	-1.68994383674553e-07	1.082548142324629e-07	0	0	0	-4.222382516843837	5.338034156860482	28.07773168741826	-1.07168277827061e-08	-1.035028729641538e-08	1.292222428716499e-08
0.14	-124.107336542554	763.6908402461939	-34.64091918598352	0	0	0	-1.133838891295475e-06	5.897843506111973e-07	-2.041858559175747e-07	0	0	0	-4.472066704514838	5.225577495466724	28.7845884863825	2.776367332365165e-08	3.331663639331545e-08	-5.802729222937294e-08
0.15	-111.8846609023113	748.8127420020479	-33.81556998995581	0	0	0	-0.0004695361786525009	0.00021570604905132	-1.536489471441967e-05	0	0	0	-4.686284692730124	5.002598218963686	29.05945177014324	-3.077774781121468e-06	-8.758986442473156e-06	-2.890637847297703e-05
0.16	-101.1996506009039	729.2740935210408	-33.36939120641438	0	0	0	-0.001897093920417566	0.0007965146763375416	0.0001036987102902928	0	0	0	-4.83238593193077	4.763888610837105	28.90335861376751	-2.372376215862365e-05	-4.061606737417214e-05	-0.0001220362678632451
0.17	-88.58078486540502	706.4884804016355	-32.82085043534809	0	0	0	-0.001833145665969928	0.000720355651051324	0.0001675258495165709	0	0	0	-4.912933437837703	4.571373339155781	28.49539389072958	-2.700299188328827e-05	-4.072305134714591e-05	-0.0001203716998098627
0.18	-77.84684507033367	682.9863453162059	-32.34488173572091	0	0	0	-0.002234693449118098	0.000833585993721647	0.0002175662250080106	0	0	0	-4.930454967759343	4.391999025021888	27.90893041232101	-3.261962261430868e-05	-4.898926094693386e-05	-0.0001473488464651657
0.19	-66.34972812587311	658.9596655181662	-31.60498903597268	0	0	0	-0.003555824482493883	0.001271251065051753	0.0002961810669797249	0	0	0	-4.884434466654009	4.215525203061044	27.26463381550951	-4.601881555674521e-05	-7.459259417577124e-05	-0.0002323208376790526
0.2	-56.79485061381465	635.1638967969947	-30.8569386001481	0	0	0	-0.007014570124999868	0.002423117506752462	0.0004169268745564583	0	0	0	-4.746451539308769	3.999373001615913	26.52473058666742	-7.451267090990851e-05	-0.0001384931779297104	-0.0004487349411968349
0.21	-47.05541055576742	612.6347086522642	-29.70568982630996	0	0	0	-0.01652703417102003	0.005561650133476492	0.0005430933510294991	0	0	0	-4.514804764780035	3.74515255004218	25.81028320753288	-0.0001364143337335383	-0.000305433351864329	-0.001023423635984436
0.22	-38.87544755493912	593.2280622695998	-27.98281759802941	0	0	0	-0.04431806850104145	0.01459573961774894	0.000383349948410766	0	0	0	-4.222499671275727	3.452311675545827	25.16947343070566	-0.0002760700650635216	-0.0007692153886131712	-0.002628555843142886
0.23	-30.29293522319665	577.6440862845174	-26.41895267944491	0	0	0	-0.1265855619853679	0.04090609276972334	-0.001297083962427746	0	0	0	-3.891546588959882	3.205723746385449	24.70583519031493	-0.0006009424822686332	-0.00208537349347821	-0.007118658428620343
0.24	-22.62968061901043	565.4003210864	-24.85043914353738	0	0	0	-0.3493622642289024	0.1109025638793733	-0.008339704717873259	0	0	0	-3.541401956933213	3.016540754659017	24.38795106007413	-0.001314670134183155	-0.005528779805211929	-0.0184486331425822
0.25	-14.89070123310447	555.6745370330524	-23.84184614150266	0	0	0	-0.8407577448923576	0.2626468001724355	-0.02797968080346331	0	0	0	-3.17349565989921	2.933499215332744	24.24910252333885	-0.002661594011680064	-0.01291884922600165	-0.04129099298178061
0.26	-8.38124699644106	548.1734958944706	-23.26917913110934	0	0	0	-1.661562263183699	0.5126971397561695	-0.0656221395631458	0	0	0	-2.798070401839912	2.935561906732974	24.28410015937079	-0.004750117562796422	-0.02501305108582387	-0.07514740459601857
0.27	-2.117103581473592	543.1754664530995	-23.03572155518945	0	0	0	-2.661294011585213	0.8152165545333068	-0.1177426155286416	0	0	0	-2.41981402126037	3.026084953946522	24.54592502450003	-0.007222636058922039	-0.03942627893225024	-0.109720407087317
0.28	3.582127699657345	541.1245010311816	-22.84339078233614	0	0	0	-3.462653600971992	1.057559336121852	-0.1681894648178192	0	0	0	-2.039788330874187	3.160697062412303	24.99939169633041	-0.009187074136611441	-0.05057363031815709	-0.1288517521105124
0.29	9.361496901550902	541.7322037769767	-22.6248137508998	0	0	0	-3.667723929351366	1.120750785868614	-0.1954563580590411	0	0	0	-1.654572975572568	3.309579822720583	25.61631242914947	-0.009623988257891482	-0.05277612398038666	-0.1220157418333522
0.3	14.54445141718929	544.5013181510569	-22.19938169998785	0	0	0	-2.96285714493838	0.9073282807318415	-0.1736865465294481	0	0	0	-1.276032017387932	3.427600239745086	26.31089856887471	-0.007714258547138498	-0.04192635877443932	-0.08741868783071909
0.31	20.99114598131212	551.173466363374	-22.62276483907489	0	0	0	-1.551131168114119	0.4761265470634667	-0.100278588063559	0	0	0	-0.9227723701407892	3.559549206579824	27.44140508193824	-0.003982935722176774	-0.02148314148568483	-0.040392462528758
0.32	26.29245418616396	562.2378652251023	-22.77378001726037	0	0	0	-0.3455752733534513	0.1063501579446355	-0.0242351176685863	0	0	0	-0.6345179266235773	3.663077131049038	29.30708784913642	-0.0008515559936272367	-0.004577117588031528	-0.007943620082225584
0.33	30.17704193420477	575.7577426570349	-22.82516982203636	0	0	0	-0.003142478566224818	0.0009709032754866249	-0.0001919858706493815	0	0	0	-0.4059289442577783	3.737694839134096	31.82396806025979	3.320737825983123e-05	0.0001006503586185582	-3.543937246739645e-05
0.34	34.46533049798564	592.6250567414069	-23.73327736093096	0	0	0	-0.003850048569368038	0.001194845204335486	-0.0002231456458429391	0	0	0	-0.2397830956613736	3.854267055315165	35.11793930134647	3.631363871932329e-05	0.0001154436792644611	-1.131874683581345e-05
0.35	38.96880093929555	612.9526099446637	-24.92393542409062	0	0	0	-0.01086153592457532	0.003397524188778007	-0.0004497413079063242	0	0	0	-0.1723640881906864	4.021042784057136	39.26182168724222	8.590634218502803e-05	0.0002567891358896575	-0.0001724264721098834
0.36	44.4067986282324	634.8003057369505	-26.5345507497674	0	0	0	-0.2599240506352851	0.08189661122900393	-0.006710806679255952	0	0	0	-0.2301843184797803	4.248918584547514	44.14989286061657	0.001212322766736415	0.00333906030546472	-0.006633581047564318
0.37	50.76504495792421	662.1604640158721	-28.33383883801747	0	0	0	-4.713679220809619	1.499043535783542	-0.07283764377692893	0	0	0	-0.4702883890849443	4.508796087966502	50.53359739545809	0.01308875804091402	0.03594314485151057	-0.1143666157633111
0.38	55.38532851228971	696.3420843290004	-30.12329143915883	0	0	0	-27.33483792471766	8.922667987216446	-0.1475967678623204	0	0	0	-0.9531166248482068	4.742564693335089	58.79775634837935	0.0434619046002449	0.1248501426641449	-0.6061983303508789
0.39	59.60433772628244	731.8986788630839	-31.7434241457819	0	0	0	-47.58545250699677	16.39490047049392	0.2343568660912356	0	0	0	-1.721209915551803	4.915788507370447	68.50327874802618	0.04407163375861745	0.1453725560006959	-0.9757258912404648
0.4	62.87458099223563	768.0724549181582	-32.79048207962617	0	0	0	-44.46154326439112	16.30234733295832	0.7429874719202436	0	0	0	-2.807251085719973	4.951993179454585	79.69339067736634	0.01620268938221636	0.08807464194095721	-0.8743518611499504
0.41	64.5255149647511	799.8135549663627	-33.91369573839528	0	0	0	-35.43568377287895	13.72857238069909	1.10898482722439	0	0	0	-4.135238384600886	4.932154590896848	91.32216786913958	-0.01085351275590328	0.03116785736724017	-0.6921258913371586
0.42	67.60046575077683	824.6010385287461	-35.09074983225724	0	0	0	-25.89230507440106	10.61474483650794	1.318108095709714	0	0	0	-5.535777443412195	4.866728132894605	102.1079495956708	-0.02875925313589755	-0.00477657577927517	-0.5106257152906981
0.43	73.81542688740564	848.3098206795711	-36.14110450034413	0	0	0	-18.27508489646853	7.967041851906186	1.380873875227778	0	0	0	-6.799025450512829	4.747497997431978	111.4746608773198	-0.03626994895261446	-0.01875776983596358	-0.3659440103999738
0.44	84.23585167245602	869.8829333349382	-37.04165599046466	0	0	0	-14.00567682008074	6.491637093996806	1.387874858467906	0	0	0	-7.699143871819023	4.592019896291466	118.7137976156786	-0.03861926694752765	-0.02198047377186686	-0.2842912654451414
0.45	98.02944757958169	886.971510821596	-37.93627964670676	0	0	0	-12.28157428058684	6.048682277157444	1.424618851974022	0	0	0	-8.215892140842589	4.444275900762666	123.5851908683843	-0.04073016616819677	-0.02328178645670428	-0.2507193572172175
0.46	114.558407143233	899.3579270854204	-38.17595288758175	0	0	0	-11.95177178099619	6.310102565029113	1.53270838610316	0	0	0	-8.303497891217191	4.236213955472941	126.2337966201628	-0.04458802817220343	-0.02527637577042369	-0.2424822157912803
0.47	132.3557188965672	903.4593894181	-37.83939229818721	0	0	0	-12.80786106972699	7.346957073383051	1.711045999086366	0	0	0	-7.848121705696296	3.947703621987992	126.5852586241684	-0.05078842821464313	-0.02889271533315554	-0.2551268805459775
0.48	149.6007009633084	896.1287367590459	-37.0282056721415	0	0	0	-16.12812113934476	10.09323601123131	1.863473548943812	0	0	0	-6.82563402363438	3.596485051369009	124.4909525471916	-0.0586792953590744	-0.036202293084222	-0.3107459853962168
0.49	165.6158194641207	875.265072365176	-35.22826520555094	0	0	0	-24.35187754861511	16.6433622278131	1.498292315091025	0	0	0	-5.19464516172699	3.124286047554336	119.7351956633376	-0.06063176453844116	-0.04904746029088003	-0.4413287556174698
0.5	179.5911822277276	836.3040129964368	-32.18408637902321	0	0	0	-44.78629088090651	34.44923344859022	-0.1588845962848702	0	0	0	-2.97977992665949	2.432818013767473	111.7115365636595	-0.05139146473780865	-0.07350512402308257	-0.7224174519916888
0.51	190.2925296691581	777.2777335085437	-27.56965789940571	0	0	0	-98.61992663601627	96.1526386177952	-7.549035313814341	0	0	0	-0.4681591638397808	1.526450379337738	100.0361769552681	0.0227123794388433	-0.1264284322900898	-1.261005344675814
0.52	195.9037507040525	699.3561072169691	-22.01159225928584	0	0	0	-67.14232289331929	207.532193721248	-31.61471844732617	0	0	0	1.90123324561123	0.6203085367306982	84.70328779514659	0.3694934141951476	-0.5240879468357873	0.4164785897450032
0.53	194.177601984733	605.1213973031777	-15.55706041783078	0	0	0	-86.15004878945383	341.3243460410299	-26.36539386949884	0	0	0	3.80515397314172	-0.1771900253284698	66.20800076617651	0.374948413561555	-1.413568592206991	1.838243025542061
0.54	179.3949751033687	501.8614128513084	-8.017887757236306	0	0	0	-121.3109915856639	479.6563528786064	-13.62007500578154	0	0	0	5.000265908971243	-0.9344849542610619	46.19459163027435	0.3184032459827291	-2.560100781776002	4.009720182121548
0.55	155.9592504900285	402.7755690435733	-2.381065775783157	0	0	0	-131.3618474460284	549.6679674947761	-3.963587517970638	0	0	0	4.665830798437904	-1.469232622801236	29.05451379643799	0.4638218497158134	-3.178958770994353	6.017807829990658
0.5600000000000001	133.8310351779819	321.893716979891	4.145553628818041	0	0	0	-150.3308406879222	602.74176018076	2.352399543621153	0	0	0	3.746835304778449	-1.833708127588701	21.33779421365751	0.8708767345867382	-3.686405502818053	8.09828559326265
0.5700000000000001	115.1458808752259	241.7946561852538	6.810234337871512	0	0	0	-148.6420825627367	652.3301329603773	7.584660092672626	0	0	0	2.718675040085258	-1.761441846983949	16.55538907573801	1.467240785570735	-3.903503593733065	11.03751303180897
0.58	85.82856861211094	163.3753872114591	6.789796065431704	0	0	0	-157.3876113907435	692.8559961274735	15.77017344431943	0	0	0	1.730710684500521	-1.387870312839182	11.51223240938806	2.394680831788209	-4.231950405881273	14.60995879976018
0.59	38.70150192185708	82.54849247597289	9.534343582485826	0	0	0	-156.822588782237	723.7324431319538	22.78786873536464	0	0	0	0.5711672303892036	-0.9110487836809047	5.568716975078981	3.280535556743437	-4.91584235043178	18.60529710518179
0.6	-0.1180395886772466	0.4101391785102974	0.3787629527896985	0	0	0	-159.1167588222161	747.0862172401316	27.99624447121351	0	0	0	-0.01492866556882703	-0.01400236350860941	0.01050104078019084	3.883506199595891	-5.179546852668031	21.92966861867921
0.61	-0.000338205590436875	0.0003414821889897745	0.0003036851859961252	0	0	0	-150.064912867991	763.190392790682	31.48364988050344	0	0	0	-2.319263203152213e-05	-1.95509221184286e-05	-3.844729329759824e-06	4.299913722772907	-5.175949359265664	24.64854925848401
0.62	5.060472199219113e-07	-3.386985737762949e-07	-2.855548694822185e-07	0	0	0	-144.7279671071005	773.4603599370455	33.98895046916354	0	0	0	2.416605302704996e-08	2.183855001173747e-08	1.692311609768317e-08	4.659075575478711	-5.172515792373506	26.74828494345885
0.63	4.092802059789489e-07	-2.366501045156697e-07	-1.547699792180136e-07	0	0	0	-133.5968324459058	773.3450844745315	34.75618382255246	0	0	0	1.510791761298978e-08	1.436054199567719e-08	1.799410877898612e-08	4.96322128432487	-5.218801211574712	28.26876951447543
0.64	-1.496770314780726e-06	7.780649247316347e-07	2.733275310816933e-07	0	0	0	-125.2003897474792	764.0553089158514	34.73244138604926	0	0	0	-3.6761533053994e-08	-4.383181339260991e-08	-7.668264021443771e-08	5.183453353813467	-5.092339277561277	28.98291510647822
0.65	-0.0007705325493808301	0.0003529351286258154	2.891973217568526e-05	0	0	0	-112.2790476002223	748.9976982552455	33.93753277453329	0	0	0	4.934779303650833e-06	1.466435328927942e-05	-4.747422880032448e-05	5.354485191224539	-4.876125705928394	29.27715164851545
0.66	-0.002255597849876395	0.000944533725147734	-0.0001067961891797139	0	0	0	-101.9309017134201	729.5829350586013	33.43806615043483	0	0	0	2.73301296759984e-05	4.885582001219276e-05	-0.0001451359764411992	5.452940321514759	-4.642593948306952	29.12607921540147
0.67	-0.002204338186462421	0.0008633382822159826	-0.0001838873761252998	0	0	0	-88.8159164207233	706.8895712689962	32.92177683067569	0	0	0	3.143910358590969e-05	4.944656370827197e-05	-0.0001447264271729152	5.481513663446612	-4.482526874898562	28.74342121859064
0.68	-0.00273849158250955	0.001017859251311022	-0.0002451696642629202	0	0	0	-78.37807682307488	683.2282891242706	32.44721567994659	0	0	0	3.869606310262862e-05	6.064556047528497e-05	-0.0001804475378624484	5.443147842956257	-4.326436359940327	28.14564396235552
0.6899999999999999	-0.004425841779399815	0.001576715058106328	-0.0003380166734616382	0	0	0	-66.59505484864462	658.7347659805279	31.71246151426799	0	0	0	5.554779118772698e-05	9.400762663330863e-05	-0.000288810306200901	5.338336613004013	-4.179280083633986	27.48228572989859
0.7	-0.008834003069263484	0.00304254871087021	-0.0004713789753346851	0	0	0	-57.3347919186447	634.6668671623796	30.93884641887838	0	0	0	9.110724761511891e-05	0.0001771309256856946	-0.0005641176790332279	5.147018008700902	-3.980189035790942	26.7135199415634
0.71	-0.02092253437782277	0.007022100580637405	-0.0005736462175469885	0	0	0	-47.42783695977305	612.0334561413081	29.81420909647171	0	0	0	0.0001676861502513517	0.000394021319864513	-0.001292728029804847	4.869644256488088	-3.751865984530682	25.98926739855223
0.72	-0.05601349908916137	0.01840317432008953	-0.0002111970199290671	0	0	0	-39.45316410909717	592.5124010742846	28.09755068199802	0	0	0	0.0003392595945799683	0.0009945752264997568	-0.003313656246994306	4.537177505585942	-3.471471233429804	25.32796960084134
0.73	-0.1583946639669722	0.05105673415768922	0.002259669111541602	0	0	0	-30.75624637256084	576.684924477014	26.52925344729872	0	0	0	0.0007378923941739831	0.002682328970047074	-0.00888277428210197	4.168871713871555	-3.234599798977757	24.84501617542129
0.74	-0.42931941317495	0.1359288308217671	0.01178185476237992	0	0	0	-23.27114193132398	564.2700215222113	24.96168021124907	0	0	0	0.001599958109366033	0.007012736285538322	-0.02260542541482049	3.786098024562039	-3.0481525603881	24.50791592324115
0.75	-1.007152581387292	0.3137892397305761	0.0372926751568327	0	0	0	-15.48730668167089	554.503629479404	23.94856527274849	0	0	0	0.003164500102288947	0.01601809261749158	-0.04931590482262965	3.391679508213398	-2.97090899536617	24.36716235539248
0.76	-1.941403510506504	0.5976295630023031	0.08451207526792155	0	0	0	-9.079477459018742	547.1484387312814	23.3489161512433	0	0	0	0.005525831044199062	0.03032823674868004	-0.087525011727962	2.996214264741437	-2.974021539889073	24.40289326285217
0.77	-3.063125450640498	0.9365599573668305	0.1475503979238414	0	0	0	-2.714092095291196	542.3983440489901	23.0988046390148	0	0	0	0.008389191327931891	0.04726451894674795	-0.125841614138634	2.603217375022493	-3.070344781395463	24.67193310624401
0.78	-3.969031881042744	1.210534719618862	0.2063554975194244	0	0	0	2.923519454888815	540.6832912122354	22.89242086554569	0	0	0	0.01084915627356242	0.0606506721356117	-0.1471102249404502	2.213629548685012	-3.211537779261654	25.14434176796098
0.79	-4.216098536301328	1.286897578933395	0.2345102786596337	0	0	0	8.664466361360329	541.6986969089269	22.68722226307582	0	0	0	0.01171463278800446	0.06382963537047376	-0.1396497734061052	1.822200834285122	-3.369735386522888	25.79751691599341
0.8	-3.430624201638869	1.049602319763447	0.2042943637415492	0	0	0	13.80472995888692	544.8422233041504	22.25265394017322	0	0	0	0.009714706120662093	0.05136524641409718	-0.1007552326607586	1.4394021021236	-3.493128620130543	26.51495262192058
0.8100000000000001	-1.795689975218551	0.5506309560248615	0.1153693155620192	0	0	0	20.44363510349791	551.9103620710912	22.65665186116533	0	0	0	0.005112342411199404	0.02642678814453972	-0.04655465096419718	1.089594827135167	-3.625079833117199	27.66431893718626
0.82	-0.3820449131819798	0.1174188675871606	0.02634010616325393	0	0	0	25.91356036483614	563.5435023072351	22.80280940546013	0	0	0	0.00104860011302231	0.005374722062614092	-0.008750560206381033	0.8164816194672302	-3.731484646819132	29.58568200005108
0.83	-0.004095426983235199	0.001263616465999135	0.000253335137496932	0	0	0	29.83184391813186	577.6636671035144	22.87479924647619	0	0	0	-3.409653123613089e-05	-0.0001008047707739289	-4.869589721002711e-05	0.6111910462251231	-3.812920872978212	32.18493705743453
0.84	-0.004382838480651459	0.001358304627622334	0.0002520659838035813	0	0	0	34.16761658621107	595.0088490695349	23.74696756388176	0	0	0	-3.918783335533368e-05	-0.0001247607416294363	-1.230381701228156e-05	0.4792561326354328	-3.927069893270072	35.55639960922746
0.85	-0.01346222086185031	0.004204946748491008	0.0005572004275650183	0	0	0	38.83543397673871	615.6795265537303	24.9417122691223	0	0	0	-0.0001007890700611978	-0.0002981270168933247	-0.0002265822957377898	0.456119960862142	-4.095924340380741	39.77425885951977
0.86	-0.332991462744546	0.1047251294575447	0.008908046493104156	0	0	0	44.41678894787213	637.7676577792853	26.54407029631106	0	0	0	-0.001499635290845068	-0.004087358935818219	-0.008475767541940717	0.567687722155048	-4.324165524156896	44.73198822526945
0.87	-5.743792805106422	1.823619687005479	0.0926368669941238	0	0	0	50.9159345566941	665.6155418662586	28.30402583458621	0	0	0	-0.01527953984130186	-0.04149512229179989	-0.1382611223060169	0.8797152338173762	-4.575616247993354	51.23708576899375
0.88	-30.49220162041523	9.958943212130368	0.1560047779608038	0	0	0	55.4711399376321	700.6140900785266	30.13854024155861	0	0	0	-0.04546267191759111	-0.1305766348259152	-0.6706260627007306	1.455760866726215	-4.802776570194705	59.70803066542113
0.89	-48.85847904782315	16.8825156061103	-0.3343671863892266	0	0	0	59.40097999984545	736.1739909009146	31.7288361733813	0	0	0	-0.03959559629326074	-0.1379980525786692	-0.9951597981452851	2.330923924871635	-4.96267122773248	69.55553344611417
0.9	-44.25345394415992	16.28219598047177	-0.9058278494277043	0	0	0	62.39275647729696	771.4690728337438	32.69074497850949	0	0	0	-0.009122012973211907	-0.07731651274256533	-0.8676604803026817	3.53256623606995	-4.980170786889526	80.7731325696771
0.91	-34.7207900307483	13.50900545043259	-1.300371015417601	0	0	0	63.82502264534285	802.4440583146464	33.86394601547865	0	0	0	0.01803311034184096	-0.02230426038615109	-0.6777682744789689	4.972567188829768	-4.959156883978618	92.37380675139552
0.92	-25.01118441298361	10.31110073165035	-1.512000146478168	0	0	0	66.87003934306733	826.6675603724906	35.07041878960432	0	0	0	0.03516533713415843	0.01090053476939638	-0.4937738074662938	6.465361665940147	-4.902988854578525	103.0255888693425
0.9299999999999999	-17.52782515404617	7.69507567723288	-1.562944815464901	0	0	0	73.28080320906489	849.9461777467707	36.11732116610592	0	0	0	0.04168338078623147	0.02249597675546593	-0.3517605118976026	7.787903454940311	-4.799427652440469	112.1730742484073
0.9399999999999999	-13.27395264649476	6.211974856966375	-1.553461619582458	0	0	0	83.836342565027	871.2133809398485	36.97810771915375	0	0	0	0.0432123492320014	0.02420714124828	-0.2702061625536791	8.726272402484165	-4.660313513898981	119.1891480825024
0.95	-11.39910584348406	5.68890261691721	-1.574607383291876	0	0	0	97.83570044061346	888.3695234351281	37.90677964463983	0	0	0	0.04471825489032098	0.02455464734607959	-0.2336521321739155	9.269224889160331	-4.547922126086375	123.8905436481568
0.96	-11.03311231402076	5.906707762527683	-1.688665881247881	0	0	0	114.3928374912902	900.4655212645193	38.14938780051619	0	0	0	0.04872486896461474	0.02632981802256673	-0.2252250961166636	9.364354459882916	-4.361533735884885	126.3941670919049
0.97	-12.0890608124662	7.001381848926918	-1.90306990308798	0	0	0	132.1003813110752	904.110491131454	37.79429977420273	0	0	0	0.05612211730942457	0.03069870379088718	-0.2427011422733228	8.902166077347495	-4.080711498329212	126.6217551633325
0.98	-15.77586273106837	9.909416413998468	-2.117884638883135	0	0	0	149.1284901735284	896.1890451246069	37.03222034815232	0	0	0	0.06635441585219634	0.0399999918438086	-0.3063633894358143	7.860971701884504	-3.735666338428619	124.4095701887717
0.99	-24.51786580123479	16.75932612137563	-1.79702049228349	0	0	0	164.8666317825177	874.529629067599	35.22166672575099	0	0	0	0.0717039903746135	0.0572224634017443	-0.4470326156351088	6.196447361151256	-3.254313465703506	119.5135988767406
1	-45.66735990102451	35.12566253824228	-0.1091059215327684	0	0	0	178.6221381216972	834.7216661841833	32.09268614285315	0	0	0	0.0699158188504193	0.09326119541985682	-0.739315582329406	3.931502032733544	-2.546786903344366	111.3462570537402
