# Supplementary material for: Transtibial limb loss does not increase metabolic cost in three-dimensional computer simulations of human walking
Source: PeerJ. 2021 Aug 4;9:e11960. doi: 10.7717/peerj.11960 (PMC8349165; doi:10.7717/peerj.11960)
Supplement: Supplemental Information 1 — Each subject’s simulation output and Matlab code for generating plots presenting the data. [file peerj-09-11960-s001.zip › TTA3D_solns_rev/Pre/GRF/soln_walk_N50_wm100_S26_GRF.sto]

DataType=double
version=3
OpenSimVersion=4.2
endheader
time	ground_force_r_vx	ground_force_r_vy	ground_force_r_vz	ground_force_r_px	ground_force_r_py	ground_force_r_pz	ground_force_l_vx	ground_force_l_vy	ground_force_l_vz	ground_force_l_px	ground_force_l_py	ground_force_l_pz	ground_torque_r_x	ground_torque_r_y	ground_torque_r_z	ground_torque_l_x	ground_torque_l_y	ground_torque_l_z
0	-46.50044374660514	37.02186609303092	0.06212212433666482	0	0	0	190.2694413180061	834.6253827598974	29.01323409734735	0	0	0	0.008592960321420354	0.02252028627368142	-0.7045294004726137	1.886740541631974	-1.601239244649526	111.3326454016047
0.01	-91.70672161146328	90.67599720339966	7.63534329365848	0	0	0	197.3884613812924	775.5550371801544	24.11177486216668	0	0	0	-0.171812541529594	-0.00168280984890549	-1.084009555634073	-0.5869370072989151	-0.536502380613366	99.34284553933867
0.02	-78.02165377539851	185.4045398928832	31.80827951520408	0	0	0	198.1538446448983	700.4318649551169	18.06859720599264	0	0	0	-0.6976345939414083	0.3706517849942792	0.1744381390478108	-2.784389243828598	0.4206320716646501	84.04060959719425
0.03	-85.88519651638855	326.0720860762631	24.85920899014094	0	0	0	192.1068165573815	612.7673212277012	11.62066984694294	0	0	0	-1.342390780738133	0.9468786592894055	2.138182255552184	-4.410118370669362	1.045713646694173	66.18325208371374
0.04	-113.7937575989487	458.0368810739853	10.85264258777564	0	0	0	176.100493004293	516.0912821787439	4.551501994564591	0	0	0	-1.937030750076213	1.863437674078732	4.605427867869818	-5.430105046754891	1.51611205152577	47.02015213619308
0.05	-121.7134989580031	531.5760326369814	2.879349194371082	0	0	0	154.5479892338189	422.9187042698538	-0.2091146350437059	0	0	0	-2.472573024316814	2.838443970316074	7.567409677238482	-5.072832302664254	1.72957491489697	30.79840404428109
0.06	-143.0882216159381	597.1166410844875	-2.99105115012503	0	0	0	135.4443697618345	344.2291575632845	-5.880921881735511	0	0	0	-3.421476064591646	3.715783797201154	11.87613811080085	-4.167598627183208	2.026693798220969	22.55237009680449
0.07000000000000001	-151.9097011269301	665.377444652897	-10.40117248102561	0	0	0	120.0749258588572	268.7600300455523	-9.587289889115299	0	0	0	-4.98273319909681	4.474984444038625	18.76619760628701	-3.118322600702131	2.039434453012646	18.09566019287798
0.08	-166.9675460631502	702.2651962623177	-16.81676133361651	0	0	0	93.66610655400409	185.3754407763127	-10.62688196784747	0	0	0	-5.943968211466996	4.231358638848184	24.23588099615019	-1.967414961746987	1.732873769880076	12.88162037717594
0.09	-165.0309949293323	721.3781463122623	-24.09137830287566	0	0	0	43.98176796985503	89.99510422199086	-12.06311987143357	0	0	0	-6.520989095098606	4.333801137769338	28.66941739799719	-0.6084143952617541	1.121601962361481	6.148361162528117
0.1	-167.5174090906752	739.7886358048654	-29.08744756857968	0	0	0	0.1271848317413239	-0.5011399762046309	0.4688961980291804	0	0	0	-7.067266176929539	4.472176818506518	32.42192291453776	-0.01763807646914179	-0.01782441313192799	-0.01427515176447566
0.11	-158.2639426540835	756.9561954666113	-33.16766670276764	0	0	0	3.928628831784666e-06	-3.913005360302428e-06	3.450866321954048e-06	0	0	0	-7.490312363860717	4.666737260622174	35.61550827915784	-2.614790844221803e-07	-2.255479412513414e-07	4.192685348299095e-08
0.12	-152.1139665754078	767.0018534183495	-35.2887660678191	0	0	0	1.953950382790331e-14	-1.287253056502023e-14	1.054882406262788e-14	0	0	0	-7.796996832457194	4.713899167280221	37.79448186893617	-9.003487138075249e-16	-8.347411674905487e-16	6.490899750376025e-16
0.13	-139.7607310687595	765.4343586740686	-36.16195930642741	0	0	0	2.988992339224081e-15	-1.733410773964253e-15	1.058657929568751e-15	0	0	0	-7.992053794310312	4.800143892262893	39.3108931459384	-1.070253173548898e-16	-1.040247569564096e-16	1.318463833415928e-16
0.14	-131.1000760849047	755.1872614051368	-35.62723638426499	0	0	0	2.636661821118623e-13	-1.400163103055624e-13	3.693198685036864e-14	0	0	0	-8.104386047431237	4.693699610625514	39.99923201292767	-5.702953056521371e-15	-7.107829717093933e-15	1.376219302893182e-14
0.15	-117.455992994994	739.8256110075373	-35.18530108158461	0	0	0	3.067125268246554e-09	-1.457922736067767e-09	-2.417808269206976e-11	0	0	0	-8.163326460686498	4.625034021932985	40.32514442332732	2.895665226589119e-11	5.773955974637105e-11	1.931984518250179e-10
0.16	-107.0260019515263	720.0088710124214	-34.43916902260086	0	0	0	-9.687378793094541e-06	4.189574882765317e-06	7.060544591535532e-07	0	0	0	-8.176639167852469	4.449959471984462	40.17768954562408	-1.384052251091328e-07	-2.107422235186684e-07	-6.484835813505178e-07
0.17	-93.65686383105452	697.1701035340491	-34.12603582735499	0	0	0	-1.319176612817447e-05	5.297774465500319e-06	1.090004169710786e-06	0	0	0	-8.149566735194426	4.337242490924131	39.88707572919892	-1.909830017068479e-07	-2.881203135119089e-07	-9.110134720390215e-07
0.18	-83.49746596414938	673.2306982585558	-33.55835171896822	0	0	0	-1.4885676833244e-05	5.643636383741312e-06	1.078012302677917e-06	0	0	0	-8.092198990931392	4.149443673897831	39.37371257829138	-1.952662871360393e-07	-3.167237158508273e-07	-1.038207196611719e-06
0.19	-71.75391596693369	649.1636621986996	-33.03886824182231	0	0	0	-2.621021855347808e-05	9.484923339481485e-06	1.513755510904242e-06	0	0	0	-7.997128672240124	4.007759007546008	38.87564175626502	-2.999076149612651e-07	-5.391550581730748e-07	-1.814566503818823e-06
0.2	-63.19996901602302	626.7638909576179	-31.98586244782602	0	0	0	-7.167335634614757e-05	2.491554603684407e-05	3.019357971188128e-06	0	0	0	-7.876857291070644	3.793077231731839	38.34048719678942	-6.984443618747506e-07	-1.421046877418436e-06	-4.853276963751033e-06
0.21	-53.66452335683789	606.8064550310489	-31.06745244374533	0	0	0	-0.0002792999141995499	9.391809975836334e-05	7.34534444614484e-06	0	0	0	-7.718472930420296	3.616089197089352	37.95312566499428	-2.271950614419271e-06	-5.329549093577441e-06	-1.824503439178625e-05
0.22	-46.44156490754862	588.0037368133159	-29.35501808768854	0	0	0	-0.001386983597745152	0.0004538400323325631	1.773753834134237e-05	0	0	0	-7.497709726683477	3.311949062803483	37.50658470846931	-9.46457711442454e-06	-2.555203928505602e-05	-8.629840392119705e-05
0.23	-38.59413991424235	570.6948981686709	-27.89447420704744	0	0	0	-0.007814434995168438	0.00250129213101292	1.947216235193393e-05	0	0	0	-7.191474463360676	3.019662845489151	37.1450909512129	-4.587687260138222e-05	-0.0001397653271703896	-0.000457563839008725
0.24	-32.46082452587733	557.176454017743	-26.0417779532068	0	0	0	-0.04378418286247253	0.01375819118557851	-0.000249088894749109	0	0	0	-6.857465730443158	2.726881409424127	36.93380559245761	-0.0002263658754190002	-0.0007635834071070341	-0.002385525324864131
0.25	-25.51403915659674	548.2260194029575	-25.10420091504693	0	0	0	-0.2136093190075507	0.06610832332515859	-0.002909392391993362	0	0	0	-6.497270089679406	2.622926210400129	37.03843395680187	-0.0009795932759844577	-0.003636683799629419	-0.01071098389441222
0.26	-19.91014903822688	542.0221300887732	-24.5243541935648	0	0	0	-0.8066653793010776	0.2467441588159377	-0.01774265205271595	0	0	0	-6.097591910214787	2.622084635450629	37.30186137037242	-0.003293011112709028	-0.01341373065850306	-0.03682397916031743
0.27	-14.14467285912263	537.9664681091595	-24.19265443209825	0	0	0	-2.182534830961629	0.6629760449347151	-0.06858567723348334	0	0	0	-5.656424023002906	2.707999253486723	37.74485585751238	-0.007944897492319867	-0.03543567423916991	-0.08970554941730985
0.28	-9.422157565523847	536.6212154478163	-23.74757564133427	0	0	0	-4.193760040914411	1.272268615567268	-0.1692703440629628	0	0	0	-5.19458368826691	2.79857674856997	38.34865640257091	-0.01404984525403506	-0.06673422525477216	-0.1534825434769934
0.29	-4.282874616342734	538.2067046979521	-23.44787084245147	0	0	0	-5.922603223900928	1.803699338326831	-0.2812507116222801	0	0	0	-4.719335018237632	2.929627429411811	39.18512671209317	-0.01925473835384841	-0.09300382295609738	-0.1909654414792377
0.3	0.45554232248686	542.567204959208	-22.87951879563987	0	0	0	-5.919995215833934	1.812780651777993	-0.3101072086160991	0	0	0	-4.257053468442185	3.035999468015758	40.19386082653575	-0.01952276466730894	-0.09229649792826905	-0.1668442044020633
0.31	6.183365152258201	550.7660893697131	-22.98159984304705	0	0	0	-3.637851799047989	1.118655359406632	-0.2010870399126592	0	0	0	-3.826021188991914	3.193185292494263	41.47282022422066	-0.01240859351698591	-0.05640350875484972	-0.08931599689752817
0.32	12.36651468786914	562.7650929519369	-22.94276458149227	0	0	0	-1.028353442491873	0.3173576739021967	-0.05972110030239462	0	0	0	-3.464233505781802	3.377807409582985	42.9974908871009	-0.003499268107768338	-0.0154830726134695	-0.02204414267046546
0.33	19.692727430467	577.6351231355295	-23.07853880026404	0	0	0	-0.02314111425326407	0.007167898373649196	-0.001255851002470633	0	0	0	-3.180754932233114	3.640239046975765	44.76290038199479	0.0001144075466577363	0.0003032621561635635	-0.0003782277106195115
0.34	27.70463196503646	594.7548386494135	-23.55316482459725	0	0	0	-0.02174315132942243	0.006756059624930388	-0.001130179372055414	0	0	0	-2.99452796260408	3.96000610015497	46.73659904323227	0.0001805935087173457	0.0005657792418711149	-0.000106496504938188
0.35	37.21893666069102	615.3446515639379	-24.63674528507503	0	0	0	-0.03251929470555529	0.01015581208881704	-0.00152524890862578	0	0	0	-2.931879299449501	4.370277964775528	49.24227818961554	0.0002866047118498082	0.0009066844862753705	-0.0001815089210857766
0.36	47.05107159238913	639.2841667206876	-26.10728359184157	0	0	0	-0.2889675185691193	0.09081268100113143	-0.007965675701707387	0	0	0	-3.017813157215285	4.812917426676449	52.39859869697924	0.001756140985384996	0.00510885448675339	-0.006430304860814118
0.37	58.6901901411703	668.0930529728189	-27.84878652850634	0	0	0	-4.482678861631935	1.420351166063879	-0.08953766446496678	0	0	0	-3.284651471613475	5.268374719944393	56.84709011335094	0.01818412597856331	0.05122378571070204	-0.1052403623293241
0.38	69.69805941915882	699.0351200818241	-29.25500485603832	0	0	0	-26.16930080249524	8.500560872840877	-0.405513027026222	0	0	0	-3.750052687041352	5.58517547595103	62.85398746764525	0.06930835341496222	0.1878487151272603	-0.571786314927656
0.39	79.25556361326088	734.5325428003983	-30.73401993557201	0	0	0	-48.04789743385709	16.44341725634309	-0.5770251696447434	0	0	0	-4.437211035346971	5.74436085472133	71.39812457184959	0.09158007386888942	0.2364055512651056	-0.9768804082986411
0.4	83.18313014133122	776.6433915918867	-31.71394525591963	0	0	0	-46.70993838438322	16.98368282680825	-0.3445687692129749	0	0	0	-5.347329134163047	5.605338270019195	83.00913650132824	0.06772979312266365	0.1715603623061682	-0.9086802876683294
0.41	82.0118038627882	808.5468062683237	-32.53518429794685	0	0	0	-38.43677149717302	14.75288715608142	0.04882434012860731	0	0	0	-6.268746116193829	5.259030749710282	94.75207548683333	0.03485327039593345	0.09665260808059634	-0.738553114214231
0.42	82.973338603625	830.4502118097063	-33.5316965501378	0	0	0	-28.64561940982639	11.62359991173324	0.4853152439271248	0	0	0	-7.023117299685735	4.910781990803031	105.0695017209411	0.004177443505018883	0.03562815458144779	-0.5546222403399582
0.43	88.40350325441145	852.7330670422447	-34.37377263260648	0	0	0	-20.29063882666164	8.742422798685592	0.7930615120081353	0	0	0	-7.505712265739046	4.592608250742266	113.7291089595135	-0.01549474968011734	0.001402480152379268	-0.4002097678043778
0.44	98.34156692645344	871.9271127012139	-35.0115121590767	0	0	0	-15.27280040229298	7.005254064464446	0.9406154819947244	0	0	0	-7.675670714729797	4.292886971762375	120.2019185664372	-0.02436114324214771	-0.01139679584663774	-0.3067719096127433
0.45	111.9196970665153	888.7131079849239	-35.64999613016943	0	0	0	-13.01674411051834	6.379523623901521	1.039794356703077	0	0	0	-7.562315107695134	4.050995426587626	124.611038992107	-0.02900956947250388	-0.01585690976371681	-0.2638801856171817
0.46	128.9161825129104	901.7722252842675	-35.75443074153761	0	0	0	-12.56884543783293	6.637898878107117	1.189664973877122	0	0	0	-7.133785027690724	3.78023329192448	127.0290496203036	-0.03399845711642384	-0.01867662750512277	-0.2537549913131237
0.47	146.6727742192792	905.6551844390219	-35.21924210190542	0	0	0	-13.72869447168149	7.900339989260011	1.412946121939906	0	0	0	-6.295962987468655	3.398229892654906	127.2169600830305	-0.04061290904028716	-0.0218834558515035	-0.2717166095745633
0.48	163.66264692887	897.9124074139834	-34.13962453841471	0	0	0	-17.47707020853748	11.03517798082943	1.589611186200759	0	0	0	-5.029736428016093	2.919861773684617	125.0164730169526	-0.04615277931650769	-0.02545423011136776	-0.3317990130158978
0.49	179.1571210042074	876.5156484387242	-32.2649559660068	0	0	0	-25.85730550227929	18.0281636979831	1.226373201724577	0	0	0	-3.246789410898734	2.309219248342112	120.108631292498	-0.03705724102968402	-0.02351130588344095	-0.4526012448411362
0.5	191.4476125757255	836.8006655350522	-29.02753619955655	0	0	0	-45.45838898532814	36.01641000671273	-0.4154877771514878	0	0	0	-0.9953280196343997	1.446257956563743	111.8008102549654	0.01243501780373223	-0.000658356843493464	-0.6856428899479297
0.51	198.8263482943988	778.2685905287346	-24.11818685404918	0	0	0	-89.970950923291	88.50526479005057	-7.988043516626797	0	0	0	1.410875047677235	0.3796070788918606	99.89573856298563	0.2149236526329228	0.05355717587603771	-1.060779490033571
0.52	199.715199373096	703.5317610051022	-18.01373505447236	0	0	0	-78.48121434673416	182.8283075153431	-31.55000039371169	0	0	0	3.522169259161157	-0.5873309929847613	84.63960911992015	0.7670474838550848	-0.2870417931982527	0.153849673206142
0.53	193.7759737776147	615.9721203116305	-11.62513552465047	0	0	0	-85.99533883005513	324.238228377432	-24.73429507600551	0	0	0	5.032629785148472	-1.195528277574232	66.75645287334359	1.522977922829441	-0.7977034711876828	2.135179185730461
0.54	177.9072555735212	518.9130388313868	-4.60296795714564	0	0	0	-115.9738495673033	457.1580379745677	-11.74575946135856	0	0	0	5.907458834461121	-1.641113607751163	47.461608498889	2.302058636372629	-1.5803699801389	4.517681777116319
0.55	156.4108188720434	425.1083050235412	0.2471624503079615	0	0	0	-121.6979627085723	532.1198853627428	-2.395897423185509	0	0	0	5.405383185315224	-1.841611302759334	31.06856160915279	2.841534971607863	-2.628720694682348	7.4497114758026
0.5600000000000001	137.2583284997326	345.4247893106462	6.044387659636395	0	0	0	-144.5407715774337	597.9098321034766	2.795959630787391	0	0	0	4.395089189403872	-2.143822001192869	22.60862515655307	3.809406115207301	-3.516959209352325	11.59582753125605
0.5700000000000001	121.9173449217224	269.898731957554	9.66969859954879	0	0	0	-151.3159146243589	666.9288689462296	10.47697458996757	0	0	0	3.306148348623931	-2.145137225011334	18.16682115199994	5.417219884809342	-4.304266466434362	18.39751656154353
0.58	95.48236271294218	186.2128427180646	10.64803126761276	0	0	0	-167.4032524645048	704.2735139106833	16.84316557069185	0	0	0	2.102857030751596	-1.819625665589045	12.95848160189619	6.454930068458993	-4.131588282485496	23.83469185684953
0.59	45.29587261921515	90.38698592277173	12.28745615944542	0	0	0	-164.6640500234237	723.3715452237457	24.10156675483857	0	0	0	0.6666152263279583	-1.178439407868218	6.210218724893485	7.104051080030643	-4.307594312520623	28.35584230473403
0.6	0.08749962347393464	-0.3537323326687155	-0.3346901032054523	0	0	0	-168.3783030625255	741.6012732850891	29.08529188837333	0	0	0	0.01231830035308807	0.01267512544522655	-0.01018560514285721	7.708435035979034	-4.469997586142605	32.18011183642973
0.61	9.278033620617297e-06	-9.523499405410496e-06	-8.867605410581508e-06	0	0	0	-158.4833625300195	757.6143983520943	33.20867814873009	0	0	0	6.544608519945563e-07	5.564409105461547e-07	8.715375473847773e-08	8.149892156973571	-4.684827615301287	35.39974065004063
0.62	5.407981791601104e-14	-3.619154877213983e-14	-3.11683908933133e-14	0	0	0	-153.0251209090052	766.9674330420361	35.33254868058377	0	0	0	2.601135827228911e-15	2.350842179886028e-15	1.783484193735814e-15	8.451243850453549	-4.693790640798679	37.57545165445174
0.63	4.841695731944884e-15	-2.825852192462234e-15	-1.739003316605912e-15	0	0	0	-140.0193036384469	765.2734612665072	36.23178238287423	0	0	0	1.741495246171035e-16	1.667183769519331e-16	2.139487115824806e-16	8.624091283511351	-4.774512924405478	39.11537191819225
0.64	4.248339194104092e-13	-2.250804241666338e-13	-5.764507059544826e-14	0	0	0	-131.7067796287053	755.1487720651563	35.62797370176504	0	0	0	8.914180181988706e-15	1.111714635544453e-14	2.227350079992391e-14	8.703890911423587	-4.633938143406074	39.81068474597308
0.65	6.830591054007189e-09	-3.225212026986047e-09	4.058725478575409e-11	0	0	0	-117.5740707732961	740.0264130952179	35.20789746248833	0	0	0	-6.545077290102627e-11	-1.332330896381154e-10	4.314400184332078e-10	8.725845257986659	-4.560611738854298	40.17257188371366
0.66	-1.335297235018067e-05	5.737315710808587e-06	-8.856199208688049e-07	0	0	0	-107.3882508968192	720.1693722353676	34.47819226109851	0	0	0	1.858928321051607e-07	2.945311171227579e-07	-8.947479809295104e-07	8.696027622330856	-4.367172233224722	40.03359468654743
0.67	-1.675130551270159e-05	6.690526096042037e-06	-1.276263864948236e-06	0	0	0	-93.75922796937665	696.9906423225769	34.17584715697286	0	0	0	2.36142661527172e-07	3.706314469412457e-07	-1.156486533913056e-06	8.623318020914702	-4.25824596204716	39.75343057541382
0.68	-1.944268100422122e-05	7.339014107985652e-06	-1.292107781256601e-06	0	0	0	-83.89842825321105	673.0475750589349	33.55955632203063	0	0	0	2.482412825343233e-07	4.192290003297386e-07	-1.354185763132628e-06	8.528580548186884	-4.073654656343391	39.26340574555929
0.6899999999999999	-3.524015949667722e-05	1.270054157500583e-05	-1.823478054596867e-06	0	0	0	-72.02777335409415	649.1693293820405	33.07205147916942	0	0	0	3.907618941482468e-07	7.347219426195372e-07	-2.43445002082118e-06	8.401113498549389	-3.960808517153966	38.80864650341712
0.7	-9.846420983162192e-05	3.41062434980531e-05	-3.5349145729366e-06	0	0	0	-63.6666918048125	626.8129281260847	32.0271979589501	0	0	0	9.24346317697887e-07	1.9795513530426e-06	-6.648013479119235e-06	8.250472586648907	-3.760489775462921	38.29767476439026
0.71	-0.0003877953863018438	0.000129982104286128	-7.924202853820541e-06	0	0	0	-54.08324071068185	606.626557398965	31.13557223552508	0	0	0	3.035684238207226e-06	7.517978027601145e-06	-2.524231306661411e-05	8.060103060689523	-3.604873886341494	37.91446881132323
0.72	-0.00192871233891527	0.0006293774417406645	-1.460162389471234e-05	0	0	0	-47.00845679869048	587.6280695601567	29.43767695038972	0	0	0	1.271897437372409e-05	3.620461326585735e-05	-0.000119505761759007	7.809149876003367	-3.314887316827061	37.4587393684732
0.73	-0.01078548860079105	0.003443406073896297	2.082479004739123e-05	0	0	0	-39.08706106822287	570.2230411954588	28.00649903986429	0	0	0	6.176341962556632e-05	0.0001972591030535117	-0.0006286063377087438	7.474985642658916	-3.045851266690158	37.08722560629111
0.74	-0.05938552805151091	0.01861356087875497	0.0005690252931891454	0	0	0	-32.98170495872866	556.6531053754147	26.20755841216404	0	0	0	0.0003022185749029017	0.001062635145341526	-0.003219298021442928	7.114793736654303	-2.774347807030812	36.86913463487475
0.75	-0.2813546842375984	0.08684617240583938	0.004857218167544563	0	0	0	-26.00564897458007	547.5731767179088	25.26194971718379	0	0	0	0.001279390620133404	0.004929718252631132	-0.01403273249689719	6.730325387249781	-2.682170781300012	36.96319746182736
0.76	-1.022504310319155	0.3119927411992829	0.02634032093242442	0	0	0	-20.42478949803728	541.3196499757527	24.63692755864656	0	0	0	0.004155913850783195	0.0175389987063706	-0.04641238585831766	6.31224686113393	-2.677476901366736	37.22245834353767
0.77	-2.655882456073352	0.8051583989566168	0.09419033055300975	0	0	0	-14.62173682322133	537.3539799720309	24.32515557655207	0	0	0	0.009663515926869712	0.04456917867528769	-0.1084964822958498	5.858025599831452	-2.768655716613147	37.67893502397229
0.78	-4.941673531589174	1.497441190620627	0.2199414364107719	0	0	0	-9.895993079507992	536.2490138043094	23.87066864347345	0	0	0	0.01668419949220848	0.08144879389665809	-0.1796559884018775	5.390161884059013	-2.862974650325995	38.31298855457673
0.79	-6.87010922262338	2.091703478167405	0.3522422534243567	0	0	0	-4.705040062861408	538.1431136597848	23.5678749015721	0	0	0	0.022834532660133	0.1120361355172838	-0.2199235302652088	4.914146415374251	-3.000177402864567	39.18445721381059
0.8	-6.844436440810312	2.096590899603385	0.379949144574769	0	0	0	0.135384873400016	542.9953117333143	22.9674309361351	0	0	0	0.02339635918677476	0.1110713774178659	-0.191446509717533	4.45869982104252	-3.109719193261886	40.2378737201762
0.8100000000000001	-4.18530950989047	1.287447306597882	0.2400183148084009	0	0	0	6.021334494092986	551.9336539058816	23.07061139348856	0	0	0	0.01497234656958796	0.06768666328630996	-0.1020223276658652	4.042167738536747	-3.274446726050593	41.57214021354854
0.82	-1.145574938885994	0.3534977545592405	0.06729963978398135	0	0	0	12.34672346385794	564.6262390923506	23.00049336148346	0	0	0	0.004118984766335553	0.01799114898331724	-0.02441435841131631	3.700785219344578	-3.464844185076144	43.15568291006053
0.83	-0.01861512690754658	0.005758104222250086	0.0009224519507671778	0	0	0	19.73274949265075	579.7707339816995	23.12200893551944	0	0	0	-0.0001650172396940013	-0.0004898004137309184	-0.0002759449204850593	3.439384940711389	-3.730601629136824	44.96067101279943
0.84	-0.02560325346042869	0.007949548190997685	0.001314369469774408	0	0	0	27.85927808085294	596.9113491150744	23.60954833155645	0	0	0	-0.0002003281803503677	-0.0006281846894630223	-0.0001187213655178388	3.278882832707983	-4.049985242788492	46.96416995222875
0.85	-0.03828106710729436	0.01194756721223021	0.001749556855782674	0	0	0	37.63493795601046	617.7208333470033	24.68138979324409	0	0	0	-0.0003179115553703119	-0.001002396220680928	-0.0002395536190779703	3.252242485218231	-4.454805174763084	49.55309865433895
0.86	-0.3639428481334976	0.1142647429173792	0.01000581119709712	0	0	0	47.70087485426665	641.9524764603262	26.12709214360783	0	0	0	-0.00213633752192071	-0.006184733606901238	-0.008160977846610103	3.384240822034894	-4.883742326023854	52.86130693483513
0.87	-5.411193098305555	1.71348991476036	0.1074328972131263	0	0	0	59.23856689640697	671.5637289142995	27.83430504072316	0	0	0	-0.02120312772718252	-0.05958844737350621	-0.1261033270751834	3.716010886369711	-5.315175361122841	57.60636614273963
0.88	-29.06983077683314	9.454671517694131	0.4191461926986	0	0	0	69.55410601842925	704.6228900526668	29.29867821433857	0	0	0	-0.07334028634767031	-0.1994915915378642	-0.6300119488090896	4.270257097102096	-5.606489280716212	64.1582864553648
0.89	-49.45536520576709	16.97390921263753	0.4688023422694743	0	0	0	77.91312229418577	739.5928089284171	30.700725733423	0	0	0	-0.08759086917869206	-0.2309254700964458	-0.9989342029968983	5.046401070905255	-5.729254758726197	72.89289231816589
0.9	-46.65473002313009	17.0130313202839	0.1521788771817682	0	0	0	81.59958046821764	778.7350621183879	31.66081515674949	0	0	0	-0.05948484554624728	-0.1590515254685197	-0.9046286907710084	6.043318394425661	-5.580211844592421	84.29946076194342
0.91	-37.66581084009631	14.50807358949167	-0.2873647904765289	0	0	0	80.47595591975538	809.85362165124	32.5601006620398	0	0	0	-0.02517789124361076	-0.08328619482222664	-0.7234121711624183	7.056886460431355	-5.248943344116052	95.95973023269966
0.92	-27.51189856439941	11.21898237662313	-0.7247225493569012	0	0	0	81.60389957500055	831.8480542544096	33.53246923109846	0	0	0	0.004808991090688939	-0.02491077683301128	-0.5338737073596427	7.882420131480604	-4.921032851961616	106.1024041498806
0.9299999999999999	-19.39503296047909	8.410199455005809	-1.003451009738445	0	0	0	87.44048881907145	853.7821416985013	34.37274749946567	0	0	0	0.02253094051087254	0.005045188847226406	-0.384103462672952	8.407488204443361	-4.637185883952975	114.4567067821717
0.9399999999999999	-14.68677640428121	6.789886088076245	-1.133713755525493	0	0	0	97.52769467972654	872.5014633435418	35.00213092308351	0	0	0	0.03021341695292681	0.01532575701732212	-0.2962800776693711	8.615706384883261	-4.372704358331506	120.6443298092225
0.95	-12.55799801183323	6.212697198449142	-1.228223805808573	0	0	0	111.4694322243284	889.4227155631881	35.68421758161145	0	0	0	0.03446565206597211	0.01878448647520565	-0.2556270347575243	8.540656700895871	-4.181378080823004	124.8670444112166
0.96	-12.17815034413165	6.495851296328709	-1.392825152776809	0	0	0	128.5819743996264	902.2170818075764	35.75789760301602	0	0	0	0.03979147296573503	0.02143823188043824	-0.2468885300746159	8.12771199930663	-3.935605323636219	127.13225732656
0.97	-13.45877087428712	7.812453009315018	-1.657684725097893	0	0	0	146.1950517940424	905.4728201025511	35.20631499637378	0	0	0	0.04766731972277546	0.02527822846324358	-0.2675629294137338	7.284971515864211	-3.560574202300509	127.1548190904794
0.98	-17.42793465202471	11.07516940697569	-1.898511067662822	0	0	0	162.9154293076033	897.0735558669624	34.14012587086594	0	0	0	0.05556958137672637	0.03074480176916356	-0.3323808560786476	5.996408773613989	-3.082623950522547	124.7767466212676
0.99	-26.15650169821617	18.32876845279531	-1.583390477960862	0	0	0	178.1853316336977	874.9493997615892	32.29554465076869	0	0	0	0.05007132539509813	0.03337822504644188	-0.4597550853524933	4.180736533020974	-2.472079553211496	119.7281515154793
1	-46.50044374661101	37.02186609303557	0.0621221243366869	0	0	0	190.2694413179982	834.6253827598816	29.01323409734855	0	0	0	0.008592960321420798	0.02252028627368391	-0.7045294004726936	1.886740541631692	-1.601239244649616	111.3326454016021
