# Supplementary material for: Transtibial limb loss does not increase metabolic cost in three-dimensional computer simulations of human walking
Source: PeerJ. 2021 Aug 4;9:e11960. doi: 10.7717/peerj.11960 (PMC8349165; doi:10.7717/peerj.11960)
Supplement: Supplemental Information 1 — Each subject’s simulation output and Matlab code for generating plots presenting the data. [file peerj-09-11960-s001.zip › TTA3D_solns_rev/Pre/GRF/soln_walk_N50_wm100_S36_GRF.sto]

DataType=double
version=3
OpenSimVersion=4.2
endheader
time	ground_force_r_vx	ground_force_r_vy	ground_force_r_vz	ground_force_r_px	ground_force_r_py	ground_force_r_pz	ground_force_l_vx	ground_force_l_vy	ground_force_l_vz	ground_force_l_px	ground_force_l_py	ground_force_l_pz	ground_torque_r_x	ground_torque_r_y	ground_torque_r_z	ground_torque_l_x	ground_torque_l_y	ground_torque_l_z
0	-49.0639691493437	37.65245421178179	0.658983584262507	0	0	0	189.1179085435178	829.8278294807128	29.97513106435719	0	0	0	0.02456190489440994	0.05262472854797855	-0.7716984846822931	2.197575972106382	-1.716583877461352	110.7984195879777
0.01	-98.77099624182647	96.40776534177299	7.901844947423527	0	0	0	196.9320565203721	771.1815915888841	25.37411046032803	0	0	0	-0.09540371059709338	0.06912859145754917	-1.223813559557105	-0.2808658764950049	-0.6534812090686084	99.23621524087386
0.02	-72.4860774615981	198.5464074625991	31.22932363197327	0	0	0	197.064819954917	696.054524040974	19.31366112245885	0	0	0	-0.511354344080195	0.4418341661728186	0.2976992635699652	-2.541474532582702	0.3646336177790119	84.21360067049309
0.03	-89.23234126261738	335.3320348045254	25.98298721685292	0	0	0	189.6788525014276	607.778303178228	12.72972246287642	0	0	0	-0.8684106323625953	0.9540134496061331	1.900678258777801	-4.202501198715182	1.039291136038518	66.42172828805309
0.04	-120.2759087023346	470.6147003172896	11.69987088152337	0	0	0	172.3906294312429	509.8216802547038	5.616054964165718	0	0	0	-1.262425773213407	1.703578323909559	4.205823792097727	-5.234662221844501	1.486087967995512	47.10341536427974
0.05	-130.4497080448084	541.4655129320507	3.119530548326112	0	0	0	149.5478813227046	415.2624054588612	0.5689971064333533	0	0	0	-1.701656969392331	2.458193371685527	6.561455979345397	-4.934342164412339	1.635402505698471	30.61369496606834
0.06	-147.6660419016071	596.2701618883727	-2.577376601098353	0	0	0	128.8693842354963	335.2721298807285	-5.098782841286496	0	0	0	-2.311780658116179	3.030235225326515	9.282502408502785	-4.044577258707102	1.889405964292455	21.90147296346831
0.07000000000000001	-150.6443172435608	655.1577445148156	-9.050756678115688	0	0	0	112.5686644363327	261.208665257164	-8.99058005904392	0	0	0	-3.469678465199028	3.469533428309336	13.96688580912633	-3.018061811668491	1.903128551174593	17.48181828383002
0.08	-164.6948677679403	704.9666921762639	-16.92608543659662	0	0	0	88.13516032311261	181.3556950067559	-10.48834388675273	0	0	0	-4.788783050121901	3.737657594131419	19.37481299656058	-1.909751176530439	1.651227920780543	12.4978907962645
0.09	-163.3180399449825	729.6300199965481	-23.6717582287505	0	0	0	43.93560740249726	93.48902619457344	-12.16331250166049	0	0	0	-5.551029548291961	4.091247323199812	23.66700511660627	-0.6496980361284451	1.129745047100538	6.335607109289856
0.1	-164.2032383230228	744.0367850012511	-28.56144023240327	0	0	0	-0.1939517377171978	2.487403605959018	-2.316778223855709	0	0	0	-6.046566262287553	4.231395626788817	26.90519087393001	0.08596224160438293	0.09543670947896618	0.09525046023739739
0.11	-156.3115650089718	761.0390455005579	-32.75959278163565	0	0	0	1.11105039647165e-06	-1.188248596543571e-06	9.983831900763251e-07	0	0	0	-6.511979987786434	4.490727207979641	29.95225129844918	-7.645701672490355e-08	-6.496048395308841e-08	7.770929960547721e-09
0.12	-150.1032660140971	772.4039928854052	-35.12357921654405	0	0	0	1.299069401634099e-12	-8.934761049548717e-13	6.966244682257407e-13	0	0	0	-6.885565557188305	4.659816513606922	32.15300530813665	-6.008295746120153e-14	-5.563486931160455e-14	4.068692180381413e-14
0.13	-137.9777622273986	770.4115399542314	-35.73050272850848	0	0	0	5.218320404202931e-14	-3.074860278736694e-14	1.825426739387477e-14	0	0	0	-7.121437166334578	4.759231725568891	33.53666247599331	-1.854908878240726e-15	-1.820543895266111e-15	2.235965240314158e-15
0.14	-128.6689474717959	759.4878947386823	-35.27457525336219	0	0	0	6.77552957091326e-13	-3.57781786205161e-13	1.036345228272782e-13	0	0	0	-7.254853646642849	4.683831988046756	34.11926635442499	-1.521135552112857e-14	-1.875171303910325e-14	3.470790690474281e-14
0.15	-115.3279839401097	744.0352186838253	-34.70005285562786	0	0	0	1.264973761046783e-09	-5.964700625891971e-10	2.055289895748639e-11	0	0	0	-7.333264929988853	4.602787938261838	34.33660102023261	7.328806868086679e-12	1.829854248329721e-11	7.83076782440527e-11
0.16	-104.2945564072672	724.2217370387846	-34.10843005848809	0	0	0	-1.614966503769828e-05	6.992177858938691e-06	9.380754291477154e-07	0	0	0	-7.349942430068457	4.446948188381434	34.1130884800348	-2.109556896796086e-07	-3.440935449332613e-07	-1.066978071045328e-06
0.17	-90.92221502003962	701.3194963233196	-33.64482805560689	0	0	0	-2.780273108131971e-05	1.122894578426325e-05	2.293657574298202e-06	0	0	0	-7.317142257002926	4.313023136851953	33.70930164810676	-4.017702778272071e-07	-6.0771614032711e-07	-1.894923755980416e-06
0.18	-80.15913612263915	677.8584858101835	-33.13109314745544	0	0	0	-3.099601673027781e-05	1.180202625214813e-05	2.472615209098568e-06	0	0	0	-7.248040972636021	4.139568942440217	33.14246629229419	-4.238342015072264e-07	-6.654705039728834e-07	-2.136717648902172e-06
0.19	-68.27415090932412	654.2523824765877	-32.4961668855138	0	0	0	-5.14505217548881e-05	1.866076685805394e-05	3.2550238541199e-06	0	0	0	-7.138982403744093	3.98945407833329	32.56893869479234	-6.083247841805214e-07	-1.062096204404284e-06	-3.526588397362924e-06
0.2	-59.05285680104335	631.9473454577835	-31.52353745427659	0	0	0	-0.0001289945419316019	4.49315821297352e-05	5.455566433011176e-06	0	0	0	-6.994500781275292	3.791474695717096	31.96011162470112	-1.250766010686205e-06	-2.539294497259022e-06	-8.660458452111665e-06
0.21	-49.29980119960868	611.6953213518693	-30.50523832719784	0	0	0	-0.0004605552650145728	0.0001552796177592867	1.008381249158385e-05	0	0	0	-6.810873900761195	3.605297707927618	31.45131850967385	-3.568768010970928e-06	-8.645436440839219e-06	-2.986554277973054e-05
0.22	-41.44033181046284	592.8980137836421	-28.88308707587722	0	0	0	-0.002127984045935508	0.0006981517963434341	1.23475700002918e-05	0	0	0	-6.569364246020592	3.326601454495094	30.90663120055652	-1.334358489540909e-05	-3.834457684279429e-05	-0.0001315803876998443
0.23	-33.07983967911892	575.8953534977924	-27.37259271945831	0	0	0	-0.01133563601309086	0.003633793518992966	-5.467074846049335e-05	0	0	0	-6.255547553638737	3.044981384933705	30.4278800498338	-6.027652807841526e-05	-0.0001979681118943054	-0.0006602965036670276
0.24	-25.9981719884044	562.9066995535222	-25.6757226430237	0	0	0	-0.06033158255117227	0.01895185151071146	-0.0007264360741033591	0	0	0	-5.91885628717004	2.78628579289666	30.11370943340369	-0.0002834693422530854	-0.001027866978601195	-0.0032730952137082
0.25	-18.3329392733821	554.2076561060283	-24.682872498574	0	0	0	-0.2769014715636008	0.08550750189686018	-0.005209982156208397	0	0	0	-5.564109993823907	2.67472998998769	30.08111520815651	-0.001162001589079487	-0.004606088189247373	-0.01383712764119491
0.26	-11.85602476548692	547.7217832404448	-24.1186890431435	0	0	0	-0.9659837238958362	0.294393168054157	-0.025125669262192	0	0	0	-5.175120242996551	2.664468826703916	30.20210596586757	-0.00363762991929226	-0.01568989081959978	-0.04398033755595199
0.27	-5.56310994570347	542.9235233164279	-23.77105724721313	0	0	0	-2.370751604543951	0.7169469548831087	-0.08081699370717464	0	0	0	-4.75268847490959	2.727333766147161	30.4841354279756	-0.008052718897058731	-0.03759339266737539	-0.09726735907156216
0.28	-0.2070505039745528	541.1088911222868	-23.39096428852694	0	0	0	-4.08827050397593	1.234300123925249	-0.1689464266601343	0	0	0	-4.314995873220607	2.805964730996132	30.93393454822176	-0.01301866218100454	-0.06359116813707781	-0.1495404401553503
0.29	5.496626908391768	542.6429845264703	-23.10246371885786	0	0	0	-5.163319152392496	1.564349179834308	-0.2400904909256323	0	0	0	-3.866298085561196	2.916394456990314	31.60052285986513	-0.01629952796823667	-0.07939043178085307	-0.1667309331280032
0.3	10.90615544629486	546.9934074483635	-22.6522670752686	0	0	0	-4.58517839986835	1.396247345924774	-0.228990036642492	0	0	0	-3.420235235755905	3.015996728712808	32.43383189579269	-0.0148414732960603	-0.07003024973177063	-0.1298177295509782
0.31	16.85851990962008	554.3754729356349	-22.77285769836728	0	0	0	-2.461008032333177	0.7525106221543693	-0.1293052863972215	0	0	0	-2.989406182763649	3.14411365196133	33.47417519426955	-0.008192687393686209	-0.03726575998858204	-0.06095327591710848
0.32	22.62503567017237	563.5347566444702	-22.66131491272631	0	0	0	-0.5604345111716748	0.1720432914725289	-0.03132204415884197	0	0	0	-2.60654870305804	3.287200671978769	34.64820013688399	-0.001817042335163563	-0.008135143093304058	-0.01218082214829803
0.33	29.73568102893415	576.3575926045764	-22.91729638025752	0	0	0	-0.008251016675263401	0.002541651853407274	-0.0003849493150631282	0	0	0	-2.305223914339761	3.49312523893401	36.55412570646351	8.046907924520647e-05	0.0002458283025051148	-0.000105083926974019
0.34	35.7363337581194	595.490818304202	-23.64721822581081	0	0	0	-0.01141958267052808	0.003532544345894619	-0.0005547702646410997	0	0	0	-2.115607181547872	3.705429544754779	39.64091797131904	0.0001006198850349661	0.0003197071039192783	-4.484145129423989e-05
0.35	41.06562082495852	615.8029879134061	-24.60008545691818	0	0	0	-0.0214732879698184	0.006686557142990493	-0.000784533387791958	0	0	0	-2.031598231834523	3.933650175688599	43.29665983054437	0.0001772320657964189	0.0005539530933222203	-0.0002382248517981301
0.36	48.30718592216137	635.3946041564395	-26.04314872141587	0	0	0	-0.3301346131947062	0.10349040306851	-0.006146838413586365	0	0	0	-2.078119891837171	4.216058264047502	47.36027193639496	0.001705265314748297	0.005032671545152834	-0.007990757832768139
0.37	56.97927308381638	662.665101465248	-27.7969655514347	0	0	0	-5.315623481450938	1.681210424626146	-0.05936527278720971	0	0	0	-2.333110205059961	4.520896685913183	53.16070794986429	0.01706173189010746	0.04995916060048373	-0.1264132838862714
0.38	63.43165834436158	696.869344051923	-29.31191622284181	0	0	0	-28.93399521506026	9.399795655421775	-0.1853632918758609	0	0	0	-2.830937524414595	4.73795807613935	60.98992210754687	0.05672018954477315	0.1639943210698838	-0.6338768935254888
0.39	68.58936793833621	730.1278075826457	-30.79537836099614	0	0	0	-48.79120498548009	16.74456352711057	-0.1439356007931386	0	0	0	-3.543893314786816	4.873155313401263	70.17599224414222	0.06628430117997242	0.1880412958226228	-0.9921791237633336
0.4	71.93336009762228	764.3632025263981	-31.93831279610518	0	0	0	-45.35744686005379	16.57202282590646	0.0772925730520355	0	0	0	-4.463767390232486	4.847527534635731	81.05409244254075	0.04308340170725281	0.1260316253677475	-0.8850052175988494
0.41	72.60537743155574	794.712885021856	-32.83789922995644	0	0	0	-36.53351238594301	14.11486947555409	0.3775265308416688	0	0	0	-5.483887075157076	4.689763607355591	92.39866878345148	0.01550573243296772	0.06241384909091507	-0.7068007582423201
0.42	75.34537801853871	818.5296687805112	-33.90299434852147	0	0	0	-27.58132854509994	11.26918501774183	0.6893813688737753	0	0	0	-6.404534765922245	4.536557882162892	102.6472124480694	-0.007996023512879686	0.01543010967084438	-0.5383386012432934
0.43	82.26500550687386	842.3089932316246	-34.79740371290523	0	0	0	-20.50171609419762	8.882520515965258	0.9151925363070375	0	0	0	-7.067629710889857	4.380221758210117	111.3463997806941	-0.02247376881513672	-0.008989456674036285	-0.4063139823555591
0.44	93.08774867205841	862.6986320109165	-35.50600595083201	0	0	0	-16.22836653940599	7.465066173976373	1.033521476717232	0	0	0	-7.403043918424623	4.206888853148866	117.9828951849139	-0.02915674535220091	-0.01776892839723041	-0.3257114107042582
0.45	107.4128970859652	880.1187188397676	-36.15876154091133	0	0	0	-14.27726299326275	6.983816555990707	1.107565774084412	0	0	0	-7.432457734251836	4.043564790211454	122.5917691046425	-0.03271643602873545	-0.02089433565575939	-0.2878787222010249
0.46	124.9967289509815	893.9880535739131	-36.32238883081423	0	0	0	-13.94041703469329	7.293829589096574	1.203994429174768	0	0	0	-7.115202827382582	3.825079274480486	125.234077894448	-0.03641942917594342	-0.02326178180370601	-0.2793100204262197
0.47	143.5721417714353	898.6461157589424	-35.87231052457551	0	0	0	-15.02686195398208	8.4895298467067	1.318528425576476	0	0	0	-6.362633652580424	3.47922407116495	125.6333365876218	-0.04085997801499364	-0.02630333877521548	-0.2954671898678229
0.48	161.3248691643808	891.6363509145292	-34.80360341985046	0	0	0	-18.55958821826347	11.40255295196985	1.328406352411152	0	0	0	-5.164349600980661	3.004717063335681	123.6497797604812	-0.04401163138424363	-0.03067618258121381	-0.3520758607873517
0.49	177.7312232080037	871.1996699141555	-32.94502330870774	0	0	0	-26.83399488335112	18.06892333558893	0.8093388552322416	0	0	0	-3.461713129487151	2.383848193733353	119.0652904158258	-0.03718921517456663	-0.03459000221317787	-0.4762279447307807
0.5	191.1284507659669	832.446693910495	-29.95804763205868	0	0	0	-47.70885284776007	36.45608792253128	-0.9068126718901095	0	0	0	-1.279363351506202	1.528707144289559	111.2079148999111	-0.007646628337005754	-0.03415486568457038	-0.7491549016025746
0.51	199.2455661582536	774.209099102226	-25.34946989654316	0	0	0	-97.45672829097636	94.48789254744432	-8.179885512805257	0	0	0	1.119933226972225	0.4623972222731074	99.69484330160572	0.1349555160518477	-0.02112895054301105	-1.208842116445437
0.52	199.5008756401002	699.3108178870123	-19.22851479885411	0	0	0	-74.5461025431149	197.5938684877286	-30.82183932104726	0	0	0	3.277317032929322	-0.5606105588105217	84.66521444815768	0.5723563045847163	-0.3578065361321058	0.2562083780177125
0.53	192.1447885509853	610.9575671541492	-12.66137796302298	0	0	0	-89.5126515197182	335.5913218725148	-25.72072704942156	0	0	0	4.817125907117364	-1.215831518351589	66.7984401616165	1.071397860606731	-0.7978195328218035	1.919685184954266
0.54	174.9095810380712	512.5038660509933	-5.630647734252071	0	0	0	-123.9078702176739	471.8542814630245	-12.75146106361706	0	0	0	5.705141506318819	-1.627070568664697	47.33909824424179	1.661369911599993	-1.439546230447821	4.151802989536247
0.55	152.0213481316217	417.181546509887	-0.5724515262972873	0	0	0	-131.1216692030926	544.1331274541855	-2.536299545680754	0	0	0	5.255837969184154	-1.753807615338104	30.71218556636942	2.080364626703681	-2.278049107699354	6.51978421386929
0.5600000000000001	131.3250039810629	336.4914845736765	5.404979661054004	0	0	0	-150.2505637161416	598.9808131936235	2.491158307032557	0	0	0	4.255577263554711	-2.01576529704737	21.97884959659943	2.688107182907832	-2.842077039540827	9.076545460226596
0.5700000000000001	114.7769280777821	261.3473452812527	9.481498457161941	0	0	0	-150.5081749213735	658.7333689527434	9.174065517976331	0	0	0	3.168805342947279	-2.027847302641595	17.5122910577643	3.86829149719628	-3.260153391853381	13.68334941020022
0.58	88.57980342530796	178.622706948531	10.65835389127802	0	0	0	-165.8487626510068	708.7303699269937	16.79881795873617	0	0	0	1.983764056589266	-1.720597510368012	12.34246494031355	5.240387554411543	-3.542767040844158	18.95950738857915
0.59	41.33673336399084	86.47565635116536	11.60295305734846	0	0	0	-163.2668328977543	733.052444504186	23.90245618866906	0	0	0	0.6400781359784433	-1.094142355197804	5.873178478128443	6.07493249038608	-4.035805526221247	23.30196218315901
0.6	0.1497318846620212	-0.595320429846915	-0.5539207599060985	0	0	0	-166.0087224169976	746.5575361679566	28.54201104468046	0	0	0	0.0201579068526236	0.02122925259856577	-0.01737843531504311	6.629042818318896	-4.225519639008097	26.56585302145789
0.61	1.125888469795818e-05	-1.163720784845502e-05	-1.039374102912504e-05	0	0	0	-157.3744845309188	761.4638818268972	32.89094973223916	0	0	0	7.764935802780201e-07	6.647442201315447e-07	9.685492697385619e-08	7.115369235376498	-4.513773689826011	29.65244690321645
0.62	5.544218804413828e-13	-3.799717420737931e-13	-3.139489465217886e-13	0	0	0	-152.2305787254827	771.2547530142178	35.14089812681508	0	0	0	2.64808208578409e-14	2.40624217244843e-14	1.764142309069535e-14	7.48663497248636	-4.623708102605791	31.80551556578336
0.63	6.952241600722076e-14	-4.127019145751433e-14	-2.450386229613015e-14	0	0	0	-139.0714325158943	769.5086854258636	35.87037529804695	0	0	0	2.481328495211894e-15	2.396557498296218e-15	3.003672001237522e-15	7.717191271601491	-4.722319775378532	33.26452043276858
0.64	3.236943619849348e-12	-1.726321867390624e-12	-4.569796148593648e-13	0	0	0	-130.3833575047151	759.4298827151729	35.28422735795596	0	0	0	6.947917314714499e-14	8.603539296962663e-14	1.670391234343612e-13	7.838636654313608	-4.618337057704934	33.91020071619157
0.65	1.725167426473052e-08	-8.170643265905557e-09	-1.796682805517351e-10	0	0	0	-116.1195495076415	744.285436727206	34.77698508617433	0	0	0	-1.373093050556935e-10	-3.138778078484624e-10	1.07866244760238e-09	7.886618765506843	-4.542284119368015	34.18925971423594
0.66	-2.572272719019727e-05	1.110235009399478e-05	-1.369878831868426e-06	0	0	0	-105.4717304732316	724.5135952023508	34.20147858806766	0	0	0	3.310690997068025e-07	5.56375196347614e-07	-1.707407403690919e-06	7.86204639866466	-4.377368553137503	33.97344410964407
0.67	-3.165220568382451e-05	1.269902350793109e-05	-2.314793830645288e-06	0	0	0	-91.48347847632061	701.5319713155515	33.82376888692807	0	0	0	4.380854241442416e-07	6.97341861676023e-07	-2.164694199946038e-06	7.78353274518953	-4.26518796149561	33.5966493962709
0.68	-3.713050438810874e-05	1.404959935937557e-05	-2.6062258927616e-06	0	0	0	-81.096332710379	678.1565317912812	33.21103125133504	0	0	0	4.840378799110645e-07	8.037304971647184e-07	-2.563283374983644e-06	7.675788543467847	-4.094103743306547	33.04782387988515
0.6899999999999999	-6.596153186485262e-05	2.378492765281804e-05	-3.651302047577397e-06	0	0	0	-68.83567647573395	654.5514318221246	32.60953934014664	0	0	0	7.469018432926276e-07	1.377521149404555e-06	-4.519651214575232e-06	7.529676932922208	-3.974776357063079	32.51592793173148
0.7	-0.0001759342125597367	6.096056614589405e-05	-6.401266236115509e-06	0	0	0	-59.95724589844421	632.1808935269478	31.6155088367142	0	0	0	1.648147652467546e-06	3.518721260043234e-06	-1.178873738898985e-05	7.351559171812863	-3.786727055228594	31.92307624446874
0.71	-0.0006577543311803713	0.0002206829026592861	-1.182368325535656e-05	0	0	0	-50.00642164520055	611.7518104461085	30.64494110904821	0	0	0	4.992025588645785e-06	1.260132576300479e-05	-4.251113146895438e-05	7.135107618295225	-3.623526061437118	31.42744265761688
0.72	-0.003125751184943102	0.00102115922078621	-9.301297585397945e-06	0	0	0	-42.43198170965048	592.7774548463315	29.01462045964491	0	0	0	1.941155275808538e-05	5.766624643559167e-05	-0.000192393459394805	6.863750903468612	-3.351229714958705	30.87393281675159
0.73	-0.01680458045212059	0.005367265463227583	0.0001286805436806469	0	0	0	-33.94015131485821	575.5651201569972	27.53208240051694	0	0	0	8.865506269024652e-05	0.0003009115465414604	-0.000973356339156458	6.521468504986763	-3.085352560237605	30.38977560247345
0.74	-0.08853471787816464	0.02772521306909448	0.001371857940820655	0	0	0	-27.02503681483506	562.4494549584771	25.83305707611443	0	0	0	0.0004107355654774224	0.001547712253867513	-0.004771603738587402	6.160860461342931	-2.833105371892983	30.06521280700935
0.75	-0.393578818452592	0.1211965791135691	0.008914622379641031	0	0	0	-19.23242393109184	553.7161081763101	24.85354532856882	0	0	0	0.001630492473848901	0.006731019740289203	-0.01952298729861229	5.786317040012781	-2.732965755016165	30.03307868020287
0.76	-1.306221357699952	0.3971860045405117	0.0393156698367046	0	0	0	-12.83063377927091	547.3551791102142	24.25624606241038	0	0	0	0.004875071817691353	0.02187230481093951	-0.05899183002895453	5.38354936329366	-2.722264955708663	30.15766191108867
0.77	-3.02904143747506	0.9148552085650008	0.1161290193557357	0	0	0	-6.411627958588927	542.7897140728682	23.92527174309584	0	0	0	0.01027924528447356	0.04967333249514128	-0.1231949446794522	4.951073833810729	-2.793097721649023	30.45929785471432
0.78	-4.974721678703284	1.501879042322721	0.2260197628793017	0	0	0	-1.073360321706486	541.2801349678285	23.52446524819082	0	0	0	0.01605390312086183	0.08030999583480444	-0.1802863389216938	4.508214529177004	-2.874784866382	30.93475077841979
0.79	-6.074504218331587	1.842170462752884	0.3027962443193394	0	0	0	4.709508481983211	543.1095985301106	23.23979430169829	0	0	0	0.01983896410008506	0.09735935843333866	-0.1943057953274671	4.057277673927799	-2.992555688587347	31.63394392689687
0.8	-5.267108405703105	1.606266785351121	0.2752008102580101	0	0	0	10.03956092043181	547.8205480661644	22.74671039692165	0	0	0	0.01794912888605371	0.08417561870951969	-0.1477728589832469	3.613958825126195	-3.094961447589087	32.50311914290202
0.8100000000000001	-2.748540096519384	0.8416123771365619	0.1473847325901073	0	0	0	16.04525463417233	555.679933172606	22.87745055261726	0	0	0	0.009751907926568614	0.04367347353030475	-0.0675405160128951	3.190420139173185	-3.2311199836017	33.58897632760451
0.82	-0.5858189344914889	0.1800280542264593	0.03265454095183531	0	0	0	21.95644627777835	565.2042993598328	22.75445256419731	0	0	0	0.002030456448907486	0.008901493377135096	-0.01265907788980972	2.818788341827195	-3.380426888184001	34.80603774155684
0.83	-0.01063385493920036	0.003278789999160864	0.0005071777959062578	0	0	0	29.23792648574619	578.2017521264216	22.9744854743445	0	0	0	-8.188810448712961e-05	-0.0002448038184170547	-0.0001367732341477796	2.53725776200127	-3.585131253227228	36.7558913442068
0.84	-0.01282436698668506	0.003969739436637427	0.0006128513769104789	0	0	0	35.33374610235855	597.6400216332712	23.6982799248598	0	0	0	-0.0001067673031893672	-0.0003394344410729768	-4.605707277932664e-05	2.382312430422776	-3.7940281457923	39.91077048932895
0.85	-0.02552153416834542	0.007952654680655785	0.0008965889638062372	0	0	0	40.77625805579913	618.2337451380861	24.6721037239203	0	0	0	-0.0001976935731631551	-0.0006134885625861336	-0.0003129356442688518	2.3412936514501	-4.02301582357236	43.62881288255552
0.86	-0.4141356535663474	0.1298776979088919	0.007709837143602533	0	0	0	48.13967729179819	637.7152123514695	26.07263502837014	0	0	0	-0.0020579415951803	-0.006042076190400866	-0.0100352035609331	2.436445139859375	-4.29713801987831	47.71242704886225
0.87	-6.27990523281684	1.988294108595282	0.06978521922464155	0	0	0	56.90271807459944	665.2640699005101	27.80093881167533	0	0	0	-0.01929826784775852	-0.05628813730956218	-0.1482371412230285	2.759938790880818	-4.590850722953423	53.61898907043305
0.88	-31.27813201363086	10.19397546168701	0.1692808891236895	0	0	0	63.09571982889543	700.6668645141955	29.36863305576651	0	0	0	-0.05765224567432165	-0.1676392263550153	-0.6802833762940647	3.351197436638378	-4.795318122855198	61.72037958413726
0.89	-49.20657009462231	16.96873965576241	0.01697533992761801	0	0	0	67.7400511273858	734.0716991173987	30.82083810189857	0	0	0	-0.06014875465910999	-0.1770000341309657	-0.9955698498739544	4.165421406183335	-4.909734420690413	71.07028007114251
0.9	-44.75233774940036	16.43335656547572	-0.2727880828658752	0	0	0	70.79470988554833	767.1244865244039	31.89487533772451	0	0	0	-0.03429022036129992	-0.111998108844204	-0.8716954369768649	5.189361841552518	-4.8670673754854	81.92364040369716
0.91	-35.64557365686082	13.85513648729555	-0.6056957609174912	0	0	0	71.30973608346071	796.6301458256353	32.86951110019621	0	0	0	-0.006493303267176268	-0.0503271037325494	-0.6898381769956056	6.308540521859792	-4.717128152230541	93.2060150943466
0.92	-26.64229568526551	10.9682828682723	-0.9195075219817131	0	0	0	74.063948510239	820.0041183980331	33.90539828352008	0	0	0	0.01595468912405766	-0.007007386481776778	-0.5208465711087206	7.309961943693764	-4.576165588884109	103.3196820260366
0.9299999999999999	-19.7819990378723	8.646013748684517	-1.131077325006062	0	0	0	81.13041539110485	843.3231350330447	34.79234377860937	0	0	0	0.02905636309162569	0.01401226840422724	-0.3929817499035926	8.028911666132919	-4.445723316061862	111.8211604250641
0.9399999999999999	-15.71611830950932	7.299285577060796	-1.241500193618278	0	0	0	91.99170966412088	863.1676587168859	35.49601062010716	0	0	0	0.0350465263758471	0.02109825747050133	-0.3162873797043286	8.406869059822753	-4.303257193225171	118.2586480188641
0.95	-13.8447164185931	6.842435683827	-1.315758982365195	0	0	0	106.4672145179211	880.4774434051553	36.19675304904414	0	0	0	0.03845641118326057	0.02360152928264468	-0.280019373101363	8.467916504619343	-4.184426518706352	122.7246902559934
0.96	-13.55508594388267	7.164672526304616	-1.423753486717064	0	0	0	124.0501713705998	893.9599188231973	36.34867125334637	0	0	0	0.04245969163508449	0.0259142989453573	-0.2725853145518385	8.160660355506739	-3.994784968459578	125.240173646935
0.97	-14.76629042325051	8.411603207569504	-1.561691329007446	0	0	0	142.4688269796664	898.0613696029038	35.90183783509845	0	0	0	0.04770221528867479	0.02949631535856728	-0.2915748385160066	7.397379463163778	-3.666735006579639	125.5282607559255
0.98	-18.56276148914157	11.46551903603161	-1.603502639899973	0	0	0	159.9719574020153	890.450920605444	34.85752688298053	0	0	0	0.05233593698780422	0.03542703376259069	-0.3536232758296348	6.173669504500493	-3.201879386571245	123.4450737072794
0.99	-27.29114951943649	18.44072158830119	-1.096417290095072	0	0	0	176.0627287259851	869.2731231330806	33.01860177994266	0	0	0	0.04789286785400217	0.04303532127872486	-0.4858032251900234	4.432266856664938	-2.581484475642807	118.7541527052265
1	-49.06396914929033	37.65245421174088	0.6589835842619158	0	0	0	189.1179085434407	829.8278294803046	29.97513106434481	0	0	0	0.02456190489437892	0.05262472854791841	-0.7716984846815526	2.19757597210411	-1.716583877459755	110.7984195879239
