# Supplementary material for: Transtibial limb loss does not increase metabolic cost in three-dimensional computer simulations of human walking
Source: PeerJ. 2021 Aug 4;9:e11960. doi: 10.7717/peerj.11960 (PMC8349165; doi:10.7717/peerj.11960)
Supplement: Supplemental Information 1 — Each subject’s simulation output and Matlab code for generating plots presenting the data. [file peerj-09-11960-s001.zip › TTA3D_solns_rev/Pre/GRF/soln_walk_N50_wm100_S19_GRF.sto]

DataType=double
version=3
OpenSimVersion=4.2
endheader
time	ground_force_r_vx	ground_force_r_vy	ground_force_r_vz	ground_force_r_px	ground_force_r_py	ground_force_r_pz	ground_force_l_vx	ground_force_l_vy	ground_force_l_vz	ground_force_l_px	ground_force_l_py	ground_force_l_pz	ground_torque_r_x	ground_torque_r_y	ground_torque_r_z	ground_torque_l_x	ground_torque_l_y	ground_torque_l_z
0	-46.52674731557986	36.41608040647432	-0.1619993231192893	0	0	0	187.8648908085819	834.6132432763587	30.32443970211749	0	0	0	0.04931970967113459	0.06711397283771334	-0.730515437786973	3.261819516832704	-1.996559435628104	111.0721874663197
0.01	-91.64640528211038	90.13083028720106	6.865599185309717	0	0	0	195.6894784632868	779.8651313291474	26.01382394315845	0	0	0	-0.06022267438018875	0.09707466685251472	-1.135810948036491	0.7322341434086104	-1.087094557656688	99.65392802796097
0.02	-73.02342071670863	183.8491665228987	32.06411474047319	0	0	0	197.8490009711967	708.9052107986668	20.49673666833658	0	0	0	-0.5048013903134527	0.4609102008282596	0.1589135294568998	-1.588372934738334	-0.2544396439195582	84.9125820812846
0.03	-86.71102677004748	311.3155035167473	26.58215590389831	0	0	0	192.8484774742491	623.2716324893671	13.7540875401961	0	0	0	-0.7408009565975596	1.16726207064165	1.6357186209391	-3.477896891712677	0.4235427829429443	67.30028339878903
0.04	-116.9042733682607	445.8606379423692	11.61019308983418	0	0	0	176.6590539988448	527.0328841413278	6.261907687474029	0	0	0	-0.99925464989998	2.22422604669238	3.839579060420166	-4.804310749965079	1.021952279564755	48.13427292233844
0.05	-126.6210296708334	523.7475230679706	3.864415527695413	0	0	0	153.9904278976948	432.034380521529	1.129827430987508	0	0	0	-1.373251921952821	3.191684614575826	6.228378663989783	-4.717439016714029	1.424204032946124	31.50289258274059
0.06	-144.1767265305276	583.7616419879182	-2.659186128652628	0	0	0	133.231763574448	351.8754955960497	-4.708444809589433	0	0	0	-1.911622739125077	3.911237272553146	8.9020965040951	-3.949069162785902	1.804115980136035	22.99781061551709
0.07000000000000001	-145.1440085621825	640.4104343336428	-8.41242883005995	0	0	0	116.3015678335239	274.2730835945295	-8.302649476005641	0	0	0	-2.976863040771091	4.295743081636722	13.13776108164415	-2.958629078737029	1.810010226522964	18.33176815772512
0.08	-158.2038987216024	688.8348273219204	-16.68153084483408	0	0	0	88.04276501264685	186.926376580077	-9.185591126285329	0	0	0	-4.316574061018025	4.505135948191897	18.21776228939825	-1.855179618615366	1.502225957151649	12.78395409886292
0.09	-157.7034331141449	718.5789459377493	-23.31806095153463	0	0	0	37.60755924380914	88.01374437536926	-10.82320376728928	0	0	0	-5.20293153899624	4.913956557518682	22.77202282375677	-0.5459539241610485	0.94397608480784	5.778642397445674
0.1	-159.4472568649085	738.4064905629738	-28.28258828478122	0	0	0	0.1066496427920096	-0.2434525083871454	0.2109850165150982	0	0	0	-5.760219501082258	4.961203230925038	26.32984307041272	-0.008053541860293575	-0.007421692910904907	-0.004498339125293615
0.11	-151.8547860809144	758.1134732683554	-32.36660388404381	0	0	0	8.08121183779297e-06	-7.574214658490787e-06	6.161704866303358e-06	0	0	0	-6.263510642125217	5.019680674765745	29.6637297536017	-4.843275153809297e-07	-4.33182922089206e-07	1.027204023470031e-07
0.12	-146.6217757481207	770.2388385286378	-34.86673540289883	0	0	0	2.535288831534112e-11	-1.687449370495048e-11	1.349886322312179e-11	0	0	0	-6.659152490548154	5.021604233793147	32.09779334926185	-1.166135744524946e-12	-1.091978654419991e-12	8.251303963462043e-13
0.13	-135.3158585472261	768.1031856305666	-35.34679932831645	0	0	0	1.797428357114014e-11	-1.051943375917871e-11	6.837158331091996e-12	0	0	0	-6.91443866184473	4.944989704677313	33.67475690466643	-6.763979448603577e-13	-6.500476487296148e-13	7.780476960061579e-13
0.14	-126.9345129963558	757.9082071679459	-35.01335295519498	0	0	0	4.95625151592725e-10	-2.602149277176132e-10	9.242175024972774e-11	0	0	0	-7.077075655979453	4.697970167958301	34.46915244407527	-1.229353655507978e-11	-1.435443969883147e-11	2.551006436121746e-11
0.15	-114.0126193551548	743.8194251807314	-34.37266976222373	0	0	0	4.037557300053378e-07	-1.883221790817697e-07	1.341478931987693e-08	0	0	0	-7.203996913410077	4.47497200011085	34.92650215509558	2.883080681414272e-09	7.975477211956886e-09	2.530595392462326e-08
0.16	-103.4943674606705	724.6355207129976	-33.88588887334381	0	0	0	-0.0001189117941636046	5.095396892248598e-05	6.70530872543005e-06	0	0	0	-7.258431127736443	4.248667911443915	34.87390522492412	-1.514297126146626e-06	-2.505344824154475e-06	-7.816310401830576e-06
0.17	-90.33679987385054	701.6548525416907	-33.38443769747518	0	0	0	-0.0001321471937584192	5.260194212841221e-05	1.140743778509949e-05	0	0	0	-7.254570037780023	4.088910130127681	34.57483788025154	-1.915517894735535e-06	-2.878731445743903e-06	-8.915552396676565e-06
0.18	-79.9493148734684	678.5859300605778	-32.88725693673143	0	0	0	-0.0001809945779039509	6.776570720680044e-05	1.559713977053256e-05	0	0	0	-7.214851919881236	3.933988095930857	34.09717737709264	-2.512802318069071e-06	-3.883940281309085e-06	-1.228468455145093e-05
0.19	-68.14016535856874	655.6197179461595	-32.26734508457079	0	0	0	-0.0003712079062542744	0.0001324846904203146	2.706298361913164e-05	0	0	0	-7.134017388017132	3.825733187311801	33.61144412352304	-4.558339188239687e-06	-7.682293867651661e-06	-2.491620277498818e-05
0.2	-59.07787789439342	632.5516075573657	-31.42115591951404	0	0	0	-0.001073675780171528	0.000368882081093655	5.704413365614268e-05	0	0	0	-6.977708653719873	3.647435854246905	32.99934339121625	-1.100808323738334e-05	-2.117799508016436e-05	-7.024289058842977e-05
0.21	-49.5033185266026	610.2893173766929	-30.35000880805159	0	0	0	-0.003980678793245184	0.00132779622931035	0.0001222514514379593	0	0	0	-6.739191413732146	3.437597284623676	32.42546380963005	-3.252371734847357e-05	-7.444012174539138e-05	-0.0002505116899573033
0.22	-41.98549529667219	591.1610058815548	-28.62566216259306	0	0	0	-0.01697451574801104	0.005530130129290213	0.0001796392112818535	0	0	0	-6.452891368151161	3.161119933946675	31.90980065737561	-0.0001091223132971487	-0.0003019653715673343	-0.001015349192641851
0.23	-33.65122840675748	576.2957652234412	-27.06622875716088	0	0	0	-0.07452927284767784	0.02381943528890861	-0.0003368415016535012	0	0	0	-6.133739377635283	2.948571506491099	31.61512413509607	-0.0003881098885418866	-0.001273635998477127	-0.004190671725166772
0.24	-26.73781214737014	564.7293280400754	-25.46531983241486	0	0	0	-0.2986037136159261	0.09389983362907665	-0.004679282558283233	0	0	0	-5.78663854417982	2.785981499144098	31.46024739650167	-0.001310228186393414	-0.004945069372902755	-0.01562181011214468
0.25	-19.57671138999122	555.6521325619165	-24.45712506960494	0	0	0	-0.9785910007996274	0.3037761483611032	-0.02434659556539492	0	0	0	-5.409239470642873	2.731512903138627	31.52517341867887	-0.003726608259181629	-0.0157851537232498	-0.04716373185209147
0.26	-14.04714735472763	549.3634886677756	-23.6098591908983	0	0	0	-2.458153678006671	0.7565314340779649	-0.08127003159728864	0	0	0	-5.02760013575922	2.706362959069875	31.82288403818016	-0.008358889951566346	-0.03876983435510317	-0.1080679647672186
0.27	-8.547702400538229	545.9913360466495	-23.33218200372668	0	0	0	-4.657067386925064	1.428561722784389	-0.1907591462005398	0	0	0	-4.63313451843028	2.790398687097217	32.40967776246208	-0.01450992890169921	-0.07199451418991858	-0.1849057898978242
0.28	-3.699623429516429	544.8161733678108	-23.24758502917708	0	0	0	-6.780129073997015	2.082710573959054	-0.320521114349041	0	0	0	-4.205371450721785	2.942753711598715	33.13437651729777	-0.02036146076865362	-0.1033480958570036	-0.2408089863602384
0.29	1.912720312720898	545.3838477198569	-22.99628657715188	0	0	0	-7.757960006005256	2.393758966458019	-0.397925321167804	0	0	0	-3.749192891017479	3.092319212371636	33.95992031322978	-0.023695681637331	-0.1174230019196796	-0.2443764614553906
0.3	7.602006966893635	548.4735042487515	-22.46202153438466	0	0	0	-6.460766438303648	2.001760320822562	-0.3484703996886454	0	0	0	-3.299780214943997	3.197022296774195	34.91045798960862	-0.02048201337005192	-0.09734870489004124	-0.1794577106909672
0.31	13.89983238267265	556.2660547970347	-22.74682443603405	0	0	0	-3.22951604849637	1.002388584747937	-0.1817578062984217	0	0	0	-2.881563462430241	3.340738153194717	36.16164100279467	-0.01052607447669397	-0.04823264735977591	-0.07897632197860034
0.32	19.45058561531592	568.0150463248093	-22.84907362674779	0	0	0	-0.6633934790835101	0.206172551334794	-0.03973828492979162	0	0	0	-2.525437469745782	3.517914697267392	37.69389778230697	-0.0020865768758327	-0.009472719208407259	-0.01431874291679933
0.33	25.0803057893835	581.1824113106037	-22.91348326332925	0	0	0	-0.008418326187397225	0.002623304603877641	-0.0004536872058588707	0	0	0	-2.233831506158716	3.745962598434823	39.47152786524687	8.178858971864924e-05	0.0002447387049878926	-0.0001056732340184812
0.34	30.58077293130161	594.8955672573981	-23.57757545409616	0	0	0	-0.01086668434492602	0.003392209410659059	-0.0006184986283714598	0	0	0	-2.016152153856267	4.022355280961712	41.50237427119579	9.842532111154771e-05	0.0003092155333283617	-4.003221008761915e-05
0.35	38.51714402459033	614.4876271738855	-24.8681119258059	0	0	0	-0.01830523436166282	0.005735114081678388	-0.0008789777821044818	0	0	0	-1.930323036901326	4.351154893541374	44.87151694451698	0.0001636549009550564	0.0005060470814380825	-0.0001692647620141443
0.36	46.50567014344234	641.9467506260676	-26.38185998366961	0	0	0	-0.2617882143058828	0.08232100329081882	-0.007845604529375686	0	0	0	-2.01773110008912	4.622367697547219	50.10735345934701	0.001480318836455655	0.004162256402406646	-0.006287534933840429
0.37	53.63111054155112	671.1476261233216	-28.08528810123176	0	0	0	-4.744131677313336	1.49995541369074	-0.09911160960760308	0	0	0	-2.275409313082262	4.852471419147931	56.5884904867659	0.01689394622899273	0.04634927033416047	-0.1133916723879976
0.38	60.20518444195489	700.3476446405944	-29.69588484936611	0	0	0	-28.99768401080439	9.393445255081591	-0.3939672377325449	0	0	0	-2.739913561165185	5.013263204738927	64.24336564806457	0.06368624570504824	0.171745158597667	-0.6367837033400311
0.39	65.67042279575809	730.9103040172653	-31.24589794750194	0	0	0	-51.26160976478534	17.54532987196047	-0.3525443925138275	0	0	0	-3.446676356233958	5.10772649732854	73.36420989146248	0.07685517449811308	0.2073440944847372	-1.040279466039568
0.4	68.68884233443259	763.3111480889914	-32.48523539437612	0	0	0	-48.04766045204842	17.53853791401025	0.07814562125974145	0	0	0	-4.395090380634169	5.070574270315935	84.09309166268662	0.04758497567327202	0.1390660889672456	-0.9326163152116982
0.41	69.42789061102916	791.923963957202	-33.38605298468951	0	0	0	-38.85645802937012	15.02913967260985	0.5778736145083122	0	0	0	-5.479491520011742	4.897773425315219	95.00052256579981	0.01337168903195505	0.06727741606297427	-0.7464137130490984
0.42	72.95998682425507	816.9021348915062	-34.39295369511438	0	0	0	-29.0216857548579	11.9056299727934	1.011642916121046	0	0	0	-6.520235917054477	4.718324242159388	104.7890004797227	-0.01452052226406613	0.01489095597809948	-0.5616782353227351
0.43	80.66548768859262	842.1202550487503	-35.24407940661695	0	0	0	-21.14006402147001	9.218809846291775	1.267299447780039	0	0	0	-7.346640958093724	4.526638399357099	113.018796710121	-0.03048539793313845	-0.01143037177381346	-0.4156458640894413
0.44	92.01541375752214	863.4519991329848	-35.88347670161217	0	0	0	-16.51380354872305	7.652897689027519	1.378251739150622	0	0	0	-7.90629855884837	4.305045083266692	119.2304611885604	-0.03740695524987483	-0.02064682926769869	-0.3295369876261581
0.45	107.1432047418733	882.0812806301224	-36.57413880621122	0	0	0	-14.42868710586287	7.111369657777135	1.448269113659808	0	0	0	-8.196361897051073	4.13603651705288	123.5622412641606	-0.04115859181132436	-0.02399656520739423	-0.2899514085872013
0.46	124.8886999407091	895.6283118743047	-36.89099594523444	0	0	0	-13.93480628213358	7.354441517112649	1.565200021046671	0	0	0	-8.084268669825157	3.93583769081567	126.003744891707	-0.0455238187796432	-0.0266088554680474	-0.2787713299483002
0.47	143.0563473109865	899.7442561723203	-36.49954979807779	0	0	0	-14.80317684616663	8.457474674081158	1.734272049565782	0	0	0	-7.462771906505659	3.61492754803774	126.2161407285099	-0.05139850128587593	-0.03009863878070622	-0.2910656101042937
0.48	160.3471999068818	892.6135366561035	-35.46322792524607	0	0	0	-18.13117386940461	11.29635407789041	1.828742691387346	0	0	0	-6.31048856410108	3.187299738006184	124.0274546627254	-0.05691218554987802	-0.03560353546513462	-0.3443342639971352
0.49	176.2824360504982	872.8835973102086	-33.52259878695835	0	0	0	-26.05448593941003	17.85446072342252	1.388210609667588	0	0	0	-4.580438558699463	2.629278769862211	119.3244911088244	-0.05292516421726023	-0.0418134194038763	-0.4627768681444946
0.5	189.0216139309856	836.5154543395417	-30.38378770250485	0	0	0	-45.19609212549597	35.26038946946757	-0.1880955055326591	0	0	0	-2.334536756663934	1.856128798041607	111.4821704586202	-0.02844214211044765	-0.04593089822309584	-0.7077639381944119
0.51	197.0340233798902	782.3461012673226	-26.0276456589489	0	0	0	-89.80571888957337	88.01406640301009	-7.141607839513785	0	0	0	0.1221143378751286	0.9382470934303277	100.1484177125023	0.103458236354556	-0.04622219368465845	-1.110558447319603
0.52	199.3533173483414	711.8490295404641	-20.45112379702132	0	0	0	-72.92507944931837	182.0237279596348	-31.5162989082265	0	0	0	2.330314192753109	0.08635118455966062	85.45588122040792	0.5663133415018785	-0.3830014889782917	0.1518672469156678
0.53	194.6354828549694	626.3950675363917	-13.78060872782285	0	0	0	-86.659405471922	310.2399710619749	-26.47981589879238	0	0	0	4.07558281007759	-0.5850576527582441	67.83208567341542	0.9484031254112709	-0.999538819816063	1.648597426382062
0.54	178.7048103943334	529.8343975510734	-6.319856990625348	0	0	0	-118.8777287739689	444.7728659258692	-12.46445547089218	0	0	0	5.255407897256968	-1.163136989065129	48.54848753827327	1.419066210634407	-1.933885443401368	3.789456965326062
0.55	156.1631839721344	434.3741018757127	-1.136192235585361	0	0	0	-126.7781425359308	523.6625992173429	-3.355068525183594	0	0	0	5.034077419954807	-1.536928032036683	31.7810768892168	1.797343576183687	-2.993394608277074	6.178591226679788
0.5600000000000001	135.3994935792186	353.3258001060613	4.834304215388179	0	0	0	-145.5591833538411	583.8401201995997	2.477287027706762	0	0	0	4.17402369370686	-1.9166434859465	23.08360396707267	2.348149659775624	-3.734361680508736	8.741696183607198
0.5700000000000001	118.4842602897626	275.7583552972761	8.326822900915024	0	0	0	-145.1760524583146	642.3510285970235	8.521332658233904	0	0	0	3.144519180106339	-1.908432221804776	18.43811338279871	3.461054937310251	-4.158552768957765	13.00998079509356
0.58	89.96328361478244	188.0044294585194	9.165628562649127	0	0	0	-159.0026189344283	691.0987598058842	16.65549945098883	0	0	0	1.986660191758745	-1.578957311155058	12.88255567123258	4.84992739001988	-4.405550798901648	18.03062347925867
0.59	38.68858617744795	88.32339749034425	10.96194993402683	0	0	0	-157.5223076757769	719.7217183409522	23.53342979127629	0	0	0	0.6000959803377985	-0.9865339180249757	5.830050804069955	5.795054807411273	-4.878829236334338	22.54530745727154
0.6	0.07123936877259683	-0.1630762380579127	-0.1432882813289287	0	0	0	-160.3628633913631	739.3336249675899	28.2658020334109	0	0	0	0.005357276761463079	0.004991067005915876	-0.003022411272827266	6.435329147210513	-4.88886384151828	26.16148583147408
0.61	4.531040301995423e-06	-4.327551441566754e-06	-3.726823531259163e-06	0	0	0	-152.4227079905322	758.8708238741889	32.43965256752762	0	0	0	2.846792800546805e-07	2.516983615182342e-07	5.384093931185075e-08	7.003415508323394	-4.919683600222842	29.62655398847265
0.62	6.216383436890805e-11	-4.182703576934895e-11	-3.506952933027731e-11	0	0	0	-147.8984754598406	770.4139916656657	34.85443533151192	0	0	0	2.96339788194726e-12	2.718963721234401e-12	2.010006510639179e-12	7.422730288782088	-4.878786248651459	32.09265883013705
0.63	2.713467530684646e-11	-1.593817119411127e-11	-1.0484595003045e-11	0	0	0	-136.1142564371375	768.0170137602898	35.44430093750537	0	0	0	1.026507520508789e-12	9.743875994952886e-13	1.175438049375087e-12	7.670613207353884	-4.816307881871118	33.72176991938079
0.64	7.886593365086323e-10	-4.131387711494786e-10	-1.459205141815322e-10	0	0	0	-128.1388109308167	757.8774707247874	35.06496836488859	0	0	0	1.929929142567775e-11	2.246902958455784e-11	4.06900004172126e-11	7.808686009258885	-4.55620396783499	34.54121425112771
0.65	1.021367222633283e-06	-4.746762675484657e-07	-3.535684187271382e-08	0	0	0	-114.6239998210021	743.8373874440218	34.46249396918422	0	0	0	-7.124435800464371e-09	-2.008261351439776e-08	6.398632122027079e-08	7.896950505447295	-4.33929813154939	35.01801601578635
0.66	-0.0001507233763150909	6.435122015924677e-05	-7.644899134587304e-06	0	0	0	-104.262813682864	724.8530159132639	33.91034224216659	0	0	0	1.875711193677777e-06	3.216452661057263e-06	-9.906124865991758e-06	7.907044588788295	-4.121301268555449	34.96692813199686
0.67	-0.0001652078995119823	6.548106064220827e-05	-1.293972584846984e-05	0	0	0	-90.70574896201609	702.0384667590799	33.47903540623712	0	0	0	2.311171230519268e-06	3.63015379191884e-06	-1.113761786149882e-05	7.851295731896632	-4.007365345473295	34.67718530863873
0.68	-0.0002306774118968263	8.600116427859346e-05	-1.792463015240114e-05	0	0	0	-80.45708359234355	678.8444013733151	32.98289843834998	0	0	0	3.075942990123829e-06	4.992145032957228e-06	-1.563328628408274e-05	7.755569362177189	-3.882372869327605	34.1781838353071
0.6899999999999999	-0.0004809692036501089	0.0001709742281803362	-3.14123451991236e-05	0	0	0	-68.45456537784402	655.4549066631658	32.38908204629215	0	0	0	5.680453864476035e-06	1.006151761011169e-05	-3.221237354845609e-05	7.615137996282421	-3.808848917386771	33.66149764483231
0.7	-0.00140658148028068	0.0004815910323187114	-6.558628680619898e-05	0	0	0	-59.58482680985934	632.1367819911039	31.51363832160923	0	0	0	1.39114899449211e-05	2.813494744923969e-05	-9.175905916384979e-05	7.405015432358844	-3.650266591560627	33.01417982877798
0.71	-0.005234030021898198	0.001740375757009232	-0.000132966251699771	0	0	0	-49.88482813079222	609.8033000889646	30.47336831914684	0	0	0	4.147499861859126e-05	9.965248863817499e-05	-0.0003282721697757551	7.119205776025894	-3.471162348113773	32.41693659074659
0.72	-0.02223899966018975	0.00722472776297314	-0.0001368030432930131	0	0	0	-42.41096853632641	590.5431881067641	28.77367191747317	0	0	0	0.0001395234405930579	0.0004043873870940744	-0.00132514897279333	6.789470585169203	-3.214634201024402	31.87144632741605
0.73	-0.09649344059933138	0.03075314291491445	0.0008246414419112062	0	0	0	-33.96156455265422	575.4128829204544	27.21829706754884	0	0	0	0.0004928396086504171	0.001691262000197401	-0.005403013750498327	6.42924300062721	-3.014739042728172	31.55010024660082
0.74	-0.3788772462062703	0.1188160577267548	0.007467171978526075	0	0	0	-27.17515389099596	563.8206849281838	25.54334504422985	0	0	0	0.001634832013461828	0.006453247844482452	-0.01973207526816717	6.053277013971844	-2.839090707505226	31.39658193181709
0.75	-1.207599874076674	0.3738665621583985	0.03501073363807442	0	0	0	-20.07511514205224	554.9876646046596	24.53541463332806	0	0	0	0.004541403955204709	0.0200929033499744	-0.05791875037771983	5.656839855039959	-2.78172340369005	31.49663213137367
0.76	-2.940805809576167	0.9029827082478522	0.1098824090764485	0	0	0	-14.63718372727153	548.8824389922559	23.76112539828043	0	0	0	0.009925864739462624	0.04797676924840143	-0.1286047157490893	5.255601457321713	-2.770302488106242	31.81552659233691
0.77	-5.412748251551863	1.6574655461949	0.2461316228033528	0	0	0	-9.070954417606162	545.4607690208741	23.46635910586413	0	0	0	0.01686014029299227	0.0867905372503428	-0.2136623495487907	4.841532393645749	-2.862803957797671	32.38855168704422
0.78	-7.734583178369868	2.373512586598618	0.3992280442909333	0	0	0	-4.217624573125622	544.3975875545302	23.34612198119669	0	0	0	0.02355999553464606	0.1226871038393818	-0.2729362654198845	4.401564548468519	-3.015122536245851	33.11387161715788
0.79	-8.829770950236439	2.723630304111143	0.4834113759515703	0	0	0	1.390262596210711	545.402656343989	23.11229085607165	0	0	0	0.02796780678102328	0.1396881241406744	-0.276159642278438	3.940142541538909	-3.173382038289016	33.9794351470801
0.8	-7.419064115534426	2.298815260987406	0.4161541644597248	0	0	0	7.214241207524534	548.9836981835106	22.53295817819004	0	0	0	0.02489243112400352	0.1173628961486786	-0.2045238415966877	3.490922590062273	-3.282054264187936	34.97562720579148
0.8100000000000001	-3.714259075357415	1.152567647086107	0.2107471193961384	0	0	0	13.76844163408508	557.2888184465147	22.81868850464316	0	0	0	0.01303770515144197	0.05850296364749047	-0.09017695609851403	3.078707412417379	-3.431052974267852	36.27060422840144
0.82	-0.7191993651959089	0.2233051949327306	0.0421865255971276	0	0	0	19.46988864016234	569.5184979775748	22.89571170625823	0	0	0	0.002459813777574151	0.0108366281147975	-0.01543156074842848	2.736290933980471	-3.611565037096196	37.85365562141784
0.83	-0.01116260391468782	0.003474435952073526	0.0006029979249439968	0	0	0	25.13815622303485	582.9783866985258	22.95597298201806	0	0	0	-8.196219602488739e-05	-0.0002389155700843051	-0.0001428808374945866	2.463391710095697	-3.841550674662052	39.68489800862311
0.84	-0.0124912835111489	0.003894180663342996	0.0006959123722384572	0	0	0	30.66277436990511	597.0191154150443	23.63735796064091	0	0	0	-0.0001067996086751981	-0.0003362221805213588	-4.27616756041466e-05	2.271062238177247	-4.115823153626043	41.78622411544357
0.85	-0.02196690205174121	0.006874584453131471	0.001026645374606251	0	0	0	38.64270652039954	616.9191792067315	24.86254851593122	0	0	0	-0.0001846135454522966	-0.0005662681752842915	-0.0002299804462325766	2.227207111885977	-4.43167597743958	45.22821567289488
0.86	-0.3415628030485445	0.1072569980005513	0.01042358904702493	0	0	0	46.77675814943964	644.5012459893172	26.38956111913359	0	0	0	-0.001857887206915793	-0.005176488001507996	-0.008235741504360929	2.374954976339404	-4.695289248738938	50.54784840679812
0.87	-5.877302303997561	1.856734643401222	0.12633582447341	0	0	0	53.91486080815054	674.1037245278583	28.0794883920827	0	0	0	-0.02008214607928096	-0.05455770382731701	-0.1393236692836072	2.711636122935954	-4.912601739080306	57.19462507315079
0.88	-32.47859860400395	10.53991074738961	0.4283218652172854	0	0	0	60.18150938839209	704.2940422408507	29.68199554470722	0	0	0	-0.06766669782213067	-0.1818181331651576	-0.7068031899402952	3.273913269085389	-5.052374917651722	65.12877863341956
0.89	-52.58663374137132	18.07133913604	0.2466622257426017	0	0	0	65.11826621924865	734.7341034365051	31.23280122479974	0	0	0	-0.07242832867469325	-0.2002433972195007	-1.059407082852496	4.085425321887383	-5.131957997500312	74.39314458247854
0.9	-47.89771331792578	17.55964857578406	-0.284768392324376	0	0	0	67.91982407259344	766.0180644510402	32.41969555397858	0	0	0	-0.03916019602703331	-0.1266747645518152	-0.926458805552364	5.143314139597711	-5.084031595707723	85.08689610533378
0.91	-38.04984004055137	14.79457452169936	-0.8398046010915754	0	0	0	68.65901122628171	794.3119025411177	33.37870620534585	0	0	0	-0.003719740357676407	-0.05517436660539346	-0.7303392771038913	6.335254762805825	-4.92103350450772	95.94927433422079
0.92	-27.96604702698348	11.54761178522473	-1.271633894417738	0	0	0	72.32429783434161	819.2392809245993	34.37316195386717	0	0	0	0.02323470527045982	-0.006005332152017729	-0.5419816224557601	7.462341440935784	-4.757821514554189	105.6114434758062
0.9299999999999999	-20.36291179066738	8.946085293161032	-1.502878680827532	0	0	0	80.16111053638953	843.8701712335012	35.21325088071451	0	0	0	0.03757508780964806	0.01670904633014658	-0.4014166070773357	8.342596228369331	-4.589171688841346	113.6225390867737
0.9399999999999999	-15.97151411097836	7.465555344946695	-1.602947461166103	0	0	0	91.61007637962754	864.7654573015046	35.84666224063218	0	0	0	0.04372324764238089	0.02413285227489717	-0.3196448626830595	8.943205610181646	-4.398046160443236	119.6292709822386
0.95	-13.90785632189518	6.924787270077206	-1.66944936690274	0	0	0	106.8904476159921	883.286768676395	36.54546456954599	0	0	0	0.04721862808816343	0.02674338505287447	-0.2803837342583216	9.256365577404228	-4.268305157516917	123.8161386033465
0.96	-13.41774319920852	7.15764551211982	-1.796003438232453	0	0	0	124.6375278228808	896.4059984689102	36.82620508596176	0	0	0	0.05183603713309999	0.02922175989440138	-0.2694952786154357	9.144965413631528	-4.093028200518348	126.1253614991585
0.97	-14.42122248559547	8.312216781896414	-1.994614489602963	0	0	0	142.6807777079867	899.9326698993491	36.43701703601636	0	0	0	0.05871663051407211	0.033345920398213	-0.2849081716147359	8.505263438936749	-3.787068008713377	126.2044773869655
0.98	-18.051027114333	11.30982801257682	-2.141290993270099	0	0	0	159.7326240867455	892.178681512042	35.41922461849509	0	0	0	0.0663419286861212	0.04077235570994936	-0.3444438819687783	7.31980912047694	-3.359487133681605	123.879595509223
0.99	-26.46654976553575	18.19985481564274	-1.745926937141123	0	0	0	175.3769813703412	871.7158337558024	33.49312319349517	0	0	0	0.06587629446792437	0.05148340656115239	-0.471737853825081	5.551572932979887	-2.787371246845136	119.0374860251835
1	-46.52674730730572	36.41608040000043	-0.1619993230507238	0	0	0	187.8648907964729	834.6132432054269	30.32443971014956	0	0	0	0.04931970966171704	0.06711397282539781	-0.7305154376731469	3.261819515626865	-1.99655943649437	111.0721874569685
