# Supplementary material for: Transtibial limb loss does not increase metabolic cost in three-dimensional computer simulations of human walking
Source: PeerJ. 2021 Aug 4;9:e11960. doi: 10.7717/peerj.11960 (PMC8349165; doi:10.7717/peerj.11960)
Supplement: Supplemental Information 1 — Each subject’s simulation output and Matlab code for generating plots presenting the data. [file peerj-09-11960-s001.zip › TTA3D_solns_rev/Pre/GRF/soln_walk_N50_wm100_S09_GRF.sto]

DataType=double
version=3
OpenSimVersion=4.2
endheader
time	ground_force_r_vx	ground_force_r_vy	ground_force_r_vz	ground_force_r_px	ground_force_r_py	ground_force_r_pz	ground_force_l_vx	ground_force_l_vy	ground_force_l_vz	ground_force_l_px	ground_force_l_py	ground_force_l_pz	ground_torque_r_x	ground_torque_r_y	ground_torque_r_z	ground_torque_l_x	ground_torque_l_y	ground_torque_l_z
0	-50.18388773961028	38.03932713887244	-0.1111372233483699	0	0	0	186.9120848230179	821.1621511220901	31.64921950138943	0	0	0	0.06411337669416121	0.08726005193738687	-0.8024770569538746	3.558452743223561	-2.293083014271545	108.3300332648627
0.01	-103.2486543637377	99.65409682278226	7.226658229928292	0	0	0	193.4346541624571	763.6140370019275	27.28732634750154	0	0	0	-0.005231674675944662	0.1505613842926197	-1.312780900158983	1.137382489600062	-1.41182323843483	96.61760973465279
0.02	-73.88530670304439	204.130474926004	32.06271229899755	0	0	0	192.8658587317606	690.6190043158649	22.29342940014322	0	0	0	-0.3714748817510152	0.559171815921245	0.2735507229732391	-1.094661321584376	-0.6451827210529697	81.68801175842357
0.03	-90.55352460646735	337.15594430139	27.07816622116297	0	0	0	184.5956179444198	603.6512102642237	15.84075310414265	0	0	0	-0.3044565352477426	1.452286797156183	1.722302576010564	-2.954548408632863	0.05408493015053137	64.09708176831924
0.04	-123.7000987438587	477.3030937497697	13.01295835422459	0	0	0	166.6775212956301	508.1514249684692	8.377804034360448	0	0	0	-0.2048259676778152	2.527261524476793	3.932369535496901	-4.203846706672454	0.7072977846529787	45.47488373538674
0.05	-133.6961104070572	546.5119700853886	4.592545759714077	0	0	0	143.210435012643	414.0206532514328	2.509426011418391	0	0	0	-0.4249300685703654	3.135343540961084	5.949213477267016	-4.214031400716576	1.201427365427883	29.40683483612172
0.06	-153.29578230934	601.2277738667369	-2.00161348174432	0	0	0	121.7068840118008	336.8645609106877	-3.373780862669871	0	0	0	-0.8880629148946612	3.705180356097496	8.098416430163498	-3.537728054584378	1.498874256004874	21.94536901812106
0.07000000000000001	-150.9513062360626	653.4770684689508	-7.233451524434463	0	0	0	105.0049394499259	258.6661762970102	-5.795634774115896	0	0	0	-1.538152646746803	4.071468010307912	11.14261206805446	-2.611942060975145	1.446208596302296	17.20440700648635
0.08	-157.8472360796415	694.9230728159846	-15.755070528734	0	0	0	79.80304157955906	177.4592138838417	-6.356100723715924	0	0	0	-2.512838991064454	4.568036510073799	14.81709410710244	-1.662711444087305	1.178850600560004	12.03200737009203
0.09	-155.9713677472248	726.0734603070954	-22.31512744400226	0	0	0	36.2086678677526	89.70670409162328	-9.922445680203481	0	0	0	-3.430208587106802	5.222570455692544	18.895792015191	-0.5006290195692009	0.8439601016585919	5.802586397346572
0.1	-157.2520312162996	749.2089960071052	-27.72194195088228	0	0	0	-0.589450098981013	2.036009431181335	-1.866745546279273	0	0	0	-4.012888838282324	5.313044893942971	22.21579632920917	0.07646191455039246	0.07013673557863816	0.05234552896786807
0.11	-148.1920691401205	765.2349051286545	-31.2957903626894	0	0	0	-0.0002238234938302492	0.0002286556514965536	-0.0002029420598867771	0	0	0	-4.39653473525622	5.139962348654556	24.89123805591136	1.569741185400269e-05	1.31898510488429e-05	-2.45151705688321e-06
0.12	-142.70460878637	774.8375527002081	-33.84358538354441	0	0	0	2.33445011035221e-08	-1.590747847570669e-08	1.397176655140895e-08	0	0	0	-4.711242890340493	4.987763516471272	26.93094436698782	-1.180288109783056e-09	-1.056286740328883e-09	7.69435880265575e-10
0.13	-131.5318971496163	772.7934518228517	-34.49403061519367	0	0	0	1.052637977801743e-08	-6.291561060901877e-09	4.599082096924533e-09	0	0	0	-4.952302109674585	4.902334047369629	28.31743656134186	-4.379386979671126e-10	-3.972977666139214e-10	4.588493638507004e-10
0.14	-122.8005009304657	761.8503693732433	-34.43182033809278	0	0	0	3.256984237919889e-08	-1.758558737627377e-08	7.553533941182705e-09	0	0	0	-5.110407900285167	4.68989290737527	28.90201795160357	-9.178328027022046e-10	-9.788110425158392e-10	1.678663608448421e-09
0.15	-109.6552337863763	746.2621593921457	-33.63985880151668	0	0	0	8.756937375319022e-06	-4.120288588508589e-06	5.240526288994927e-07	0	0	0	-5.237450831167515	4.430048298303267	29.12977222274833	4.368461005886923e-08	1.620896983510979e-07	5.453476146158142e-07
0.16	-98.95033918934459	726.5708862755232	-33.26040641625161	0	0	0	-0.0004993274006278221	0.0002127717852060734	2.30687960355419e-05	0	0	0	-5.305234011009803	4.165227351419923	28.93636521633263	-5.955731717740421e-06	-1.043671915293784e-05	-3.265135684306364e-05
0.17	-85.63400366120244	703.3681232915814	-32.7320270442996	0	0	0	-0.0005785914628807265	0.000230204324331254	5.641453021245842e-05	0	0	0	-5.316742447137588	3.965947094756622	28.51484810420279	-8.864952850811113e-06	-1.278807218173865e-05	-3.873680353879907e-05
0.18	-75.09354875416638	679.8645601603813	-32.28152823734921	0	0	0	-0.0008372679067907462	0.0003148163312324673	9.217699837514573e-05	0	0	0	-5.278238023313897	3.787923829515951	27.92180142856262	-1.310656246033555e-05	-1.835173969441323e-05	-5.637284366384633e-05
0.19	-63.25656845481414	656.4392752600875	-31.57825624644204	0	0	0	-0.001728819929839591	0.0006179952792117473	0.0001620039586902179	0	0	0	-5.189855011915418	3.642953486162285	27.32230048567509	-2.367824014949569e-05	-3.600437928418008e-05	-0.0001153360669807731
0.2	-54.02128137010452	633.1622992606841	-30.78887867580594	0	0	0	-0.004720867137655119	0.00161890425718975	0.0003069706837743799	0	0	0	-5.01603048398498	3.452572383219448	26.61538680953964	-5.140209371205641e-05	-9.154852133273794e-05	-0.0003076984152168134
0.21	-44.20045000853537	610.7749624882597	-29.71474746957153	0	0	0	-0.01593990047158847	0.005302315533652059	0.000554532837695361	0	0	0	-4.751931356937077	3.228116816062098	25.93654936626131	-0.0001302178871659018	-0.0002867439578165041	-0.00100130511417845
0.22	-36.33709775004873	591.6332183016576	-28.00148270794489	0	0	0	-0.06181101815863595	0.02008371787607235	0.0004781118012883532	0	0	0	-4.439332810781334	2.95173780911299	25.32757547229859	-0.0003654240575999163	-0.001036655018270131	-0.003696649286224632
0.23	-27.68602215516675	576.5331469605655	-26.45093239170109	0	0	0	-0.2497773248528344	0.07958639788839696	-0.003493966705454512	0	0	0	-4.10072907281708	2.723502237822164	24.92538600932356	-0.001062644969853	-0.003952427700639062	-0.01406233958450183
0.24	-20.38102289812351	564.9367362924103	-24.87193312402619	0	0	0	-0.9095565727494963	0.2845950087709545	-0.0273478570114236	0	0	0	-3.754242372012853	2.544397130361448	24.68411914103731	-0.002879073946383413	-0.01378657239744849	-0.04771408129044875
0.25	-12.83335970350979	555.9073912007627	-23.86977176340149	0	0	0	-2.58442222480785	0.7961414188168208	-0.1047254603686323	0	0	0	-3.396251388350064	2.476086218512195	24.64968370565692	-0.006685387869892217	-0.03815798622605413	-0.125097261801072
0.26	-6.77550384394603	549.1698615615072	-23.31629441582314	0	0	0	-5.390650262241159	1.644331236661433	-0.2415040709718333	0	0	0	-3.031136188311933	2.488539642582317	24.78310821839793	-0.01339366559526483	-0.0789366392945888	-0.2384819665482659
0.27	-0.796810718688824	544.9873179770876	-23.08246759012944	0	0	0	-8.352120560507428	2.540251688030041	-0.3683590536071041	0	0	0	-2.660268208763924	2.58491577016704	25.13469551700546	-0.02259450995745201	-0.1228311391244551	-0.3347231587101168
0.28	4.297633054853216	543.672720844149	-22.84938741835982	0	0	0	-10.07849551667997	3.073494021739243	-0.4215433024238921	0	0	0	-2.282634957106238	2.711481651838692	25.64256499190092	-0.03024693047406764	-0.1489848375704391	-0.3630371886030944
0.29	9.819416977501088	544.7544982698754	-22.66996517032697	0	0	0	-9.975463986349309	3.061477599610353	-0.4133685087503988	0	0	0	-1.893813170850942	2.85034788982334	26.28748493840567	-0.03171011161578972	-0.1466385286325843	-0.3207215734113283
0.3	15.0948061024144	548.3509461162852	-22.30629290279672	0	0	0	-7.653217512770115	2.363837154160217	-0.3422785759611547	0	0	0	-1.51306519368174	2.963496291540758	27.0478660607888	-0.02423857723416792	-0.1101286994575287	-0.218543048975244
0.31	21.16009857859004	555.6193650949015	-22.59114501495822	0	0	0	-3.756779137604208	1.164786539655311	-0.196822346029935	0	0	0	-1.153260697947221	3.088950391748517	28.03993860039114	-0.01108374795672058	-0.05182707704822267	-0.09513296163050963
0.32	26.90914098634982	564.8379566426884	-22.63140068744091	0	0	0	-0.7147518986882894	0.2220274982327161	-0.04412166998078929	0	0	0	-0.8397760383619721	3.227436805883207	29.22122539624402	-0.001798906041903364	-0.008990420492756546	-0.01609920310152775
0.33	34.01630561918922	576.0261493266237	-23.00045345232916	0	0	0	-0.007615071960172313	0.002371384451367432	-0.0004603390993203874	0	0	0	-0.5841132557347333	3.397160897862833	31.05896522264946	7.07495612255302e-05	0.0002066894765892154	-0.0001039678765596566
0.34	40.19343740295319	592.1303902029952	-23.81995407029561	0	0	0	-0.006289405155555545	0.001963033074641976	-0.0003469638748699002	0	0	0	-0.4106385145173359	3.532293241570665	34.0176967553619	6.550228516509779e-05	0.0002078165485364886	-1.650897096896595e-05
0.35	45.59185552275271	612.1693015360822	-24.91540240018632	0	0	0	-0.01741457689556497	0.00546193195258252	-0.0006535441627188835	0	0	0	-0.3367921593609574	3.659441123584254	38.08876364120188	0.0001444990522984278	0.0004355996168743431	-0.0002743863481382041
0.36	51.23097706989387	636.0336401295765	-26.56412777023557	0	0	0	-0.3930702213467603	0.1237403758839157	-0.0080259862202749	0	0	0	-0.3946229649654422	3.822655286070373	43.45383664358196	0.001873225091071173	0.005357736423131941	-0.009900170927853015
0.37	56.21218631692379	664.3112291747789	-28.33027565834929	0	0	0	-6.790527355238345	2.151153242498022	-0.06062206821979956	0	0	0	-0.645342762837654	4.012121446453041	50.29722238770142	0.01872538930381494	0.0549740626789314	-0.1623294449101428
0.38	60.63121729955584	696.9296668578497	-30.17181619378993	0	0	0	-35.66398890663741	11.61940817751946	0.04313968822274401	0	0	0	-1.149581458079927	4.213287643415409	58.74830356697586	0.05521311054781067	0.1742819620221508	-0.7767390948289303
0.39	64.62247786699386	731.3247358381628	-31.67876506935543	0	0	0	-54.79240977604136	18.93291145674262	0.5789373208816623	0	0	0	-1.956348631269033	4.381793387418064	68.61969253006981	0.05137518665723335	0.186050701265119	-1.100825669175808
0.4	67.74194461385328	764.4603691975726	-32.76722178138024	0	0	0	-49.48469748925125	18.22949690362215	1.029083485330163	0	0	0	-3.061675031283338	4.474003449794676	79.62647660789862	0.0213281521962238	0.1163769248573324	-0.9551063809327957
0.41	69.47305194711723	794.1844545748767	-33.91922283973673	0	0	0	-39.96069692212136	15.56428029337034	1.370470771242706	0	0	0	-4.381475843014513	4.521671128032935	91.01385353657176	-0.007246766311862364	0.05286659757344065	-0.7654572219732496
0.42	72.77000323316132	817.6593367644716	-35.13633339045233	0	0	0	-29.89100055289971	12.31978911909869	1.612369779508238	0	0	0	-5.73271224718785	4.548801829047217	101.3755627395944	-0.0291161187145831	0.007513923844696309	-0.5768223696706852
0.43	80.06365971343017	839.9348374013443	-36.12625307140644	0	0	0	-21.7589291767254	9.516795092300374	1.720097579463799	0	0	0	-6.900244058247258	4.521077812731255	110.1660680493732	-0.04096611030775638	-0.01522762223611731	-0.426061268215026
0.44	91.33130028738492	860.9314567322491	-36.82010840743153	0	0	0	-17.12482441526517	7.939716115921275	1.756711678253214	0	0	0	-7.713902694580542	4.419584235272026	116.9932725393145	-0.04604191961780233	-0.02329790962319202	-0.3400618418941634
0.45	106.2703835267763	878.2124993297838	-37.74844490847455	0	0	0	-15.19866277325888	7.466291388538758	1.807288514408636	0	0	0	-8.157448515470154	4.335687564952685	121.6279881319713	-0.04940221528817239	-0.02658547703018946	-0.3036805551108165
0.46	123.6993730122259	890.3311048585467	-38.08117909491708	0	0	0	-14.73100143212885	7.72934738063226	1.917960780498382	0	0	0	-8.152627611193987	4.151819306852621	124.0979719219782	-0.05360773762977802	-0.02920231817736773	-0.2926750049142458
0.47	142.1437630522513	893.5030231928786	-37.58825792505291	0	0	0	-15.39993101794394	8.741556076361753	2.069601223074458	0	0	0	-7.608773695214527	3.818358970858795	124.2493764621349	-0.05905561725364798	-0.03255351693814226	-0.300691296946951
0.48	159.6701973732623	884.865313634575	-36.82681014088546	0	0	0	-18.58520115379509	11.46849381673047	2.135362396400094	0	0	0	-6.500177499105563	3.429918534895419	121.9136609135801	-0.06437732296604773	-0.03859991412533528	-0.3515070278437734
0.49	175.4891564636634	862.4365522815081	-35.01081607981697	0	0	0	-27.03593559505283	18.1754935305306	1.617689129777689	0	0	0	-4.799839142919073	2.904434252876568	116.8793696011234	-0.06137976861942014	-0.04841317381638198	-0.4818056823389832
0.5	187.7497467521994	822.6749227795597	-31.68075923209994	0	0	0	-49.24277815809098	37.31419945050515	-0.1901637202822584	0	0	0	-2.61967215680044	2.130098118973192	108.6338188993174	-0.04425125555356083	-0.06599336135418206	-0.7843275690406945
0.51	194.5325823643295	765.5809989096058	-27.26180353878383	0	0	0	-101.9707551099712	98.17239187050536	-7.61072881079116	0	0	0	-0.287381111677381	1.24093254071552	96.99444108873233	0.05424713796844855	-0.09356594518362633	-1.292684065316982
0.52	194.1679151634639	693.1308686130749	-22.22384481239869	0	0	0	-74.55114790684824	203.2290431145201	-31.87473138573513	0	0	0	1.81931828549177	0.4712816684738446	82.13707746812389	0.4495643605105639	-0.4565904138695994	0.263306856216344
0.53	186.2131344194408	606.4670084467685	-15.83527294934993	0	0	0	-89.34158337467144	335.4112895658083	-26.7696399054416	0	0	0	3.537572091167451	-0.2038663294945049	64.56569199984028	0.5875327916681257	-1.248989570707922	1.744278024442995
0.54	168.5390411084006	510.7068777327111	-8.386525011622039	0	0	0	-125.5849120810313	475.1274723507882	-13.61373096228859	0	0	0	4.653038933326607	-0.833360874017208	45.84321474650262	0.6820631468847256	-2.335802487357498	3.882162836755773
0.55	145.2036358645976	416.2372976755105	-2.544518143263624	0	0	0	-133.4271554031381	546.48160055194	-4.216152161588113	0	0	0	4.516059972649613	-1.299422714448668	29.67343858561797	0.8881321267963631	-3.009447722664667	5.944344347974381
0.5600000000000001	123.6372139628298	337.9765803319872	3.513304136904021	0	0	0	-154.5292606225059	601.5097667507242	1.885545548305956	0	0	0	3.755069783789588	-1.603522976113941	22.01300277277497	1.363027756773867	-3.549802668490547	8.014083323927633
0.5700000000000001	106.9507388703658	259.9144604088871	5.743218608894807	0	0	0	-150.5027402941501	654.5696545313658	7.405801855421333	0	0	0	2.792107500661691	-1.531591665756697	17.29753832342627	2.047032176378931	-3.973138948270289	11.10088448328383
0.58	81.63348300316541	178.6551012735548	6.237699274235211	0	0	0	-159.0526005069442	697.7497497161384	15.68154177016043	0	0	0	1.795868356972926	-1.244605141008101	12.13845631487222	3.093162252055509	-4.451650163623752	14.83551246281641
0.59	37.72821045429908	90.74607520787923	9.97882485922586	0	0	0	-155.873468650158	727.8746882704814	22.4564687798799	0	0	0	0.5691581523734141	-0.8865361668038089	5.909468530086888	4.083409812526075	-5.062358174872804	18.92494112523714
0.6	-0.4974545481203106	1.813524712987558	1.685166845773516	0	0	0	-158.5006329983778	749.9241936810445	27.84349421731754	0	0	0	-0.06788951655539782	-0.0633176566327748	0.04809239014180273	4.73058650046472	-5.159946782950948	22.22901563628079
0.61	-0.0003218191938865905	0.0003391823898652053	0.0003178183550622215	0	0	0	-148.6594061740875	765.5396970954431	31.37028776120539	0	0	0	-2.392758084229475e-05	-1.982234993887397e-05	-3.073967782500868e-06	5.151372798055782	-5.031158231156921	24.97526436745342
0.62	7.077758595531064e-08	-4.893120479403101e-08	-4.511246591286811e-08	0	0	0	-144.1338380098215	775.3269243292541	33.94265330042064	0	0	0	3.7279604234667e-09	3.261450542604644e-09	2.311319782108761e-09	5.481680269386143	-4.88508748856455	27.05666227731189
0.63	1.475502272064803e-08	-8.861043030544534e-09	-6.535712573642158e-09	0	0	0	-132.1160739567024	773.3545636301353	34.61055214891633	0	0	0	6.167372592854812e-10	5.524354369829601e-10	6.433603135775289e-10	5.714291406182199	-4.814803267420041	28.49659251500062
0.64	4.687686969687548e-08	-2.521483014232429e-08	-1.059530052908061e-08	0	0	0	-123.9110342791995	762.3122515373833	34.52579408111632	0	0	0	1.289522258432723e-09	1.379146496284105e-09	2.422884112178875e-09	5.840076222604395	-4.5857748101719	29.0831579741356
0.65	1.729314677801225e-05	-8.09202551711769e-06	-1.052639655421576e-06	0	0	0	-110.0629377508379	746.611578627987	33.74276276911095	0	0	0	-8.603418485537064e-08	-3.23906682587147e-07	1.07784719520635e-06	5.923597883415785	-4.328503279602199	29.32701197473369
0.66	-0.0006396904421815501	0.0002716594949697971	-2.468227923836612e-05	0	0	0	-99.72679691550455	726.9320018531632	33.33559901765069	0	0	0	7.355863547570389e-06	1.352039714434844e-05	-4.183344757751339e-05	5.941674279100712	-4.065013075387498	29.12481650396257
0.67	-0.0007401241960610185	0.0002934565190578823	-6.445950766232379e-05	0	0	0	-85.93018885658284	703.5861912872097	32.81152715719551	0	0	0	1.084115590271533e-05	1.646474295802954e-05	-4.952132564574425e-05	5.899303432387645	-3.89278212970859	28.70792806730563
0.68	-0.001098151248327032	0.0004111583097006805	-0.0001088526059469838	0	0	0	-75.66610919689228	679.8870752481337	32.36688728407874	0	0	0	1.639076892642054e-05	2.422784475387995e-05	-7.384361924128138e-05	5.806504566222723	-3.732370296127114	28.09597781928065
0.6899999999999999	-0.002315623979596542	0.0008241962413417708	-0.0001969952752368453	0	0	0	-63.497978845811	656.1851603776948	31.68664907961511	0	0	0	3.047275566211046e-05	4.876595375501228e-05	-0.0001541700737812306	5.66434548388732	-3.617931805311855	27.48312871796917
0.7	-0.006417060560725196	0.002192618798529816	-0.0003789945944747628	0	0	0	-54.51378778730914	632.8075476708113	30.89831855328543	0	0	0	6.788116856734466e-05	0.0001265672443800914	-0.0004171150271197084	5.441184142012417	-3.447223006878849	26.75333024186515
0.71	-0.02172797933799976	0.007203079259929427	-0.0006553360344148689	0	0	0	-44.5132448453523	610.3831814475889	29.83021909235369	0	0	0	0.0001734160773903742	0.0003993186723273181	-0.001360621101083341	5.133272739300041	-3.249126234465802	26.06357844279015
0.72	-0.08340306290441957	0.02701546457622954	-0.000278667744487677	0	0	0	-36.84792352932892	591.1276671081002	28.13293527131273	0	0	0	0.0004810324437888456	0.001433790173458747	-0.004970825394669113	4.7799983484202	-2.987615683092181	25.43210615218915
0.73	-0.3303222851691726	0.1049537419791296	0.00615784517923153	0	0	0	-28.11519977893822	575.7484848651874	26.57237735117665	0	0	0	0.001362060882266217	0.005373987539690765	-0.01852887929713746	4.402929895371209	-2.77050784265099	25.0086473563796
0.74	-1.165893426249476	0.3637924210706884	0.04152290209089048	0	0	0	-20.97647104301586	563.9178010960115	24.97747646547886	0	0	0	0.003511177804917382	0.01820722642492921	-0.0609285851811239	4.023890014476024	-2.589393185327861	24.74796074200643
0.75	-3.162641141752546	0.9714287183201085	0.1480818894949346	0	0	0	-13.37750641446955	554.8013213747611	23.9585507763903	0	0	0	0.007677062906114384	0.04824000713178508	-0.1524911793080459	3.641166049758685	-2.522344920873229	24.71150808787432
0.76	-6.297267754203923	1.916187715362963	0.3207296498059815	0	0	0	-7.419498959946267	548.1564944876767	23.38854301544684	0	0	0	0.01498993980346555	0.09570369169838031	-0.2774473184666315	3.257930682052828	-2.536291348860614	24.84879193152454
0.77	-9.492980246359163	2.882525801640639	0.4667840735273676	0	0	0	-1.386629621706684	544.1114402032534	23.16133289803327	0	0	0	0.02562782270237883	0.1457407975070652	-0.3787605350493605	2.873289591232964	-2.639577583791969	25.20761909005424
0.78	-11.37934982349807	3.466941729842905	0.5179806764489763	0	0	0	3.701118468414564	543.0900486113013	22.93190560016036	0	0	0	0.035218779983524	0.1765585610728021	-0.4079590999813756	2.487574960440126	-2.770613753059425	25.72931585248114
0.79	-11.36565507752907	3.486638668590124	0.4941609806249799	0	0	0	9.316058077355967	544.6463131183472	22.749091638001	0	0	0	0.03828087164483082	0.1763352521025436	-0.3636129709646929	2.096155246293779	-2.915753179747162	26.40230973017614
0.8	-8.899970522885489	2.748933186038997	0.4017617881613149	0	0	0	14.63027146180404	548.6514801441027	22.34380277289758	0	0	0	0.0305532603246179	0.1358882174389151	-0.2528671964170888	1.716392008973418	-3.034653151989423	27.18836471220982
0.8100000000000001	-4.440590989137863	1.376791418790369	0.2281692877531886	0	0	0	20.8268211544001	556.2969885555049	22.64053338348356	0	0	0	0.0144992780302985	0.06531949810806992	-0.111931175334121	1.360973603017634	-3.168733062623623	28.21034891404307
0.82	-0.8051437379412507	0.2499671830579385	0.04786673822324696	0	0	0	26.72009202008516	566.0308903075787	22.69552384335366	0	0	0	0.002276933101655956	0.0107960934387101	-0.01807766003988651	1.057192497854616	-3.313497910058089	29.44225033114966
0.83	-0.008855776432053005	0.002755376103503899	0.0005135776347202736	0	0	0	33.88145933489155	577.7629348712674	23.01748278412717	0	0	0	-7.202643962322456e-05	-0.0002093701655905096	-0.0001168654176720425	0.821050863756938	-3.480424368410297	31.33980937759386
0.84	-0.007119319921379555	0.002219490651435764	0.0003762373560804843	0	0	0	40.09340344625366	594.3847509031814	23.8413198434753	0	0	0	-6.998192734012276e-05	-0.0002223348323967183	-1.80600028692633e-05	0.6794934691462562	-3.614231647472854	34.3746718999463
0.85	-0.02139254562618717	0.006700185297702388	0.0007715254364390468	0	0	0	45.55057759160061	614.8962400735633	24.92838113997844	0	0	0	-0.0001662757340717358	-0.0004974909643430573	-0.0003609304918682464	0.6508518910324546	-3.739142270990689	38.54530625482127
0.86	-0.5040866255297959	0.1584026865551955	0.01027064312124439	0	0	0	51.3121575928398	639.2013618218153	26.54121974647132	0	0	0	-0.00229088877082613	-0.006524363542529425	-0.01267271079507184	0.7697566630749819	-3.892027299266977	44.03318202662409
0.87	-8.247807815529161	2.610065458965456	0.073254252935818	0	0	0	56.36501499883817	667.8405377347638	28.31454082922036	0	0	0	-0.02147103869390013	-0.06286190107386026	-0.1955377495271459	1.097609449024312	-4.074678094166112	51.00949522493752
0.88	-39.15430767775041	12.78034674838262	-0.08580435692920682	0	0	0	60.74271151314487	700.7295665303487	30.17305384523906	0	0	0	-0.05594033090045402	-0.1791609454918029	-0.8452584819491182	1.695880222845511	-4.267767546883968	59.59435613973178
0.89	-55.58554436349643	19.28071742096312	-0.731817364020538	0	0	0	64.55827133069168	735.067450357412	31.66576872401445	0	0	0	-0.04457354090249121	-0.1745831048273459	-1.109512291210304	2.610218060886084	-4.42695859647696	69.57059936790174
0.9	-49.17902889810134	18.18354273486039	-1.234960176811531	0	0	0	67.40633609199449	767.6975027272717	32.66226913748727	0	0	0	-0.01245515507456319	-0.10287697093566	-0.9468739175717173	3.831775243552369	-4.504152259023569	80.60917072023426
0.91	-39.1583322819747	15.32074190258594	-1.605905504712086	0	0	0	68.96323027549455	796.8971065603607	33.89219127498149	0	0	0	0.01638235829605647	-0.04097503770506965	-0.7498535906300656	5.263109524139535	-4.56071488774671	91.96292005958524
0.92	-28.78567927049278	11.93657805156468	-1.839533533671842	0	0	0	72.24010790364754	819.8061549068352	35.16473641415173	0	0	0	0.03721803775116011	0.001356418976028361	-0.5562450611105789	6.702351216428228	-4.609632370615747	102.1843770010734
0.9299999999999999	-20.75463703439114	9.146825864149106	-1.921005592081945	0	0	0	79.65059656639727	841.4756145519848	36.10362552869619	0	0	0	0.0474218566078869	0.02060745123341321	-0.407521341892256	7.924791766141984	-4.59971359292677	110.7617492987262
0.9399999999999999	-16.20642176921099	7.587618626435343	-1.937438118826925	0	0	0	90.98302058674722	862.1364769878924	36.73231116338398	0	0	0	0.05135902479138616	0.02645893810129095	-0.3229768848175186	8.777375101496354	-4.517616321781021	117.3932622777573
0.95	-14.22192181131614	7.073713358253672	-1.976881505369873	0	0	0	106.0803948132516	879.3587805529922	37.71950649750512	0	0	0	0.05416151116279799	0.02861868649790249	-0.2854802592924151	9.241320687155252	-4.476471343202102	121.8720591886704
0.96	-13.79017322494785	7.327997426251862	-2.101943632594461	0	0	0	123.5501663046166	891.1046914933519	38.07308011435273	0	0	0	0.05874106393987058	0.03109616043243668	-0.2756940933671003	9.23468064321658	-4.320477771666738	124.2045508046972
0.97	-14.69551444649042	8.417667319693848	-2.29751305230317	0	0	0	141.9208554633233	893.7572262822588	37.56720901503414	0	0	0	0.06560058151116038	0.03532224825817082	-0.2890947125902905	8.673099458793752	-3.998290507964766	124.2334200685246
0.98	-18.24955200491549	11.30659966771476	-2.42745168980868	0	0	0	159.2875121543592	884.5702670621897	36.82518070810146	0	0	0	0.07332246902459125	0.04346692995539176	-0.3477568547428708	7.535163382383815	-3.613750922281679	121.7945953664084
0.99	-27.19337877437037	18.2915852446072	-1.949009543053069	0	0	0	174.8826829949752	861.5153325084041	35.02056799640857	0	0	0	0.07364222079271711	0.05780010525900831	-0.4874940507028027	5.793932743766519	-3.081170007049298	116.6629190215417
1	-50.18388773961022	38.03932713888332	-0.1111372233679182	0	0	0	186.9120848225101	821.1621511221214	31.64921950164653	0	0	0	0.06411337669459036	0.08726005193752581	-0.8024770569537927	3.558452743206979	-2.293083014305075	108.3300332648303
