# Supplementary material for: Transtibial limb loss does not increase metabolic cost in three-dimensional computer simulations of human walking
Source: PeerJ. 2021 Aug 4;9:e11960. doi: 10.7717/peerj.11960 (PMC8349165; doi:10.7717/peerj.11960)
Supplement: Supplemental Information 1 — Each subject’s simulation output and Matlab code for generating plots presenting the data. [file peerj-09-11960-s001.zip › TTA3D_solns_rev/Pre/GRF/soln_walk_N50_wm100_S10_GRF.sto]

DataType=double
version=3
OpenSimVersion=4.2
endheader
time	ground_force_r_vx	ground_force_r_vy	ground_force_r_vz	ground_force_r_px	ground_force_r_py	ground_force_r_pz	ground_force_l_vx	ground_force_l_vy	ground_force_l_vz	ground_force_l_px	ground_force_l_py	ground_force_l_pz	ground_torque_r_x	ground_torque_r_y	ground_torque_r_z	ground_torque_l_x	ground_torque_l_y	ground_torque_l_z
0	-43.25781585771551	34.7739562255213	-0.2521009883294478	0	0	0	183.7874313778785	826.3173970241667	30.94282000301303	0	0	0	0.04369857271212951	0.05765960151240765	-0.6779826858887634	2.783555129921202	-2.146692275239145	109.1688497471807
0.01	-92.41554793463612	93.14097367705091	7.915653795255897	0	0	0	192.013864300978	765.2335362684282	26.18680413105488	0	0	0	-0.08683020436517502	0.09540198455911371	-1.122390627484665	-0.1004437966752123	-1.135775939307334	97.35819995363997
0.02	-66.87126813224472	200.1186099377544	33.20594102401003	0	0	0	194.2509663942877	685.4678177308178	20.2440178017822	0	0	0	-0.5065201055630201	0.5643596389842577	0.4276169324930226	-2.766341747453619	-0.1251225341127596	81.95978674513435
0.03	-87.6934718348429	349.0719445798541	25.55448528568853	0	0	0	189.7973251588189	592.894492724137	14.14589701799384	0	0	0	-0.6471930835834402	1.347508785651754	2.142892963902935	-4.627060685431266	0.5628999755313968	63.96470448139105
0.04	-111.7190609184723	488.9906375609847	12.27938225860406	0	0	0	174.4010494827264	493.2329807262724	6.747850766634013	0	0	0	-0.781793173546098	2.20126977963976	4.760863011811572	-5.547034556732355	1.186990559917576	44.81262362219199
0.05	-127.4857666384301	557.9628695038313	3.614864123132671	0	0	0	152.3971879168773	399.4677018188344	0.9019951953197972	0	0	0	-1.171007387887487	2.888168095411463	7.33094250070919	-4.889821725973301	1.592004425672737	28.9333096951174
0.06	-143.0022189905087	614.6445395407659	-1.496363705139521	0	0	0	131.9017507990537	319.4411471482199	-5.109072874337778	0	0	0	-1.753823551418723	3.572742664514353	10.7259401831926	-3.849661863050141	1.929491417724997	21.1107745873834
0.07000000000000001	-151.2432360261218	673.131089444931	-8.963700386023874	0	0	0	114.4404908765356	241.6147777241328	-8.273100129253514	0	0	0	-2.90973765492085	4.143799855477248	16.10878196095272	-2.809216189937982	1.896275164961176	16.49079711089496
0.08	-164.0355670855887	715.1215081415927	-16.59348238598544	0	0	0	89.47390193163204	165.0172286917945	-9.030031766731234	0	0	0	-3.930947538597616	4.476316334008561	21.75315369076199	-1.775696596363587	1.604089047217122	11.7109030643654
0.09	-164.5215187553437	733.8646193936477	-23.07365231860189	0	0	0	47.65137730560583	87.27239351876003	-11.03388419729589	0	0	0	-4.384433144078675	4.692505052089277	25.92335197270311	-0.6329418652374655	1.128247889652878	6.189025461800906
0.1	-163.7670407885403	748.4137962098536	-27.81248647968241	0	0	0	1.420976179085476	7.77908441738396	-6.889243392481302	0	0	0	-4.785032540479248	4.765572419706878	29.43329670837002	0.2553899856437029	0.3024957324473539	0.3942063042504895
0.11	-157.2044424096086	766.4056556895504	-31.94429152530062	0	0	0	-3.357184925214591e-06	3.817692057292899e-06	-3.088948007904033e-06	0	0	0	-5.208357915489789	4.927306462688627	32.67276358042499	2.450651720377865e-07	1.950969445520417e-07	-2.522200727570753e-08
0.12	-149.3118175494516	777.0367390533631	-34.32512816464104	0	0	0	2.07258473182473e-12	-1.451659442719224e-12	1.126563305100604e-12	0	0	0	-5.572062893548174	5.100953338983379	35.00035681719855	-9.885558208681698e-14	-8.707614615453287e-14	6.966466947096919e-14
0.13	-138.3819233276474	773.8940965117071	-35.07899003508692	0	0	0	1.336647467061992e-14	-7.786491726110485e-15	4.675275351418538e-15	0	0	0	-5.83847409877788	5.213499649363366	36.39367082527625	-4.772946951556344e-16	-4.53168760064001e-16	6.098363065576178e-16
0.14	-128.3591207513643	762.1147210829872	-34.66468420190703	0	0	0	2.170447481736015e-13	-1.134661812447331e-13	3.339636758000067e-14	0	0	0	-6.045998415851066	5.168706703011332	37.07939283481617	-4.85625871590645e-15	-5.853342441476087e-15	1.167276190430321e-14
0.15	-116.4705843547646	746.008700375783	-34.09690945209687	0	0	0	1.066988938416981e-09	-4.989991919505716e-10	4.322388857913953e-12	0	0	0	-6.215083576712424	5.077601141168491	37.36904336556162	8.433579578878901e-12	1.865475559846981e-11	6.862561749904044e-11
0.16	-105.1137022620404	724.7922770827256	-33.59207339678833	0	0	0	-1.614532882907403e-05	6.926105298667376e-06	1.222733344302043e-06	0	0	0	-6.319865319595855	4.930738051266032	37.2111987607188	-2.369872399527446e-07	-3.582841597937146e-07	-1.099770862700136e-06
0.17	-92.87755115273083	700.1079354604412	-33.16994884470205	0	0	0	-2.370148976547415e-05	9.457931007143457e-06	2.174304546126629e-06	0	0	0	-6.365366774154254	4.77537912234582	36.77691500000059	-3.636095773830796e-07	-5.291268665932792e-07	-1.661978832843354e-06
0.18	-81.81567631439223	674.9917550153241	-32.67201293116912	0	0	0	-2.589798438952623e-05	9.730273012305637e-06	2.084436492151524e-06	0	0	0	-6.370357376606392	4.619637012139274	36.20497364137566	-3.579703353324849e-07	-5.599828074219481e-07	-1.833556390438458e-06
0.19	-70.67732248389635	650.101865235378	-32.06518457835819	0	0	0	-4.264035092037931e-05	1.527926672857612e-05	2.69515814115426e-06	0	0	0	-6.329629864781086	4.472016806507405	35.59230727184781	-5.064085111044471e-07	-8.845841615102369e-07	-2.997101753860584e-06
0.2	-60.9890891686989	626.658357300208	-31.22151310828671	0	0	0	-0.0001071864483575989	3.694751633758163e-05	4.783998873548678e-06	0	0	0	-6.243803798592977	4.287926152844506	34.97520702328834	-1.06161059963845e-06	-2.125228891929284e-06	-7.372181564514914e-06
0.21	-51.68405987512872	605.4264165306722	-30.21076256945685	0	0	0	-0.000385051386893856	0.0001286099555022465	9.818756688964147e-06	0	0	0	-6.109548729810083	4.07378878212386	34.44852173294406	-3.083822525108631e-06	-7.280509572539499e-06	-2.557213975219889e-05
0.22	-43.69973095650798	585.6060670151019	-28.57411000467009	0	0	0	-0.001782707435280094	0.0005799888620129782	1.606140686429017e-05	0	0	0	-5.913716985037872	3.755636553748407	33.9499976827919	-1.151051889828915e-05	-3.225303993941837e-05	-0.0001129132867926076
0.23	-36.26265027564943	567.4758996445098	-27.05068765231876	0	0	0	-0.00950115510983598	0.003024315937210786	-2.938271836432079e-05	0	0	0	-5.639724393632652	3.413073804935731	33.52467579195753	-5.099453232227229e-05	-0.0001657151392577553	-0.0005671972007770293
0.24	-29.60934073179638	553.0402770558424	-25.48729440033699	0	0	0	-0.05089351127419137	0.01589338523370284	-0.0006248717278868754	0	0	0	-5.326695109844453	3.124915415184268	33.27259599013905	-0.0002340071311624467	-0.0008606792884652484	-0.002831913954148902
0.25	-23.0061401636777	543.3256724535178	-24.43305983912449	0	0	0	-0.2370217093857747	0.07280245428775349	-0.004948360858275502	0	0	0	-4.994449479626139	2.957740286523886	33.31452426788883	-0.0009419105110946969	-0.003893148987303587	-0.01216063442610161
0.26	-17.23256668061324	537.6615872449261	-23.56498165745786	0	0	0	-0.843523097241221	0.2557037680176071	-0.02517663799647501	0	0	0	-4.65807459498135	2.858234410884331	33.64182633744098	-0.002903713454834886	-0.01346564408738847	-0.03947406671263671
0.27	-11.83605888568544	535.2622733127153	-23.26798447698105	0	0	0	-2.115501510586934	0.6362096511000335	-0.08400305655458523	0	0	0	-4.301385578105664	2.895218437661225	34.23634531757645	-0.006327147175760256	-0.03282999721530746	-0.08929780810359278
0.28	-6.97976284813916	534.8547369587219	-23.27778953908502	0	0	0	-3.741952636575943	1.12335550815207	-0.181315552933962	0	0	0	-3.903222941906297	3.034593254738163	34.96219428088651	-0.01021956711698604	-0.05678475146832924	-0.1408965394077736
0.29	-2.100264395025173	535.762813182007	-22.98009366251335	0	0	0	-4.901990963257164	1.477189927569716	-0.267776618900738	0	0	0	-3.474821980421016	3.165409187214957	35.74423345579454	-0.01323058460396319	-0.07343718986310944	-0.1629025818541949
0.3	2.815124278710275	539.6882474184746	-22.57074975356672	0	0	0	-4.608309938699249	1.396838763865108	-0.2694903496727472	0	0	0	-3.051688459546002	3.279943801903584	36.69954699385383	-0.01295603693894796	-0.06861152226142463	-0.1340759269944942
0.31	8.453616748195671	548.6925533640517	-22.75687116456901	0	0	0	-2.684106077056912	0.8178885433709552	-0.1636945538837832	0	0	0	-2.658962627677478	3.437736575510024	37.97805197989018	-0.007946506780508089	-0.03971012931856594	-0.06811314407082804
0.32	14.9355165877453	561.2443608415412	-22.7500929601805	0	0	0	-0.6828350254725158	0.2091519076374307	-0.04396880840115879	0	0	0	-2.32163073634876	3.629647150514703	39.49983774312462	-0.002018368766973386	-0.009770638064751591	-0.01513651776067115
0.33	21.68633935356779	575.541724239901	-22.84336668723168	0	0	0	-0.006279769876941773	0.001935649704106383	-0.0003441155112483284	0	0	0	-2.049940679315704	3.877191043015494	41.19486962229239	8.415226783202226e-05	0.0002618798921387474	-6.845970498014184e-05
0.34	28.41746310307486	592.4327553056743	-23.51120597118065	0	0	0	-0.01069546040383309	0.003315756402773852	-0.0006450587148547222	0	0	0	-1.870382509457391	4.200898243852679	43.12758943280579	9.636415183632807e-05	0.0003049244206083602	-3.725137539401234e-05
0.35	37.06296234733453	614.8573385227614	-24.59339572804308	0	0	0	-0.02004423847872879	0.006260949170872131	-0.0009977427419779071	0	0	0	-1.826432505220781	4.603221997124713	45.87034715420813	0.000175045231143546	0.0005392784436860668	-0.0002031957906446951
0.36	46.46734947328041	641.9267225892789	-25.97713085024578	0	0	0	-0.2923655000994054	0.09203464849839646	-0.009230517005292788	0	0	0	-1.940111221962566	5.021820341935141	49.59964920489171	0.001629487999865474	0.004531687927621018	-0.0070196248121516
0.37	56.79228363070413	673.185370578884	-27.72319861922781	0	0	0	-4.63637351089471	1.474102362989165	-0.10271995266856	0	0	0	-2.232847476477446	5.445840203237946	54.70262580856789	0.0164972026883243	0.04456625315771189	-0.1105657399797809
0.38	66.08023707329824	707.6218269769957	-29.28667160206248	0	0	0	-25.6558427310045	8.370152144961542	-0.3711892897696022	0	0	0	-2.741561956457651	5.741865105135986	61.51925388286052	0.0570943402524563	0.1514281403010621	-0.5655665357847648
0.39	73.81240876529294	744.4582105485076	-30.70062381538627	0	0	0	-45.34804322989189	15.57280440791635	-0.3413346900025948	0	0	0	-3.494647079166484	5.865102932157959	70.37946456406905	0.06881782923410049	0.1829997110017431	-0.9301848563001295
0.4	78.17098879858543	785.505729811198	-31.80899190013491	0	0	0	-43.19362102130229	15.72819928984767	0.02159551919935647	0	0	0	-4.505570335296533	5.759996713276108	81.77983105107221	0.0444720984603858	0.1270809991397763	-0.8504594431864591
0.41	78.08811614518515	818.2708954984529	-32.59952884612532	0	0	0	-34.4850295429875	13.2304325394104	0.4127233544588028	0	0	0	-5.648022296085255	5.470423513192112	93.54351455351109	0.01514643088885759	0.06383290524115232	-0.6736069660200608
0.42	79.288198546196	838.4038194722077	-33.68425315273565	0	0	0	-24.77938102899668	10.03303710514045	0.7433573105387318	0	0	0	-6.760362455923617	5.181508049373234	103.8513491342611	-0.009249804361609094	0.01548263896597463	-0.489845617060534
0.43	84.41609177072242	855.9747058679582	-34.8647506575566	0	0	0	-16.85892488310582	7.245195105289842	0.9250289870077907	0	0	0	-7.700956824833064	4.881013010457577	112.3683673444516	-0.02257751931947642	-0.00814373976059409	-0.3403716578542185
0.44	94.19204645167129	871.8490229181107	-35.76336315760333	0	0	0	-12.21561810396549	5.595353101137282	0.9871694975983473	0	0	0	-8.291012301976194	4.519940050756532	118.682378916631	-0.02727950339461101	-0.01478559737514172	-0.2512847187453016
0.45	106.6723803959579	884.3804925109006	-36.56809220891302	0	0	0	-10.21042811886732	5.007730249037532	1.051930890889223	0	0	0	-8.483813921380117	4.1723463468197	122.7300150407097	-0.03008758627435188	-0.01655840234200974	-0.211972533479055
0.46	122.5143990185402	894.6986093189694	-36.79631909055105	0	0	0	-9.907405401620167	5.251214962060232	1.204391327928898	0	0	0	-8.319342936914468	3.83971047110695	124.7991868689901	-0.03482907866215697	-0.01855244460533195	-0.2048136589629914
0.47	139.9550439878136	897.9632360022567	-36.45952350023761	0	0	0	-11.13797952790275	6.458260910839831	1.474819663950063	0	0	0	-7.704167174744326	3.480311141296969	124.7892277488008	-0.04289289554643601	-0.02231674519478479	-0.2256850039466988
0.48	156.7279969364671	889.7737005329943	-35.72874131412014	0	0	0	-14.90636502956881	9.517068094463125	1.774741497230941	0	0	0	-6.493616821916506	3.114057479588436	122.4639585295531	-0.05295976660437118	-0.02884510487275341	-0.2900708862960471
0.49	172.1146322348676	868.2430499456424	-34.06150316591828	0	0	0	-23.22980282227591	16.40076427265804	1.558577735222217	0	0	0	-4.57059422397205	2.669841941881558	117.5924339934564	-0.05300449424527728	-0.03583062689504894	-0.4189116068207442
0.5	184.7305499904993	828.2107588636995	-31.0063359332667	0	0	0	-42.12488628158768	33.77755515987727	-0.04443517800805724	0	0	0	-2.018413827442792	1.963570506376838	109.5108730448132	-0.02340239498860362	-0.03676566971663027	-0.6578594767844845
0.51	192.9398890624567	767.7634330497402	-26.25781897647606	0	0	0	-90.68058289884755	91.14323249461182	-8.173211537399855	0	0	0	0.8195995328816177	0.9703803829755451	97.78255899292863	0.134697638845138	-0.04073929619923498	-1.098032979286539
0.52	195.1569221376931	688.3585995878082	-20.22672402263833	0	0	0	-66.3299424031073	198.4221869748181	-32.74961068660357	0	0	0	3.422090435413772	-0.04016054157064142	82.42698414250137	0.5803681317957354	-0.4878174627393135	0.431440846293095
0.53	190.7618969948662	595.8135429793467	-14.12640785726308	0	0	0	-87.17903676350851	346.4653249259212	-25.43209108825772	0	0	0	5.194983200747338	-0.7122662459750622	64.41886154181306	0.9289297904946143	-1.151664571344438	2.136500129045422
0.54	175.6473091659981	496.0454742248031	-6.873850425777312	0	0	0	-113.5783666520043	486.8446532824464	-13.08622112167014	0	0	0	5.98222354048098	-1.296853676998422	45.21770261732122	1.250698072937305	-1.923735107473211	4.692378362743649
0.55	153.8799153203574	401.8319522478257	-0.9512299864715584	0	0	0	-127.3408525578828	557.2809156753958	-3.095968958621272	0	0	0	5.199240130312341	-1.685950201081057	29.23178467717566	1.626356872583087	-2.702399806595774	7.255612317799931
0.5600000000000001	133.4406600363772	320.8895972425914	5.228144634747403	0	0	0	-144.2602379078823	614.4424136812502	1.4207125078811	0	0	0	4.058117665052696	-2.035237387828687	21.17935257923876	2.232415913054715	-3.449471773157245	10.54669828087685
0.5700000000000001	116.1230126326316	243.3316221391364	8.386613586490922	0	0	0	-150.975837787582	674.5885640776564	9.120065147773619	0	0	0	2.981507893330977	-1.995941386158426	16.5928602171903	3.441855449858937	-4.066310369493912	15.96164648364951
0.58	91.43222100623804	166.7811802098191	8.968039969269558	0	0	0	-164.3826334777101	716.0004656648359	16.5684175548852	0	0	0	1.911067484752347	-1.685044723857706	11.84332611699164	4.54203410260005	-4.419252470055163	21.49511614844401
0.59	49.90717855478029	89.132340567287	10.66973530996069	0	0	0	-164.0154724955855	734.6992431805514	23.18497859736477	0	0	0	0.7353753653913511	-1.173483317802192	6.361527144343965	5.074124159357098	-4.675443465003494	25.72955453326314
0.6	2.522095576984369	9.715556137864986	7.834261372807068	0	0	0	-164.6045655799325	750.4083741751525	27.75960135571253	0	0	0	-0.2707092897124537	-0.3575230729063076	0.5304701958543016	5.553327353504497	-4.726923972956021	29.40455833067227
0.61	-5.12069247340347e-05	6.019078773334352e-05	4.904105592179476e-05	0	0	0	-157.34035761333	767.3000529973659	32.099693781734	0	0	0	-3.847207790145147e-06	-3.033197914880652e-06	-2.943069643468238e-07	6.002786546034768	-4.878314110966665	32.70478449533082
0.62	9.039929397189715e-12	-6.47322249913031e-12	-5.217100246539037e-12	0	0	0	-150.1448161695929	776.4883488021496	34.26759264659334	0	0	0	4.487270840032621e-13	3.860259515091159e-13	2.985622682777901e-13	6.359886260912787	-4.989558004114272	34.99391774502131
0.63	2.45442149045225e-14	-1.439658668593162e-14	-8.978384514090181e-15	0	0	0	-138.6767484613817	773.5293628495517	35.20371603725987	0	0	0	8.972818980336481e-16	8.325242123234462e-16	1.117970914330062e-15	6.602235536834436	-5.111242014875555	36.44892216121207
0.64	2.769394351072041e-13	-1.443812521249261e-13	-4.591286761541911e-14	0	0	0	-129.1283552447075	762.3960463293262	34.65233227171127	0	0	0	6.352517109304932e-15	7.438162085562636e-15	1.492583140829306e-14	6.778391821894512	-5.051352292702813	37.16688147628821
0.65	1.120095317465635e-09	-5.208538907807857e-10	-1.654042464744327e-11	0	0	0	-116.604071887386	746.4657514437669	34.20218981249853	0	0	0	-7.631575703665083e-12	-1.874223167632567e-11	7.207070609657837e-11	6.90065205160042	-4.971203584552073	37.47984790415532
0.66	-2.098852642295173e-05	8.970327914406376e-06	-1.411109594647909e-06	0	0	0	-105.553349912943	725.023383671813	33.59894936274438	0	0	0	2.977927460958556e-07	4.716685752198774e-07	-1.430942517545343e-06	6.952965921625133	-4.812632673500925	37.29670366724067
0.67	-2.913316033424676e-05	1.158311053653704e-05	-2.452302493197588e-06	0	0	0	-92.94098317023136	699.9129843738958	33.27265516630402	0	0	0	4.339741509929164e-07	6.589041645059294e-07	-2.043339968541175e-06	6.939215292623248	-4.678587278296217	36.848455751212
0.68	-3.231529347701273e-05	1.209516565361285e-05	-2.357123065298395e-06	0	0	0	-82.18328346204632	674.6073685451131	32.68806199992767	0	0	0	4.318873199842757e-07	7.081663589583876e-07	-2.287190615601744e-06	6.891605463963448	-4.541093380971104	36.25200286082216
0.6899999999999999	-5.40845056082831e-05	1.931013757979059e-05	-3.04766043296074e-06	0	0	0	-70.73908562299626	649.6554362701029	32.17812620910954	0	0	0	6.207149290222898e-07	1.139044367120397e-06	-3.798323988072703e-06	6.799074308755632	-4.441664146182954	35.63573192740136
0.7	-0.00013808489478108	4.745709758567989e-05	-5.298980834847349e-06	0	0	0	-61.25372315551695	626.1603337487537	31.28133923418022	0	0	0	1.321082368264543e-06	2.784888528483289e-06	-9.484676378535765e-06	6.668770329408474	-4.280908515797474	34.99761078950189
0.71	-0.0005012557036207837	0.0001669427380648382	-9.941641587985918e-06	0	0	0	-51.74648655785513	604.8085487971734	30.33000699160483	0	0	0	3.877606277069116e-06	9.663695797066648e-06	-3.323327571596084e-05	6.493350793937712	-4.099058233713729	34.45590830241423
0.72	-0.002330783814537362	0.000756231196189696	-9.265435722228242e-06	0	0	0	-43.93600166728294	584.8145191245256	28.68390042787911	0	0	0	1.457578069221019e-05	4.311914327289308e-05	-0.0001473299142510047	6.26083432451418	-3.794560600818754	33.92534769556995
0.73	-0.01240528336303904	0.003937932318567324	9.047435334230194e-05	0	0	0	-36.37813435456466	566.5453881701818	27.19351666165103	0	0	0	6.508402639609617e-05	0.0002220048590027358	-0.0007388843099025303	5.952534352952903	-3.46626006748589	33.48236184631421
0.74	-0.06594742787729958	0.02053776982126854	0.001055969906943933	0	0	0	-29.92526014734068	552.2385743670666	25.54402003733744	0	0	0	0.0002988092628636001	0.001147697862774507	-0.003660426448852314	5.615894062378819	-3.16891422729269	33.2329758067099
0.75	-0.3017466385470338	0.09241014774108644	0.007433681502450404	0	0	0	-23.32762805129614	542.8049864028745	24.51538392714134	0	0	0	0.001185096434085053	0.005111798120132227	-0.01544037888771766	5.265091505302812	-3.006553812274288	33.30727986083091
0.76	-1.043933467264398	0.3155351251484965	0.03560638557046713	0	0	0	-17.71283454014115	537.236795698426	23.67093962456393	0	0	0	0.003541038731828672	0.01721260325628183	-0.04871315079517909	4.910177778412798	-2.915101516001354	33.64584803815949
0.77	-2.530644520432737	0.7591209045983394	0.1127196191294733	0	0	0	-12.22133797514712	534.7057049707396	23.37872442320541	0	0	0	0.00744363555388929	0.04062666964448058	-0.1064832026501204	4.535437828260893	-2.960638769455875	34.22815659851138
0.78	-4.358657379501712	1.306107186378759	0.2326854854141912	0	0	0	-7.335005908925285	534.3380507888899	23.37409901737338	0	0	0	0.01182749046624107	0.06860328547924641	-0.1635207331865258	4.124955213681848	-3.104220260667518	34.94992922944184
0.79	-5.661401450070459	1.704184030662564	0.3328944756212879	0	0	0	-2.337354861423835	535.5943180816968	23.10960502078408	0	0	0	0.01557332640301696	0.0883360365446786	-0.1873563869653686	3.688613131074019	-3.247112240593665	35.76165678448096
0.8	-5.35166143749431	1.621150118355479	0.3289268504485736	0	0	0	2.622540133972403	539.932732954777	22.62749518695519	0	0	0	0.0157166061558543	0.08333313520344406	-0.1549997854144902	3.26400685220583	-3.36229168578566	36.75024963251823
0.8100000000000001	-3.129887649769858	0.9530510994938174	0.1956054019071406	0	0	0	8.41470554772947	549.4520169747722	22.80559695459195	0	0	0	0.009858299784139223	0.04860569246594031	-0.07908403811276855	2.876663689337155	-3.523712402369151	38.07098211042914
0.82	-0.7746541818640245	0.2370045517919043	0.04987943594206313	0	0	0	14.99359878126936	562.6493147993395	22.75529277680104	0	0	0	0.002463107766800869	0.01165165861725482	-0.01711536377052434	2.554330433987055	-3.716563805049158	39.64513679243725
0.83	-0.008559750296767784	0.002634794866047266	0.0004838057020828052	0	0	0	21.9018390292111	577.5480885246537	22.84958561777581	0	0	0	-9.169936601356119e-05	-0.0002803914698320812	-9.981786821427181e-05	2.30387682296255	-3.968416308724964	41.39781504004387
0.84	-0.01243750007023292	0.003849783864901479	0.0007395616494007938	0	0	0	28.7806889074776	594.9262445619576	23.5287462871862	0	0	0	-0.0001060635364577314	-0.0003362614202555008	-4.095592411003368e-05	2.152133487400336	-4.293659701701286	43.38562209913903
0.85	-0.02426782682536833	0.007568423817273648	0.001178718379521783	0	0	0	37.67124895406025	617.7398288551886	24.58284983277492	0	0	0	-0.0002000849947941021	-0.0006123186841497432	-0.0002704748541638666	2.147792529193832	-4.691645219741014	46.20257565196786
0.86	-0.3746785858704471	0.1177200719459097	0.01178935627968651	0	0	0	47.24043216750923	644.8546769434264	25.94814673132419	0	0	0	-0.002012482285039443	-0.005571257814401935	-0.009010047576368505	2.312229346757543	-5.100609082202955	50.02238879976549
0.87	-5.662235384935737	1.797447534755273	0.1236134824701864	0	0	0	57.58839368995628	676.9606018337488	27.66836713607668	0	0	0	-0.01929804223388562	-0.05202624782860402	-0.1339694753517197	2.678756912116762	-5.502667689594078	55.41611028570002
0.88	-28.69634964036842	9.36638901429543	0.3803037007778283	0	0	0	66.2471876537337	713.7778517683653	29.2665265138742	0	0	0	-0.06010946952032956	-0.1603657755721921	-0.6273128231161734	3.292325677732903	-5.766767216286052	62.81997013521139
0.89	-46.77526636678827	16.09923819958268	0.2341253745497428	0	0	0	72.85666759175362	750.2595762687104	30.63640071134035	0	0	0	-0.06455566439753065	-0.1769173163307052	-0.9531015237646934	4.155972214327775	-5.854594352394479	71.93142425629385
0.9	-43.12677194840487	15.74129151357018	-0.191120189938699	0	0	0	76.84434125173058	788.3678523842651	31.68066934071592	0	0	0	-0.03693882256149891	-0.115510271222062	-0.8465569961555165	5.279553833129595	-5.729909647743067	83.18188991954874
0.91	-33.74282530414875	12.98544801604775	-0.6073255427002798	0	0	0	76.6464729135209	819.8227757719942	32.57448408345883	0	0	0	-0.00705062746095143	-0.05260348688999586	-0.6590106937230717	6.536701729151272	-5.448502397213537	94.84797090321689
0.92	-23.73574175806765	9.656413845177793	-0.9278417703705827	0	0	0	77.91490503105753	839.3929430125478	33.71569920998389	0	0	0	0.01617414007319877	-0.007458676654265095	-0.4702533066300976	7.734581702548486	-5.17564526661439	104.941068381405
0.9299999999999999	-16.0313857808274	6.93603776809747	-1.082729543989257	0	0	0	83.47877009060834	856.6953508101612	34.87054509969047	0	0	0	0.02769655154204692	0.01237929940137655	-0.3248193043081288	8.7202321921873	-4.897845558374557	113.1337648076235
0.9399999999999999	-11.67350648830571	5.392890634905422	-1.13006742106327	0	0	0	93.38531076273404	872.2653998904079	35.67240060383035	0	0	0	0.03145976926179479	0.01714045589310693	-0.2410255219730816	9.336586427279659	-4.561001019865705	119.1477575450233
0.95	-9.800698631602375	4.855665665331077	-1.191627201754156	0	0	0	106.2649569144445	885.3095415380358	36.52300271951336	0	0	0	0.03403361981525864	0.01830795756755363	-0.2041854934231629	9.538684923871996	-4.283608084881716	123.0159615724023
0.96	-9.548774669668772	5.117427488788825	-1.361331120060276	0	0	0	122.3174977818109	895.6350612746501	36.79178401400062	0	0	0	0.03922749269613677	0.02031017574159426	-0.1980961402897849	9.332245832837192	-4.019140919175506	124.9348529193587
0.97	-10.83886146936676	6.349349165040552	-1.68021026166708	0	0	0	139.552982214446	898.1544723123131	36.41420991974634	0	0	0	0.04869360761761962	0.02469307320048366	-0.2204566050121675	8.623978539204831	-3.69700758650505	124.7612416923929
0.98	-14.78402126604323	9.507004086054017	-2.060228555129383	0	0	0	155.9878935533815	889.2928598689714	35.68617363870443	0	0	0	0.06141144857532981	0.03300483785598191	-0.2888318275941441	7.330586939765391	-3.34676961058485	122.3087405607005
0.99	-23.53281496903195	16.67786522843657	-1.901902537050669	0	0	0	171.1990871642172	867.0781311664371	34.07102387503791	0	0	0	0.06527137664914125	0.0444703915622122	-0.4258958163271289	5.363003058289317	-2.890244596747086	117.3405055598298
1	-43.25781585414212	34.77395622265301	-0.2521009883114468	0	0	0	183.7874313674666	826.3173969702249	30.94281999855718	0	0	0	0.04369857270874099	0.05765960150759245	-0.6779826858405834	2.783555129663437	-2.146692274667778	109.1688497399142
